# Supplementary material for: ConVarT: a search engine for matching human genetic variants with variants from non-human species
Source: Nucleic Acids Res. 2021 Oct 28;50(D1):D1172–8. doi: 10.1093/nar/gkab939 (PMC8728286; doi:10.1093/nar/gkab939)
Supplement: gkab939_Supplemental_Files [file gkab939_supplemental_files.zip]

Archive with 19 entries (19 files):
- Figure S1.pdf
- Figure S2.pdf
- Supplementary_Files_06.09.2021.docx
- Table S1.xls
- Table S10.xls
- Table S11.xls
- Table S12.xls
- Table S13.xls
- Table S14.xls
- Table S15.xls
- Table S16.xls
- Table S2.xls
- Table S3.xls
- Table S4.xls
- Table S5.xls
- Table S6.xls
- Table S7.xls
- Table S8.xls
- Table S9.xls
