# Supplementary material for: ConVarT: a search engine for matching human genetic variants with variants from non-human species
Source: Nucleic Acids Res. 2021 Oct 28;50(D1):D1172–8. doi: 10.1093/nar/gkab939 (PMC8728286; doi:10.1093/nar/gkab939)
Supplement: gkab939_Supplemental_Files [file gkab939_supplemental_files.zip › Table S1.xls]

## Sheet: human_mouse_orthovar_14.01.21
Human_Protein_ID	Mouse_Protein_ID	C_elegans_Protein_ID	Human_Variation	Mouse_Variation	Human_Clinical_Significance	Mouse_Significance	Human_Variant_ID	Mouse_Variant_ID	Human_Gene_name	Mouse_Gene_Name	Human_Disease	Mouse_Phenotype	Allele_Frequency	Human_Variant_Source	Mouse_Variant_Source	msa_index
NP_001185749	NP_001074543	NP_500805	E128K	E120K	Unknown	phenotypic	COSM3438624	6585378	A1CF	A1cf	Unknown	Embryos homozygous for a targeted deletion of this gene are detectable only until the blastocyst stage (E3.5) and isolated mutant blastocysts fail to proliferate in vitro.	NA	COSMIC	APF	106914
NP_001185749	NP_001074543	NP_500805	E253D	E245G	Unknown	phenotypic	COSM4852549	6525541	A1CF	A1cf	Unknown	Embryos homozygous for a targeted deletion of this gene are detectable only until the blastocyst stage (E3.5) and isolated mutant blastocysts fail to proliferate in vitro.	NA	COSMIC	APF	106914
NP_001185749	NP_001074543	NP_500805	A505S	A505T	Unknown	incidental	COSM308727	37584	A1CF	A1cf	Unknown	NA	NA	COSMIC	Mutagenetix	106914
NP_001185749	NP_001074543	NP_500805	A505S	A505T	unknown	incidental	rs762801846	37584	A1CF	A1cf	Unknown	NA	3.98238e-06	gnomAD	Mutagenetix	106914
NP_076417	NP_084486	NP_509229	S291L	S291P	Unknown	incidental	COSM936807	253155	AACS	Aacs	Unknown	NA	NA	COSMIC	Mutagenetix	225313
NP_076417	NP_084486	NP_509229	N576N	N576K	Unknown	incidental	COSM2150896	168299	AACS	Aacs	Unknown	NA	NA	COSMIC	Mutagenetix	225313
NP_076417	NP_084486	NP_509229	M589L	M589L	Unknown	incidental	COSM5041763	428149	AACS	Aacs	Unknown	NA	NA	COSMIC	Mutagenetix	225313
NP_076417	NP_084486	NP_509229	K152N	K152E	unknown	incidental	rs142268293	190312	AACS	Aacs	Unknown	NA	5.65639e-05	gnomAD	Mutagenetix	225313
NP_076417	NP_084486	NP_509229	V192M	V192A	unknown	incidental	rs915985549	269254	AACS	Aacs	Unknown	NA	7.95317e-06	gnomAD	Mutagenetix	225313
NP_076417	NP_084486	NP_509229	D260G	D260G	unknown	incidental	rs1441984971	379512	AACS	Aacs	Unknown	NA	3.97738e-06	gnomAD	Mutagenetix	225313
NP_076417	NP_084486	NP_509229	D261G	D261G	unknown	incidental	rs776694452	539492	AACS	Aacs	Unknown	NA	1.1932e-05	gnomAD	Mutagenetix	225313
NP_076417	NP_084486	NP_509229	S291L	S291P	unknown	incidental	rs373177690	253155	AACS	Aacs	Unknown	NA	3.18378e-05	gnomAD	Mutagenetix	225313
NP_076417	NP_084486	NP_509229	T294M	T294M	unknown	incidental	rs371263015	356377	AACS	Aacs	Unknown	NA	0.000145071	gnomAD	Mutagenetix	225313
NP_001077	NP_075872	NP_509437	D137N	D136E		incidental	COSM728680	242009	AADAC	Aadac	Unknown	NA	NA	COSMIC	Mutagenetix	311311
NP_001077	NP_075872	NP_509437	E273G	E272G	Unknown	incidental	COSM6843278	207854	AADAC	Aadac	Unknown	NA	NA	COSMIC	Mutagenetix	311311
NP_001077	NP_075872	NP_509437	S285F	S284P	NEUTRAL	incidental	COSM3915169	525775	AADAC	Aadac	Unknown	NA	NA	COSMIC	Mutagenetix	311311
NP_001077	NP_075872	NP_509437	S285Y	S284P	unknown	incidental	rs773143489	525775	AADAC	Aadac	Unknown	NA	3.99744e-06	gnomAD	Mutagenetix	311311
NP_001077	NP_075872	NP_509437	D316E	D315E	unknown	incidental	rs1246605143	460685	AADAC	Aadac	Unknown	NA	4.00766e-06	gnomAD	Mutagenetix	311311
NP_001077	NP_075872	NP_509437	M351V	M350L	unknown	incidental	rs1188410286	162988	AADAC	Aadac	Unknown	NA	3.98381e-06	gnomAD	Mutagenetix	311311
NP_001077	NP_075872	NP_509437	F49L	F48L	unknown	incidental	rs374000994	357471	AADAC	Aadac	Unknown	NA	3.98251e-06	gnomAD	Mutagenetix	311311
NP_001077	NP_075872	NP_509437	F49V	F48L	unknown	incidental	rs374000994	357471	AADAC	Aadac	Unknown	NA	3.18735e-05	gnomAD	Mutagenetix	311311
NP_001077	NP_075872	NP_509437	R92W	R91L	unknown	incidental	rs760383318	31062	AADAC	Aadac	Unknown	NA	3.97791e-06	gnomAD	Mutagenetix	311311
NP_001077	NP_075872	NP_509437	R92G	R91L	unknown	incidental	rs760383318	31062	AADAC	Aadac	Unknown	NA	3.18857e-05	gnomAD	Mutagenetix	311311
NP_055726	NP_001035195	NP_001022563	V114M	V114A	unknown	incidental	rs769443047	151602	AAK1	Aak1	Unknown	NA	3.61376e-05	gnomAD	Mutagenetix	356074
NP_055726	NP_001035195	NP_001022562	V114M	V114A	unknown	incidental	rs769443047	151602	AAK1	Aak1	Unknown	NA	3.61376e-05	gnomAD	Mutagenetix	356075
NP_055726	NP_001035195	NP_001022563	V46F	V46A	unknown	incidental	rs956018201	370219	AAK1	Aak1	Unknown	NA	1.20494e-05	gnomAD	Mutagenetix	356074
NP_055726	NP_001035195	NP_001022562	V46F	V46A	unknown	incidental	rs956018201	370219	AAK1	Aak1	Unknown	NA	1.20494e-05	gnomAD	Mutagenetix	356075
NP_055726	NP_001035195	NP_001022563	E662K	E660K	unknown	incidental	rs1192380705	528207	AAK1	Aak1	Unknown	NA	4.01245e-06	gnomAD	Mutagenetix	356074
NP_055726	NP_001035195	NP_001022562	E662K	E660K	unknown	incidental	rs1192380705	528207	AAK1	Aak1	Unknown	NA	4.01245e-06	gnomAD	Mutagenetix	356075
NP_055726	NP_001035195	NP_001022563	E662D	E660K	unknown	incidental	rs774481258	528207	AAK1	Aak1	Unknown	NA	4.01239e-06	gnomAD	Mutagenetix	356074
NP_055726	NP_001035195	NP_001022562	E662D	E660K	unknown	incidental	rs774481258	528207	AAK1	Aak1	Unknown	NA	4.01239e-06	gnomAD	Mutagenetix	356075
NP_001078	NP_666222	NP_001255175	T340S	T341A	unknown	incidental	rs1331050693	81805	AAMP	Aamp	Unknown	NA	3.1904e-05	gnomAD	Mutagenetix	234707
NP_001078	NP_666222	NP_001255176	T340S	T341A	unknown	incidental	rs1331050693	81805	AAMP	Aamp	Unknown	NA	3.1904e-05	gnomAD	Mutagenetix	234706
NP_001596	NP_666329	NP_491281	R326W	R326W	Uncertain significance	phenotypic	10780rs-?	14150345	AARS1	Aars	not provided	Mice homozygous for a spontaneous point mutation have a rough, unkempt and sticky fur, display follicular dystrophy and patchy hair loss, develop tremors that progress to ataxia, and exhibit extensive loss of cerebellar Purkinje cells by 6 weeks of age.	1e-05	ClinVar	APF	318825
NP_001596	NP_666329	NP_496444	R326W	R326W	Uncertain significance	phenotypic	10780rs-?	14150345	AARS1	Aars	not provided	Mice homozygous for a spontaneous point mutation have a rough, unkempt and sticky fur, display follicular dystrophy and patchy hair loss, develop tremors that progress to ataxia, and exhibit extensive loss of cerebellar Purkinje cells by 6 weeks of age.	1e-05	ClinVar	APF	318826
NP_001596	NP_666329	NP_491281	V568V	V568A	Likely benign	phenotypic	rs757658801	14129375	AARS1	Aars	not specified	Mice homozygous for a spontaneous point mutation have a rough, unkempt and sticky fur, display follicular dystrophy and patchy hair loss, develop tremors that progress to ataxia, and exhibit extensive loss of cerebellar Purkinje cells by 6 weeks of age.	0.0001	ClinVar	APF	318825
NP_001596	NP_666329	NP_496444	V568V	V568A	Likely benign	phenotypic	rs757658801	14129375	AARS1	Aars	not specified	Mice homozygous for a spontaneous point mutation have a rough, unkempt and sticky fur, display follicular dystrophy and patchy hair loss, develop tremors that progress to ataxia, and exhibit extensive loss of cerebellar Purkinje cells by 6 weeks of age.	0.0001	ClinVar	APF	318826
NP_001596	XP_006530985	NP_496444	R326W	R326W	Uncertain significance	phenotypic	10780rs-?	14150345	AARS1	Aars	not provided	Mice homozygous for a spontaneous point mutation have a rough, unkempt and sticky fur, display follicular dystrophy and patchy hair loss, develop tremors that progress to ataxia, and exhibit extensive loss of cerebellar Purkinje cells by 6 weeks of age.	1e-05	ClinVar	APF	318828
NP_001596	XP_006530985	NP_491281	R326W	R326W	Uncertain significance	phenotypic	10780rs-?	14150345	AARS1	Aars	not provided	Mice homozygous for a spontaneous point mutation have a rough, unkempt and sticky fur, display follicular dystrophy and patchy hair loss, develop tremors that progress to ataxia, and exhibit extensive loss of cerebellar Purkinje cells by 6 weeks of age.	1e-05	ClinVar	APF	318827
NP_001596	XP_006530985	NP_491281	V568V	V568A	Likely benign	phenotypic	rs757658801	14129375	AARS1	Aars	not specified	Mice homozygous for a spontaneous point mutation have a rough, unkempt and sticky fur, display follicular dystrophy and patchy hair loss, develop tremors that progress to ataxia, and exhibit extensive loss of cerebellar Purkinje cells by 6 weeks of age.	0.0001	ClinVar	APF	318827
NP_001596	XP_006530985	NP_496444	V568V	V568A	Likely benign	phenotypic	rs757658801	14129375	AARS1	Aars	not specified	Mice homozygous for a spontaneous point mutation have a rough, unkempt and sticky fur, display follicular dystrophy and patchy hair loss, develop tremors that progress to ataxia, and exhibit extensive loss of cerebellar Purkinje cells by 6 weeks of age.	0.0001	ClinVar	APF	318828
NP_001596	XP_006530987	NP_496444	R326W	R326W	Uncertain significance	phenotypic	10780rs-?	14150345	AARS1	Aars	not provided	Mice homozygous for a spontaneous point mutation have a rough, unkempt and sticky fur, display follicular dystrophy and patchy hair loss, develop tremors that progress to ataxia, and exhibit extensive loss of cerebellar Purkinje cells by 6 weeks of age.	1e-05	ClinVar	APF	318822
NP_001596	XP_006530987	NP_491281	R326W	R326W	Uncertain significance	phenotypic	10780rs-?	14150345	AARS1	Aars	not provided	Mice homozygous for a spontaneous point mutation have a rough, unkempt and sticky fur, display follicular dystrophy and patchy hair loss, develop tremors that progress to ataxia, and exhibit extensive loss of cerebellar Purkinje cells by 6 weeks of age.	1e-05	ClinVar	APF	318821
NP_001596	XP_006530987	NP_496444	V568V	V568A	Likely benign	phenotypic	rs757658801	14129375	AARS1	Aars	not specified	Mice homozygous for a spontaneous point mutation have a rough, unkempt and sticky fur, display follicular dystrophy and patchy hair loss, develop tremors that progress to ataxia, and exhibit extensive loss of cerebellar Purkinje cells by 6 weeks of age.	0.0001	ClinVar	APF	318822
NP_001596	XP_006530987	NP_491281	V568V	V568A	Likely benign	phenotypic	rs757658801	14129375	AARS1	Aars	not specified	Mice homozygous for a spontaneous point mutation have a rough, unkempt and sticky fur, display follicular dystrophy and patchy hair loss, develop tremors that progress to ataxia, and exhibit extensive loss of cerebellar Purkinje cells by 6 weeks of age.	0.0001	ClinVar	APF	318821
NP_001596	NP_666329	NP_496444	Y543*	Y543C	Unknown	phenotypic	COSM1679233	15759827	AARS1	Aars	Unknown	Mice homozygous for a spontaneous point mutation have a rough, unkempt and sticky fur, display follicular dystrophy and patchy hair loss, develop tremors that progress to ataxia, and exhibit extensive loss of cerebellar Purkinje cells by 6 weeks of age.	NA	COSMIC	APF	318826
NP_001596	NP_666329	NP_491281	Y543*	Y543C	Unknown	phenotypic	COSM1679233	15759827	AARS1	Aars	Unknown	Mice homozygous for a spontaneous point mutation have a rough, unkempt and sticky fur, display follicular dystrophy and patchy hair loss, develop tremors that progress to ataxia, and exhibit extensive loss of cerebellar Purkinje cells by 6 weeks of age.	NA	COSMIC	APF	318825
NP_001596	NP_666329	NP_491281	V568V	V568A	NEUTRAL	phenotypic	COSM4471195	14129375	AARS1	Aars	Unknown	Mice homozygous for a spontaneous point mutation have a rough, unkempt and sticky fur, display follicular dystrophy and patchy hair loss, develop tremors that progress to ataxia, and exhibit extensive loss of cerebellar Purkinje cells by 6 weeks of age.	NA	COSMIC	APF	318825
NP_001596	NP_666329	NP_496444	V568V	V568A	NEUTRAL	phenotypic	COSM4471195	14129375	AARS1	Aars	Unknown	Mice homozygous for a spontaneous point mutation have a rough, unkempt and sticky fur, display follicular dystrophy and patchy hair loss, develop tremors that progress to ataxia, and exhibit extensive loss of cerebellar Purkinje cells by 6 weeks of age.	NA	COSMIC	APF	318826
NP_001596	XP_006530985	NP_491281	Y543*	Y543C	Unknown	phenotypic	COSM1679233	15759827	AARS1	Aars	Unknown	Mice homozygous for a spontaneous point mutation have a rough, unkempt and sticky fur, display follicular dystrophy and patchy hair loss, develop tremors that progress to ataxia, and exhibit extensive loss of cerebellar Purkinje cells by 6 weeks of age.	NA	COSMIC	APF	318827
NP_001596	XP_006530985	NP_496444	Y543*	Y543C	Unknown	phenotypic	COSM1679233	15759827	AARS1	Aars	Unknown	Mice homozygous for a spontaneous point mutation have a rough, unkempt and sticky fur, display follicular dystrophy and patchy hair loss, develop tremors that progress to ataxia, and exhibit extensive loss of cerebellar Purkinje cells by 6 weeks of age.	NA	COSMIC	APF	318828
NP_001596	XP_006530985	NP_496444	V568V	V568A	NEUTRAL	phenotypic	COSM4471195	14129375	AARS1	Aars	Unknown	Mice homozygous for a spontaneous point mutation have a rough, unkempt and sticky fur, display follicular dystrophy and patchy hair loss, develop tremors that progress to ataxia, and exhibit extensive loss of cerebellar Purkinje cells by 6 weeks of age.	NA	COSMIC	APF	318828
NP_001596	XP_006530985	NP_491281	V568V	V568A	NEUTRAL	phenotypic	COSM4471195	14129375	AARS1	Aars	Unknown	Mice homozygous for a spontaneous point mutation have a rough, unkempt and sticky fur, display follicular dystrophy and patchy hair loss, develop tremors that progress to ataxia, and exhibit extensive loss of cerebellar Purkinje cells by 6 weeks of age.	NA	COSMIC	APF	318827
NP_001596	XP_006530987	NP_496444	Y543*	Y543C	Unknown	phenotypic	COSM1679233	15759827	AARS1	Aars	Unknown	Mice homozygous for a spontaneous point mutation have a rough, unkempt and sticky fur, display follicular dystrophy and patchy hair loss, develop tremors that progress to ataxia, and exhibit extensive loss of cerebellar Purkinje cells by 6 weeks of age.	NA	COSMIC	APF	318822
NP_001596	XP_006530987	NP_491281	Y543*	Y543C	Unknown	phenotypic	COSM1679233	15759827	AARS1	Aars	Unknown	Mice homozygous for a spontaneous point mutation have a rough, unkempt and sticky fur, display follicular dystrophy and patchy hair loss, develop tremors that progress to ataxia, and exhibit extensive loss of cerebellar Purkinje cells by 6 weeks of age.	NA	COSMIC	APF	318821
NP_001596	XP_006530987	NP_491281	V568V	V568A	NEUTRAL	phenotypic	COSM4471195	14129375	AARS1	Aars	Unknown	Mice homozygous for a spontaneous point mutation have a rough, unkempt and sticky fur, display follicular dystrophy and patchy hair loss, develop tremors that progress to ataxia, and exhibit extensive loss of cerebellar Purkinje cells by 6 weeks of age.	NA	COSMIC	APF	318821
NP_001596	XP_006530987	NP_496444	V568V	V568A	NEUTRAL	phenotypic	COSM4471195	14129375	AARS1	Aars	Unknown	Mice homozygous for a spontaneous point mutation have a rough, unkempt and sticky fur, display follicular dystrophy and patchy hair loss, develop tremors that progress to ataxia, and exhibit extensive loss of cerebellar Purkinje cells by 6 weeks of age.	NA	COSMIC	APF	318822
NP_001596	NP_666329	NP_491281	H336Y	H336Q	Uncertain significance	incidental	rs756594937	56265	AARS1	Aars	Charcot-Marie-Tooth disease, type 2	NA	0	ClinVar	Mutagenetix	318825
NP_001596	NP_666329	NP_496444	H336Y	H336Q	Uncertain significance	incidental	rs756594937	56265	AARS1	Aars	Charcot-Marie-Tooth disease, type 2	NA	0	ClinVar	Mutagenetix	318826
NP_001596	NP_666329	NP_496444	M370V	M370V	Uncertain significance	incidental	rs199976742	384386	AARS1	Aars	not provided	NA	0.00019	ClinVar	Mutagenetix	318826
NP_001596	NP_666329	NP_491281	M370V	M370V	Uncertain significance	incidental	rs199976742	384386	AARS1	Aars	not provided	NA	0.00019	ClinVar	Mutagenetix	318825
NP_001596	NP_666329	NP_496444	I52T	I52T	Unknown	incidental	COSM3511348	307502	AARS1	Aars	Unknown	NA	NA	COSMIC	Mutagenetix	318826
NP_001596	NP_666329	NP_491281	I52T	I52T	Unknown	incidental	COSM3511348	307502	AARS1	Aars	Unknown	NA	NA	COSMIC	Mutagenetix	318825
NP_001596	NP_666329	NP_496444	Y543C	Y543C	unknown	phenotypic	rs1440668494	15759827	AARS1	Aars	Unknown	Mice homozygous for a spontaneous point mutation have a rough, unkempt and sticky fur, display follicular dystrophy and patchy hair loss, develop tremors that progress to ataxia, and exhibit extensive loss of cerebellar Purkinje cells by 6 weeks of age.	3.97621e-06	gnomAD	APF	318826
NP_001596	NP_666329	NP_491281	Y543C	Y543C	unknown	phenotypic	rs1440668494	15759827	AARS1	Aars	Unknown	Mice homozygous for a spontaneous point mutation have a rough, unkempt and sticky fur, display follicular dystrophy and patchy hair loss, develop tremors that progress to ataxia, and exhibit extensive loss of cerebellar Purkinje cells by 6 weeks of age.	3.97621e-06	gnomAD	APF	318825
NP_001596	XP_006530985	NP_496444	Y543C	Y543C	unknown	phenotypic	rs1440668494	15759827	AARS1	Aars	Unknown	Mice homozygous for a spontaneous point mutation have a rough, unkempt and sticky fur, display follicular dystrophy and patchy hair loss, develop tremors that progress to ataxia, and exhibit extensive loss of cerebellar Purkinje cells by 6 weeks of age.	3.97621e-06	gnomAD	APF	318828
NP_001596	XP_006530985	NP_491281	Y543C	Y543C	unknown	phenotypic	rs1440668494	15759827	AARS1	Aars	Unknown	Mice homozygous for a spontaneous point mutation have a rough, unkempt and sticky fur, display follicular dystrophy and patchy hair loss, develop tremors that progress to ataxia, and exhibit extensive loss of cerebellar Purkinje cells by 6 weeks of age.	3.97621e-06	gnomAD	APF	318827
NP_001596	XP_006530987	NP_491281	Y543C	Y543C	unknown	phenotypic	rs1440668494	15759827	AARS1	Aars	Unknown	Mice homozygous for a spontaneous point mutation have a rough, unkempt and sticky fur, display follicular dystrophy and patchy hair loss, develop tremors that progress to ataxia, and exhibit extensive loss of cerebellar Purkinje cells by 6 weeks of age.	3.97621e-06	gnomAD	APF	318821
NP_001596	XP_006530987	NP_496444	Y543C	Y543C	unknown	phenotypic	rs1440668494	15759827	AARS1	Aars	Unknown	Mice homozygous for a spontaneous point mutation have a rough, unkempt and sticky fur, display follicular dystrophy and patchy hair loss, develop tremors that progress to ataxia, and exhibit extensive loss of cerebellar Purkinje cells by 6 weeks of age.	3.97621e-06	gnomAD	APF	318822
NP_001596	NP_666329	NP_491281	Y322Y	Y322H	Likely benign	incidental	rs145859060	501271	AARS1	Aars	Charcot-Marie-Tooth disease, type 2	NA	NA	ClinVar	Mutagenetix	318825
NP_001596	NP_666329	NP_496444	Y322Y	Y322H	Likely benign	incidental	rs145859060	501271	AARS1	Aars	Charcot-Marie-Tooth disease, type 2	NA	NA	ClinVar	Mutagenetix	318826
NP_001596	NP_666329	NP_491281	M370I	M370V	Uncertain significance	incidental	58387rs-?	384386	AARS1	Aars	Charcot-Marie-Tooth disease, type 2N	NA	NA	ClinVar	Mutagenetix	318825
NP_001596	NP_666329	NP_496444	M370I	M370V	Uncertain significance	incidental	58387rs-?	384386	AARS1	Aars	Charcot-Marie-Tooth disease, type 2N	NA	NA	ClinVar	Mutagenetix	318826
NP_001596	NP_666329	NP_491281	I52T	I52T	Uncertain significance	incidental	rs200582917	307502	AARS1	Aars	Charcot-Marie-Tooth disease, type 2	NA	NA	ClinVar	Mutagenetix	318825
NP_001596	NP_666329	NP_496444	I52T	I52T	Uncertain significance	incidental	rs200582917	307502	AARS1	Aars	Charcot-Marie-Tooth disease, type 2	NA	NA	ClinVar	Mutagenetix	318826
NP_001596	NP_666329	NP_491281	R683Q	R683Q	Uncertain significance	incidental	58404rs-?	482017	AARS1	Aars	Charcot-Marie-Tooth disease, type 2	NA	NA	ClinVar	Mutagenetix	318825
NP_001596	NP_666329	NP_496444	R683Q	R683Q	Uncertain significance	incidental	58404rs-?	482017	AARS1	Aars	Charcot-Marie-Tooth disease, type 2	NA	NA	ClinVar	Mutagenetix	318826
NP_001596	NP_666329	NP_496444	R330Q	R330Q	unknown	incidental	rs747838597	15588	AARS1	Aars	Unknown	NA	3.97646e-06	gnomAD	Mutagenetix	318826
NP_001596	NP_666329	NP_491281	R330Q	R330Q	unknown	incidental	rs747838597	15588	AARS1	Aars	Unknown	NA	3.97646e-06	gnomAD	Mutagenetix	318825
NP_001596	NP_666329	NP_491281	H336Y	H336Q	unknown	incidental	rs756594937	56265	AARS1	Aars	Unknown	NA	3.97646e-06	gnomAD	Mutagenetix	318825
NP_001596	NP_666329	NP_496444	H336Y	H336Q	unknown	incidental	rs756594937	56265	AARS1	Aars	Unknown	NA	3.97646e-06	gnomAD	Mutagenetix	318826
NP_001596	NP_666329	NP_491281	M370I	M370V	unknown	incidental	rs1468385890	384386	AARS1	Aars	Unknown	NA	7.9533e-06	gnomAD	Mutagenetix	318825
NP_001596	NP_666329	NP_491281	M370V	M370V	unknown	incidental	rs199976742	384386	AARS1	Aars	Unknown	NA	0.000176753	gnomAD	Mutagenetix	318825
NP_001596	NP_666329	NP_496444	M370V	M370V	unknown	incidental	rs199976742	384386	AARS1	Aars	Unknown	NA	0.000176753	gnomAD	Mutagenetix	318826
NP_001596	NP_666329	NP_496444	M370I	M370V	unknown	incidental	rs1468385890	384386	AARS1	Aars	Unknown	NA	7.9533e-06	gnomAD	Mutagenetix	318826
NP_001596	NP_666329	NP_491281	I52T	I52T	unknown	incidental	rs200582917	307502	AARS1	Aars	Unknown	NA	7.95336e-06	gnomAD	Mutagenetix	318825
NP_001596	NP_666329	NP_496444	I52T	I52T	unknown	incidental	rs200582917	307502	AARS1	Aars	Unknown	NA	7.95336e-06	gnomAD	Mutagenetix	318826
NP_001596	NP_666329	NP_496444	I57N	I57N	unknown	incidental	rs567262501	206235	AARS1	Aars	Unknown	NA	3.97649e-06	gnomAD	Mutagenetix	318826
NP_001596	NP_666329	NP_491281	I57N	I57N	unknown	incidental	rs567262501	206235	AARS1	Aars	Unknown	NA	3.97649e-06	gnomAD	Mutagenetix	318825
NP_001596	NP_666329	NP_491281	R683Q	R683Q	unknown	incidental	rs371048516	482017	AARS1	Aars	Unknown	NA	2.07281e-05	gnomAD	Mutagenetix	318825
NP_001596	NP_666329	NP_496444	R683Q	R683Q	unknown	incidental	rs371048516	482017	AARS1	Aars	Unknown	NA	2.07281e-05	gnomAD	Mutagenetix	318826
NP_001596	NP_666329	NP_491281	T756I	T756K	unknown	incidental	rs769394060	244497	AARS1	Aars	Unknown	NA	1.19355e-05	gnomAD	Mutagenetix	318825
NP_001596	NP_666329	NP_496444	T756I	T756K	unknown	incidental	rs769394060	244497	AARS1	Aars	Unknown	NA	1.19355e-05	gnomAD	Mutagenetix	318826
NP_001596	NP_666329	NP_496444	G929R	G929D	unknown	incidental	rs750827192	379298	AARS1	Aars	Unknown	NA	3.18492e-05	gnomAD	Mutagenetix	318826
NP_001596	NP_666329	NP_491281	G929R	G929D	unknown	incidental	rs750827192	379298	AARS1	Aars	Unknown	NA	3.18492e-05	gnomAD	Mutagenetix	318825
NP_001596	NP_666329	NP_491281	G929C	G929D	unknown	incidental	rs750827192	379298	AARS1	Aars	Unknown	NA	3.97741e-06	gnomAD	Mutagenetix	318825
NP_001596	NP_666329	NP_496444	G929C	G929D	unknown	incidental	rs750827192	379298	AARS1	Aars	Unknown	NA	3.97741e-06	gnomAD	Mutagenetix	318826
NP_065796	NP_941010	NP_491281	Y226Y	Y221H	Benign	incidental	rs78135749	560051	AARS2	Aars2	not specified	NA	0.00051	ClinVar	Mutagenetix	171065
NP_065796	NP_941010	NP_491281	R14R	R14Q	NEUTRAL	incidental	COSM6312001	233270	AARS2	Aars2	Unknown	NA	NA	COSMIC	Mutagenetix	171065
NP_065796	NP_941010	NP_491281	Y226Y	Y221H	NEUTRAL	incidental	COSM301589	560051	AARS2	Aars2	Unknown	NA	NA	COSMIC	Mutagenetix	171065
NP_065796	NP_941010	NP_491281	R352Q	R347Q	Unknown	incidental	COSM5737619	211757	AARS2	Aars2	Unknown	NA	NA	COSMIC	Mutagenetix	171065
NP_065796	NP_941010	NP_491281	R352R	R347Q	Unknown	incidental	COSM5443339	211757	AARS2	Aars2	Unknown	NA	NA	COSMIC	Mutagenetix	171065
NP_065796	NP_941010	NP_491281	R414Q	R409Q	Unknown	incidental	COSM6589301	25421	AARS2	Aars2	Unknown	NA	NA	COSMIC	Mutagenetix	171065
NP_065796	NP_941010	NP_491281	Y518C	Y513C	Unknown	incidental	COSM1672461	560833	AARS2	Aars2	Unknown	NA	NA	COSMIC	Mutagenetix	171065
NP_065796	NP_941010	NP_491281	D560D	D555E	Unknown	incidental	COSM5476686	344664	AARS2	Aars2	Unknown	NA	NA	COSMIC	Mutagenetix	171065
NP_065796	NP_941010	NP_491281	D117E	D112N	unknown	incidental	rs1389072709	566282	AARS2	Aars2	Unknown	NA	3.1837e-05	gnomAD	Mutagenetix	171065
NP_065796	NP_941010	NP_491281	D117N	D112N	unknown	incidental	rs372086335	566282	AARS2	Aars2	Unknown	NA	7.95273e-06	gnomAD	Mutagenetix	171065
NP_065796	NP_941010	NP_491281	L193*	L188*	unknown	incidental	rs1181554646	480921	AARS2	Aars2	Unknown	NA	3.97918e-06	gnomAD	Mutagenetix	171065
NP_065796	NP_941010	NP_491281	P34L	P29L	unknown	incidental	rs1293113618	516326	AARS2	Aars2	Unknown	NA	4.05581e-06	gnomAD	Mutagenetix	171065
NP_065796	NP_941010	NP_491281	R352Q	R347Q	unknown	incidental	rs773409556	211757	AARS2	Aars2	Unknown	NA	3.18318e-05	gnomAD	Mutagenetix	171065
NP_065796	NP_941010	NP_491281	I353V	I348V	unknown	incidental	rs1381858096	224561	AARS2	Aars2	Unknown	NA	7.95532e-06	gnomAD	Mutagenetix	171065
NP_065796	NP_941010	NP_491281	R414Q	R409Q	unknown	incidental	rs373597329	25421	AARS2	Aars2	Unknown	NA	1.98904e-05	gnomAD	Mutagenetix	171065
NP_065796	NP_941010	NP_491281	Y518C	Y513C	unknown	incidental	rs769852402	560833	AARS2	Aars2	Unknown	NA	1.19376e-05	gnomAD	Mutagenetix	171065
NP_005754	NP_038958	NP_499884	I131I	I131V	NEUTRAL	incidental	COSM1084767	556656	AASS	Aass	Unknown	NA	NA	COSMIC	Mutagenetix	170814
NP_005754	NP_038958	NP_001294658	I131I	I131V	NEUTRAL	incidental	COSM1084767	556656	AASS	Aass	Unknown	NA	NA	COSMIC	Mutagenetix	170813
NP_005754	NP_038958	NP_001294658	D324N	D324E	Unknown	incidental	COSM6233258	316811	AASS	Aass	Unknown	NA	NA	COSMIC	Mutagenetix	170813
NP_005754	NP_038958	NP_499884	D324N	D324E	Unknown	incidental	COSM6233258	316811	AASS	Aass	Unknown	NA	NA	COSMIC	Mutagenetix	170814
NP_005754	NP_038958	NP_499884	F235L	F235L	unknown	incidental	rs1376633369	328397	AASS	Aass	Unknown	NA	NA	gnomAD	Mutagenetix	170814
NP_005754	NP_038958	NP_001294658	F235L	F235L	unknown	incidental	rs1376633369	328397	AASS	Aass	Unknown	NA	NA	gnomAD	Mutagenetix	170813
NP_005754	NP_038958	NP_001294658	F235L	F235L	unknown	incidental	rs1376633369	328397	AASS	Aass	Unknown	NA	3.98877e-06	gnomAD	Mutagenetix	170813
NP_005754	NP_038958	NP_499884	F235L	F235L	unknown	incidental	rs1376633369	328397	AASS	Aass	Unknown	NA	3.98877e-06	gnomAD	Mutagenetix	170814
NP_005754	NP_038958	NP_499884	P317S	P317L	unknown	incidental	rs776016022	23429	AASS	Aass	Unknown	NA	NA	gnomAD	Mutagenetix	170814
NP_005754	NP_038958	NP_001294658	P317S	P317L	unknown	incidental	rs776016022	23429	AASS	Aass	Unknown	NA	3.9782e-06	gnomAD	Mutagenetix	170813
NP_005754	NP_038958	NP_499884	P317S	P317L	unknown	incidental	rs776016022	23429	AASS	Aass	Unknown	NA	3.9782e-06	gnomAD	Mutagenetix	170814
NP_005754	NP_038958	NP_001294658	P317S	P317L	unknown	incidental	rs776016022	23429	AASS	Aass	Unknown	NA	NA	gnomAD	Mutagenetix	170813
NP_005754	NP_038958	NP_499884	Y629H	Y629F	unknown	incidental	rs751792587	269718	AASS	Aass	Unknown	NA	NA	gnomAD	Mutagenetix	170814
NP_005754	NP_038958	NP_499884	Y629H	Y629F	unknown	incidental	rs751792587	269718	AASS	Aass	Unknown	NA	4.04312e-06	gnomAD	Mutagenetix	170814
NP_005754	NP_038958	NP_001294658	Y629H	Y629F	unknown	incidental	rs751792587	269718	AASS	Aass	Unknown	NA	4.04312e-06	gnomAD	Mutagenetix	170813
NP_005754	NP_038958	NP_001294658	Y629H	Y629F	unknown	incidental	rs751792587	269718	AASS	Aass	Unknown	NA	NA	gnomAD	Mutagenetix	170813
NP_005754	NP_038958	NP_499884	H68L	H68Y	unknown	incidental	rs781618451	308676	AASS	Aass	Unknown	NA	NA	gnomAD	Mutagenetix	170814
NP_005754	NP_038958	NP_001294658	H68L	H68Y	unknown	incidental	rs781618451	308676	AASS	Aass	Unknown	NA	3.97902e-06	gnomAD	Mutagenetix	170813
NP_005754	NP_038958	NP_499884	H68L	H68Y	unknown	incidental	rs781618451	308676	AASS	Aass	Unknown	NA	3.97902e-06	gnomAD	Mutagenetix	170814
NP_005754	NP_038958	NP_001294658	H68L	H68Y	unknown	incidental	rs781618451	308676	AASS	Aass	Unknown	NA	NA	gnomAD	Mutagenetix	170813
NP_005754	NP_038958	NP_499884	S716F	S716P	unknown	incidental	rs761861976	238092	AASS	Aass	Unknown	NA	3.98175e-06	gnomAD	Mutagenetix	170814
NP_005754	NP_038958	NP_001294658	S716F	S716P	unknown	incidental	rs761861976	238092	AASS	Aass	Unknown	NA	NA	gnomAD	Mutagenetix	170813
NP_005754	NP_038958	NP_499884	S716F	S716P	unknown	incidental	rs761861976	238092	AASS	Aass	Unknown	NA	NA	gnomAD	Mutagenetix	170814
NP_005754	NP_038958	NP_001294658	S716F	S716P	unknown	incidental	rs761861976	238092	AASS	Aass	Unknown	NA	3.98175e-06	gnomAD	Mutagenetix	170813
NP_005754	NP_038958	NP_499884	T920I	T920I	unknown	incidental	10391grs-?	454517	AASS	Aass	Unknown	NA	3.1839e-05	gnomAD	Mutagenetix	170814
NP_005754	NP_038958	NP_001294658	T920I	T920I	unknown	incidental	10391grs-?	454517	AASS	Aass	Unknown	NA	3.1839e-05	gnomAD	Mutagenetix	170813
NP_065737	NP_001164449	NP_501862	I236I	I236V	Uncertain significance	incidental	rs778110660	485795	ABAT	Abat	Gamma-aminobutyric acid transaminase deficiency	NA	5e-05	ClinVar	Mutagenetix	289658
NP_065737	NP_001164449	NP_001294091	I236I	I236V	Uncertain significance	incidental	rs778110660	485795	ABAT	Abat	Gamma-aminobutyric acid transaminase deficiency	NA	5e-05	ClinVar	Mutagenetix	289657
NP_065737	NP_766549	NP_001294091	R250Q	R250Q	Uncertain significance	incidental	rs375002262	567539	ABAT	Abat	Gamma-aminobutyric acid transaminase deficiency	NA	4e-05	ClinVar	Mutagenetix	289659
NP_065737	NP_766549	NP_501862	R250Q	R250Q	Uncertain significance	incidental	rs375002262	567539	ABAT	Abat	Gamma-aminobutyric acid transaminase deficiency	NA	4e-05	ClinVar	Mutagenetix	289660
NP_001120920	NP_001164449	NP_001294091	I236I	I236V	Unknown	incidental	COSM3513177	485795	ABAT	Abat	Unknown	NA	NA	COSMIC	Mutagenetix	325290
NP_001120920	NP_001164449	NP_501862	I236I	I236V	Unknown	incidental	COSM3513177	485795	ABAT	Abat	Unknown	NA	NA	COSMIC	Mutagenetix	325291
NP_001120920	NP_766549	NP_501862	R250Q	R250Q	unknown	incidental	rs375002262	567539	ABAT	Abat	Unknown	NA	7.95279e-05	gnomAD	Mutagenetix	325293
NP_001120920	NP_766549	NP_001294091	R250Q	R250Q	unknown	incidental	rs375002262	567539	ABAT	Abat	Unknown	NA	7.95279e-05	gnomAD	Mutagenetix	325292
NP_005493	NP_038482	NP_001293361	D1288Y	D1288N	Unknown	phenotypic	COSM752172	15989156	ABCA1	Abca1	Unknown	Many homozygous null mutants die perinatally with placental defects. Survivors show altered steroidogenesis, defective lipid export in Golgi, low serum cholesterol, lipid accumulation in macrophages and lung, reduced fertility and kidney and heart defects.	NA	COSMIC	APF	1565
NP_005493	NP_038482	NP_490949	D1288Y	D1288N	Unknown	phenotypic	COSM752172	15989156	ABCA1	Abca1	Unknown	Many homozygous null mutants die perinatally with placental defects. Survivors show altered steroidogenesis, defective lipid export in Golgi, low serum cholesterol, lipid accumulation in macrophages and lung, reduced fertility and kidney and heart defects.	NA	COSMIC	APF	1566
NP_005493	NP_038482	NP_001293361	Q6H	Q6R	unknown	phenotypic	rs1226778696	10104211	ABCA1	Abca1	Unknown	Many homozygous null mutants die perinatally with placental defects. Survivors show altered steroidogenesis, defective lipid export in Golgi, low serum cholesterol, lipid accumulation in macrophages and lung, reduced fertility and kidney and heart defects.	0	gnomAD	APF	1565
NP_005493	NP_038482	NP_490949	Q6H	Q6R	unknown	phenotypic	rs1226778696	10104211	ABCA1	Abca1	Unknown	Many homozygous null mutants die perinatally with placental defects. Survivors show altered steroidogenesis, defective lipid export in Golgi, low serum cholesterol, lipid accumulation in macrophages and lung, reduced fertility and kidney and heart defects.	0	gnomAD	APF	1566
NP_005493	NP_038482	NP_490949	V825I	V825A	Benign	incidental	rs2066715	33315	ABCA1	Abca1	Familial High Density Lipoprotein Deficiency;Tangier disease	NA	NA	ClinVar	Mutagenetix	1566
NP_005493	NP_038482	NP_001293361	V825I	V825A	Benign	incidental	rs2066715	33315	ABCA1	Abca1	Familial High Density Lipoprotein Deficiency;Tangier disease	NA	NA	ClinVar	Mutagenetix	1565
NP_005493	NP_038482	NP_490949	V825I	V825A	MODERATE	incidental	rs2066715	33315	ABCA1	Abca1	Unknown	NA	NA	dbSNP	Mutagenetix	1566
NP_005493	NP_038482	NP_001293361	V825I	V825A	MODERATE	incidental	rs2066715	33315	ABCA1	Abca1	Unknown	NA	NA	dbSNP	Mutagenetix	1565
NP_005493	NP_038482	NP_490949	R1897W	R1897L	Unknown	incidental	COSM1243858	428507	ABCA1	Abca1	Unknown	NA	NA	COSMIC	Mutagenetix	1566
NP_005493	NP_038482	NP_001293361	R1897W	R1897L	Unknown	incidental	COSM1243858	428507	ABCA1	Abca1	Unknown	NA	NA	COSMIC	Mutagenetix	1565
NP_005493	NP_038482	NP_490949	K360N	K360R	Unknown	incidental	COSM1459115	318822	ABCA1	Abca1	Unknown	NA	NA	COSMIC	Mutagenetix	1566
NP_005493	NP_038482	NP_001293361	K360N	K360R	Unknown	incidental	COSM1459115	318822	ABCA1	Abca1	Unknown	NA	NA	COSMIC	Mutagenetix	1565
NP_005493	NP_038482	NP_001293361	V825I	V825A	Unknown	incidental	COSM3982670	33315	ABCA1	Abca1	Unknown	NA	NA	COSMIC	Mutagenetix	1565
NP_005493	NP_038482	NP_490949	V825I	V825A	Unknown	incidental	COSM3982670	33315	ABCA1	Abca1	Unknown	NA	NA	COSMIC	Mutagenetix	1566
NP_005493	NP_038482	NP_490949	R999C	R999S	Unknown	incidental	COSM5738687	480822	ABCA1	Abca1	Unknown	NA	NA	COSMIC	Mutagenetix	1566
NP_005493	NP_038482	NP_001293361	R999C	R999S	Unknown	incidental	COSM5738687	480822	ABCA1	Abca1	Unknown	NA	NA	COSMIC	Mutagenetix	1565
NP_005493	NP_038482	NP_490949	R1195W	R1195L	unknown	incidental	rs375234343	212108	ABCA1	Abca1	Unknown	NA	1.98818e-05	gnomAD	Mutagenetix	1566
NP_005493	NP_038482	NP_001293361	R1195W	R1195L	unknown	incidental	rs375234343	212108	ABCA1	Abca1	Unknown	NA	1.98818e-05	gnomAD	Mutagenetix	1565
NP_005493	NP_038482	NP_001293361	V1352I	V1352A	unknown	incidental	rs776579957	309175	ABCA1	Abca1	Unknown	NA	3.97703e-06	gnomAD	Mutagenetix	1565
NP_005493	NP_038482	NP_490949	V1352A	V1352A	unknown	incidental	rs1308083200	309175	ABCA1	Abca1	Unknown	NA	7.95399e-06	gnomAD	Mutagenetix	1566
NP_005493	NP_038482	NP_001293361	V1352A	V1352A	unknown	incidental	rs1308083200	309175	ABCA1	Abca1	Unknown	NA	7.95399e-06	gnomAD	Mutagenetix	1565
NP_005493	NP_038482	NP_490949	V1352I	V1352A	unknown	incidental	rs776579957	309175	ABCA1	Abca1	Unknown	NA	3.97703e-06	gnomAD	Mutagenetix	1566
NP_005493	NP_038482	NP_490949	R1897W	R1897L	unknown	incidental	rs760768125	428507	ABCA1	Abca1	Unknown	NA	2.83014e-05	gnomAD	Mutagenetix	1566
NP_005493	NP_038482	NP_001293361	R1897W	R1897L	unknown	incidental	rs760768125	428507	ABCA1	Abca1	Unknown	NA	2.83014e-05	gnomAD	Mutagenetix	1565
NP_005493	NP_038482	NP_001293361	N478D	N478D	unknown	incidental	rs763669622	397386	ABCA1	Abca1	Unknown	NA	3.97636e-06	gnomAD	Mutagenetix	1565
NP_005493	NP_038482	NP_490949	N478D	N478D	unknown	incidental	rs763669622	397386	ABCA1	Abca1	Unknown	NA	3.97636e-06	gnomAD	Mutagenetix	1566
NP_005493	NP_038482	NP_490949	V517F	V517A	unknown	incidental	rs1201254743	489238	ABCA1	Abca1	Unknown	NA	3.9782e-06	gnomAD	Mutagenetix	1566
NP_005493	NP_038482	NP_001293361	V517F	V517A	unknown	incidental	rs1201254743	489238	ABCA1	Abca1	Unknown	NA	3.9782e-06	gnomAD	Mutagenetix	1565
NP_005493	NP_038482	NP_001293361	V517I	V517A	unknown	incidental	rs1201254743	489238	ABCA1	Abca1	Unknown	NA	3.9782e-06	gnomAD	Mutagenetix	1565
NP_005493	NP_038482	NP_490949	V517I	V517A	unknown	incidental	rs1201254743	489238	ABCA1	Abca1	Unknown	NA	3.9782e-06	gnomAD	Mutagenetix	1566
NP_005493	NP_038482	NP_001293361	D769V	D769G	unknown	incidental	rs1197665770	23755	ABCA1	Abca1	Unknown	NA	3.98352e-06	gnomAD	Mutagenetix	1565
NP_005493	NP_038482	NP_490949	D769V	D769G	unknown	incidental	rs1197665770	23755	ABCA1	Abca1	Unknown	NA	3.98352e-06	gnomAD	Mutagenetix	1566
NP_005493	NP_038482	NP_001293361	V825I	V825A	unknown	incidental	rs2066715	33315	ABCA1	Abca1	Unknown	NA	0.079861	gnomAD	Mutagenetix	1565
NP_005493	NP_038482	NP_490949	V825I	V825A	unknown	incidental	rs2066715	33315	ABCA1	Abca1	Unknown	NA	0.079861	gnomAD	Mutagenetix	1566
NP_005493	NP_038482	NP_001293361	H894L	H894Q	unknown	incidental	rs1200755370	502084	ABCA1	Abca1	Unknown	NA	3.97665e-06	gnomAD	Mutagenetix	1565
NP_005493	NP_038482	NP_490949	H894L	H894Q	unknown	incidental	rs1200755370	502084	ABCA1	Abca1	Unknown	NA	3.97665e-06	gnomAD	Mutagenetix	1566
NP_005493	NP_038482	NP_490949	R999C	R999S	unknown	incidental	rs138735406	480822	ABCA1	Abca1	Unknown	NA	4.37463e-05	gnomAD	Mutagenetix	1566
NP_005493	NP_038482	NP_001293361	R999L	R999S	unknown	incidental	rs150371991	480822	ABCA1	Abca1	Unknown	NA	2.38627e-05	gnomAD	Mutagenetix	1565
NP_005493	NP_038482	NP_001293361	R999C	R999S	unknown	incidental	rs138735406	480822	ABCA1	Abca1	Unknown	NA	4.37463e-05	gnomAD	Mutagenetix	1565
NP_005493	NP_038482	NP_490949	R999L	R999S	unknown	incidental	rs150371991	480822	ABCA1	Abca1	Unknown	NA	2.38627e-05	gnomAD	Mutagenetix	1566
NP_005493	NP_038482	NP_001293361	R999G	R999S	unknown	incidental	rs138735406	480822	ABCA1	Abca1	Unknown	NA	7.95387e-06	gnomAD	Mutagenetix	1565
NP_005493	NP_038482	NP_490949	R999G	R999S	unknown	incidental	rs138735406	480822	ABCA1	Abca1	Unknown	NA	7.95387e-06	gnomAD	Mutagenetix	1566
NP_001597	NP_031405	NP_491769	S1378F	S1376P	unknown	phenotypic	rs764371912	6579466	ABCA2	Abca2	Unknown	Null mice show tremors, hyperactivity, abnormal coordination, and alterations in CNS myelin sheath ultrastructure,	4.38206e-05	gnomAD	APF	156875
NP_001597	NP_031405	NP_491769	T674S	T672S	unknown	phenotypic	rs375611119	6590603	ABCA2	Abca2	Unknown	Null mice show tremors, hyperactivity, abnormal coordination, and alterations in CNS myelin sheath ultrastructure,	4.04099e-06	gnomAD	APF	156875
NP_001597	NP_031405	NP_491769	F1810F	F1809L	Benign	incidental	rs79966110	542650	ABCA2	Abca2	not provided	NA	NA	ClinVar	Mutagenetix	156875
NP_001597	NP_031405	NP_491769	F1810F	F1809L	LOW	incidental	rs79966110	542650	ABCA2	Abca2	Unknown	NA	NA	dbSNP	Mutagenetix	156875
NP_001597	NP_031405	NP_491769	M1060I	M1058V	Unknown	incidental	COSM3848097	452415	ABCA2	Abca2	Unknown	NA	NA	COSMIC	Mutagenetix	156875
NP_001597	NP_031405	NP_491769	S1269*	S1267L	Unknown	incidental	COSM1741323	197680	ABCA2	Abca2	Unknown	NA	NA	COSMIC	Mutagenetix	156875
NP_001597	NP_031405	NP_491769	S1375L	S1373P	Unknown	incidental	COSM4658065	384426	ABCA2	Abca2	Unknown	NA	NA	COSMIC	Mutagenetix	156875
NP_001597	NP_031405	NP_491769	S1521L	S1519P	Unknown	incidental	COSM4435581	39040	ABCA2	Abca2	Unknown	NA	NA	COSMIC	Mutagenetix	156875
NP_001597	NP_031405	NP_491769	F1810F	F1809L	NEUTRAL	incidental	COSM7312912	542650	ABCA2	Abca2	Unknown	NA	NA	COSMIC	Mutagenetix	156875
NP_001597	NP_031405	NP_491769	Y643C	Y641C	Unknown	incidental	COSM1624769	30512	ABCA2	Abca2	Unknown	NA	NA	COSMIC	Mutagenetix	156875
NP_001597	NP_031405	NP_491769	A770T	A768T	Unknown	incidental	COSM1107015	249053	ABCA2	Abca2	Unknown	NA	NA	COSMIC	Mutagenetix	156875
NP_001597	NP_031405	NP_491769	R114Q	R113Q	unknown	incidental	rs759220923	449626	ABCA2	Abca2	Unknown	NA	9.1521e-05	gnomAD	Mutagenetix	156875
NP_001597	NP_031405	NP_491769	R1191C	R1189S	unknown	incidental	rs1156673890	543733	ABCA2	Abca2	Unknown	NA	3.57311e-06	gnomAD	Mutagenetix	156875
NP_001597	NP_031405	NP_491769	S1375L	S1373P	unknown	incidental	rs1019353328	384426	ABCA2	Abca2	Unknown	NA	4.12875e-06	gnomAD	Mutagenetix	156875
NP_001597	NP_031405	NP_491769	D1402Y	D1400G	unknown	incidental	rs528518007	559829	ABCA2	Abca2	Unknown	NA	4.22362e-06	gnomAD	Mutagenetix	156875
NP_001597	NP_031405	NP_491769	C1470G	C1468R	unknown	incidental	rs373123212	172087	ABCA2	Abca2	Unknown	NA	4.0951e-06	gnomAD	Mutagenetix	156875
NP_001597	NP_031405	NP_491769	S1521L	S1519P	unknown	incidental	rs1187029991	39040	ABCA2	Abca2	Unknown	NA	6.1177e-06	gnomAD	Mutagenetix	156875
NP_001597	NP_031405	NP_491769	V1938I	V1937A	unknown	incidental	rs1375855797	380696	ABCA2	Abca2	Unknown	NA	4.04341e-06	gnomAD	Mutagenetix	156875
NP_001597	NP_031405	NP_491769	M2009I	M2008I	unknown	incidental	rs375587545	244793	ABCA2	Abca2	Unknown	NA	7.08806e-05	gnomAD	Mutagenetix	156875
NP_001597	NP_031405	NP_491769	I2202V	I2201V	unknown	incidental	rs748927269	170650	ABCA2	Abca2	Unknown	NA	1.62068e-05	gnomAD	Mutagenetix	156875
NP_001597	NP_031405	NP_491769	G301D	G300V	unknown	incidental	rs550290626	186151	ABCA2	Abca2	Unknown	NA	0	gnomAD	Mutagenetix	156875
NP_001597	NP_031405	NP_491769	A770T	A768T	unknown	incidental	rs201934078	249053	ABCA2	Abca2	Unknown	NA	8.06744e-06	gnomAD	Mutagenetix	156875
NP_001597	NP_031405	NP_491769	A770V	A768T	unknown	incidental	rs144972341	249053	ABCA2	Abca2	Unknown	NA	9.30845e-05	gnomAD	Mutagenetix	156875
NP_001080	NP_001034670	NP_001021226	C328R	C328F	unknown	phenotypic	rs199765620	10119524	ABCA3	Abca3	Unknown	Mice homozygous for a null mutation display neonatal lethality, respiratory failure, and severely impaired surfactant secretion.	6.71867e-05	gnomAD	APF	286230
NP_001080	NP_001034670	NP_493041	C328R	C328F	unknown	phenotypic	rs199765620	10119524	ABCA3	Abca3	Unknown	Mice homozygous for a null mutation display neonatal lethality, respiratory failure, and severely impaired surfactant secretion.	6.71867e-05	gnomAD	APF	286232
NP_001080	NP_001034670	NP_001021225	C328R	C328F	unknown	phenotypic	rs199765620	10119524	ABCA3	Abca3	Unknown	Mice homozygous for a null mutation display neonatal lethality, respiratory failure, and severely impaired surfactant secretion.	6.71867e-05	gnomAD	APF	286231
NP_001080	NP_001034670	NP_001255012	C328R	C328F	unknown	phenotypic	rs199765620	10119524	ABCA3	Abca3	Unknown	Mice homozygous for a null mutation display neonatal lethality, respiratory failure, and severely impaired surfactant secretion.	6.71867e-05	gnomAD	APF	286229
NP_001080	NP_001034670	NP_499115	C328R	C328F	unknown	phenotypic	rs199765620	10119524	ABCA3	Abca3	Unknown	Mice homozygous for a null mutation display neonatal lethality, respiratory failure, and severely impaired surfactant secretion.	6.71867e-05	gnomAD	APF	286228
NP_001080	NP_001034670	NP_503175	C328R	C328F	unknown	phenotypic	rs199765620	10119524	ABCA3	Abca3	Unknown	Mice homozygous for a null mutation display neonatal lethality, respiratory failure, and severely impaired surfactant secretion.	6.71867e-05	gnomAD	APF	286233
NP_001080	NP_001034670	NP_499115	Y389D	Y389C	unknown	phenotypic	rs771857586	16118417	ABCA3	Abca3	Unknown	Mice homozygous for a null mutation display neonatal lethality, respiratory failure, and severely impaired surfactant secretion.	3.97655e-06	gnomAD	APF	286228
NP_001080	NP_001034670	NP_001255012	Y389D	Y389C	unknown	phenotypic	rs771857586	16118417	ABCA3	Abca3	Unknown	Mice homozygous for a null mutation display neonatal lethality, respiratory failure, and severely impaired surfactant secretion.	3.97655e-06	gnomAD	APF	286229
NP_001080	NP_001034670	NP_001021226	Y389S	Y389C	unknown	phenotypic	rs1260705899	16118417	ABCA3	Abca3	Unknown	Mice homozygous for a null mutation display neonatal lethality, respiratory failure, and severely impaired surfactant secretion.	3.97643e-06	gnomAD	APF	286230
NP_001080	NP_001034670	NP_001021226	Y389D	Y389C	unknown	phenotypic	rs771857586	16118417	ABCA3	Abca3	Unknown	Mice homozygous for a null mutation display neonatal lethality, respiratory failure, and severely impaired surfactant secretion.	3.97655e-06	gnomAD	APF	286230
NP_001080	NP_001034670	NP_001021225	Y389S	Y389C	unknown	phenotypic	rs1260705899	16118417	ABCA3	Abca3	Unknown	Mice homozygous for a null mutation display neonatal lethality, respiratory failure, and severely impaired surfactant secretion.	3.97643e-06	gnomAD	APF	286231
NP_001080	NP_001034670	NP_001255012	Y389S	Y389C	unknown	phenotypic	rs1260705899	16118417	ABCA3	Abca3	Unknown	Mice homozygous for a null mutation display neonatal lethality, respiratory failure, and severely impaired surfactant secretion.	3.97643e-06	gnomAD	APF	286229
NP_001080	NP_001034670	NP_493041	Y389D	Y389C	unknown	phenotypic	rs771857586	16118417	ABCA3	Abca3	Unknown	Mice homozygous for a null mutation display neonatal lethality, respiratory failure, and severely impaired surfactant secretion.	3.97655e-06	gnomAD	APF	286232
NP_001080	NP_001034670	NP_503175	Y389D	Y389C	unknown	phenotypic	rs771857586	16118417	ABCA3	Abca3	Unknown	Mice homozygous for a null mutation display neonatal lethality, respiratory failure, and severely impaired surfactant secretion.	3.97655e-06	gnomAD	APF	286233
NP_001080	NP_001034670	NP_493041	Y389S	Y389C	unknown	phenotypic	rs1260705899	16118417	ABCA3	Abca3	Unknown	Mice homozygous for a null mutation display neonatal lethality, respiratory failure, and severely impaired surfactant secretion.	3.97643e-06	gnomAD	APF	286232
NP_001080	NP_001034670	NP_503175	Y389S	Y389C	unknown	phenotypic	rs1260705899	16118417	ABCA3	Abca3	Unknown	Mice homozygous for a null mutation display neonatal lethality, respiratory failure, and severely impaired surfactant secretion.	3.97643e-06	gnomAD	APF	286233
NP_001080	NP_001034670	NP_499115	Y389S	Y389C	unknown	phenotypic	rs1260705899	16118417	ABCA3	Abca3	Unknown	Mice homozygous for a null mutation display neonatal lethality, respiratory failure, and severely impaired surfactant secretion.	3.97643e-06	gnomAD	APF	286228
NP_001080	NP_001034670	NP_001021225	Y389D	Y389C	unknown	phenotypic	rs771857586	16118417	ABCA3	Abca3	Unknown	Mice homozygous for a null mutation display neonatal lethality, respiratory failure, and severely impaired surfactant secretion.	3.97655e-06	gnomAD	APF	286231
NP_001080	NP_001034670	NP_499115	W923C	W923*	unknown	phenotypic	rs1326254168	13714342	ABCA3	Abca3	Unknown	Mice homozygous for a null mutation display neonatal lethality, respiratory failure, and severely impaired surfactant secretion.	4.78478e-06	gnomAD	APF	286228
NP_001080	NP_001034670	NP_001021226	W923C	W923*	unknown	phenotypic	rs1326254168	13714342	ABCA3	Abca3	Unknown	Mice homozygous for a null mutation display neonatal lethality, respiratory failure, and severely impaired surfactant secretion.	4.78478e-06	gnomAD	APF	286230
NP_001080	NP_001034670	NP_493041	W923C	W923*	unknown	phenotypic	rs1326254168	13714342	ABCA3	Abca3	Unknown	Mice homozygous for a null mutation display neonatal lethality, respiratory failure, and severely impaired surfactant secretion.	4.78478e-06	gnomAD	APF	286232
NP_001080	NP_001034670	NP_001021225	W923C	W923*	unknown	phenotypic	rs1326254168	13714342	ABCA3	Abca3	Unknown	Mice homozygous for a null mutation display neonatal lethality, respiratory failure, and severely impaired surfactant secretion.	4.78478e-06	gnomAD	APF	286231
NP_001080	NP_001034670	NP_503175	W923C	W923*	unknown	phenotypic	rs1326254168	13714342	ABCA3	Abca3	Unknown	Mice homozygous for a null mutation display neonatal lethality, respiratory failure, and severely impaired surfactant secretion.	4.78478e-06	gnomAD	APF	286233
NP_001080	NP_001034670	NP_001255012	W923C	W923*	unknown	phenotypic	rs1326254168	13714342	ABCA3	Abca3	Unknown	Mice homozygous for a null mutation display neonatal lethality, respiratory failure, and severely impaired surfactant secretion.	4.78478e-06	gnomAD	APF	286229
NP_001080	NP_038883	NP_499115	C328R	C328F	unknown	phenotypic	rs199765620	10119524	ABCA3	Abca3	Unknown	Mice homozygous for a null mutation display neonatal lethality, respiratory failure, and severely impaired surfactant secretion.	6.71867e-05	gnomAD	APF	286240
NP_001080	NP_038883	NP_493041	C328R	C328F	unknown	phenotypic	rs199765620	10119524	ABCA3	Abca3	Unknown	Mice homozygous for a null mutation display neonatal lethality, respiratory failure, and severely impaired surfactant secretion.	6.71867e-05	gnomAD	APF	286244
NP_001080	NP_038883	NP_001021226	C328R	C328F	unknown	phenotypic	rs199765620	10119524	ABCA3	Abca3	Unknown	Mice homozygous for a null mutation display neonatal lethality, respiratory failure, and severely impaired surfactant secretion.	6.71867e-05	gnomAD	APF	286242
NP_001080	NP_038883	NP_001021225	C328R	C328F	unknown	phenotypic	rs199765620	10119524	ABCA3	Abca3	Unknown	Mice homozygous for a null mutation display neonatal lethality, respiratory failure, and severely impaired surfactant secretion.	6.71867e-05	gnomAD	APF	286243
NP_001080	NP_038883	NP_001255012	C328R	C328F	unknown	phenotypic	rs199765620	10119524	ABCA3	Abca3	Unknown	Mice homozygous for a null mutation display neonatal lethality, respiratory failure, and severely impaired surfactant secretion.	6.71867e-05	gnomAD	APF	286241
NP_001080	NP_038883	NP_503175	C328R	C328F	unknown	phenotypic	rs199765620	10119524	ABCA3	Abca3	Unknown	Mice homozygous for a null mutation display neonatal lethality, respiratory failure, and severely impaired surfactant secretion.	6.71867e-05	gnomAD	APF	286245
NP_001080	NP_038883	NP_001255012	Y389D	Y389C	unknown	phenotypic	rs771857586	16118417	ABCA3	Abca3	Unknown	Mice homozygous for a null mutation display neonatal lethality, respiratory failure, and severely impaired surfactant secretion.	3.97655e-06	gnomAD	APF	286241
NP_001080	NP_038883	NP_001021225	Y389D	Y389C	unknown	phenotypic	rs771857586	16118417	ABCA3	Abca3	Unknown	Mice homozygous for a null mutation display neonatal lethality, respiratory failure, and severely impaired surfactant secretion.	3.97655e-06	gnomAD	APF	286243
NP_001080	NP_038883	NP_493041	Y389S	Y389C	unknown	phenotypic	rs1260705899	16118417	ABCA3	Abca3	Unknown	Mice homozygous for a null mutation display neonatal lethality, respiratory failure, and severely impaired surfactant secretion.	3.97643e-06	gnomAD	APF	286244
NP_001080	NP_038883	NP_499115	Y389D	Y389C	unknown	phenotypic	rs771857586	16118417	ABCA3	Abca3	Unknown	Mice homozygous for a null mutation display neonatal lethality, respiratory failure, and severely impaired surfactant secretion.	3.97655e-06	gnomAD	APF	286240
NP_001080	NP_038883	NP_503175	Y389D	Y389C	unknown	phenotypic	rs771857586	16118417	ABCA3	Abca3	Unknown	Mice homozygous for a null mutation display neonatal lethality, respiratory failure, and severely impaired surfactant secretion.	3.97655e-06	gnomAD	APF	286245
NP_001080	NP_038883	NP_001021226	Y389S	Y389C	unknown	phenotypic	rs1260705899	16118417	ABCA3	Abca3	Unknown	Mice homozygous for a null mutation display neonatal lethality, respiratory failure, and severely impaired surfactant secretion.	3.97643e-06	gnomAD	APF	286242
NP_001080	NP_038883	NP_503175	Y389S	Y389C	unknown	phenotypic	rs1260705899	16118417	ABCA3	Abca3	Unknown	Mice homozygous for a null mutation display neonatal lethality, respiratory failure, and severely impaired surfactant secretion.	3.97643e-06	gnomAD	APF	286245
NP_001080	NP_038883	NP_493041	Y389D	Y389C	unknown	phenotypic	rs771857586	16118417	ABCA3	Abca3	Unknown	Mice homozygous for a null mutation display neonatal lethality, respiratory failure, and severely impaired surfactant secretion.	3.97655e-06	gnomAD	APF	286244
NP_001080	NP_038883	NP_001021225	Y389S	Y389C	unknown	phenotypic	rs1260705899	16118417	ABCA3	Abca3	Unknown	Mice homozygous for a null mutation display neonatal lethality, respiratory failure, and severely impaired surfactant secretion.	3.97643e-06	gnomAD	APF	286243
NP_001080	NP_038883	NP_001255012	Y389S	Y389C	unknown	phenotypic	rs1260705899	16118417	ABCA3	Abca3	Unknown	Mice homozygous for a null mutation display neonatal lethality, respiratory failure, and severely impaired surfactant secretion.	3.97643e-06	gnomAD	APF	286241
NP_001080	NP_038883	NP_499115	Y389S	Y389C	unknown	phenotypic	rs1260705899	16118417	ABCA3	Abca3	Unknown	Mice homozygous for a null mutation display neonatal lethality, respiratory failure, and severely impaired surfactant secretion.	3.97643e-06	gnomAD	APF	286240
NP_001080	NP_038883	NP_001021226	Y389D	Y389C	unknown	phenotypic	rs771857586	16118417	ABCA3	Abca3	Unknown	Mice homozygous for a null mutation display neonatal lethality, respiratory failure, and severely impaired surfactant secretion.	3.97655e-06	gnomAD	APF	286242
NP_001080	NP_038883	NP_001255012	W923C	W923*	unknown	phenotypic	rs1326254168	13714342	ABCA3	Abca3	Unknown	Mice homozygous for a null mutation display neonatal lethality, respiratory failure, and severely impaired surfactant secretion.	4.78478e-06	gnomAD	APF	286241
NP_001080	NP_038883	NP_503175	W923C	W923*	unknown	phenotypic	rs1326254168	13714342	ABCA3	Abca3	Unknown	Mice homozygous for a null mutation display neonatal lethality, respiratory failure, and severely impaired surfactant secretion.	4.78478e-06	gnomAD	APF	286245
NP_001080	NP_038883	NP_493041	W923C	W923*	unknown	phenotypic	rs1326254168	13714342	ABCA3	Abca3	Unknown	Mice homozygous for a null mutation display neonatal lethality, respiratory failure, and severely impaired surfactant secretion.	4.78478e-06	gnomAD	APF	286244
NP_001080	NP_038883	NP_001021226	W923C	W923*	unknown	phenotypic	rs1326254168	13714342	ABCA3	Abca3	Unknown	Mice homozygous for a null mutation display neonatal lethality, respiratory failure, and severely impaired surfactant secretion.	4.78478e-06	gnomAD	APF	286242
NP_001080	NP_038883	NP_001021225	W923C	W923*	unknown	phenotypic	rs1326254168	13714342	ABCA3	Abca3	Unknown	Mice homozygous for a null mutation display neonatal lethality, respiratory failure, and severely impaired surfactant secretion.	4.78478e-06	gnomAD	APF	286243
NP_001080	NP_038883	NP_499115	W923C	W923*	unknown	phenotypic	rs1326254168	13714342	ABCA3	Abca3	Unknown	Mice homozygous for a null mutation display neonatal lethality, respiratory failure, and severely impaired surfactant secretion.	4.78478e-06	gnomAD	APF	286240
NP_001080	XP_006524433	NP_503175	C328R	C328F	unknown	phenotypic	rs199765620	10119524	ABCA3	Abca3	Unknown	Mice homozygous for a null mutation display neonatal lethality, respiratory failure, and severely impaired surfactant secretion.	6.71867e-05	gnomAD	APF	286239
NP_001080	XP_006524433	NP_499115	C328R	C328F	unknown	phenotypic	rs199765620	10119524	ABCA3	Abca3	Unknown	Mice homozygous for a null mutation display neonatal lethality, respiratory failure, and severely impaired surfactant secretion.	6.71867e-05	gnomAD	APF	286234
NP_001080	XP_006524433	NP_001021226	C328R	C328F	unknown	phenotypic	rs199765620	10119524	ABCA3	Abca3	Unknown	Mice homozygous for a null mutation display neonatal lethality, respiratory failure, and severely impaired surfactant secretion.	6.71867e-05	gnomAD	APF	286236
NP_001080	XP_006524433	NP_001021225	C328R	C328F	unknown	phenotypic	rs199765620	10119524	ABCA3	Abca3	Unknown	Mice homozygous for a null mutation display neonatal lethality, respiratory failure, and severely impaired surfactant secretion.	6.71867e-05	gnomAD	APF	286237
NP_001080	XP_006524433	NP_001255012	C328R	C328F	unknown	phenotypic	rs199765620	10119524	ABCA3	Abca3	Unknown	Mice homozygous for a null mutation display neonatal lethality, respiratory failure, and severely impaired surfactant secretion.	6.71867e-05	gnomAD	APF	286235
NP_001080	XP_006524433	NP_493041	C328R	C328F	unknown	phenotypic	rs199765620	10119524	ABCA3	Abca3	Unknown	Mice homozygous for a null mutation display neonatal lethality, respiratory failure, and severely impaired surfactant secretion.	6.71867e-05	gnomAD	APF	286238
NP_001080	XP_006524433	NP_001255012	Y389S	Y389C	unknown	phenotypic	rs1260705899	16118417	ABCA3	Abca3	Unknown	Mice homozygous for a null mutation display neonatal lethality, respiratory failure, and severely impaired surfactant secretion.	3.97643e-06	gnomAD	APF	286235
NP_001080	XP_006524433	NP_001255012	Y389D	Y389C	unknown	phenotypic	rs771857586	16118417	ABCA3	Abca3	Unknown	Mice homozygous for a null mutation display neonatal lethality, respiratory failure, and severely impaired surfactant secretion.	3.97655e-06	gnomAD	APF	286235
NP_001080	XP_006524433	NP_499115	Y389D	Y389C	unknown	phenotypic	rs771857586	16118417	ABCA3	Abca3	Unknown	Mice homozygous for a null mutation display neonatal lethality, respiratory failure, and severely impaired surfactant secretion.	3.97655e-06	gnomAD	APF	286234
NP_001080	XP_006524433	NP_503175	Y389S	Y389C	unknown	phenotypic	rs1260705899	16118417	ABCA3	Abca3	Unknown	Mice homozygous for a null mutation display neonatal lethality, respiratory failure, and severely impaired surfactant secretion.	3.97643e-06	gnomAD	APF	286239
NP_001080	XP_006524433	NP_493041	Y389D	Y389C	unknown	phenotypic	rs771857586	16118417	ABCA3	Abca3	Unknown	Mice homozygous for a null mutation display neonatal lethality, respiratory failure, and severely impaired surfactant secretion.	3.97655e-06	gnomAD	APF	286238
NP_001080	XP_006524433	NP_499115	Y389S	Y389C	unknown	phenotypic	rs1260705899	16118417	ABCA3	Abca3	Unknown	Mice homozygous for a null mutation display neonatal lethality, respiratory failure, and severely impaired surfactant secretion.	3.97643e-06	gnomAD	APF	286234
NP_001080	XP_006524433	NP_493041	Y389S	Y389C	unknown	phenotypic	rs1260705899	16118417	ABCA3	Abca3	Unknown	Mice homozygous for a null mutation display neonatal lethality, respiratory failure, and severely impaired surfactant secretion.	3.97643e-06	gnomAD	APF	286238
NP_001080	XP_006524433	NP_001021225	Y389S	Y389C	unknown	phenotypic	rs1260705899	16118417	ABCA3	Abca3	Unknown	Mice homozygous for a null mutation display neonatal lethality, respiratory failure, and severely impaired surfactant secretion.	3.97643e-06	gnomAD	APF	286237
NP_001080	XP_006524433	NP_001021225	Y389D	Y389C	unknown	phenotypic	rs771857586	16118417	ABCA3	Abca3	Unknown	Mice homozygous for a null mutation display neonatal lethality, respiratory failure, and severely impaired surfactant secretion.	3.97655e-06	gnomAD	APF	286237
NP_001080	XP_006524433	NP_001021226	Y389S	Y389C	unknown	phenotypic	rs1260705899	16118417	ABCA3	Abca3	Unknown	Mice homozygous for a null mutation display neonatal lethality, respiratory failure, and severely impaired surfactant secretion.	3.97643e-06	gnomAD	APF	286236
NP_001080	XP_006524433	NP_001021226	Y389D	Y389C	unknown	phenotypic	rs771857586	16118417	ABCA3	Abca3	Unknown	Mice homozygous for a null mutation display neonatal lethality, respiratory failure, and severely impaired surfactant secretion.	3.97655e-06	gnomAD	APF	286236
NP_001080	XP_006524433	NP_503175	Y389D	Y389C	unknown	phenotypic	rs771857586	16118417	ABCA3	Abca3	Unknown	Mice homozygous for a null mutation display neonatal lethality, respiratory failure, and severely impaired surfactant secretion.	3.97655e-06	gnomAD	APF	286239
NP_001080	XP_006524433	NP_001021226	W923C	W923*	unknown	phenotypic	rs1326254168	13714342	ABCA3	Abca3	Unknown	Mice homozygous for a null mutation display neonatal lethality, respiratory failure, and severely impaired surfactant secretion.	4.78478e-06	gnomAD	APF	286236
NP_001080	XP_006524433	NP_001255012	W923C	W923*	unknown	phenotypic	rs1326254168	13714342	ABCA3	Abca3	Unknown	Mice homozygous for a null mutation display neonatal lethality, respiratory failure, and severely impaired surfactant secretion.	4.78478e-06	gnomAD	APF	286235
NP_001080	XP_006524433	NP_001021225	W923C	W923*	unknown	phenotypic	rs1326254168	13714342	ABCA3	Abca3	Unknown	Mice homozygous for a null mutation display neonatal lethality, respiratory failure, and severely impaired surfactant secretion.	4.78478e-06	gnomAD	APF	286237
NP_001080	XP_006524433	NP_493041	W923C	W923*	unknown	phenotypic	rs1326254168	13714342	ABCA3	Abca3	Unknown	Mice homozygous for a null mutation display neonatal lethality, respiratory failure, and severely impaired surfactant secretion.	4.78478e-06	gnomAD	APF	286238
NP_001080	XP_006524433	NP_503175	W923C	W923*	unknown	phenotypic	rs1326254168	13714342	ABCA3	Abca3	Unknown	Mice homozygous for a null mutation display neonatal lethality, respiratory failure, and severely impaired surfactant secretion.	4.78478e-06	gnomAD	APF	286239
NP_001080	XP_006524433	NP_499115	W923C	W923*	unknown	phenotypic	rs1326254168	13714342	ABCA3	Abca3	Unknown	Mice homozygous for a null mutation display neonatal lethality, respiratory failure, and severely impaired surfactant secretion.	4.78478e-06	gnomAD	APF	286234
NP_001080	NP_001034670	NP_503175	G378R	G378D	Unknown	incidental	COSM1243929	560204	ABCA3	Abca3	Unknown	NA	NA	COSMIC	Mutagenetix	286233
NP_001080	NP_001034670	NP_001255012	G378R	G378D	Unknown	incidental	COSM1243929	560204	ABCA3	Abca3	Unknown	NA	NA	COSMIC	Mutagenetix	286229
NP_001080	NP_001034670	NP_493041	G378R	G378D	Unknown	incidental	COSM1243929	560204	ABCA3	Abca3	Unknown	NA	NA	COSMIC	Mutagenetix	286232
NP_001080	NP_001034670	NP_001021226	G378R	G378D	Unknown	incidental	COSM1243929	560204	ABCA3	Abca3	Unknown	NA	NA	COSMIC	Mutagenetix	286230
NP_001080	NP_001034670	NP_001021225	G378R	G378D	Unknown	incidental	COSM1243929	560204	ABCA3	Abca3	Unknown	NA	NA	COSMIC	Mutagenetix	286231
NP_001080	NP_001034670	NP_499115	G378R	G378D	Unknown	incidental	COSM1243929	560204	ABCA3	Abca3	Unknown	NA	NA	COSMIC	Mutagenetix	286228
NP_001080	NP_001034670	NP_001021225	S577F	S577P	Unknown	incidental	COSM3279710	257160	ABCA3	Abca3	Unknown	NA	NA	COSMIC	Mutagenetix	286231
NP_001080	NP_001034670	NP_499115	S577F	S577P	Unknown	incidental	COSM3279710	257160	ABCA3	Abca3	Unknown	NA	NA	COSMIC	Mutagenetix	286228
NP_001080	NP_001034670	NP_503175	S577F	S577P	Unknown	incidental	COSM3279710	257160	ABCA3	Abca3	Unknown	NA	NA	COSMIC	Mutagenetix	286233
NP_001080	NP_001034670	NP_001021226	S577F	S577P	Unknown	incidental	COSM3279710	257160	ABCA3	Abca3	Unknown	NA	NA	COSMIC	Mutagenetix	286230
NP_001080	NP_001034670	NP_493041	S577F	S577P	Unknown	incidental	COSM3279710	257160	ABCA3	Abca3	Unknown	NA	NA	COSMIC	Mutagenetix	286232
NP_001080	NP_001034670	NP_001255012	S577F	S577P	Unknown	incidental	COSM3279710	257160	ABCA3	Abca3	Unknown	NA	NA	COSMIC	Mutagenetix	286229
NP_001080	NP_001034670	NP_001021225	D656Y	D656G	Unknown	incidental	COSM6243897	566123	ABCA3	Abca3	Unknown	NA	NA	COSMIC	Mutagenetix	286231
NP_001080	NP_001034670	NP_493041	D656Y	D656G	Unknown	incidental	COSM6243897	566123	ABCA3	Abca3	Unknown	NA	NA	COSMIC	Mutagenetix	286232
NP_001080	NP_001034670	NP_499115	D656Y	D656G	Unknown	incidental	COSM6243897	566123	ABCA3	Abca3	Unknown	NA	NA	COSMIC	Mutagenetix	286228
NP_001080	NP_001034670	NP_001021226	D656Y	D656G	Unknown	incidental	COSM6243897	566123	ABCA3	Abca3	Unknown	NA	NA	COSMIC	Mutagenetix	286230
NP_001080	NP_001034670	NP_503175	D656Y	D656G	Unknown	incidental	COSM6243897	566123	ABCA3	Abca3	Unknown	NA	NA	COSMIC	Mutagenetix	286233
NP_001080	NP_001034670	NP_001255012	D656Y	D656G	Unknown	incidental	COSM6243897	566123	ABCA3	Abca3	Unknown	NA	NA	COSMIC	Mutagenetix	286229
NP_001080	NP_001034670	NP_001021226	G378R	G378D	unknown	incidental	rs781600479	560204	ABCA3	Abca3	Unknown	NA	1.19374e-05	gnomAD	Mutagenetix	286230
NP_001080	NP_001034670	NP_493041	G378E	G378D	unknown	incidental	rs755301596	560204	ABCA3	Abca3	Unknown	NA	1.19373e-05	gnomAD	Mutagenetix	286232
NP_001080	NP_001034670	NP_001255012	G378E	G378D	unknown	incidental	rs755301596	560204	ABCA3	Abca3	Unknown	NA	1.19373e-05	gnomAD	Mutagenetix	286229
NP_001080	NP_001034670	NP_499115	G378E	G378D	unknown	incidental	rs755301596	560204	ABCA3	Abca3	Unknown	NA	1.19373e-05	gnomAD	Mutagenetix	286228
NP_001080	NP_001034670	NP_001021225	G378E	G378D	unknown	incidental	rs755301596	560204	ABCA3	Abca3	Unknown	NA	1.19373e-05	gnomAD	Mutagenetix	286231
NP_001080	NP_001034670	NP_503175	G378R	G378D	unknown	incidental	rs781600479	560204	ABCA3	Abca3	Unknown	NA	1.19374e-05	gnomAD	Mutagenetix	286233
NP_001080	NP_001034670	NP_001021226	G378E	G378D	unknown	incidental	rs755301596	560204	ABCA3	Abca3	Unknown	NA	1.19373e-05	gnomAD	Mutagenetix	286230
NP_001080	NP_001034670	NP_001255012	G378R	G378D	unknown	incidental	rs781600479	560204	ABCA3	Abca3	Unknown	NA	1.19374e-05	gnomAD	Mutagenetix	286229
NP_001080	NP_001034670	NP_503175	G378E	G378D	unknown	incidental	rs755301596	560204	ABCA3	Abca3	Unknown	NA	1.19373e-05	gnomAD	Mutagenetix	286233
NP_001080	NP_001034670	NP_493041	G378R	G378D	unknown	incidental	rs781600479	560204	ABCA3	Abca3	Unknown	NA	1.19374e-05	gnomAD	Mutagenetix	286232
NP_001080	NP_001034670	NP_499115	G378R	G378D	unknown	incidental	rs781600479	560204	ABCA3	Abca3	Unknown	NA	1.19374e-05	gnomAD	Mutagenetix	286228
NP_001080	NP_001034670	NP_001021225	G378R	G378D	unknown	incidental	rs781600479	560204	ABCA3	Abca3	Unknown	NA	1.19374e-05	gnomAD	Mutagenetix	286231
NP_001080	NP_001034670	NP_001021226	Y382C	Y382C	unknown	incidental	rs758507587	234662	ABCA3	Abca3	Unknown	NA	3.977e-06	gnomAD	Mutagenetix	286230
NP_001080	NP_001034670	NP_499115	Y382C	Y382C	unknown	incidental	rs758507587	234662	ABCA3	Abca3	Unknown	NA	3.977e-06	gnomAD	Mutagenetix	286228
NP_001080	NP_001034670	NP_493041	Y382C	Y382C	unknown	incidental	rs758507587	234662	ABCA3	Abca3	Unknown	NA	3.977e-06	gnomAD	Mutagenetix	286232
NP_001080	NP_001034670	NP_001255012	Y382C	Y382C	unknown	incidental	rs758507587	234662	ABCA3	Abca3	Unknown	NA	3.977e-06	gnomAD	Mutagenetix	286229
NP_001080	NP_001034670	NP_001021225	Y382C	Y382C	unknown	incidental	rs758507587	234662	ABCA3	Abca3	Unknown	NA	3.977e-06	gnomAD	Mutagenetix	286231
NP_001080	NP_001034670	NP_503175	Y382C	Y382C	unknown	incidental	rs758507587	234662	ABCA3	Abca3	Unknown	NA	3.977e-06	gnomAD	Mutagenetix	286233
NP_001080	NP_001034670	NP_493041	G423E	G423E	unknown	incidental	rs773840261	186789	ABCA3	Abca3	Unknown	NA	1.19304e-05	gnomAD	Mutagenetix	286232
NP_001080	NP_001034670	NP_001021225	G423E	G423E	unknown	incidental	rs773840261	186789	ABCA3	Abca3	Unknown	NA	1.19304e-05	gnomAD	Mutagenetix	286231
NP_001080	NP_001034670	NP_001021226	G423E	G423E	unknown	incidental	rs773840261	186789	ABCA3	Abca3	Unknown	NA	1.19304e-05	gnomAD	Mutagenetix	286230
NP_001080	NP_001034670	NP_001255012	G423E	G423E	unknown	incidental	rs773840261	186789	ABCA3	Abca3	Unknown	NA	1.19304e-05	gnomAD	Mutagenetix	286229
NP_001080	NP_001034670	NP_503175	G423E	G423E	unknown	incidental	rs773840261	186789	ABCA3	Abca3	Unknown	NA	1.19304e-05	gnomAD	Mutagenetix	286233
NP_001080	NP_001034670	NP_499115	G423E	G423E	unknown	incidental	rs773840261	186789	ABCA3	Abca3	Unknown	NA	1.19304e-05	gnomAD	Mutagenetix	286228
NP_001080	NP_001034670	NP_001021226	D436G	D436G	unknown	incidental	rs1451720554	24498	ABCA3	Abca3	Unknown	NA	3.9887e-06	gnomAD	Mutagenetix	286230
NP_001080	NP_001034670	NP_499115	D436G	D436G	unknown	incidental	rs1451720554	24498	ABCA3	Abca3	Unknown	NA	3.9887e-06	gnomAD	Mutagenetix	286228
NP_001080	NP_001034670	NP_503175	D436G	D436G	unknown	incidental	rs1451720554	24498	ABCA3	Abca3	Unknown	NA	3.9887e-06	gnomAD	Mutagenetix	286233
NP_001080	NP_001034670	NP_001255012	D436G	D436G	unknown	incidental	rs1451720554	24498	ABCA3	Abca3	Unknown	NA	3.9887e-06	gnomAD	Mutagenetix	286229
NP_001080	NP_001034670	NP_493041	D436G	D436G	unknown	incidental	rs1451720554	24498	ABCA3	Abca3	Unknown	NA	3.9887e-06	gnomAD	Mutagenetix	286232
NP_001080	NP_001034670	NP_001021225	D436G	D436G	unknown	incidental	rs1451720554	24498	ABCA3	Abca3	Unknown	NA	3.9887e-06	gnomAD	Mutagenetix	286231
NP_001080	NP_001034670	NP_001021226	D545E	D545E	unknown	incidental	rs1236212625	525256	ABCA3	Abca3	Unknown	NA	3.98115e-06	gnomAD	Mutagenetix	286230
NP_001080	NP_001034670	NP_499115	D545E	D545E	unknown	incidental	rs1236212625	525256	ABCA3	Abca3	Unknown	NA	3.98115e-06	gnomAD	Mutagenetix	286228
NP_001080	NP_001034670	NP_503175	D545E	D545E	unknown	incidental	rs1236212625	525256	ABCA3	Abca3	Unknown	NA	3.98115e-06	gnomAD	Mutagenetix	286233
NP_001080	NP_001034670	NP_001255012	D545E	D545E	unknown	incidental	rs1236212625	525256	ABCA3	Abca3	Unknown	NA	3.98115e-06	gnomAD	Mutagenetix	286229
NP_001080	NP_001034670	NP_001021225	D545E	D545E	unknown	incidental	rs1236212625	525256	ABCA3	Abca3	Unknown	NA	3.98115e-06	gnomAD	Mutagenetix	286231
NP_001080	NP_001034670	NP_493041	D545E	D545E	unknown	incidental	rs1236212625	525256	ABCA3	Abca3	Unknown	NA	3.98115e-06	gnomAD	Mutagenetix	286232
NP_001080	NP_001034670	NP_499115	D656G	D656G	unknown	incidental	rs537055058	566123	ABCA3	Abca3	Unknown	NA	3.97801e-06	gnomAD	Mutagenetix	286228
NP_001080	NP_001034670	NP_001255012	D656G	D656G	unknown	incidental	rs537055058	566123	ABCA3	Abca3	Unknown	NA	3.97801e-06	gnomAD	Mutagenetix	286229
NP_001080	NP_001034670	NP_001021225	D656G	D656G	unknown	incidental	rs537055058	566123	ABCA3	Abca3	Unknown	NA	3.97801e-06	gnomAD	Mutagenetix	286231
NP_001080	NP_001034670	NP_001021226	D656G	D656G	unknown	incidental	rs537055058	566123	ABCA3	Abca3	Unknown	NA	3.97801e-06	gnomAD	Mutagenetix	286230
NP_001080	NP_001034670	NP_503175	D656G	D656G	unknown	incidental	rs537055058	566123	ABCA3	Abca3	Unknown	NA	3.97801e-06	gnomAD	Mutagenetix	286233
NP_001080	NP_001034670	NP_493041	D656G	D656G	unknown	incidental	rs537055058	566123	ABCA3	Abca3	Unknown	NA	3.97801e-06	gnomAD	Mutagenetix	286232
NP_001080	NP_001034670	NP_001021226	T966I	T966M	unknown	incidental	71305grs-?	317640	ABCA3	Abca3	Unknown	NA	0	gnomAD	Mutagenetix	286230
NP_001080	NP_001034670	NP_001021225	T966I	T966M	unknown	incidental	71305grs-?	317640	ABCA3	Abca3	Unknown	NA	0	gnomAD	Mutagenetix	286231
NP_001080	NP_001034670	NP_503175	T966I	T966M	unknown	incidental	71305grs-?	317640	ABCA3	Abca3	Unknown	NA	0	gnomAD	Mutagenetix	286233
NP_001080	NP_001034670	NP_001255012	T966I	T966M	unknown	incidental	71305grs-?	317640	ABCA3	Abca3	Unknown	NA	0	gnomAD	Mutagenetix	286229
NP_001080	NP_001034670	NP_493041	T966I	T966M	unknown	incidental	71305grs-?	317640	ABCA3	Abca3	Unknown	NA	0	gnomAD	Mutagenetix	286232
NP_001080	NP_001034670	NP_499115	T966I	T966M	unknown	incidental	71305grs-?	317640	ABCA3	Abca3	Unknown	NA	0	gnomAD	Mutagenetix	286228
NP_525022	NP_671753	NP_001293854	L995F	L994F	MODERATE	incidental	rs73370041	428371	ABCA9	Abca9	Unknown	NA	NA	dbSNP	Mutagenetix	898
NP_525022	NP_671753	NP_001293855	L995F	L994F	MODERATE	incidental	rs73370041	428371	ABCA9	Abca9	Unknown	NA	NA	dbSNP	Mutagenetix	899
NP_525022	NP_671753	NP_001293854	Q1262K	Q1261K	NEUTRAL	incidental	COSM1178348	538939	ABCA9	Abca9	Unknown	NA	NA	COSMIC	Mutagenetix	898
NP_525022	NP_671753	NP_001293855	Q1262Q	Q1261K	NEUTRAL	incidental	COSM3521378	538939	ABCA9	Abca9	Unknown	NA	NA	COSMIC	Mutagenetix	899
NP_525022	NP_671753	NP_001293855	Q1262K	Q1261K	NEUTRAL	incidental	COSM1178348	538939	ABCA9	Abca9	Unknown	NA	NA	COSMIC	Mutagenetix	899
NP_525022	NP_671753	NP_001293854	Q1262Q	Q1261K	NEUTRAL	incidental	COSM3521378	538939	ABCA9	Abca9	Unknown	NA	NA	COSMIC	Mutagenetix	898
NP_525022	NP_671753	NP_001293855	W1460*	W1459R	Unknown	incidental	COSM2975270	23128	ABCA9	Abca9	Unknown	NA	NA	COSMIC	Mutagenetix	899
NP_525022	NP_671753	NP_001293854	W1460*	W1459R	Unknown	incidental	COSM2975270	23128	ABCA9	Abca9	Unknown	NA	NA	COSMIC	Mutagenetix	898
NP_525022	NP_671753	NP_001293855	Y508Y	Y508H	Unknown	incidental	COSM4069034	377972	ABCA9	Abca9	Unknown	NA	NA	COSMIC	Mutagenetix	899
NP_525022	NP_671753	NP_001293854	Y508Y	Y508H	Unknown	incidental	COSM4069034	377972	ABCA9	Abca9	Unknown	NA	NA	COSMIC	Mutagenetix	898
NP_525022	NP_671753	NP_001293855	A1065T	A1064V	unknown	incidental	rs763709374	432434	ABCA9	Abca9	Unknown	NA	1.19598e-05	gnomAD	Mutagenetix	899
NP_525022	NP_671753	NP_001293854	A1065T	A1064V	unknown	incidental	rs763709374	432434	ABCA9	Abca9	Unknown	NA	1.19598e-05	gnomAD	Mutagenetix	898
NP_525022	NP_671753	NP_001293854	I1106L	I1105F	unknown	incidental	rs1205439728	357623	ABCA9	Abca9	Unknown	NA	3.1841e-05	gnomAD	Mutagenetix	898
NP_525022	NP_671753	NP_001293855	I1106L	I1105F	unknown	incidental	rs1205439728	357623	ABCA9	Abca9	Unknown	NA	3.1841e-05	gnomAD	Mutagenetix	899
NP_525022	NP_671753	NP_001293854	D118G	D118G	unknown	incidental	rs1473233567	186337	ABCA9	Abca9	Unknown	NA	3.98963e-06	gnomAD	Mutagenetix	898
NP_525022	NP_671753	NP_001293855	D118G	D118G	unknown	incidental	rs1473233567	186337	ABCA9	Abca9	Unknown	NA	3.98963e-06	gnomAD	Mutagenetix	899
NP_525022	NP_671753	NP_001293854	Q1262R	Q1261K	unknown	incidental	rs1196777011	538939	ABCA9	Abca9	Unknown	NA	3.1839e-05	gnomAD	Mutagenetix	898
NP_525022	NP_671753	NP_001293855	Q1262R	Q1261K	unknown	incidental	rs1196777011	538939	ABCA9	Abca9	Unknown	NA	3.1839e-05	gnomAD	Mutagenetix	899
NP_525022	NP_671753	NP_001293855	W1460*	W1459R	unknown	incidental	rs145682636	23128	ABCA9	Abca9	Unknown	NA	1.59136e-05	gnomAD	Mutagenetix	899
NP_525022	NP_671753	NP_001293854	W1460*	W1459R	unknown	incidental	rs145682636	23128	ABCA9	Abca9	Unknown	NA	1.59136e-05	gnomAD	Mutagenetix	898
NP_525022	NP_671753	NP_001293855	E151G	E151A	unknown	incidental	rs761112317	445626	ABCA9	Abca9	Unknown	NA	1.77528e-05	gnomAD	Mutagenetix	899
NP_525022	NP_671753	NP_001293854	E151G	E151A	unknown	incidental	rs761112317	445626	ABCA9	Abca9	Unknown	NA	1.77528e-05	gnomAD	Mutagenetix	898
NP_525022	NP_671753	NP_001293855	L1618R	L1617P	unknown	incidental	rs1332912946	447746	ABCA9	Abca9	Unknown	NA	8.00865e-06	gnomAD	Mutagenetix	899
NP_525022	NP_671753	NP_001293854	L1618R	L1617P	unknown	incidental	rs1332912946	447746	ABCA9	Abca9	Unknown	NA	8.00865e-06	gnomAD	Mutagenetix	898
NP_525022	NP_671753	NP_001293854	Y428C	Y428C	unknown	incidental	rs1411368756	245153	ABCA9	Abca9	Unknown	NA	4.00619e-06	gnomAD	Mutagenetix	898
NP_525022	NP_671753	NP_001293855	Y428C	Y428C	unknown	incidental	rs1411368756	245153	ABCA9	Abca9	Unknown	NA	4.00619e-06	gnomAD	Mutagenetix	899
NP_525022	NP_671753	NP_001293855	Y508H	Y508H	unknown	incidental	rs1217178445	377972	ABCA9	Abca9	Unknown	NA	4.11485e-06	gnomAD	Mutagenetix	899
NP_525022	NP_671753	NP_001293854	Y508H	Y508H	unknown	incidental	rs1217178445	377972	ABCA9	Abca9	Unknown	NA	4.11485e-06	gnomAD	Mutagenetix	898
NP_525022	NP_671753	NP_001293855	C564G	C564Y	unknown	incidental	rs1327984585	218465	ABCA9	Abca9	Unknown	NA	3.99036e-06	gnomAD	Mutagenetix	899
NP_525022	NP_671753	NP_001293854	C564G	C564Y	unknown	incidental	rs1327984585	218465	ABCA9	Abca9	Unknown	NA	3.99036e-06	gnomAD	Mutagenetix	898
NP_525022	NP_671753	NP_001293854	N568S	N568S	unknown	incidental	rs538535202	163942	ABCA9	Abca9	Unknown	NA	3.99039e-06	gnomAD	Mutagenetix	898
NP_525022	NP_671753	NP_001293855	N568S	N568S	unknown	incidental	rs538535202	163942	ABCA9	Abca9	Unknown	NA	3.99039e-06	gnomAD	Mutagenetix	899
NP_525022	NP_671753	NP_001293855	P644L	P644Q	unknown	incidental	rs773108471	437717	ABCA9	Abca9	Unknown	NA	2.12477e-05	gnomAD	Mutagenetix	899
NP_525022	NP_671753	NP_001293855	P644S	P644Q	unknown	incidental	rs749061966	437717	ABCA9	Abca9	Unknown	NA	3.98438e-06	gnomAD	Mutagenetix	899
NP_525022	NP_671753	NP_001293854	P644S	P644Q	unknown	incidental	rs749061966	437717	ABCA9	Abca9	Unknown	NA	3.98438e-06	gnomAD	Mutagenetix	898
NP_525022	NP_671753	NP_001293854	P644L	P644Q	unknown	incidental	rs773108471	437717	ABCA9	Abca9	Unknown	NA	2.12477e-05	gnomAD	Mutagenetix	898
NP_525022	NP_671753	NP_001293855	I938T	I937T	unknown	incidental	rs1365920456	505542	ABCA9	Abca9	Unknown	NA	3.18573e-05	gnomAD	Mutagenetix	899
NP_525022	NP_671753	NP_001293854	I938T	I937T	unknown	incidental	rs1365920456	505542	ABCA9	Abca9	Unknown	NA	3.18573e-05	gnomAD	Mutagenetix	898
NP_525022	NP_671753	NP_001293855	L995F	L994F	unknown	incidental	rs73370041	428371	ABCA9	Abca9	Unknown	NA	0.00583567	gnomAD	Mutagenetix	899
NP_525022	NP_671753	NP_001293854	L995F	L994F	unknown	incidental	rs73370041	428371	ABCA9	Abca9	Unknown	NA	0.00583567	gnomAD	Mutagenetix	898
NP_036221	NP_062425	NP_503098	I331T	I296T	unknown	incidental	rs1251670305	479483	ABCB10	Abcb10	Unknown	NA	3.97772e-06	gnomAD	Mutagenetix	40767
NP_036221	NP_062425	NP_506927	I331T	I296T	unknown	incidental	rs1251670305	479483	ABCB10	Abcb10	Unknown	NA	3.97772e-06	gnomAD	Mutagenetix	40766
NP_036221	NP_062425	NP_506927	V381A	V346A	unknown	incidental	rs1216534318	370396	ABCB10	Abcb10	Unknown	NA	3.97684e-06	gnomAD	Mutagenetix	40766
NP_036221	NP_062425	NP_503098	V381A	V346A	unknown	incidental	rs1216534318	370396	ABCB10	Abcb10	Unknown	NA	3.97684e-06	gnomAD	Mutagenetix	40767
NP_001157413	NP_084237	NP_509205	V578M	V579A	Benign	incidental	rs114238979	445629	ABCB5	Abcb5	not provided	NA	NA	ClinVar	Mutagenetix	234747
NP_001157413	NP_084237	NP_509812	V578M	V579A	Benign	incidental	rs114238979	445629	ABCB5	Abcb5	not provided	NA	NA	ClinVar	Mutagenetix	234748
NP_001157413	NP_084237	NP_001041287	V578M	V579A	Benign	incidental	rs114238979	445629	ABCB5	Abcb5	not provided	NA	NA	ClinVar	Mutagenetix	234750
NP_001157413	NP_084237	NP_001257116	V578M	V579A	Benign	incidental	rs114238979	445629	ABCB5	Abcb5	not provided	NA	NA	ClinVar	Mutagenetix	234752
NP_001157413	NP_084237	NP_001257117	V578M	V579A	Benign	incidental	rs114238979	445629	ABCB5	Abcb5	not provided	NA	NA	ClinVar	Mutagenetix	234753
NP_001157413	NP_084237	NP_001041288	V578M	V579A	Benign	incidental	rs114238979	445629	ABCB5	Abcb5	not provided	NA	NA	ClinVar	Mutagenetix	234749
NP_001157413	NP_084237	NP_001257118	V578M	V579A	Benign	incidental	rs114238979	445629	ABCB5	Abcb5	not provided	NA	NA	ClinVar	Mutagenetix	234751
NP_001157413	NP_084237	NP_001257118	Q432H	Q433R	MODERATE	incidental	rs139633934	563099	ABCB5	Abcb5	Unknown	NA	NA	dbSNP	Mutagenetix	234751
NP_001157413	NP_084237	NP_001041287	Q432H	Q433R	MODERATE	incidental	rs139633934	563099	ABCB5	Abcb5	Unknown	NA	NA	dbSNP	Mutagenetix	234750
NP_001157413	NP_084237	NP_001041288	Q432Q	Q433R	LOW	incidental	rs139633934	563099	ABCB5	Abcb5	Unknown	NA	NA	dbSNP	Mutagenetix	234749
NP_001157413	NP_084237	NP_001257117	Q432Q	Q433R	LOW	incidental	rs139633934	563099	ABCB5	Abcb5	Unknown	NA	NA	dbSNP	Mutagenetix	234753
NP_001157413	NP_084237	NP_001257116	Q432H	Q433R	MODERATE	incidental	rs139633934	563099	ABCB5	Abcb5	Unknown	NA	NA	dbSNP	Mutagenetix	234752
NP_001157413	NP_084237	NP_509205	Q432Q	Q433R	LOW	incidental	rs139633934	563099	ABCB5	Abcb5	Unknown	NA	NA	dbSNP	Mutagenetix	234747
NP_001157413	NP_084237	NP_509812	Q432H	Q433R	MODERATE	incidental	rs139633934	563099	ABCB5	Abcb5	Unknown	NA	NA	dbSNP	Mutagenetix	234748
NP_001157413	NP_084237	NP_509205	Q432H	Q433R	MODERATE	incidental	rs139633934	563099	ABCB5	Abcb5	Unknown	NA	NA	dbSNP	Mutagenetix	234747
NP_001157413	NP_084237	NP_001041287	Q432Q	Q433R	LOW	incidental	rs139633934	563099	ABCB5	Abcb5	Unknown	NA	NA	dbSNP	Mutagenetix	234750
NP_001157413	NP_084237	NP_001041288	Q432H	Q433R	MODERATE	incidental	rs139633934	563099	ABCB5	Abcb5	Unknown	NA	NA	dbSNP	Mutagenetix	234749
NP_001157413	NP_084237	NP_001257117	Q432H	Q433R	MODERATE	incidental	rs139633934	563099	ABCB5	Abcb5	Unknown	NA	NA	dbSNP	Mutagenetix	234753
NP_001157413	NP_084237	NP_509812	Q432Q	Q433R	LOW	incidental	rs139633934	563099	ABCB5	Abcb5	Unknown	NA	NA	dbSNP	Mutagenetix	234748
NP_001157413	NP_084237	NP_001257118	Q432Q	Q433R	LOW	incidental	rs139633934	563099	ABCB5	Abcb5	Unknown	NA	NA	dbSNP	Mutagenetix	234751
NP_001157413	NP_084237	NP_001257116	Q432Q	Q433R	LOW	incidental	rs139633934	563099	ABCB5	Abcb5	Unknown	NA	NA	dbSNP	Mutagenetix	234752
NP_001157413	NP_084237	NP_001257117	V578M	V579A	MODERATE	incidental	rs114238979	445629	ABCB5	Abcb5	Unknown	NA	NA	dbSNP	Mutagenetix	234753
NP_001157413	NP_084237	NP_001041287	V578M	V579A	MODERATE	incidental	rs114238979	445629	ABCB5	Abcb5	Unknown	NA	NA	dbSNP	Mutagenetix	234750
NP_001157413	NP_084237	NP_001257118	V578M	V579A	MODERATE	incidental	rs114238979	445629	ABCB5	Abcb5	Unknown	NA	NA	dbSNP	Mutagenetix	234751
NP_001157413	NP_084237	NP_001041288	V578M	V579A	MODERATE	incidental	rs114238979	445629	ABCB5	Abcb5	Unknown	NA	NA	dbSNP	Mutagenetix	234749
NP_001157413	NP_084237	NP_509812	V578M	V579A	MODERATE	incidental	rs114238979	445629	ABCB5	Abcb5	Unknown	NA	NA	dbSNP	Mutagenetix	234748
NP_001157413	NP_084237	NP_001257116	V578M	V579A	MODERATE	incidental	rs114238979	445629	ABCB5	Abcb5	Unknown	NA	NA	dbSNP	Mutagenetix	234752
NP_001157413	NP_084237	NP_509205	V578M	V579A	MODERATE	incidental	rs114238979	445629	ABCB5	Abcb5	Unknown	NA	NA	dbSNP	Mutagenetix	234747
NP_001157413	NP_084237	NP_509812	D1068Y	D1069G	Unknown	incidental	COSM745527	309822	ABCB5	Abcb5	Unknown	NA	NA	COSMIC	Mutagenetix	234748
NP_001157413	NP_084237	NP_001257116	D1068Y	D1069G	Unknown	incidental	COSM745527	309822	ABCB5	Abcb5	Unknown	NA	NA	COSMIC	Mutagenetix	234752
NP_001157413	NP_084237	NP_001041287	D1068Y	D1069G	Unknown	incidental	COSM745527	309822	ABCB5	Abcb5	Unknown	NA	NA	COSMIC	Mutagenetix	234750
NP_001157413	NP_084237	NP_001041288	D1068Y	D1069G	Unknown	incidental	COSM745527	309822	ABCB5	Abcb5	Unknown	NA	NA	COSMIC	Mutagenetix	234749
NP_001157413	NP_084237	NP_001257117	D1068Y	D1069G	Unknown	incidental	COSM745527	309822	ABCB5	Abcb5	Unknown	NA	NA	COSMIC	Mutagenetix	234753
NP_001157413	NP_084237	NP_001257118	D1068Y	D1069G	Unknown	incidental	COSM745527	309822	ABCB5	Abcb5	Unknown	NA	NA	COSMIC	Mutagenetix	234751
NP_001157413	NP_084237	NP_509205	D1068Y	D1069G	Unknown	incidental	COSM745527	309822	ABCB5	Abcb5	Unknown	NA	NA	COSMIC	Mutagenetix	234747
NP_001157413	NP_084237	NP_001257117	Q1218Q	Q1219K	Unknown	incidental	COSM3431480	205321	ABCB5	Abcb5	Unknown	NA	NA	COSMIC	Mutagenetix	234753
NP_001157413	NP_084237	NP_001041287	Q1218Q	Q1219K	Unknown	incidental	COSM3431480	205321	ABCB5	Abcb5	Unknown	NA	NA	COSMIC	Mutagenetix	234750
NP_001157413	NP_084237	NP_509812	Q1218Q	Q1219K	Unknown	incidental	COSM3431480	205321	ABCB5	Abcb5	Unknown	NA	NA	COSMIC	Mutagenetix	234748
NP_001157413	NP_084237	NP_001041288	Q1218Q	Q1219K	Unknown	incidental	COSM3431480	205321	ABCB5	Abcb5	Unknown	NA	NA	COSMIC	Mutagenetix	234749
NP_001157413	NP_084237	NP_509205	Q1218Q	Q1219K	Unknown	incidental	COSM3431480	205321	ABCB5	Abcb5	Unknown	NA	NA	COSMIC	Mutagenetix	234747
NP_001157413	NP_084237	NP_001257116	Q1218Q	Q1219K	Unknown	incidental	COSM3431480	205321	ABCB5	Abcb5	Unknown	NA	NA	COSMIC	Mutagenetix	234752
NP_001157413	NP_084237	NP_001257118	Q1218Q	Q1219K	Unknown	incidental	COSM3431480	205321	ABCB5	Abcb5	Unknown	NA	NA	COSMIC	Mutagenetix	234751
NP_001157413	NP_084237	NP_001041288	N1219K	N1220K	NEUTRAL	incidental	COSM7181817	238133	ABCB5	Abcb5	Unknown	NA	NA	COSMIC	Mutagenetix	234749
NP_001157413	NP_084237	NP_509812	N1219K	N1220K	NEUTRAL	incidental	COSM7181817	238133	ABCB5	Abcb5	Unknown	NA	NA	COSMIC	Mutagenetix	234748
NP_001157413	NP_084237	NP_001257117	N1219K	N1220K	NEUTRAL	incidental	COSM7181817	238133	ABCB5	Abcb5	Unknown	NA	NA	COSMIC	Mutagenetix	234753
NP_001157413	NP_084237	NP_001257116	N1219K	N1220K	NEUTRAL	incidental	COSM7181817	238133	ABCB5	Abcb5	Unknown	NA	NA	COSMIC	Mutagenetix	234752
NP_001157413	NP_084237	NP_001257118	N1219K	N1220K	NEUTRAL	incidental	COSM7181817	238133	ABCB5	Abcb5	Unknown	NA	NA	COSMIC	Mutagenetix	234751
NP_001157413	NP_084237	NP_001041287	N1219K	N1220K	NEUTRAL	incidental	COSM7181817	238133	ABCB5	Abcb5	Unknown	NA	NA	COSMIC	Mutagenetix	234750
NP_001157413	NP_084237	NP_509205	N1219K	N1220K	NEUTRAL	incidental	COSM7181817	238133	ABCB5	Abcb5	Unknown	NA	NA	COSMIC	Mutagenetix	234747
NP_001157413	NP_084237	NP_001257117	V420V	V421I	NEUTRAL	incidental	COSM6052252	525850	ABCB5	Abcb5	Unknown	NA	NA	COSMIC	Mutagenetix	234753
NP_001157413	NP_084237	NP_509812	V420V	V421I	NEUTRAL	incidental	COSM6052252	525850	ABCB5	Abcb5	Unknown	NA	NA	COSMIC	Mutagenetix	234748
NP_001157413	NP_084237	NP_001041287	V420V	V421I	NEUTRAL	incidental	COSM6052252	525850	ABCB5	Abcb5	Unknown	NA	NA	COSMIC	Mutagenetix	234750
NP_001157413	NP_084237	NP_001041288	V420V	V421I	NEUTRAL	incidental	COSM6052252	525850	ABCB5	Abcb5	Unknown	NA	NA	COSMIC	Mutagenetix	234749
NP_001157413	NP_084237	NP_001257118	V420V	V421I	NEUTRAL	incidental	COSM6052252	525850	ABCB5	Abcb5	Unknown	NA	NA	COSMIC	Mutagenetix	234751
NP_001157413	NP_084237	NP_509205	V420V	V421I	NEUTRAL	incidental	COSM6052252	525850	ABCB5	Abcb5	Unknown	NA	NA	COSMIC	Mutagenetix	234747
NP_001157413	NP_084237	NP_001257116	V420V	V421I	NEUTRAL	incidental	COSM6052252	525850	ABCB5	Abcb5	Unknown	NA	NA	COSMIC	Mutagenetix	234752
NP_001157413	NP_084237	NP_001257118	Q432H	Q433R	Unknown	incidental	COSM1449897	563099	ABCB5	Abcb5	Unknown	NA	NA	COSMIC	Mutagenetix	234751
NP_001157413	NP_084237	NP_001041287	Q432H	Q433R	Unknown	incidental	COSM1449897	563099	ABCB5	Abcb5	Unknown	NA	NA	COSMIC	Mutagenetix	234750
NP_001157413	NP_084237	NP_509812	Q432H	Q433R	Unknown	incidental	COSM1449897	563099	ABCB5	Abcb5	Unknown	NA	NA	COSMIC	Mutagenetix	234748
NP_001157413	NP_084237	NP_001041288	Q432H	Q433R	Unknown	incidental	COSM1449897	563099	ABCB5	Abcb5	Unknown	NA	NA	COSMIC	Mutagenetix	234749
NP_001157413	NP_084237	NP_001257116	Q432H	Q433R	Unknown	incidental	COSM1449897	563099	ABCB5	Abcb5	Unknown	NA	NA	COSMIC	Mutagenetix	234752
NP_001157413	NP_084237	NP_001257117	Q432H	Q433R	Unknown	incidental	COSM1449897	563099	ABCB5	Abcb5	Unknown	NA	NA	COSMIC	Mutagenetix	234753
NP_001157413	NP_084237	NP_509205	Q432H	Q433R	Unknown	incidental	COSM1449897	563099	ABCB5	Abcb5	Unknown	NA	NA	COSMIC	Mutagenetix	234747
NP_001157414	NP_084237	NP_509812	I33M	I479V	NEUTRAL	incidental	COSM7130827	429149	ABCB5	Abcb5	Unknown	NA	NA	COSMIC	Mutagenetix	149041
NP_001157413	NP_084237	NP_001257116	I478M	I479V	NEUTRAL	incidental	COSM7130825	429149	ABCB5	Abcb5	Unknown	NA	NA	COSMIC	Mutagenetix	234752
NP_001157414	NP_084237	NP_001257116	I33M	I479V	NEUTRAL	incidental	COSM7130827	429149	ABCB5	Abcb5	Unknown	NA	NA	COSMIC	Mutagenetix	149045
NP_001157413	NP_084237	NP_509812	I478M	I479V	NEUTRAL	incidental	COSM7130825	429149	ABCB5	Abcb5	Unknown	NA	NA	COSMIC	Mutagenetix	234748
NP_001157413	NP_084237	NP_509205	I478M	I479V	NEUTRAL	incidental	COSM7130825	429149	ABCB5	Abcb5	Unknown	NA	NA	COSMIC	Mutagenetix	234747
NP_001157414	NP_084237	NP_001041287	I33M	I479V	NEUTRAL	incidental	COSM7130827	429149	ABCB5	Abcb5	Unknown	NA	NA	COSMIC	Mutagenetix	149043
NP_001157413	NP_084237	NP_001257117	I478M	I479V	NEUTRAL	incidental	COSM7130825	429149	ABCB5	Abcb5	Unknown	NA	NA	COSMIC	Mutagenetix	234753
NP_001157414	NP_084237	NP_001041288	I33M	I479V	NEUTRAL	incidental	COSM7130827	429149	ABCB5	Abcb5	Unknown	NA	NA	COSMIC	Mutagenetix	149042
NP_001157413	NP_084237	NP_001041287	I478M	I479V	NEUTRAL	incidental	COSM7130825	429149	ABCB5	Abcb5	Unknown	NA	NA	COSMIC	Mutagenetix	234750
NP_001157414	NP_084237	NP_001257117	I33M	I479V	NEUTRAL	incidental	COSM7130827	429149	ABCB5	Abcb5	Unknown	NA	NA	COSMIC	Mutagenetix	149046
NP_001157413	NP_084237	NP_001041288	I478M	I479V	NEUTRAL	incidental	COSM7130825	429149	ABCB5	Abcb5	Unknown	NA	NA	COSMIC	Mutagenetix	234749
NP_001157413	NP_084237	NP_001257118	I478M	I479V	NEUTRAL	incidental	COSM7130825	429149	ABCB5	Abcb5	Unknown	NA	NA	COSMIC	Mutagenetix	234751
NP_001157414	NP_084237	NP_001257118	I33M	I479V	NEUTRAL	incidental	COSM7130827	429149	ABCB5	Abcb5	Unknown	NA	NA	COSMIC	Mutagenetix	149044
NP_001157414	NP_084237	NP_509205	I33M	I479V	NEUTRAL	incidental	COSM7130827	429149	ABCB5	Abcb5	Unknown	NA	NA	COSMIC	Mutagenetix	149040
NP_001157413	NP_084237	NP_001257118	V578M	V579A		incidental	COSM5005163	445629	ABCB5	Abcb5	Unknown	NA	NA	COSMIC	Mutagenetix	234751
NP_001157413	NP_084237	NP_509205	V578M	V579A		incidental	COSM5005163	445629	ABCB5	Abcb5	Unknown	NA	NA	COSMIC	Mutagenetix	234747
NP_001157413	NP_084237	NP_001257116	V578M	V579A		incidental	COSM5005163	445629	ABCB5	Abcb5	Unknown	NA	NA	COSMIC	Mutagenetix	234752
NP_001157413	NP_084237	NP_509812	V578M	V579A		incidental	COSM5005163	445629	ABCB5	Abcb5	Unknown	NA	NA	COSMIC	Mutagenetix	234748
NP_001157413	NP_084237	NP_001257117	V578M	V579A		incidental	COSM5005163	445629	ABCB5	Abcb5	Unknown	NA	NA	COSMIC	Mutagenetix	234753
NP_001157413	NP_084237	NP_001041287	V578M	V579A		incidental	COSM5005163	445629	ABCB5	Abcb5	Unknown	NA	NA	COSMIC	Mutagenetix	234750
NP_001157413	NP_084237	NP_001041288	V578M	V579A		incidental	COSM5005163	445629	ABCB5	Abcb5	Unknown	NA	NA	COSMIC	Mutagenetix	234749
NP_001157413	NP_084237	NP_001257117	E630K	E631D	Unknown	incidental	COSM3637199	422071	ABCB5	Abcb5	Unknown	NA	NA	COSMIC	Mutagenetix	234753
NP_001157413	NP_084237	NP_001257116	E630K	E631D	Unknown	incidental	COSM3637199	422071	ABCB5	Abcb5	Unknown	NA	NA	COSMIC	Mutagenetix	234752
NP_001157413	NP_084237	NP_509205	E630K	E631D	Unknown	incidental	COSM3637199	422071	ABCB5	Abcb5	Unknown	NA	NA	COSMIC	Mutagenetix	234747
NP_001157413	NP_084237	NP_001041287	E630K	E631D	Unknown	incidental	COSM3637199	422071	ABCB5	Abcb5	Unknown	NA	NA	COSMIC	Mutagenetix	234750
NP_001157413	NP_084237	NP_509812	E630K	E631D	Unknown	incidental	COSM3637199	422071	ABCB5	Abcb5	Unknown	NA	NA	COSMIC	Mutagenetix	234748
NP_001157413	NP_084237	NP_001257118	E630K	E631D	Unknown	incidental	COSM3637199	422071	ABCB5	Abcb5	Unknown	NA	NA	COSMIC	Mutagenetix	234751
NP_001157413	NP_084237	NP_001041288	E630K	E631D	Unknown	incidental	COSM3637199	422071	ABCB5	Abcb5	Unknown	NA	NA	COSMIC	Mutagenetix	234749
NP_001157413	NP_084237	NP_001257118	S830F	S831F	Unknown	incidental	COSM1686016	555076	ABCB5	Abcb5	Unknown	NA	NA	COSMIC	Mutagenetix	234751
NP_001157413	NP_084237	NP_001041287	S830F	S831F	Unknown	incidental	COSM1686016	555076	ABCB5	Abcb5	Unknown	NA	NA	COSMIC	Mutagenetix	234750
NP_001157413	NP_084237	NP_001257116	S830F	S831F	Unknown	incidental	COSM1686016	555076	ABCB5	Abcb5	Unknown	NA	NA	COSMIC	Mutagenetix	234752
NP_001157413	NP_084237	NP_509205	S830F	S831F	Unknown	incidental	COSM1686016	555076	ABCB5	Abcb5	Unknown	NA	NA	COSMIC	Mutagenetix	234747
NP_001157413	NP_084237	NP_001041288	S830F	S831F	Unknown	incidental	COSM1686016	555076	ABCB5	Abcb5	Unknown	NA	NA	COSMIC	Mutagenetix	234749
NP_001157413	NP_084237	NP_001257117	S830F	S831F	Unknown	incidental	COSM1686016	555076	ABCB5	Abcb5	Unknown	NA	NA	COSMIC	Mutagenetix	234753
NP_001157413	NP_084237	NP_509812	S830F	S831F	Unknown	incidental	COSM1686016	555076	ABCB5	Abcb5	Unknown	NA	NA	COSMIC	Mutagenetix	234748
NP_001157413	NP_084237	NP_509812	T886I	T887K	Unknown	incidental	COSM5655264	428890	ABCB5	Abcb5	Unknown	NA	NA	COSMIC	Mutagenetix	234748
NP_001157413	NP_084237	NP_001041288	T886I	T887K	Unknown	incidental	COSM5655264	428890	ABCB5	Abcb5	Unknown	NA	NA	COSMIC	Mutagenetix	234749
NP_001157413	NP_084237	NP_001257116	T886I	T887K	Unknown	incidental	COSM5655264	428890	ABCB5	Abcb5	Unknown	NA	NA	COSMIC	Mutagenetix	234752
NP_001157413	NP_084237	NP_001041287	T886I	T887K	Unknown	incidental	COSM5655264	428890	ABCB5	Abcb5	Unknown	NA	NA	COSMIC	Mutagenetix	234750
NP_001157413	NP_084237	NP_509205	T886I	T887K	Unknown	incidental	COSM5655264	428890	ABCB5	Abcb5	Unknown	NA	NA	COSMIC	Mutagenetix	234747
NP_001157413	NP_084237	NP_001257117	T886I	T887K	Unknown	incidental	COSM5655264	428890	ABCB5	Abcb5	Unknown	NA	NA	COSMIC	Mutagenetix	234753
NP_001157413	NP_084237	NP_001257118	T886I	T887K	Unknown	incidental	COSM5655264	428890	ABCB5	Abcb5	Unknown	NA	NA	COSMIC	Mutagenetix	234751
NP_001157413	NP_084237	NP_001257117	M949I	M950L	Unknown	incidental	COSM3637227	69429	ABCB5	Abcb5	Unknown	NA	NA	COSMIC	Mutagenetix	234753
NP_001157413	NP_084237	NP_001257116	M949I	M950L	Unknown	incidental	COSM3637227	69429	ABCB5	Abcb5	Unknown	NA	NA	COSMIC	Mutagenetix	234752
NP_001157413	NP_084237	NP_509812	M949I	M950L	Unknown	incidental	COSM3637227	69429	ABCB5	Abcb5	Unknown	NA	NA	COSMIC	Mutagenetix	234748
NP_001157413	NP_084237	NP_001041287	M949I	M950L	Unknown	incidental	COSM3637227	69429	ABCB5	Abcb5	Unknown	NA	NA	COSMIC	Mutagenetix	234750
NP_001157413	NP_084237	NP_001257118	M949I	M950L	Unknown	incidental	COSM3637227	69429	ABCB5	Abcb5	Unknown	NA	NA	COSMIC	Mutagenetix	234751
NP_001157413	NP_084237	NP_509205	M949I	M950L	Unknown	incidental	COSM3637227	69429	ABCB5	Abcb5	Unknown	NA	NA	COSMIC	Mutagenetix	234747
NP_001157413	NP_084237	NP_001041288	M949I	M950L	Unknown	incidental	COSM3637227	69429	ABCB5	Abcb5	Unknown	NA	NA	COSMIC	Mutagenetix	234749
NP_001157413	NP_084237	NP_001257118	A960A	A961V	NEUTRAL	incidental	COSM5439608	225408	ABCB5	Abcb5	Unknown	NA	NA	COSMIC	Mutagenetix	234751
NP_001157413	NP_084237	NP_001257117	A960A	A961V	NEUTRAL	incidental	COSM5439608	225408	ABCB5	Abcb5	Unknown	NA	NA	COSMIC	Mutagenetix	234753
NP_001157413	NP_084237	NP_509205	A960A	A961V	NEUTRAL	incidental	COSM5439608	225408	ABCB5	Abcb5	Unknown	NA	NA	COSMIC	Mutagenetix	234747
NP_001157413	NP_084237	NP_001041288	A960A	A961V	NEUTRAL	incidental	COSM5439608	225408	ABCB5	Abcb5	Unknown	NA	NA	COSMIC	Mutagenetix	234749
NP_001157413	NP_084237	NP_001041287	A960A	A961V	NEUTRAL	incidental	COSM5439608	225408	ABCB5	Abcb5	Unknown	NA	NA	COSMIC	Mutagenetix	234750
NP_001157413	NP_084237	NP_509812	A960A	A961V	NEUTRAL	incidental	COSM5439608	225408	ABCB5	Abcb5	Unknown	NA	NA	COSMIC	Mutagenetix	234748
NP_001157413	NP_084237	NP_001257116	A960A	A961V	NEUTRAL	incidental	COSM5439608	225408	ABCB5	Abcb5	Unknown	NA	NA	COSMIC	Mutagenetix	234752
NP_001157414	NP_084237	NP_001257118	I7M	I453F	unknown	incidental	rs185735000	454728	ABCB5	Abcb5	Unknown	NA	9.55536e-05	gnomAD	Mutagenetix	149044
NP_001157414	NP_084237	NP_001257116	I7M	I453F	unknown	incidental	rs185735000	454728	ABCB5	Abcb5	Unknown	NA	9.55536e-05	gnomAD	Mutagenetix	149045
NP_001157414	NP_084237	NP_001041287	I7M	I453F	unknown	incidental	rs185735000	454728	ABCB5	Abcb5	Unknown	NA	9.55536e-05	gnomAD	Mutagenetix	149043
NP_001157413	NP_084237	NP_001257118	I452M	I453F	unknown	incidental	rs185735000	454728	ABCB5	Abcb5	Unknown	NA	0.000431809	gnomAD	Mutagenetix	234751
NP_001157413	NP_084237	NP_509205	Q1218H	Q1219K	unknown	incidental	rs922563589	205321	ABCB5	Abcb5	Unknown	NA	3.18532e-05	gnomAD	Mutagenetix	234747
NP_001157413	NP_084237	NP_001041288	Q1218H	Q1219K	unknown	incidental	rs922563589	205321	ABCB5	Abcb5	Unknown	NA	3.18532e-05	gnomAD	Mutagenetix	234749
NP_001157413	NP_084237	NP_001257117	Q1218H	Q1219K	unknown	incidental	rs922563589	205321	ABCB5	Abcb5	Unknown	NA	3.18532e-05	gnomAD	Mutagenetix	234753
NP_001157413	NP_084237	NP_509812	Q1218H	Q1219K	unknown	incidental	rs922563589	205321	ABCB5	Abcb5	Unknown	NA	3.18532e-05	gnomAD	Mutagenetix	234748
NP_001157413	NP_084237	NP_001041287	Q1218H	Q1219K	unknown	incidental	rs922563589	205321	ABCB5	Abcb5	Unknown	NA	3.18532e-05	gnomAD	Mutagenetix	234750
NP_001157413	NP_084237	NP_001257116	Q1218H	Q1219K	unknown	incidental	rs922563589	205321	ABCB5	Abcb5	Unknown	NA	3.18532e-05	gnomAD	Mutagenetix	234752
NP_001157413	NP_084237	NP_001257118	Q1218H	Q1219K	unknown	incidental	rs922563589	205321	ABCB5	Abcb5	Unknown	NA	3.18532e-05	gnomAD	Mutagenetix	234751
NP_001157413	NP_084237	NP_001041287	N1219K	N1220K	unknown	incidental	rs200868952	238133	ABCB5	Abcb5	Unknown	NA	3.97871e-06	gnomAD	Mutagenetix	234750
NP_001157413	NP_084237	NP_509205	N1219K	N1220K	unknown	incidental	rs200868952	238133	ABCB5	Abcb5	Unknown	NA	3.97871e-06	gnomAD	Mutagenetix	234747
NP_001157413	NP_084237	NP_001257117	N1219K	N1220K	unknown	incidental	rs200868952	238133	ABCB5	Abcb5	Unknown	NA	3.97871e-06	gnomAD	Mutagenetix	234753
NP_001157413	NP_084237	NP_509812	N1219K	N1220K	unknown	incidental	rs200868952	238133	ABCB5	Abcb5	Unknown	NA	3.97871e-06	gnomAD	Mutagenetix	234748
NP_001157413	NP_084237	NP_001257118	N1219K	N1220K	unknown	incidental	rs200868952	238133	ABCB5	Abcb5	Unknown	NA	3.97871e-06	gnomAD	Mutagenetix	234751
NP_001157413	NP_084237	NP_001257116	N1219K	N1220K	unknown	incidental	rs200868952	238133	ABCB5	Abcb5	Unknown	NA	3.97871e-06	gnomAD	Mutagenetix	234752
NP_001157413	NP_084237	NP_001041288	N1219K	N1220K	unknown	incidental	rs200868952	238133	ABCB5	Abcb5	Unknown	NA	3.97871e-06	gnomAD	Mutagenetix	234749
NP_001157413	NP_084237	NP_001257118	N1228S	N1229S	unknown	incidental	rs1164131012	429363	ABCB5	Abcb5	Unknown	NA	3.18573e-05	gnomAD	Mutagenetix	234751
NP_001157413	NP_084237	NP_001257116	N1228S	N1229S	unknown	incidental	rs1164131012	429363	ABCB5	Abcb5	Unknown	NA	3.18573e-05	gnomAD	Mutagenetix	234752
NP_001157413	NP_084237	NP_001257117	N1228S	N1229S	unknown	incidental	rs1164131012	429363	ABCB5	Abcb5	Unknown	NA	3.18573e-05	gnomAD	Mutagenetix	234753
NP_001157413	NP_084237	NP_001041288	N1228S	N1229S	unknown	incidental	rs1164131012	429363	ABCB5	Abcb5	Unknown	NA	3.18573e-05	gnomAD	Mutagenetix	234749
NP_001157413	NP_084237	NP_001041287	N1228S	N1229S	unknown	incidental	rs1164131012	429363	ABCB5	Abcb5	Unknown	NA	3.18573e-05	gnomAD	Mutagenetix	234750
NP_001157413	NP_084237	NP_509812	N1228S	N1229S	unknown	incidental	rs1164131012	429363	ABCB5	Abcb5	Unknown	NA	3.18573e-05	gnomAD	Mutagenetix	234748
NP_001157413	NP_084237	NP_509205	N1228S	N1229S	unknown	incidental	rs1164131012	429363	ABCB5	Abcb5	Unknown	NA	3.18573e-05	gnomAD	Mutagenetix	234747
NP_001157413	NP_084237	NP_001257117	V420I	V421I	unknown	incidental	rs377174576	525850	ABCB5	Abcb5	Unknown	NA	4.02457e-06	gnomAD	Mutagenetix	234753
NP_001157413	NP_084237	NP_001041287	V420I	V421I	unknown	incidental	rs377174576	525850	ABCB5	Abcb5	Unknown	NA	4.02457e-06	gnomAD	Mutagenetix	234750
NP_001157413	NP_084237	NP_001257118	V420I	V421I	unknown	incidental	rs377174576	525850	ABCB5	Abcb5	Unknown	NA	4.02457e-06	gnomAD	Mutagenetix	234751
NP_001157413	NP_084237	NP_001041288	V420I	V421I	unknown	incidental	rs377174576	525850	ABCB5	Abcb5	Unknown	NA	4.02457e-06	gnomAD	Mutagenetix	234749
NP_001157413	NP_084237	NP_509812	V420I	V421I	unknown	incidental	rs377174576	525850	ABCB5	Abcb5	Unknown	NA	4.02457e-06	gnomAD	Mutagenetix	234748
NP_001157413	NP_084237	NP_509205	V420I	V421I	unknown	incidental	rs377174576	525850	ABCB5	Abcb5	Unknown	NA	4.02457e-06	gnomAD	Mutagenetix	234747
NP_001157413	NP_084237	NP_001257116	V420I	V421I	unknown	incidental	rs377174576	525850	ABCB5	Abcb5	Unknown	NA	4.02457e-06	gnomAD	Mutagenetix	234752
NP_001157413	NP_084237	NP_509812	Q432H	Q433R	unknown	incidental	rs139633934	563099	ABCB5	Abcb5	Unknown	NA	4.64375e-05	gnomAD	Mutagenetix	234748
NP_001157413	NP_084237	NP_001257118	Q432H	Q433R	unknown	incidental	rs139633934	563099	ABCB5	Abcb5	Unknown	NA	4.64375e-05	gnomAD	Mutagenetix	234751
NP_001157413	NP_084237	NP_509205	Q432H	Q433R	unknown	incidental	rs139633934	563099	ABCB5	Abcb5	Unknown	NA	4.64375e-05	gnomAD	Mutagenetix	234747
NP_001157413	NP_084237	NP_001041288	Q432H	Q433R	unknown	incidental	rs139633934	563099	ABCB5	Abcb5	Unknown	NA	4.64375e-05	gnomAD	Mutagenetix	234749
NP_001157413	NP_084237	NP_001257117	Q432H	Q433R	unknown	incidental	rs139633934	563099	ABCB5	Abcb5	Unknown	NA	4.64375e-05	gnomAD	Mutagenetix	234753
NP_001157413	NP_084237	NP_001041287	Q432H	Q433R	unknown	incidental	rs139633934	563099	ABCB5	Abcb5	Unknown	NA	4.64375e-05	gnomAD	Mutagenetix	234750
NP_001157413	NP_084237	NP_001257116	Q432H	Q433R	unknown	incidental	rs139633934	563099	ABCB5	Abcb5	Unknown	NA	4.64375e-05	gnomAD	Mutagenetix	234752
NP_001157413	NP_084237	NP_001041287	I452M	I453F	unknown	incidental	rs185735000	454728	ABCB5	Abcb5	Unknown	NA	0.000431809	gnomAD	Mutagenetix	234750
NP_001157414	NP_084237	NP_001041288	I7M	I453F	unknown	incidental	rs185735000	454728	ABCB5	Abcb5	Unknown	NA	9.55536e-05	gnomAD	Mutagenetix	149042
NP_001157413	NP_084237	NP_509812	I452M	I453F	unknown	incidental	rs185735000	454728	ABCB5	Abcb5	Unknown	NA	0.000431809	gnomAD	Mutagenetix	234748
NP_001157465	NP_084237	NP_001041288	I7M	I453F	unknown	incidental	rs185735000	454728	ABCB5	Abcb5	Unknown	NA	9.55536e-05	gnomAD	Mutagenetix	3289
NP_001157413	NP_084237	NP_001041288	I452M	I453F	unknown	incidental	rs185735000	454728	ABCB5	Abcb5	Unknown	NA	0.000431809	gnomAD	Mutagenetix	234749
NP_001157414	NP_084237	NP_001257117	I7M	I453F	unknown	incidental	rs185735000	454728	ABCB5	Abcb5	Unknown	NA	9.55536e-05	gnomAD	Mutagenetix	149046
NP_001157413	NP_084237	NP_001257117	I452M	I453F	unknown	incidental	rs185735000	454728	ABCB5	Abcb5	Unknown	NA	0.000431809	gnomAD	Mutagenetix	234753
NP_001157414	NP_084237	NP_509205	I7M	I453F	unknown	incidental	rs185735000	454728	ABCB5	Abcb5	Unknown	NA	9.55536e-05	gnomAD	Mutagenetix	149040
NP_001157465	NP_084237	NP_001041287	I7M	I453F	unknown	incidental	rs185735000	454728	ABCB5	Abcb5	Unknown	NA	9.55536e-05	gnomAD	Mutagenetix	3290
NP_001157465	NP_084237	NP_001257116	I7M	I453F	unknown	incidental	rs185735000	454728	ABCB5	Abcb5	Unknown	NA	9.55536e-05	gnomAD	Mutagenetix	3292
NP_001157465	NP_084237	NP_509205	I7M	I453F	unknown	incidental	rs185735000	454728	ABCB5	Abcb5	Unknown	NA	9.55536e-05	gnomAD	Mutagenetix	3287
NP_001157465	NP_084237	NP_509812	I7M	I453F	unknown	incidental	rs185735000	454728	ABCB5	Abcb5	Unknown	NA	9.55536e-05	gnomAD	Mutagenetix	3288
NP_001157414	NP_084237	NP_509812	I7M	I453F	unknown	incidental	rs185735000	454728	ABCB5	Abcb5	Unknown	NA	9.55536e-05	gnomAD	Mutagenetix	149041
NP_001157413	NP_084237	NP_001257116	I452M	I453F	unknown	incidental	rs185735000	454728	ABCB5	Abcb5	Unknown	NA	0.000431809	gnomAD	Mutagenetix	234752
NP_001157413	NP_084237	NP_509205	I452M	I453F	unknown	incidental	rs185735000	454728	ABCB5	Abcb5	Unknown	NA	0.000431809	gnomAD	Mutagenetix	234747
NP_001157465	NP_084237	NP_001257117	I7M	I453F	unknown	incidental	rs185735000	454728	ABCB5	Abcb5	Unknown	NA	9.55536e-05	gnomAD	Mutagenetix	3293
NP_001157465	NP_084237	NP_001257118	I7M	I453F	unknown	incidental	rs185735000	454728	ABCB5	Abcb5	Unknown	NA	9.55536e-05	gnomAD	Mutagenetix	3291
NP_001157465	NP_084237	NP_509812	M63T	M509K	unknown	incidental	rs1391280451	443703	ABCB5	Abcb5	Unknown	NA	NA	gnomAD	Mutagenetix	3288
NP_001157465	NP_084237	NP_001041287	M63T	M509K	unknown	incidental	rs1391280451	443703	ABCB5	Abcb5	Unknown	NA	NA	gnomAD	Mutagenetix	3290
NP_001157465	NP_084237	NP_001257118	M63T	M509K	unknown	incidental	rs1391280451	443703	ABCB5	Abcb5	Unknown	NA	NA	gnomAD	Mutagenetix	3291
NP_001157413	NP_084237	NP_001257118	M508T	M509K	unknown	incidental	rs1391280451	443703	ABCB5	Abcb5	Unknown	NA	3.98406e-06	gnomAD	Mutagenetix	234751
NP_001157465	NP_084237	NP_001257117	M63T	M509K	unknown	incidental	rs1391280451	443703	ABCB5	Abcb5	Unknown	NA	NA	gnomAD	Mutagenetix	3293
NP_001157465	NP_084237	NP_001257116	M63T	M509K	unknown	incidental	rs1391280451	443703	ABCB5	Abcb5	Unknown	NA	NA	gnomAD	Mutagenetix	3292
NP_001157414	NP_084237	NP_001041287	M63T	M509K	unknown	incidental	rs1391280451	443703	ABCB5	Abcb5	Unknown	NA	NA	gnomAD	Mutagenetix	149043
NP_001157413	NP_084237	NP_509812	M508T	M509K	unknown	incidental	rs1391280451	443703	ABCB5	Abcb5	Unknown	NA	3.98406e-06	gnomAD	Mutagenetix	234748
NP_001157413	NP_084237	NP_001041288	M508T	M509K	unknown	incidental	rs1391280451	443703	ABCB5	Abcb5	Unknown	NA	3.98406e-06	gnomAD	Mutagenetix	234749
NP_001157414	NP_084237	NP_001041288	M63T	M509K	unknown	incidental	rs1391280451	443703	ABCB5	Abcb5	Unknown	NA	NA	gnomAD	Mutagenetix	149042
NP_001157414	NP_084237	NP_509812	M63T	M509K	unknown	incidental	rs1391280451	443703	ABCB5	Abcb5	Unknown	NA	NA	gnomAD	Mutagenetix	149041
NP_001157413	NP_084237	NP_001257116	M508T	M509K	unknown	incidental	rs1391280451	443703	ABCB5	Abcb5	Unknown	NA	3.98406e-06	gnomAD	Mutagenetix	234752
NP_001157465	NP_084237	NP_509205	M63T	M509K	unknown	incidental	rs1391280451	443703	ABCB5	Abcb5	Unknown	NA	NA	gnomAD	Mutagenetix	3287
NP_001157413	NP_084237	NP_001041287	M508T	M509K	unknown	incidental	rs1391280451	443703	ABCB5	Abcb5	Unknown	NA	3.98406e-06	gnomAD	Mutagenetix	234750
NP_001157465	NP_084237	NP_001041288	M63T	M509K	unknown	incidental	rs1391280451	443703	ABCB5	Abcb5	Unknown	NA	NA	gnomAD	Mutagenetix	3289
NP_001157414	NP_084237	NP_001257116	M63T	M509K	unknown	incidental	rs1391280451	443703	ABCB5	Abcb5	Unknown	NA	NA	gnomAD	Mutagenetix	149045
NP_001157413	NP_084237	NP_509205	M508T	M509K	unknown	incidental	rs1391280451	443703	ABCB5	Abcb5	Unknown	NA	3.98406e-06	gnomAD	Mutagenetix	234747
NP_001157413	NP_084237	NP_001257117	M508T	M509K	unknown	incidental	rs1391280451	443703	ABCB5	Abcb5	Unknown	NA	3.98406e-06	gnomAD	Mutagenetix	234753
NP_001157414	NP_084237	NP_509205	M63T	M509K	unknown	incidental	rs1391280451	443703	ABCB5	Abcb5	Unknown	NA	NA	gnomAD	Mutagenetix	149040
NP_001157414	NP_084237	NP_001257117	M63T	M509K	unknown	incidental	rs1391280451	443703	ABCB5	Abcb5	Unknown	NA	NA	gnomAD	Mutagenetix	149046
NP_001157414	NP_084237	NP_001257118	M63T	M509K	unknown	incidental	rs1391280451	443703	ABCB5	Abcb5	Unknown	NA	NA	gnomAD	Mutagenetix	149044
NP_001157413	NP_084237	NP_001041287	V578M	V579A	unknown	incidental	rs114238979	445629	ABCB5	Abcb5	Unknown	NA	0.00119161	gnomAD	Mutagenetix	234750
NP_001157413	NP_084237	NP_509812	V578M	V579A	unknown	incidental	rs114238979	445629	ABCB5	Abcb5	Unknown	NA	0.00119161	gnomAD	Mutagenetix	234748
NP_001157413	NP_084237	NP_001257116	V578M	V579A	unknown	incidental	rs114238979	445629	ABCB5	Abcb5	Unknown	NA	0.00119161	gnomAD	Mutagenetix	234752
NP_001157413	NP_084237	NP_001257117	V578M	V579A	unknown	incidental	rs114238979	445629	ABCB5	Abcb5	Unknown	NA	0.00119161	gnomAD	Mutagenetix	234753
NP_001157413	NP_084237	NP_001257118	V578M	V579A	unknown	incidental	rs114238979	445629	ABCB5	Abcb5	Unknown	NA	0.00119161	gnomAD	Mutagenetix	234751
NP_001157413	NP_084237	NP_509205	V578M	V579A	unknown	incidental	rs114238979	445629	ABCB5	Abcb5	Unknown	NA	0.00119161	gnomAD	Mutagenetix	234747
NP_001157413	NP_084237	NP_001041288	V578M	V579A	unknown	incidental	rs114238979	445629	ABCB5	Abcb5	Unknown	NA	0.00119161	gnomAD	Mutagenetix	234749
NP_001157413	NP_084237	NP_001257116	D629G	D630G	unknown	incidental	rs1412727085	96075	ABCB5	Abcb5	Unknown	NA	4.03275e-06	gnomAD	Mutagenetix	234752
NP_001157413	NP_084237	NP_001257118	D629G	D630G	unknown	incidental	rs1412727085	96075	ABCB5	Abcb5	Unknown	NA	4.03275e-06	gnomAD	Mutagenetix	234751
NP_001157413	NP_084237	NP_509812	D629G	D630G	unknown	incidental	rs1412727085	96075	ABCB5	Abcb5	Unknown	NA	4.03275e-06	gnomAD	Mutagenetix	234748
NP_001157413	NP_084237	NP_001041287	D629G	D630G	unknown	incidental	rs1412727085	96075	ABCB5	Abcb5	Unknown	NA	4.03275e-06	gnomAD	Mutagenetix	234750
NP_001157413	NP_084237	NP_001041288	D629G	D630G	unknown	incidental	rs1412727085	96075	ABCB5	Abcb5	Unknown	NA	4.03275e-06	gnomAD	Mutagenetix	234749
NP_001157413	NP_084237	NP_509205	D629G	D630G	unknown	incidental	rs1412727085	96075	ABCB5	Abcb5	Unknown	NA	4.03275e-06	gnomAD	Mutagenetix	234747
NP_001157413	NP_084237	NP_001257117	D629G	D630G	unknown	incidental	rs1412727085	96075	ABCB5	Abcb5	Unknown	NA	4.03275e-06	gnomAD	Mutagenetix	234753
NP_001157413	NP_084237	NP_001041287	I832L	I833V	unknown	incidental	rs775164401	221759	ABCB5	Abcb5	Unknown	NA	3.97785e-06	gnomAD	Mutagenetix	234750
NP_001157413	NP_084237	NP_001257116	I832L	I833V	unknown	incidental	rs775164401	221759	ABCB5	Abcb5	Unknown	NA	3.97785e-06	gnomAD	Mutagenetix	234752
NP_001157413	NP_084237	NP_509205	I832L	I833V	unknown	incidental	rs775164401	221759	ABCB5	Abcb5	Unknown	NA	3.97785e-06	gnomAD	Mutagenetix	234747
NP_001157413	NP_084237	NP_509812	I832L	I833V	unknown	incidental	rs775164401	221759	ABCB5	Abcb5	Unknown	NA	3.97785e-06	gnomAD	Mutagenetix	234748
NP_001157413	NP_084237	NP_001257117	I832L	I833V	unknown	incidental	rs775164401	221759	ABCB5	Abcb5	Unknown	NA	3.97785e-06	gnomAD	Mutagenetix	234753
NP_001157413	NP_084237	NP_001257118	I832L	I833V	unknown	incidental	rs775164401	221759	ABCB5	Abcb5	Unknown	NA	3.97785e-06	gnomAD	Mutagenetix	234751
NP_001157413	NP_084237	NP_001041288	I832L	I833V	unknown	incidental	rs775164401	221759	ABCB5	Abcb5	Unknown	NA	3.97785e-06	gnomAD	Mutagenetix	234749
NP_001157413	NP_084237	NP_001257118	M966I	M967V	unknown	incidental	rs762402886	38952	ABCB5	Abcb5	Unknown	NA	0	gnomAD	Mutagenetix	234751
NP_001157413	NP_084237	NP_509812	M966I	M967V	unknown	incidental	rs762402886	38952	ABCB5	Abcb5	Unknown	NA	0	gnomAD	Mutagenetix	234748
NP_001157413	NP_084237	NP_001257117	M966I	M967V	unknown	incidental	rs762402886	38952	ABCB5	Abcb5	Unknown	NA	0	gnomAD	Mutagenetix	234753
NP_001157413	NP_084237	NP_001041287	M966I	M967V	unknown	incidental	rs762402886	38952	ABCB5	Abcb5	Unknown	NA	0	gnomAD	Mutagenetix	234750
NP_001157413	NP_084237	NP_001257116	M966I	M967V	unknown	incidental	rs762402886	38952	ABCB5	Abcb5	Unknown	NA	0	gnomAD	Mutagenetix	234752
NP_001157413	NP_084237	NP_509205	M966I	M967V	unknown	incidental	rs762402886	38952	ABCB5	Abcb5	Unknown	NA	0	gnomAD	Mutagenetix	234747
NP_001157413	NP_084237	NP_001041288	M966I	M967V	unknown	incidental	rs762402886	38952	ABCB5	Abcb5	Unknown	NA	0	gnomAD	Mutagenetix	234749
NP_001157413	NP_084237	NP_001257116	Y978C	Y979D	unknown	incidental	rs201830783	548280	ABCB5	Abcb5	Unknown	NA	2.00423e-05	gnomAD	Mutagenetix	234752
NP_001157413	NP_084237	NP_509812	Y978C	Y979D	unknown	incidental	rs201830783	548280	ABCB5	Abcb5	Unknown	NA	2.00423e-05	gnomAD	Mutagenetix	234748
NP_001157413	NP_084237	NP_001041288	Y978C	Y979D	unknown	incidental	rs201830783	548280	ABCB5	Abcb5	Unknown	NA	2.00423e-05	gnomAD	Mutagenetix	234749
NP_001157413	NP_084237	NP_001257117	Y978C	Y979D	unknown	incidental	rs201830783	548280	ABCB5	Abcb5	Unknown	NA	2.00423e-05	gnomAD	Mutagenetix	234753
NP_001157413	NP_084237	NP_509205	Y978C	Y979D	unknown	incidental	rs201830783	548280	ABCB5	Abcb5	Unknown	NA	2.00423e-05	gnomAD	Mutagenetix	234747
NP_001157413	NP_084237	NP_001257118	Y978C	Y979D	unknown	incidental	rs201830783	548280	ABCB5	Abcb5	Unknown	NA	2.00423e-05	gnomAD	Mutagenetix	234751
NP_001157413	NP_084237	NP_001041287	Y978C	Y979D	unknown	incidental	rs201830783	548280	ABCB5	Abcb5	Unknown	NA	2.00423e-05	gnomAD	Mutagenetix	234750
NP_005680	NP_076221	NP_001022812	G367E	G367W	Unknown	incidental	COSM4781794	357251	ABCB6	Abcb6	Unknown	NA	NA	COSMIC	Mutagenetix	327769
NP_005680	NP_076221	NP_001022812	F565L	F565L	Unknown	incidental	COSM4906794	450413	ABCB6	Abcb6	Unknown	NA	NA	COSMIC	Mutagenetix	327769
NP_001258625	NP_033722	NP_001021830	I562V	I562V	unknown	phenotypic	129570grs-?	1772153	ABCB7	Abcb7	Unknown	Hemizygous male and heterozygous female mice carrying a maternally inherited null allele display prenatal lethality.	NA	gnomAD	APF	277666
NP_001258626	NP_033722	NP_001293285	I522V	I562V	unknown	phenotypic	129569grs-?	1772153	ABCB7	Abcb7	Unknown	Hemizygous male and heterozygous female mice carrying a maternally inherited null allele display prenatal lethality.	NA	gnomAD	APF	338203
NP_001258625	NP_033722	NP_001293306	I562V	I562V	unknown	phenotypic	129570grs-?	1772153	ABCB7	Abcb7	Unknown	Hemizygous male and heterozygous female mice carrying a maternally inherited null allele display prenatal lethality.	NA	gnomAD	APF	277667
NP_001258626	NP_033722	NP_001021830	I522V	I562V	unknown	phenotypic	129569grs-?	1772153	ABCB7	Abcb7	Unknown	Hemizygous male and heterozygous female mice carrying a maternally inherited null allele display prenatal lethality.	NA	gnomAD	APF	338204
NP_001258626	NP_033722	NP_001293306	I522V	I562V	unknown	phenotypic	129569grs-?	1772153	ABCB7	Abcb7	Unknown	Hemizygous male and heterozygous female mice carrying a maternally inherited null allele display prenatal lethality.	NA	gnomAD	APF	338205
NP_004290	NP_033722	NP_001021830	I563V	I562V	unknown	phenotypic	50733grs-?	1772153	ABCB7	Abcb7	Unknown	Hemizygous male and heterozygous female mice carrying a maternally inherited null allele display prenatal lethality.	5.49152e-06	gnomAD	APF	294733
NP_004290	NP_033722	NP_001293306	I563V	I562V	unknown	phenotypic	50733grs-?	1772153	ABCB7	Abcb7	Unknown	Hemizygous male and heterozygous female mice carrying a maternally inherited null allele display prenatal lethality.	5.49152e-06	gnomAD	APF	294734
NP_001258625	NP_033722	NP_001293285	I562V	I562V	unknown	phenotypic	129570grs-?	1772153	ABCB7	Abcb7	Unknown	Hemizygous male and heterozygous female mice carrying a maternally inherited null allele display prenatal lethality.	NA	gnomAD	APF	277665
NP_004290	NP_033722	NP_001293285	I563V	I562V	unknown	phenotypic	50733grs-?	1772153	ABCB7	Abcb7	Unknown	Hemizygous male and heterozygous female mice carrying a maternally inherited null allele display prenatal lethality.	5.49152e-06	gnomAD	APF	294732
NP_004290	NP_033722	NP_001293306	H98Y	H97Q	Uncertain significance	incidental	rs863223865	211659	ABCB7	Abcb7	not provided	NA	NA	ClinVar	Mutagenetix	294734
NP_004290	NP_033722	NP_001293285	H98Y	H97Q	Uncertain significance	incidental	rs863223865	211659	ABCB7	Abcb7	not provided	NA	NA	ClinVar	Mutagenetix	294732
NP_004290	NP_033722	NP_001021830	H98Y	H97Q	Uncertain significance	incidental	rs863223865	211659	ABCB7	Abcb7	not provided	NA	NA	ClinVar	Mutagenetix	294733
NP_004290	NP_033722	NP_001293306	M154I	M153V	Unknown	incidental	COSM3845370	208158	ABCB7	Abcb7	Unknown	NA	NA	COSMIC	Mutagenetix	294734
NP_004290	NP_033722	NP_001293285	M154I	M153V	Unknown	incidental	COSM3845370	208158	ABCB7	Abcb7	Unknown	NA	NA	COSMIC	Mutagenetix	294732
NP_004290	NP_033722	NP_001021830	M154I	M153V	Unknown	incidental	COSM3845370	208158	ABCB7	Abcb7	Unknown	NA	NA	COSMIC	Mutagenetix	294733
NP_004290	NP_033722	NP_001021830	D136H	D135E	unknown	incidental	rs1431567149	345401	ABCB7	Abcb7	Unknown	NA	5.46174e-06	gnomAD	Mutagenetix	294733
NP_004290	NP_033722	NP_001293306	D136H	D135E	unknown	incidental	rs1431567149	345401	ABCB7	Abcb7	Unknown	NA	5.46174e-06	gnomAD	Mutagenetix	294734
NP_001258625	NP_033722	NP_001293306	D135H	D135E	unknown	incidental	rs1431567149	345401	ABCB7	Abcb7	Unknown	NA	NA	gnomAD	Mutagenetix	277667
NP_001258625	NP_033722	NP_001293285	D135H	D135E	unknown	incidental	rs1431567149	345401	ABCB7	Abcb7	Unknown	NA	NA	gnomAD	Mutagenetix	277665
NP_001258625	NP_033722	NP_001021830	D135H	D135E	unknown	incidental	rs1431567149	345401	ABCB7	Abcb7	Unknown	NA	NA	gnomAD	Mutagenetix	277666
NP_004290	NP_033722	NP_001293285	D136H	D135E	unknown	incidental	rs1431567149	345401	ABCB7	Abcb7	Unknown	NA	5.46174e-06	gnomAD	Mutagenetix	294732
NP_009119	NP_083296	NP_001293230	S169N	S168G	unknown	incidental	rs1295657430	270224	ABCB8	Abcb8	Unknown	NA	3.97969e-06	gnomAD	Mutagenetix	202809
NP_001269221	NP_083296	NP_001293231	S169N	S168G	unknown	incidental	rs1295657430	270224	ABCB8	Abcb8	Unknown	NA	NA	gnomAD	Mutagenetix	99052
NP_009119	NP_083296	NP_001293231	S169N	S168G	unknown	incidental	rs1295657430	270224	ABCB8	Abcb8	Unknown	NA	3.97969e-06	gnomAD	Mutagenetix	202808
NP_001269220	NP_083296	NP_001293230	S186N	S168G	unknown	incidental	rs1295657430	270224	ABCB8	Abcb8	Unknown	NA	NA	gnomAD	Mutagenetix	205710
NP_001269220	NP_083296	NP_001293231	S186N	S168G	unknown	incidental	rs1295657430	270224	ABCB8	Abcb8	Unknown	NA	NA	gnomAD	Mutagenetix	205709
NP_009119	NP_083296	NP_490828	S169N	S168G	unknown	incidental	rs1295657430	270224	ABCB8	Abcb8	Unknown	NA	3.97969e-06	gnomAD	Mutagenetix	202807
NP_001269221	NP_083296	NP_490828	S169N	S168G	unknown	incidental	rs1295657430	270224	ABCB8	Abcb8	Unknown	NA	NA	gnomAD	Mutagenetix	99051
NP_001269220	NP_083296	NP_490828	S186N	S168G	unknown	incidental	rs1295657430	270224	ABCB8	Abcb8	Unknown	NA	NA	gnomAD	Mutagenetix	205708
NP_001269221	NP_083296	NP_001293230	S169N	S168G	unknown	incidental	rs1295657430	270224	ABCB8	Abcb8	Unknown	NA	NA	gnomAD	Mutagenetix	99053
NP_001269221	NP_083296	NP_490828	S248Y	S247P	unknown	incidental	rs752546182	322488	ABCB8	Abcb8	Unknown	NA	NA	gnomAD	Mutagenetix	99051
NP_009119	NP_083296	NP_490828	S248Y	S247P	unknown	incidental	rs752546182	322488	ABCB8	Abcb8	Unknown	NA	3.98019e-06	gnomAD	Mutagenetix	202807
NP_001269220	NP_083296	NP_490828	S265Y	S247P	unknown	incidental	rs752546182	322488	ABCB8	Abcb8	Unknown	NA	NA	gnomAD	Mutagenetix	205708
NP_001269221	NP_083296	NP_001293230	S248Y	S247P	unknown	incidental	rs752546182	322488	ABCB8	Abcb8	Unknown	NA	NA	gnomAD	Mutagenetix	99053
NP_001269221	NP_083296	NP_001293231	S248Y	S247P	unknown	incidental	rs752546182	322488	ABCB8	Abcb8	Unknown	NA	NA	gnomAD	Mutagenetix	99052
NP_009119	NP_083296	NP_001293230	S248Y	S247P	unknown	incidental	rs752546182	322488	ABCB8	Abcb8	Unknown	NA	3.98019e-06	gnomAD	Mutagenetix	202809
NP_001269220	NP_083296	NP_001293231	S265Y	S247P	unknown	incidental	rs752546182	322488	ABCB8	Abcb8	Unknown	NA	NA	gnomAD	Mutagenetix	205709
NP_009119	NP_083296	NP_001293231	S248Y	S247P	unknown	incidental	rs752546182	322488	ABCB8	Abcb8	Unknown	NA	3.98019e-06	gnomAD	Mutagenetix	202808
NP_001269220	NP_083296	NP_001293230	S265Y	S247P	unknown	incidental	rs752546182	322488	ABCB8	Abcb8	Unknown	NA	NA	gnomAD	Mutagenetix	205710
NP_001269221	NP_083296	NP_001293230	T456K	T455I	unknown	incidental	rs772519857	41293	ABCB8	Abcb8	Unknown	NA	NA	gnomAD	Mutagenetix	99053
NP_009119	NP_083296	NP_001293230	T456K	T455I	unknown	incidental	rs772519857	41293	ABCB8	Abcb8	Unknown	NA	1.59595e-05	gnomAD	Mutagenetix	202809
NP_009119	NP_083296	NP_001293231	T456K	T455I	unknown	incidental	rs772519857	41293	ABCB8	Abcb8	Unknown	NA	1.59595e-05	gnomAD	Mutagenetix	202808
NP_001269220	NP_083296	NP_490828	T473K	T455I	unknown	incidental	rs772519857	41293	ABCB8	Abcb8	Unknown	NA	NA	gnomAD	Mutagenetix	205708
NP_001269221	NP_083296	NP_490828	T456K	T455I	unknown	incidental	rs772519857	41293	ABCB8	Abcb8	Unknown	NA	NA	gnomAD	Mutagenetix	99051
NP_001269220	NP_083296	NP_001293230	T473K	T455I	unknown	incidental	rs772519857	41293	ABCB8	Abcb8	Unknown	NA	NA	gnomAD	Mutagenetix	205710
NP_001269220	NP_083296	NP_001293231	T473K	T455I	unknown	incidental	rs772519857	41293	ABCB8	Abcb8	Unknown	NA	NA	gnomAD	Mutagenetix	205709
NP_001269221	NP_083296	NP_001293231	T456K	T455I	unknown	incidental	rs772519857	41293	ABCB8	Abcb8	Unknown	NA	NA	gnomAD	Mutagenetix	99052
NP_009119	NP_083296	NP_490828	T456K	T455I	unknown	incidental	rs772519857	41293	ABCB8	Abcb8	Unknown	NA	1.59595e-05	gnomAD	Mutagenetix	202807
NP_001229943	NP_063928	NP_001021666	M410V	M406V	unknown	incidental	rs763883627	22829	ABCB9	Abcb9	Unknown	NA	NA	gnomAD	Mutagenetix	11411
NP_062570	NP_063928	NP_495537	M410V	M406V	unknown	incidental	rs763883627	22829	ABCB9	Abcb9	Unknown	NA	NA	gnomAD	Mutagenetix	156022
NP_062570	NP_063928	NP_495537	M410I	M406V	unknown	incidental	rs1173508808	22829	ABCB9	Abcb9	Unknown	NA	NA	gnomAD	Mutagenetix	156022
NP_062570	NP_063928	NP_506645	M410V	M406V	unknown	incidental	rs763883627	22829	ABCB9	Abcb9	Unknown	NA	NA	gnomAD	Mutagenetix	156019
NP_982269	NP_063928	NP_506645	M410I	M406V	unknown	incidental	rs1173508808	22829	ABCB9	Abcb9	Unknown	NA	NA	gnomAD	Mutagenetix	4773
NP_001229943	NP_063928	NP_001293184	M410I	M406V	unknown	incidental	rs1173508808	22829	ABCB9	Abcb9	Unknown	NA	NA	gnomAD	Mutagenetix	11410
NP_982269	NP_063928	NP_001293184	M410V	M406V	unknown	incidental	rs763883627	22829	ABCB9	Abcb9	Unknown	NA	NA	gnomAD	Mutagenetix	4774
NP_001229943	NP_063928	NP_502776	M410V	M406V	unknown	incidental	rs763883627	22829	ABCB9	Abcb9	Unknown	NA	NA	gnomAD	Mutagenetix	11408
NP_062570	NP_063928	NP_001021666	M410V	M406V	unknown	incidental	rs763883627	22829	ABCB9	Abcb9	Unknown	NA	NA	gnomAD	Mutagenetix	156021
NP_001229943	NP_063928	NP_001293184	M410V	M406V	unknown	incidental	rs763883627	22829	ABCB9	Abcb9	Unknown	NA	NA	gnomAD	Mutagenetix	11410
NP_062570	NP_063928	NP_506645	M410I	M406V	unknown	incidental	rs1173508808	22829	ABCB9	Abcb9	Unknown	NA	NA	gnomAD	Mutagenetix	156019
NP_001229943	NP_063928	NP_495537	M410V	M406V	unknown	incidental	rs763883627	22829	ABCB9	Abcb9	Unknown	NA	NA	gnomAD	Mutagenetix	11412
NP_982269	NP_063928	NP_502776	M410I	M406V	unknown	incidental	rs1173508808	22829	ABCB9	Abcb9	Unknown	NA	NA	gnomAD	Mutagenetix	4772
NP_001229942	NP_063928	NP_001021666	M410V	M406V	unknown	incidental	rs763883627	22829	ABCB9	Abcb9	Unknown	NA	NA	gnomAD	Mutagenetix	139222
NP_001229942	NP_063928	NP_502776	M410I	M406V	unknown	incidental	rs1173508808	22829	ABCB9	Abcb9	Unknown	NA	NA	gnomAD	Mutagenetix	139219
NP_001229942	NP_063928	NP_491754	M410V	M406V	unknown	incidental	rs763883627	22829	ABCB9	Abcb9	Unknown	NA	NA	gnomAD	Mutagenetix	139217
NP_062570	NP_063928	NP_491754	M410V	M406V	unknown	incidental	rs763883627	22829	ABCB9	Abcb9	Unknown	NA	NA	gnomAD	Mutagenetix	156016
NP_982269	NP_063928	NP_871810	M410V	M406V	unknown	incidental	rs763883627	22829	ABCB9	Abcb9	Unknown	NA	NA	gnomAD	Mutagenetix	4771
NP_001229943	NP_063928	NP_502776	M410I	M406V	unknown	incidental	rs1173508808	22829	ABCB9	Abcb9	Unknown	NA	NA	gnomAD	Mutagenetix	11408
NP_062570	NP_063928	NP_491754	M410I	M406V	unknown	incidental	rs1173508808	22829	ABCB9	Abcb9	Unknown	NA	NA	gnomAD	Mutagenetix	156016
NP_001229942	NP_063928	NP_491754	M410I	M406V	unknown	incidental	rs1173508808	22829	ABCB9	Abcb9	Unknown	NA	NA	gnomAD	Mutagenetix	139217
NP_062570	NP_063928	NP_001021666	M410I	M406V	unknown	incidental	rs1173508808	22829	ABCB9	Abcb9	Unknown	NA	NA	gnomAD	Mutagenetix	156021
NP_001229943	NP_063928	NP_001021666	M410I	M406V	unknown	incidental	rs1173508808	22829	ABCB9	Abcb9	Unknown	NA	NA	gnomAD	Mutagenetix	11411
NP_062570	NP_063928	NP_001293184	M410V	M406V	unknown	incidental	rs763883627	22829	ABCB9	Abcb9	Unknown	NA	NA	gnomAD	Mutagenetix	156020
NP_001229942	NP_063928	NP_506645	M410V	M406V	unknown	incidental	rs763883627	22829	ABCB9	Abcb9	Unknown	NA	NA	gnomAD	Mutagenetix	139220
NP_062570	NP_063928	NP_871810	M410V	M406V	unknown	incidental	rs763883627	22829	ABCB9	Abcb9	Unknown	NA	NA	gnomAD	Mutagenetix	156017
NP_001229943	NP_063928	NP_871810	M410I	M406V	unknown	incidental	rs1173508808	22829	ABCB9	Abcb9	Unknown	NA	NA	gnomAD	Mutagenetix	11407
NP_001229942	NP_063928	NP_502776	M410V	M406V	unknown	incidental	rs763883627	22829	ABCB9	Abcb9	Unknown	NA	NA	gnomAD	Mutagenetix	139219
NP_982269	NP_063928	NP_502776	M410V	M406V	unknown	incidental	rs763883627	22829	ABCB9	Abcb9	Unknown	NA	NA	gnomAD	Mutagenetix	4772
NP_001229942	NP_063928	NP_001021666	M410I	M406V	unknown	incidental	rs1173508808	22829	ABCB9	Abcb9	Unknown	NA	NA	gnomAD	Mutagenetix	139222
NP_982269	NP_063928	NP_001021666	M410I	M406V	unknown	incidental	rs1173508808	22829	ABCB9	Abcb9	Unknown	NA	NA	gnomAD	Mutagenetix	4775
NP_001229943	NP_063928	NP_495537	M410I	M406V	unknown	incidental	rs1173508808	22829	ABCB9	Abcb9	Unknown	NA	NA	gnomAD	Mutagenetix	11412
NP_001229942	NP_063928	NP_506645	M410I	M406V	unknown	incidental	rs1173508808	22829	ABCB9	Abcb9	Unknown	NA	NA	gnomAD	Mutagenetix	139220
NP_982269	NP_063928	NP_001293184	M410I	M406V	unknown	incidental	rs1173508808	22829	ABCB9	Abcb9	Unknown	NA	NA	gnomAD	Mutagenetix	4774
NP_001229943	NP_063928	NP_506645	M410V	M406V	unknown	incidental	rs763883627	22829	ABCB9	Abcb9	Unknown	NA	NA	gnomAD	Mutagenetix	11409
NP_001229942	NP_063928	NP_871810	M410I	M406V	unknown	incidental	rs1173508808	22829	ABCB9	Abcb9	Unknown	NA	NA	gnomAD	Mutagenetix	139218
NP_001229943	NP_063928	NP_871810	M410V	M406V	unknown	incidental	rs763883627	22829	ABCB9	Abcb9	Unknown	NA	NA	gnomAD	Mutagenetix	11407
NP_001229942	NP_063928	NP_001293184	M410I	M406V	unknown	incidental	rs1173508808	22829	ABCB9	Abcb9	Unknown	NA	NA	gnomAD	Mutagenetix	139221
NP_001229942	NP_063928	NP_495537	M410I	M406V	unknown	incidental	rs1173508808	22829	ABCB9	Abcb9	Unknown	NA	NA	gnomAD	Mutagenetix	139223
NP_001229942	NP_063928	NP_871810	M410V	M406V	unknown	incidental	rs763883627	22829	ABCB9	Abcb9	Unknown	NA	NA	gnomAD	Mutagenetix	139218
NP_001229943	NP_063928	NP_491754	M410V	M406V	unknown	incidental	rs763883627	22829	ABCB9	Abcb9	Unknown	NA	NA	gnomAD	Mutagenetix	11406
NP_001229943	NP_063928	NP_491754	M410I	M406V	unknown	incidental	rs1173508808	22829	ABCB9	Abcb9	Unknown	NA	NA	gnomAD	Mutagenetix	11406
NP_001229943	NP_063928	NP_506645	M410I	M406V	unknown	incidental	rs1173508808	22829	ABCB9	Abcb9	Unknown	NA	NA	gnomAD	Mutagenetix	11409
NP_982269	NP_063928	NP_495537	M410V	M406V	unknown	incidental	rs763883627	22829	ABCB9	Abcb9	Unknown	NA	NA	gnomAD	Mutagenetix	4776
NP_982269	NP_063928	NP_001021666	M410V	M406V	unknown	incidental	rs763883627	22829	ABCB9	Abcb9	Unknown	NA	NA	gnomAD	Mutagenetix	4775
NP_982269	NP_063928	NP_506645	M410V	M406V	unknown	incidental	rs763883627	22829	ABCB9	Abcb9	Unknown	NA	NA	gnomAD	Mutagenetix	4773
NP_982269	NP_063928	NP_871810	M410I	M406V	unknown	incidental	rs1173508808	22829	ABCB9	Abcb9	Unknown	NA	NA	gnomAD	Mutagenetix	4771
NP_062570	NP_063928	NP_001293184	M410I	M406V	unknown	incidental	rs1173508808	22829	ABCB9	Abcb9	Unknown	NA	NA	gnomAD	Mutagenetix	156020
NP_982269	NP_063928	NP_491754	M410I	M406V	unknown	incidental	rs1173508808	22829	ABCB9	Abcb9	Unknown	NA	NA	gnomAD	Mutagenetix	4770
NP_062570	NP_063928	NP_502776	M410V	M406V	unknown	incidental	rs763883627	22829	ABCB9	Abcb9	Unknown	NA	NA	gnomAD	Mutagenetix	156018
NP_982269	NP_063928	NP_491754	M410V	M406V	unknown	incidental	rs763883627	22829	ABCB9	Abcb9	Unknown	NA	NA	gnomAD	Mutagenetix	4770
NP_001229942	NP_063928	NP_001293184	M410V	M406V	unknown	incidental	rs763883627	22829	ABCB9	Abcb9	Unknown	NA	NA	gnomAD	Mutagenetix	139221
NP_001229942	NP_063928	NP_495537	M410V	M406V	unknown	incidental	rs763883627	22829	ABCB9	Abcb9	Unknown	NA	NA	gnomAD	Mutagenetix	139223
NP_062570	NP_063928	NP_502776	M410I	M406V	unknown	incidental	rs1173508808	22829	ABCB9	Abcb9	Unknown	NA	NA	gnomAD	Mutagenetix	156018
NP_982269	NP_063928	NP_495537	M410I	M406V	unknown	incidental	rs1173508808	22829	ABCB9	Abcb9	Unknown	NA	NA	gnomAD	Mutagenetix	4776
NP_062570	NP_063928	NP_871810	M410I	M406V	unknown	incidental	rs1173508808	22829	ABCB9	Abcb9	Unknown	NA	NA	gnomAD	Mutagenetix	156017
NP_001229942	NP_063928	NP_001021666	A447S	A443S	unknown	incidental	rs144010660	164280	ABCB9	Abcb9	Unknown	NA	3.18715e-05	gnomAD	Mutagenetix	139222
NP_001229943	NP_063928	NP_871810	A447T	A443S	unknown	incidental	rs144010660	164280	ABCB9	Abcb9	Unknown	NA	NA	gnomAD	Mutagenetix	11407
NP_001229942	NP_063928	NP_001293184	A447S	A443S	unknown	incidental	rs144010660	164280	ABCB9	Abcb9	Unknown	NA	3.18715e-05	gnomAD	Mutagenetix	139221
NP_001229943	NP_063928	NP_491754	A447T	A443S	unknown	incidental	rs144010660	164280	ABCB9	Abcb9	Unknown	NA	NA	gnomAD	Mutagenetix	11406
NP_001229942	NP_063928	NP_001021666	A447T	A443S	unknown	incidental	rs144010660	164280	ABCB9	Abcb9	Unknown	NA	NA	gnomAD	Mutagenetix	139222
NP_001229943	NP_063928	NP_495537	A447T	A443S	unknown	incidental	rs144010660	164280	ABCB9	Abcb9	Unknown	NA	NA	gnomAD	Mutagenetix	11412
NP_001229942	NP_063928	NP_502776	A447S	A443S	unknown	incidental	rs144010660	164280	ABCB9	Abcb9	Unknown	NA	3.18715e-05	gnomAD	Mutagenetix	139219
NP_001229942	NP_063928	NP_502776	A447T	A443S	unknown	incidental	rs144010660	164280	ABCB9	Abcb9	Unknown	NA	NA	gnomAD	Mutagenetix	139219
NP_001229942	NP_063928	NP_495537	A447T	A443S	unknown	incidental	rs144010660	164280	ABCB9	Abcb9	Unknown	NA	NA	gnomAD	Mutagenetix	139223
NP_001229943	NP_063928	NP_502776	A447S	A443S	unknown	incidental	rs144010660	164280	ABCB9	Abcb9	Unknown	NA	3.18715e-05	gnomAD	Mutagenetix	11408
NP_001229943	NP_063928	NP_506645	A447S	A443S	unknown	incidental	rs144010660	164280	ABCB9	Abcb9	Unknown	NA	3.18715e-05	gnomAD	Mutagenetix	11409
NP_001229943	NP_063928	NP_001293184	A447S	A443S	unknown	incidental	rs144010660	164280	ABCB9	Abcb9	Unknown	NA	3.18715e-05	gnomAD	Mutagenetix	11410
NP_001229942	NP_063928	NP_506645	A447S	A443S	unknown	incidental	rs144010660	164280	ABCB9	Abcb9	Unknown	NA	3.18715e-05	gnomAD	Mutagenetix	139220
NP_001229943	NP_063928	NP_001021666	A447T	A443S	unknown	incidental	rs144010660	164280	ABCB9	Abcb9	Unknown	NA	NA	gnomAD	Mutagenetix	11411
NP_001229943	NP_063928	NP_495537	A447S	A443S	unknown	incidental	rs144010660	164280	ABCB9	Abcb9	Unknown	NA	3.18715e-05	gnomAD	Mutagenetix	11412
NP_001229942	NP_063928	NP_495537	A447S	A443S	unknown	incidental	rs144010660	164280	ABCB9	Abcb9	Unknown	NA	3.18715e-05	gnomAD	Mutagenetix	139223
NP_982269	NP_063928	NP_506645	A447T	A443S	unknown	incidental	rs144010660	164280	ABCB9	Abcb9	Unknown	NA	NA	gnomAD	Mutagenetix	4773
NP_982269	NP_063928	NP_001021666	A447S	A443S	unknown	incidental	rs144010660	164280	ABCB9	Abcb9	Unknown	NA	3.18715e-05	gnomAD	Mutagenetix	4775
NP_001229943	NP_063928	NP_491754	A447S	A443S	unknown	incidental	rs144010660	164280	ABCB9	Abcb9	Unknown	NA	3.18715e-05	gnomAD	Mutagenetix	11406
NP_001229942	NP_063928	NP_871810	A447T	A443S	unknown	incidental	rs144010660	164280	ABCB9	Abcb9	Unknown	NA	NA	gnomAD	Mutagenetix	139218
NP_001229942	NP_063928	NP_001293184	A447T	A443S	unknown	incidental	rs144010660	164280	ABCB9	Abcb9	Unknown	NA	NA	gnomAD	Mutagenetix	139221
NP_001229943	NP_063928	NP_001293184	A447T	A443S	unknown	incidental	rs144010660	164280	ABCB9	Abcb9	Unknown	NA	NA	gnomAD	Mutagenetix	11410
NP_001229942	NP_063928	NP_491754	A447T	A443S	unknown	incidental	rs144010660	164280	ABCB9	Abcb9	Unknown	NA	NA	gnomAD	Mutagenetix	139217
NP_001229943	NP_063928	NP_871810	A447S	A443S	unknown	incidental	rs144010660	164280	ABCB9	Abcb9	Unknown	NA	3.18715e-05	gnomAD	Mutagenetix	11407
NP_001229943	NP_063928	NP_502776	A447T	A443S	unknown	incidental	rs144010660	164280	ABCB9	Abcb9	Unknown	NA	NA	gnomAD	Mutagenetix	11408
NP_001229942	NP_063928	NP_506645	A447T	A443S	unknown	incidental	rs144010660	164280	ABCB9	Abcb9	Unknown	NA	NA	gnomAD	Mutagenetix	139220
NP_982269	NP_063928	NP_502776	A447S	A443S	unknown	incidental	rs144010660	164280	ABCB9	Abcb9	Unknown	NA	3.18715e-05	gnomAD	Mutagenetix	4772
NP_001229943	NP_063928	NP_506645	A447T	A443S	unknown	incidental	rs144010660	164280	ABCB9	Abcb9	Unknown	NA	NA	gnomAD	Mutagenetix	11409
NP_982269	NP_063928	NP_001293184	A447T	A443S	unknown	incidental	rs144010660	164280	ABCB9	Abcb9	Unknown	NA	NA	gnomAD	Mutagenetix	4774
NP_001229943	NP_063928	NP_001021666	A447S	A443S	unknown	incidental	rs144010660	164280	ABCB9	Abcb9	Unknown	NA	3.18715e-05	gnomAD	Mutagenetix	11411
NP_982269	NP_063928	NP_502776	A447T	A443S	unknown	incidental	rs144010660	164280	ABCB9	Abcb9	Unknown	NA	NA	gnomAD	Mutagenetix	4772
NP_982269	NP_063928	NP_495537	A447S	A443S	unknown	incidental	rs144010660	164280	ABCB9	Abcb9	Unknown	NA	3.18715e-05	gnomAD	Mutagenetix	4776
NP_001229942	NP_063928	NP_491754	A447S	A443S	unknown	incidental	rs144010660	164280	ABCB9	Abcb9	Unknown	NA	3.18715e-05	gnomAD	Mutagenetix	139217
NP_001229942	NP_063928	NP_871810	A447S	A443S	unknown	incidental	rs144010660	164280	ABCB9	Abcb9	Unknown	NA	3.18715e-05	gnomAD	Mutagenetix	139218
NP_982269	NP_063928	NP_495537	A447T	A443S	unknown	incidental	rs144010660	164280	ABCB9	Abcb9	Unknown	NA	NA	gnomAD	Mutagenetix	4776
NP_982269	NP_063928	NP_506645	A447S	A443S	unknown	incidental	rs144010660	164280	ABCB9	Abcb9	Unknown	NA	3.18715e-05	gnomAD	Mutagenetix	4773
NP_982269	NP_063928	NP_001293184	A447S	A443S	unknown	incidental	rs144010660	164280	ABCB9	Abcb9	Unknown	NA	3.18715e-05	gnomAD	Mutagenetix	4774
NP_982269	NP_063928	NP_871810	A447T	A443S	unknown	incidental	rs144010660	164280	ABCB9	Abcb9	Unknown	NA	NA	gnomAD	Mutagenetix	4771
NP_982269	NP_063928	NP_491754	A447T	A443S	unknown	incidental	rs144010660	164280	ABCB9	Abcb9	Unknown	NA	NA	gnomAD	Mutagenetix	4770
NP_982269	NP_063928	NP_871810	A447S	A443S	unknown	incidental	rs144010660	164280	ABCB9	Abcb9	Unknown	NA	3.18715e-05	gnomAD	Mutagenetix	4771
NP_982269	NP_063928	NP_491754	A447S	A443S	unknown	incidental	rs144010660	164280	ABCB9	Abcb9	Unknown	NA	3.18715e-05	gnomAD	Mutagenetix	4770
NP_982269	NP_063928	NP_001021666	A447T	A443S	unknown	incidental	rs144010660	164280	ABCB9	Abcb9	Unknown	NA	NA	gnomAD	Mutagenetix	4775
NP_001229943	NP_063928	NP_001293184	V465I	V461A	unknown	incidental	rs755498117	23292	ABCB9	Abcb9	Unknown	NA	3.18695e-05	gnomAD	Mutagenetix	11410
NP_001229943	NP_063928	NP_871810	V465I	V461A	unknown	incidental	rs755498117	23292	ABCB9	Abcb9	Unknown	NA	3.18695e-05	gnomAD	Mutagenetix	11407
NP_982269	NP_063928	NP_502776	V465I	V461A	unknown	incidental	rs755498117	23292	ABCB9	Abcb9	Unknown	NA	3.18695e-05	gnomAD	Mutagenetix	4772
NP_001229943	NP_063928	NP_506645	V465L	V461A	unknown	incidental	rs755498117	23292	ABCB9	Abcb9	Unknown	NA	NA	gnomAD	Mutagenetix	11409
NP_062570	NP_063928	NP_495537	V422I	V461A	unknown	incidental	rs755498117	23292	ABCB9	Abcb9	Unknown	NA	3.18695e-05	gnomAD	Mutagenetix	156022
NP_062570	NP_063928	NP_495537	V422L	V461A	unknown	incidental	rs755498117	23292	ABCB9	Abcb9	Unknown	NA	NA	gnomAD	Mutagenetix	156022
NP_001229943	NP_063928	NP_506645	V465I	V461A	unknown	incidental	rs755498117	23292	ABCB9	Abcb9	Unknown	NA	3.18695e-05	gnomAD	Mutagenetix	11409
NP_062570	NP_063928	NP_001021666	V422L	V461A	unknown	incidental	rs755498117	23292	ABCB9	Abcb9	Unknown	NA	NA	gnomAD	Mutagenetix	156021
NP_982269	NP_063928	NP_001293184	V465L	V461A	unknown	incidental	rs755498117	23292	ABCB9	Abcb9	Unknown	NA	NA	gnomAD	Mutagenetix	4774
NP_982269	NP_063928	NP_001293184	V465I	V461A	unknown	incidental	rs755498117	23292	ABCB9	Abcb9	Unknown	NA	3.18695e-05	gnomAD	Mutagenetix	4774
NP_001229943	NP_063928	NP_001021666	V465I	V461A	unknown	incidental	rs755498117	23292	ABCB9	Abcb9	Unknown	NA	3.18695e-05	gnomAD	Mutagenetix	11411
NP_062570	NP_063928	NP_001293184	V422I	V461A	unknown	incidental	rs755498117	23292	ABCB9	Abcb9	Unknown	NA	3.18695e-05	gnomAD	Mutagenetix	156020
NP_982269	NP_063928	NP_871810	V465I	V461A	unknown	incidental	rs755498117	23292	ABCB9	Abcb9	Unknown	NA	3.18695e-05	gnomAD	Mutagenetix	4771
NP_982269	NP_063928	NP_502776	V465L	V461A	unknown	incidental	rs755498117	23292	ABCB9	Abcb9	Unknown	NA	NA	gnomAD	Mutagenetix	4772
NP_982269	NP_063928	NP_871810	V465L	V461A	unknown	incidental	rs755498117	23292	ABCB9	Abcb9	Unknown	NA	NA	gnomAD	Mutagenetix	4771
NP_062570	NP_063928	NP_502776	V422L	V461A	unknown	incidental	rs755498117	23292	ABCB9	Abcb9	Unknown	NA	NA	gnomAD	Mutagenetix	156018
NP_062570	NP_063928	NP_001293184	V422L	V461A	unknown	incidental	rs755498117	23292	ABCB9	Abcb9	Unknown	NA	NA	gnomAD	Mutagenetix	156020
NP_062570	NP_063928	NP_506645	V422L	V461A	unknown	incidental	rs755498117	23292	ABCB9	Abcb9	Unknown	NA	NA	gnomAD	Mutagenetix	156019
NP_001229943	NP_063928	NP_502776	V465L	V461A	unknown	incidental	rs755498117	23292	ABCB9	Abcb9	Unknown	NA	NA	gnomAD	Mutagenetix	11408
NP_001229943	NP_063928	NP_502776	V465I	V461A	unknown	incidental	rs755498117	23292	ABCB9	Abcb9	Unknown	NA	3.18695e-05	gnomAD	Mutagenetix	11408
NP_982269	NP_063928	NP_495537	V465I	V461A	unknown	incidental	rs755498117	23292	ABCB9	Abcb9	Unknown	NA	3.18695e-05	gnomAD	Mutagenetix	4776
NP_062570	NP_063928	NP_871810	V422I	V461A	unknown	incidental	rs755498117	23292	ABCB9	Abcb9	Unknown	NA	3.18695e-05	gnomAD	Mutagenetix	156017
NP_062570	NP_063928	NP_871810	V422L	V461A	unknown	incidental	rs755498117	23292	ABCB9	Abcb9	Unknown	NA	NA	gnomAD	Mutagenetix	156017
NP_062570	NP_063928	NP_502776	V422I	V461A	unknown	incidental	rs755498117	23292	ABCB9	Abcb9	Unknown	NA	3.18695e-05	gnomAD	Mutagenetix	156018
NP_001229943	NP_063928	NP_495537	V465L	V461A	unknown	incidental	rs755498117	23292	ABCB9	Abcb9	Unknown	NA	NA	gnomAD	Mutagenetix	11412
NP_001229943	NP_063928	NP_491754	V465L	V461A	unknown	incidental	rs755498117	23292	ABCB9	Abcb9	Unknown	NA	NA	gnomAD	Mutagenetix	11406
NP_062570	NP_063928	NP_001021666	V422I	V461A	unknown	incidental	rs755498117	23292	ABCB9	Abcb9	Unknown	NA	3.18695e-05	gnomAD	Mutagenetix	156021
NP_001229943	NP_063928	NP_495537	V465I	V461A	unknown	incidental	rs755498117	23292	ABCB9	Abcb9	Unknown	NA	3.18695e-05	gnomAD	Mutagenetix	11412
NP_062570	NP_063928	NP_491754	V422I	V461A	unknown	incidental	rs755498117	23292	ABCB9	Abcb9	Unknown	NA	3.18695e-05	gnomAD	Mutagenetix	156016
NP_001229943	NP_063928	NP_871810	V465L	V461A	unknown	incidental	rs755498117	23292	ABCB9	Abcb9	Unknown	NA	NA	gnomAD	Mutagenetix	11407
NP_982269	NP_063928	NP_001021666	V465L	V461A	unknown	incidental	rs755498117	23292	ABCB9	Abcb9	Unknown	NA	NA	gnomAD	Mutagenetix	4775
NP_001229943	NP_063928	NP_001293184	V465L	V461A	unknown	incidental	rs755498117	23292	ABCB9	Abcb9	Unknown	NA	NA	gnomAD	Mutagenetix	11410
NP_982269	NP_063928	NP_491754	V465L	V461A	unknown	incidental	rs755498117	23292	ABCB9	Abcb9	Unknown	NA	NA	gnomAD	Mutagenetix	4770
NP_062570	NP_063928	NP_491754	V422L	V461A	unknown	incidental	rs755498117	23292	ABCB9	Abcb9	Unknown	NA	NA	gnomAD	Mutagenetix	156016
NP_982269	NP_063928	NP_506645	V465I	V461A	unknown	incidental	rs755498117	23292	ABCB9	Abcb9	Unknown	NA	3.18695e-05	gnomAD	Mutagenetix	4773
NP_982269	NP_063928	NP_491754	V465I	V461A	unknown	incidental	rs755498117	23292	ABCB9	Abcb9	Unknown	NA	3.18695e-05	gnomAD	Mutagenetix	4770
NP_982269	NP_063928	NP_506645	V465L	V461A	unknown	incidental	rs755498117	23292	ABCB9	Abcb9	Unknown	NA	NA	gnomAD	Mutagenetix	4773
NP_062570	NP_063928	NP_506645	V422I	V461A	unknown	incidental	rs755498117	23292	ABCB9	Abcb9	Unknown	NA	3.18695e-05	gnomAD	Mutagenetix	156019
NP_982269	NP_063928	NP_001021666	V465I	V461A	unknown	incidental	rs755498117	23292	ABCB9	Abcb9	Unknown	NA	3.18695e-05	gnomAD	Mutagenetix	4775
NP_001229943	NP_063928	NP_001021666	V465L	V461A	unknown	incidental	rs755498117	23292	ABCB9	Abcb9	Unknown	NA	NA	gnomAD	Mutagenetix	11411
NP_982269	NP_063928	NP_495537	V465L	V461A	unknown	incidental	rs755498117	23292	ABCB9	Abcb9	Unknown	NA	NA	gnomAD	Mutagenetix	4776
NP_001229943	NP_063928	NP_491754	V465I	V461A	unknown	incidental	rs755498117	23292	ABCB9	Abcb9	Unknown	NA	3.18695e-05	gnomAD	Mutagenetix	11406
NP_004987	NP_032602	NP_510616	I301I	I302N	NEUTRAL	phenotypic	COSM3887978	14172476	ABCC1	Abcc1	Unknown	Mice homozygous for targeted mutations that inactivate the gene have a reduced response to inflammatory stimulus, increased levels of glutathione due to impaired metabolism, and are hypersensitive to the anticancer drug etoposide.	NA	COSMIC	APF	229319
NP_004987	NP_032602	NP_001024718	I301I	I302N	NEUTRAL	phenotypic	COSM3887978	14172476	ABCC1	Abcc1	Unknown	Mice homozygous for targeted mutations that inactivate the gene have a reduced response to inflammatory stimulus, increased levels of glutathione due to impaired metabolism, and are hypersensitive to the anticancer drug etoposide.	NA	COSMIC	APF	229322
NP_004987	NP_032602	NP_508122	I301I	I302N	NEUTRAL	phenotypic	COSM3887978	14172476	ABCC1	Abcc1	Unknown	Mice homozygous for targeted mutations that inactivate the gene have a reduced response to inflammatory stimulus, increased levels of glutathione due to impaired metabolism, and are hypersensitive to the anticancer drug etoposide.	NA	COSMIC	APF	229325
NP_004987	NP_032602	NP_509658	I301I	I302N	NEUTRAL	phenotypic	COSM3887978	14172476	ABCC1	Abcc1	Unknown	Mice homozygous for targeted mutations that inactivate the gene have a reduced response to inflammatory stimulus, increased levels of glutathione due to impaired metabolism, and are hypersensitive to the anticancer drug etoposide.	NA	COSMIC	APF	229318
NP_004987	NP_032602	NP_741702	I301I	I302N	NEUTRAL	phenotypic	COSM3887978	14172476	ABCC1	Abcc1	Unknown	Mice homozygous for targeted mutations that inactivate the gene have a reduced response to inflammatory stimulus, increased levels of glutathione due to impaired metabolism, and are hypersensitive to the anticancer drug etoposide.	NA	COSMIC	APF	229324
NP_004987	NP_032602	NP_001033553	I301I	I302N	NEUTRAL	phenotypic	COSM3887978	14172476	ABCC1	Abcc1	Unknown	Mice homozygous for targeted mutations that inactivate the gene have a reduced response to inflammatory stimulus, increased levels of glutathione due to impaired metabolism, and are hypersensitive to the anticancer drug etoposide.	NA	COSMIC	APF	229321
NP_004987	NP_032602	NP_001024719	I301I	I302N	NEUTRAL	phenotypic	COSM3887978	14172476	ABCC1	Abcc1	Unknown	Mice homozygous for targeted mutations that inactivate the gene have a reduced response to inflammatory stimulus, increased levels of glutathione due to impaired metabolism, and are hypersensitive to the anticancer drug etoposide.	NA	COSMIC	APF	229323
NP_004987	NP_032602	NP_508121	I301I	I302N	NEUTRAL	phenotypic	COSM3887978	14172476	ABCC1	Abcc1	Unknown	Mice homozygous for targeted mutations that inactivate the gene have a reduced response to inflammatory stimulus, increased levels of glutathione due to impaired metabolism, and are hypersensitive to the anticancer drug etoposide.	NA	COSMIC	APF	229320
NP_004987	NP_032602	NP_001024718	T367T	T368I	NEUTRAL	phenotypic	COSM2127325	1754180	ABCC1	Abcc1	Unknown	Mice homozygous for targeted mutations that inactivate the gene have a reduced response to inflammatory stimulus, increased levels of glutathione due to impaired metabolism, and are hypersensitive to the anticancer drug etoposide.	NA	COSMIC	APF	229322
NP_004987	NP_032602	NP_508122	T367T	T368I	NEUTRAL	phenotypic	COSM2127325	1754180	ABCC1	Abcc1	Unknown	Mice homozygous for targeted mutations that inactivate the gene have a reduced response to inflammatory stimulus, increased levels of glutathione due to impaired metabolism, and are hypersensitive to the anticancer drug etoposide.	NA	COSMIC	APF	229325
NP_004987	NP_032602	NP_510616	T367T	T368I	NEUTRAL	phenotypic	COSM2127325	1754180	ABCC1	Abcc1	Unknown	Mice homozygous for targeted mutations that inactivate the gene have a reduced response to inflammatory stimulus, increased levels of glutathione due to impaired metabolism, and are hypersensitive to the anticancer drug etoposide.	NA	COSMIC	APF	229319
NP_004987	NP_032602	NP_508121	T367T	T368I	NEUTRAL	phenotypic	COSM2127325	1754180	ABCC1	Abcc1	Unknown	Mice homozygous for targeted mutations that inactivate the gene have a reduced response to inflammatory stimulus, increased levels of glutathione due to impaired metabolism, and are hypersensitive to the anticancer drug etoposide.	NA	COSMIC	APF	229320
NP_004987	NP_032602	NP_741702	T367T	T368I	NEUTRAL	phenotypic	COSM2127325	1754180	ABCC1	Abcc1	Unknown	Mice homozygous for targeted mutations that inactivate the gene have a reduced response to inflammatory stimulus, increased levels of glutathione due to impaired metabolism, and are hypersensitive to the anticancer drug etoposide.	NA	COSMIC	APF	229324
NP_004987	NP_032602	NP_509658	T367T	T368I	NEUTRAL	phenotypic	COSM2127325	1754180	ABCC1	Abcc1	Unknown	Mice homozygous for targeted mutations that inactivate the gene have a reduced response to inflammatory stimulus, increased levels of glutathione due to impaired metabolism, and are hypersensitive to the anticancer drug etoposide.	NA	COSMIC	APF	229318
NP_004987	NP_032602	NP_001033553	T367T	T368I	NEUTRAL	phenotypic	COSM2127325	1754180	ABCC1	Abcc1	Unknown	Mice homozygous for targeted mutations that inactivate the gene have a reduced response to inflammatory stimulus, increased levels of glutathione due to impaired metabolism, and are hypersensitive to the anticancer drug etoposide.	NA	COSMIC	APF	229321
NP_004987	NP_032602	NP_001024719	T367T	T368I	NEUTRAL	phenotypic	COSM2127325	1754180	ABCC1	Abcc1	Unknown	Mice homozygous for targeted mutations that inactivate the gene have a reduced response to inflammatory stimulus, increased levels of glutathione due to impaired metabolism, and are hypersensitive to the anticancer drug etoposide.	NA	COSMIC	APF	229323
NP_004987	NP_032602	NP_001024719	V472G	V473E	Unknown	phenotypic	COSM3999727	16281976	ABCC1	Abcc1	Unknown	Mice homozygous for targeted mutations that inactivate the gene have a reduced response to inflammatory stimulus, increased levels of glutathione due to impaired metabolism, and are hypersensitive to the anticancer drug etoposide.	NA	COSMIC	APF	229323
NP_004987	NP_032602	NP_510616	V472G	V473E	Unknown	phenotypic	COSM3999727	16281976	ABCC1	Abcc1	Unknown	Mice homozygous for targeted mutations that inactivate the gene have a reduced response to inflammatory stimulus, increased levels of glutathione due to impaired metabolism, and are hypersensitive to the anticancer drug etoposide.	NA	COSMIC	APF	229319
NP_004987	NP_032602	NP_001033553	V472G	V473E	Unknown	phenotypic	COSM3999727	16281976	ABCC1	Abcc1	Unknown	Mice homozygous for targeted mutations that inactivate the gene have a reduced response to inflammatory stimulus, increased levels of glutathione due to impaired metabolism, and are hypersensitive to the anticancer drug etoposide.	NA	COSMIC	APF	229321
NP_004987	NP_032602	NP_508122	V472G	V473E	Unknown	phenotypic	COSM3999727	16281976	ABCC1	Abcc1	Unknown	Mice homozygous for targeted mutations that inactivate the gene have a reduced response to inflammatory stimulus, increased levels of glutathione due to impaired metabolism, and are hypersensitive to the anticancer drug etoposide.	NA	COSMIC	APF	229325
NP_004987	NP_032602	NP_001024718	V472G	V473E	Unknown	phenotypic	COSM3999727	16281976	ABCC1	Abcc1	Unknown	Mice homozygous for targeted mutations that inactivate the gene have a reduced response to inflammatory stimulus, increased levels of glutathione due to impaired metabolism, and are hypersensitive to the anticancer drug etoposide.	NA	COSMIC	APF	229322
NP_004987	NP_032602	NP_741702	V472G	V473E	Unknown	phenotypic	COSM3999727	16281976	ABCC1	Abcc1	Unknown	Mice homozygous for targeted mutations that inactivate the gene have a reduced response to inflammatory stimulus, increased levels of glutathione due to impaired metabolism, and are hypersensitive to the anticancer drug etoposide.	NA	COSMIC	APF	229324
NP_004987	NP_032602	NP_509658	V472G	V473E	Unknown	phenotypic	COSM3999727	16281976	ABCC1	Abcc1	Unknown	Mice homozygous for targeted mutations that inactivate the gene have a reduced response to inflammatory stimulus, increased levels of glutathione due to impaired metabolism, and are hypersensitive to the anticancer drug etoposide.	NA	COSMIC	APF	229318
NP_004987	NP_032602	NP_508121	V472G	V473E	Unknown	phenotypic	COSM3999727	16281976	ABCC1	Abcc1	Unknown	Mice homozygous for targeted mutations that inactivate the gene have a reduced response to inflammatory stimulus, increased levels of glutathione due to impaired metabolism, and are hypersensitive to the anticancer drug etoposide.	NA	COSMIC	APF	229320
NP_004987	NP_032602	NP_001024719	D164A	D164Y	unknown	phenotypic	rs1396403475	16210507	ABCC1	Abcc1	Unknown	Mice homozygous for targeted mutations that inactivate the gene have a reduced response to inflammatory stimulus, increased levels of glutathione due to impaired metabolism, and are hypersensitive to the anticancer drug etoposide.	4.00805e-06	gnomAD	APF	229323
NP_004987	NP_032602	NP_509658	D164A	D164Y	unknown	phenotypic	rs1396403475	16210507	ABCC1	Abcc1	Unknown	Mice homozygous for targeted mutations that inactivate the gene have a reduced response to inflammatory stimulus, increased levels of glutathione due to impaired metabolism, and are hypersensitive to the anticancer drug etoposide.	4.00805e-06	gnomAD	APF	229318
NP_004987	NP_032602	NP_741702	D164A	D164Y	unknown	phenotypic	rs1396403475	16210507	ABCC1	Abcc1	Unknown	Mice homozygous for targeted mutations that inactivate the gene have a reduced response to inflammatory stimulus, increased levels of glutathione due to impaired metabolism, and are hypersensitive to the anticancer drug etoposide.	4.00805e-06	gnomAD	APF	229324
NP_004987	NP_032602	NP_510616	D164A	D164Y	unknown	phenotypic	rs1396403475	16210507	ABCC1	Abcc1	Unknown	Mice homozygous for targeted mutations that inactivate the gene have a reduced response to inflammatory stimulus, increased levels of glutathione due to impaired metabolism, and are hypersensitive to the anticancer drug etoposide.	4.00805e-06	gnomAD	APF	229319
NP_004987	NP_032602	NP_508121	D164A	D164Y	unknown	phenotypic	rs1396403475	16210507	ABCC1	Abcc1	Unknown	Mice homozygous for targeted mutations that inactivate the gene have a reduced response to inflammatory stimulus, increased levels of glutathione due to impaired metabolism, and are hypersensitive to the anticancer drug etoposide.	4.00805e-06	gnomAD	APF	229320
NP_004987	NP_032602	NP_001024718	D164A	D164Y	unknown	phenotypic	rs1396403475	16210507	ABCC1	Abcc1	Unknown	Mice homozygous for targeted mutations that inactivate the gene have a reduced response to inflammatory stimulus, increased levels of glutathione due to impaired metabolism, and are hypersensitive to the anticancer drug etoposide.	4.00805e-06	gnomAD	APF	229322
NP_004987	NP_032602	NP_508122	D164A	D164Y	unknown	phenotypic	rs1396403475	16210507	ABCC1	Abcc1	Unknown	Mice homozygous for targeted mutations that inactivate the gene have a reduced response to inflammatory stimulus, increased levels of glutathione due to impaired metabolism, and are hypersensitive to the anticancer drug etoposide.	4.00805e-06	gnomAD	APF	229325
NP_004987	NP_032602	NP_001033553	D164A	D164Y	unknown	phenotypic	rs1396403475	16210507	ABCC1	Abcc1	Unknown	Mice homozygous for targeted mutations that inactivate the gene have a reduced response to inflammatory stimulus, increased levels of glutathione due to impaired metabolism, and are hypersensitive to the anticancer drug etoposide.	4.00805e-06	gnomAD	APF	229321
NP_004987	NP_032602	NP_001033553	V472G	V473E	unknown	phenotypic	rs78513702	16281976	ABCC1	Abcc1	Unknown	Mice homozygous for targeted mutations that inactivate the gene have a reduced response to inflammatory stimulus, increased levels of glutathione due to impaired metabolism, and are hypersensitive to the anticancer drug etoposide.	0.000129654	gnomAD	APF	229321
NP_004987	NP_032602	NP_509658	V472G	V473E	unknown	phenotypic	rs78513702	16281976	ABCC1	Abcc1	Unknown	Mice homozygous for targeted mutations that inactivate the gene have a reduced response to inflammatory stimulus, increased levels of glutathione due to impaired metabolism, and are hypersensitive to the anticancer drug etoposide.	0.000129654	gnomAD	APF	229318
NP_004987	NP_032602	NP_508122	V472G	V473E	unknown	phenotypic	rs78513702	16281976	ABCC1	Abcc1	Unknown	Mice homozygous for targeted mutations that inactivate the gene have a reduced response to inflammatory stimulus, increased levels of glutathione due to impaired metabolism, and are hypersensitive to the anticancer drug etoposide.	0.000129654	gnomAD	APF	229325
NP_004987	NP_032602	NP_508121	V472G	V473E	unknown	phenotypic	rs78513702	16281976	ABCC1	Abcc1	Unknown	Mice homozygous for targeted mutations that inactivate the gene have a reduced response to inflammatory stimulus, increased levels of glutathione due to impaired metabolism, and are hypersensitive to the anticancer drug etoposide.	0.000129654	gnomAD	APF	229320
NP_004987	NP_032602	NP_510616	V472G	V473E	unknown	phenotypic	rs78513702	16281976	ABCC1	Abcc1	Unknown	Mice homozygous for targeted mutations that inactivate the gene have a reduced response to inflammatory stimulus, increased levels of glutathione due to impaired metabolism, and are hypersensitive to the anticancer drug etoposide.	0.000129654	gnomAD	APF	229319
NP_004987	NP_032602	NP_741702	V472G	V473E	unknown	phenotypic	rs78513702	16281976	ABCC1	Abcc1	Unknown	Mice homozygous for targeted mutations that inactivate the gene have a reduced response to inflammatory stimulus, increased levels of glutathione due to impaired metabolism, and are hypersensitive to the anticancer drug etoposide.	0.000129654	gnomAD	APF	229324
NP_004987	NP_032602	NP_001024719	V472G	V473E	unknown	phenotypic	rs78513702	16281976	ABCC1	Abcc1	Unknown	Mice homozygous for targeted mutations that inactivate the gene have a reduced response to inflammatory stimulus, increased levels of glutathione due to impaired metabolism, and are hypersensitive to the anticancer drug etoposide.	0.000129654	gnomAD	APF	229323
NP_004987	NP_032602	NP_001024718	V472G	V473E	unknown	phenotypic	rs78513702	16281976	ABCC1	Abcc1	Unknown	Mice homozygous for targeted mutations that inactivate the gene have a reduced response to inflammatory stimulus, increased levels of glutathione due to impaired metabolism, and are hypersensitive to the anticancer drug etoposide.	0.000129654	gnomAD	APF	229322
NP_004987	NP_032602	NP_509658	V1162V	V1159A	Unknown	incidental	COSM1301659	83713	ABCC1	Abcc1	Unknown	NA	NA	COSMIC	Mutagenetix	229318
NP_004987	NP_032602	NP_508122	V1162V	V1159A	Unknown	incidental	COSM1301659	83713	ABCC1	Abcc1	Unknown	NA	NA	COSMIC	Mutagenetix	229325
NP_004987	NP_032602	NP_001024718	V1162V	V1159A	Unknown	incidental	COSM1301659	83713	ABCC1	Abcc1	Unknown	NA	NA	COSMIC	Mutagenetix	229322
NP_004987	NP_032602	NP_510616	V1162V	V1159A	Unknown	incidental	COSM1301659	83713	ABCC1	Abcc1	Unknown	NA	NA	COSMIC	Mutagenetix	229319
NP_004987	NP_032602	NP_001024719	V1162V	V1159A	Unknown	incidental	COSM1301659	83713	ABCC1	Abcc1	Unknown	NA	NA	COSMIC	Mutagenetix	229323
NP_004987	NP_032602	NP_508121	V1162V	V1159A	Unknown	incidental	COSM1301659	83713	ABCC1	Abcc1	Unknown	NA	NA	COSMIC	Mutagenetix	229320
NP_004987	NP_032602	NP_741702	V1162V	V1159A	Unknown	incidental	COSM1301659	83713	ABCC1	Abcc1	Unknown	NA	NA	COSMIC	Mutagenetix	229324
NP_004987	NP_032602	NP_001033553	V1162V	V1159A	Unknown	incidental	COSM1301659	83713	ABCC1	Abcc1	Unknown	NA	NA	COSMIC	Mutagenetix	229321
NP_004987	NP_032602	NP_508121	V676L	V676A	Unknown	incidental	COSM1493614	156093	ABCC1	Abcc1	Unknown	NA	NA	COSMIC	Mutagenetix	229320
NP_004987	NP_032602	NP_001024719	V676M	V676A	Unknown	incidental	COSM2127356	156093	ABCC1	Abcc1	Unknown	NA	NA	COSMIC	Mutagenetix	229323
NP_004987	NP_032602	NP_001024718	V676L	V676A	Unknown	incidental	COSM1493614	156093	ABCC1	Abcc1	Unknown	NA	NA	COSMIC	Mutagenetix	229322
NP_004987	NP_032602	NP_509658	V676L	V676A	Unknown	incidental	COSM1493614	156093	ABCC1	Abcc1	Unknown	NA	NA	COSMIC	Mutagenetix	229318
NP_004987	NP_032602	NP_741702	V676L	V676A	Unknown	incidental	COSM1493614	156093	ABCC1	Abcc1	Unknown	NA	NA	COSMIC	Mutagenetix	229324
NP_004987	NP_032602	NP_001024719	V676L	V676A	Unknown	incidental	COSM1493614	156093	ABCC1	Abcc1	Unknown	NA	NA	COSMIC	Mutagenetix	229323
NP_004987	NP_032602	NP_509658	V676M	V676A	Unknown	incidental	COSM2127356	156093	ABCC1	Abcc1	Unknown	NA	NA	COSMIC	Mutagenetix	229318
NP_004987	NP_032602	NP_001024718	V676M	V676A	Unknown	incidental	COSM2127356	156093	ABCC1	Abcc1	Unknown	NA	NA	COSMIC	Mutagenetix	229322
NP_004987	NP_032602	NP_508122	V676L	V676A	Unknown	incidental	COSM1493614	156093	ABCC1	Abcc1	Unknown	NA	NA	COSMIC	Mutagenetix	229325
NP_004987	NP_032602	NP_001033553	V676M	V676A	Unknown	incidental	COSM2127356	156093	ABCC1	Abcc1	Unknown	NA	NA	COSMIC	Mutagenetix	229321
NP_004987	NP_032602	NP_508121	V676M	V676A	Unknown	incidental	COSM2127356	156093	ABCC1	Abcc1	Unknown	NA	NA	COSMIC	Mutagenetix	229320
NP_004987	NP_032602	NP_741702	V676M	V676A	Unknown	incidental	COSM2127356	156093	ABCC1	Abcc1	Unknown	NA	NA	COSMIC	Mutagenetix	229324
NP_004987	NP_032602	NP_001033553	V676L	V676A	Unknown	incidental	COSM1493614	156093	ABCC1	Abcc1	Unknown	NA	NA	COSMIC	Mutagenetix	229321
NP_004987	NP_032602	NP_510616	V676M	V676A	Unknown	incidental	COSM2127356	156093	ABCC1	Abcc1	Unknown	NA	NA	COSMIC	Mutagenetix	229319
NP_004987	NP_032602	NP_508122	V676M	V676A	Unknown	incidental	COSM2127356	156093	ABCC1	Abcc1	Unknown	NA	NA	COSMIC	Mutagenetix	229325
NP_004987	NP_032602	NP_510616	V676L	V676A	Unknown	incidental	COSM1493614	156093	ABCC1	Abcc1	Unknown	NA	NA	COSMIC	Mutagenetix	229319
NP_004987	NP_032602	NP_001033553	R758W	R758S		incidental	COSM5384299	207832	ABCC1	Abcc1	Unknown	NA	NA	COSMIC	Mutagenetix	229321
NP_004987	NP_032602	NP_509658	R758W	R758S		incidental	COSM5384299	207832	ABCC1	Abcc1	Unknown	NA	NA	COSMIC	Mutagenetix	229318
NP_004987	NP_032602	NP_508122	R758W	R758S		incidental	COSM5384299	207832	ABCC1	Abcc1	Unknown	NA	NA	COSMIC	Mutagenetix	229325
NP_004987	NP_032602	NP_741702	R758W	R758S		incidental	COSM5384299	207832	ABCC1	Abcc1	Unknown	NA	NA	COSMIC	Mutagenetix	229324
NP_004987	NP_032602	NP_510616	R758W	R758S		incidental	COSM5384299	207832	ABCC1	Abcc1	Unknown	NA	NA	COSMIC	Mutagenetix	229319
NP_004987	NP_032602	NP_508121	R758W	R758S		incidental	COSM5384299	207832	ABCC1	Abcc1	Unknown	NA	NA	COSMIC	Mutagenetix	229320
NP_004987	NP_032602	NP_001024719	R758W	R758S		incidental	COSM5384299	207832	ABCC1	Abcc1	Unknown	NA	NA	COSMIC	Mutagenetix	229323
NP_004987	NP_032602	NP_001024718	R758W	R758S		incidental	COSM5384299	207832	ABCC1	Abcc1	Unknown	NA	NA	COSMIC	Mutagenetix	229322
NP_004987	NP_032602	NP_509658	V1162F	V1159A	unknown	incidental	rs752719574	83713	ABCC1	Abcc1	Unknown	NA	4.00468e-06	gnomAD	Mutagenetix	229318
NP_004987	NP_032602	NP_741702	V1162F	V1159A	unknown	incidental	rs752719574	83713	ABCC1	Abcc1	Unknown	NA	4.00468e-06	gnomAD	Mutagenetix	229324
NP_004987	NP_032602	NP_508121	V1162F	V1159A	unknown	incidental	rs752719574	83713	ABCC1	Abcc1	Unknown	NA	4.00468e-06	gnomAD	Mutagenetix	229320
NP_004987	NP_032602	NP_001024719	V1162F	V1159A	unknown	incidental	rs752719574	83713	ABCC1	Abcc1	Unknown	NA	4.00468e-06	gnomAD	Mutagenetix	229323
NP_004987	NP_032602	NP_001033553	V1162F	V1159A	unknown	incidental	rs752719574	83713	ABCC1	Abcc1	Unknown	NA	4.00468e-06	gnomAD	Mutagenetix	229321
NP_004987	NP_032602	NP_510616	V1162F	V1159A	unknown	incidental	rs752719574	83713	ABCC1	Abcc1	Unknown	NA	4.00468e-06	gnomAD	Mutagenetix	229319
NP_004987	NP_032602	NP_001024718	V1162F	V1159A	unknown	incidental	rs752719574	83713	ABCC1	Abcc1	Unknown	NA	4.00468e-06	gnomAD	Mutagenetix	229322
NP_004987	NP_032602	NP_508122	V1162F	V1159A	unknown	incidental	rs752719574	83713	ABCC1	Abcc1	Unknown	NA	4.00468e-06	gnomAD	Mutagenetix	229325
NP_004987	NP_032602	NP_508121	V1164I	V1161F	unknown	incidental	rs202134920	461363	ABCC1	Abcc1	Unknown	NA	0.000176206	gnomAD	Mutagenetix	229320
NP_004987	NP_032602	NP_508122	V1164I	V1161F	unknown	incidental	rs202134920	461363	ABCC1	Abcc1	Unknown	NA	0.000176206	gnomAD	Mutagenetix	229325
NP_004987	NP_032602	NP_509658	V1164A	V1161F	unknown	incidental	rs758264208	461363	ABCC1	Abcc1	Unknown	NA	4.00465e-06	gnomAD	Mutagenetix	229318
NP_004987	NP_032602	NP_001024719	V1164I	V1161F	unknown	incidental	rs202134920	461363	ABCC1	Abcc1	Unknown	NA	0.000176206	gnomAD	Mutagenetix	229323
NP_004987	NP_032602	NP_510616	V1164A	V1161F	unknown	incidental	rs758264208	461363	ABCC1	Abcc1	Unknown	NA	4.00465e-06	gnomAD	Mutagenetix	229319
NP_004987	NP_032602	NP_001033553	V1164I	V1161F	unknown	incidental	rs202134920	461363	ABCC1	Abcc1	Unknown	NA	0.000176206	gnomAD	Mutagenetix	229321
NP_004987	NP_032602	NP_001024718	V1164A	V1161F	unknown	incidental	rs758264208	461363	ABCC1	Abcc1	Unknown	NA	4.00465e-06	gnomAD	Mutagenetix	229322
NP_004987	NP_032602	NP_001024719	V1164A	V1161F	unknown	incidental	rs758264208	461363	ABCC1	Abcc1	Unknown	NA	4.00465e-06	gnomAD	Mutagenetix	229323
NP_004987	NP_032602	NP_741702	V1164I	V1161F	unknown	incidental	rs202134920	461363	ABCC1	Abcc1	Unknown	NA	0.000176206	gnomAD	Mutagenetix	229324
NP_004987	NP_032602	NP_510616	V1164I	V1161F	unknown	incidental	rs202134920	461363	ABCC1	Abcc1	Unknown	NA	0.000176206	gnomAD	Mutagenetix	229319
NP_004987	NP_032602	NP_508122	V1164A	V1161F	unknown	incidental	rs758264208	461363	ABCC1	Abcc1	Unknown	NA	4.00465e-06	gnomAD	Mutagenetix	229325
NP_004987	NP_032602	NP_509658	V1164I	V1161F	unknown	incidental	rs202134920	461363	ABCC1	Abcc1	Unknown	NA	0.000176206	gnomAD	Mutagenetix	229318
NP_004987	NP_032602	NP_508121	V1164A	V1161F	unknown	incidental	rs758264208	461363	ABCC1	Abcc1	Unknown	NA	4.00465e-06	gnomAD	Mutagenetix	229320
NP_004987	NP_032602	NP_741702	V1164A	V1161F	unknown	incidental	rs758264208	461363	ABCC1	Abcc1	Unknown	NA	4.00465e-06	gnomAD	Mutagenetix	229324
NP_004987	NP_032602	NP_001033553	V1164A	V1161F	unknown	incidental	rs758264208	461363	ABCC1	Abcc1	Unknown	NA	4.00465e-06	gnomAD	Mutagenetix	229321
NP_004987	NP_032602	NP_001024718	V1164I	V1161F	unknown	incidental	rs202134920	461363	ABCC1	Abcc1	Unknown	NA	0.000176206	gnomAD	Mutagenetix	229322
NP_004987	NP_032602	NP_001024718	D204G	D204G	unknown	incidental	rs1432935738	566821	ABCC1	Abcc1	Unknown	NA	1.60305e-05	gnomAD	Mutagenetix	229322
NP_004987	NP_032602	NP_001024719	D204G	D204G	unknown	incidental	rs1432935738	566821	ABCC1	Abcc1	Unknown	NA	1.60305e-05	gnomAD	Mutagenetix	229323
NP_004987	NP_032602	NP_741702	D204G	D204G	unknown	incidental	rs1432935738	566821	ABCC1	Abcc1	Unknown	NA	1.60305e-05	gnomAD	Mutagenetix	229324
NP_004987	NP_032602	NP_508121	D204G	D204G	unknown	incidental	rs1432935738	566821	ABCC1	Abcc1	Unknown	NA	1.60305e-05	gnomAD	Mutagenetix	229320
NP_004987	NP_032602	NP_510616	D204G	D204G	unknown	incidental	rs1432935738	566821	ABCC1	Abcc1	Unknown	NA	1.60305e-05	gnomAD	Mutagenetix	229319
NP_004987	NP_032602	NP_508122	D204G	D204G	unknown	incidental	rs1432935738	566821	ABCC1	Abcc1	Unknown	NA	1.60305e-05	gnomAD	Mutagenetix	229325
NP_004987	NP_032602	NP_509658	D204G	D204G	unknown	incidental	rs1432935738	566821	ABCC1	Abcc1	Unknown	NA	1.60305e-05	gnomAD	Mutagenetix	229318
NP_004987	NP_032602	NP_001033553	D204G	D204G	unknown	incidental	rs1432935738	566821	ABCC1	Abcc1	Unknown	NA	1.60305e-05	gnomAD	Mutagenetix	229321
NP_004987	NP_032602	NP_001033553	V676M	V676A	unknown	incidental	rs748662966	156093	ABCC1	Abcc1	Unknown	NA	2.13713e-05	gnomAD	Mutagenetix	229321
NP_004987	NP_032602	NP_508121	V676M	V676A	unknown	incidental	rs748662966	156093	ABCC1	Abcc1	Unknown	NA	2.13713e-05	gnomAD	Mutagenetix	229320
NP_004987	NP_032602	NP_001024718	V676M	V676A	unknown	incidental	rs748662966	156093	ABCC1	Abcc1	Unknown	NA	2.13713e-05	gnomAD	Mutagenetix	229322
NP_004987	NP_032602	NP_001024719	V676M	V676A	unknown	incidental	rs748662966	156093	ABCC1	Abcc1	Unknown	NA	2.13713e-05	gnomAD	Mutagenetix	229323
NP_004987	NP_032602	NP_510616	V676M	V676A	unknown	incidental	rs748662966	156093	ABCC1	Abcc1	Unknown	NA	2.13713e-05	gnomAD	Mutagenetix	229319
NP_004987	NP_032602	NP_508122	V676M	V676A	unknown	incidental	rs748662966	156093	ABCC1	Abcc1	Unknown	NA	2.13713e-05	gnomAD	Mutagenetix	229325
NP_004987	NP_032602	NP_741702	V676M	V676A	unknown	incidental	rs748662966	156093	ABCC1	Abcc1	Unknown	NA	2.13713e-05	gnomAD	Mutagenetix	229324
NP_004987	NP_032602	NP_509658	V676M	V676A	unknown	incidental	rs748662966	156093	ABCC1	Abcc1	Unknown	NA	2.13713e-05	gnomAD	Mutagenetix	229318
NP_004987	NP_032602	NP_001033553	R758W	R758S	unknown	incidental	rs763841979	207832	ABCC1	Abcc1	Unknown	NA	2.40718e-05	gnomAD	Mutagenetix	229321
NP_004987	NP_032602	NP_510616	R758W	R758S	unknown	incidental	rs763841979	207832	ABCC1	Abcc1	Unknown	NA	2.40718e-05	gnomAD	Mutagenetix	229319
NP_004987	NP_032602	NP_508122	R758W	R758S	unknown	incidental	rs763841979	207832	ABCC1	Abcc1	Unknown	NA	2.40718e-05	gnomAD	Mutagenetix	229325
NP_004987	NP_032602	NP_001024719	R758W	R758S	unknown	incidental	rs763841979	207832	ABCC1	Abcc1	Unknown	NA	2.40718e-05	gnomAD	Mutagenetix	229323
NP_004987	NP_032602	NP_509658	R758W	R758S	unknown	incidental	rs763841979	207832	ABCC1	Abcc1	Unknown	NA	2.40718e-05	gnomAD	Mutagenetix	229318
NP_004987	NP_032602	NP_001024718	R758W	R758S	unknown	incidental	rs763841979	207832	ABCC1	Abcc1	Unknown	NA	2.40718e-05	gnomAD	Mutagenetix	229322
NP_004987	NP_032602	NP_508121	R758W	R758S	unknown	incidental	rs763841979	207832	ABCC1	Abcc1	Unknown	NA	2.40718e-05	gnomAD	Mutagenetix	229320
NP_004987	NP_032602	NP_741702	R758W	R758S	unknown	incidental	rs763841979	207832	ABCC1	Abcc1	Unknown	NA	2.40718e-05	gnomAD	Mutagenetix	229324
NP_150229	NP_766500	NP_510479	R1262H	R1269H	Unknown	incidental	COSM6860090	258218	ABCC12	Abcc12	Unknown	NA	NA	COSMIC	Mutagenetix	170704
NP_150229	NP_766500	NP_510479	T1121S	T1128A	unknown	incidental	rs766454357	377347	ABCC12	Abcc12	Unknown	NA	7.95513e-06	gnomAD	Mutagenetix	170704
NP_150229	NP_766500	NP_510479	D1192G	D1199V	unknown	incidental	rs1178901015	248749	ABCC12	Abcc12	Unknown	NA	3.98191e-06	gnomAD	Mutagenetix	170704
NP_150229	NP_766500	NP_510479	R1262H	R1269H	unknown	incidental	rs760618518	258218	ABCC12	Abcc12	Unknown	NA	1.193e-05	gnomAD	Mutagenetix	170704
NP_150229	NP_766500	NP_510479	M1351T	M1358K	unknown	incidental	rs1474881688	556414	ABCC12	Abcc12	Unknown	NA	3.97966e-06	gnomAD	Mutagenetix	170704
NP_000383	NP_038834	NP_504463	D1461G	D1459G	Uncertain significance	incidental	rs201658889	176523	ABCC2	Abcc2	not provided	NA	0.00012	ClinVar	Mutagenetix	288731
NP_000383	NP_038834	NP_504463	I448M	I446F	Uncertain significance	incidental	rs370095941	223790	ABCC2	Abcc2	not provided	NA	1e-05	ClinVar	Mutagenetix	288731
NP_000383	NP_038834	NP_504463	T482T	T480S	Uncertain significance	incidental	108354rs-?	214640	ABCC2	Abcc2	not provided	NA	0.00011	ClinVar	Mutagenetix	288731
NP_000383	NP_038834	NP_504463	T482T	T480S	Benign/Likely benign	incidental	rs113646094	214640	ABCC2	Abcc2	Dubin-Johnson syndrome;not specified	NA	NA	ClinVar	Mutagenetix	288731
NP_000383	NP_038834	NP_504463	K766Q	K764E	Uncertain significance	incidental	58291rs-?	228326	ABCC2	Abcc2	Dubin-Johnson syndrome	NA	NA	ClinVar	Mutagenetix	288731
NP_000383	NP_038834	NP_504463	V803A	V801A	Uncertain significance	incidental	rs148835620	402058	ABCC2	Abcc2	not provided	NA	0.0001	ClinVar	Mutagenetix	288731
NP_003777	NP_083876	NP_499598	R1134Q	R1129Q	unknown	incidental	rs200903266	151255	ABCC3	Abcc3	Unknown	NA	0.000173453	gnomAD	Mutagenetix	375215
NP_003777	NP_083876	NP_507812	R1134Q	R1129Q	unknown	incidental	rs200903266	151255	ABCC3	Abcc3	Unknown	NA	0.000173453	gnomAD	Mutagenetix	375216
NP_003777	NP_083876	NP_507812	V1273L	V1268A	unknown	incidental	rs374143344	157483	ABCC3	Abcc3	Unknown	NA	0	gnomAD	Mutagenetix	375216
NP_003777	NP_083876	NP_499598	V1273L	V1268A	unknown	incidental	rs374143344	157483	ABCC3	Abcc3	Unknown	NA	0	gnomAD	Mutagenetix	375215
NP_005679	NP_038818	NP_510479	T1295I	T1294M	unknown	phenotypic	rs373365587	16278675	ABCC5	Abcc5	Unknown	Mice homozygous for a knock-out allele display normal cGMP transport into erythrocyte membrane vesicles.	2.84734e-05	gnomAD	APF	64812
NP_005679	NP_038818	NP_510479	I927N	I926T	unknown	phenotypic	rs922581229	6547899	ABCC5	Abcc5	Unknown	Mice homozygous for a knock-out allele display normal cGMP transport into erythrocyte membrane vesicles.	7.1253e-06	gnomAD	APF	64812
NP_005679	XP_006522271	NP_510479	T1295I	T1294M	unknown	phenotypic	rs373365587	16278675	ABCC5	Abcc5	Unknown	Mice homozygous for a knock-out allele display normal cGMP transport into erythrocyte membrane vesicles.	2.84734e-05	gnomAD	APF	64808
NP_005679	XP_006522271	NP_510479	I927N	I926T	unknown	phenotypic	rs922581229	6547899	ABCC5	Abcc5	Unknown	Mice homozygous for a knock-out allele display normal cGMP transport into erythrocyte membrane vesicles.	7.1253e-06	gnomAD	APF	64808
NP_005679	NP_038818	NP_510479	T1229A	T1228A	Unknown	incidental	COSM3330310	556246	ABCC5	Abcc5	Unknown	NA	NA	COSMIC	Mutagenetix	64812
NP_005679	NP_038818	NP_510479	T1390T	T1389A	NEUTRAL	incidental	COSM1041843	537304	ABCC5	Abcc5	Unknown	NA	NA	COSMIC	Mutagenetix	64812
NP_005679	NP_038818	NP_510479	Q1404H	Q1403K	Unknown	incidental	COSM6590448	194154	ABCC5	Abcc5	Unknown	NA	NA	COSMIC	Mutagenetix	64812
NP_005679	NP_038818	NP_510479	R232W	R232C	Unknown	incidental	COSM3732055	39476	ABCC5	Abcc5	Unknown	NA	NA	COSMIC	Mutagenetix	64812
NP_005679	NP_038818	NP_510479	P987T	P986L	Unknown	incidental	COSM1578909	201674	ABCC5	Abcc5	Unknown	NA	NA	COSMIC	Mutagenetix	64812
NP_005679	NP_038818	NP_510479	M1308V	M1307V	unknown	incidental	rs1028996941	203175	ABCC5	Abcc5	Unknown	NA	1.20232e-05	gnomAD	Mutagenetix	64812
NP_005679	NP_038818	NP_510479	R232L	R232C	unknown	incidental	rs1321489314	39476	ABCC5	Abcc5	Unknown	NA	3.18451e-05	gnomAD	Mutagenetix	64812
NP_005679	NP_038818	NP_510479	I619T	I619N	unknown	incidental	rs1359809385	539205	ABCC5	Abcc5	Unknown	NA	4.07947e-06	gnomAD	Mutagenetix	64812
NP_005679	NP_038818	NP_510479	P987S	P986L	unknown	incidental	rs1245450112	201674	ABCC5	Abcc5	Unknown	NA	0	gnomAD	Mutagenetix	64812
NP_005679	NP_038818	NP_510479	P987T	P986L	unknown	incidental	rs1245450112	201674	ABCC5	Abcc5	Unknown	NA	4.02752e-06	gnomAD	Mutagenetix	64812
NP_005679	NP_789809	NP_510479	L44V	L44F	unknown	incidental	rs761119206	238861	ABCC5	Abcc5	Unknown	NA	1.59338e-05	gnomAD	Mutagenetix	64804
NP_000024	NP_031461	NP_001293680	V489V	V489M	Likely benign	incidental	rs782516659	62800	ABCD1	Abcd1	Adrenoleukodystrophy	NA	2e-05	ClinVar	Mutagenetix	183149
NP_000024	NP_031461	NP_001293680	L713P	L713H	unknown	incidental	85831grs-?	252779	ABCD1	Abcd1	Unknown	NA	7.40412e-06	gnomAD	Mutagenetix	183149
NP_000024	NP_031461	NP_001293680	V489A	V489M	unknown	incidental	85803grs-?	62800	ABCD1	Abcd1	Unknown	NA	5.55469e-06	gnomAD	Mutagenetix	183149
NP_005155	NP_036124	NP_001293680	V587A	V588E	Unknown	phenotypic	COSM938959	10107412	ABCD2	Abcd2	Unknown	Mice homozygous for a disruption in this gene exhibit a late-onset cerebellar and sensory ataxia, loss of Purkinje cells, dorsal root ganglia cell degeneration, axonal degeneration in the spinal cord, and an accumulation of very long chain fatty acids.	NA	COSMIC	APF	129775
NP_005155	NP_036124	NP_001293680	V587V	V588E		phenotypic	COSM938958	10107412	ABCD2	Abcd2	Unknown	Mice homozygous for a disruption in this gene exhibit a late-onset cerebellar and sensory ataxia, loss of Purkinje cells, dorsal root ganglia cell degeneration, axonal degeneration in the spinal cord, and an accumulation of very long chain fatty acids.	NA	COSMIC	APF	129775
NP_005155	NP_036124	NP_001293680	V100V	V100L	Unknown	incidental	COSM7299087	376691	ABCD2	Abcd2	Unknown	NA	NA	COSMIC	Mutagenetix	129775
NP_005155	NP_036124	NP_001293680	R582P	R583S	NEUTRAL	incidental	COSM468309	203243	ABCD2	Abcd2	Unknown	NA	NA	COSMIC	Mutagenetix	129775
NP_005155	NP_036124	NP_001293680	A620A	A621T		incidental	COSM2065263	561177	ABCD2	Abcd2	Unknown	NA	NA	COSMIC	Mutagenetix	129775
NP_005155	NP_036124	NP_001293680	E446*	E447G	unknown	incidental	rs373930149	171438	ABCD2	Abcd2	Unknown	NA	3.99313e-06	gnomAD	Mutagenetix	129775
NP_005155	NP_036124	NP_001293680	R582C	R583S	unknown	incidental	rs200462514	203243	ABCD2	Abcd2	Unknown	NA	0.00021969	gnomAD	Mutagenetix	129775
NP_005155	NP_036124	NP_001293680	R582G	R583S	unknown	incidental	rs200462514	203243	ABCD2	Abcd2	Unknown	NA	3.98689e-06	gnomAD	Mutagenetix	129775
NP_002849	NP_033017	NP_495407	D443E	D443E	Unknown	incidental	COSM6404778	439524	ABCD3	Abcd3	Unknown	NA	NA	COSMIC	Mutagenetix	119961
NP_002849	NP_033017	NP_495408	D443E	D443E	Unknown	incidental	COSM6404778	439524	ABCD3	Abcd3	Unknown	NA	NA	COSMIC	Mutagenetix	119960
NP_002849	NP_033017	NP_495408	F585V	F585I	Unknown	incidental	COSM6590597	55199	ABCD3	Abcd3	Unknown	NA	NA	COSMIC	Mutagenetix	119960
NP_002849	NP_033017	NP_495407	F585V	F585I	Unknown	incidental	COSM6590597	55199	ABCD3	Abcd3	Unknown	NA	NA	COSMIC	Mutagenetix	119961
NP_002931	NP_056566	NP_499717	V404V	V404A	NEUTRAL	incidental	COSM7328592	527139	ABCE1	Abce1	Unknown	NA	NA	COSMIC	Mutagenetix	228118
NP_002931	NP_056566	NP_499717	V404I	V404A	Unknown	incidental	COSM3600632	527139	ABCE1	Abce1	Unknown	NA	NA	COSMIC	Mutagenetix	228118
NP_002931	NP_056566	NP_499717	V532I	V532A	Unknown	incidental	COSM4122536	351931	ABCE1	Abce1	Unknown	NA	NA	COSMIC	Mutagenetix	228118
NP_002931	NP_056566	NP_499717	N74S	N74K	Unknown	incidental	COSM4919139	563547	ABCE1	Abce1	Unknown	NA	NA	COSMIC	Mutagenetix	228118
NP_002931	NP_056566	NP_499717	M377T	M377T	unknown	incidental	rs748391308	210858	ABCE1	Abce1	Unknown	NA	4.1731e-06	gnomAD	Mutagenetix	228118
NP_002931	NP_056566	NP_499717	V532I	V532A	unknown	incidental	rs201425980	351931	ABCE1	Abce1	Unknown	NA	2.4823e-05	gnomAD	Mutagenetix	228118
NP_002931	NP_056566	NP_499717	N542S	N542S	unknown	incidental	rs1324012950	211398	ABCE1	Abce1	Unknown	NA	3.99987e-06	gnomAD	Mutagenetix	228118
NP_002931	NP_056566	NP_499717	G592E	G592*	unknown	incidental	rs1234500036	565801	ABCE1	Abce1	Unknown	NA	3.18654e-05	gnomAD	Mutagenetix	228118
NP_001020262	NP_038882	NP_506192	Y551C	Y543N	Unknown	incidental	COSM6409104	212470	ABCF1	Abcf1	Unknown	NA	NA	COSMIC	Mutagenetix	37860
NP_001020262	NP_038882	NP_506192	N162S	N161K	unknown	incidental	rs1449507589	502757	ABCF1	Abcf1	Unknown	NA	1.19883e-05	gnomAD	Mutagenetix	37860
NP_001081	NP_038882	NP_506192	N162S	N161K	unknown	incidental	rs1449507589	502757	ABCF1	Abcf1	Unknown	NA	NA	gnomAD	Mutagenetix	208699
NP_001081	NP_038882	NP_506192	V282I	V312I	unknown	incidental	rs548473493	58487	ABCF1	Abcf1	Unknown	NA	NA	gnomAD	Mutagenetix	208699
NP_001020262	NP_038882	NP_506192	V320I	V312I	unknown	incidental	rs548473493	58487	ABCF1	Abcf1	Unknown	NA	3.58237e-05	gnomAD	Mutagenetix	37860
NP_001081	NP_038882	NP_506192	N283S	N313K	unknown	incidental	rs200316293	506433	ABCF1	Abcf1	Unknown	NA	NA	gnomAD	Mutagenetix	208699
NP_001020262	NP_038882	NP_506192	N321S	N313K	unknown	incidental	rs200316293	506433	ABCF1	Abcf1	Unknown	NA	1.19406e-05	gnomAD	Mutagenetix	37860
NP_001081	NP_038882	NP_506192	A345T	A375V	unknown	incidental	rs766128396	159838	ABCF1	Abcf1	Unknown	NA	NA	gnomAD	Mutagenetix	208699
NP_001020262	NP_038882	NP_506192	A383T	A375V	unknown	incidental	rs766128396	159838	ABCF1	Abcf1	Unknown	NA	4.06039e-06	gnomAD	Mutagenetix	37860
NP_001020262	NP_038882	NP_506192	A383V	A375V	unknown	incidental	rs1213650863	159838	ABCF1	Abcf1	Unknown	NA	3.18512e-05	gnomAD	Mutagenetix	37860
NP_001081	NP_038882	NP_506192	A345V	A375V	unknown	incidental	rs1213650863	159838	ABCF1	Abcf1	Unknown	NA	3.18512e-05	gnomAD	Mutagenetix	208699
NP_001020262	NP_038882	NP_506192	R604H	R596H	unknown	incidental	rs766316432	309620	ABCF1	Abcf1	Unknown	NA	7.96616e-06	gnomAD	Mutagenetix	37860
NP_001081	NP_038882	NP_506192	R566H	R596H	unknown	incidental	rs766316432	309620	ABCF1	Abcf1	Unknown	NA	NA	gnomAD	Mutagenetix	208699
NP_001020262	NP_038882	NP_506192	D649N	D641N	unknown	incidental	rs776446823	536437	ABCF1	Abcf1	Unknown	NA	1.61975e-05	gnomAD	Mutagenetix	37860
NP_001081	NP_038882	NP_506192	D611N	D641N	unknown	incidental	rs776446823	536437	ABCF1	Abcf1	Unknown	NA	NA	gnomAD	Mutagenetix	208699
NP_001020262	NP_038882	NP_506192	R683K	R675K	unknown	incidental	rs1288915039	431373	ABCF1	Abcf1	Unknown	NA	3.18552e-05	gnomAD	Mutagenetix	37860
NP_001081	NP_038882	NP_506192	R645K	R675K	unknown	incidental	rs1288915039	431373	ABCF1	Abcf1	Unknown	NA	3.18552e-05	gnomAD	Mutagenetix	208699
NP_001081	NP_038882	NP_506192	V756I	V786I	unknown	incidental	rs753115342	391940	ABCF1	Abcf1	Unknown	NA	NA	gnomAD	Mutagenetix	208699
NP_001020262	NP_038882	NP_506192	V794I	V786I	unknown	incidental	rs753115342	391940	ABCF1	Abcf1	Unknown	NA	8.20917e-05	gnomAD	Mutagenetix	37860
NP_001081	NP_038882	NP_506192	V779I	V809A	unknown	incidental	rs548565370	550456	ABCF1	Abcf1	Unknown	NA	NA	gnomAD	Mutagenetix	208699
NP_001020262	NP_038882	NP_506192	V817I	V809A	unknown	incidental	rs548565370	550456	ABCF1	Abcf1	Unknown	NA	5.27182e-05	gnomAD	Mutagenetix	37860
NP_060828	NP_038880	NP_498339	T317S	T317A	Unknown	incidental	COSM4455896	375666	ABCF3	Abcf3	Unknown	NA	NA	COSMIC	Mutagenetix	194509
NP_060828	NP_038880	NP_498339	V685I	V685A	Unknown	incidental	COSM3330740	275991	ABCF3	Abcf3	Unknown	NA	NA	COSMIC	Mutagenetix	194509
NP_060828	NP_038880	NP_498339	V685I	V685A	unknown	incidental	rs746466778	275991	ABCF3	Abcf3	Unknown	NA	2.8301e-05	gnomAD	Mutagenetix	194509
NP_060828	NP_038880	NP_498339	R705C	R705L	unknown	incidental	rs780568215	246973	ABCF3	Abcf3	Unknown	NA	5.73954e-05	gnomAD	Mutagenetix	194509
NP_997057	NP_033723	NP_502352	S256R	S245R	NEUTRAL	incidental	COSM6368126	237901	ABCG1	Abcg1	Unknown	NA	NA	COSMIC	Mutagenetix	363515
NP_004906	NP_033723	NP_502352	S245R	S245R	NEUTRAL	incidental	COSM6368125	237901	ABCG1	Abcg1	Unknown	NA	NA	COSMIC	Mutagenetix	81408
NP_997510	NP_033723	NP_001348732	S247R	S245R	NEUTRAL	incidental	COSM6368127	237901	ABCG1	Abcg1	Unknown	NA	NA	COSMIC	Mutagenetix	312165
NP_997510	NP_033723	NP_001348731	S247R	S245R	NEUTRAL	incidental	COSM6368127	237901	ABCG1	Abcg1	Unknown	NA	NA	COSMIC	Mutagenetix	312164
NP_997510	NP_033723	NP_502352	S247R	S245R	NEUTRAL	incidental	COSM6368127	237901	ABCG1	Abcg1	Unknown	NA	NA	COSMIC	Mutagenetix	312166
NP_997057	NP_033723	NP_001348731	S256R	S245R	NEUTRAL	incidental	COSM6368126	237901	ABCG1	Abcg1	Unknown	NA	NA	COSMIC	Mutagenetix	363513
NP_004906	NP_033723	NP_001348731	S245R	S245R	NEUTRAL	incidental	COSM6368125	237901	ABCG1	Abcg1	Unknown	NA	NA	COSMIC	Mutagenetix	81406
NP_997057	NP_033723	NP_001348732	S256R	S245R	NEUTRAL	incidental	COSM6368126	237901	ABCG1	Abcg1	Unknown	NA	NA	COSMIC	Mutagenetix	363514
NP_004906	NP_033723	NP_001348732	S245R	S245R	NEUTRAL	incidental	COSM6368125	237901	ABCG1	Abcg1	Unknown	NA	NA	COSMIC	Mutagenetix	81407
NP_004906	NP_033723	NP_502352	S28L	S28P	Unknown	incidental	COSM1636833	554656	ABCG1	Abcg1	Unknown	NA	NA	COSMIC	Mutagenetix	81408
NP_997510	NP_033723	NP_502352	S30L	S28P	Unknown	incidental	COSM1636834	554656	ABCG1	Abcg1	Unknown	NA	NA	COSMIC	Mutagenetix	312166
NP_004906	NP_033723	NP_001348731	S28L	S28P	Unknown	incidental	COSM1636833	554656	ABCG1	Abcg1	Unknown	NA	NA	COSMIC	Mutagenetix	81406
NP_997510	NP_033723	NP_001348731	S30L	S28P	Unknown	incidental	COSM1636834	554656	ABCG1	Abcg1	Unknown	NA	NA	COSMIC	Mutagenetix	312164
NP_997510	NP_033723	NP_001348732	S30L	S28P	Unknown	incidental	COSM1636834	554656	ABCG1	Abcg1	Unknown	NA	NA	COSMIC	Mutagenetix	312165
NP_004906	NP_033723	NP_001348732	S28L	S28P	Unknown	incidental	COSM1636833	554656	ABCG1	Abcg1	Unknown	NA	NA	COSMIC	Mutagenetix	81407
NP_997510	NP_033723	NP_502352	V511M	V509I	Unknown	incidental	COSM5614839	61031	ABCG1	Abcg1	Unknown	NA	NA	COSMIC	Mutagenetix	312166
NP_997510	NP_033723	NP_001348731	V511M	V509I	Unknown	incidental	COSM5614839	61031	ABCG1	Abcg1	Unknown	NA	NA	COSMIC	Mutagenetix	312164
NP_004906	NP_033723	NP_001348732	V521M	V509I	Unknown	incidental	COSM5614838	61031	ABCG1	Abcg1	Unknown	NA	NA	COSMIC	Mutagenetix	81407
NP_997510	NP_033723	NP_001348732	V511M	V509I	Unknown	incidental	COSM5614839	61031	ABCG1	Abcg1	Unknown	NA	NA	COSMIC	Mutagenetix	312165
NP_004906	NP_033723	NP_502352	V521M	V509I	Unknown	incidental	COSM5614838	61031	ABCG1	Abcg1	Unknown	NA	NA	COSMIC	Mutagenetix	81408
NP_004906	NP_033723	NP_001348731	V521M	V509I	Unknown	incidental	COSM5614838	61031	ABCG1	Abcg1	Unknown	NA	NA	COSMIC	Mutagenetix	81406
NP_004906	NP_033723	NP_502352	S28L	S28P	unknown	incidental	rs916407874	554656	ABCG1	Abcg1	Unknown	NA	7.95475e-06	gnomAD	Mutagenetix	81408
NP_058198	NP_033723	NP_502352	S28L	S28P	unknown	incidental	rs916407874	554656	ABCG1	Abcg1	Unknown	NA	NA	gnomAD	Mutagenetix	175549
NP_004906	NP_033723	NP_001348732	S28L	S28P	unknown	incidental	rs916407874	554656	ABCG1	Abcg1	Unknown	NA	7.95475e-06	gnomAD	Mutagenetix	81407
NP_997510	NP_033723	NP_001348732	S30L	S28P	unknown	incidental	rs916407874	554656	ABCG1	Abcg1	Unknown	NA	NA	gnomAD	Mutagenetix	312165
NP_004906	NP_033723	NP_001348731	S28L	S28P	unknown	incidental	rs916407874	554656	ABCG1	Abcg1	Unknown	NA	7.95475e-06	gnomAD	Mutagenetix	81406
NP_997057	NP_033723	NP_001348731	S39L	S28P	unknown	incidental	rs916407874	554656	ABCG1	Abcg1	Unknown	NA	NA	gnomAD	Mutagenetix	363513
NP_997510	NP_033723	NP_502352	S30L	S28P	unknown	incidental	rs916407874	554656	ABCG1	Abcg1	Unknown	NA	NA	gnomAD	Mutagenetix	312166
NP_058198	NP_033723	NP_001348731	S28L	S28P	unknown	incidental	rs916407874	554656	ABCG1	Abcg1	Unknown	NA	NA	gnomAD	Mutagenetix	175547
NP_058198	NP_033723	NP_001348732	S28L	S28P	unknown	incidental	rs916407874	554656	ABCG1	Abcg1	Unknown	NA	NA	gnomAD	Mutagenetix	175548
NP_997510	NP_033723	NP_001348731	S30L	S28P	unknown	incidental	rs916407874	554656	ABCG1	Abcg1	Unknown	NA	NA	gnomAD	Mutagenetix	312164
NP_997512	NP_033723	NP_001348731	S25L	S28P	unknown	incidental	rs916407874	554656	ABCG1	Abcg1	Unknown	NA	NA	gnomAD	Mutagenetix	404202
NP_997057	NP_033723	NP_502352	S39L	S28P	unknown	incidental	rs916407874	554656	ABCG1	Abcg1	Unknown	NA	NA	gnomAD	Mutagenetix	363515
NP_997512	NP_033723	NP_502352	S25L	S28P	unknown	incidental	rs916407874	554656	ABCG1	Abcg1	Unknown	NA	NA	gnomAD	Mutagenetix	404204
NP_997512	NP_033723	NP_001348732	S25L	S28P	unknown	incidental	rs916407874	554656	ABCG1	Abcg1	Unknown	NA	NA	gnomAD	Mutagenetix	404203
NP_997057	NP_033723	NP_001348732	S39L	S28P	unknown	incidental	rs916407874	554656	ABCG1	Abcg1	Unknown	NA	NA	gnomAD	Mutagenetix	363514
NP_997510	NP_033723	NP_001348732	R341G	R339C	unknown	incidental	rs753315195	532757	ABCG1	Abcg1	Unknown	NA	NA	gnomAD	Mutagenetix	312165
NP_997510	NP_033723	NP_502352	R341G	R339C	unknown	incidental	rs753315195	532757	ABCG1	Abcg1	Unknown	NA	NA	gnomAD	Mutagenetix	312166
NP_058198	NP_033723	NP_001348731	R339G	R339C	unknown	incidental	rs753315195	532757	ABCG1	Abcg1	Unknown	NA	NA	gnomAD	Mutagenetix	175547
NP_004906	NP_033723	NP_502352	R339G	R339C	unknown	incidental	rs753315195	532757	ABCG1	Abcg1	Unknown	NA	4.00026e-06	gnomAD	Mutagenetix	81408
NP_004906	NP_033723	NP_001348732	R339G	R339C	unknown	incidental	rs753315195	532757	ABCG1	Abcg1	Unknown	NA	4.00026e-06	gnomAD	Mutagenetix	81407
NP_004906	NP_033723	NP_001348731	R339G	R339C	unknown	incidental	rs753315195	532757	ABCG1	Abcg1	Unknown	NA	4.00026e-06	gnomAD	Mutagenetix	81406
NP_997512	NP_033723	NP_502352	R336G	R339C	unknown	incidental	rs753315195	532757	ABCG1	Abcg1	Unknown	NA	NA	gnomAD	Mutagenetix	404204
NP_997057	NP_033723	NP_001348731	R350G	R339C	unknown	incidental	rs753315195	532757	ABCG1	Abcg1	Unknown	NA	NA	gnomAD	Mutagenetix	363513
NP_058198	NP_033723	NP_502352	R339G	R339C	unknown	incidental	rs753315195	532757	ABCG1	Abcg1	Unknown	NA	NA	gnomAD	Mutagenetix	175549
NP_997510	NP_033723	NP_001348731	R341G	R339C	unknown	incidental	rs753315195	532757	ABCG1	Abcg1	Unknown	NA	NA	gnomAD	Mutagenetix	312164
NP_058198	NP_033723	NP_001348732	R339G	R339C	unknown	incidental	rs753315195	532757	ABCG1	Abcg1	Unknown	NA	NA	gnomAD	Mutagenetix	175548
NP_997057	NP_033723	NP_502352	R350G	R339C	unknown	incidental	rs753315195	532757	ABCG1	Abcg1	Unknown	NA	NA	gnomAD	Mutagenetix	363515
NP_997512	NP_033723	NP_001348731	R336G	R339C	unknown	incidental	rs753315195	532757	ABCG1	Abcg1	Unknown	NA	NA	gnomAD	Mutagenetix	404202
NP_997512	NP_033723	NP_001348732	R336G	R339C	unknown	incidental	rs753315195	532757	ABCG1	Abcg1	Unknown	NA	NA	gnomAD	Mutagenetix	404203
NP_997057	NP_033723	NP_001348732	R350G	R339C	unknown	incidental	rs753315195	532757	ABCG1	Abcg1	Unknown	NA	NA	gnomAD	Mutagenetix	363514
NP_997512	NP_033723	NP_502352	W365G	W368R	unknown	incidental	rs751413543	352561	ABCG1	Abcg1	Unknown	NA	NA	gnomAD	Mutagenetix	404204
NP_997510	NP_033723	NP_001348731	W370G	W368R	unknown	incidental	rs751413543	352561	ABCG1	Abcg1	Unknown	NA	NA	gnomAD	Mutagenetix	312164
NP_058198	NP_033723	NP_001348732	W368G	W368R	unknown	incidental	rs751413543	352561	ABCG1	Abcg1	Unknown	NA	NA	gnomAD	Mutagenetix	175548
NP_997510	NP_033723	NP_001348732	W370G	W368R	unknown	incidental	rs751413543	352561	ABCG1	Abcg1	Unknown	NA	NA	gnomAD	Mutagenetix	312165
NP_058198	NP_033723	NP_502352	W368G	W368R	unknown	incidental	rs751413543	352561	ABCG1	Abcg1	Unknown	NA	NA	gnomAD	Mutagenetix	175549
NP_004906	NP_033723	NP_001348732	W368G	W368R	unknown	incidental	rs751413543	352561	ABCG1	Abcg1	Unknown	NA	0	gnomAD	Mutagenetix	81407
NP_997510	NP_033723	NP_502352	W370G	W368R	unknown	incidental	rs751413543	352561	ABCG1	Abcg1	Unknown	NA	NA	gnomAD	Mutagenetix	312166
NP_004906	NP_033723	NP_502352	W368G	W368R	unknown	incidental	rs751413543	352561	ABCG1	Abcg1	Unknown	NA	0	gnomAD	Mutagenetix	81408
NP_997057	NP_033723	NP_001348732	W379G	W368R	unknown	incidental	rs751413543	352561	ABCG1	Abcg1	Unknown	NA	NA	gnomAD	Mutagenetix	363514
NP_997512	NP_033723	NP_001348731	W365G	W368R	unknown	incidental	rs751413543	352561	ABCG1	Abcg1	Unknown	NA	NA	gnomAD	Mutagenetix	404202
NP_997512	NP_033723	NP_001348732	W365G	W368R	unknown	incidental	rs751413543	352561	ABCG1	Abcg1	Unknown	NA	NA	gnomAD	Mutagenetix	404203
NP_997057	NP_033723	NP_502352	W379G	W368R	unknown	incidental	rs751413543	352561	ABCG1	Abcg1	Unknown	NA	NA	gnomAD	Mutagenetix	363515
NP_058198	NP_033723	NP_001348731	W368G	W368R	unknown	incidental	rs751413543	352561	ABCG1	Abcg1	Unknown	NA	NA	gnomAD	Mutagenetix	175547
NP_004906	NP_033723	NP_001348731	W368G	W368R	unknown	incidental	rs751413543	352561	ABCG1	Abcg1	Unknown	NA	0	gnomAD	Mutagenetix	81406
NP_997057	NP_033723	NP_001348731	W379G	W368R	unknown	incidental	rs751413543	352561	ABCG1	Abcg1	Unknown	NA	NA	gnomAD	Mutagenetix	363513
NP_997057	NP_033723	NP_001348731	V520M	V509I	unknown	incidental	rs374879637	61031	ABCG1	Abcg1	Unknown	NA	NA	gnomAD	Mutagenetix	363513
NP_997057	NP_033723	NP_502352	V520M	V509I	unknown	incidental	rs374879637	61031	ABCG1	Abcg1	Unknown	NA	NA	gnomAD	Mutagenetix	363515
NP_004906	NP_033723	NP_001348731	V521M	V509I	unknown	incidental	rs374879637	61031	ABCG1	Abcg1	Unknown	NA	1.59474e-05	gnomAD	Mutagenetix	81406
NP_997057	NP_033723	NP_001348732	V520L	V509I	unknown	incidental	rs374879637	61031	ABCG1	Abcg1	Unknown	NA	NA	gnomAD	Mutagenetix	363514
NP_058198	NP_033723	NP_001348731	V509L	V509I	unknown	incidental	rs374879637	61031	ABCG1	Abcg1	Unknown	NA	NA	gnomAD	Mutagenetix	175547
NP_058198	NP_033723	NP_001348732	V509M	V509I	unknown	incidental	rs374879637	61031	ABCG1	Abcg1	Unknown	NA	NA	gnomAD	Mutagenetix	175548
NP_997057	NP_033723	NP_502352	V520L	V509I	unknown	incidental	rs374879637	61031	ABCG1	Abcg1	Unknown	NA	NA	gnomAD	Mutagenetix	363515
NP_004906	NP_033723	NP_001348731	V521L	V509I	unknown	incidental	rs374879637	61031	ABCG1	Abcg1	Unknown	NA	3.98686e-06	gnomAD	Mutagenetix	81406
NP_997510	NP_033723	NP_001348731	V511M	V509I	unknown	incidental	rs374879637	61031	ABCG1	Abcg1	Unknown	NA	NA	gnomAD	Mutagenetix	312164
NP_004906	NP_033723	NP_001348732	V521M	V509I	unknown	incidental	rs374879637	61031	ABCG1	Abcg1	Unknown	NA	1.59474e-05	gnomAD	Mutagenetix	81407
NP_997510	NP_033723	NP_502352	V511M	V509I	unknown	incidental	rs374879637	61031	ABCG1	Abcg1	Unknown	NA	NA	gnomAD	Mutagenetix	312166
NP_997057	NP_033723	NP_001348732	V520M	V509I	unknown	incidental	rs374879637	61031	ABCG1	Abcg1	Unknown	NA	NA	gnomAD	Mutagenetix	363514
NP_997512	NP_033723	NP_502352	V506M	V509I	unknown	incidental	rs374879637	61031	ABCG1	Abcg1	Unknown	NA	NA	gnomAD	Mutagenetix	404204
NP_997057	NP_033723	NP_001348731	V520L	V509I	unknown	incidental	rs374879637	61031	ABCG1	Abcg1	Unknown	NA	NA	gnomAD	Mutagenetix	363513
NP_004906	NP_033723	NP_001348732	V521L	V509I	unknown	incidental	rs374879637	61031	ABCG1	Abcg1	Unknown	NA	3.98686e-06	gnomAD	Mutagenetix	81407
NP_997512	NP_033723	NP_001348731	V506M	V509I	unknown	incidental	rs374879637	61031	ABCG1	Abcg1	Unknown	NA	NA	gnomAD	Mutagenetix	404202
NP_058198	NP_033723	NP_502352	V509L	V509I	unknown	incidental	rs374879637	61031	ABCG1	Abcg1	Unknown	NA	NA	gnomAD	Mutagenetix	175549
NP_997510	NP_033723	NP_502352	V511L	V509I	unknown	incidental	rs374879637	61031	ABCG1	Abcg1	Unknown	NA	NA	gnomAD	Mutagenetix	312166
NP_058198	NP_033723	NP_001348732	V509L	V509I	unknown	incidental	rs374879637	61031	ABCG1	Abcg1	Unknown	NA	NA	gnomAD	Mutagenetix	175548
NP_058198	NP_033723	NP_502352	V509M	V509I	unknown	incidental	rs374879637	61031	ABCG1	Abcg1	Unknown	NA	NA	gnomAD	Mutagenetix	175549
NP_004906	NP_033723	NP_502352	V521L	V509I	unknown	incidental	rs374879637	61031	ABCG1	Abcg1	Unknown	NA	3.98686e-06	gnomAD	Mutagenetix	81408
NP_997510	NP_033723	NP_001348731	V511L	V509I	unknown	incidental	rs374879637	61031	ABCG1	Abcg1	Unknown	NA	NA	gnomAD	Mutagenetix	312164
NP_997510	NP_033723	NP_001348732	V511L	V509I	unknown	incidental	rs374879637	61031	ABCG1	Abcg1	Unknown	NA	NA	gnomAD	Mutagenetix	312165
NP_004906	NP_033723	NP_502352	V521M	V509I	unknown	incidental	rs374879637	61031	ABCG1	Abcg1	Unknown	NA	1.59474e-05	gnomAD	Mutagenetix	81408
NP_997512	NP_033723	NP_502352	V506L	V509I	unknown	incidental	rs374879637	61031	ABCG1	Abcg1	Unknown	NA	NA	gnomAD	Mutagenetix	404204
NP_058198	NP_033723	NP_001348731	V509M	V509I	unknown	incidental	rs374879637	61031	ABCG1	Abcg1	Unknown	NA	NA	gnomAD	Mutagenetix	175547
NP_997510	NP_033723	NP_001348732	V511M	V509I	unknown	incidental	rs374879637	61031	ABCG1	Abcg1	Unknown	NA	NA	gnomAD	Mutagenetix	312165
NP_997512	NP_033723	NP_001348732	V506M	V509I	unknown	incidental	rs374879637	61031	ABCG1	Abcg1	Unknown	NA	NA	gnomAD	Mutagenetix	404203
NP_997512	NP_033723	NP_001348732	V506L	V509I	unknown	incidental	rs374879637	61031	ABCG1	Abcg1	Unknown	NA	NA	gnomAD	Mutagenetix	404203
NP_997512	NP_033723	NP_001348731	V506L	V509I	unknown	incidental	rs374879637	61031	ABCG1	Abcg1	Unknown	NA	NA	gnomAD	Mutagenetix	404202
NP_997510	NP_033723	NP_502352	R661S	R659S	unknown	incidental	rs761520661	349959	ABCG1	Abcg1	Unknown	NA	NA	gnomAD	Mutagenetix	312166
NP_997510	NP_033723	NP_001348732	R661S	R659S	unknown	incidental	rs761520661	349959	ABCG1	Abcg1	Unknown	NA	NA	gnomAD	Mutagenetix	312165
NP_058198	NP_033723	NP_001348731	R659S	R659S	unknown	incidental	rs761520661	349959	ABCG1	Abcg1	Unknown	NA	NA	gnomAD	Mutagenetix	175547
NP_004906	NP_033723	NP_502352	R671S	R659S	unknown	incidental	rs761520661	349959	ABCG1	Abcg1	Unknown	NA	3.97969e-06	gnomAD	Mutagenetix	81408
NP_997510	NP_033723	NP_001348731	R661S	R659S	unknown	incidental	rs761520661	349959	ABCG1	Abcg1	Unknown	NA	NA	gnomAD	Mutagenetix	312164
NP_058198	NP_033723	NP_502352	R659S	R659S	unknown	incidental	rs761520661	349959	ABCG1	Abcg1	Unknown	NA	NA	gnomAD	Mutagenetix	175549
NP_997057	NP_033723	NP_001348732	R670S	R659S	unknown	incidental	rs761520661	349959	ABCG1	Abcg1	Unknown	NA	NA	gnomAD	Mutagenetix	363514
NP_997057	NP_033723	NP_001348731	R670S	R659S	unknown	incidental	rs761520661	349959	ABCG1	Abcg1	Unknown	NA	NA	gnomAD	Mutagenetix	363513
NP_004906	NP_033723	NP_001348731	R671S	R659S	unknown	incidental	rs761520661	349959	ABCG1	Abcg1	Unknown	NA	3.97969e-06	gnomAD	Mutagenetix	81406
NP_058198	NP_033723	NP_001348732	R659S	R659S	unknown	incidental	rs761520661	349959	ABCG1	Abcg1	Unknown	NA	NA	gnomAD	Mutagenetix	175548
NP_004906	NP_033723	NP_001348732	R671S	R659S	unknown	incidental	rs761520661	349959	ABCG1	Abcg1	Unknown	NA	3.97969e-06	gnomAD	Mutagenetix	81407
NP_997512	NP_033723	NP_502352	R656S	R659S	unknown	incidental	rs761520661	349959	ABCG1	Abcg1	Unknown	NA	NA	gnomAD	Mutagenetix	404204
NP_997057	NP_033723	NP_502352	R670S	R659S	unknown	incidental	rs761520661	349959	ABCG1	Abcg1	Unknown	NA	NA	gnomAD	Mutagenetix	363515
NP_997512	NP_033723	NP_001348731	R656S	R659S	unknown	incidental	rs761520661	349959	ABCG1	Abcg1	Unknown	NA	NA	gnomAD	Mutagenetix	404202
NP_997512	NP_033723	NP_001348732	R656S	R659S	unknown	incidental	rs761520661	349959	ABCG1	Abcg1	Unknown	NA	NA	gnomAD	Mutagenetix	404203
NP_071881	NP_114090	NP_495321	D299D	D300E	Benign	incidental	rs373237261	427431	ABCG5	Abcg5	not specified	NA	0.00113	ClinVar	Mutagenetix	17166
NP_071882	NP_080456	NP_495320	D484H	D484E	unknown	incidental	rs747856239	567924	ABCG8	Abcg8	Unknown	NA	3.97741e-06	gnomAD	Mutagenetix	112334
NP_683710	NP_001177366	NP_493077	W232C	W144R	unknown	incidental	98695grs-?	403532	ABHD11	Abhd11	Unknown	NA	3.9782e-06	gnomAD	Mutagenetix	122375
NP_683710	NP_001177366	NP_492942	W232C	W144R	unknown	incidental	98695grs-?	403532	ABHD11	Abhd11	Unknown	NA	3.9782e-06	gnomAD	Mutagenetix	122376
NP_001139786	NP_083907	NP_500027	R32C	R32C	unknown	incidental	rs148936761	260750	ABHD14B	Abhd14b	Unknown	NA	1.42027e-05	gnomAD	Mutagenetix	2964
NP_001139786	NP_083907	NP_500027	R32C	R32C	unknown	incidental	rs148936761	260750	ABHD14B	Abhd14b	Unknown	NA	3.18674e-05	gnomAD	Mutagenetix	2964
NP_001139786	NP_083907	NP_500027	I67V	I67V	unknown	incidental	rs760707674	564428	ABHD14B	Abhd14b	Unknown	NA	4.27376e-06	gnomAD	Mutagenetix	2964
NP_001139786	NP_083907	NP_500027	I67V	I67V	unknown	incidental	rs760707674	564428	ABHD14B	Abhd14b	Unknown	NA	NA	gnomAD	Mutagenetix	2964
NP_542189	NP_899004	NP_498475	D37G	D37V	Unknown	incidental	COSM4632844	567215	ABHD16B	Abhd16b	Unknown	NA	NA	COSMIC	Mutagenetix	59591
NP_542189	NP_899004	NP_498475	D37G	D37A	Unknown	incidental	COSM4632844	229203	ABHD16B	Abhd16b	Unknown	NA	NA	COSMIC	Mutagenetix	59591
NP_542189	NP_899004	NP_498475	T120M	T121M	unknown	incidental	rs913407865	544024	ABHD16B	Abhd16b	Unknown	NA	9.68898e-06	gnomAD	Mutagenetix	59591
NP_542189	NP_899004	NP_498475	T120P	T121M	unknown	incidental	rs751651568	544024	ABHD16B	Abhd16b	Unknown	NA	1.68989e-05	gnomAD	Mutagenetix	59591
NP_542189	NP_899004	NP_498475	T120K	T121M	unknown	incidental	rs913407865	544024	ABHD16B	Abhd16b	Unknown	NA	1.6867e-05	gnomAD	Mutagenetix	59591
NP_542189	NP_899004	NP_498475	V282I	V283A	unknown	incidental	rs376583407	447717	ABHD16B	Abhd16b	Unknown	NA	4.29852e-06	gnomAD	Mutagenetix	59591
NP_542189	NP_899004	NP_498475	V282L	V283A	unknown	incidental	rs376583407	447717	ABHD16B	Abhd16b	Unknown	NA	3.86867e-05	gnomAD	Mutagenetix	59591
NP_542189	NP_899004	NP_498475	R402H	R407H	unknown	incidental	rs374526167	264186	ABHD16B	Abhd16b	Unknown	NA	7.34333e-06	gnomAD	Mutagenetix	59591
NP_542189	NP_899004	NP_498475	T51A	T52A	unknown	incidental	rs918756050	368129	ABHD16B	Abhd16b	Unknown	NA	4.24364e-05	gnomAD	Mutagenetix	59591
NP_057098	NP_666208	NP_492210	Y270C	Y270*	unknown	incidental	rs775797358	401134	ABHD17B	Abhd17b	Unknown	NA	7.95488e-06	gnomAD	Mutagenetix	389726
NP_057098	NP_666208	NP_001022066	Y270C	Y270*	unknown	incidental	rs775797358	401134	ABHD17B	Abhd17b	Unknown	NA	7.95488e-06	gnomAD	Mutagenetix	389728
NP_057098	NP_666208	NP_001022067	Y270C	Y270*	unknown	incidental	rs775797358	401134	ABHD17B	Abhd17b	Unknown	NA	7.95488e-06	gnomAD	Mutagenetix	389729
NP_057098	NP_666208	NP_496938	Y270C	Y270*	unknown	incidental	rs775797358	401134	ABHD17B	Abhd17b	Unknown	NA	7.95488e-06	gnomAD	Mutagenetix	389727
NP_001306234	NP_080898	NP_492206	M50*	M132T	unknown	incidental	rs1478574691	549805	ABHD18	Abhd18	Unknown	NA	3.18573e-05	gnomAD	Mutagenetix	379253
NP_001306234	NP_080898	NP_492206	F195I	F277L	unknown	incidental	rs1020392118	447261	ABHD18	Abhd18	Unknown	NA	NA	gnomAD	Mutagenetix	379253
NP_001306234	NP_080898	NP_492206	I295V	I377M	unknown	incidental	rs568611329	34391	ABHD18	Abhd18	Unknown	NA	NA	gnomAD	Mutagenetix	379253
NP_001306234	NP_080898	NP_492206	M301T	M383R	unknown	incidental	rs749208645	550467	ABHD18	Abhd18	Unknown	NA	NA	gnomAD	Mutagenetix	379253
NP_001306234	NP_080898	NP_492206	R332*	R414*	unknown	incidental	rs202120305	224095	ABHD18	Abhd18	Unknown	NA	0.000222944	gnomAD	Mutagenetix	379253
NP_612213	NP_598891	NP_507863	I354V	I354F	unknown	incidental	rs772086216	556132	ABHD3	Abhd3	Unknown	NA	4.91811e-06	gnomAD	Mutagenetix	196481
NP_005461	NP_031406	NP_498224	R490*	R457Q	Unknown	phenotypic	COSM5836720	5126043	ABI1	Abi1	Unknown	Mice homozygous for a knock-out allele exhibit background sensitive embryonic lethality prior during organogenesis associated with about abnormal vasculogenesis and angiogenesis.	NA	COSMIC	APF	180096
NP_005461	NP_031406	NP_498224	R490Q	R457Q	unknown	phenotypic	rs752780903	5126043	ABI1	Abi1	Unknown	Mice homozygous for a knock-out allele exhibit background sensitive embryonic lethality prior during organogenesis associated with about abnormal vasculogenesis and angiogenesis.	7.98059e-06	gnomAD	APF	180096
NP_005461	NP_031406	NP_498224	A453T	A420V	Unknown	incidental	COSM917353	544436	ABI1	Abi1	Unknown	NA	NA	COSMIC	Mutagenetix	180096
NP_001269854	NP_937760	NP_498224	T96K	T96A	Unknown	phenotypic	COSM5708011	6558383	ABI2	Abi2	Unknown	Homozygous null mice display microphthalmia, abnormal lens development, abnormal corpus callosum, cerebral cortex, and hippocampus morphology, and impaired contextual conditioning.	NA	COSMIC	APF	225996
NP_005750	NP_937760	NP_498224	T96K	T96A	Unknown	phenotypic	COSM5708010	6558383	ABI2	Abi2	Unknown	Homozygous null mice display microphthalmia, abnormal lens development, abnormal corpus callosum, cerebral cortex, and hippocampus morphology, and impaired contextual conditioning.	NA	COSMIC	APF	147185
NP_001269854	NP_937760	NP_498224	Q395H	Q328R	Unknown	incidental	COSM5157363	307681	ABI2	Abi2	Unknown	NA	NA	COSMIC	Mutagenetix	225996
NP_005750	NP_937760	NP_498224	Q328H	Q328R	Unknown	incidental	COSM1404669	307681	ABI2	Abi2	Unknown	NA	NA	COSMIC	Mutagenetix	147185
NP_001269855	NP_937760	NP_498224	Q389R	Q328R	unknown	incidental	rs756930728	307681	ABI2	Abi2	Unknown	NA	NA	gnomAD	Mutagenetix	50102
NP_005750	NP_937760	NP_498224	Q328R	Q328R	unknown	incidental	rs756930728	307681	ABI2	Abi2	Unknown	NA	4.62937e-06	gnomAD	Mutagenetix	147185
NP_057512	NP_079935	NP_498224	A82T	A85S	NEUTRAL	incidental	COSM6590983	57521	ABI3	Abi3	Unknown	NA	NA	COSMIC	Mutagenetix	169056
NP_057512	NP_079935	NP_498224	A82V	A85S	unknown	incidental	rs1346049558	57521	ABI3	Abi3	Unknown	NA	4.22729e-06	gnomAD	Mutagenetix	169056
NP_057512	NP_079935	NP_498224	A82T	A85S	unknown	incidental	rs374915787	57521	ABI3	Abi3	Unknown	NA	2.6168e-05	gnomAD	Mutagenetix	169056
NP_009297	NP_001106174	NP_502040	T123I	T123A	Unknown	phenotypic	COSM1569401	8641973	ABL1	Abl1	Unknown	Mice homozygous for targeted mutations that inactivate the gene have increased perinatal and postnatal mortality and may display foreshortened crania, abnormal development of spleen, head, heart and eye, reduced B and T cell populations, and osteoporosis.	NA	COSMIC	APF	67560
NP_005148	NP_001106174	NP_501993	T104N	T123A	Unknown	phenotypic	COSM6472983	8641973	ABL1	Abl1	Unknown	Mice homozygous for targeted mutations that inactivate the gene have increased perinatal and postnatal mortality and may display foreshortened crania, abnormal development of spleen, head, heart and eye, reduced B and T cell populations, and osteoporosis.	NA	COSMIC	APF	259683
NP_005148	NP_001106174	NP_502040	T104I	T123A	Unknown	phenotypic	COSM1569402	8641973	ABL1	Abl1	Unknown	Mice homozygous for targeted mutations that inactivate the gene have increased perinatal and postnatal mortality and may display foreshortened crania, abnormal development of spleen, head, heart and eye, reduced B and T cell populations, and osteoporosis.	NA	COSMIC	APF	259681
NP_009297	NP_001106174	NP_500813	T123N	T123A	Unknown	phenotypic	COSM6472981	8641973	ABL1	Abl1	Unknown	Mice homozygous for targeted mutations that inactivate the gene have increased perinatal and postnatal mortality and may display foreshortened crania, abnormal development of spleen, head, heart and eye, reduced B and T cell populations, and osteoporosis.	NA	COSMIC	APF	67559
NP_005148	NP_001106174	NP_509778	T104N	T123A	Unknown	phenotypic	COSM6472983	8641973	ABL1	Abl1	Unknown	Mice homozygous for targeted mutations that inactivate the gene have increased perinatal and postnatal mortality and may display foreshortened crania, abnormal development of spleen, head, heart and eye, reduced B and T cell populations, and osteoporosis.	NA	COSMIC	APF	259685
NP_005148	NP_001106174	NP_001293881	T104I	T123A	Unknown	phenotypic	COSM1569402	8641973	ABL1	Abl1	Unknown	Mice homozygous for targeted mutations that inactivate the gene have increased perinatal and postnatal mortality and may display foreshortened crania, abnormal development of spleen, head, heart and eye, reduced B and T cell populations, and osteoporosis.	NA	COSMIC	APF	259682
NP_009297	NP_001106174	NP_509778	T123N	T123A	Unknown	phenotypic	COSM6472981	8641973	ABL1	Abl1	Unknown	Mice homozygous for targeted mutations that inactivate the gene have increased perinatal and postnatal mortality and may display foreshortened crania, abnormal development of spleen, head, heart and eye, reduced B and T cell populations, and osteoporosis.	NA	COSMIC	APF	67564
NP_005148	NP_001106174	NP_509779	T104I	T123A	Unknown	phenotypic	COSM1569402	8641973	ABL1	Abl1	Unknown	Mice homozygous for targeted mutations that inactivate the gene have increased perinatal and postnatal mortality and may display foreshortened crania, abnormal development of spleen, head, heart and eye, reduced B and T cell populations, and osteoporosis.	NA	COSMIC	APF	259684
NP_009297	NP_001106174	NP_501993	T123I	T123A	Unknown	phenotypic	COSM1569401	8641973	ABL1	Abl1	Unknown	Mice homozygous for targeted mutations that inactivate the gene have increased perinatal and postnatal mortality and may display foreshortened crania, abnormal development of spleen, head, heart and eye, reduced B and T cell populations, and osteoporosis.	NA	COSMIC	APF	67562
NP_005148	NP_001106174	NP_501993	T104I	T123A	Unknown	phenotypic	COSM1569402	8641973	ABL1	Abl1	Unknown	Mice homozygous for targeted mutations that inactivate the gene have increased perinatal and postnatal mortality and may display foreshortened crania, abnormal development of spleen, head, heart and eye, reduced B and T cell populations, and osteoporosis.	NA	COSMIC	APF	259683
NP_009297	NP_001106174	NP_501993	T123N	T123A	Unknown	phenotypic	COSM6472981	8641973	ABL1	Abl1	Unknown	Mice homozygous for targeted mutations that inactivate the gene have increased perinatal and postnatal mortality and may display foreshortened crania, abnormal development of spleen, head, heart and eye, reduced B and T cell populations, and osteoporosis.	NA	COSMIC	APF	67562
NP_009297	NP_001106174	NP_509779	T123I	T123A	Unknown	phenotypic	COSM1569401	8641973	ABL1	Abl1	Unknown	Mice homozygous for targeted mutations that inactivate the gene have increased perinatal and postnatal mortality and may display foreshortened crania, abnormal development of spleen, head, heart and eye, reduced B and T cell populations, and osteoporosis.	NA	COSMIC	APF	67563
NP_009297	NP_001106174	NP_001293881	T123N	T123A	Unknown	phenotypic	COSM6472981	8641973	ABL1	Abl1	Unknown	Mice homozygous for targeted mutations that inactivate the gene have increased perinatal and postnatal mortality and may display foreshortened crania, abnormal development of spleen, head, heart and eye, reduced B and T cell populations, and osteoporosis.	NA	COSMIC	APF	67561
NP_009297	NP_001106174	NP_001293881	T123I	T123A	Unknown	phenotypic	COSM1569401	8641973	ABL1	Abl1	Unknown	Mice homozygous for targeted mutations that inactivate the gene have increased perinatal and postnatal mortality and may display foreshortened crania, abnormal development of spleen, head, heart and eye, reduced B and T cell populations, and osteoporosis.	NA	COSMIC	APF	67561
NP_005148	NP_001106174	NP_500813	T104I	T123A	Unknown	phenotypic	COSM1569402	8641973	ABL1	Abl1	Unknown	Mice homozygous for targeted mutations that inactivate the gene have increased perinatal and postnatal mortality and may display foreshortened crania, abnormal development of spleen, head, heart and eye, reduced B and T cell populations, and osteoporosis.	NA	COSMIC	APF	259680
NP_009297	NP_001106174	NP_509778	T123I	T123A	Unknown	phenotypic	COSM1569401	8641973	ABL1	Abl1	Unknown	Mice homozygous for targeted mutations that inactivate the gene have increased perinatal and postnatal mortality and may display foreshortened crania, abnormal development of spleen, head, heart and eye, reduced B and T cell populations, and osteoporosis.	NA	COSMIC	APF	67564
NP_005148	NP_001106174	NP_509779	T104N	T123A	Unknown	phenotypic	COSM6472983	8641973	ABL1	Abl1	Unknown	Mice homozygous for targeted mutations that inactivate the gene have increased perinatal and postnatal mortality and may display foreshortened crania, abnormal development of spleen, head, heart and eye, reduced B and T cell populations, and osteoporosis.	NA	COSMIC	APF	259684
NP_009297	NP_001106174	NP_500813	T123I	T123A	Unknown	phenotypic	COSM1569401	8641973	ABL1	Abl1	Unknown	Mice homozygous for targeted mutations that inactivate the gene have increased perinatal and postnatal mortality and may display foreshortened crania, abnormal development of spleen, head, heart and eye, reduced B and T cell populations, and osteoporosis.	NA	COSMIC	APF	67559
NP_005148	NP_001106174	NP_500813	T104N	T123A	Unknown	phenotypic	COSM6472983	8641973	ABL1	Abl1	Unknown	Mice homozygous for targeted mutations that inactivate the gene have increased perinatal and postnatal mortality and may display foreshortened crania, abnormal development of spleen, head, heart and eye, reduced B and T cell populations, and osteoporosis.	NA	COSMIC	APF	259680
NP_005148	NP_001106174	NP_509777	T104I	T123A	Unknown	phenotypic	COSM1569402	8641973	ABL1	Abl1	Unknown	Mice homozygous for targeted mutations that inactivate the gene have increased perinatal and postnatal mortality and may display foreshortened crania, abnormal development of spleen, head, heart and eye, reduced B and T cell populations, and osteoporosis.	NA	COSMIC	APF	259686
NP_009297	NP_001106174	NP_509777	T123N	T123A	Unknown	phenotypic	COSM6472981	8641973	ABL1	Abl1	Unknown	Mice homozygous for targeted mutations that inactivate the gene have increased perinatal and postnatal mortality and may display foreshortened crania, abnormal development of spleen, head, heart and eye, reduced B and T cell populations, and osteoporosis.	NA	COSMIC	APF	67565
NP_005148	NP_001106174	NP_502040	T104N	T123A	Unknown	phenotypic	COSM6472983	8641973	ABL1	Abl1	Unknown	Mice homozygous for targeted mutations that inactivate the gene have increased perinatal and postnatal mortality and may display foreshortened crania, abnormal development of spleen, head, heart and eye, reduced B and T cell populations, and osteoporosis.	NA	COSMIC	APF	259681
NP_009297	NP_001106174	NP_509779	T123N	T123A	Unknown	phenotypic	COSM6472981	8641973	ABL1	Abl1	Unknown	Mice homozygous for targeted mutations that inactivate the gene have increased perinatal and postnatal mortality and may display foreshortened crania, abnormal development of spleen, head, heart and eye, reduced B and T cell populations, and osteoporosis.	NA	COSMIC	APF	67563
NP_005148	NP_001106174	NP_509777	T104N	T123A	Unknown	phenotypic	COSM6472983	8641973	ABL1	Abl1	Unknown	Mice homozygous for targeted mutations that inactivate the gene have increased perinatal and postnatal mortality and may display foreshortened crania, abnormal development of spleen, head, heart and eye, reduced B and T cell populations, and osteoporosis.	NA	COSMIC	APF	259686
NP_009297	NP_001106174	NP_509777	T123I	T123A	Unknown	phenotypic	COSM1569401	8641973	ABL1	Abl1	Unknown	Mice homozygous for targeted mutations that inactivate the gene have increased perinatal and postnatal mortality and may display foreshortened crania, abnormal development of spleen, head, heart and eye, reduced B and T cell populations, and osteoporosis.	NA	COSMIC	APF	67565
NP_005148	NP_001106174	NP_001293881	T104N	T123A	Unknown	phenotypic	COSM6472983	8641973	ABL1	Abl1	Unknown	Mice homozygous for targeted mutations that inactivate the gene have increased perinatal and postnatal mortality and may display foreshortened crania, abnormal development of spleen, head, heart and eye, reduced B and T cell populations, and osteoporosis.	NA	COSMIC	APF	259682
NP_005148	NP_001106174	NP_509778	T104I	T123A	Unknown	phenotypic	COSM1569402	8641973	ABL1	Abl1	Unknown	Mice homozygous for targeted mutations that inactivate the gene have increased perinatal and postnatal mortality and may display foreshortened crania, abnormal development of spleen, head, heart and eye, reduced B and T cell populations, and osteoporosis.	NA	COSMIC	APF	259685
NP_009297	NP_001106174	NP_502040	T123N	T123A	Unknown	phenotypic	COSM6472981	8641973	ABL1	Abl1	Unknown	Mice homozygous for targeted mutations that inactivate the gene have increased perinatal and postnatal mortality and may display foreshortened crania, abnormal development of spleen, head, heart and eye, reduced B and T cell populations, and osteoporosis.	NA	COSMIC	APF	67560
NP_005148	NP_001106174	NP_500813	Y353H	Y372C		phenotypic	COSM12668	5149184	ABL1	Abl1	Unknown	Mice homozygous for targeted mutations that inactivate the gene have increased perinatal and postnatal mortality and may display foreshortened crania, abnormal development of spleen, head, heart and eye, reduced B and T cell populations, and osteoporosis.	NA	COSMIC	APF	259680
NP_005148	NP_001106174	NP_502040	Y353H	Y372C		phenotypic	COSM12668	5149184	ABL1	Abl1	Unknown	Mice homozygous for targeted mutations that inactivate the gene have increased perinatal and postnatal mortality and may display foreshortened crania, abnormal development of spleen, head, heart and eye, reduced B and T cell populations, and osteoporosis.	NA	COSMIC	APF	259681
NP_005148	NP_001106174	NP_001293881	Y353H	Y372C		phenotypic	COSM12668	5149184	ABL1	Abl1	Unknown	Mice homozygous for targeted mutations that inactivate the gene have increased perinatal and postnatal mortality and may display foreshortened crania, abnormal development of spleen, head, heart and eye, reduced B and T cell populations, and osteoporosis.	NA	COSMIC	APF	259682
NP_005148	NP_001106174	NP_509778	Y353H	Y372C		phenotypic	COSM12668	5149184	ABL1	Abl1	Unknown	Mice homozygous for targeted mutations that inactivate the gene have increased perinatal and postnatal mortality and may display foreshortened crania, abnormal development of spleen, head, heart and eye, reduced B and T cell populations, and osteoporosis.	NA	COSMIC	APF	259685
NP_005148	NP_001106174	NP_509777	Y353H	Y372C		phenotypic	COSM12668	5149184	ABL1	Abl1	Unknown	Mice homozygous for targeted mutations that inactivate the gene have increased perinatal and postnatal mortality and may display foreshortened crania, abnormal development of spleen, head, heart and eye, reduced B and T cell populations, and osteoporosis.	NA	COSMIC	APF	259686
NP_005148	NP_001106174	NP_509779	Y353H	Y372C		phenotypic	COSM12668	5149184	ABL1	Abl1	Unknown	Mice homozygous for targeted mutations that inactivate the gene have increased perinatal and postnatal mortality and may display foreshortened crania, abnormal development of spleen, head, heart and eye, reduced B and T cell populations, and osteoporosis.	NA	COSMIC	APF	259684
NP_005148	NP_001106174	NP_501993	Y353H	Y372C		phenotypic	COSM12668	5149184	ABL1	Abl1	Unknown	Mice homozygous for targeted mutations that inactivate the gene have increased perinatal and postnatal mortality and may display foreshortened crania, abnormal development of spleen, head, heart and eye, reduced B and T cell populations, and osteoporosis.	NA	COSMIC	APF	259683
NP_009297	NP_001106174	NP_501993	A385V	A385D	Unknown	phenotypic	COSM3664152	16101441	ABL1	Abl1	Unknown	Mice homozygous for targeted mutations that inactivate the gene have increased perinatal and postnatal mortality and may display foreshortened crania, abnormal development of spleen, head, heart and eye, reduced B and T cell populations, and osteoporosis.	NA	COSMIC	APF	67562
NP_005148	NP_001106174	NP_501993	A366V	A385D	Unknown	phenotypic	COSM3664154	16101441	ABL1	Abl1	Unknown	Mice homozygous for targeted mutations that inactivate the gene have increased perinatal and postnatal mortality and may display foreshortened crania, abnormal development of spleen, head, heart and eye, reduced B and T cell populations, and osteoporosis.	NA	COSMIC	APF	259683
NP_005148	NP_001106174	NP_502040	A366V	A385D	Unknown	phenotypic	COSM3664154	16101441	ABL1	Abl1	Unknown	Mice homozygous for targeted mutations that inactivate the gene have increased perinatal and postnatal mortality and may display foreshortened crania, abnormal development of spleen, head, heart and eye, reduced B and T cell populations, and osteoporosis.	NA	COSMIC	APF	259681
NP_005148	NP_001106174	NP_001293881	A366V	A385D	Unknown	phenotypic	COSM3664154	16101441	ABL1	Abl1	Unknown	Mice homozygous for targeted mutations that inactivate the gene have increased perinatal and postnatal mortality and may display foreshortened crania, abnormal development of spleen, head, heart and eye, reduced B and T cell populations, and osteoporosis.	NA	COSMIC	APF	259682
NP_009297	NP_001106174	NP_502040	A385V	A385D	Unknown	phenotypic	COSM3664152	16101441	ABL1	Abl1	Unknown	Mice homozygous for targeted mutations that inactivate the gene have increased perinatal and postnatal mortality and may display foreshortened crania, abnormal development of spleen, head, heart and eye, reduced B and T cell populations, and osteoporosis.	NA	COSMIC	APF	67560
NP_009297	NP_001106174	NP_001293881	A385V	A385D	Unknown	phenotypic	COSM3664152	16101441	ABL1	Abl1	Unknown	Mice homozygous for targeted mutations that inactivate the gene have increased perinatal and postnatal mortality and may display foreshortened crania, abnormal development of spleen, head, heart and eye, reduced B and T cell populations, and osteoporosis.	NA	COSMIC	APF	67561
NP_005148	NP_001106174	NP_509777	A366V	A385D	Unknown	phenotypic	COSM3664154	16101441	ABL1	Abl1	Unknown	Mice homozygous for targeted mutations that inactivate the gene have increased perinatal and postnatal mortality and may display foreshortened crania, abnormal development of spleen, head, heart and eye, reduced B and T cell populations, and osteoporosis.	NA	COSMIC	APF	259686
NP_005148	NP_001106174	NP_509779	A366V	A385D	Unknown	phenotypic	COSM3664154	16101441	ABL1	Abl1	Unknown	Mice homozygous for targeted mutations that inactivate the gene have increased perinatal and postnatal mortality and may display foreshortened crania, abnormal development of spleen, head, heart and eye, reduced B and T cell populations, and osteoporosis.	NA	COSMIC	APF	259684
NP_009297	NP_001106174	NP_509779	A385V	A385D	Unknown	phenotypic	COSM3664152	16101441	ABL1	Abl1	Unknown	Mice homozygous for targeted mutations that inactivate the gene have increased perinatal and postnatal mortality and may display foreshortened crania, abnormal development of spleen, head, heart and eye, reduced B and T cell populations, and osteoporosis.	NA	COSMIC	APF	67563
NP_005148	NP_001106174	NP_500813	A366V	A385D	Unknown	phenotypic	COSM3664154	16101441	ABL1	Abl1	Unknown	Mice homozygous for targeted mutations that inactivate the gene have increased perinatal and postnatal mortality and may display foreshortened crania, abnormal development of spleen, head, heart and eye, reduced B and T cell populations, and osteoporosis.	NA	COSMIC	APF	259680
NP_009297	NP_001106174	NP_509777	A385V	A385D	Unknown	phenotypic	COSM3664152	16101441	ABL1	Abl1	Unknown	Mice homozygous for targeted mutations that inactivate the gene have increased perinatal and postnatal mortality and may display foreshortened crania, abnormal development of spleen, head, heart and eye, reduced B and T cell populations, and osteoporosis.	NA	COSMIC	APF	67565
NP_005148	NP_001106174	NP_509778	A366V	A385D	Unknown	phenotypic	COSM3664154	16101441	ABL1	Abl1	Unknown	Mice homozygous for targeted mutations that inactivate the gene have increased perinatal and postnatal mortality and may display foreshortened crania, abnormal development of spleen, head, heart and eye, reduced B and T cell populations, and osteoporosis.	NA	COSMIC	APF	259685
NP_009297	NP_001106174	NP_509778	A385V	A385D	Unknown	phenotypic	COSM3664152	16101441	ABL1	Abl1	Unknown	Mice homozygous for targeted mutations that inactivate the gene have increased perinatal and postnatal mortality and may display foreshortened crania, abnormal development of spleen, head, heart and eye, reduced B and T cell populations, and osteoporosis.	NA	COSMIC	APF	67564
NP_009297	NP_001106174	NP_500813	A385V	A385D	Unknown	phenotypic	COSM3664152	16101441	ABL1	Abl1	Unknown	Mice homozygous for targeted mutations that inactivate the gene have increased perinatal and postnatal mortality and may display foreshortened crania, abnormal development of spleen, head, heart and eye, reduced B and T cell populations, and osteoporosis.	NA	COSMIC	APF	67559
NP_009297	NP_001106174	NP_509779	V894M	V888I	NEUTRAL	phenotypic	COSM6976821	16277368	ABL1	Abl1	Unknown	Mice homozygous for targeted mutations that inactivate the gene have increased perinatal and postnatal mortality and may display foreshortened crania, abnormal development of spleen, head, heart and eye, reduced B and T cell populations, and osteoporosis.	NA	COSMIC	APF	67563
NP_009297	NP_001106174	NP_509778	V894M	V888I	NEUTRAL	phenotypic	COSM6976821	16277368	ABL1	Abl1	Unknown	Mice homozygous for targeted mutations that inactivate the gene have increased perinatal and postnatal mortality and may display foreshortened crania, abnormal development of spleen, head, heart and eye, reduced B and T cell populations, and osteoporosis.	NA	COSMIC	APF	67564
NP_005148	NP_001106174	NP_500813	V875M	V888I	NEUTRAL	phenotypic	COSM6976823	16277368	ABL1	Abl1	Unknown	Mice homozygous for targeted mutations that inactivate the gene have increased perinatal and postnatal mortality and may display foreshortened crania, abnormal development of spleen, head, heart and eye, reduced B and T cell populations, and osteoporosis.	NA	COSMIC	APF	259680
NP_005148	NP_001106174	NP_509779	V875M	V888I	NEUTRAL	phenotypic	COSM6976823	16277368	ABL1	Abl1	Unknown	Mice homozygous for targeted mutations that inactivate the gene have increased perinatal and postnatal mortality and may display foreshortened crania, abnormal development of spleen, head, heart and eye, reduced B and T cell populations, and osteoporosis.	NA	COSMIC	APF	259684
NP_009297	NP_001106174	NP_509777	V894M	V888I	NEUTRAL	phenotypic	COSM6976821	16277368	ABL1	Abl1	Unknown	Mice homozygous for targeted mutations that inactivate the gene have increased perinatal and postnatal mortality and may display foreshortened crania, abnormal development of spleen, head, heart and eye, reduced B and T cell populations, and osteoporosis.	NA	COSMIC	APF	67565
NP_009297	NP_001106174	NP_501993	V894M	V888I	NEUTRAL	phenotypic	COSM6976821	16277368	ABL1	Abl1	Unknown	Mice homozygous for targeted mutations that inactivate the gene have increased perinatal and postnatal mortality and may display foreshortened crania, abnormal development of spleen, head, heart and eye, reduced B and T cell populations, and osteoporosis.	NA	COSMIC	APF	67562
NP_005148	NP_001106174	NP_501993	V875M	V888I	NEUTRAL	phenotypic	COSM6976823	16277368	ABL1	Abl1	Unknown	Mice homozygous for targeted mutations that inactivate the gene have increased perinatal and postnatal mortality and may display foreshortened crania, abnormal development of spleen, head, heart and eye, reduced B and T cell populations, and osteoporosis.	NA	COSMIC	APF	259683
NP_009297	NP_001106174	NP_001293881	V894M	V888I	NEUTRAL	phenotypic	COSM6976821	16277368	ABL1	Abl1	Unknown	Mice homozygous for targeted mutations that inactivate the gene have increased perinatal and postnatal mortality and may display foreshortened crania, abnormal development of spleen, head, heart and eye, reduced B and T cell populations, and osteoporosis.	NA	COSMIC	APF	67561
NP_005148	NP_001106174	NP_001293881	V875M	V888I	NEUTRAL	phenotypic	COSM6976823	16277368	ABL1	Abl1	Unknown	Mice homozygous for targeted mutations that inactivate the gene have increased perinatal and postnatal mortality and may display foreshortened crania, abnormal development of spleen, head, heart and eye, reduced B and T cell populations, and osteoporosis.	NA	COSMIC	APF	259682
NP_005148	NP_001106174	NP_509777	V875M	V888I	NEUTRAL	phenotypic	COSM6976823	16277368	ABL1	Abl1	Unknown	Mice homozygous for targeted mutations that inactivate the gene have increased perinatal and postnatal mortality and may display foreshortened crania, abnormal development of spleen, head, heart and eye, reduced B and T cell populations, and osteoporosis.	NA	COSMIC	APF	259686
NP_005148	NP_001106174	NP_509778	V875M	V888I	NEUTRAL	phenotypic	COSM6976823	16277368	ABL1	Abl1	Unknown	Mice homozygous for targeted mutations that inactivate the gene have increased perinatal and postnatal mortality and may display foreshortened crania, abnormal development of spleen, head, heart and eye, reduced B and T cell populations, and osteoporosis.	NA	COSMIC	APF	259685
NP_009297	NP_001106174	NP_500813	V894M	V888I	NEUTRAL	phenotypic	COSM6976821	16277368	ABL1	Abl1	Unknown	Mice homozygous for targeted mutations that inactivate the gene have increased perinatal and postnatal mortality and may display foreshortened crania, abnormal development of spleen, head, heart and eye, reduced B and T cell populations, and osteoporosis.	NA	COSMIC	APF	67559
NP_005148	NP_001106174	NP_502040	V875M	V888I	NEUTRAL	phenotypic	COSM6976823	16277368	ABL1	Abl1	Unknown	Mice homozygous for targeted mutations that inactivate the gene have increased perinatal and postnatal mortality and may display foreshortened crania, abnormal development of spleen, head, heart and eye, reduced B and T cell populations, and osteoporosis.	NA	COSMIC	APF	259681
NP_009297	NP_001106174	NP_502040	V894M	V888I	NEUTRAL	phenotypic	COSM6976821	16277368	ABL1	Abl1	Unknown	Mice homozygous for targeted mutations that inactivate the gene have increased perinatal and postnatal mortality and may display foreshortened crania, abnormal development of spleen, head, heart and eye, reduced B and T cell populations, and osteoporosis.	NA	COSMIC	APF	67560
NP_009297	NP_001106174	NP_502040	Y372S	Y372C	unknown	phenotypic	rs1362587735	5149184	ABL1	Abl1	Unknown	Mice homozygous for targeted mutations that inactivate the gene have increased perinatal and postnatal mortality and may display foreshortened crania, abnormal development of spleen, head, heart and eye, reduced B and T cell populations, and osteoporosis.	3.18512e-05	gnomAD	APF	67560
NP_009297	NP_001106174	NP_501993	Y372S	Y372C	unknown	phenotypic	rs1362587735	5149184	ABL1	Abl1	Unknown	Mice homozygous for targeted mutations that inactivate the gene have increased perinatal and postnatal mortality and may display foreshortened crania, abnormal development of spleen, head, heart and eye, reduced B and T cell populations, and osteoporosis.	3.18512e-05	gnomAD	APF	67562
NP_009297	NP_001106174	NP_509777	Y372S	Y372C	unknown	phenotypic	rs1362587735	5149184	ABL1	Abl1	Unknown	Mice homozygous for targeted mutations that inactivate the gene have increased perinatal and postnatal mortality and may display foreshortened crania, abnormal development of spleen, head, heart and eye, reduced B and T cell populations, and osteoporosis.	3.18512e-05	gnomAD	APF	67565
NP_009297	NP_001106174	NP_509779	Y372S	Y372C	unknown	phenotypic	rs1362587735	5149184	ABL1	Abl1	Unknown	Mice homozygous for targeted mutations that inactivate the gene have increased perinatal and postnatal mortality and may display foreshortened crania, abnormal development of spleen, head, heart and eye, reduced B and T cell populations, and osteoporosis.	3.18512e-05	gnomAD	APF	67563
NP_005148	NP_001106174	NP_509777	Y353S	Y372C	unknown	phenotypic	rs1362587735	5149184	ABL1	Abl1	Unknown	Mice homozygous for targeted mutations that inactivate the gene have increased perinatal and postnatal mortality and may display foreshortened crania, abnormal development of spleen, head, heart and eye, reduced B and T cell populations, and osteoporosis.	3.18512e-05	gnomAD	APF	259686
NP_005148	NP_001106174	NP_502040	Y353S	Y372C	unknown	phenotypic	rs1362587735	5149184	ABL1	Abl1	Unknown	Mice homozygous for targeted mutations that inactivate the gene have increased perinatal and postnatal mortality and may display foreshortened crania, abnormal development of spleen, head, heart and eye, reduced B and T cell populations, and osteoporosis.	3.18512e-05	gnomAD	APF	259681
NP_009297	NP_001106174	NP_500813	Y372S	Y372C	unknown	phenotypic	rs1362587735	5149184	ABL1	Abl1	Unknown	Mice homozygous for targeted mutations that inactivate the gene have increased perinatal and postnatal mortality and may display foreshortened crania, abnormal development of spleen, head, heart and eye, reduced B and T cell populations, and osteoporosis.	3.18512e-05	gnomAD	APF	67559
NP_005148	NP_001106174	NP_509778	Y353S	Y372C	unknown	phenotypic	rs1362587735	5149184	ABL1	Abl1	Unknown	Mice homozygous for targeted mutations that inactivate the gene have increased perinatal and postnatal mortality and may display foreshortened crania, abnormal development of spleen, head, heart and eye, reduced B and T cell populations, and osteoporosis.	3.18512e-05	gnomAD	APF	259685
NP_005148	NP_001106174	NP_501993	Y353S	Y372C	unknown	phenotypic	rs1362587735	5149184	ABL1	Abl1	Unknown	Mice homozygous for targeted mutations that inactivate the gene have increased perinatal and postnatal mortality and may display foreshortened crania, abnormal development of spleen, head, heart and eye, reduced B and T cell populations, and osteoporosis.	3.18512e-05	gnomAD	APF	259683
NP_005148	NP_001106174	NP_500813	Y353S	Y372C	unknown	phenotypic	rs1362587735	5149184	ABL1	Abl1	Unknown	Mice homozygous for targeted mutations that inactivate the gene have increased perinatal and postnatal mortality and may display foreshortened crania, abnormal development of spleen, head, heart and eye, reduced B and T cell populations, and osteoporosis.	3.18512e-05	gnomAD	APF	259680
NP_005148	NP_001106174	NP_509779	Y353S	Y372C	unknown	phenotypic	rs1362587735	5149184	ABL1	Abl1	Unknown	Mice homozygous for targeted mutations that inactivate the gene have increased perinatal and postnatal mortality and may display foreshortened crania, abnormal development of spleen, head, heart and eye, reduced B and T cell populations, and osteoporosis.	3.18512e-05	gnomAD	APF	259684
NP_009297	NP_001106174	NP_001293881	Y372S	Y372C	unknown	phenotypic	rs1362587735	5149184	ABL1	Abl1	Unknown	Mice homozygous for targeted mutations that inactivate the gene have increased perinatal and postnatal mortality and may display foreshortened crania, abnormal development of spleen, head, heart and eye, reduced B and T cell populations, and osteoporosis.	3.18512e-05	gnomAD	APF	67561
NP_005148	NP_001106174	NP_001293881	Y353S	Y372C	unknown	phenotypic	rs1362587735	5149184	ABL1	Abl1	Unknown	Mice homozygous for targeted mutations that inactivate the gene have increased perinatal and postnatal mortality and may display foreshortened crania, abnormal development of spleen, head, heart and eye, reduced B and T cell populations, and osteoporosis.	3.18512e-05	gnomAD	APF	259682
NP_009297	NP_001106174	NP_509778	Y372S	Y372C	unknown	phenotypic	rs1362587735	5149184	ABL1	Abl1	Unknown	Mice homozygous for targeted mutations that inactivate the gene have increased perinatal and postnatal mortality and may display foreshortened crania, abnormal development of spleen, head, heart and eye, reduced B and T cell populations, and osteoporosis.	3.18512e-05	gnomAD	APF	67564
NP_005148	NP_001106174	NP_501993	A1102A	A1114S	LOW	incidental	rs35829966	161380	ABL1	Abl1	Unknown	NA	NA	dbSNP	Mutagenetix	259683
NP_009297	NP_001106174	NP_509778	A1121A	A1114S	LOW	incidental	rs35829966	161380	ABL1	Abl1	Unknown	NA	NA	dbSNP	Mutagenetix	67564
NP_005148	NP_001106174	NP_509777	A1102A	A1114S	LOW	incidental	rs35829966	161380	ABL1	Abl1	Unknown	NA	NA	dbSNP	Mutagenetix	259686
NP_009297	NP_001106174	NP_501993	A1121A	A1114S	LOW	incidental	rs35829966	161380	ABL1	Abl1	Unknown	NA	NA	dbSNP	Mutagenetix	67562
NP_009297	NP_001106174	NP_500813	A1121A	A1114S	LOW	incidental	rs35829966	161380	ABL1	Abl1	Unknown	NA	NA	dbSNP	Mutagenetix	67559
NP_009297	NP_001106174	NP_001293881	A1121A	A1114S	LOW	incidental	rs35829966	161380	ABL1	Abl1	Unknown	NA	NA	dbSNP	Mutagenetix	67561
NP_009297	NP_001106174	NP_502040	A1121A	A1114S	LOW	incidental	rs35829966	161380	ABL1	Abl1	Unknown	NA	NA	dbSNP	Mutagenetix	67560
NP_009297	NP_001106174	NP_509779	A1121A	A1114S	LOW	incidental	rs35829966	161380	ABL1	Abl1	Unknown	NA	NA	dbSNP	Mutagenetix	67563
NP_005148	NP_001106174	NP_509778	A1102A	A1114S	LOW	incidental	rs35829966	161380	ABL1	Abl1	Unknown	NA	NA	dbSNP	Mutagenetix	259685
NP_005148	NP_001106174	NP_500813	A1102A	A1114S	LOW	incidental	rs35829966	161380	ABL1	Abl1	Unknown	NA	NA	dbSNP	Mutagenetix	259680
NP_005148	NP_001106174	NP_502040	A1102A	A1114S	LOW	incidental	rs35829966	161380	ABL1	Abl1	Unknown	NA	NA	dbSNP	Mutagenetix	259681
NP_009297	NP_001106174	NP_509777	A1121A	A1114S	LOW	incidental	rs35829966	161380	ABL1	Abl1	Unknown	NA	NA	dbSNP	Mutagenetix	67565
NP_005148	NP_001106174	NP_001293881	A1102A	A1114S	LOW	incidental	rs35829966	161380	ABL1	Abl1	Unknown	NA	NA	dbSNP	Mutagenetix	259682
NP_005148	NP_001106174	NP_509779	A1102A	A1114S	LOW	incidental	rs35829966	161380	ABL1	Abl1	Unknown	NA	NA	dbSNP	Mutagenetix	259684
NP_005148	NP_001106174	NP_502040	A1102S	A1114S	Unknown	incidental	COSM6967771	161380	ABL1	Abl1	Unknown	NA	NA	COSMIC	Mutagenetix	259681
NP_005148	NP_001106174	NP_500813	A1102S	A1114S	Unknown	incidental	COSM6967771	161380	ABL1	Abl1	Unknown	NA	NA	COSMIC	Mutagenetix	259680
NP_005148	NP_001106174	NP_509778	A1102S	A1114S	Unknown	incidental	COSM6967771	161380	ABL1	Abl1	Unknown	NA	NA	COSMIC	Mutagenetix	259685
NP_009297	NP_001106174	NP_502040	A1121S	A1114S	Unknown	incidental	COSM6967769	161380	ABL1	Abl1	Unknown	NA	NA	COSMIC	Mutagenetix	67560
NP_005148	NP_001106174	NP_001293881	A1102S	A1114S	Unknown	incidental	COSM6967771	161380	ABL1	Abl1	Unknown	NA	NA	COSMIC	Mutagenetix	259682
NP_005148	NP_001106174	NP_509779	A1102S	A1114S	Unknown	incidental	COSM6967771	161380	ABL1	Abl1	Unknown	NA	NA	COSMIC	Mutagenetix	259684
NP_009297	NP_001106174	NP_001293881	A1121S	A1114S	Unknown	incidental	COSM6967769	161380	ABL1	Abl1	Unknown	NA	NA	COSMIC	Mutagenetix	67561
NP_005148	NP_001106174	NP_501993	A1102S	A1114S	Unknown	incidental	COSM6967771	161380	ABL1	Abl1	Unknown	NA	NA	COSMIC	Mutagenetix	259683
NP_009297	NP_001106174	NP_500813	A1121S	A1114S	Unknown	incidental	COSM6967769	161380	ABL1	Abl1	Unknown	NA	NA	COSMIC	Mutagenetix	67559
NP_009297	NP_001106174	NP_509777	A1121S	A1114S	Unknown	incidental	COSM6967769	161380	ABL1	Abl1	Unknown	NA	NA	COSMIC	Mutagenetix	67565
NP_009297	NP_001106174	NP_509779	A1121S	A1114S	Unknown	incidental	COSM6967769	161380	ABL1	Abl1	Unknown	NA	NA	COSMIC	Mutagenetix	67563
NP_009297	NP_001106174	NP_501993	A1121S	A1114S	Unknown	incidental	COSM6967769	161380	ABL1	Abl1	Unknown	NA	NA	COSMIC	Mutagenetix	67562
NP_009297	NP_001106174	NP_509778	A1121S	A1114S	Unknown	incidental	COSM6967769	161380	ABL1	Abl1	Unknown	NA	NA	COSMIC	Mutagenetix	67564
NP_005148	NP_001106174	NP_509777	A1102S	A1114S	Unknown	incidental	COSM6967771	161380	ABL1	Abl1	Unknown	NA	NA	COSMIC	Mutagenetix	259686
NP_009297	NP_001106174	NP_509779	T213A	T213S	Unknown	incidental	COSM7304358	307972	ABL1	Abl1	Unknown	NA	NA	COSMIC	Mutagenetix	67563
NP_005148	NP_001106174	NP_500813	T194A	T213S	Unknown	incidental	COSM7304359	307972	ABL1	Abl1	Unknown	NA	NA	COSMIC	Mutagenetix	259680
NP_005148	NP_001106174	NP_501993	T194A	T213S	Unknown	incidental	COSM7304359	307972	ABL1	Abl1	Unknown	NA	NA	COSMIC	Mutagenetix	259683
NP_009297	NP_001106174	NP_509778	T213A	T213S	Unknown	incidental	COSM7304358	307972	ABL1	Abl1	Unknown	NA	NA	COSMIC	Mutagenetix	67564
NP_009297	NP_001106174	NP_500813	T213A	T213S	Unknown	incidental	COSM7304358	307972	ABL1	Abl1	Unknown	NA	NA	COSMIC	Mutagenetix	67559
NP_005148	NP_001106174	NP_509778	T194A	T213S	Unknown	incidental	COSM7304359	307972	ABL1	Abl1	Unknown	NA	NA	COSMIC	Mutagenetix	259685
NP_009297	NP_001106174	NP_501993	T213A	T213S	Unknown	incidental	COSM7304358	307972	ABL1	Abl1	Unknown	NA	NA	COSMIC	Mutagenetix	67562
NP_005148	NP_001106174	NP_502040	T194A	T213S	Unknown	incidental	COSM7304359	307972	ABL1	Abl1	Unknown	NA	NA	COSMIC	Mutagenetix	259681
NP_005148	NP_001106174	NP_509779	T194A	T213S	Unknown	incidental	COSM7304359	307972	ABL1	Abl1	Unknown	NA	NA	COSMIC	Mutagenetix	259684
NP_009297	NP_001106174	NP_509777	T213A	T213S	Unknown	incidental	COSM7304358	307972	ABL1	Abl1	Unknown	NA	NA	COSMIC	Mutagenetix	67565
NP_005148	NP_001106174	NP_509777	T194A	T213S	Unknown	incidental	COSM7304359	307972	ABL1	Abl1	Unknown	NA	NA	COSMIC	Mutagenetix	259686
NP_005148	NP_001106174	NP_001293881	T194A	T213S	Unknown	incidental	COSM7304359	307972	ABL1	Abl1	Unknown	NA	NA	COSMIC	Mutagenetix	259682
NP_009297	NP_001106174	NP_502040	T213A	T213S	Unknown	incidental	COSM7304358	307972	ABL1	Abl1	Unknown	NA	NA	COSMIC	Mutagenetix	67560
NP_009297	NP_001106174	NP_001293881	T213A	T213S	Unknown	incidental	COSM7304358	307972	ABL1	Abl1	Unknown	NA	NA	COSMIC	Mutagenetix	67561
NP_005148	NP_001106174	NP_500813	C330Y	C349S	Unknown	incidental	COSM6591040	431380	ABL1	Abl1	Unknown	NA	NA	COSMIC	Mutagenetix	259680
NP_005148	NP_001106174	NP_501993	C330G	C349S	Unknown	incidental	COSM49072	431380	ABL1	Abl1	Unknown	NA	NA	COSMIC	Mutagenetix	259683
NP_005148	NP_001106174	NP_502040	C330Y	C349S	Unknown	incidental	COSM6591040	431380	ABL1	Abl1	Unknown	NA	NA	COSMIC	Mutagenetix	259681
NP_005148	NP_001106174	NP_509779	C330G	C349S	Unknown	incidental	COSM49072	431380	ABL1	Abl1	Unknown	NA	NA	COSMIC	Mutagenetix	259684
NP_005148	NP_001106174	NP_509779	C330Y	C349S	Unknown	incidental	COSM6591040	431380	ABL1	Abl1	Unknown	NA	NA	COSMIC	Mutagenetix	259684
NP_005148	NP_001106174	NP_001293881	C330G	C349S	Unknown	incidental	COSM49072	431380	ABL1	Abl1	Unknown	NA	NA	COSMIC	Mutagenetix	259682
NP_009297	NP_001106174	NP_509777	C349Y	C349S	Unknown	incidental	COSM6591038	431380	ABL1	Abl1	Unknown	NA	NA	COSMIC	Mutagenetix	67565
NP_005148	NP_001106174	NP_509778	C330G	C349S	Unknown	incidental	COSM49072	431380	ABL1	Abl1	Unknown	NA	NA	COSMIC	Mutagenetix	259685
NP_005148	NP_001106174	NP_501993	C330Y	C349S	Unknown	incidental	COSM6591040	431380	ABL1	Abl1	Unknown	NA	NA	COSMIC	Mutagenetix	259683
NP_005148	NP_001106174	NP_509778	C330Y	C349S	Unknown	incidental	COSM6591040	431380	ABL1	Abl1	Unknown	NA	NA	COSMIC	Mutagenetix	259685
NP_009297	NP_001106174	NP_502040	C349Y	C349S	Unknown	incidental	COSM6591038	431380	ABL1	Abl1	Unknown	NA	NA	COSMIC	Mutagenetix	67560
NP_005148	NP_001106174	NP_001293881	C330Y	C349S	Unknown	incidental	COSM6591040	431380	ABL1	Abl1	Unknown	NA	NA	COSMIC	Mutagenetix	259682
NP_005148	NP_001106174	NP_509777	C330G	C349S	Unknown	incidental	COSM49072	431380	ABL1	Abl1	Unknown	NA	NA	COSMIC	Mutagenetix	259686
NP_005148	NP_001106174	NP_509777	C330Y	C349S	Unknown	incidental	COSM6591040	431380	ABL1	Abl1	Unknown	NA	NA	COSMIC	Mutagenetix	259686
NP_009297	NP_001106174	NP_509779	C349Y	C349S	Unknown	incidental	COSM6591038	431380	ABL1	Abl1	Unknown	NA	NA	COSMIC	Mutagenetix	67563
NP_009297	NP_001106174	NP_501993	C349Y	C349S	Unknown	incidental	COSM6591038	431380	ABL1	Abl1	Unknown	NA	NA	COSMIC	Mutagenetix	67562
NP_005148	NP_001106174	NP_502040	C330G	C349S	Unknown	incidental	COSM49072	431380	ABL1	Abl1	Unknown	NA	NA	COSMIC	Mutagenetix	259681
NP_009297	NP_001106174	NP_500813	C349Y	C349S	Unknown	incidental	COSM6591038	431380	ABL1	Abl1	Unknown	NA	NA	COSMIC	Mutagenetix	67559
NP_009297	NP_001106174	NP_001293881	C349Y	C349S	Unknown	incidental	COSM6591038	431380	ABL1	Abl1	Unknown	NA	NA	COSMIC	Mutagenetix	67561
NP_009297	NP_001106174	NP_509778	C349Y	C349S	Unknown	incidental	COSM6591038	431380	ABL1	Abl1	Unknown	NA	NA	COSMIC	Mutagenetix	67564
NP_005148	NP_001106174	NP_500813	C330G	C349S	Unknown	incidental	COSM49072	431380	ABL1	Abl1	Unknown	NA	NA	COSMIC	Mutagenetix	259680
NP_005148	NP_001106174	NP_500813	W687*	W705R	Unknown	incidental	COSM3654918	441864	ABL1	Abl1	Unknown	NA	NA	COSMIC	Mutagenetix	259680
NP_005148	NP_001106174	NP_502040	W687*	W705R	Unknown	incidental	COSM3654918	441864	ABL1	Abl1	Unknown	NA	NA	COSMIC	Mutagenetix	259681
NP_009297	NP_001106174	NP_509779	W706*	W705R	Unknown	incidental	COSM3654916	441864	ABL1	Abl1	Unknown	NA	NA	COSMIC	Mutagenetix	67563
NP_009297	NP_001106174	NP_509778	W706*	W705R	Unknown	incidental	COSM3654916	441864	ABL1	Abl1	Unknown	NA	NA	COSMIC	Mutagenetix	67564
NP_005148	NP_001106174	NP_501993	W687*	W705R	Unknown	incidental	COSM3654918	441864	ABL1	Abl1	Unknown	NA	NA	COSMIC	Mutagenetix	259683
NP_005148	NP_001106174	NP_001293881	W687*	W705R	Unknown	incidental	COSM3654918	441864	ABL1	Abl1	Unknown	NA	NA	COSMIC	Mutagenetix	259682
NP_005148	NP_001106174	NP_509779	W687*	W705R	Unknown	incidental	COSM3654918	441864	ABL1	Abl1	Unknown	NA	NA	COSMIC	Mutagenetix	259684
NP_009297	NP_001106174	NP_502040	W706*	W705R	Unknown	incidental	COSM3654916	441864	ABL1	Abl1	Unknown	NA	NA	COSMIC	Mutagenetix	67560
NP_009297	NP_001106174	NP_001293881	W706*	W705R	Unknown	incidental	COSM3654916	441864	ABL1	Abl1	Unknown	NA	NA	COSMIC	Mutagenetix	67561
NP_005148	NP_001106174	NP_509777	W687*	W705R	Unknown	incidental	COSM3654918	441864	ABL1	Abl1	Unknown	NA	NA	COSMIC	Mutagenetix	259686
NP_009297	NP_001106174	NP_500813	W706*	W705R	Unknown	incidental	COSM3654916	441864	ABL1	Abl1	Unknown	NA	NA	COSMIC	Mutagenetix	67559
NP_009297	NP_001106174	NP_501993	W706*	W705R	Unknown	incidental	COSM3654916	441864	ABL1	Abl1	Unknown	NA	NA	COSMIC	Mutagenetix	67562
NP_009297	NP_001106174	NP_509777	W706*	W705R	Unknown	incidental	COSM3654916	441864	ABL1	Abl1	Unknown	NA	NA	COSMIC	Mutagenetix	67565
NP_005148	NP_001106174	NP_509778	W687*	W705R	Unknown	incidental	COSM3654918	441864	ABL1	Abl1	Unknown	NA	NA	COSMIC	Mutagenetix	259685
NP_009297	NP_001106174	NP_500813	A1121V	A1114S	unknown	incidental	rs780164415	161380	ABL1	Abl1	Unknown	NA	3.54308e-05	gnomAD	Mutagenetix	67559
NP_005148	NP_001106174	NP_509779	A1102V	A1114S	unknown	incidental	rs780164415	161380	ABL1	Abl1	Unknown	NA	9.55718e-05	gnomAD	Mutagenetix	259684
NP_009297	NP_001106174	NP_509778	A1121V	A1114S	unknown	incidental	rs780164415	161380	ABL1	Abl1	Unknown	NA	3.54308e-05	gnomAD	Mutagenetix	67564
NP_005148	NP_001106174	NP_501993	A1102V	A1114S	unknown	incidental	rs780164415	161380	ABL1	Abl1	Unknown	NA	9.55718e-05	gnomAD	Mutagenetix	259683
NP_005148	NP_001106174	NP_509778	A1102V	A1114S	unknown	incidental	rs780164415	161380	ABL1	Abl1	Unknown	NA	9.55718e-05	gnomAD	Mutagenetix	259685
NP_009297	NP_001106174	NP_509779	A1121V	A1114S	unknown	incidental	rs780164415	161380	ABL1	Abl1	Unknown	NA	3.54308e-05	gnomAD	Mutagenetix	67563
NP_005148	NP_001106174	NP_502040	A1102V	A1114S	unknown	incidental	rs780164415	161380	ABL1	Abl1	Unknown	NA	9.55718e-05	gnomAD	Mutagenetix	259681
NP_009297	NP_001106174	NP_001293881	A1121V	A1114S	unknown	incidental	rs780164415	161380	ABL1	Abl1	Unknown	NA	3.54308e-05	gnomAD	Mutagenetix	67561
NP_009297	NP_001106174	NP_501993	A1121V	A1114S	unknown	incidental	rs780164415	161380	ABL1	Abl1	Unknown	NA	3.54308e-05	gnomAD	Mutagenetix	67562
NP_005148	NP_001106174	NP_509777	A1102V	A1114S	unknown	incidental	rs780164415	161380	ABL1	Abl1	Unknown	NA	9.55718e-05	gnomAD	Mutagenetix	259686
NP_009297	NP_001106174	NP_509777	A1121V	A1114S	unknown	incidental	rs780164415	161380	ABL1	Abl1	Unknown	NA	3.54308e-05	gnomAD	Mutagenetix	67565
NP_005148	NP_001106174	NP_001293881	A1102V	A1114S	unknown	incidental	rs780164415	161380	ABL1	Abl1	Unknown	NA	9.55718e-05	gnomAD	Mutagenetix	259682
NP_005148	NP_001106174	NP_500813	A1102V	A1114S	unknown	incidental	rs780164415	161380	ABL1	Abl1	Unknown	NA	9.55718e-05	gnomAD	Mutagenetix	259680
NP_009297	NP_001106174	NP_502040	A1121V	A1114S	unknown	incidental	rs780164415	161380	ABL1	Abl1	Unknown	NA	3.54308e-05	gnomAD	Mutagenetix	67560
NP_009297	NP_001106174	NP_509779	N316S	N316S	unknown	incidental	rs750907802	175783	ABL1	Abl1	Unknown	NA	3.98134e-06	gnomAD	Mutagenetix	67563
NP_005148	NP_001106174	NP_500813	N297S	N316S	unknown	incidental	rs750907802	175783	ABL1	Abl1	Unknown	NA	NA	gnomAD	Mutagenetix	259680
NP_009297	NP_001106174	NP_501993	N316S	N316S	unknown	incidental	rs750907802	175783	ABL1	Abl1	Unknown	NA	3.98134e-06	gnomAD	Mutagenetix	67562
NP_009297	NP_001106174	NP_509778	N316S	N316S	unknown	incidental	rs750907802	175783	ABL1	Abl1	Unknown	NA	3.98134e-06	gnomAD	Mutagenetix	67564
NP_009297	NP_001106174	NP_001293881	N316S	N316S	unknown	incidental	rs750907802	175783	ABL1	Abl1	Unknown	NA	3.98134e-06	gnomAD	Mutagenetix	67561
NP_005148	NP_001106174	NP_509779	N297S	N316S	unknown	incidental	rs750907802	175783	ABL1	Abl1	Unknown	NA	NA	gnomAD	Mutagenetix	259684
NP_005148	NP_001106174	NP_509778	N297S	N316S	unknown	incidental	rs750907802	175783	ABL1	Abl1	Unknown	NA	NA	gnomAD	Mutagenetix	259685
NP_005148	NP_001106174	NP_509777	N297S	N316S	unknown	incidental	rs750907802	175783	ABL1	Abl1	Unknown	NA	NA	gnomAD	Mutagenetix	259686
NP_009297	NP_001106174	NP_500813	N316S	N316S	unknown	incidental	rs750907802	175783	ABL1	Abl1	Unknown	NA	3.98134e-06	gnomAD	Mutagenetix	67559
NP_005148	NP_001106174	NP_502040	N297S	N316S	unknown	incidental	rs750907802	175783	ABL1	Abl1	Unknown	NA	NA	gnomAD	Mutagenetix	259681
NP_009297	NP_001106174	NP_509777	N316S	N316S	unknown	incidental	rs750907802	175783	ABL1	Abl1	Unknown	NA	3.98134e-06	gnomAD	Mutagenetix	67565
NP_009297	NP_001106174	NP_502040	N316S	N316S	unknown	incidental	rs750907802	175783	ABL1	Abl1	Unknown	NA	3.98134e-06	gnomAD	Mutagenetix	67560
NP_005148	NP_001106174	NP_001293881	N297S	N316S	unknown	incidental	rs750907802	175783	ABL1	Abl1	Unknown	NA	NA	gnomAD	Mutagenetix	259682
NP_005148	NP_001106174	NP_501993	N297S	N316S	unknown	incidental	rs750907802	175783	ABL1	Abl1	Unknown	NA	NA	gnomAD	Mutagenetix	259683
NP_009297	NP_001106174	NP_501993	K680E	K679E	unknown	incidental	rs1280512306	240286	ABL1	Abl1	Unknown	NA	4.21361e-06	gnomAD	Mutagenetix	67562
NP_009297	NP_001106174	NP_500813	K680E	K679E	unknown	incidental	rs1280512306	240286	ABL1	Abl1	Unknown	NA	4.21361e-06	gnomAD	Mutagenetix	67559
NP_009297	NP_001106174	NP_509777	K680E	K679E	unknown	incidental	rs1280512306	240286	ABL1	Abl1	Unknown	NA	4.21361e-06	gnomAD	Mutagenetix	67565
NP_009297	NP_001106174	NP_509779	K680E	K679E	unknown	incidental	rs1280512306	240286	ABL1	Abl1	Unknown	NA	4.21361e-06	gnomAD	Mutagenetix	67563
NP_009297	NP_001106174	NP_001293881	K680E	K679E	unknown	incidental	rs1280512306	240286	ABL1	Abl1	Unknown	NA	4.21361e-06	gnomAD	Mutagenetix	67561
NP_005148	NP_001106174	NP_501993	K661E	K679E	unknown	incidental	rs1280512306	240286	ABL1	Abl1	Unknown	NA	NA	gnomAD	Mutagenetix	259683
NP_009297	NP_001106174	NP_502040	K680E	K679E	unknown	incidental	rs1280512306	240286	ABL1	Abl1	Unknown	NA	4.21361e-06	gnomAD	Mutagenetix	67560
NP_009297	NP_001106174	NP_509778	K680E	K679E	unknown	incidental	rs1280512306	240286	ABL1	Abl1	Unknown	NA	4.21361e-06	gnomAD	Mutagenetix	67564
NP_005148	NP_001106174	NP_509779	K661E	K679E	unknown	incidental	rs1280512306	240286	ABL1	Abl1	Unknown	NA	NA	gnomAD	Mutagenetix	259684
NP_005148	NP_001106174	NP_500813	K661E	K679E	unknown	incidental	rs1280512306	240286	ABL1	Abl1	Unknown	NA	NA	gnomAD	Mutagenetix	259680
NP_005148	NP_001106174	NP_509778	K661E	K679E	unknown	incidental	rs1280512306	240286	ABL1	Abl1	Unknown	NA	NA	gnomAD	Mutagenetix	259685
NP_005148	NP_001106174	NP_001293881	K661E	K679E	unknown	incidental	rs1280512306	240286	ABL1	Abl1	Unknown	NA	NA	gnomAD	Mutagenetix	259682
NP_005148	NP_001106174	NP_502040	K661E	K679E	unknown	incidental	rs1280512306	240286	ABL1	Abl1	Unknown	NA	NA	gnomAD	Mutagenetix	259681
NP_005148	NP_001106174	NP_509777	K661E	K679E	unknown	incidental	rs1280512306	240286	ABL1	Abl1	Unknown	NA	NA	gnomAD	Mutagenetix	259686
NP_005148	NP_001106174	NP_509777	W687*	W705R	unknown	incidental	rs1325995313	441864	ABL1	Abl1	Unknown	NA	NA	gnomAD	Mutagenetix	259686
NP_009297	NP_001106174	NP_001293881	W706*	W705R	unknown	incidental	rs1325995313	441864	ABL1	Abl1	Unknown	NA	4.09025e-06	gnomAD	Mutagenetix	67561
NP_005148	NP_001106174	NP_509779	W687*	W705R	unknown	incidental	rs1325995313	441864	ABL1	Abl1	Unknown	NA	NA	gnomAD	Mutagenetix	259684
NP_009297	NP_001106174	NP_502040	W706*	W705R	unknown	incidental	rs1325995313	441864	ABL1	Abl1	Unknown	NA	4.09025e-06	gnomAD	Mutagenetix	67560
NP_009297	NP_001106174	NP_500813	W706*	W705R	unknown	incidental	rs1325995313	441864	ABL1	Abl1	Unknown	NA	4.09025e-06	gnomAD	Mutagenetix	67559
NP_009297	NP_001106174	NP_509779	W706*	W705R	unknown	incidental	rs1325995313	441864	ABL1	Abl1	Unknown	NA	4.09025e-06	gnomAD	Mutagenetix	67563
NP_009297	NP_001106174	NP_509777	W706*	W705R	unknown	incidental	rs1325995313	441864	ABL1	Abl1	Unknown	NA	4.09025e-06	gnomAD	Mutagenetix	67565
NP_005148	NP_001106174	NP_502040	W687*	W705R	unknown	incidental	rs1325995313	441864	ABL1	Abl1	Unknown	NA	NA	gnomAD	Mutagenetix	259681
NP_005148	NP_001106174	NP_509778	W687*	W705R	unknown	incidental	rs1325995313	441864	ABL1	Abl1	Unknown	NA	NA	gnomAD	Mutagenetix	259685
NP_009297	NP_001106174	NP_501993	W706*	W705R	unknown	incidental	rs1325995313	441864	ABL1	Abl1	Unknown	NA	4.09025e-06	gnomAD	Mutagenetix	67562
NP_005148	NP_001106174	NP_501993	W687*	W705R	unknown	incidental	rs1325995313	441864	ABL1	Abl1	Unknown	NA	NA	gnomAD	Mutagenetix	259683
NP_009297	NP_001106174	NP_509778	W706*	W705R	unknown	incidental	rs1325995313	441864	ABL1	Abl1	Unknown	NA	4.09025e-06	gnomAD	Mutagenetix	67564
NP_005148	NP_001106174	NP_500813	W687*	W705R	unknown	incidental	rs1325995313	441864	ABL1	Abl1	Unknown	NA	NA	gnomAD	Mutagenetix	259680
NP_005148	NP_001106174	NP_001293881	W687*	W705R	unknown	incidental	rs1325995313	441864	ABL1	Abl1	Unknown	NA	NA	gnomAD	Mutagenetix	259682
NP_005148	NP_033724	NP_501993	A1055V	A1048V	unknown	incidental	rs369398388	435108	ABL1	Abl1	Unknown	NA	NA	gnomAD	Mutagenetix	259669
NP_005148	NP_033724	NP_502040	A1055V	A1048V	unknown	incidental	rs369398388	435108	ABL1	Abl1	Unknown	NA	NA	gnomAD	Mutagenetix	259667
NP_009297	NP_033724	NP_509778	A1074V	A1048V	unknown	incidental	rs369398388	435108	ABL1	Abl1	Unknown	NA	3.97779e-06	gnomAD	Mutagenetix	67550
NP_009297	NP_033724	NP_509779	A1074V	A1048V	unknown	incidental	rs369398388	435108	ABL1	Abl1	Unknown	NA	3.97779e-06	gnomAD	Mutagenetix	67549
NP_005148	NP_033724	NP_509778	A1055V	A1048V	unknown	incidental	rs369398388	435108	ABL1	Abl1	Unknown	NA	NA	gnomAD	Mutagenetix	259671
NP_009297	NP_033724	NP_509777	A1074T	A1048V	unknown	incidental	rs113458739	435108	ABL1	Abl1	Unknown	NA	3.97823e-06	gnomAD	Mutagenetix	67551
NP_009297	NP_033724	NP_502040	A1074T	A1048V	unknown	incidental	rs113458739	435108	ABL1	Abl1	Unknown	NA	3.97823e-06	gnomAD	Mutagenetix	67546
NP_005148	NP_033724	NP_501993	A1055T	A1048V	unknown	incidental	rs113458739	435108	ABL1	Abl1	Unknown	NA	NA	gnomAD	Mutagenetix	259669
NP_009297	NP_033724	NP_500813	A1074T	A1048V	unknown	incidental	rs113458739	435108	ABL1	Abl1	Unknown	NA	3.97823e-06	gnomAD	Mutagenetix	67545
NP_009297	NP_033724	NP_502040	A1074V	A1048V	unknown	incidental	rs369398388	435108	ABL1	Abl1	Unknown	NA	3.97779e-06	gnomAD	Mutagenetix	67546
NP_005148	NP_033724	NP_509777	A1055V	A1048V	unknown	incidental	rs369398388	435108	ABL1	Abl1	Unknown	NA	NA	gnomAD	Mutagenetix	259672
NP_009297	NP_033724	NP_509778	A1074T	A1048V	unknown	incidental	rs113458739	435108	ABL1	Abl1	Unknown	NA	3.97823e-06	gnomAD	Mutagenetix	67550
NP_009297	NP_033724	NP_001293881	A1074T	A1048V	unknown	incidental	rs113458739	435108	ABL1	Abl1	Unknown	NA	3.97823e-06	gnomAD	Mutagenetix	67547
NP_005148	NP_033724	NP_509777	A1055T	A1048V	unknown	incidental	rs113458739	435108	ABL1	Abl1	Unknown	NA	NA	gnomAD	Mutagenetix	259672
NP_009297	NP_033724	NP_509777	A1074V	A1048V	unknown	incidental	rs369398388	435108	ABL1	Abl1	Unknown	NA	3.97779e-06	gnomAD	Mutagenetix	67551
NP_005148	NP_033724	NP_500813	A1055V	A1048V	unknown	incidental	rs369398388	435108	ABL1	Abl1	Unknown	NA	NA	gnomAD	Mutagenetix	259666
NP_005148	NP_033724	NP_509779	A1055V	A1048V	unknown	incidental	rs369398388	435108	ABL1	Abl1	Unknown	NA	NA	gnomAD	Mutagenetix	259670
NP_005148	NP_033724	NP_509779	A1055T	A1048V	unknown	incidental	rs113458739	435108	ABL1	Abl1	Unknown	NA	NA	gnomAD	Mutagenetix	259670
NP_005148	NP_033724	NP_502040	A1055T	A1048V	unknown	incidental	rs113458739	435108	ABL1	Abl1	Unknown	NA	NA	gnomAD	Mutagenetix	259667
NP_009297	NP_033724	NP_001293881	A1074V	A1048V	unknown	incidental	rs369398388	435108	ABL1	Abl1	Unknown	NA	3.97779e-06	gnomAD	Mutagenetix	67547
NP_005148	NP_033724	NP_001293881	A1055V	A1048V	unknown	incidental	rs369398388	435108	ABL1	Abl1	Unknown	NA	NA	gnomAD	Mutagenetix	259668
NP_009297	NP_033724	NP_501993	A1074T	A1048V	unknown	incidental	rs113458739	435108	ABL1	Abl1	Unknown	NA	3.97823e-06	gnomAD	Mutagenetix	67548
NP_005148	NP_033724	NP_509778	A1055T	A1048V	unknown	incidental	rs113458739	435108	ABL1	Abl1	Unknown	NA	NA	gnomAD	Mutagenetix	259671
NP_009297	NP_033724	NP_509779	A1074T	A1048V	unknown	incidental	rs113458739	435108	ABL1	Abl1	Unknown	NA	3.97823e-06	gnomAD	Mutagenetix	67549
NP_009297	NP_033724	NP_501993	A1074V	A1048V	unknown	incidental	rs369398388	435108	ABL1	Abl1	Unknown	NA	3.97779e-06	gnomAD	Mutagenetix	67548
NP_005148	NP_033724	NP_001293881	A1055T	A1048V	unknown	incidental	rs113458739	435108	ABL1	Abl1	Unknown	NA	NA	gnomAD	Mutagenetix	259668
NP_005148	NP_033724	NP_500813	A1055T	A1048V	unknown	incidental	rs113458739	435108	ABL1	Abl1	Unknown	NA	NA	gnomAD	Mutagenetix	259666
NP_009297	NP_033724	NP_500813	A1074V	A1048V	unknown	incidental	rs369398388	435108	ABL1	Abl1	Unknown	NA	3.97779e-06	gnomAD	Mutagenetix	67545
NP_009298	NP_001129576	NP_509777	C510C	C510G	Unknown	phenotypic	COSM1626652	6578202	ABL2	Abl2	Unknown	Mice homozygous for targeted mutations that inactivate the gene display multiple behavioral abnormalities indicating neuronal defects.	NA	COSMIC	APF	330147
NP_001129473	NP_001129576	NP_509778	C489C	C510G	Unknown	phenotypic	COSM3400039	6578202	ABL2	Abl2	Unknown	Mice homozygous for targeted mutations that inactivate the gene display multiple behavioral abnormalities indicating neuronal defects.	NA	COSMIC	APF	396807
NP_005149	NP_001129576	NP_509777	C495C	C510G	Unknown	phenotypic	COSM1626653	6578202	ABL2	Abl2	Unknown	Mice homozygous for targeted mutations that inactivate the gene display multiple behavioral abnormalities indicating neuronal defects.	NA	COSMIC	APF	231307
NP_009298	NP_001129576	NP_509778	C510C	C510G	Unknown	phenotypic	COSM1626652	6578202	ABL2	Abl2	Unknown	Mice homozygous for targeted mutations that inactivate the gene display multiple behavioral abnormalities indicating neuronal defects.	NA	COSMIC	APF	330146
NP_005149	NP_001129576	NP_509778	C495C	C510G	Unknown	phenotypic	COSM1626653	6578202	ABL2	Abl2	Unknown	Mice homozygous for targeted mutations that inactivate the gene display multiple behavioral abnormalities indicating neuronal defects.	NA	COSMIC	APF	231306
NP_009298	NP_001129576	NP_509779	C510C	C510G	Unknown	phenotypic	COSM1626652	6578202	ABL2	Abl2	Unknown	Mice homozygous for targeted mutations that inactivate the gene display multiple behavioral abnormalities indicating neuronal defects.	NA	COSMIC	APF	330145
NP_001129473	NP_001129576	NP_509779	C489C	C510G	Unknown	phenotypic	COSM3400039	6578202	ABL2	Abl2	Unknown	Mice homozygous for targeted mutations that inactivate the gene display multiple behavioral abnormalities indicating neuronal defects.	NA	COSMIC	APF	396806
NP_001129473	NP_001129576	NP_509777	C489C	C510G	Unknown	phenotypic	COSM3400039	6578202	ABL2	Abl2	Unknown	Mice homozygous for targeted mutations that inactivate the gene display multiple behavioral abnormalities indicating neuronal defects.	NA	COSMIC	APF	396808
NP_005149	NP_001129576	NP_509779	C495C	C510G	Unknown	phenotypic	COSM1626653	6578202	ABL2	Abl2	Unknown	Mice homozygous for targeted mutations that inactivate the gene display multiple behavioral abnormalities indicating neuronal defects.	NA	COSMIC	APF	231305
NP_009298	NP_033725	NP_509777	C510C	C510G	Unknown	phenotypic	COSM1626652	6578202	ABL2	Abl2	Unknown	Mice homozygous for targeted mutations that inactivate the gene display multiple behavioral abnormalities indicating neuronal defects.	NA	COSMIC	APF	330165
NP_001129473	NP_033725	NP_509779	C489C	C510G	Unknown	phenotypic	COSM3400039	6578202	ABL2	Abl2	Unknown	Mice homozygous for targeted mutations that inactivate the gene display multiple behavioral abnormalities indicating neuronal defects.	NA	COSMIC	APF	396824
NP_001129473	NP_033725	NP_509778	C489C	C510G	Unknown	phenotypic	COSM3400039	6578202	ABL2	Abl2	Unknown	Mice homozygous for targeted mutations that inactivate the gene display multiple behavioral abnormalities indicating neuronal defects.	NA	COSMIC	APF	396825
NP_005149	NP_033725	NP_509777	C495C	C510G	Unknown	phenotypic	COSM1626653	6578202	ABL2	Abl2	Unknown	Mice homozygous for targeted mutations that inactivate the gene display multiple behavioral abnormalities indicating neuronal defects.	NA	COSMIC	APF	231325
NP_001129473	NP_033725	NP_509777	C489C	C510G	Unknown	phenotypic	COSM3400039	6578202	ABL2	Abl2	Unknown	Mice homozygous for targeted mutations that inactivate the gene display multiple behavioral abnormalities indicating neuronal defects.	NA	COSMIC	APF	396826
NP_005149	NP_033725	NP_509778	C495C	C510G	Unknown	phenotypic	COSM1626653	6578202	ABL2	Abl2	Unknown	Mice homozygous for targeted mutations that inactivate the gene display multiple behavioral abnormalities indicating neuronal defects.	NA	COSMIC	APF	231324
NP_009298	NP_033725	NP_509779	C510C	C510G	Unknown	phenotypic	COSM1626652	6578202	ABL2	Abl2	Unknown	Mice homozygous for targeted mutations that inactivate the gene display multiple behavioral abnormalities indicating neuronal defects.	NA	COSMIC	APF	330163
NP_009298	NP_033725	NP_509778	C510C	C510G	Unknown	phenotypic	COSM1626652	6578202	ABL2	Abl2	Unknown	Mice homozygous for targeted mutations that inactivate the gene display multiple behavioral abnormalities indicating neuronal defects.	NA	COSMIC	APF	330164
NP_005149	NP_033725	NP_509779	C495C	C510G	Unknown	phenotypic	COSM1626653	6578202	ABL2	Abl2	Unknown	Mice homozygous for targeted mutations that inactivate the gene display multiple behavioral abnormalities indicating neuronal defects.	NA	COSMIC	APF	231323
NP_001129473	NP_033725	NP_509777	V285F	V306A	Unknown	incidental	COSM4886449	327890	ABL2	Abl2	Unknown	NA	NA	COSMIC	Mutagenetix	396826
NP_001129473	NP_033725	NP_509778	V285F	V306A	Unknown	incidental	COSM4886449	327890	ABL2	Abl2	Unknown	NA	NA	COSMIC	Mutagenetix	396825
NP_005149	NP_033725	NP_509778	V291F	V306A	Unknown	incidental	COSM4886448	327890	ABL2	Abl2	Unknown	NA	NA	COSMIC	Mutagenetix	231324
NP_001129473	NP_033725	NP_509779	V285F	V306A	Unknown	incidental	COSM4886449	327890	ABL2	Abl2	Unknown	NA	NA	COSMIC	Mutagenetix	396824
NP_009298	NP_033725	NP_509779	V306F	V306A	Unknown	incidental	COSM4886447	327890	ABL2	Abl2	Unknown	NA	NA	COSMIC	Mutagenetix	330163
NP_009298	NP_033725	NP_509777	V306F	V306A	Unknown	incidental	COSM4886447	327890	ABL2	Abl2	Unknown	NA	NA	COSMIC	Mutagenetix	330165
NP_005149	NP_033725	NP_509777	V291F	V306A	Unknown	incidental	COSM4886448	327890	ABL2	Abl2	Unknown	NA	NA	COSMIC	Mutagenetix	231325
NP_005149	NP_033725	NP_509779	V291F	V306A	Unknown	incidental	COSM4886448	327890	ABL2	Abl2	Unknown	NA	NA	COSMIC	Mutagenetix	231323
NP_009298	NP_033725	NP_509778	V306F	V306A	Unknown	incidental	COSM4886447	327890	ABL2	Abl2	Unknown	NA	NA	COSMIC	Mutagenetix	330164
NP_009298	NP_001129576	NP_509778	G1022E	G918E	unknown	incidental	rs201697670	424825	ABL2	Abl2	Unknown	NA	0.000169696	gnomAD	Mutagenetix	330146
NP_009298	NP_001129576	NP_509779	G1022E	G918E	unknown	incidental	rs201697670	424825	ABL2	Abl2	Unknown	NA	0.000169696	gnomAD	Mutagenetix	330145
NP_009298	NP_001129576	NP_509777	G1022R	G918E	unknown	incidental	rs1279274624	424825	ABL2	Abl2	Unknown	NA	3.18573e-05	gnomAD	Mutagenetix	330147
NP_009298	NP_001129576	NP_509779	G1022R	G918E	unknown	incidental	rs1279274624	424825	ABL2	Abl2	Unknown	NA	3.18573e-05	gnomAD	Mutagenetix	330145
NP_009298	NP_001129576	NP_509778	G1022R	G918E	unknown	incidental	rs1279274624	424825	ABL2	Abl2	Unknown	NA	3.18573e-05	gnomAD	Mutagenetix	330146
NP_009298	NP_001129576	NP_509777	G1022E	G918E	unknown	incidental	rs201697670	424825	ABL2	Abl2	Unknown	NA	0.000169696	gnomAD	Mutagenetix	330147
NP_009298	NP_033725	NP_509779	S239C	S239C	unknown	incidental	rs1387773234	428305	ABL2	Abl2	Unknown	NA	3.98797e-06	gnomAD	Mutagenetix	330163
NP_009298	NP_033725	NP_509777	S239C	S239C	unknown	incidental	rs1387773234	428305	ABL2	Abl2	Unknown	NA	3.98797e-06	gnomAD	Mutagenetix	330165
NP_009298	NP_033725	NP_509778	S239C	S239C	unknown	incidental	rs1387773234	428305	ABL2	Abl2	Unknown	NA	3.98797e-06	gnomAD	Mutagenetix	330164
NP_009298	NP_033725	NP_509779	V306I	V306A	unknown	incidental	rs200847097	327890	ABL2	Abl2	Unknown	NA	3.89086e-05	gnomAD	Mutagenetix	330163
NP_009298	NP_033725	NP_509777	V306I	V306A	unknown	incidental	rs200847097	327890	ABL2	Abl2	Unknown	NA	3.89086e-05	gnomAD	Mutagenetix	330165
NP_009298	NP_033725	NP_509778	V306I	V306A	unknown	incidental	rs200847097	327890	ABL2	Abl2	Unknown	NA	3.89086e-05	gnomAD	Mutagenetix	330164
NP_009298	NP_033725	NP_509777	S746F	S748P	unknown	incidental	rs768551480	546816	ABL2	Abl2	Unknown	NA	0	gnomAD	Mutagenetix	330165
NP_009298	NP_033725	NP_509779	S746C	S748P	unknown	incidental	rs768551480	546816	ABL2	Abl2	Unknown	NA	4.01629e-06	gnomAD	Mutagenetix	330163
NP_009298	NP_033725	NP_509779	S746F	S748P	unknown	incidental	rs768551480	546816	ABL2	Abl2	Unknown	NA	0	gnomAD	Mutagenetix	330163
NP_009298	NP_033725	NP_509778	S746C	S748P	unknown	incidental	rs768551480	546816	ABL2	Abl2	Unknown	NA	4.01629e-06	gnomAD	Mutagenetix	330164
NP_009298	NP_033725	NP_509778	S746F	S748P	unknown	incidental	rs768551480	546816	ABL2	Abl2	Unknown	NA	0	gnomAD	Mutagenetix	330164
NP_009298	NP_033725	NP_509777	S746C	S748P	unknown	incidental	rs768551480	546816	ABL2	Abl2	Unknown	NA	4.01629e-06	gnomAD	Mutagenetix	330165
NP_009298	NP_033725	NP_509779	C982Y	C982R	unknown	incidental	rs1311085535	426987	ABL2	Abl2	Unknown	NA	3.18573e-05	gnomAD	Mutagenetix	330163
NP_009298	NP_033725	NP_509777	C982Y	C982R	unknown	incidental	rs1311085535	426987	ABL2	Abl2	Unknown	NA	3.18573e-05	gnomAD	Mutagenetix	330165
NP_009298	NP_033725	NP_509778	C982Y	C982R	unknown	incidental	rs1311085535	426987	ABL2	Abl2	Unknown	NA	3.18573e-05	gnomAD	Mutagenetix	330164
NP_006711	NP_848803	NP_001024542	S67I	S399R	Unknown	phenotypic	COSM6591178	6568480	ABLIM1	Ablim1	Unknown	Mutant mice lacking the retina-specific isoform are healthy, fertile, and show no defects in retinal development or retinofugal projections.	NA	COSMIC	APF	165328
NP_006711	NP_848803	NP_001024542	S67R	S399R	Unknown	phenotypic	COSM1675582	6568480	ABLIM1	Ablim1	Unknown	Mutant mice lacking the retina-specific isoform are healthy, fertile, and show no defects in retinal development or retinofugal projections.	NA	COSMIC	APF	165328
NP_006711	NP_848803	NP_509702	S67I	S399R	Unknown	phenotypic	COSM6591178	6568480	ABLIM1	Ablim1	Unknown	Mutant mice lacking the retina-specific isoform are healthy, fertile, and show no defects in retinal development or retinofugal projections.	NA	COSMIC	APF	165329
NP_006711	NP_848803	NP_509702	S67R	S399R	Unknown	phenotypic	COSM1675582	6568480	ABLIM1	Ablim1	Unknown	Mutant mice lacking the retina-specific isoform are healthy, fertile, and show no defects in retinal development or retinofugal projections.	NA	COSMIC	APF	165329
NP_006711	NP_848803	NP_509702	I168V	I500F	Unknown	phenotypic	COSM4011809	5181784	ABLIM1	Ablim1	Unknown	Mutant mice lacking the retina-specific isoform are healthy, fertile, and show no defects in retinal development or retinofugal projections.	NA	COSMIC	APF	165329
NP_006711	NP_848803	NP_001024542	I168V	I500F	Unknown	phenotypic	COSM4011809	5181784	ABLIM1	Ablim1	Unknown	Mutant mice lacking the retina-specific isoform are healthy, fertile, and show no defects in retinal development or retinofugal projections.	NA	COSMIC	APF	165328
NP_002304	NP_001096647	NP_509702	D243G	D167G	unknown	phenotypic	rs1475221118	16257984	ABLIM1	Ablim1	Unknown	Mutant mice lacking the retina-specific isoform are healthy, fertile, and show no defects in retinal development or retinofugal projections.	3.18451e-05	gnomAD	APF	356168
NP_002304	NP_001096647	NP_001024542	D243G	D167G	unknown	phenotypic	rs1475221118	16257984	ABLIM1	Ablim1	Unknown	Mutant mice lacking the retina-specific isoform are healthy, fertile, and show no defects in retinal development or retinofugal projections.	3.18451e-05	gnomAD	APF	356167
NP_001309811	NP_001096647	NP_001024542	D183G	D167G	unknown	phenotypic	rs1475221118	16257984	ABLIM1	Ablim1	Unknown	Mutant mice lacking the retina-specific isoform are healthy, fertile, and show no defects in retinal development or retinofugal projections.	3.18451e-05	gnomAD	APF	4911
NP_001309811	NP_001096647	NP_509702	D183G	D167G	unknown	phenotypic	rs1475221118	16257984	ABLIM1	Ablim1	Unknown	Mutant mice lacking the retina-specific isoform are healthy, fertile, and show no defects in retinal development or retinofugal projections.	3.18451e-05	gnomAD	APF	4912
NP_001309811	NP_848803	NP_509702	D19N	D79E	unknown	phenotypic	rs1466365408	6508357	ABLIM1	Ablim1	Unknown	Mutant mice lacking the retina-specific isoform are healthy, fertile, and show no defects in retinal development or retinofugal projections.	NA	gnomAD	APF	4916
NP_001309811	NP_848803	NP_001024542	D19N	D79E	unknown	phenotypic	rs1466365408	6508357	ABLIM1	Ablim1	Unknown	Mutant mice lacking the retina-specific isoform are healthy, fertile, and show no defects in retinal development or retinofugal projections.	NA	gnomAD	APF	4915
NP_002304	NP_848803	NP_001024542	E17*	E17G	NEUTRAL	incidental	COSM6518307	566456	ABLIM1	Ablim1	Unknown	NA	NA	COSMIC	Mutagenetix	356171
NP_002304	NP_848803	NP_509702	E17*	E17G	NEUTRAL	incidental	COSM6518307	566456	ABLIM1	Ablim1	Unknown	NA	NA	COSMIC	Mutagenetix	356172
NP_006711	NP_848803	NP_509702	R50R	R366H	Unknown	incidental	COSM6591205	333645	ABLIM1	Ablim1	Unknown	NA	NA	COSMIC	Mutagenetix	165329
NP_006711	NP_848803	NP_001024542	R50R	R366H	Unknown	incidental	COSM6591205	333645	ABLIM1	Ablim1	Unknown	NA	NA	COSMIC	Mutagenetix	165328
NP_002304	XP_006527097	NP_509702	R152L	R89G	Unknown	incidental	COSM4174141	404028	ABLIM1	Ablim1	Unknown	NA	NA	COSMIC	Mutagenetix	356192
NP_002304	XP_006527097	NP_509702	R152W	R89G	Unknown	incidental	COSM5496892	404028	ABLIM1	Ablim1	Unknown	NA	NA	COSMIC	Mutagenetix	356192
NP_002304	XP_006527097	NP_001024542	R152L	R89G	Unknown	incidental	COSM4174141	404028	ABLIM1	Ablim1	Unknown	NA	NA	COSMIC	Mutagenetix	356191
NP_002304	XP_006527097	NP_001024542	R152W	R89G	Unknown	incidental	COSM5496892	404028	ABLIM1	Ablim1	Unknown	NA	NA	COSMIC	Mutagenetix	356191
NP_001309811	NP_848803	NP_001024542	R306Q	R366H	unknown	incidental	rs367988750	333645	ABLIM1	Ablim1	Unknown	NA	NA	gnomAD	Mutagenetix	4915
NP_006711	NP_848803	NP_001024542	R50Q	R366H	unknown	incidental	rs367988750	333645	ABLIM1	Ablim1	Unknown	NA	NA	gnomAD	Mutagenetix	165328
NP_001309811	NP_848803	NP_509702	R306Q	R366H	unknown	incidental	rs367988750	333645	ABLIM1	Ablim1	Unknown	NA	NA	gnomAD	Mutagenetix	4916
NP_006711	NP_848803	NP_509702	R50Q	R366H	unknown	incidental	rs367988750	333645	ABLIM1	Ablim1	Unknown	NA	NA	gnomAD	Mutagenetix	165329
NP_002304	XP_006527097	NP_509702	D377G	D342G	unknown	incidental	rs1469896098	165967	ABLIM1	Ablim1	Unknown	NA	0	gnomAD	Mutagenetix	356192
NP_006711	XP_006527097	NP_509702	D89G	D342G	unknown	incidental	rs1469896098	165967	ABLIM1	Ablim1	Unknown	NA	NA	gnomAD	Mutagenetix	165349
NP_001309811	XP_006527097	NP_509702	D345G	D342G	unknown	incidental	rs1469896098	165967	ABLIM1	Ablim1	Unknown	NA	NA	gnomAD	Mutagenetix	4936
NP_006711	XP_006527097	NP_001024542	D89G	D342G	unknown	incidental	rs1469896098	165967	ABLIM1	Ablim1	Unknown	NA	NA	gnomAD	Mutagenetix	165348
NP_002304	XP_006527097	NP_001024542	D377G	D342G	unknown	incidental	rs1469896098	165967	ABLIM1	Ablim1	Unknown	NA	0	gnomAD	Mutagenetix	356191
NP_001309811	XP_006527097	NP_001024542	D345G	D342G	unknown	incidental	rs1469896098	165967	ABLIM1	Ablim1	Unknown	NA	NA	gnomAD	Mutagenetix	4935
NP_001309811	XP_006527097	NP_001024542	R92W	R89G	unknown	incidental	rs377618283	404028	ABLIM1	Ablim1	Unknown	NA	NA	gnomAD	Mutagenetix	4935
NP_002304	XP_006527097	NP_001024542	R152W	R89G	unknown	incidental	rs377618283	404028	ABLIM1	Ablim1	Unknown	NA	7.96001e-06	gnomAD	Mutagenetix	356191
NP_001309811	XP_006527097	NP_509702	R92W	R89G	unknown	incidental	rs377618283	404028	ABLIM1	Ablim1	Unknown	NA	NA	gnomAD	Mutagenetix	4936
NP_002304	XP_006527097	NP_509702	R152W	R89G	unknown	incidental	rs377618283	404028	ABLIM1	Ablim1	Unknown	NA	7.96001e-06	gnomAD	Mutagenetix	356192
NP_001309811	XP_006527100	NP_509702	T270S	T267A	unknown	incidental	rs1423924875	380234	ABLIM1	Ablim1	Unknown	NA	NA	gnomAD	Mutagenetix	4892
NP_002304	XP_006527100	NP_509702	T330S	T267A	unknown	incidental	rs1423924875	380234	ABLIM1	Ablim1	Unknown	NA	3.97798e-06	gnomAD	Mutagenetix	356148
NP_001309811	XP_006527100	NP_001024542	T270S	T267A	unknown	incidental	rs1423924875	380234	ABLIM1	Ablim1	Unknown	NA	NA	gnomAD	Mutagenetix	4891
NP_002304	XP_006527100	NP_001024542	T330S	T267A	unknown	incidental	rs1423924875	380234	ABLIM1	Ablim1	Unknown	NA	3.97798e-06	gnomAD	Mutagenetix	356147
NP_002304	XP_006527100	NP_001024542	D680Y	D616G	unknown	incidental	rs868043089	471322	ABLIM1	Ablim1	Unknown	NA	1.37682e-05	gnomAD	Mutagenetix	356147
NP_001309811	XP_006527100	NP_509702	D650Y	D616G	unknown	incidental	rs868043089	471322	ABLIM1	Ablim1	Unknown	NA	NA	gnomAD	Mutagenetix	4892
NP_006711	XP_006527100	NP_509702	D357Y	D616G	unknown	incidental	rs868043089	471322	ABLIM1	Ablim1	Unknown	NA	NA	gnomAD	Mutagenetix	165305
NP_002304	XP_006527100	NP_509702	D680Y	D616G	unknown	incidental	rs868043089	471322	ABLIM1	Ablim1	Unknown	NA	1.37682e-05	gnomAD	Mutagenetix	356148
NP_001309811	XP_006527100	NP_001024542	D650Y	D616G	unknown	incidental	rs868043089	471322	ABLIM1	Ablim1	Unknown	NA	NA	gnomAD	Mutagenetix	4891
NP_006711	XP_006527100	NP_001024542	D357Y	D616G	unknown	incidental	rs868043089	471322	ABLIM1	Ablim1	Unknown	NA	NA	gnomAD	Mutagenetix	165304
NP_001123555	NP_001171171	NP_509702	K494K	K461E		incidental	COSM3918235	501052	ABLIM2	Ablim2	Unknown	NA	NA	COSMIC	Mutagenetix	96181
NP_001123559	NP_001171171	NP_509702	K419K	K461E		incidental	COSM3918236	501052	ABLIM2	Ablim2	Unknown	NA	NA	COSMIC	Mutagenetix	44886
NP_001123555	NP_001171171	NP_001024542	K494K	K461E		incidental	COSM3918235	501052	ABLIM2	Ablim2	Unknown	NA	NA	COSMIC	Mutagenetix	96180
NP_001123559	NP_001171171	NP_001024542	K419K	K461E		incidental	COSM3918236	501052	ABLIM2	Ablim2	Unknown	NA	NA	COSMIC	Mutagenetix	44885
NP_001123555	NP_001171167	NP_001024542	F178C	F178S	unknown	incidental	rs1421723251	165196	ABLIM2	Ablim2	Unknown	NA	4.01807e-06	gnomAD	Mutagenetix	96168
NP_115808	NP_001171167	NP_001024542	F178C	F178S	unknown	incidental	rs1421723251	165196	ABLIM2	Ablim2	Unknown	NA	NA	gnomAD	Mutagenetix	335323
NP_001123558	NP_001171167	NP_509702	F178C	F178S	unknown	incidental	rs1421723251	165196	ABLIM2	Ablim2	Unknown	NA	NA	gnomAD	Mutagenetix	160371
NP_001123560	NP_001171167	NP_001024542	F178C	F178S	unknown	incidental	rs1421723251	165196	ABLIM2	Ablim2	Unknown	NA	NA	gnomAD	Mutagenetix	289718
NP_001123557	NP_001171167	NP_001024542	F178C	F178S	unknown	incidental	rs1421723251	165196	ABLIM2	Ablim2	Unknown	NA	NA	gnomAD	Mutagenetix	54145
NP_001123557	NP_001171167	NP_509702	F178C	F178S	unknown	incidental	rs1421723251	165196	ABLIM2	Ablim2	Unknown	NA	NA	gnomAD	Mutagenetix	54146
NP_115808	NP_001171167	NP_509702	F178C	F178S	unknown	incidental	rs1421723251	165196	ABLIM2	Ablim2	Unknown	NA	NA	gnomAD	Mutagenetix	335324
NP_001123555	NP_001171167	NP_509702	F178C	F178S	unknown	incidental	rs1421723251	165196	ABLIM2	Ablim2	Unknown	NA	4.01807e-06	gnomAD	Mutagenetix	96169
NP_001123558	NP_001171167	NP_001024542	F178C	F178S	unknown	incidental	rs1421723251	165196	ABLIM2	Ablim2	Unknown	NA	NA	gnomAD	Mutagenetix	160370
NP_001123556	NP_001171167	NP_001024542	F178C	F178S	unknown	incidental	rs1421723251	165196	ABLIM2	Ablim2	Unknown	NA	NA	gnomAD	Mutagenetix	303689
NP_001123560	NP_001171167	NP_509702	F178C	F178S	unknown	incidental	rs1421723251	165196	ABLIM2	Ablim2	Unknown	NA	NA	gnomAD	Mutagenetix	289719
NP_001123556	NP_001171167	NP_509702	F178C	F178S	unknown	incidental	rs1421723251	165196	ABLIM2	Ablim2	Unknown	NA	NA	gnomAD	Mutagenetix	303690
NP_001123558	NP_001171167	NP_001024542	R211C	R211C	unknown	incidental	rs370597514	312118	ABLIM2	Ablim2	Unknown	NA	6.36862e-05	gnomAD	Mutagenetix	160370
NP_001123557	NP_001171167	NP_001024542	R211C	R211C	unknown	incidental	rs370597514	312118	ABLIM2	Ablim2	Unknown	NA	6.36862e-05	gnomAD	Mutagenetix	54145
NP_001123557	NP_001171167	NP_509702	R211C	R211C	unknown	incidental	rs370597514	312118	ABLIM2	Ablim2	Unknown	NA	6.36862e-05	gnomAD	Mutagenetix	54146
NP_001123560	NP_001171167	NP_509702	R211C	R211C	unknown	incidental	rs370597514	312118	ABLIM2	Ablim2	Unknown	NA	6.36862e-05	gnomAD	Mutagenetix	289719
NP_001123555	NP_001171167	NP_509702	R211C	R211C	unknown	incidental	rs370597514	312118	ABLIM2	Ablim2	Unknown	NA	5.01976e-05	gnomAD	Mutagenetix	96169
NP_001123555	NP_001171167	NP_001024542	R211C	R211C	unknown	incidental	rs370597514	312118	ABLIM2	Ablim2	Unknown	NA	5.01976e-05	gnomAD	Mutagenetix	96168
NP_001123558	NP_001171167	NP_509702	R211C	R211C	unknown	incidental	rs370597514	312118	ABLIM2	Ablim2	Unknown	NA	6.36862e-05	gnomAD	Mutagenetix	160371
NP_001123559	NP_001171167	NP_001024542	R211C	R211C	unknown	incidental	rs370597514	312118	ABLIM2	Ablim2	Unknown	NA	6.36862e-05	gnomAD	Mutagenetix	44873
NP_001123556	NP_001171167	NP_001024542	R211C	R211C	unknown	incidental	rs370597514	312118	ABLIM2	Ablim2	Unknown	NA	6.36862e-05	gnomAD	Mutagenetix	303689
NP_115808	NP_001171167	NP_001024542	R211C	R211C	unknown	incidental	rs370597514	312118	ABLIM2	Ablim2	Unknown	NA	6.36862e-05	gnomAD	Mutagenetix	335323
NP_115808	NP_001171167	NP_509702	R211C	R211C	unknown	incidental	rs370597514	312118	ABLIM2	Ablim2	Unknown	NA	6.36862e-05	gnomAD	Mutagenetix	335324
NP_001123560	NP_001171167	NP_001024542	R211C	R211C	unknown	incidental	rs370597514	312118	ABLIM2	Ablim2	Unknown	NA	6.36862e-05	gnomAD	Mutagenetix	289718
NP_001123556	NP_001171167	NP_509702	R211C	R211C	unknown	incidental	rs370597514	312118	ABLIM2	Ablim2	Unknown	NA	6.36862e-05	gnomAD	Mutagenetix	303690
NP_001123559	NP_001171167	NP_509702	R211C	R211C	unknown	incidental	rs370597514	312118	ABLIM2	Ablim2	Unknown	NA	6.36862e-05	gnomAD	Mutagenetix	44874
NP_001123558	NP_001171167	NP_509702	V223M	V223M	unknown	incidental	rs369935153	461569	ABLIM2	Ablim2	Unknown	NA	9.55475e-05	gnomAD	Mutagenetix	160371
NP_001123558	NP_001171167	NP_001024542	V223M	V223M	unknown	incidental	rs369935153	461569	ABLIM2	Ablim2	Unknown	NA	9.55475e-05	gnomAD	Mutagenetix	160370
NP_001123557	NP_001171167	NP_001024542	V223M	V223M	unknown	incidental	rs369935153	461569	ABLIM2	Ablim2	Unknown	NA	9.55475e-05	gnomAD	Mutagenetix	54145
NP_001123557	NP_001171167	NP_509702	V223M	V223M	unknown	incidental	rs369935153	461569	ABLIM2	Ablim2	Unknown	NA	9.55475e-05	gnomAD	Mutagenetix	54146
NP_001123556	NP_001171167	NP_001024542	V223M	V223M	unknown	incidental	rs369935153	461569	ABLIM2	Ablim2	Unknown	NA	9.55475e-05	gnomAD	Mutagenetix	303689
NP_115808	NP_001171167	NP_509702	V223M	V223M	unknown	incidental	rs369935153	461569	ABLIM2	Ablim2	Unknown	NA	9.55475e-05	gnomAD	Mutagenetix	335324
NP_001123555	NP_001171167	NP_001024542	V223M	V223M	unknown	incidental	rs369935153	461569	ABLIM2	Ablim2	Unknown	NA	9.82225e-05	gnomAD	Mutagenetix	96168
NP_001123560	NP_001171167	NP_509702	V223M	V223M	unknown	incidental	rs369935153	461569	ABLIM2	Ablim2	Unknown	NA	9.55475e-05	gnomAD	Mutagenetix	289719
NP_001123555	NP_001171167	NP_509702	V223M	V223M	unknown	incidental	rs369935153	461569	ABLIM2	Ablim2	Unknown	NA	9.82225e-05	gnomAD	Mutagenetix	96169
NP_115808	NP_001171167	NP_001024542	V223M	V223M	unknown	incidental	rs369935153	461569	ABLIM2	Ablim2	Unknown	NA	9.55475e-05	gnomAD	Mutagenetix	335323
NP_001123560	NP_001171167	NP_001024542	V223M	V223M	unknown	incidental	rs369935153	461569	ABLIM2	Ablim2	Unknown	NA	9.55475e-05	gnomAD	Mutagenetix	289718
NP_001123556	NP_001171167	NP_509702	V223M	V223M	unknown	incidental	rs369935153	461569	ABLIM2	Ablim2	Unknown	NA	9.55475e-05	gnomAD	Mutagenetix	303690
NP_001287957	NP_001157963	NP_509702	Y299Y	Y361H	NEUTRAL	incidental	COSM5455982	398077	ABLIM3	Ablim3	Unknown	NA	NA	COSMIC	Mutagenetix	228562
NP_055760	NP_001157963	NP_001024542	Y361Y	Y361H	NEUTRAL	incidental	COSM1064125	398077	ABLIM3	Ablim3	Unknown	NA	NA	COSMIC	Mutagenetix	130024
NP_001287957	NP_001157963	NP_001024542	Y299Y	Y361H	NEUTRAL	incidental	COSM5455982	398077	ABLIM3	Ablim3	Unknown	NA	NA	COSMIC	Mutagenetix	228561
NP_055760	NP_001157963	NP_509702	Y361Y	Y361H	NEUTRAL	incidental	COSM1064125	398077	ABLIM3	Ablim3	Unknown	NA	NA	COSMIC	Mutagenetix	130025
NP_055760	NP_001157963	NP_001024542	T276A	T276A	unknown	incidental	rs570986528	521325	ABLIM3	Ablim3	Unknown	NA	3.97668e-06	gnomAD	Mutagenetix	130024
NP_055760	NP_001157963	NP_509702	T276A	T276A	unknown	incidental	rs570986528	521325	ABLIM3	Ablim3	Unknown	NA	3.97668e-06	gnomAD	Mutagenetix	130025
NP_055760	NP_001157963	NP_509702	V640I	V639M	unknown	incidental	rs1409440210	374877	ABLIM3	Ablim3	Unknown	NA	3.97779e-06	gnomAD	Mutagenetix	130025
NP_055760	NP_001157963	NP_001024542	V640I	V639M	unknown	incidental	rs1409440210	374877	ABLIM3	Ablim3	Unknown	NA	3.97779e-06	gnomAD	Mutagenetix	130024
NP_055760	NP_001157963	NP_509702	D83N	D83E	unknown	incidental	rs1157500368	227280	ABLIM3	Ablim3	Unknown	NA	3.18431e-05	gnomAD	Mutagenetix	130025
NP_055760	NP_001157963	NP_001024542	D83N	D83E	unknown	incidental	rs1157500368	227280	ABLIM3	Ablim3	Unknown	NA	3.18431e-05	gnomAD	Mutagenetix	130024
NP_037507	NP_038952	NP_491887	R86P	R88C	unknown	incidental	109027grs-?	398366	ABT1	Abt1	Unknown	NA	3.18512e-05	gnomAD	Mutagenetix	239573
NP_037507	NP_038952	NP_491887	R86C	R88C	unknown	incidental	109025grs-?	398366	ABT1	Abt1	Unknown	NA	4.00468e-06	gnomAD	Mutagenetix	239573
NP_037507	NP_038952	NP_491887	A92P	A94E	unknown	incidental	rs782352605	393513	ABT1	Abt1	Unknown	NA	7.99067e-06	gnomAD	Mutagenetix	239573
NP_065703	NP_620399	NP_500033	C412Y	C410R	unknown	incidental	rs369142740	324427	AC005324.4	Zfp286	Unknown	NA	5.50903e-05	gnomAD	Mutagenetix	166414
NP_005018	NP_032867	NP_491522	R199W	R199*	unknown	incidental	rs775944558	346022	AC007192.1	Pik3r2	Unknown	NA	1.39146e-05	gnomAD	Mutagenetix	250406
NP_005018	NP_032867	NP_491522	H386R	H380R	unknown	incidental	rs750258489	531668	AC007192.1	Pik3r2	Unknown	NA	3.97896e-06	gnomAD	Mutagenetix	250406
NP_005018	NP_032867	NP_491522	R458L	R452C	unknown	incidental	rs148515229	312439	AC007192.1	Pik3r2	Unknown	NA	3.97858e-06	gnomAD	Mutagenetix	250406
NP_005018	NP_032867	NP_491522	R458C	R452C	unknown	incidental	rs763448968	312439	AC007192.1	Pik3r2	Unknown	NA	3.97826e-06	gnomAD	Mutagenetix	250406
NP_001273038	NP_001139783	NP_505237	N221K	N299T	unknown	phenotypic	rs765265208	11991805	AC138894.1	Cln3	Unknown	Homozygotes for targeted mutations show neuronal ceroid lipofuscinosis, degeneration of the retina, cerebral cortex and cerebellum, hypertrophy of interneuron populations in the hippocampus, gliosis, mild neurological symptoms and excess late mortality.	3.97652e-06	gnomAD	APF	115967
NP_001273038	NP_001139783	NP_491556	N221K	N299T	unknown	phenotypic	rs765265208	11991805	AC138894.1	Cln3	Unknown	Homozygotes for targeted mutations show neuronal ceroid lipofuscinosis, degeneration of the retina, cerebral cortex and cerebellum, hypertrophy of interneuron populations in the hippocampus, gliosis, mild neurological symptoms and excess late mortality.	3.97652e-06	gnomAD	APF	115968
NP_001273038	NP_001139783	NP_001256315	N221K	N299T	unknown	phenotypic	rs765265208	11991805	AC138894.1	Cln3	Unknown	Homozygotes for targeted mutations show neuronal ceroid lipofuscinosis, degeneration of the retina, cerebral cortex and cerebellum, hypertrophy of interneuron populations in the hippocampus, gliosis, mild neurological symptoms and excess late mortality.	3.97652e-06	gnomAD	APF	115970
NP_001273038	NP_001139783	NP_001256316	N221K	N299T	unknown	phenotypic	rs765265208	11991805	AC138894.1	Cln3	Unknown	Homozygotes for targeted mutations show neuronal ceroid lipofuscinosis, degeneration of the retina, cerebral cortex and cerebellum, hypertrophy of interneuron populations in the hippocampus, gliosis, mild neurological symptoms and excess late mortality.	3.97652e-06	gnomAD	APF	115969
NP_001273038	NP_034037	NP_001256315	N221K	N299T	unknown	phenotypic	rs765265208	11991805	AC138894.1	Cln3	Unknown	Homozygotes for targeted mutations show neuronal ceroid lipofuscinosis, degeneration of the retina, cerebral cortex and cerebellum, hypertrophy of interneuron populations in the hippocampus, gliosis, mild neurological symptoms and excess late mortality.	3.97652e-06	gnomAD	APF	115978
NP_001273038	NP_034037	NP_001256316	N221K	N299T	unknown	phenotypic	rs765265208	11991805	AC138894.1	Cln3	Unknown	Homozygotes for targeted mutations show neuronal ceroid lipofuscinosis, degeneration of the retina, cerebral cortex and cerebellum, hypertrophy of interneuron populations in the hippocampus, gliosis, mild neurological symptoms and excess late mortality.	3.97652e-06	gnomAD	APF	115977
NP_001273038	NP_034037	NP_491556	N221K	N299T	unknown	phenotypic	rs765265208	11991805	AC138894.1	Cln3	Unknown	Homozygotes for targeted mutations show neuronal ceroid lipofuscinosis, degeneration of the retina, cerebral cortex and cerebellum, hypertrophy of interneuron populations in the hippocampus, gliosis, mild neurological symptoms and excess late mortality.	3.97652e-06	gnomAD	APF	115976
NP_001273038	NP_034037	NP_505237	N221K	N299T	unknown	phenotypic	rs765265208	11991805	AC138894.1	Cln3	Unknown	Homozygotes for targeted mutations show neuronal ceroid lipofuscinosis, degeneration of the retina, cerebral cortex and cerebellum, hypertrophy of interneuron populations in the hippocampus, gliosis, mild neurological symptoms and excess late mortality.	3.97652e-06	gnomAD	APF	115975
NP_001273038	XP_006507351	NP_491556	N221K	N299T	unknown	phenotypic	rs765265208	11991805	AC138894.1	Cln3	Unknown	Homozygotes for targeted mutations show neuronal ceroid lipofuscinosis, degeneration of the retina, cerebral cortex and cerebellum, hypertrophy of interneuron populations in the hippocampus, gliosis, mild neurological symptoms and excess late mortality.	3.97652e-06	gnomAD	APF	115972
NP_001273038	XP_006507351	NP_001256315	N221K	N299T	unknown	phenotypic	rs765265208	11991805	AC138894.1	Cln3	Unknown	Homozygotes for targeted mutations show neuronal ceroid lipofuscinosis, degeneration of the retina, cerebral cortex and cerebellum, hypertrophy of interneuron populations in the hippocampus, gliosis, mild neurological symptoms and excess late mortality.	3.97652e-06	gnomAD	APF	115974
NP_001273038	XP_006507351	NP_505237	N221K	N299T	unknown	phenotypic	rs765265208	11991805	AC138894.1	Cln3	Unknown	Homozygotes for targeted mutations show neuronal ceroid lipofuscinosis, degeneration of the retina, cerebral cortex and cerebellum, hypertrophy of interneuron populations in the hippocampus, gliosis, mild neurological symptoms and excess late mortality.	3.97652e-06	gnomAD	APF	115971
NP_001273038	XP_006507351	NP_001256316	N221K	N299T	unknown	phenotypic	rs765265208	11991805	AC138894.1	Cln3	Unknown	Homozygotes for targeted mutations show neuronal ceroid lipofuscinosis, degeneration of the retina, cerebral cortex and cerebellum, hypertrophy of interneuron populations in the hippocampus, gliosis, mild neurological symptoms and excess late mortality.	3.97652e-06	gnomAD	APF	115973
NP_001273038	XP_006507355	NP_001256316	N221K	N299T	unknown	phenotypic	rs765265208	11991805	AC138894.1	Cln3	Unknown	Homozygotes for targeted mutations show neuronal ceroid lipofuscinosis, degeneration of the retina, cerebral cortex and cerebellum, hypertrophy of interneuron populations in the hippocampus, gliosis, mild neurological symptoms and excess late mortality.	3.97652e-06	gnomAD	APF	115981
NP_001273038	XP_006507355	NP_491556	N221K	N299T	unknown	phenotypic	rs765265208	11991805	AC138894.1	Cln3	Unknown	Homozygotes for targeted mutations show neuronal ceroid lipofuscinosis, degeneration of the retina, cerebral cortex and cerebellum, hypertrophy of interneuron populations in the hippocampus, gliosis, mild neurological symptoms and excess late mortality.	3.97652e-06	gnomAD	APF	115980
NP_001273038	XP_006507355	NP_505237	N221K	N299T	unknown	phenotypic	rs765265208	11991805	AC138894.1	Cln3	Unknown	Homozygotes for targeted mutations show neuronal ceroid lipofuscinosis, degeneration of the retina, cerebral cortex and cerebellum, hypertrophy of interneuron populations in the hippocampus, gliosis, mild neurological symptoms and excess late mortality.	3.97652e-06	gnomAD	APF	115979
NP_001273038	XP_006507355	NP_001256315	N221K	N299T	unknown	phenotypic	rs765265208	11991805	AC138894.1	Cln3	Unknown	Homozygotes for targeted mutations show neuronal ceroid lipofuscinosis, degeneration of the retina, cerebral cortex and cerebellum, hypertrophy of interneuron populations in the hippocampus, gliosis, mild neurological symptoms and excess late mortality.	3.97652e-06	gnomAD	APF	115982
NP_001273038	XP_006507356	NP_505237	N221K	N299T	unknown	phenotypic	rs765265208	11991805	AC138894.1	Cln3	Unknown	Homozygotes for targeted mutations show neuronal ceroid lipofuscinosis, degeneration of the retina, cerebral cortex and cerebellum, hypertrophy of interneuron populations in the hippocampus, gliosis, mild neurological symptoms and excess late mortality.	3.97652e-06	gnomAD	APF	115983
NP_001273038	XP_006507356	NP_001256316	N221K	N299T	unknown	phenotypic	rs765265208	11991805	AC138894.1	Cln3	Unknown	Homozygotes for targeted mutations show neuronal ceroid lipofuscinosis, degeneration of the retina, cerebral cortex and cerebellum, hypertrophy of interneuron populations in the hippocampus, gliosis, mild neurological symptoms and excess late mortality.	3.97652e-06	gnomAD	APF	115985
NP_001273038	XP_006507356	NP_491556	N221K	N299T	unknown	phenotypic	rs765265208	11991805	AC138894.1	Cln3	Unknown	Homozygotes for targeted mutations show neuronal ceroid lipofuscinosis, degeneration of the retina, cerebral cortex and cerebellum, hypertrophy of interneuron populations in the hippocampus, gliosis, mild neurological symptoms and excess late mortality.	3.97652e-06	gnomAD	APF	115984
NP_001273038	XP_006507356	NP_001256315	N221K	N299T	unknown	phenotypic	rs765265208	11991805	AC138894.1	Cln3	Unknown	Homozygotes for targeted mutations show neuronal ceroid lipofuscinosis, degeneration of the retina, cerebral cortex and cerebellum, hypertrophy of interneuron populations in the hippocampus, gliosis, mild neurological symptoms and excess late mortality.	3.97652e-06	gnomAD	APF	115986
NP_001273038	XP_017177452	NP_505237	N221K	N299T	unknown	phenotypic	rs765265208	11991805	AC138894.1	Cln3	Unknown	Homozygotes for targeted mutations show neuronal ceroid lipofuscinosis, degeneration of the retina, cerebral cortex and cerebellum, hypertrophy of interneuron populations in the hippocampus, gliosis, mild neurological symptoms and excess late mortality.	3.97652e-06	gnomAD	APF	115987
NP_001273038	XP_017177452	NP_001256315	N221K	N299T	unknown	phenotypic	rs765265208	11991805	AC138894.1	Cln3	Unknown	Homozygotes for targeted mutations show neuronal ceroid lipofuscinosis, degeneration of the retina, cerebral cortex and cerebellum, hypertrophy of interneuron populations in the hippocampus, gliosis, mild neurological symptoms and excess late mortality.	3.97652e-06	gnomAD	APF	115990
NP_001273038	XP_017177452	NP_491556	N221K	N299T	unknown	phenotypic	rs765265208	11991805	AC138894.1	Cln3	Unknown	Homozygotes for targeted mutations show neuronal ceroid lipofuscinosis, degeneration of the retina, cerebral cortex and cerebellum, hypertrophy of interneuron populations in the hippocampus, gliosis, mild neurological symptoms and excess late mortality.	3.97652e-06	gnomAD	APF	115988
NP_001273038	XP_017177452	NP_001256316	N221K	N299T	unknown	phenotypic	rs765265208	11991805	AC138894.1	Cln3	Unknown	Homozygotes for targeted mutations show neuronal ceroid lipofuscinosis, degeneration of the retina, cerebral cortex and cerebellum, hypertrophy of interneuron populations in the hippocampus, gliosis, mild neurological symptoms and excess late mortality.	3.97652e-06	gnomAD	APF	115989
NP_001273038	NP_001139783	NP_001256316	C261W	C339S	unknown	incidental	rs768479701	515554	AC138894.1	Cln3	Unknown	NA	4.00949e-06	gnomAD	Mutagenetix	115969
NP_001273038	NP_001139783	NP_505237	C261W	C339S	unknown	incidental	rs768479701	515554	AC138894.1	Cln3	Unknown	NA	4.00949e-06	gnomAD	Mutagenetix	115967
NP_001273038	NP_001139783	NP_491556	C261W	C339S	unknown	incidental	rs768479701	515554	AC138894.1	Cln3	Unknown	NA	4.00949e-06	gnomAD	Mutagenetix	115968
NP_001273038	NP_001139783	NP_001256315	C261W	C339S	unknown	incidental	rs768479701	515554	AC138894.1	Cln3	Unknown	NA	4.00949e-06	gnomAD	Mutagenetix	115970
NP_006102	NP_803421	NP_499752	A377A	A377T	LOW	incidental	rs141787998	439822	ACAA2	Acaa2	Unknown	NA	NA	dbSNP	Mutagenetix	308941
NP_006102	NP_803421	NP_499752	V238A	V238L	Unknown	incidental	COSM1680356	55041	ACAA2	Acaa2	Unknown	NA	NA	COSMIC	Mutagenetix	308941
NP_006102	NP_803421	NP_499752	V319V	V319M	Unknown	incidental	COSM4769410	490497	ACAA2	Acaa2	Unknown	NA	NA	COSMIC	Mutagenetix	308941
NP_006102	NP_803421	NP_499752	L369*	L369S	Unknown	incidental	COSM6591446	472139	ACAA2	Acaa2	Unknown	NA	NA	COSMIC	Mutagenetix	308941
NP_006102	NP_803421	NP_499752	A377V	A377T	Unknown	incidental	COSM1680355	439822	ACAA2	Acaa2	Unknown	NA	NA	COSMIC	Mutagenetix	308941
NP_006102	NP_803421	NP_499752	H72D	H72R	Unknown	incidental	COSM288181	460454	ACAA2	Acaa2	Unknown	NA	NA	COSMIC	Mutagenetix	308941
NP_006102	NP_803421	NP_499752	V238L	V238L	unknown	incidental	rs770834763	55041	ACAA2	Acaa2	Unknown	NA	7.9564e-06	gnomAD	Mutagenetix	308941
NP_006102	NP_803421	NP_499752	V319L	V319M	unknown	incidental	rs780297180	490497	ACAA2	Acaa2	Unknown	NA	7.12129e-06	gnomAD	Mutagenetix	308941
NP_001084	NP_598665	NP_001022401	T1404I	T1394A	NEUTRAL	phenotypic	COSM77200	16275385	ACACB	Acacb	Unknown	Mice homozygous for a targeted null mutation are viable, fertile and overtly normal but exhibit high levels of fatty acid oxidation, as well as reduced fat accumulation in their adipose tissue and liver, and decreased storage of glycogen in their liver.	NA	COSMIC	APF	270833
NP_001084	NP_598665	NP_001254027	T1404I	T1394A	NEUTRAL	phenotypic	COSM77200	16275385	ACACB	Acacb	Unknown	Mice homozygous for a targeted null mutation are viable, fertile and overtly normal but exhibit high levels of fatty acid oxidation, as well as reduced fat accumulation in their adipose tissue and liver, and decreased storage of glycogen in their liver.	NA	COSMIC	APF	270834
NP_001084	NP_598665	NP_001022400	T1404I	T1394A	NEUTRAL	phenotypic	COSM77200	16275385	ACACB	Acacb	Unknown	Mice homozygous for a targeted null mutation are viable, fertile and overtly normal but exhibit high levels of fatty acid oxidation, as well as reduced fat accumulation in their adipose tissue and liver, and decreased storage of glycogen in their liver.	NA	COSMIC	APF	270832
NP_001084	NP_598665	NP_001022401	F1474L	F1464Y	Unknown	phenotypic	COSM934736	6501247	ACACB	Acacb	Unknown	Mice homozygous for a targeted null mutation are viable, fertile and overtly normal but exhibit high levels of fatty acid oxidation, as well as reduced fat accumulation in their adipose tissue and liver, and decreased storage of glycogen in their liver.	NA	COSMIC	APF	270833
NP_001084	NP_598665	NP_001254027	F1474L	F1464Y	Unknown	phenotypic	COSM934736	6501247	ACACB	Acacb	Unknown	Mice homozygous for a targeted null mutation are viable, fertile and overtly normal but exhibit high levels of fatty acid oxidation, as well as reduced fat accumulation in their adipose tissue and liver, and decreased storage of glycogen in their liver.	NA	COSMIC	APF	270834
NP_001084	NP_598665	NP_001022400	F1474L	F1464Y	Unknown	phenotypic	COSM934736	6501247	ACACB	Acacb	Unknown	Mice homozygous for a targeted null mutation are viable, fertile and overtly normal but exhibit high levels of fatty acid oxidation, as well as reduced fat accumulation in their adipose tissue and liver, and decreased storage of glycogen in their liver.	NA	COSMIC	APF	270832
NP_001084	NP_598665	NP_001254027	D176E	D166E	NEUTRAL	phenotypic	COSM7326641	15976131	ACACB	Acacb	Unknown	Mice homozygous for a targeted null mutation are viable, fertile and overtly normal but exhibit high levels of fatty acid oxidation, as well as reduced fat accumulation in their adipose tissue and liver, and decreased storage of glycogen in their liver.	NA	COSMIC	APF	270834
NP_001084	NP_598665	NP_001022401	D176E	D166E	NEUTRAL	phenotypic	COSM7326641	15976131	ACACB	Acacb	Unknown	Mice homozygous for a targeted null mutation are viable, fertile and overtly normal but exhibit high levels of fatty acid oxidation, as well as reduced fat accumulation in their adipose tissue and liver, and decreased storage of glycogen in their liver.	NA	COSMIC	APF	270833
NP_001084	NP_598665	NP_001022400	D176E	D166E	NEUTRAL	phenotypic	COSM7326641	15976131	ACACB	Acacb	Unknown	Mice homozygous for a targeted null mutation are viable, fertile and overtly normal but exhibit high levels of fatty acid oxidation, as well as reduced fat accumulation in their adipose tissue and liver, and decreased storage of glycogen in their liver.	NA	COSMIC	APF	270832
NP_001084	NP_598665	NP_001022400	G774G	G764W	NEUTRAL	phenotypic	COSM6281936	14008127	ACACB	Acacb	Unknown	Mice homozygous for a targeted null mutation are viable, fertile and overtly normal but exhibit high levels of fatty acid oxidation, as well as reduced fat accumulation in their adipose tissue and liver, and decreased storage of glycogen in their liver.	NA	COSMIC	APF	270832
NP_001084	NP_598665	NP_001022401	G774G	G764W	NEUTRAL	phenotypic	COSM6281936	14008127	ACACB	Acacb	Unknown	Mice homozygous for a targeted null mutation are viable, fertile and overtly normal but exhibit high levels of fatty acid oxidation, as well as reduced fat accumulation in their adipose tissue and liver, and decreased storage of glycogen in their liver.	NA	COSMIC	APF	270833
NP_001084	NP_598665	NP_001254027	G774G	G764W	NEUTRAL	phenotypic	COSM6281936	14008127	ACACB	Acacb	Unknown	Mice homozygous for a targeted null mutation are viable, fertile and overtly normal but exhibit high levels of fatty acid oxidation, as well as reduced fat accumulation in their adipose tissue and liver, and decreased storage of glycogen in their liver.	NA	COSMIC	APF	270834
NP_001084	XP_006530176	NP_001022401	T1404I	T1394A	NEUTRAL	phenotypic	COSM77200	16275385	ACACB	Acacb	Unknown	Mice homozygous for a targeted null mutation are viable, fertile and overtly normal but exhibit high levels of fatty acid oxidation, as well as reduced fat accumulation in their adipose tissue and liver, and decreased storage of glycogen in their liver.	NA	COSMIC	APF	270836
NP_001084	XP_006530176	NP_001254027	T1404I	T1394A	NEUTRAL	phenotypic	COSM77200	16275385	ACACB	Acacb	Unknown	Mice homozygous for a targeted null mutation are viable, fertile and overtly normal but exhibit high levels of fatty acid oxidation, as well as reduced fat accumulation in their adipose tissue and liver, and decreased storage of glycogen in their liver.	NA	COSMIC	APF	270837
NP_001084	XP_006530176	NP_001022400	T1404I	T1394A	NEUTRAL	phenotypic	COSM77200	16275385	ACACB	Acacb	Unknown	Mice homozygous for a targeted null mutation are viable, fertile and overtly normal but exhibit high levels of fatty acid oxidation, as well as reduced fat accumulation in their adipose tissue and liver, and decreased storage of glycogen in their liver.	NA	COSMIC	APF	270835
NP_001084	XP_006530176	NP_001022400	F1474L	F1464Y	Unknown	phenotypic	COSM934736	6501247	ACACB	Acacb	Unknown	Mice homozygous for a targeted null mutation are viable, fertile and overtly normal but exhibit high levels of fatty acid oxidation, as well as reduced fat accumulation in their adipose tissue and liver, and decreased storage of glycogen in their liver.	NA	COSMIC	APF	270835
NP_001084	XP_006530176	NP_001022401	F1474L	F1464Y	Unknown	phenotypic	COSM934736	6501247	ACACB	Acacb	Unknown	Mice homozygous for a targeted null mutation are viable, fertile and overtly normal but exhibit high levels of fatty acid oxidation, as well as reduced fat accumulation in their adipose tissue and liver, and decreased storage of glycogen in their liver.	NA	COSMIC	APF	270836
NP_001084	XP_006530176	NP_001254027	F1474L	F1464Y	Unknown	phenotypic	COSM934736	6501247	ACACB	Acacb	Unknown	Mice homozygous for a targeted null mutation are viable, fertile and overtly normal but exhibit high levels of fatty acid oxidation, as well as reduced fat accumulation in their adipose tissue and liver, and decreased storage of glycogen in their liver.	NA	COSMIC	APF	270837
NP_001084	XP_006530176	NP_001022401	D176E	D166E	NEUTRAL	phenotypic	COSM7326641	15976131	ACACB	Acacb	Unknown	Mice homozygous for a targeted null mutation are viable, fertile and overtly normal but exhibit high levels of fatty acid oxidation, as well as reduced fat accumulation in their adipose tissue and liver, and decreased storage of glycogen in their liver.	NA	COSMIC	APF	270836
NP_001084	XP_006530176	NP_001022400	D176E	D166E	NEUTRAL	phenotypic	COSM7326641	15976131	ACACB	Acacb	Unknown	Mice homozygous for a targeted null mutation are viable, fertile and overtly normal but exhibit high levels of fatty acid oxidation, as well as reduced fat accumulation in their adipose tissue and liver, and decreased storage of glycogen in their liver.	NA	COSMIC	APF	270835
NP_001084	XP_006530176	NP_001254027	D176E	D166E	NEUTRAL	phenotypic	COSM7326641	15976131	ACACB	Acacb	Unknown	Mice homozygous for a targeted null mutation are viable, fertile and overtly normal but exhibit high levels of fatty acid oxidation, as well as reduced fat accumulation in their adipose tissue and liver, and decreased storage of glycogen in their liver.	NA	COSMIC	APF	270837
NP_001084	XP_006530176	NP_001022401	G774G	G764W	NEUTRAL	phenotypic	COSM6281936	14008127	ACACB	Acacb	Unknown	Mice homozygous for a targeted null mutation are viable, fertile and overtly normal but exhibit high levels of fatty acid oxidation, as well as reduced fat accumulation in their adipose tissue and liver, and decreased storage of glycogen in their liver.	NA	COSMIC	APF	270836
NP_001084	XP_006530176	NP_001254027	G774G	G764W	NEUTRAL	phenotypic	COSM6281936	14008127	ACACB	Acacb	Unknown	Mice homozygous for a targeted null mutation are viable, fertile and overtly normal but exhibit high levels of fatty acid oxidation, as well as reduced fat accumulation in their adipose tissue and liver, and decreased storage of glycogen in their liver.	NA	COSMIC	APF	270837
NP_001084	XP_006530176	NP_001022400	G774G	G764W	NEUTRAL	phenotypic	COSM6281936	14008127	ACACB	Acacb	Unknown	Mice homozygous for a targeted null mutation are viable, fertile and overtly normal but exhibit high levels of fatty acid oxidation, as well as reduced fat accumulation in their adipose tissue and liver, and decreased storage of glycogen in their liver.	NA	COSMIC	APF	270835
NP_001084	NP_598665	NP_001022401	T1404A	T1394A	unknown	phenotypic	rs773179278	16275385	ACACB	Acacb	Unknown	Mice homozygous for a targeted null mutation are viable, fertile and overtly normal but exhibit high levels of fatty acid oxidation, as well as reduced fat accumulation in their adipose tissue and liver, and decreased storage of glycogen in their liver.	1.59119e-05	gnomAD	APF	270833
NP_001084	NP_598665	NP_001022400	T1404A	T1394A	unknown	phenotypic	rs773179278	16275385	ACACB	Acacb	Unknown	Mice homozygous for a targeted null mutation are viable, fertile and overtly normal but exhibit high levels of fatty acid oxidation, as well as reduced fat accumulation in their adipose tissue and liver, and decreased storage of glycogen in their liver.	1.59119e-05	gnomAD	APF	270832
NP_001084	NP_598665	NP_001254027	T1404A	T1394A	unknown	phenotypic	rs773179278	16275385	ACACB	Acacb	Unknown	Mice homozygous for a targeted null mutation are viable, fertile and overtly normal but exhibit high levels of fatty acid oxidation, as well as reduced fat accumulation in their adipose tissue and liver, and decreased storage of glycogen in their liver.	1.59119e-05	gnomAD	APF	270834
NP_001084	NP_598665	NP_001022400	D176N	D166E	unknown	phenotypic	rs772298957	15976131	ACACB	Acacb	Unknown	Mice homozygous for a targeted null mutation are viable, fertile and overtly normal but exhibit high levels of fatty acid oxidation, as well as reduced fat accumulation in their adipose tissue and liver, and decreased storage of glycogen in their liver.	1.7744e-05	gnomAD	APF	270832
NP_001084	NP_598665	NP_001254027	D176N	D166E	unknown	phenotypic	rs772298957	15976131	ACACB	Acacb	Unknown	Mice homozygous for a targeted null mutation are viable, fertile and overtly normal but exhibit high levels of fatty acid oxidation, as well as reduced fat accumulation in their adipose tissue and liver, and decreased storage of glycogen in their liver.	1.7744e-05	gnomAD	APF	270834
NP_001084	NP_598665	NP_001022401	D176N	D166E	unknown	phenotypic	rs772298957	15976131	ACACB	Acacb	Unknown	Mice homozygous for a targeted null mutation are viable, fertile and overtly normal but exhibit high levels of fatty acid oxidation, as well as reduced fat accumulation in their adipose tissue and liver, and decreased storage of glycogen in their liver.	1.7744e-05	gnomAD	APF	270833
NP_001084	NP_598665	NP_001022400	T2137I	T2127M	unknown	phenotypic	rs755503238	16289665	ACACB	Acacb	Unknown	Mice homozygous for a targeted null mutation are viable, fertile and overtly normal but exhibit high levels of fatty acid oxidation, as well as reduced fat accumulation in their adipose tissue and liver, and decreased storage of glycogen in their liver.	3.57975e-05	gnomAD	APF	270832
NP_001084	NP_598665	NP_001022401	T2137I	T2127M	unknown	phenotypic	rs755503238	16289665	ACACB	Acacb	Unknown	Mice homozygous for a targeted null mutation are viable, fertile and overtly normal but exhibit high levels of fatty acid oxidation, as well as reduced fat accumulation in their adipose tissue and liver, and decreased storage of glycogen in their liver.	3.57975e-05	gnomAD	APF	270833
NP_001084	NP_598665	NP_001254027	T2137I	T2127M	unknown	phenotypic	rs755503238	16289665	ACACB	Acacb	Unknown	Mice homozygous for a targeted null mutation are viable, fertile and overtly normal but exhibit high levels of fatty acid oxidation, as well as reduced fat accumulation in their adipose tissue and liver, and decreased storage of glycogen in their liver.	3.57975e-05	gnomAD	APF	270834
NP_001084	NP_598665	NP_001022400	G774E	G764W	unknown	phenotypic	rs761980605	14008127	ACACB	Acacb	Unknown	Mice homozygous for a targeted null mutation are viable, fertile and overtly normal but exhibit high levels of fatty acid oxidation, as well as reduced fat accumulation in their adipose tissue and liver, and decreased storage of glycogen in their liver.	3.18512e-05	gnomAD	APF	270832
NP_001084	NP_598665	NP_001022401	G774E	G764W	unknown	phenotypic	rs761980605	14008127	ACACB	Acacb	Unknown	Mice homozygous for a targeted null mutation are viable, fertile and overtly normal but exhibit high levels of fatty acid oxidation, as well as reduced fat accumulation in their adipose tissue and liver, and decreased storage of glycogen in their liver.	3.18512e-05	gnomAD	APF	270833
NP_001084	NP_598665	NP_001254027	G774R	G764W	unknown	phenotypic	rs199632157	14008127	ACACB	Acacb	Unknown	Mice homozygous for a targeted null mutation are viable, fertile and overtly normal but exhibit high levels of fatty acid oxidation, as well as reduced fat accumulation in their adipose tissue and liver, and decreased storage of glycogen in their liver.	1.19295e-05	gnomAD	APF	270834
NP_001084	NP_598665	NP_001022401	G774R	G764W	unknown	phenotypic	rs199632157	14008127	ACACB	Acacb	Unknown	Mice homozygous for a targeted null mutation are viable, fertile and overtly normal but exhibit high levels of fatty acid oxidation, as well as reduced fat accumulation in their adipose tissue and liver, and decreased storage of glycogen in their liver.	1.19295e-05	gnomAD	APF	270833
NP_001084	NP_598665	NP_001254027	G774E	G764W	unknown	phenotypic	rs761980605	14008127	ACACB	Acacb	Unknown	Mice homozygous for a targeted null mutation are viable, fertile and overtly normal but exhibit high levels of fatty acid oxidation, as well as reduced fat accumulation in their adipose tissue and liver, and decreased storage of glycogen in their liver.	3.18512e-05	gnomAD	APF	270834
NP_001084	NP_598665	NP_001022400	G774R	G764W	unknown	phenotypic	rs199632157	14008127	ACACB	Acacb	Unknown	Mice homozygous for a targeted null mutation are viable, fertile and overtly normal but exhibit high levels of fatty acid oxidation, as well as reduced fat accumulation in their adipose tissue and liver, and decreased storage of glycogen in their liver.	1.19295e-05	gnomAD	APF	270832
NP_001084	XP_006530176	NP_001022401	T1404A	T1394A	unknown	phenotypic	rs773179278	16275385	ACACB	Acacb	Unknown	Mice homozygous for a targeted null mutation are viable, fertile and overtly normal but exhibit high levels of fatty acid oxidation, as well as reduced fat accumulation in their adipose tissue and liver, and decreased storage of glycogen in their liver.	1.59119e-05	gnomAD	APF	270836
NP_001084	XP_006530176	NP_001254027	T1404A	T1394A	unknown	phenotypic	rs773179278	16275385	ACACB	Acacb	Unknown	Mice homozygous for a targeted null mutation are viable, fertile and overtly normal but exhibit high levels of fatty acid oxidation, as well as reduced fat accumulation in their adipose tissue and liver, and decreased storage of glycogen in their liver.	1.59119e-05	gnomAD	APF	270837
NP_001084	XP_006530176	NP_001022400	T1404A	T1394A	unknown	phenotypic	rs773179278	16275385	ACACB	Acacb	Unknown	Mice homozygous for a targeted null mutation are viable, fertile and overtly normal but exhibit high levels of fatty acid oxidation, as well as reduced fat accumulation in their adipose tissue and liver, and decreased storage of glycogen in their liver.	1.59119e-05	gnomAD	APF	270835
NP_001084	XP_006530176	NP_001022401	D176N	D166E	unknown	phenotypic	rs772298957	15976131	ACACB	Acacb	Unknown	Mice homozygous for a targeted null mutation are viable, fertile and overtly normal but exhibit high levels of fatty acid oxidation, as well as reduced fat accumulation in their adipose tissue and liver, and decreased storage of glycogen in their liver.	1.7744e-05	gnomAD	APF	270836
NP_001084	XP_006530176	NP_001254027	D176N	D166E	unknown	phenotypic	rs772298957	15976131	ACACB	Acacb	Unknown	Mice homozygous for a targeted null mutation are viable, fertile and overtly normal but exhibit high levels of fatty acid oxidation, as well as reduced fat accumulation in their adipose tissue and liver, and decreased storage of glycogen in their liver.	1.7744e-05	gnomAD	APF	270837
NP_001084	XP_006530176	NP_001022400	D176N	D166E	unknown	phenotypic	rs772298957	15976131	ACACB	Acacb	Unknown	Mice homozygous for a targeted null mutation are viable, fertile and overtly normal but exhibit high levels of fatty acid oxidation, as well as reduced fat accumulation in their adipose tissue and liver, and decreased storage of glycogen in their liver.	1.7744e-05	gnomAD	APF	270835
NP_001084	XP_006530176	NP_001254027	T2137I	T2127M	unknown	phenotypic	rs755503238	16289665	ACACB	Acacb	Unknown	Mice homozygous for a targeted null mutation are viable, fertile and overtly normal but exhibit high levels of fatty acid oxidation, as well as reduced fat accumulation in their adipose tissue and liver, and decreased storage of glycogen in their liver.	3.57975e-05	gnomAD	APF	270837
NP_001084	XP_006530176	NP_001022400	T2137I	T2127M	unknown	phenotypic	rs755503238	16289665	ACACB	Acacb	Unknown	Mice homozygous for a targeted null mutation are viable, fertile and overtly normal but exhibit high levels of fatty acid oxidation, as well as reduced fat accumulation in their adipose tissue and liver, and decreased storage of glycogen in their liver.	3.57975e-05	gnomAD	APF	270835
NP_001084	XP_006530176	NP_001022401	T2137I	T2127M	unknown	phenotypic	rs755503238	16289665	ACACB	Acacb	Unknown	Mice homozygous for a targeted null mutation are viable, fertile and overtly normal but exhibit high levels of fatty acid oxidation, as well as reduced fat accumulation in their adipose tissue and liver, and decreased storage of glycogen in their liver.	3.57975e-05	gnomAD	APF	270836
NP_001084	XP_006530176	NP_001022400	G774R	G764W	unknown	phenotypic	rs199632157	14008127	ACACB	Acacb	Unknown	Mice homozygous for a targeted null mutation are viable, fertile and overtly normal but exhibit high levels of fatty acid oxidation, as well as reduced fat accumulation in their adipose tissue and liver, and decreased storage of glycogen in their liver.	1.19295e-05	gnomAD	APF	270835
NP_001084	XP_006530176	NP_001254027	G774E	G764W	unknown	phenotypic	rs761980605	14008127	ACACB	Acacb	Unknown	Mice homozygous for a targeted null mutation are viable, fertile and overtly normal but exhibit high levels of fatty acid oxidation, as well as reduced fat accumulation in their adipose tissue and liver, and decreased storage of glycogen in their liver.	3.18512e-05	gnomAD	APF	270837
NP_001084	XP_006530176	NP_001254027	G774R	G764W	unknown	phenotypic	rs199632157	14008127	ACACB	Acacb	Unknown	Mice homozygous for a targeted null mutation are viable, fertile and overtly normal but exhibit high levels of fatty acid oxidation, as well as reduced fat accumulation in their adipose tissue and liver, and decreased storage of glycogen in their liver.	1.19295e-05	gnomAD	APF	270837
NP_001084	XP_006530176	NP_001022400	G774E	G764W	unknown	phenotypic	rs761980605	14008127	ACACB	Acacb	Unknown	Mice homozygous for a targeted null mutation are viable, fertile and overtly normal but exhibit high levels of fatty acid oxidation, as well as reduced fat accumulation in their adipose tissue and liver, and decreased storage of glycogen in their liver.	3.18512e-05	gnomAD	APF	270835
NP_001084	XP_006530176	NP_001022401	G774R	G764W	unknown	phenotypic	rs199632157	14008127	ACACB	Acacb	Unknown	Mice homozygous for a targeted null mutation are viable, fertile and overtly normal but exhibit high levels of fatty acid oxidation, as well as reduced fat accumulation in their adipose tissue and liver, and decreased storage of glycogen in their liver.	1.19295e-05	gnomAD	APF	270836
NP_001084	XP_006530176	NP_001022401	G774E	G764W	unknown	phenotypic	rs761980605	14008127	ACACB	Acacb	Unknown	Mice homozygous for a targeted null mutation are viable, fertile and overtly normal but exhibit high levels of fatty acid oxidation, as well as reduced fat accumulation in their adipose tissue and liver, and decreased storage of glycogen in their liver.	3.18512e-05	gnomAD	APF	270836
NP_001084	NP_598665	NP_001022401	V957L	V947M	MODERATE	incidental	rs147358100	553185	ACACB	Acacb	Unknown	NA	NA	dbSNP	Mutagenetix	270833
NP_001084	NP_598665	NP_001022400	V957M	V947M	MODERATE	incidental	rs147358100	553185	ACACB	Acacb	Unknown	NA	NA	dbSNP	Mutagenetix	270832
NP_001084	NP_598665	NP_001254027	V957L	V947M	MODERATE	incidental	rs147358100	553185	ACACB	Acacb	Unknown	NA	NA	dbSNP	Mutagenetix	270834
NP_001084	NP_598665	NP_001254027	V957M	V947M	MODERATE	incidental	rs147358100	553185	ACACB	Acacb	Unknown	NA	NA	dbSNP	Mutagenetix	270834
NP_001084	NP_598665	NP_001022401	V957M	V947M	MODERATE	incidental	rs147358100	553185	ACACB	Acacb	Unknown	NA	NA	dbSNP	Mutagenetix	270833
NP_001084	NP_598665	NP_001022400	V957L	V947M	MODERATE	incidental	rs147358100	553185	ACACB	Acacb	Unknown	NA	NA	dbSNP	Mutagenetix	270832
NP_001084	NP_598665	NP_001022400	N1005N	N995S	LOW	incidental	rs17848814	429980	ACACB	Acacb	Unknown	NA	NA	dbSNP	Mutagenetix	270832
NP_001084	NP_598665	NP_001022401	N1005N	N995S	LOW	incidental	rs17848814	429980	ACACB	Acacb	Unknown	NA	NA	dbSNP	Mutagenetix	270833
NP_001084	NP_598665	NP_001254027	N1005N	N995S	LOW	incidental	rs17848814	429980	ACACB	Acacb	Unknown	NA	NA	dbSNP	Mutagenetix	270834
NP_001084	NP_598665	NP_001022401	F1474L	F1464Y	Unknown	incidental	COSM934736	262482	ACACB	Acacb	Unknown	NA	NA	COSMIC	Mutagenetix	270833
NP_001084	NP_598665	NP_001022400	F1474L	F1464Y	Unknown	incidental	COSM934736	262482	ACACB	Acacb	Unknown	NA	NA	COSMIC	Mutagenetix	270832
NP_001084	NP_598665	NP_001254027	F1474L	F1464Y	Unknown	incidental	COSM934736	262482	ACACB	Acacb	Unknown	NA	NA	COSMIC	Mutagenetix	270834
NP_001084	NP_598665	NP_001254027	E1575K	E1565K	Unknown	incidental	COSM1946303	518421	ACACB	Acacb	Unknown	NA	NA	COSMIC	Mutagenetix	270834
NP_001084	NP_598665	NP_001022401	E1575K	E1565K	Unknown	incidental	COSM1946303	518421	ACACB	Acacb	Unknown	NA	NA	COSMIC	Mutagenetix	270833
NP_001084	NP_598665	NP_001022400	E1575K	E1565K	Unknown	incidental	COSM1946303	518421	ACACB	Acacb	Unknown	NA	NA	COSMIC	Mutagenetix	270832
NP_001084	NP_598665	NP_001022401	M1614L	M1604L	Unknown	incidental	COSM430291	81468	ACACB	Acacb	Unknown	NA	NA	COSMIC	Mutagenetix	270833
NP_001084	NP_598665	NP_001022400	M1614L	M1604L	Unknown	incidental	COSM430291	81468	ACACB	Acacb	Unknown	NA	NA	COSMIC	Mutagenetix	270832
NP_001084	NP_598665	NP_001254027	M1614L	M1604L	Unknown	incidental	COSM430291	81468	ACACB	Acacb	Unknown	NA	NA	COSMIC	Mutagenetix	270834
NP_001084	NP_598665	NP_001022400	T1698A	T1688S	Unknown	incidental	COSM6292591	320380	ACACB	Acacb	Unknown	NA	NA	COSMIC	Mutagenetix	270832
NP_001084	NP_598665	NP_001022401	T1698A	T1688S	Unknown	incidental	COSM6292591	320380	ACACB	Acacb	Unknown	NA	NA	COSMIC	Mutagenetix	270833
NP_001084	NP_598665	NP_001254027	T1698A	T1688S	Unknown	incidental	COSM6292591	320380	ACACB	Acacb	Unknown	NA	NA	COSMIC	Mutagenetix	270834
NP_001084	NP_598665	NP_001022400	A2110V	A2100V	Unknown	incidental	COSM1358603	423748	ACACB	Acacb	Unknown	NA	NA	COSMIC	Mutagenetix	270832
NP_001084	NP_598665	NP_001022401	A2110V	A2100V	Unknown	incidental	COSM1358603	423748	ACACB	Acacb	Unknown	NA	NA	COSMIC	Mutagenetix	270833
NP_001084	NP_598665	NP_001254027	A2110V	A2100V	Unknown	incidental	COSM1358603	423748	ACACB	Acacb	Unknown	NA	NA	COSMIC	Mutagenetix	270834
NP_001084	NP_598665	NP_001022401	R2200W	R2190L	Unknown	incidental	COSM6591543	460470	ACACB	Acacb	Unknown	NA	NA	COSMIC	Mutagenetix	270833
NP_001084	NP_598665	NP_001254027	R2200W	R2190L	Unknown	incidental	COSM6591543	460470	ACACB	Acacb	Unknown	NA	NA	COSMIC	Mutagenetix	270834
NP_001084	NP_598665	NP_001022400	R2200W	R2190L	Unknown	incidental	COSM6591543	460470	ACACB	Acacb	Unknown	NA	NA	COSMIC	Mutagenetix	270832
NP_001084	NP_598665	NP_001022401	D28Y	D28G	Unknown	incidental	COSM691364	480102	ACACB	Acacb	Unknown	NA	NA	COSMIC	Mutagenetix	270833
NP_001084	NP_598665	NP_001022400	D28Y	D28G	Unknown	incidental	COSM691364	480102	ACACB	Acacb	Unknown	NA	NA	COSMIC	Mutagenetix	270832
NP_001084	NP_598665	NP_001254027	D28Y	D28G	Unknown	incidental	COSM691364	480102	ACACB	Acacb	Unknown	NA	NA	COSMIC	Mutagenetix	270834
NP_001084	NP_598665	NP_001022400	E656K	E646K	Unknown	incidental	COSM934717	168950	ACACB	Acacb	Unknown	NA	NA	COSMIC	Mutagenetix	270832
NP_001084	NP_598665	NP_001254027	E656K	E646K	Unknown	incidental	COSM934717	168950	ACACB	Acacb	Unknown	NA	NA	COSMIC	Mutagenetix	270834
NP_001084	NP_598665	NP_001022401	E656K	E646K	Unknown	incidental	COSM934717	168950	ACACB	Acacb	Unknown	NA	NA	COSMIC	Mutagenetix	270833
NP_001084	NP_598665	NP_001022400	A696T	A686T	Unknown	incidental	COSM5668993	215657	ACACB	Acacb	Unknown	NA	NA	COSMIC	Mutagenetix	270832
NP_001084	NP_598665	NP_001254027	A696V	A686T	Unknown	incidental	COSM351951	215657	ACACB	Acacb	Unknown	NA	NA	COSMIC	Mutagenetix	270834
NP_001084	NP_598665	NP_001022401	A696V	A686T	Unknown	incidental	COSM351951	215657	ACACB	Acacb	Unknown	NA	NA	COSMIC	Mutagenetix	270833
NP_001084	NP_598665	NP_001022400	A696A	A686T	NEUTRAL	incidental	COSM5651587	215657	ACACB	Acacb	Unknown	NA	NA	COSMIC	Mutagenetix	270832
NP_001084	NP_598665	NP_001022400	A696V	A686T	Unknown	incidental	COSM351951	215657	ACACB	Acacb	Unknown	NA	NA	COSMIC	Mutagenetix	270832
NP_001084	NP_598665	NP_001022401	A696T	A686T	Unknown	incidental	COSM5668993	215657	ACACB	Acacb	Unknown	NA	NA	COSMIC	Mutagenetix	270833
NP_001084	NP_598665	NP_001254027	A696T	A686T	Unknown	incidental	COSM5668993	215657	ACACB	Acacb	Unknown	NA	NA	COSMIC	Mutagenetix	270834
NP_001084	NP_598665	NP_001254027	A696A	A686T	NEUTRAL	incidental	COSM5651587	215657	ACACB	Acacb	Unknown	NA	NA	COSMIC	Mutagenetix	270834
NP_001084	NP_598665	NP_001022401	A696A	A686T	NEUTRAL	incidental	COSM5651587	215657	ACACB	Acacb	Unknown	NA	NA	COSMIC	Mutagenetix	270833
NP_001084	NP_598665	NP_001254027	I771T	I761T		incidental	COSM6591546	162416	ACACB	Acacb	Unknown	NA	NA	COSMIC	Mutagenetix	270834
NP_001084	NP_598665	NP_001022400	I771T	I761T		incidental	COSM6591546	162416	ACACB	Acacb	Unknown	NA	NA	COSMIC	Mutagenetix	270832
NP_001084	NP_598665	NP_001022401	I771T	I761T		incidental	COSM6591546	162416	ACACB	Acacb	Unknown	NA	NA	COSMIC	Mutagenetix	270833
NP_001084	NP_598665	NP_001022401	N1005N	N995S	NEUTRAL	incidental	COSM147606	429980	ACACB	Acacb	Unknown	NA	NA	COSMIC	Mutagenetix	270833
NP_001084	NP_598665	NP_001254027	N1005N	N995S	NEUTRAL	incidental	COSM147606	429980	ACACB	Acacb	Unknown	NA	NA	COSMIC	Mutagenetix	270834
NP_001084	NP_598665	NP_001022400	N1005N	N995S	NEUTRAL	incidental	COSM147606	429980	ACACB	Acacb	Unknown	NA	NA	COSMIC	Mutagenetix	270832
NP_001084	NP_598665	NP_001254027	P1038L	P1028S	unknown	incidental	rs752155886	97255	ACACB	Acacb	Unknown	NA	1.23474e-05	gnomAD	Mutagenetix	270834
NP_001084	NP_598665	NP_001022401	P1038L	P1028S	unknown	incidental	rs752155886	97255	ACACB	Acacb	Unknown	NA	1.23474e-05	gnomAD	Mutagenetix	270833
NP_001084	NP_598665	NP_001022400	P1038L	P1028S	unknown	incidental	rs752155886	97255	ACACB	Acacb	Unknown	NA	1.23474e-05	gnomAD	Mutagenetix	270832
NP_001084	NP_598665	NP_001254027	S1231P	S1221P	unknown	incidental	rs759818869	512783	ACACB	Acacb	Unknown	NA	1.59695e-05	gnomAD	Mutagenetix	270834
NP_001084	NP_598665	NP_001022400	S1231P	S1221P	unknown	incidental	rs759818869	512783	ACACB	Acacb	Unknown	NA	1.59695e-05	gnomAD	Mutagenetix	270832
NP_001084	NP_598665	NP_001022401	S1231P	S1221P	unknown	incidental	rs759818869	512783	ACACB	Acacb	Unknown	NA	1.59695e-05	gnomAD	Mutagenetix	270833
NP_001084	NP_598665	NP_001254027	E1575K	E1565K	unknown	incidental	rs1191533987	518421	ACACB	Acacb	Unknown	NA	6.36943e-05	gnomAD	Mutagenetix	270834
NP_001084	NP_598665	NP_001022400	E1575K	E1565K	unknown	incidental	rs1191533987	518421	ACACB	Acacb	Unknown	NA	6.36943e-05	gnomAD	Mutagenetix	270832
NP_001084	NP_598665	NP_001022401	E1575K	E1565K	unknown	incidental	rs1191533987	518421	ACACB	Acacb	Unknown	NA	6.36943e-05	gnomAD	Mutagenetix	270833
NP_001084	NP_598665	NP_001254027	T1698A	T1688S	unknown	incidental	56679grs-?	320380	ACACB	Acacb	Unknown	NA	3.97716e-06	gnomAD	Mutagenetix	270834
NP_001084	NP_598665	NP_001022400	T1698A	T1688S	unknown	incidental	56679grs-?	320380	ACACB	Acacb	Unknown	NA	3.97716e-06	gnomAD	Mutagenetix	270832
NP_001084	NP_598665	NP_001022401	T1698A	T1688S	unknown	incidental	56679grs-?	320380	ACACB	Acacb	Unknown	NA	3.97716e-06	gnomAD	Mutagenetix	270833
NP_001084	NP_598665	NP_001022400	V1757A	V1747A	unknown	incidental	rs1477309746	375889	ACACB	Acacb	Unknown	NA	3.18573e-05	gnomAD	Mutagenetix	270832
NP_001084	NP_598665	NP_001022401	V1757A	V1747A	unknown	incidental	rs1477309746	375889	ACACB	Acacb	Unknown	NA	3.18573e-05	gnomAD	Mutagenetix	270833
NP_001084	NP_598665	NP_001254027	V1757A	V1747A	unknown	incidental	rs1477309746	375889	ACACB	Acacb	Unknown	NA	3.18573e-05	gnomAD	Mutagenetix	270834
NP_001084	NP_598665	NP_001022401	G1961*	G1951R	unknown	incidental	rs759151956	63480	ACACB	Acacb	Unknown	NA	4.05535e-06	gnomAD	Mutagenetix	270833
NP_001084	NP_598665	NP_001254027	G1961*	G1951R	unknown	incidental	rs759151956	63480	ACACB	Acacb	Unknown	NA	4.05535e-06	gnomAD	Mutagenetix	270834
NP_001084	NP_598665	NP_001022400	G1961*	G1951R	unknown	incidental	rs759151956	63480	ACACB	Acacb	Unknown	NA	4.05535e-06	gnomAD	Mutagenetix	270832
NP_001084	NP_598665	NP_001022401	F2066Y	F2056L	unknown	incidental	rs377624412	405289	ACACB	Acacb	Unknown	NA	1.99157e-05	gnomAD	Mutagenetix	270833
NP_001084	NP_598665	NP_001022400	F2066Y	F2056L	unknown	incidental	rs377624412	405289	ACACB	Acacb	Unknown	NA	1.99157e-05	gnomAD	Mutagenetix	270832
NP_001084	NP_598665	NP_001254027	F2066Y	F2056L	unknown	incidental	rs377624412	405289	ACACB	Acacb	Unknown	NA	1.99157e-05	gnomAD	Mutagenetix	270834
NP_001084	NP_598665	NP_001254027	R2200W	R2190L	unknown	incidental	rs766014747	460470	ACACB	Acacb	Unknown	NA	8.00826e-06	gnomAD	Mutagenetix	270834
NP_001084	NP_598665	NP_001022401	R2200W	R2190L	unknown	incidental	rs766014747	460470	ACACB	Acacb	Unknown	NA	8.00826e-06	gnomAD	Mutagenetix	270833
NP_001084	NP_598665	NP_001022400	R2200W	R2190L	unknown	incidental	rs766014747	460470	ACACB	Acacb	Unknown	NA	8.00826e-06	gnomAD	Mutagenetix	270832
NP_001084	NP_598665	NP_001254027	M313I	M303L	unknown	incidental	rs1436610572	199376	ACACB	Acacb	Unknown	NA	3.97937e-06	gnomAD	Mutagenetix	270834
NP_001084	NP_598665	NP_001022400	M313I	M303L	unknown	incidental	rs1436610572	199376	ACACB	Acacb	Unknown	NA	3.97937e-06	gnomAD	Mutagenetix	270832
NP_001084	NP_598665	NP_001022401	M313I	M303L	unknown	incidental	rs1436610572	199376	ACACB	Acacb	Unknown	NA	3.97937e-06	gnomAD	Mutagenetix	270833
NP_001084	NP_598665	NP_001022400	R584L	R574C	unknown	incidental	rs1250169428	436021	ACACB	Acacb	Unknown	NA	3.18552e-05	gnomAD	Mutagenetix	270832
NP_001084	NP_598665	NP_001254027	R584C	R574C	unknown	incidental	rs140894897	436021	ACACB	Acacb	Unknown	NA	5.17211e-05	gnomAD	Mutagenetix	270834
NP_001084	NP_598665	NP_001022401	R584L	R574C	unknown	incidental	rs1250169428	436021	ACACB	Acacb	Unknown	NA	3.18552e-05	gnomAD	Mutagenetix	270833
NP_001084	NP_598665	NP_001254027	R584L	R574C	unknown	incidental	rs1250169428	436021	ACACB	Acacb	Unknown	NA	3.18552e-05	gnomAD	Mutagenetix	270834
NP_001084	NP_598665	NP_001022401	R584C	R574C	unknown	incidental	rs140894897	436021	ACACB	Acacb	Unknown	NA	5.17211e-05	gnomAD	Mutagenetix	270833
NP_001084	NP_598665	NP_001022400	R584C	R574C	unknown	incidental	rs140894897	436021	ACACB	Acacb	Unknown	NA	5.17211e-05	gnomAD	Mutagenetix	270832
NP_001084	NP_598665	NP_001254027	A696V	A686T	unknown	incidental	rs773666938	215657	ACACB	Acacb	Unknown	NA	7.96438e-06	gnomAD	Mutagenetix	270834
NP_001084	NP_598665	NP_001022400	A696V	A686T	unknown	incidental	rs773666938	215657	ACACB	Acacb	Unknown	NA	7.96438e-06	gnomAD	Mutagenetix	270832
NP_001084	NP_598665	NP_001022401	A696V	A686T	unknown	incidental	rs773666938	215657	ACACB	Acacb	Unknown	NA	7.96438e-06	gnomAD	Mutagenetix	270833
NP_001084	NP_598665	NP_001022401	D814G	D804G	unknown	incidental	rs1185482040	167362	ACACB	Acacb	Unknown	NA	3.97636e-06	gnomAD	Mutagenetix	270833
NP_001084	NP_598665	NP_001254027	D814G	D804G	unknown	incidental	rs1185482040	167362	ACACB	Acacb	Unknown	NA	3.97636e-06	gnomAD	Mutagenetix	270834
NP_001084	NP_598665	NP_001022400	D814G	D804G	unknown	incidental	rs1185482040	167362	ACACB	Acacb	Unknown	NA	3.97636e-06	gnomAD	Mutagenetix	270832
NP_001084	NP_598665	NP_001022401	Q907R	Q897K	unknown	incidental	rs757903127	353844	ACACB	Acacb	Unknown	NA	4.58531e-06	gnomAD	Mutagenetix	270833
NP_001084	NP_598665	NP_001254027	Q907R	Q897K	unknown	incidental	rs757903127	353844	ACACB	Acacb	Unknown	NA	4.58531e-06	gnomAD	Mutagenetix	270834
NP_001084	NP_598665	NP_001022400	Q907R	Q897K	unknown	incidental	rs757903127	353844	ACACB	Acacb	Unknown	NA	4.58531e-06	gnomAD	Mutagenetix	270832
NP_001084	NP_598665	NP_001254027	V957M	V947M	unknown	incidental	rs147358100	553185	ACACB	Acacb	Unknown	NA	0.000229807	gnomAD	Mutagenetix	270834
NP_001084	NP_598665	NP_001022401	V957M	V947M	unknown	incidental	rs147358100	553185	ACACB	Acacb	Unknown	NA	0.000229807	gnomAD	Mutagenetix	270833
NP_001084	NP_598665	NP_001022400	V957L	V947M	unknown	incidental	rs147358100	553185	ACACB	Acacb	Unknown	NA	5.56793e-05	gnomAD	Mutagenetix	270832
NP_001084	NP_598665	NP_001022401	V957L	V947M	unknown	incidental	rs147358100	553185	ACACB	Acacb	Unknown	NA	5.56793e-05	gnomAD	Mutagenetix	270833
NP_001084	NP_598665	NP_001254027	V957L	V947M	unknown	incidental	rs147358100	553185	ACACB	Acacb	Unknown	NA	5.56793e-05	gnomAD	Mutagenetix	270834
NP_001084	NP_598665	NP_001022400	V957M	V947M	unknown	incidental	rs147358100	553185	ACACB	Acacb	Unknown	NA	0.000229807	gnomAD	Mutagenetix	270832
NP_001084	NP_598665	NP_001022401	N1005S	N995S	unknown	incidental	rs938035930	429980	ACACB	Acacb	Unknown	NA	3.9763e-06	gnomAD	Mutagenetix	270833
NP_001084	NP_598665	NP_001022400	N1005S	N995S	unknown	incidental	rs938035930	429980	ACACB	Acacb	Unknown	NA	3.9763e-06	gnomAD	Mutagenetix	270832
NP_001084	NP_598665	NP_001254027	N1005S	N995S	unknown	incidental	rs938035930	429980	ACACB	Acacb	Unknown	NA	3.9763e-06	gnomAD	Mutagenetix	270834
NP_079523	NP_082313	NP_504534	D176H	D176E	Unknown	incidental	COSM380864	540535	ACAD10	Acad10	Unknown	NA	NA	COSMIC	Mutagenetix	270777
NP_079523	NP_082313	NP_001254295	D176H	D176E	Unknown	incidental	COSM380864	540535	ACAD10	Acad10	Unknown	NA	NA	COSMIC	Mutagenetix	270778
NP_079523	NP_082313	NP_001254294	D176H	D176E	Unknown	incidental	COSM380864	540535	ACAD10	Acad10	Unknown	NA	NA	COSMIC	Mutagenetix	270779
NP_079523	NP_082313	NP_504508	D176H	D176E	Unknown	incidental	COSM380864	540535	ACAD10	Acad10	Unknown	NA	NA	COSMIC	Mutagenetix	270776
NP_079523	NP_082313	NP_504534	H472Y	H472Q	Unknown	incidental	COSM1706282	478783	ACAD10	Acad10	Unknown	NA	NA	COSMIC	Mutagenetix	270777
NP_079523	NP_082313	NP_504508	H472Y	H472Q	Unknown	incidental	COSM1706282	478783	ACAD10	Acad10	Unknown	NA	NA	COSMIC	Mutagenetix	270776
NP_079523	NP_082313	NP_001254295	H472Y	H472Q	Unknown	incidental	COSM1706282	478783	ACAD10	Acad10	Unknown	NA	NA	COSMIC	Mutagenetix	270778
NP_079523	NP_082313	NP_001254294	H472Y	H472Q	Unknown	incidental	COSM1706282	478783	ACAD10	Acad10	Unknown	NA	NA	COSMIC	Mutagenetix	270779
NP_001130010	NP_082313	NP_504534	S960L	S929P		incidental	COSM7153570	435518	ACAD10	Acad10	Unknown	NA	NA	COSMIC	Mutagenetix	42838
NP_001130010	NP_082313	NP_504508	S960L	S929P		incidental	COSM7153570	435518	ACAD10	Acad10	Unknown	NA	NA	COSMIC	Mutagenetix	42837
NP_079523	NP_082313	NP_504508	S929L	S929P		incidental	COSM7153571	435518	ACAD10	Acad10	Unknown	NA	NA	COSMIC	Mutagenetix	270776
NP_001130010	NP_082313	NP_001254295	S960L	S929P		incidental	COSM7153570	435518	ACAD10	Acad10	Unknown	NA	NA	COSMIC	Mutagenetix	42839
NP_079523	NP_082313	NP_504534	S929L	S929P		incidental	COSM7153571	435518	ACAD10	Acad10	Unknown	NA	NA	COSMIC	Mutagenetix	270777
NP_079523	NP_082313	NP_001254295	S929L	S929P		incidental	COSM7153571	435518	ACAD10	Acad10	Unknown	NA	NA	COSMIC	Mutagenetix	270778
NP_079523	NP_082313	NP_001254294	S929L	S929P		incidental	COSM7153571	435518	ACAD10	Acad10	Unknown	NA	NA	COSMIC	Mutagenetix	270779
NP_001130010	NP_082313	NP_001254294	S960L	S929P		incidental	COSM7153570	435518	ACAD10	Acad10	Unknown	NA	NA	COSMIC	Mutagenetix	42840
NP_001130010	NP_082313	NP_504534	K230E	K230R	unknown	incidental	rs747365185	200338	ACAD10	Acad10	Unknown	NA	4.13918e-06	gnomAD	Mutagenetix	42838
NP_001130010	NP_082313	NP_001254294	K230R	K230R	unknown	incidental	rs768947668	200338	ACAD10	Acad10	Unknown	NA	8.29738e-06	gnomAD	Mutagenetix	42840
NP_001130010	NP_082313	NP_001254295	K230E	K230R	unknown	incidental	rs747365185	200338	ACAD10	Acad10	Unknown	NA	4.13918e-06	gnomAD	Mutagenetix	42839
NP_001130010	NP_082313	NP_001254295	K230R	K230R	unknown	incidental	rs768947668	200338	ACAD10	Acad10	Unknown	NA	8.29738e-06	gnomAD	Mutagenetix	42839
NP_001130010	NP_082313	NP_504534	K230R	K230R	unknown	incidental	rs768947668	200338	ACAD10	Acad10	Unknown	NA	8.29738e-06	gnomAD	Mutagenetix	42838
NP_001130010	NP_082313	NP_504508	K230R	K230R	unknown	incidental	rs768947668	200338	ACAD10	Acad10	Unknown	NA	8.29738e-06	gnomAD	Mutagenetix	42837
NP_001130010	NP_082313	NP_001254294	K230E	K230R	unknown	incidental	rs747365185	200338	ACAD10	Acad10	Unknown	NA	4.13918e-06	gnomAD	Mutagenetix	42840
NP_001130010	NP_082313	NP_504508	K230E	K230R	unknown	incidental	rs747365185	200338	ACAD10	Acad10	Unknown	NA	4.13918e-06	gnomAD	Mutagenetix	42837
NP_001130010	NP_082313	NP_504534	P640L	P609S	unknown	incidental	rs747518634	252890	ACAD10	Acad10	Unknown	NA	1.19295e-05	gnomAD	Mutagenetix	42838
NP_001130010	NP_082313	NP_001254295	P640L	P609S	unknown	incidental	rs747518634	252890	ACAD10	Acad10	Unknown	NA	1.19295e-05	gnomAD	Mutagenetix	42839
NP_001130010	NP_082313	NP_504508	P640L	P609S	unknown	incidental	rs747518634	252890	ACAD10	Acad10	Unknown	NA	1.19295e-05	gnomAD	Mutagenetix	42837
NP_001130010	NP_082313	NP_001254294	P640S	P609S	unknown	incidental	rs1414548605	252890	ACAD10	Acad10	Unknown	NA	3.18573e-05	gnomAD	Mutagenetix	42840
NP_001130010	NP_082313	NP_504534	P640S	P609S	unknown	incidental	rs1414548605	252890	ACAD10	Acad10	Unknown	NA	3.18573e-05	gnomAD	Mutagenetix	42838
NP_001130010	NP_082313	NP_001254295	P640S	P609S	unknown	incidental	rs1414548605	252890	ACAD10	Acad10	Unknown	NA	3.18573e-05	gnomAD	Mutagenetix	42839
NP_001130010	NP_082313	NP_001254294	P640L	P609S	unknown	incidental	rs747518634	252890	ACAD10	Acad10	Unknown	NA	1.19295e-05	gnomAD	Mutagenetix	42840
NP_001130010	NP_082313	NP_504508	P640S	P609S	unknown	incidental	rs1414548605	252890	ACAD10	Acad10	Unknown	NA	3.18573e-05	gnomAD	Mutagenetix	42837
NP_001130010	NP_082313	NP_001254295	Y698C	Y667N	unknown	incidental	rs1394088825	201604	ACAD10	Acad10	Unknown	NA	3.18735e-05	gnomAD	Mutagenetix	42839
NP_001130010	NP_082313	NP_001254294	Y698C	Y667N	unknown	incidental	rs1394088825	201604	ACAD10	Acad10	Unknown	NA	3.18735e-05	gnomAD	Mutagenetix	42840
NP_001130010	NP_082313	NP_504508	Y698C	Y667N	unknown	incidental	rs1394088825	201604	ACAD10	Acad10	Unknown	NA	3.18735e-05	gnomAD	Mutagenetix	42837
NP_001130010	NP_082313	NP_504534	Y698C	Y667N	unknown	incidental	rs1394088825	201604	ACAD10	Acad10	Unknown	NA	3.18735e-05	gnomAD	Mutagenetix	42838
NP_001130010	NP_082313	NP_001254295	T792M	T761M	unknown	incidental	rs375235910	561809	ACAD10	Acad10	Unknown	NA	2.00995e-05	gnomAD	Mutagenetix	42839
NP_001130010	NP_082313	NP_504534	T792M	T761M	unknown	incidental	rs375235910	561809	ACAD10	Acad10	Unknown	NA	2.00995e-05	gnomAD	Mutagenetix	42838
NP_001130010	NP_082313	NP_001254294	T792M	T761M	unknown	incidental	rs375235910	561809	ACAD10	Acad10	Unknown	NA	2.00995e-05	gnomAD	Mutagenetix	42840
NP_001130010	NP_082313	NP_504508	T792M	T761M	unknown	incidental	rs375235910	561809	ACAD10	Acad10	Unknown	NA	2.00995e-05	gnomAD	Mutagenetix	42837
NP_001130010	NP_082313	NP_001254294	W810R	W779G	unknown	incidental	rs760392194	522863	ACAD10	Acad10	Unknown	NA	3.98435e-06	gnomAD	Mutagenetix	42840
NP_001130010	NP_082313	NP_504508	W810R	W779G	unknown	incidental	rs760392194	522863	ACAD10	Acad10	Unknown	NA	3.98435e-06	gnomAD	Mutagenetix	42837
NP_001130010	NP_082313	NP_504534	W810*	W779G	unknown	incidental	rs763887326	522863	ACAD10	Acad10	Unknown	NA	3.98549e-06	gnomAD	Mutagenetix	42838
NP_001130010	NP_082313	NP_001254295	W810*	W779G	unknown	incidental	rs763887326	522863	ACAD10	Acad10	Unknown	NA	3.98549e-06	gnomAD	Mutagenetix	42839
NP_001130010	NP_082313	NP_504508	W810*	W779G	unknown	incidental	rs763887326	522863	ACAD10	Acad10	Unknown	NA	3.98549e-06	gnomAD	Mutagenetix	42837
NP_001130010	NP_082313	NP_001254294	W810*	W779G	unknown	incidental	rs763887326	522863	ACAD10	Acad10	Unknown	NA	3.98549e-06	gnomAD	Mutagenetix	42840
NP_001130010	NP_082313	NP_504534	W810R	W779G	unknown	incidental	rs760392194	522863	ACAD10	Acad10	Unknown	NA	3.98435e-06	gnomAD	Mutagenetix	42838
NP_001130010	NP_082313	NP_001254295	W810R	W779G	unknown	incidental	rs760392194	522863	ACAD10	Acad10	Unknown	NA	3.98435e-06	gnomAD	Mutagenetix	42839
NP_001130010	NP_082313	NP_504508	V925M	V894L	unknown	incidental	rs1172800779	221394	ACAD10	Acad10	Unknown	NA	3.18573e-05	gnomAD	Mutagenetix	42837
NP_001130010	NP_082313	NP_001254294	V925M	V894L	unknown	incidental	rs1172800779	221394	ACAD10	Acad10	Unknown	NA	3.18573e-05	gnomAD	Mutagenetix	42840
NP_001130010	NP_082313	NP_001254295	V925M	V894L	unknown	incidental	rs1172800779	221394	ACAD10	Acad10	Unknown	NA	3.18573e-05	gnomAD	Mutagenetix	42839
NP_001130010	NP_082313	NP_504534	V925M	V894L	unknown	incidental	rs1172800779	221394	ACAD10	Acad10	Unknown	NA	3.18573e-05	gnomAD	Mutagenetix	42838
NP_115545	NP_780533	NP_504508	M709T	M708T	unknown	incidental	rs1445816218	24415	ACAD11	Acad11	Unknown	NA	1.21165e-05	gnomAD	Mutagenetix	12425
NP_054768	NP_766266	NP_501452	A190V	A194V	Uncertain significance	incidental	rs548599849	565982	ACAD9	Acad9	not provided	NA	0	ClinVar	Mutagenetix	12935
NP_054768	NP_766266	NP_501452	A190V	A194V	unknown	incidental	rs548599849	565982	ACAD9	Acad9	Unknown	NA	3.9901e-06	gnomAD	Mutagenetix	12935
NP_054768	NP_766266	NP_501452	V384M	V388A	unknown	incidental	rs1447947184	20958	ACAD9	Acad9	Unknown	NA	3.98086e-06	gnomAD	Mutagenetix	12935
NP_001599	NP_031407	NP_491942	A125V	A125V	Uncertain significance	incidental	rs571156599	270028	ACADL	Acadl	Very long chain acyl-CoA dehydrogenase deficiency	NA	NA	ClinVar	Mutagenetix	280584
NP_001599	NP_031407	NP_491942	A125A	A125V	NEUTRAL	incidental	COSM1015843	270028	ACADL	Acadl	Unknown	NA	NA	COSMIC	Mutagenetix	280584
NP_001599	NP_031407	NP_491942	H75D	H75R	NEUTRAL	incidental	COSM6188925	56860	ACADL	Acadl	Unknown	NA	NA	COSMIC	Mutagenetix	280584
NP_001599	NP_031407	NP_491942	A125V	A125V	unknown	incidental	rs571156599	270028	ACADL	Acadl	Unknown	NA	1.59797e-05	gnomAD	Mutagenetix	280584
NP_001599	NP_031407	NP_491942	C27Y	C27S	unknown	incidental	rs1196712052	151102	ACADL	Acadl	Unknown	NA	0	gnomAD	Mutagenetix	280584
NP_001599	NP_031407	NP_491942	V343A	V343A	unknown	incidental	rs1378610224	502066	ACADL	Acadl	Unknown	NA	3.98324e-06	gnomAD	Mutagenetix	280584
NP_000007	NP_031408	NP_001294824	V11V	V11F	Likely benign	phenotypic	rs1557440940	16291657	ACADM	Acadm	Medium-chain acyl-coenzyme A dehydrogenase deficiency	Mice homozygous for a knock-out allele display a high degree of postnatal lethality, develop an organic aciduria, fatty liver and an unexpected diffuse cardiomyopathy with multifocal myocyte degeneration and necrosis, and show severe cold intolerance with prior fasting.	NA	ClinVar	APF	172371
NP_000007	NP_031408	NP_495142	V11V	V11F	Likely benign	phenotypic	rs1557440940	16291657	ACADM	Acadm	Medium-chain acyl-coenzyme A dehydrogenase deficiency	Mice homozygous for a knock-out allele display a high degree of postnatal lethality, develop an organic aciduria, fatty liver and an unexpected diffuse cardiomyopathy with multifocal myocyte degeneration and necrosis, and show severe cold intolerance with prior fasting.	NA	ClinVar	APF	172372
NP_000007	NP_031408	NP_510789	V11V	V11F	Likely benign	phenotypic	rs1557440940	16291657	ACADM	Acadm	Medium-chain acyl-coenzyme A dehydrogenase deficiency	Mice homozygous for a knock-out allele display a high degree of postnatal lethality, develop an organic aciduria, fatty liver and an unexpected diffuse cardiomyopathy with multifocal myocyte degeneration and necrosis, and show severe cold intolerance with prior fasting.	NA	ClinVar	APF	172370
NP_000007	NP_031408	NP_495142	V11V	V11F	NEUTRAL	phenotypic	COSM5794523	16291657	ACADM	Acadm	Unknown	Mice homozygous for a knock-out allele display a high degree of postnatal lethality, develop an organic aciduria, fatty liver and an unexpected diffuse cardiomyopathy with multifocal myocyte degeneration and necrosis, and show severe cold intolerance with prior fasting.	NA	COSMIC	APF	172372
NP_000007	NP_031408	NP_510789	V11V	V11F	NEUTRAL	phenotypic	COSM5794523	16291657	ACADM	Acadm	Unknown	Mice homozygous for a knock-out allele display a high degree of postnatal lethality, develop an organic aciduria, fatty liver and an unexpected diffuse cardiomyopathy with multifocal myocyte degeneration and necrosis, and show severe cold intolerance with prior fasting.	NA	COSMIC	APF	172370
NP_001120800	NP_031408	NP_510789	V15V	V11F	NEUTRAL	phenotypic	COSM5794522	16291657	ACADM	Acadm	Unknown	Mice homozygous for a knock-out allele display a high degree of postnatal lethality, develop an organic aciduria, fatty liver and an unexpected diffuse cardiomyopathy with multifocal myocyte degeneration and necrosis, and show severe cold intolerance with prior fasting.	NA	COSMIC	APF	387614
NP_001120800	NP_031408	NP_495142	V15V	V11F	NEUTRAL	phenotypic	COSM5794522	16291657	ACADM	Acadm	Unknown	Mice homozygous for a knock-out allele display a high degree of postnatal lethality, develop an organic aciduria, fatty liver and an unexpected diffuse cardiomyopathy with multifocal myocyte degeneration and necrosis, and show severe cold intolerance with prior fasting.	NA	COSMIC	APF	387616
NP_000007	NP_031408	NP_001294824	V11V	V11F	NEUTRAL	phenotypic	COSM5794523	16291657	ACADM	Acadm	Unknown	Mice homozygous for a knock-out allele display a high degree of postnatal lethality, develop an organic aciduria, fatty liver and an unexpected diffuse cardiomyopathy with multifocal myocyte degeneration and necrosis, and show severe cold intolerance with prior fasting.	NA	COSMIC	APF	172371
NP_001120800	NP_031408	NP_001294824	V15V	V11F	NEUTRAL	phenotypic	COSM5794522	16291657	ACADM	Acadm	Unknown	Mice homozygous for a knock-out allele display a high degree of postnatal lethality, develop an organic aciduria, fatty liver and an unexpected diffuse cardiomyopathy with multifocal myocyte degeneration and necrosis, and show severe cold intolerance with prior fasting.	NA	COSMIC	APF	387615
NP_001272972	NP_031408	NP_001294824	V11I	V11F	unknown	phenotypic	rs1418161871	16291657	ACADM	Acadm	Unknown	Mice homozygous for a knock-out allele display a high degree of postnatal lethality, develop an organic aciduria, fatty liver and an unexpected diffuse cardiomyopathy with multifocal myocyte degeneration and necrosis, and show severe cold intolerance with prior fasting.	NA	gnomAD	APF	395959
NP_001272972	NP_031408	NP_495142	V11I	V11F	unknown	phenotypic	rs1418161871	16291657	ACADM	Acadm	Unknown	Mice homozygous for a knock-out allele display a high degree of postnatal lethality, develop an organic aciduria, fatty liver and an unexpected diffuse cardiomyopathy with multifocal myocyte degeneration and necrosis, and show severe cold intolerance with prior fasting.	NA	gnomAD	APF	395960
NP_001120800	NP_031408	NP_510789	V15I	V11F	unknown	phenotypic	rs1418161871	16291657	ACADM	Acadm	Unknown	Mice homozygous for a knock-out allele display a high degree of postnatal lethality, develop an organic aciduria, fatty liver and an unexpected diffuse cardiomyopathy with multifocal myocyte degeneration and necrosis, and show severe cold intolerance with prior fasting.	3.98273e-06	gnomAD	APF	387614
NP_001272972	NP_031408	NP_510789	V11I	V11F	unknown	phenotypic	rs1418161871	16291657	ACADM	Acadm	Unknown	Mice homozygous for a knock-out allele display a high degree of postnatal lethality, develop an organic aciduria, fatty liver and an unexpected diffuse cardiomyopathy with multifocal myocyte degeneration and necrosis, and show severe cold intolerance with prior fasting.	NA	gnomAD	APF	395958
NP_000007	NP_031408	NP_495142	V11I	V11F	unknown	phenotypic	rs1418161871	16291657	ACADM	Acadm	Unknown	Mice homozygous for a knock-out allele display a high degree of postnatal lethality, develop an organic aciduria, fatty liver and an unexpected diffuse cardiomyopathy with multifocal myocyte degeneration and necrosis, and show severe cold intolerance with prior fasting.	NA	gnomAD	APF	172372
NP_000007	NP_031408	NP_001294824	V11I	V11F	unknown	phenotypic	rs1418161871	16291657	ACADM	Acadm	Unknown	Mice homozygous for a knock-out allele display a high degree of postnatal lethality, develop an organic aciduria, fatty liver and an unexpected diffuse cardiomyopathy with multifocal myocyte degeneration and necrosis, and show severe cold intolerance with prior fasting.	NA	gnomAD	APF	172371
NP_001120800	NP_031408	NP_001294824	V15I	V11F	unknown	phenotypic	rs1418161871	16291657	ACADM	Acadm	Unknown	Mice homozygous for a knock-out allele display a high degree of postnatal lethality, develop an organic aciduria, fatty liver and an unexpected diffuse cardiomyopathy with multifocal myocyte degeneration and necrosis, and show severe cold intolerance with prior fasting.	3.98273e-06	gnomAD	APF	387615
NP_001120800	NP_031408	NP_495142	V15I	V11F	unknown	phenotypic	rs1418161871	16291657	ACADM	Acadm	Unknown	Mice homozygous for a knock-out allele display a high degree of postnatal lethality, develop an organic aciduria, fatty liver and an unexpected diffuse cardiomyopathy with multifocal myocyte degeneration and necrosis, and show severe cold intolerance with prior fasting.	3.98273e-06	gnomAD	APF	387616
NP_000007	NP_031408	NP_510789	V11I	V11F	unknown	phenotypic	rs1418161871	16291657	ACADM	Acadm	Unknown	Mice homozygous for a knock-out allele display a high degree of postnatal lethality, develop an organic aciduria, fatty liver and an unexpected diffuse cardiomyopathy with multifocal myocyte degeneration and necrosis, and show severe cold intolerance with prior fasting.	NA	gnomAD	APF	172370
NP_000007	NP_031408	NP_001294824	I192M	I192V	Uncertain significance	incidental	42195rs-?	538318	ACADM	Acadm	Medium-chain acyl-coenzyme A dehydrogenase deficiency	NA	NA	ClinVar	Mutagenetix	172371
NP_000007	NP_031408	NP_495142	I192M	I192V	Uncertain significance	incidental	42195rs-?	538318	ACADM	Acadm	Medium-chain acyl-coenzyme A dehydrogenase deficiency	NA	NA	ClinVar	Mutagenetix	172372
NP_000007	NP_031408	NP_510789	I192M	I192V	Uncertain significance	incidental	42195rs-?	538318	ACADM	Acadm	Medium-chain acyl-coenzyme A dehydrogenase deficiency	NA	NA	ClinVar	Mutagenetix	172370
NP_000007	NP_031408	NP_001294824	R206H	R206H	Pathogenic/Likely pathogenic	incidental	rs200724875	399935	ACADM	Acadm	Medium-chain acyl-coenzyme A dehydrogenase deficiency	NA	2e-05	ClinVar	Mutagenetix	172371
NP_000007	NP_031408	NP_510789	R206H	R206H	Pathogenic/Likely pathogenic	incidental	rs200724875	399935	ACADM	Acadm	Medium-chain acyl-coenzyme A dehydrogenase deficiency	NA	2e-05	ClinVar	Mutagenetix	172370
NP_000007	NP_031408	NP_495142	R206H	R206H	Pathogenic/Likely pathogenic	incidental	rs200724875	399935	ACADM	Acadm	Medium-chain acyl-coenzyme A dehydrogenase deficiency	NA	2e-05	ClinVar	Mutagenetix	172372
NP_000007	NP_031408	NP_001294824	I231T	I231T	Uncertain significance	incidental	rs886042072	243104	ACADM	Acadm	not provided	NA	NA	ClinVar	Mutagenetix	172371
NP_000007	NP_031408	NP_510789	I231T	I231T	Uncertain significance	incidental	rs886042072	243104	ACADM	Acadm	not provided	NA	NA	ClinVar	Mutagenetix	172370
NP_000007	NP_031408	NP_495142	I231T	I231T	Uncertain significance	incidental	rs886042072	243104	ACADM	Acadm	not provided	NA	NA	ClinVar	Mutagenetix	172372
NP_000007	NP_031408	NP_001294824	F309F	F309V	Uncertain significance	incidental	113484rs-?	217651	ACADM	Acadm	Medium-chain acyl-coenzyme A dehydrogenase deficiency	NA	NA	ClinVar	Mutagenetix	172371
NP_000007	NP_031408	NP_510789	F309F	F309V	Uncertain significance	incidental	113484rs-?	217651	ACADM	Acadm	Medium-chain acyl-coenzyme A dehydrogenase deficiency	NA	NA	ClinVar	Mutagenetix	172370
NP_000007	NP_031408	NP_495142	F309F	F309V	Uncertain significance	incidental	113484rs-?	217651	ACADM	Acadm	Medium-chain acyl-coenzyme A dehydrogenase deficiency	NA	NA	ClinVar	Mutagenetix	172372
NP_000007	NP_031408	NP_495142	Y353D	Y353*	Uncertain significance	incidental	rs875989856	551304	ACADM	Acadm	Medium-chain acyl-coenzyme A dehydrogenase deficiency	NA	NA	ClinVar	Mutagenetix	172372
NP_000007	NP_031408	NP_001294824	Y353D	Y353*	Uncertain significance	incidental	rs875989856	551304	ACADM	Acadm	Medium-chain acyl-coenzyme A dehydrogenase deficiency	NA	NA	ClinVar	Mutagenetix	172371
NP_000007	NP_031408	NP_510789	Y353D	Y353*	Uncertain significance	incidental	rs875989856	551304	ACADM	Acadm	Medium-chain acyl-coenzyme A dehydrogenase deficiency	NA	NA	ClinVar	Mutagenetix	172370
NP_000007	NP_031408	NP_510789	I192M	I192V	Unknown	incidental	COSM464949	538318	ACADM	Acadm	Unknown	NA	NA	COSMIC	Mutagenetix	172370
NP_000007	NP_031408	NP_001294824	I192M	I192V	Unknown	incidental	COSM464949	538318	ACADM	Acadm	Unknown	NA	NA	COSMIC	Mutagenetix	172371
NP_000007	NP_031408	NP_495142	I192M	I192V	Unknown	incidental	COSM464949	538318	ACADM	Acadm	Unknown	NA	NA	COSMIC	Mutagenetix	172372
NP_000007	NP_031408	NP_001294824	R206H	R206H	Unknown	incidental	COSM7158305	399935	ACADM	Acadm	Unknown	NA	NA	COSMIC	Mutagenetix	172371
NP_000007	NP_031408	NP_510789	R206H	R206H	Unknown	incidental	COSM7158305	399935	ACADM	Acadm	Unknown	NA	NA	COSMIC	Mutagenetix	172370
NP_000007	NP_031408	NP_495142	R206H	R206H	Unknown	incidental	COSM7158305	399935	ACADM	Acadm	Unknown	NA	NA	COSMIC	Mutagenetix	172372
NP_001120800	NP_031408	NP_510789	R210H	R206H	Unknown	incidental	COSM7158304	399935	ACADM	Acadm	Unknown	NA	NA	COSMIC	Mutagenetix	387614
NP_001120800	NP_031408	NP_495142	R210H	R206H	Unknown	incidental	COSM7158304	399935	ACADM	Acadm	Unknown	NA	NA	COSMIC	Mutagenetix	387616
NP_001120800	NP_031408	NP_001294824	R210H	R206H	Unknown	incidental	COSM7158304	399935	ACADM	Acadm	Unknown	NA	NA	COSMIC	Mutagenetix	387615
NP_000007	NP_031408	NP_001294824	Y302Y	Y302H		incidental	COSM4942875	171905	ACADM	Acadm	Unknown	NA	NA	COSMIC	Mutagenetix	172371
NP_000007	NP_031408	NP_510789	Y302Y	Y302H		incidental	COSM4942875	171905	ACADM	Acadm	Unknown	NA	NA	COSMIC	Mutagenetix	172370
NP_000007	NP_031408	NP_495142	Y302Y	Y302H		incidental	COSM4942875	171905	ACADM	Acadm	Unknown	NA	NA	COSMIC	Mutagenetix	172372
NP_001120800	NP_031408	NP_495142	Y306Y	Y302H		incidental	COSM4942874	171905	ACADM	Acadm	Unknown	NA	NA	COSMIC	Mutagenetix	387616
NP_001120800	NP_031408	NP_001294824	Y306Y	Y302H		incidental	COSM4942874	171905	ACADM	Acadm	Unknown	NA	NA	COSMIC	Mutagenetix	387615
NP_001120800	NP_031408	NP_510789	Y306Y	Y302H		incidental	COSM4942874	171905	ACADM	Acadm	Unknown	NA	NA	COSMIC	Mutagenetix	387614
NP_000007	NP_031408	NP_510789	F309F	F309V	NEUTRAL	incidental	COSM6591682	217651	ACADM	Acadm	Unknown	NA	NA	COSMIC	Mutagenetix	172370
NP_000007	NP_031408	NP_495142	F309F	F309V	NEUTRAL	incidental	COSM6591682	217651	ACADM	Acadm	Unknown	NA	NA	COSMIC	Mutagenetix	172372
NP_001120800	NP_031408	NP_495142	F313F	F309V	NEUTRAL	incidental	COSM6591681	217651	ACADM	Acadm	Unknown	NA	NA	COSMIC	Mutagenetix	387616
NP_000007	NP_031408	NP_001294824	F309F	F309V	NEUTRAL	incidental	COSM6591682	217651	ACADM	Acadm	Unknown	NA	NA	COSMIC	Mutagenetix	172371
NP_001120800	NP_031408	NP_001294824	F313F	F309V	NEUTRAL	incidental	COSM6591681	217651	ACADM	Acadm	Unknown	NA	NA	COSMIC	Mutagenetix	387615
NP_001120800	NP_031408	NP_510789	F313F	F309V	NEUTRAL	incidental	COSM6591681	217651	ACADM	Acadm	Unknown	NA	NA	COSMIC	Mutagenetix	387614
NP_000007	NP_031408	NP_495142	R206H	R206H	unknown	incidental	rs200724875	399935	ACADM	Acadm	Unknown	NA	NA	gnomAD	Mutagenetix	172372
NP_000007	NP_031408	NP_001294824	R206H	R206H	unknown	incidental	rs200724875	399935	ACADM	Acadm	Unknown	NA	NA	gnomAD	Mutagenetix	172371
NP_000007	NP_031408	NP_510789	R206H	R206H	unknown	incidental	rs200724875	399935	ACADM	Acadm	Unknown	NA	NA	gnomAD	Mutagenetix	172370
NP_001120800	NP_031408	NP_001294824	R210H	R206H	unknown	incidental	rs200724875	399935	ACADM	Acadm	Unknown	NA	1.5911e-05	gnomAD	Mutagenetix	387615
NP_001120800	NP_031408	NP_510789	R210H	R206H	unknown	incidental	rs200724875	399935	ACADM	Acadm	Unknown	NA	1.5911e-05	gnomAD	Mutagenetix	387614
NP_001272972	NP_031408	NP_510789	R239H	R206H	unknown	incidental	rs200724875	399935	ACADM	Acadm	Unknown	NA	NA	gnomAD	Mutagenetix	395958
NP_001272972	NP_031408	NP_495142	R239H	R206H	unknown	incidental	rs200724875	399935	ACADM	Acadm	Unknown	NA	NA	gnomAD	Mutagenetix	395960
NP_001272972	NP_031408	NP_001294824	R239H	R206H	unknown	incidental	rs200724875	399935	ACADM	Acadm	Unknown	NA	NA	gnomAD	Mutagenetix	395959
NP_001120800	NP_031408	NP_495142	R210H	R206H	unknown	incidental	rs200724875	399935	ACADM	Acadm	Unknown	NA	1.5911e-05	gnomAD	Mutagenetix	387616
NP_000008	NP_031409	NP_498885	I233T	I233N	unknown	phenotypic	rs752882833	16198721	ACADS	Acads	Unknown	Mice homozygous for disruptions in this gene display organic acidurea and develop hypoglycemia and fatty livers after fasting.	3.97747e-06	gnomAD	APF	365453
NP_000008	NP_031409	NP_498885	T112T	T112S	Uncertain significance	incidental	rs768784437	369326	ACADS	Acads	Deficiency of butyryl-CoA dehydrogenase	NA	5e-05	ClinVar	Mutagenetix	365453
NP_000008	NP_031409	NP_498885	N120N	N120K	Benign/Likely benign	incidental	rs76543640	344316	ACADS	Acads	Deficiency of butyryl-CoA dehydrogenase;not specified	NA	0.0367	ClinVar	Mutagenetix	365453
NP_000008	NP_031409	NP_498885	T169P	T169I	Uncertain significance	incidental	rs777002501	538023	ACADS	Acads	Deficiency of butyryl-CoA dehydrogenase	NA	4e-05	ClinVar	Mutagenetix	365453
NP_000008	NP_031409	NP_498885	N120N	N120K	LOW	incidental	rs76543640	344316	ACADS	Acads	Unknown	NA	NA	dbSNP	Mutagenetix	365453
NP_001289483	NP_031409	NP_498885	N120N	N120K	LOW	incidental	rs76543640	344316	ACADS	Acads	Unknown	NA	NA	dbSNP	Mutagenetix	124812
NP_000008	NP_031409	NP_498885	N120N	N120K	NEUTRAL	incidental	COSM1359402	344316	ACADS	Acads	Unknown	NA	NA	COSMIC	Mutagenetix	365453
NP_000008	NP_031409	NP_498885	T112N	T112S	unknown	incidental	rs1286663721	369326	ACADS	Acads	Unknown	NA	0	gnomAD	Mutagenetix	365453
NP_000008	NP_031409	NP_498885	N120S	N120K	unknown	incidental	rs773156731	344316	ACADS	Acads	Unknown	NA	1.02939e-05	gnomAD	Mutagenetix	365453
NP_000008	NP_031409	NP_498885	N120D	N120K	unknown	incidental	rs1158892238	344316	ACADS	Acads	Unknown	NA	5.11703e-06	gnomAD	Mutagenetix	365453
NP_000008	NP_031409	NP_498885	T169P	T169I	unknown	incidental	rs777002501	538023	ACADS	Acads	Unknown	NA	4.25086e-05	gnomAD	Mutagenetix	365453
NP_001600	NP_080102	NP_871794	F19F	F19I	NEUTRAL	incidental	COSM5370279	189727	ACADSB	Acadsb	Unknown	NA	NA	COSMIC	Mutagenetix	222209
NP_001600	NP_080102	NP_001343743	F19F	F19I	NEUTRAL	incidental	COSM5370279	189727	ACADSB	Acadsb	Unknown	NA	NA	COSMIC	Mutagenetix	222214
NP_001600	NP_080102	NP_495066	F19F	F19I	NEUTRAL	incidental	COSM5370279	189727	ACADSB	Acadsb	Unknown	NA	NA	COSMIC	Mutagenetix	222213
NP_001600	NP_080102	NP_001343622	F19F	F19I	NEUTRAL	incidental	COSM5370279	189727	ACADSB	Acadsb	Unknown	NA	NA	COSMIC	Mutagenetix	222212
NP_001600	NP_080102	NP_491886	F19F	F19I	NEUTRAL	incidental	COSM5370279	189727	ACADSB	Acadsb	Unknown	NA	NA	COSMIC	Mutagenetix	222207
NP_001600	NP_080102	NP_491871	F19F	F19I	NEUTRAL	incidental	COSM5370279	189727	ACADSB	Acadsb	Unknown	NA	NA	COSMIC	Mutagenetix	222210
NP_001600	NP_080102	NP_001343742	F19F	F19I	NEUTRAL	incidental	COSM5370279	189727	ACADSB	Acadsb	Unknown	NA	NA	COSMIC	Mutagenetix	222211
NP_001600	NP_080102	NP_001343623	F19F	F19I	NEUTRAL	incidental	COSM5370279	189727	ACADSB	Acadsb	Unknown	NA	NA	COSMIC	Mutagenetix	222215
NP_001600	NP_080102	NP_491859	F19F	F19I	NEUTRAL	incidental	COSM5370279	189727	ACADSB	Acadsb	Unknown	NA	NA	COSMIC	Mutagenetix	222208
NP_001600	NP_080102	NP_001300435	F19F	F19I	NEUTRAL	incidental	COSM5370279	189727	ACADSB	Acadsb	Unknown	NA	NA	COSMIC	Mutagenetix	222206
NP_001317103	NP_080102	NP_491886	T88S	T190S	unknown	incidental	rs201451908	334118	ACADSB	Acadsb	Unknown	NA	NA	gnomAD	Mutagenetix	327556
NP_001600	NP_080102	NP_491871	T190S	T190S	unknown	incidental	rs201451908	334118	ACADSB	Acadsb	Unknown	NA	3.97731e-06	gnomAD	Mutagenetix	222210
NP_001317103	NP_080102	NP_001300435	T88S	T190S	unknown	incidental	rs201451908	334118	ACADSB	Acadsb	Unknown	NA	NA	gnomAD	Mutagenetix	327555
NP_001600	NP_080102	NP_491859	T190S	T190S	unknown	incidental	rs201451908	334118	ACADSB	Acadsb	Unknown	NA	3.97731e-06	gnomAD	Mutagenetix	222208
NP_001600	NP_080102	NP_495066	T190S	T190S	unknown	incidental	rs201451908	334118	ACADSB	Acadsb	Unknown	NA	3.97731e-06	gnomAD	Mutagenetix	222213
NP_001600	NP_080102	NP_871794	T190S	T190S	unknown	incidental	rs201451908	334118	ACADSB	Acadsb	Unknown	NA	3.97731e-06	gnomAD	Mutagenetix	222209
NP_001600	NP_080102	NP_001343622	T190S	T190S	unknown	incidental	rs201451908	334118	ACADSB	Acadsb	Unknown	NA	3.97731e-06	gnomAD	Mutagenetix	222212
NP_001600	NP_080102	NP_001343623	T190S	T190S	unknown	incidental	rs201451908	334118	ACADSB	Acadsb	Unknown	NA	3.97731e-06	gnomAD	Mutagenetix	222215
NP_001317103	NP_080102	NP_001343622	T88S	T190S	unknown	incidental	rs201451908	334118	ACADSB	Acadsb	Unknown	NA	NA	gnomAD	Mutagenetix	327561
NP_001317103	NP_080102	NP_001343623	T88S	T190S	unknown	incidental	rs201451908	334118	ACADSB	Acadsb	Unknown	NA	NA	gnomAD	Mutagenetix	327564
NP_001317103	NP_080102	NP_001343742	T88S	T190S	unknown	incidental	rs201451908	334118	ACADSB	Acadsb	Unknown	NA	NA	gnomAD	Mutagenetix	327560
NP_001600	NP_080102	NP_001300435	T190S	T190S	unknown	incidental	rs201451908	334118	ACADSB	Acadsb	Unknown	NA	3.97731e-06	gnomAD	Mutagenetix	222206
NP_001600	NP_080102	NP_001343743	T190S	T190S	unknown	incidental	rs201451908	334118	ACADSB	Acadsb	Unknown	NA	3.97731e-06	gnomAD	Mutagenetix	222214
NP_001317103	NP_080102	NP_871794	T88S	T190S	unknown	incidental	rs201451908	334118	ACADSB	Acadsb	Unknown	NA	NA	gnomAD	Mutagenetix	327558
NP_001317103	NP_080102	NP_491871	T88S	T190S	unknown	incidental	rs201451908	334118	ACADSB	Acadsb	Unknown	NA	NA	gnomAD	Mutagenetix	327559
NP_001317103	NP_080102	NP_001343743	T88S	T190S	unknown	incidental	rs201451908	334118	ACADSB	Acadsb	Unknown	NA	NA	gnomAD	Mutagenetix	327563
NP_001600	NP_080102	NP_491886	T190S	T190S	unknown	incidental	rs201451908	334118	ACADSB	Acadsb	Unknown	NA	3.97731e-06	gnomAD	Mutagenetix	222207
NP_001600	NP_080102	NP_001343742	T190S	T190S	unknown	incidental	rs201451908	334118	ACADSB	Acadsb	Unknown	NA	3.97731e-06	gnomAD	Mutagenetix	222211
NP_001317103	NP_080102	NP_495066	T88S	T190S	unknown	incidental	rs201451908	334118	ACADSB	Acadsb	Unknown	NA	NA	gnomAD	Mutagenetix	327562
NP_001317103	NP_080102	NP_491859	T88S	T190S	unknown	incidental	rs201451908	334118	ACADSB	Acadsb	Unknown	NA	NA	gnomAD	Mutagenetix	327557
NP_000009	NP_059062	NP_001022062	Y241C	Y242D	Uncertain significance	incidental	34046rs-?	450859	ACADVL	Acadvl	Very long chain acyl-CoA dehydrogenase deficiency	NA	NA	ClinVar	Mutagenetix	343589
NP_000009	NP_059062	NP_001022062	K553Q	K554E	Uncertain significance	incidental	rs1555528957	208349	ACADVL	Acadvl	Very long chain acyl-CoA dehydrogenase deficiency	NA	NA	ClinVar	Mutagenetix	343589
NP_000009	NP_059062	NP_001022062	T649A	T650A	Unknown	incidental	COSM6591713	522664	ACADVL	Acadvl	Unknown	NA	NA	COSMIC	Mutagenetix	343589
NP_001257376	NP_059062	NP_001022062	Y264C	Y242D	unknown	incidental	rs575789958	450859	ACADVL	Acadvl	Unknown	NA	3.97633e-06	gnomAD	Mutagenetix	165217
NP_001257376	NP_059062	NP_001022062	T84P	T62P	unknown	incidental	rs775398187	159468	ACADVL	Acadvl	Unknown	NA	1.59079e-05	gnomAD	Mutagenetix	165217
NP_055531	NP_722483	NP_001022413	H103Q	H103Y	NEUTRAL	incidental	COSM3521794	563372	ACAP1	Acap1	Unknown	NA	NA	COSMIC	Mutagenetix	173160
NP_055531	NP_722483	NP_001335540	H103Q	H103Y	NEUTRAL	incidental	COSM3521794	563372	ACAP1	Acap1	Unknown	NA	NA	COSMIC	Mutagenetix	173157
NP_055531	NP_722483	NP_001022412	H103Q	H103Y	NEUTRAL	incidental	COSM3521794	563372	ACAP1	Acap1	Unknown	NA	NA	COSMIC	Mutagenetix	173158
NP_055531	NP_722483	NP_001335541	H103Q	H103Y	NEUTRAL	incidental	COSM3521794	563372	ACAP1	Acap1	Unknown	NA	NA	COSMIC	Mutagenetix	173159
NP_036419	XP_006522812	NP_001335541	C468F	C475F	Unknown	incidental	COSM7185609	425436	ACAP2	Acap2	Unknown	NA	NA	COSMIC	Mutagenetix	32436
NP_036419	XP_006522812	NP_001022412	C468F	C475F	Unknown	incidental	COSM7185609	425436	ACAP2	Acap2	Unknown	NA	NA	COSMIC	Mutagenetix	32435
NP_036419	XP_006522812	NP_001335540	C468F	C475F	Unknown	incidental	COSM7185609	425436	ACAP2	Acap2	Unknown	NA	NA	COSMIC	Mutagenetix	32434
NP_036419	XP_006522812	NP_001022413	C468F	C475F	Unknown	incidental	COSM7185609	425436	ACAP2	Acap2	Unknown	NA	NA	COSMIC	Mutagenetix	32437
NP_036419	XP_006522812	NP_001022412	S517F	S524P		incidental	COSM4468591	369670	ACAP2	Acap2	Unknown	NA	NA	COSMIC	Mutagenetix	32435
NP_036419	XP_006522812	NP_001022412	S517C	S524P	Unknown	incidental	COSM384054	369670	ACAP2	Acap2	Unknown	NA	NA	COSMIC	Mutagenetix	32435
NP_036419	XP_006522812	NP_001022413	S517C	S524P	Unknown	incidental	COSM384054	369670	ACAP2	Acap2	Unknown	NA	NA	COSMIC	Mutagenetix	32437
NP_036419	XP_006522812	NP_001335540	S517F	S524P		incidental	COSM4468591	369670	ACAP2	Acap2	Unknown	NA	NA	COSMIC	Mutagenetix	32434
NP_036419	XP_006522812	NP_001335541	S517C	S524P	Unknown	incidental	COSM384054	369670	ACAP2	Acap2	Unknown	NA	NA	COSMIC	Mutagenetix	32436
NP_036419	XP_006522812	NP_001335541	S517F	S524P		incidental	COSM4468591	369670	ACAP2	Acap2	Unknown	NA	NA	COSMIC	Mutagenetix	32436
NP_036419	XP_006522812	NP_001022413	S517F	S524P		incidental	COSM4468591	369670	ACAP2	Acap2	Unknown	NA	NA	COSMIC	Mutagenetix	32437
NP_036419	XP_006522812	NP_001335540	S517C	S524P	Unknown	incidental	COSM384054	369670	ACAP2	Acap2	Unknown	NA	NA	COSMIC	Mutagenetix	32434
NP_036419	NP_084414	NP_001022412	Y516S	Y516C	unknown	incidental	rs776177485	241045	ACAP2	Acap2	Unknown	NA	1.19673e-05	gnomAD	Mutagenetix	32419
NP_036419	NP_084414	NP_001335540	Y516S	Y516C	unknown	incidental	rs776177485	241045	ACAP2	Acap2	Unknown	NA	1.19673e-05	gnomAD	Mutagenetix	32418
NP_036419	NP_084414	NP_001335541	Y516S	Y516C	unknown	incidental	rs776177485	241045	ACAP2	Acap2	Unknown	NA	1.19673e-05	gnomAD	Mutagenetix	32420
NP_036419	NP_084414	NP_001022413	Y516S	Y516C	unknown	incidental	rs776177485	241045	ACAP2	Acap2	Unknown	NA	1.19673e-05	gnomAD	Mutagenetix	32421
NP_036419	NP_084414	NP_001335541	V667A	V659A	unknown	incidental	rs766637433	435151	ACAP2	Acap2	Unknown	NA	1.19371e-05	gnomAD	Mutagenetix	32420
NP_036419	NP_084414	NP_001022412	V667A	V659A	unknown	incidental	rs766637433	435151	ACAP2	Acap2	Unknown	NA	1.19371e-05	gnomAD	Mutagenetix	32419
NP_036419	NP_084414	NP_001335540	V667A	V659A	unknown	incidental	rs766637433	435151	ACAP2	Acap2	Unknown	NA	1.19371e-05	gnomAD	Mutagenetix	32418
NP_036419	NP_084414	NP_001022413	V667A	V659A	unknown	incidental	rs766637433	435151	ACAP2	Acap2	Unknown	NA	1.19371e-05	gnomAD	Mutagenetix	32421
NP_036419	XP_006522812	NP_001022413	S517F	S524P	unknown	incidental	rs763765218	369670	ACAP2	Acap2	Unknown	NA	3.98819e-06	gnomAD	Mutagenetix	32437
NP_036419	XP_006522812	NP_001022413	S517Y	S524P	unknown	incidental	rs763765218	369670	ACAP2	Acap2	Unknown	NA	3.98819e-06	gnomAD	Mutagenetix	32437
NP_036419	XP_006522812	NP_001335540	S517F	S524P	unknown	incidental	rs763765218	369670	ACAP2	Acap2	Unknown	NA	3.98819e-06	gnomAD	Mutagenetix	32434
NP_036419	XP_006522812	NP_001335541	S517C	S524P	unknown	incidental	rs763765218	369670	ACAP2	Acap2	Unknown	NA	3.98819e-06	gnomAD	Mutagenetix	32436
NP_036419	XP_006522812	NP_001335541	S517F	S524P	unknown	incidental	rs763765218	369670	ACAP2	Acap2	Unknown	NA	3.98819e-06	gnomAD	Mutagenetix	32436
NP_036419	XP_006522812	NP_001335541	S517Y	S524P	unknown	incidental	rs763765218	369670	ACAP2	Acap2	Unknown	NA	3.98819e-06	gnomAD	Mutagenetix	32436
NP_036419	XP_006522812	NP_001022412	S517Y	S524P	unknown	incidental	rs763765218	369670	ACAP2	Acap2	Unknown	NA	3.98819e-06	gnomAD	Mutagenetix	32435
NP_036419	XP_006522812	NP_001022412	S517C	S524P	unknown	incidental	rs763765218	369670	ACAP2	Acap2	Unknown	NA	3.98819e-06	gnomAD	Mutagenetix	32435
NP_036419	XP_006522812	NP_001022412	S517F	S524P	unknown	incidental	rs763765218	369670	ACAP2	Acap2	Unknown	NA	3.98819e-06	gnomAD	Mutagenetix	32435
NP_036419	XP_006522812	NP_001335540	S517Y	S524P	unknown	incidental	rs763765218	369670	ACAP2	Acap2	Unknown	NA	3.98819e-06	gnomAD	Mutagenetix	32434
NP_036419	XP_006522812	NP_001335540	S517C	S524P	unknown	incidental	rs763765218	369670	ACAP2	Acap2	Unknown	NA	3.98819e-06	gnomAD	Mutagenetix	32434
NP_036419	XP_006522812	NP_001022413	S517C	S524P	unknown	incidental	rs763765218	369670	ACAP2	Acap2	Unknown	NA	3.98819e-06	gnomAD	Mutagenetix	32437
NP_036419	XP_006522812	NP_001022412	E658G	E657*	unknown	incidental	rs777709903	172216	ACAP2	Acap2	Unknown	NA	1.59553e-05	gnomAD	Mutagenetix	32435
NP_036419	XP_006522812	NP_001022413	E658G	E657*	unknown	incidental	rs777709903	172216	ACAP2	Acap2	Unknown	NA	1.59553e-05	gnomAD	Mutagenetix	32437
NP_036419	XP_006522812	NP_001335540	E658G	E657*	unknown	incidental	rs777709903	172216	ACAP2	Acap2	Unknown	NA	1.59553e-05	gnomAD	Mutagenetix	32434
NP_036419	XP_006522812	NP_001335541	E658G	E657*	unknown	incidental	rs777709903	172216	ACAP2	Acap2	Unknown	NA	1.59553e-05	gnomAD	Mutagenetix	32436
NP_000010	NP_659033	NP_495456	A310V	A307T	Unknown	incidental	COSM6591828	269433	ACAT1	Acat1	Unknown	NA	NA	COSMIC	Mutagenetix	129608
NP_000010	NP_659033	NP_495455	A310V	A307T	Unknown	incidental	COSM6591828	269433	ACAT1	Acat1	Unknown	NA	NA	COSMIC	Mutagenetix	129609
NP_073572	NP_573488	NP_001255846	Y266C	Y263N	unknown	incidental	rs1357618933	156687	ACBD3	Acbd3	Unknown	NA	7.95323e-06	gnomAD	Mutagenetix	61149
NP_073572	NP_573488	NP_001041026	Y266C	Y263N	unknown	incidental	rs1357618933	156687	ACBD3	Acbd3	Unknown	NA	7.95323e-06	gnomAD	Mutagenetix	61155
NP_073572	NP_573488	NP_001255847	Y266C	Y263N	unknown	incidental	rs1357618933	156687	ACBD3	Acbd3	Unknown	NA	7.95323e-06	gnomAD	Mutagenetix	61148
NP_073572	NP_573488	NP_001041025	Y266C	Y263N	unknown	incidental	rs1357618933	156687	ACBD3	Acbd3	Unknown	NA	7.95323e-06	gnomAD	Mutagenetix	61154
NP_073572	NP_573488	NP_001294101	Y266C	Y263N	unknown	incidental	rs1357618933	156687	ACBD3	Acbd3	Unknown	NA	7.95323e-06	gnomAD	Mutagenetix	61152
NP_073572	NP_573488	NP_001294234	Y266C	Y263N	unknown	incidental	rs1357618933	156687	ACBD3	Acbd3	Unknown	NA	7.95323e-06	gnomAD	Mutagenetix	61153
NP_073572	NP_573488	NP_001294082	Y266C	Y263N	unknown	incidental	rs1357618933	156687	ACBD3	Acbd3	Unknown	NA	7.95323e-06	gnomAD	Mutagenetix	61150
NP_073572	NP_573488	NP_001041027	Y266C	Y263N	unknown	incidental	rs1357618933	156687	ACBD3	Acbd3	Unknown	NA	7.95323e-06	gnomAD	Mutagenetix	61151
NP_663736	NP_001095906	NP_499531	D344Y	D294V	unknown	incidental	rs200245623	174749	ACBD5	Acbd5	Unknown	NA	3.97681e-06	gnomAD	Mutagenetix	59572
NP_663736	NP_001095907	NP_499531	L524P	L508Q	unknown	incidental	rs1340778609	429514	ACBD5	Acbd5	Unknown	NA	8.21713e-06	gnomAD	Mutagenetix	59577
NP_115736	NP_082526	NP_499817	H204Y	H204L	Unknown	incidental	COSM900471	238001	ACBD6	Acbd6	Unknown	NA	NA	COSMIC	Mutagenetix	386662
NP_115736	NP_082526	NP_499817	V210M	V210I	Unknown	incidental	COSM1689342	378080	ACBD6	Acbd6	Unknown	NA	NA	COSMIC	Mutagenetix	386662
NP_899233	NP_001029185	NP_492099	D277N	D226E	Unknown	incidental	COSM3516037	367429	ASIC2	Asic2	Unknown	NA	NA	COSMIC	Mutagenetix	301274
NP_899233	NP_001029185	NP_001257251	D277N	D226E	Unknown	incidental	COSM3516037	367429	ASIC2	Asic2	Unknown	NA	NA	COSMIC	Mutagenetix	301276
NP_001085	NP_001029185	NP_510243	D226N	D226E	Unknown	incidental	COSM3516038	367429	ASIC2	Asic2	Unknown	NA	NA	COSMIC	Mutagenetix	274213
NP_001085	NP_001029185	NP_492099	D226N	D226E	Unknown	incidental	COSM3516038	367429	ASIC2	Asic2	Unknown	NA	NA	COSMIC	Mutagenetix	274210
NP_899233	NP_001029185	NP_491196	D277N	D226E	Unknown	incidental	COSM3516037	367429	ASIC2	Asic2	Unknown	NA	NA	COSMIC	Mutagenetix	301272
NP_001085	NP_001029185	NP_001257250	D226N	D226E	Unknown	incidental	COSM3516038	367429	ASIC2	Asic2	Unknown	NA	NA	COSMIC	Mutagenetix	274211
NP_001085	NP_001029185	NP_001257251	D226N	D226E	Unknown	incidental	COSM3516038	367429	ASIC2	Asic2	Unknown	NA	NA	COSMIC	Mutagenetix	274212
NP_001085	NP_001029185	NP_491196	D226N	D226E	Unknown	incidental	COSM3516038	367429	ASIC2	Asic2	Unknown	NA	NA	COSMIC	Mutagenetix	274208
NP_001085	NP_001029185	NP_495302	D226N	D226E	Unknown	incidental	COSM3516038	367429	ASIC2	Asic2	Unknown	NA	NA	COSMIC	Mutagenetix	274209
NP_899233	NP_001029185	NP_495302	D277N	D226E	Unknown	incidental	COSM3516037	367429	ASIC2	Asic2	Unknown	NA	NA	COSMIC	Mutagenetix	301273
NP_899233	NP_001029185	NP_510243	D277N	D226E	Unknown	incidental	COSM3516037	367429	ASIC2	Asic2	Unknown	NA	NA	COSMIC	Mutagenetix	301277
NP_899233	NP_001029185	NP_001257250	D277N	D226E	Unknown	incidental	COSM3516037	367429	ASIC2	Asic2	Unknown	NA	NA	COSMIC	Mutagenetix	301275
NP_899233	NP_001029185	NP_001257251	S342F	S291P	Unknown	incidental	COSM705582	482546	ASIC2	Asic2	Unknown	NA	NA	COSMIC	Mutagenetix	301276
NP_899233	NP_001029185	NP_510243	S342F	S291P	Unknown	incidental	COSM705582	482546	ASIC2	Asic2	Unknown	NA	NA	COSMIC	Mutagenetix	301277
NP_899233	NP_001029185	NP_492099	S342F	S291P	Unknown	incidental	COSM705582	482546	ASIC2	Asic2	Unknown	NA	NA	COSMIC	Mutagenetix	301274
NP_899233	NP_001029185	NP_495302	S342F	S291P	Unknown	incidental	COSM705582	482546	ASIC2	Asic2	Unknown	NA	NA	COSMIC	Mutagenetix	301273
NP_001085	NP_001029185	NP_001257251	S291F	S291P	Unknown	incidental	COSM705583	482546	ASIC2	Asic2	Unknown	NA	NA	COSMIC	Mutagenetix	274212
NP_001085	NP_001029185	NP_510243	S291F	S291P	Unknown	incidental	COSM705583	482546	ASIC2	Asic2	Unknown	NA	NA	COSMIC	Mutagenetix	274213
NP_001085	NP_001029185	NP_495302	S291F	S291P	Unknown	incidental	COSM705583	482546	ASIC2	Asic2	Unknown	NA	NA	COSMIC	Mutagenetix	274209
NP_001085	NP_001029185	NP_001257250	S291F	S291P	Unknown	incidental	COSM705583	482546	ASIC2	Asic2	Unknown	NA	NA	COSMIC	Mutagenetix	274211
NP_001085	NP_001029185	NP_492099	S291F	S291P	Unknown	incidental	COSM705583	482546	ASIC2	Asic2	Unknown	NA	NA	COSMIC	Mutagenetix	274210
NP_899233	NP_001029185	NP_491196	S342F	S291P	Unknown	incidental	COSM705582	482546	ASIC2	Asic2	Unknown	NA	NA	COSMIC	Mutagenetix	301272
NP_899233	NP_001029185	NP_001257250	S342F	S291P	Unknown	incidental	COSM705582	482546	ASIC2	Asic2	Unknown	NA	NA	COSMIC	Mutagenetix	301275
NP_001085	NP_001029185	NP_491196	S291F	S291P	Unknown	incidental	COSM705583	482546	ASIC2	Asic2	Unknown	NA	NA	COSMIC	Mutagenetix	274208
NP_899233	NP_001029185	NP_001257250	I453I	I402V	Unknown	incidental	COSM5577240	61027	ASIC2	Asic2	Unknown	NA	NA	COSMIC	Mutagenetix	301275
NP_001085	NP_001029185	NP_492099	I402I	I402V	Unknown	incidental	COSM5577241	61027	ASIC2	Asic2	Unknown	NA	NA	COSMIC	Mutagenetix	274210
NP_001085	NP_001029185	NP_495302	I402I	I402V	Unknown	incidental	COSM5577241	61027	ASIC2	Asic2	Unknown	NA	NA	COSMIC	Mutagenetix	274209
NP_001085	NP_001029185	NP_491196	I402I	I402V	Unknown	incidental	COSM5577241	61027	ASIC2	Asic2	Unknown	NA	NA	COSMIC	Mutagenetix	274208
NP_001085	NP_001029185	NP_001257250	I402I	I402V	Unknown	incidental	COSM5577241	61027	ASIC2	Asic2	Unknown	NA	NA	COSMIC	Mutagenetix	274211
NP_899233	NP_001029185	NP_001257251	I453I	I402V	Unknown	incidental	COSM5577240	61027	ASIC2	Asic2	Unknown	NA	NA	COSMIC	Mutagenetix	301276
NP_899233	NP_001029185	NP_491196	I453I	I402V	Unknown	incidental	COSM5577240	61027	ASIC2	Asic2	Unknown	NA	NA	COSMIC	Mutagenetix	301272
NP_899233	NP_001029185	NP_510243	I453I	I402V	Unknown	incidental	COSM5577240	61027	ASIC2	Asic2	Unknown	NA	NA	COSMIC	Mutagenetix	301277
[truncated: 208,945+ more rows]
