# Supplementary material for: ConVarT: a search engine for matching human genetic variants with variants from non-human species
Source: Nucleic Acids Res. 2021 Oct 28;50(D1):D1172–8. doi: 10.1093/nar/gkab939 (PMC8728286; doi:10.1093/nar/gkab939)
Supplement: gkab939_Supplemental_Files [file gkab939_supplemental_files.zip › Table S10.xls]

## Sheet: Sheet1
Human_Protein_ID	Mouse_Protein_ID	C_elegans_Protein_ID	Human_Variation	Mouse_Variation	Human_Clinical_Significance	Mouse_Significance	Human_Variant_ID	Mouse_Variant_ID	Human_Gene_name	Mouse_Gene_Name	Human_Disease	Mouse_Phenotype	Allele_Frequency	Source	msa_index
NP_570602	NP_001074536		T278N	T291A	unknown	unknown	rs375770905	60919715	A1BG	A1bg	Unknown	NA	3.6106e-05	gnomAD	71287
NP_570602	NP_001074536		S482T	S500T	unknown	unknown	rs1163967213	60917900	A1BG	A1bg	Unknown	NA	1.64297e-05	gnomAD	71287
NP_570602	NP_001074536		C93*	C96F	unknown	unknown	rs1286239067	60920810	A1BG	A1bg	Unknown	NA	0	gnomAD	71287
NP_001073907	NP_001009819		Y113H	Y143H	unknown	unknown	rs1195221584	128766986	A3GALT2	A3galt2	Unknown	NA	0	gnomAD	65200
NP_056480	NP_700465		R410H	R410H	Uncertain significance	unknown	46248rs-?	102339206	AAAS	Aaas	Glucocorticoid deficiency with achalasia	NA	NA	ClinVar	23300
NP_056480	NP_700465		R286*	R286L	Unknown	unknown	COSM1932894	102340022	AAAS	Aaas	Unknown	NA	NA	COSMIC	23300
NP_056480	NP_700465		R410H	R410H	Unknown	unknown	COSM940973	102339206	AAAS	Aaas	Unknown	NA	NA	COSMIC	23300
NP_056480	NP_700465		R286*	R286L	unknown	unknown	rs145446970	102340022	AAAS	Aaas	Unknown	NA	4.24298e-05	gnomAD	23300
NP_056480	NP_700465		R410H	R410H	unknown	unknown	rs768786904	102339206	AAAS	Aaas	Unknown	NA	7.95317e-06	gnomAD	23300
NP_997248	NP_001121563		T199N	T199A	unknown	unknown	rs1233157954	60019206	AADACL2	Aadacl2	Unknown	NA	4.10789e-06	gnomAD	6504
NP_997248	NP_001121563		C338S	C338R	unknown	unknown	rs377182225	60025077	AADACL2	Aadacl2	Unknown	NA	3.98508e-06	gnomAD	6504
NP_997248	NP_001121563		C338R	C338R	unknown	unknown	rs754171435	60025077	AADACL2	Aadacl2	Unknown	NA	7.96883e-06	gnomAD	6504
NP_997248	NP_001121563		M392V	M392I	unknown	unknown	rs1329927891	60025241	AADACL2	Aadacl2	Unknown	NA	3.99837e-06	gnomAD	6504
NP_001013652	NP_001074717		N269Y	N269I	NEUTRAL	unknown	COSM5560885	144622980	AADACL4	Aadacl4	Unknown	NA	NA	COSMIC	65961
NP_001013652	NP_001074717		E345E	E345D	NEUTRAL	unknown	COSM5589482	144623209	AADACL4	Aadacl4	Unknown	NA	NA	COSMIC	65961
NP_001013652	NP_001074717		N58Y	N58I	NEUTRAL	unknown	COSM1472494	144617828	AADACL4	Aadacl4	Unknown	NA	NA	COSMIC	65961
NP_001013652	NP_001074717		T96T	T96A	NEUTRAL	unknown	COSM3965753	144617941	AADACL4	Aadacl4	Unknown	NA	NA	COSMIC	65961
NP_001013652	NP_001074717		V187I	V187M	unknown	unknown	rs967595253	144622733	AADACL4	Aadacl4	Unknown	NA	3.18451e-05	gnomAD	65961
NP_001013652	NP_001074717		W369L	W369*	unknown	unknown	rs574442131	144623280	AADACL4	Aadacl4	Unknown	NA	0.00020287	gnomAD	65961
NP_001013652	NP_001074717		W369L	W369G	unknown	unknown	rs574442131	144623279	AADACL4	Aadacl4	Unknown	NA	0.00020287	gnomAD	65961
NP_001013652	NP_001074717		M68T	M68K	unknown	unknown	rs767429067	144617858	AADACL4	Aadacl4	Unknown	NA	3.97655e-06	gnomAD	65961
NP_001273612	NP_035964		E163G	E163V	unknown	phenotypic	rs751031083	5220747	AADAT	Aadat	Unknown	Homozygous null mice are viable and display earlier eye opening and development of air righting and open field crossing responses, and transient hyperactivity and neuronal abnormalities.	2.78649e-05	gnomAD	52323
NP_078942	NP_080133		E155*	E155G	Unknown	unknown	COSM278485	63619160	AAGAB	Aagab	Unknown	NA	NA	COSMIC	42308
NP_078942	NP_080133		E155V	E155G	unknown	unknown	rs749862948	63619160	AAGAB	Aagab	Unknown	NA	4.00753e-06	gnomAD	42308
NP_001160051	NP_033721		Y213C	Y166C	unknown	unknown	rs778561925	116596973	AANAT	Aanat	Unknown	NA	1.74151e-05	gnomAD	25322
NP_001160051	NP_033721		Y213D	Y166C	unknown	unknown	rs1416629954	116596973	AANAT	Aanat	Unknown	NA	3.18796e-05	gnomAD	25322
NP_001079	NP_033721		Y168D	Y166C	unknown	unknown	rs1416629954	116596973	AANAT	Aanat	Unknown	NA	3.18796e-05	gnomAD	54040
NP_001079	NP_033721		Y168C	Y166C	unknown	unknown	rs778561925	116596973	AANAT	Aanat	Unknown	NA	NA	gnomAD	54040
NP_001248363	NP_659078		I196V	I196V	unknown	unknown	rs199585384	101411160	AARSD1	Aarsd1	Unknown	NA	7.95305e-06	gnomAD	13628
NP_001248363	NP_659078		N280T	N280D	unknown	unknown	19578grs-?	101410377	AARSD1	Aarsd1	Unknown	NA	3.97712e-06	gnomAD	13628
NP_001248363	NP_659078		I64V	I64F	unknown	unknown	rs772620932	101414078	AARSD1	Aarsd1	Unknown	NA	3.58027e-05	gnomAD	13628
NP_001073864	NP_001185716		H677Y	H625Y	MODERATE	unknown	rs61738829	120011525	AATK	Aatk	Unknown	NA	NA	dbSNP	78646
NP_004911	NP_001185716		H574Y	H625Y	MODERATE	unknown	rs61738829	120011525	AATK	Aatk	Unknown	NA	NA	dbSNP	91499
NP_001073864	NP_001185716		H677Q	H625Y	NEUTRAL	unknown	COSM1283146	120011525	AATK	Aatk	Unknown	NA	NA	COSMIC	78646
NP_001073864	NP_001185716		H677Q	H625Y	NEUTRAL	unknown	COSM1283145	120011525	AATK	Aatk	Unknown	NA	NA	COSMIC	78646
NP_001073864	NP_001185716		D873N	D829N	Unknown	unknown	COSM6309262	120010913	AATK	Aatk	Unknown	NA	NA	COSMIC	78646
NP_001073864	NP_001185716		D873N	D829N	Unknown	unknown	COSM6309261	120010913	AATK	Aatk	Unknown	NA	NA	COSMIC	78646
NP_001073864	NP_001185714		E1116V	E1117G	unknown	unknown	rs766304985	120010219	AATK	Aatk	Unknown	NA	4.95693e-05	gnomAD	78645
NP_001073864	NP_001185714		G20S	G29S	unknown	unknown	rs1219006974	120021533	AATK	Aatk	Unknown	NA	4.13486e-06	gnomAD	78645
NP_001073864	NP_001185714		V950M	V963M	unknown	unknown	rs752841979	120010682	AATK	Aatk	Unknown	NA	8.32279e-06	gnomAD	78645
NP_001073864	NP_001185716		S1098P	S1042P	unknown	unknown	rs1471186145	120010274	AATK	Aatk	Unknown	NA	6.93231e-06	gnomAD	78646
NP_001073864	NP_001185716		S1125L	S1069P	unknown	unknown	rs1199723204	120010193	AATK	Aatk	Unknown	NA	7.92167e-06	gnomAD	78646
NP_001073864	NP_001185716		T1138N	T1082A	unknown	unknown	rs781098815	120010154	AATK	Aatk	Unknown	NA	0	gnomAD	78646
NP_001073864	NP_001185716		S1348F	S1291P	unknown	unknown	rs780118803	120009317	AATK	Aatk	Unknown	NA	6.26896e-06	gnomAD	78646
NP_001073864	NP_001185716		S1348P	S1291P	unknown	unknown	rs751486759	120009317	AATK	Aatk	Unknown	NA	6.30756e-06	gnomAD	78646
NP_001073864	NP_001185716		D76Y	D28G	unknown	unknown	rs200778338	120018855	AATK	Aatk	Unknown	NA	0	gnomAD	78646
NP_001073864	NP_001185716		H677Q	H625Y	unknown	unknown	9479grs-?	120011525	AATK	Aatk	Unknown	NA	3.18735e-05	gnomAD	78646
NP_001073864	NP_001185716		H677Y	H625Y	unknown	unknown	rs61738829	120011525	AATK	Aatk	Unknown	NA	0.00256984	gnomAD	78646
NP_001073864	NP_001185716		D873N	D829N	unknown	unknown	rs558149473	120010913	AATK	Aatk	Unknown	NA	5.41126e-05	gnomAD	78646
NP_775099	NP_780419		D590A	D587G	Uncertain significance	phenotypic	39079rs-?	13321848	ABCA12	Abca12	Congenital ichthyosis of skin	Mice homozygous for a null allele exhibit neonatal lethality associated with defective skin development and abnormal lung morphology.	NA	ClinVar	44204
NP_775099	NP_780419		A708A	A705V	Benign	phenotypic	rs10198064	13878240	ABCA12	Abca12	Congenital ichthyosiform erythroderma;not specified	Mice homozygous for a null allele exhibit neonatal lethality associated with defective skin development and abnormal lung morphology.	0.14967	ClinVar	44204
NP_775099	NP_780419		A708A	A705V	LOW	phenotypic	rs10198064	13878240	ABCA12	Abca12	Unknown	Mice homozygous for a null allele exhibit neonatal lethality associated with defective skin development and abnormal lung morphology.	NA	dbSNP	44204
NP_056472	NP_780419		A390A	A705V	LOW	phenotypic	rs10198064	13878240	ABCA12	Abca12	Unknown	Mice homozygous for a null allele exhibit neonatal lethality associated with defective skin development and abnormal lung morphology.	NA	dbSNP	60399
NP_056472	NP_780419		T2193P	T2511K	Unknown	phenotypic	COSM4309442	16073870	ABCA12	Abca12	Unknown	Mice homozygous for a null allele exhibit neonatal lethality associated with defective skin development and abnormal lung morphology.	NA	COSMIC	60399
NP_775099	NP_780419		T2511P	T2511K	Unknown	phenotypic	COSM1669732	16073870	ABCA12	Abca12	Unknown	Mice homozygous for a null allele exhibit neonatal lethality associated with defective skin development and abnormal lung morphology.	NA	COSMIC	44204
NP_775099	NP_780419		A708V	A705V		phenotypic	COSM1016126	13878240	ABCA12	Abca12	Unknown	Mice homozygous for a null allele exhibit neonatal lethality associated with defective skin development and abnormal lung morphology.	NA	COSMIC	44204
NP_056472	NP_780419		A390V	A705V		phenotypic	COSM4867589	13878240	ABCA12	Abca12	Unknown	Mice homozygous for a null allele exhibit neonatal lethality associated with defective skin development and abnormal lung morphology.	NA	COSMIC	60399
NP_775099	NP_780419		D1026A	D1023G	unknown	phenotypic	rs758756508	1787255	ABCA12	Abca12	Unknown	Mice homozygous for a null allele exhibit neonatal lethality associated with defective skin development and abnormal lung morphology.	3.98019e-06	gnomAD	44204
NP_775099	NP_780419		D1026G	D1023G	unknown	phenotypic	rs758756508	1787255	ABCA12	Abca12	Unknown	Mice homozygous for a null allele exhibit neonatal lethality associated with defective skin development and abnormal lung morphology.	3.98019e-06	gnomAD	44204
NP_775099	NP_780419		I1530N	I1530T	unknown	phenotypic	rs761934025	5136151	ABCA12	Abca12	Unknown	Mice homozygous for a null allele exhibit neonatal lethality associated with defective skin development and abnormal lung morphology.	3.98168e-06	gnomAD	44204
NP_775099	NP_780419		D590A	D587G	unknown	phenotypic	rs748402637	13321848	ABCA12	Abca12	Unknown	Mice homozygous for a null allele exhibit neonatal lethality associated with defective skin development and abnormal lung morphology.	2.78476e-05	gnomAD	44204
NP_775099	NP_780419		A708V	A705V	unknown	phenotypic	rs756116447	13878240	ABCA12	Abca12	Unknown	Mice homozygous for a null allele exhibit neonatal lethality associated with defective skin development and abnormal lung morphology.	3.98057e-06	gnomAD	44204
NP_775099	NP_780419		S726Y	S723F	unknown	phenotypic	rs771847743	5195814	ABCA12	Abca12	Unknown	Mice homozygous for a null allele exhibit neonatal lethality associated with defective skin development and abnormal lung morphology.	1.19355e-05	gnomAD	44204
NP_775099	NP_780419		V2070I	V2070I	Conflicting interpretations of pathogenicity	unknown	rs145980660	71265887	ABCA12	Abca12	not provided|Congenital ichthyosis of skin	NA	NA	ClinVar	44204
NP_775099	NP_780419		Q1047K	Q1044K	Unknown	unknown	COSM6156692	71302671	ABCA12	Abca12	Unknown	NA	NA	COSMIC	44204
NP_056472	NP_780419		Q729K	Q1044K	Unknown	unknown	COSM6156693	71302671	ABCA12	Abca12	Unknown	NA	NA	COSMIC	60399
NP_775099	NP_780419		V1085L	V1082A	Unknown	unknown	COSM4091053	71300960	ABCA12	Abca12	Unknown	NA	NA	COSMIC	44204
NP_056472	NP_780419		V767L	V1082A	Unknown	unknown	COSM4091054	71300960	ABCA12	Abca12	Unknown	NA	NA	COSMIC	60399
NP_056472	NP_780419		I860I	I1175V	NEUTRAL	unknown	COSM6589467	71294819	ABCA12	Abca12	Unknown	NA	NA	COSMIC	60399
NP_775099	NP_780419		I1178I	I1175V	NEUTRAL	unknown	COSM6589466	71294819	ABCA12	Abca12	Unknown	NA	NA	COSMIC	44204
NP_056472	NP_780419		I1017I	I1335F	NEUTRAL	unknown	COSM4814388	71291492	ABCA12	Abca12	Unknown	NA	NA	COSMIC	60399
NP_775099	NP_780419		I1335I	I1335F	NEUTRAL	unknown	COSM3838534	71291492	ABCA12	Abca12	Unknown	NA	NA	COSMIC	44204
NP_056472	NP_780419		D1090Y	D1408V	Unknown	unknown	COSM4657983	71288697	ABCA12	Abca12	Unknown	NA	NA	COSMIC	60399
NP_775099	NP_780419		D1408Y	D1408V	Unknown	unknown	COSM4657982	71288697	ABCA12	Abca12	Unknown	NA	NA	COSMIC	44204
NP_056472	NP_780419		D1220V	D1538G	Unknown	unknown	COSM6156697	71285705	ABCA12	Abca12	Unknown	NA	NA	COSMIC	60399
NP_775099	NP_780419		D1538V	D1538G	Unknown	unknown	COSM6156696	71285705	ABCA12	Abca12	Unknown	NA	NA	COSMIC	44204
NP_775099	NP_780419		D1814Y	D1814A	Unknown	unknown	COSM6589464	71279402	ABCA12	Abca12	Unknown	NA	NA	COSMIC	44204
NP_056472	NP_780419		D1496Y	D1814A	Unknown	unknown	COSM6589465	71279402	ABCA12	Abca12	Unknown	NA	NA	COSMIC	60399
NP_775099	NP_780419		D1930N	D1930N	Unknown	unknown	COSM1691967	71272460	ABCA12	Abca12	Unknown	NA	NA	COSMIC	44204
NP_056472	NP_780419		I1646T	I1964N	Unknown	unknown	COSM4876097	71268230	ABCA12	Abca12	Unknown	NA	NA	COSMIC	60399
NP_775099	NP_780419		I1964T	I1964N	Unknown	unknown	COSM1016095	71268230	ABCA12	Abca12	Unknown	NA	NA	COSMIC	44204
NP_056472	NP_780419		Q314*	Q629*	NEUTRAL	unknown	COSM4948088	71317162	ABCA12	Abca12	Unknown	NA	NA	COSMIC	60399
NP_775099	NP_780419		Q632*	Q629*	NEUTRAL	unknown	COSM1405257	71317162	ABCA12	Abca12	Unknown	NA	NA	COSMIC	44204
NP_056472	NP_780419		T460T	T775A	Unknown	unknown	COSM4837950	71313959	ABCA12	Abca12	Unknown	NA	NA	COSMIC	60399
NP_775099	NP_780419		T778T	T775A	Unknown	unknown	COSM4837949	71313959	ABCA12	Abca12	Unknown	NA	NA	COSMIC	44204
NP_056472	NP_780419		H536N	H851N		unknown	COSM5018508	71309800	ABCA12	Abca12	Unknown	NA	NA	COSMIC	60399
NP_775099	NP_780419		H854N	H851N		unknown	COSM5018507	71309800	ABCA12	Abca12	Unknown	NA	NA	COSMIC	44204
NP_775099	NP_780419		Q1047H	Q1044K	unknown	unknown	rs199738768	71302671	ABCA12	Abca12	Unknown	NA	7.97435e-06	gnomAD	44204
NP_775099	NP_780419		V1085I	V1082A	unknown	unknown	rs373340066	71300960	ABCA12	Abca12	Unknown	NA	1.19419e-05	gnomAD	44204
NP_775099	NP_780419		I1138V	I1135V	unknown	unknown	rs143283411	71294939	ABCA12	Abca12	Unknown	NA	7.95824e-06	gnomAD	44204
NP_775099	NP_780419		I1165T	I1162T	unknown	unknown	rs1367105071	71294857	ABCA12	Abca12	Unknown	NA	3.97735e-06	gnomAD	44204
NP_775099	NP_780419		M1318R	M1315K	unknown	unknown	rs541798398	71292446	ABCA12	Abca12	Unknown	NA	2.78718e-05	gnomAD	44204
NP_775099	NP_780419		I1335F	I1335F	unknown	unknown	rs774635384	71291492	ABCA12	Abca12	Unknown	NA	3.97985e-06	gnomAD	44204
NP_775099	NP_780419		D1408Y	D1408V	unknown	unknown	rs867017122	71288697	ABCA12	Abca12	Unknown	NA	0	gnomAD	44204
NP_775099	NP_780419		V1657M	V1657A	unknown	unknown	rs201708455	71283952	ABCA12	Abca12	Unknown	NA	3.21105e-05	gnomAD	44204
NP_775099	NP_780419		D179V	D179V	unknown	unknown	rs771624564	71349174	ABCA12	Abca12	Unknown	NA	3.99562e-06	gnomAD	44204
NP_775099	NP_780419		C185R	C185*	unknown	unknown	rs753464580	71349155	ABCA12	Abca12	Unknown	NA	7.97995e-06	gnomAD	44204
NP_775099	NP_780419		V2044L	V2044I	unknown	unknown	rs1236587352	71265965	ABCA12	Abca12	Unknown	NA	7.97086e-06	gnomAD	44204
NP_775099	NP_780419		V2070L	V2070I	unknown	unknown	rs145980660	71265887	ABCA12	Abca12	Unknown	NA	3.98019e-06	gnomAD	44204
NP_775099	NP_780419		V2070I	V2070I	unknown	unknown	rs145980660	71265887	ABCA12	Abca12	Unknown	NA	0.00186831	gnomAD	44204
NP_775099	NP_780419		Q2149H	Q2149K	unknown	unknown	rs147074166	71263614	ABCA12	Abca12	Unknown	NA	3.98283e-06	gnomAD	44204
NP_775099	NP_780419		V2370A	V2370I	unknown	unknown	rs752156383	71258222	ABCA12	Abca12	Unknown	NA	2.7878e-05	gnomAD	44204
NP_775099	NP_780419		V2370I	V2370I	unknown	unknown	rs1335174505	71258222	ABCA12	Abca12	Unknown	NA	3.98305e-06	gnomAD	44204
NP_775099	NP_780419		N2438D	N2438S	unknown	unknown	rs747816891	71249885	ABCA12	Abca12	Unknown	NA	3.98508e-06	gnomAD	44204
NP_775099	NP_780419		M2497T	M2497K	unknown	unknown	rs770738451	71247184	ABCA12	Abca12	Unknown	NA	1.19444e-05	gnomAD	44204
NP_775099	NP_780419		H2524Q	H2524Q	unknown	unknown	rs1281321207	71244840	ABCA12	Abca12	Unknown	NA	3.98149e-06	gnomAD	44204
NP_775099	NP_780419		N577S	N574K	unknown	unknown	rs762884225	71319924	ABCA12	Abca12	Unknown	NA	3.97886e-06	gnomAD	44204
NP_775099	NP_780419		D906G	D903G	unknown	unknown	rs1171750200	71303612	ABCA12	Abca12	Unknown	NA	3.98568e-06	gnomAD	44204
NP_689914	NP_839990		T162T	T162A	LOW	unknown	rs17132152	9256185	ABCA13	Abca13	Unknown	NA	NA	dbSNP	23265
NP_689914	NP_839990		I1323I	I1326F	NEUTRAL	unknown	COSM5525981	9292114	ABCA13	Abca13	Unknown	NA	NA	COSMIC	23265
NP_689914	NP_839990		T162T	T162A	NEUTRAL	unknown	COSM4162264	9256185	ABCA13	Abca13	Unknown	NA	NA	COSMIC	23265
NP_689914	NP_839990		V1772L	V1774A	NEUTRAL	unknown	COSM7253443	9293459	ABCA13	Abca13	Unknown	NA	NA	COSMIC	23265
NP_689914	NP_839990		V1772I	V1774A	NEUTRAL	unknown	COSM5743194	9293459	ABCA13	Abca13	Unknown	NA	NA	COSMIC	23265
NP_689914	NP_839990		S2620N	S2588G	NEUTRAL	unknown	COSM223164	9298016	ABCA13	Abca13	Unknown	NA	NA	COSMIC	23265
NP_689914	NP_839990		E2640K	E2608K	NEUTRAL	unknown	COSM6440600	9298076	ABCA13	Abca13	Unknown	NA	NA	COSMIC	23265
NP_689914	NP_839990		F2693L	F2661L	NEUTRAL	unknown	COSM6514982	9298235	ABCA13	Abca13	Unknown	NA	NA	COSMIC	23265
NP_689914	NP_839990		C2956W	C2924W		unknown	COSM1736081	9309047	ABCA13	Abca13	Unknown	NA	NA	COSMIC	23265
NP_689914	NP_839990		I3125I	I3093V	NEUTRAL	unknown	COSM242712	9328098	ABCA13	Abca13	Unknown	NA	NA	COSMIC	23265
NP_689914	NP_839990		S3461C	S3429R	Unknown	unknown	COSM4952603	9378215	ABCA13	Abca13	Unknown	NA	NA	COSMIC	23265
NP_689914	NP_839990		C3558F	C3526S	Unknown	unknown	COSM6400116	9378504	ABCA13	Abca13	Unknown	NA	NA	COSMIC	23265
NP_689914	NP_839990		V3588I	V3556A	Unknown	unknown	COSM5600957	9397815	ABCA13	Abca13	Unknown	NA	NA	COSMIC	23265
NP_689914	NP_839990		L376Q	L376Q	NEUTRAL	unknown	COSM4171660	9269194	ABCA13	Abca13	Unknown	NA	NA	COSMIC	23265
NP_689914	NP_839990		R4180M	R4148S	NEUTRAL	unknown	COSM6260256	9483890	ABCA13	Abca13	Unknown	NA	NA	COSMIC	23265
NP_689914	NP_839990		L4235H	L4210P	Unknown	unknown	COSM3881559	9510620	ABCA13	Abca13	Unknown	NA	NA	COSMIC	23265
NP_689914	NP_839990		G4274E	G4249V		unknown	COSM4564576	9522341	ABCA13	Abca13	Unknown	NA	NA	COSMIC	23265
NP_689914	NP_839990		G4274W	G4249V	NEUTRAL	unknown	COSM364067	9522341	ABCA13	Abca13	Unknown	NA	NA	COSMIC	23265
NP_689914	NP_839990		W4369C	W4342L	Unknown	unknown	COSM3832959	9534456	ABCA13	Abca13	Unknown	NA	NA	COSMIC	23265
NP_689914	NP_839990		R443I	R443S		unknown	COSM3264170	9273951	ABCA13	Abca13	Unknown	NA	NA	COSMIC	23265
NP_689914	NP_839990		V4463M	V4437I		unknown	COSM5710614	9567708	ABCA13	Abca13	Unknown	NA	NA	COSMIC	23265
NP_689914	NP_839990		R4843C	R4818C	NEUTRAL	unknown	COSM7353480	9621892	ABCA13	Abca13	Unknown	NA	NA	COSMIC	23265
NP_689914	NP_839990		H5017R	H4992R	Unknown	unknown	COSM1181236	9682056	ABCA13	Abca13	Unknown	NA	NA	COSMIC	23265
NP_689914	NP_839990		S735L	S738P	NEUTRAL	unknown	COSM4827739	9290350	ABCA13	Abca13	Unknown	NA	NA	COSMIC	23265
NP_689914	NP_839990		F8F	F8L	NEUTRAL	unknown	COSM6563352	9191987	ABCA13	Abca13	Unknown	NA	NA	COSMIC	23265
NP_689914	NP_839990		Y971H	Y974H	NEUTRAL	unknown	COSM4841026	9291058	ABCA13	Abca13	Unknown	NA	NA	COSMIC	23265
NP_689914	NP_839990		Y971F	Y974H	NEUTRAL	unknown	COSM3639288	9291058	ABCA13	Abca13	Unknown	NA	NA	COSMIC	23265
NP_689914	NP_839990		I1161V	I1164L	unknown	unknown	rs1446628187	9291628	ABCA13	Abca13	Unknown	NA	1.07062e-05	gnomAD	23265
NP_689914	NP_839990		Q119K	Q119R	unknown	unknown	rs1269639240	9249658	ABCA13	Abca13	Unknown	NA	3.18593e-05	gnomAD	23265
NP_689914	NP_839990		D1233G	D1236G	unknown	unknown	rs936705283	9291845	ABCA13	Abca13	Unknown	NA	7.15318e-06	gnomAD	23265
NP_689914	NP_839990		L1248V	L1251F	unknown	unknown	rs1300013661	9291889	ABCA13	Abca13	Unknown	NA	3.18674e-05	gnomAD	23265
NP_689914	NP_839990		I1323V	I1326F	unknown	unknown	rs780349533	9292114	ABCA13	Abca13	Unknown	NA	8.55959e-06	gnomAD	23265
NP_689914	NP_839990		N1494S	N1497S	unknown	unknown	rs1476166202	9292628	ABCA13	Abca13	Unknown	NA	4.15469e-06	gnomAD	23265
NP_689914	NP_839990		V1500I	V1503A	unknown	unknown	rs1386403325	9292646	ABCA13	Abca13	Unknown	NA	0	gnomAD	23265
NP_689914	NP_839990		V1500L	V1503A	unknown	unknown	rs1386403325	9292646	ABCA13	Abca13	Unknown	NA	3.18634e-05	gnomAD	23265
NP_689914	NP_839990		I166V	I166V	unknown	unknown	rs762091035	9256197	ABCA13	Abca13	Unknown	NA	4.01345e-06	gnomAD	23265
NP_689914	NP_839990		K168N	K168N	unknown	unknown	rs750839597	9256205	ABCA13	Abca13	Unknown	NA	8.02691e-06	gnomAD	23265
NP_689914	NP_839990		N2001H	N2002S	unknown	unknown	rs747664389	9294143	ABCA13	Abca13	Unknown	NA	8.92069e-06	gnomAD	23265
NP_689914	NP_839990		V2149L	V2141L	unknown	unknown	rs370506405	9294559	ABCA13	Abca13	Unknown	NA	1.27627e-05	gnomAD	23265
NP_689914	NP_839990		S2342T	S2317G	unknown	unknown	rs1315863538	9297203	ABCA13	Abca13	Unknown	NA	4.10775e-06	gnomAD	23265
NP_689914	NP_839990		V2491I	V2459F	unknown	unknown	rs573838222	9297629	ABCA13	Abca13	Unknown	NA	7.13073e-05	gnomAD	23265
NP_689914	NP_839990		V2491L	V2459F	unknown	unknown	rs573838222	9297629	ABCA13	Abca13	Unknown	NA	4.0149e-06	gnomAD	23265
NP_689914	NP_839990		S2620N	S2588G	unknown	unknown	rs767239653	9298016	ABCA13	Abca13	Unknown	NA	1.22401e-05	gnomAD	23265
NP_689914	NP_839990		V2716M	V2684L	unknown	unknown	rs759774789	9298304	ABCA13	Abca13	Unknown	NA	4.88577e-06	gnomAD	23265
NP_689914	NP_839990		I2990M	I2958V	unknown	unknown	rs564678491	9314491	ABCA13	Abca13	Unknown	NA	2.40691e-05	gnomAD	23265
NP_689914	NP_839990		I3125V	I3093V	unknown	unknown	rs200031574	9328098	ABCA13	Abca13	Unknown	NA	1.42523e-05	gnomAD	23265
NP_689914	NP_839990		K3137R	K3105N	unknown	unknown	rs750716686	9328136	ABCA13	Abca13	Unknown	NA	4.01226e-06	gnomAD	23265
NP_689914	NP_839990		C3558S	C3526S	unknown	unknown	rs907405811	9378504	ABCA13	Abca13	Unknown	NA	4.1901e-06	gnomAD	23265
NP_689914	NP_839990		C3558*	C3526S	unknown	unknown	rs774551950	9378504	ABCA13	Abca13	Unknown	NA	4.18803e-06	gnomAD	23265
NP_689914	NP_839990		V3588I	V3556A	unknown	unknown	rs550147047	9397815	ABCA13	Abca13	Unknown	NA	1.28654e-05	gnomAD	23265
NP_689914	NP_839990		I3597T	I3565N	unknown	unknown	rs372065682	9397842	ABCA13	Abca13	Unknown	NA	5.37767e-06	gnomAD	23265
NP_689914	NP_839990		G3658R	G3626W	unknown	unknown	rs1197892471	9399303	ABCA13	Abca13	Unknown	NA	4.01365e-06	gnomAD	23265
NP_689914	NP_839990		G3658E	G3626W	unknown	unknown	rs1278006656	9399303	ABCA13	Abca13	Unknown	NA	3.19428e-05	gnomAD	23265
NP_689914	NP_839990		R4180M	R4148S	unknown	unknown	rs1336119239	9483890	ABCA13	Abca13	Unknown	NA	0	gnomAD	23265
NP_689914	NP_839990		R4180G	R4148S	unknown	unknown	rs867055556	9483890	ABCA13	Abca13	Unknown	NA	0	gnomAD	23265
NP_689914	NP_839990		G4274R	G4249V	unknown	unknown	rs1301607990	9522341	ABCA13	Abca13	Unknown	NA	4.0121e-06	gnomAD	23265
NP_689914	NP_839990		W4369R	W4342L	unknown	unknown	rs758651354	9534456	ABCA13	Abca13	Unknown	NA	1.63103e-05	gnomAD	23265
NP_689914	NP_839990		I4432V	I4406L	unknown	unknown	rs751213001	9566278	ABCA13	Abca13	Unknown	NA	4.02191e-06	gnomAD	23265
NP_689914	NP_839990		R443I	R443S	unknown	unknown	rs917987175	9273951	ABCA13	Abca13	Unknown	NA	8.05082e-06	gnomAD	23265
NP_689914	NP_839990		V4463M	V4437I	unknown	unknown	rs760368793	9567708	ABCA13	Abca13	Unknown	NA	4.46023e-05	gnomAD	23265
NP_689914	NP_839990		M4554I	M4528L	unknown	unknown	rs142532424	9577170	ABCA13	Abca13	Unknown	NA	0.000146212	gnomAD	23265
NP_689914	NP_839990		R4843L	R4818C	unknown	unknown	rs752658494	9621892	ABCA13	Abca13	Unknown	NA	1.21339e-05	gnomAD	23265
NP_689914	NP_839990		R4843C	R4818C	unknown	unknown	rs61737750	9621892	ABCA13	Abca13	Unknown	NA	0.0029927	gnomAD	23265
NP_689914	NP_839990		L5002*	L4977*	unknown	unknown	120713grs-?	9682011	ABCA13	Abca13	Unknown	NA	4.02191e-06	gnomAD	23265
NP_689914	NP_839990		W774S	W776*	unknown	unknown	rs369507278	9290465	ABCA13	Abca13	Unknown	NA	4.28761e-05	gnomAD	23265
NP_689914	NP_839990		W774*	W776*	unknown	unknown	rs766475053	9290465	ABCA13	Abca13	Unknown	NA	4.02379e-06	gnomAD	23265
NP_689914	NP_839990		F8L	F8L	unknown	unknown	rs1288954962	9191987	ABCA13	Abca13	Unknown	NA	7.0505e-06	gnomAD	23265
NP_689914	NP_839990		Y971H	Y974H	unknown	unknown	rs759671430	9291058	ABCA13	Abca13	Unknown	NA	4.02823e-06	gnomAD	23265
NP_000341	NP_031404		V1535L	V1534A	Unknown	phenotypic	COSM6373839	6516211	ABCA4	Abca4	Unknown	Mice homozygous for targeted mutations that inactivate the gene display delayed rod dark adaptation and are a model for juvenile macular degeneration.	NA	COSMIC	75564
NP_000341	NP_031404		Y1889*	Y1888C	Unknown	phenotypic	COSM465117	16185895	ABCA4	Abca4	Unknown	Mice homozygous for targeted mutations that inactivate the gene display delayed rod dark adaptation and are a model for juvenile macular degeneration.	NA	COSMIC	75564
NP_000341	NP_031404		I1377V	I1376F	Uncertain significance	unknown	56085rs-?	122136981	ABCA4	Abca4	Retinal dystrophy	NA	NA	ClinVar	75564
NP_000341	NP_031404		L1390P	L1389P	not provided	unknown	rs61752430	122137021	ABCA4	Abca4	not provided	NA	0	ClinVar	75564
NP_000341	NP_031404		A1773V	A1772V	Likely pathogenic	unknown	rs760549861	122156343	ABCA4	Abca4	Stargardt disease 1;not provided	NA	8e-05	ClinVar	75564
NP_000341	NP_031404		S206R	S206R	Conflicting interpretations of pathogenicity	unknown	rs61748536	122069012	ABCA4	Abca4	not provided;not specified	NA	0.00491	ClinVar	75564
NP_000341	NP_031404		V30M	V30M	Uncertain significance	unknown	rs202127496	122052923	ABCA4	Abca4	not provided	NA	4e-05	ClinVar	75564
NP_000341	NP_031404		N693K	N693K	Uncertain significance	unknown	56145rs-?	122105449	ABCA4	Abca4	ABCA4-Related Disorders	NA	NA	ClinVar	75564
NP_000341	NP_031404		T971N	T971S	Likely pathogenic	unknown	rs61749450	122121798	ABCA4	Abca4	not provided	NA	0	ClinVar	75564
NP_000341	NP_031404		S206R	S206R	MODERATE	unknown	rs61748536	122069012	ABCA4	Abca4	Unknown	NA	NA	dbSNP	75564
NP_000341	NP_031404		V1083A	V1083M	Unknown	unknown	COSM1126916	122126878	ABCA4	Abca4	Unknown	NA	NA	COSMIC	75564
NP_000341	NP_031404		R1170K	R1170K	NEUTRAL	unknown	COSM3493473	122128305	ABCA4	Abca4	Unknown	NA	NA	COSMIC	75564
NP_000341	NP_031404		I1377I	I1376F	NEUTRAL	unknown	COSM5381742	122136981	ABCA4	Abca4	Unknown	NA	NA	COSMIC	75564
NP_000341	NP_031404		A1773V	A1772V	Unknown	unknown	COSM1580382	122156343	ABCA4	Abca4	Unknown	NA	NA	COSMIC	75564
NP_000341	NP_031404		S206R	S206R		unknown	COSM2260698	122069012	ABCA4	Abca4	Unknown	NA	NA	COSMIC	75564
NP_000341	NP_031404		I268I	I268V		unknown	COSM6270393	122080941	ABCA4	Abca4	Unknown	NA	NA	COSMIC	75564
NP_000341	NP_031404		I268I	I268V	NEUTRAL	unknown	COSM3985324	122080941	ABCA4	Abca4	Unknown	NA	NA	COSMIC	75564
NP_000341	NP_031404		M1007T	M1007K	unknown	unknown	rs370665697	122123660	ABCA4	Abca4	Unknown	NA	3.97643e-06	gnomAD	75564
NP_000341	NP_031404		D1048G	D1048V	unknown	unknown	rs751441724	122126213	ABCA4	Abca4	Unknown	NA	3.97893e-06	gnomAD	75564
NP_000341	NP_031404		R1170K	R1170K	unknown	unknown	rs757421299	122128305	ABCA4	Abca4	Unknown	NA	3.97678e-06	gnomAD	75564
NP_000341	NP_031404		I1377V	I1376F	unknown	unknown	rs1327707460	122136981	ABCA4	Abca4	Unknown	NA	3.98232e-06	gnomAD	75564
NP_000341	NP_031404		I1377M	I1376F	unknown	unknown	rs145681797	122136981	ABCA4	Abca4	Unknown	NA	3.98352e-06	gnomAD	75564
NP_000341	NP_031404		L1390P	L1389P	unknown	unknown	rs61752430	122137021	ABCA4	Abca4	Unknown	NA	1.41506e-05	gnomAD	75564
NP_000341	NP_031404		M1733I	M1732V	unknown	unknown	rs1193466111	122155277	ABCA4	Abca4	Unknown	NA	4.03483e-06	gnomAD	75564
NP_000341	NP_031404		A1773V	A1772V	unknown	unknown	rs760549861	122156343	ABCA4	Abca4	Unknown	NA	7.5569e-05	gnomAD	75564
NP_000341	NP_031404		A1773S	A1772V	unknown	unknown	rs1472064768	122156343	ABCA4	Abca4	Unknown	NA	3.97687e-06	gnomAD	75564
NP_000341	NP_031404		S206R	S206R	unknown	unknown	rs61748536	122069012	ABCA4	Abca4	Unknown	NA	0.00144404	gnomAD	75564
NP_000341	NP_031404		S206R	S206R	unknown	unknown	rs1401738025	122069012	ABCA4	Abca4	Unknown	NA	4.01442e-06	gnomAD	75564
NP_000341	NP_031404		L2215P	L2214Q	unknown	unknown	rs1488783322	122173943	ABCA4	Abca4	Unknown	NA	3.18552e-05	gnomAD	75564
NP_000341	NP_031404		I268V	I268V	unknown	unknown	rs763010473	122080941	ABCA4	Abca4	Unknown	NA	1.99033e-05	gnomAD	75564
NP_000341	NP_031404		V30M	V30M	unknown	unknown	rs202127496	122052923	ABCA4	Abca4	Unknown	NA	3.98105e-05	gnomAD	75564
NP_000341	NP_031404		C324F	C324Y	unknown	unknown	rs771431962	122083964	ABCA4	Abca4	Unknown	NA	3.98283e-06	gnomAD	75564
NP_000341	NP_031404		Q636*	Q636P	unknown	unknown	rs145961131	122103580	ABCA4	Abca4	Unknown	NA	1.99103e-05	gnomAD	75564
NP_000341	NP_031404		I664N	I664N	unknown	unknown	rs767782886	122105361	ABCA4	Abca4	Unknown	NA	3.9868e-06	gnomAD	75564
NP_000341	NP_031404		I664T	I664N	unknown	unknown	rs767782886	122105361	ABCA4	Abca4	Unknown	NA	7.97359e-06	gnomAD	75564
NP_000341	NP_031404		N693S	N693K	unknown	unknown	rs780400907	122105449	ABCA4	Abca4	Unknown	NA	3.9801e-06	gnomAD	75564
NP_000341	NP_031404		N693K	N693K	unknown	unknown	rs1454888484	122105449	ABCA4	Abca4	Unknown	NA	3.18471e-05	gnomAD	75564
NP_000341	NP_031404		C698S	C698*	unknown	unknown	rs746279613	122105464	ABCA4	Abca4	Unknown	NA	3.97959e-06	gnomAD	75564
NP_000341	NP_031404		T971N	T971S	unknown	unknown	rs61749450	122121798	ABCA4	Abca4	Unknown	NA	3.98045e-06	gnomAD	75564
NP_061142	NP_671752		I1151V	I1151V	unknown	phenotypic	rs1233491442	14022303	ABCA5	Abca5	Unknown	Mice homozygous for a knock-out allele exhibit exophthalmos, tremors and collapse of the thyroid gland, and develop a dilated cardiomyopathy with large thrombi due to depression of the cardiac function. Severe edema, liver injury and premature death appear to be sensitive to genetic background.	8.12902e-06	gnomAD	65239
NP_061142	NP_671752		I223V	I223V	unknown	phenotypic	rs200016446	10105496	ABCA5	Abca5	Unknown	Mice homozygous for a knock-out allele exhibit exophthalmos, tremors and collapse of the thyroid gland, and develop a dilated cardiomyopathy with large thrombi due to depression of the cardiac function. Severe edema, liver injury and premature death appear to be sensitive to genetic background.	8.13901e-06	gnomAD	65239
NP_061142	NP_671752		K894Q	K894R	unknown	phenotypic	rs751531014	16300694	ABCA5	Abca5	Unknown	Mice homozygous for a knock-out allele exhibit exophthalmos, tremors and collapse of the thyroid gland, and develop a dilated cardiomyopathy with large thrombi due to depression of the cardiac function. Severe edema, liver injury and premature death appear to be sensitive to genetic background.	4.018e-06	gnomAD	65239
NP_061142	XP_006533128		I1151V	I1151V	unknown	phenotypic	rs1233491442	14022303	ABCA5	Abca5	Unknown	Mice homozygous for a knock-out allele exhibit exophthalmos, tremors and collapse of the thyroid gland, and develop a dilated cardiomyopathy with large thrombi due to depression of the cardiac function. Severe edema, liver injury and premature death appear to be sensitive to genetic background.	8.12902e-06	gnomAD	65238
NP_061142	XP_006533128		I223V	I223V	unknown	phenotypic	rs200016446	10105496	ABCA5	Abca5	Unknown	Mice homozygous for a knock-out allele exhibit exophthalmos, tremors and collapse of the thyroid gland, and develop a dilated cardiomyopathy with large thrombi due to depression of the cardiac function. Severe edema, liver injury and premature death appear to be sensitive to genetic background.	8.13901e-06	gnomAD	65238
NP_061142	XP_006533128		K894Q	K894R	unknown	phenotypic	rs751531014	16300694	ABCA5	Abca5	Unknown	Mice homozygous for a knock-out allele exhibit exophthalmos, tremors and collapse of the thyroid gland, and develop a dilated cardiomyopathy with large thrombi due to depression of the cardiac function. Severe edema, liver injury and premature death appear to be sensitive to genetic background.	4.018e-06	gnomAD	65238
NP_061142	NP_671752		Y1318C	Y1318D	Unknown	unknown	COSM4069073	110279316	ABCA5	Abca5	Unknown	NA	NA	COSMIC	65239
NP_061142	NP_671752		N1556K	N1556K	Unknown	unknown	COSM6465118	110275281	ABCA5	Abca5	Unknown	NA	NA	COSMIC	65239
NP_061142	NP_671752		Y109D	Y109N	unknown	unknown	rs201346812	110326704	ABCA5	Abca5	Unknown	NA	1.8078e-05	gnomAD	65239
NP_061142	NP_671752		C1500R	C1500*	unknown	unknown	rs781250863	110276489	ABCA5	Abca5	Unknown	NA	1.41548e-05	gnomAD	65239
NP_061985	NP_038878		D1920A	D1934G	unknown	phenotypic	rs780081585	5191729	ABCA7	Abca7	Unknown	Homozygous mutant females, but not males, have less white fat and lower total serum and HDL cholesterol levels. Males exhibit a 10% reduction in kidney size.	4.04491e-06	gnomAD	6154
NP_061985	NP_038878		D1920G	D1934G	unknown	phenotypic	rs780081585	5191729	ABCA7	Abca7	Unknown	Homozygous mutant females, but not males, have less white fat and lower total serum and HDL cholesterol levels. Males exhibit a 10% reduction in kidney size.	1.21347e-05	gnomAD	6154
NP_061985	NP_038878		I291N	I288T	unknown	phenotypic	rs1177375469	6569749	ABCA7	Abca7	Unknown	Homozygous mutant females, but not males, have less white fat and lower total serum and HDL cholesterol levels. Males exhibit a 10% reduction in kidney size.	3.98521e-06	gnomAD	6154
NP_061985	NP_038878		P1447R	P1461L	unknown	unknown	rs765567904	80008764	ABCA7	Abca7	Unknown	NA	4.06134e-06	gnomAD	6154
NP_061985	NP_038878		V1828M	V1842A	unknown	unknown	rs1259717910	80013331	ABCA7	Abca7	Unknown	NA	4.00908e-06	gnomAD	6154
NP_061985	NP_038878		V2083L	V2097A	unknown	unknown	rs376356179	80015150	ABCA7	Abca7	Unknown	NA	4.48728e-06	gnomAD	6154
NP_061985	NP_038878		V2083M	V2097A	unknown	unknown	rs376356179	80015150	ABCA7	Abca7	Unknown	NA	3.18674e-05	gnomAD	6154
NP_001275915	NP_038879		T1216T	T1214A	NEUTRAL	unknown	COSM4927866	109945828	ABCA8	Abca8b	Unknown	NA	NA	COSMIC	76643
NP_009099	NP_038879		T1176T	T1214A	NEUTRAL	unknown	COSM4927865	109945828	ABCA8	Abca8b	Unknown	NA	NA	COSMIC	7162
NP_009099	NP_038879		R1178*	R1216*	Unknown	unknown	COSM1680042	109945822	ABCA8	Abca8b	Unknown	NA	NA	COSMIC	7162
NP_001275915	NP_038879		R1218*	R1216*	Unknown	unknown	COSM4270309	109945822	ABCA8	Abca8b	Unknown	NA	NA	COSMIC	76643
NP_009099	NP_038879		S1270F	S1308P	Unknown	unknown	COSM5387122	109941564	ABCA8	Abca8b	Unknown	NA	NA	COSMIC	7162
NP_009099	NP_038879		F1271L	F1309L	Unknown	unknown	COSM707503	109941559	ABCA8	Abca8b	Unknown	NA	NA	COSMIC	7162
NP_009099	NP_038879		T1435N	T1473A	Unknown	unknown	COSM473264	109936764	ABCA8	Abca8b	Unknown	NA	NA	COSMIC	7162
NP_001275915	NP_038879		M606I	M605L	Unknown	unknown	COSM3890254	109967121	ABCA8	Abca8b	Unknown	NA	NA	COSMIC	76643
NP_001275915	NP_038879		L854L	L852F	NEUTRAL	unknown	COSM4580021	109957098	ABCA8	Abca8b	Unknown	NA	NA	COSMIC	76643
NP_009099	NP_038879		L814L	L852F	NEUTRAL	unknown	COSM4580020	109957098	ABCA8	Abca8b	Unknown	NA	NA	COSMIC	7162
NP_001275915	NP_038879		M1041V	M1039I	unknown	unknown	rs1215584853	109950650	ABCA8	Abca8b	Unknown	NA	NA	gnomAD	76643
NP_009099	NP_038879		M1001V	M1039I	unknown	unknown	rs1215584853	109950650	ABCA8	Abca8b	Unknown	NA	7.97556e-06	gnomAD	7162
NP_009099	NP_038879		T1176S	T1214A	unknown	unknown	rs769886035	109945828	ABCA8	Abca8b	Unknown	NA	1.26832e-05	gnomAD	7162
NP_001275915	NP_038879		T1216S	T1214A	unknown	unknown	rs769886035	109945828	ABCA8	Abca8b	Unknown	NA	NA	gnomAD	76643
NP_001275915	NP_038879		R1218*	R1216*	unknown	unknown	rs748140587	109945822	ABCA8	Abca8b	Unknown	NA	3.1902e-05	gnomAD	76643
NP_009099	NP_038879		R1178*	R1216*	unknown	unknown	rs748140587	109945822	ABCA8	Abca8b	Unknown	NA	2.96828e-05	gnomAD	7162
NP_009099	NP_038879		F1271L	F1309L	unknown	unknown	rs1351874867	109941559	ABCA8	Abca8b	Unknown	NA	3.97757e-06	gnomAD	7162
NP_001275915	NP_038879		N19K	N19K	unknown	unknown	rs1173002126	109981717	ABCA8	Abca8b	Unknown	NA	NA	gnomAD	76643
NP_009099	NP_038879		N19K	N19K	unknown	unknown	rs1173002126	109981717	ABCA8	Abca8b	Unknown	NA	3.98432e-06	gnomAD	7162
NP_001275915	NP_038879		T330I	T329P	unknown	unknown	152412grs-?	109974645	ABCA8	Abca8b	Unknown	NA	NA	gnomAD	76643
NP_009099	NP_038879		T330I	T329P	unknown	unknown	89068grs-?	109974645	ABCA8	Abca8b	Unknown	NA	4.01313e-06	gnomAD	7162
NP_001275915	NP_038879		M606I	M605L	unknown	unknown	rs1314561172	109967121	ABCA8	Abca8b	Unknown	NA	NA	gnomAD	76643
NP_009099	NP_038879		E893K	E931D	unknown	unknown	rs1434286680	109953597	ABCA8	Abca8b	Unknown	NA	0	gnomAD	7162
NP_001275915	NP_038879		E933K	E931D	unknown	unknown	rs1434286680	109953597	ABCA8	Abca8b	Unknown	NA	NA	gnomAD	76643
NP_003733	NP_066302		P474R	P474H	Uncertain significance	phenotypic	8412rs-?	14160789	ABCB11	Abcb11	not provided	Mice homozygous for targeted mutations that inactivate the gene display intrahepatic cholestasis.	NA	ClinVar	83863
NP_061337	NP_032856		F1008F	F1005L	NEUTRAL	phenotypic	COSM5963039	1782282	ABCB4	Abcb4	Unknown	Mice homozygous for targeted mutations that inactivate the gene are unable to secrete phospholipids into bile, leading to progressive hepatic disease, with an end stage of 3 months.	NA	COSMIC	37760
NP_000434	NP_032856		F1008F	F1005L	NEUTRAL	phenotypic	COSM5963040	1782282	ABCB4	Abcb4	Unknown	Mice homozygous for targeted mutations that inactivate the gene are unable to secrete phospholipids into bile, leading to progressive hepatic disease, with an end stage of 3 months.	NA	COSMIC	18364
NP_061337	NP_032856		D500G	D497G	unknown	phenotypic	rs764125742	14263125	ABCB4	Abcb4	Unknown	Mice homozygous for targeted mutations that inactivate the gene are unable to secrete phospholipids into bile, leading to progressive hepatic disease, with an end stage of 3 months.	7.95786e-06	gnomAD	37760
NP_061337	NP_032856		R579T	R576*	unknown	phenotypic	rs1264918408	1529589	ABCB4	Abcb4	Unknown	Mice homozygous for targeted mutations that inactivate the gene are unable to secrete phospholipids into bile, leading to progressive hepatic disease, with an end stage of 3 months.	3.98492e-06	gnomAD	37760
NP_061337	NP_032856		R664T	R663W	unknown	phenotypic	rs1472566402	5194638	ABCB4	Abcb4	Unknown	Mice homozygous for targeted mutations that inactivate the gene are unable to secrete phospholipids into bile, leading to progressive hepatic disease, with an end stage of 3 months.	7.96356e-06	gnomAD	37760
NP_061337	NP_032856		C955G	C952S	Uncertain significance	unknown	16102rs-?	8947376	ABCB4	Abcb4	not provided	NA	2e-05	ClinVar	37760
NP_000434	NP_032856		I1126M	I1123F	NEUTRAL	unknown	COSM73528	8955485	ABCB4	Abcb4	Unknown	NA	NA	COSMIC	18364
NP_061337	NP_032856		I1133M	I1123F	NEUTRAL	unknown	COSM4946914	8955485	ABCB4	Abcb4	Unknown	NA	NA	COSMIC	37760
NP_061337	NP_032856		S1210L	S1200P	unknown	unknown	rs748842753	8958431	ABCB4	Abcb4	Unknown	NA	7.95406e-06	gnomAD	37760
NP_061337	NP_032856		I939M	I936F	unknown	unknown	rs748739226	8947328	ABCB4	Abcb4	Unknown	NA	1.99151e-05	gnomAD	37760
NP_001185863	NP_733780		R443C	R444L	Unknown	phenotypic	COSM7076055	5159796	ABCC10	Abcc10	Unknown	Mice homzozygous for a knock-out allele exhibit increased sensitivity to paclitaxel-induced mortality associated with weight loss, decreased white blood cell, and small spleen and thymus cortex due to apoptosis and/or depopulation of lymphoid cells.	NA	COSMIC	75244
NP_258261	NP_733780		R400C	R444L	Unknown	phenotypic	COSM7076056	5159796	ABCC10	Abcc10	Unknown	Mice homzozygous for a knock-out allele exhibit increased sensitivity to paclitaxel-induced mortality associated with weight loss, decreased white blood cell, and small spleen and thymus cortex due to apoptosis and/or depopulation of lymphoid cells.	NA	COSMIC	1215
NP_001185863	NP_733780		C768F	C769S	Unknown	phenotypic	COSM6347945	13878243	ABCC10	Abcc10	Unknown	Mice homzozygous for a knock-out allele exhibit increased sensitivity to paclitaxel-induced mortality associated with weight loss, decreased white blood cell, and small spleen and thymus cortex due to apoptosis and/or depopulation of lymphoid cells.	NA	COSMIC	75244
NP_258261	NP_733780		C740F	C769S	Unknown	phenotypic	COSM6347946	13878243	ABCC10	Abcc10	Unknown	Mice homzozygous for a knock-out allele exhibit increased sensitivity to paclitaxel-induced mortality associated with weight loss, decreased white blood cell, and small spleen and thymus cortex due to apoptosis and/or depopulation of lymphoid cells.	NA	COSMIC	1215
NP_258261	NP_733780		E782D	E811K	Unknown	phenotypic	COSM6333037	16105387	ABCC10	Abcc10	Unknown	Mice homzozygous for a knock-out allele exhibit increased sensitivity to paclitaxel-induced mortality associated with weight loss, decreased white blood cell, and small spleen and thymus cortex due to apoptosis and/or depopulation of lymphoid cells.	NA	COSMIC	1215
NP_001185863	NP_733780		E810D	E811K	Unknown	phenotypic	COSM6333036	16105387	ABCC10	Abcc10	Unknown	Mice homzozygous for a knock-out allele exhibit increased sensitivity to paclitaxel-induced mortality associated with weight loss, decreased white blood cell, and small spleen and thymus cortex due to apoptosis and/or depopulation of lymphoid cells.	NA	COSMIC	75244
NP_001185863	NP_660122		R484*	R444L	unknown	phenotypic	rs778435894	5159796	ABCC10	Abcc10	Unknown	Mice homzozygous for a knock-out allele exhibit increased sensitivity to paclitaxel-induced mortality associated with weight loss, decreased white blood cell, and small spleen and thymus cortex due to apoptosis and/or depopulation of lymphoid cells.	7.07374e-06	gnomAD	75243
NP_001185863	NP_660122		E850Q	E811K	unknown	phenotypic	rs1297056130	16105387	ABCC10	Abcc10	Unknown	Mice homzozygous for a knock-out allele exhibit increased sensitivity to paclitaxel-induced mortality associated with weight loss, decreased white blood cell, and small spleen and thymus cortex due to apoptosis and/or depopulation of lymphoid cells.	3.98197e-06	gnomAD	75243
NP_001185863	NP_733780		R443C	R444L	unknown	phenotypic	rs866831212	5159796	ABCC10	Abcc10	Unknown	Mice homzozygous for a knock-out allele exhibit increased sensitivity to paclitaxel-induced mortality associated with weight loss, decreased white blood cell, and small spleen and thymus cortex due to apoptosis and/or depopulation of lymphoid cells.	8.02594e-06	gnomAD	75244
NP_001185863	NP_733780		C768Y	C769S	unknown	phenotypic	rs1276654089	13878243	ABCC10	Abcc10	Unknown	Mice homzozygous for a knock-out allele exhibit increased sensitivity to paclitaxel-induced mortality associated with weight loss, decreased white blood cell, and small spleen and thymus cortex due to apoptosis and/or depopulation of lymphoid cells.	0	gnomAD	75244
NP_258261	NP_733780		Y943Y	Y976H	LOW	unknown	rs2125740	46310157	ABCC10	Abcc10	Unknown	NA	NA	dbSNP	1215
NP_001185863	NP_733780		Y971Y	Y976H	LOW	unknown	rs2125740	46310157	ABCC10	Abcc10	Unknown	NA	NA	dbSNP	75244
NP_258261	NP_733780		P512S	P556H	Unknown	unknown	COSM5710144	46322238	ABCC10	Abcc10	Unknown	NA	NA	COSMIC	1215
NP_001185863	NP_733780		P555S	P556H	Unknown	unknown	COSM5710143	46322238	ABCC10	Abcc10	Unknown	NA	NA	COSMIC	75244
NP_001185863	NP_660122		F1041V	F1005L	unknown	unknown	rs760236744	46307210	ABCC10	Abcc10	Unknown	NA	3.98549e-06	gnomAD	75243
NP_001185863	NP_660122		L568W	L528Q	unknown	unknown	rs770973565	46322199	ABCC10	Abcc10	Unknown	NA	3.97636e-06	gnomAD	75243
NP_001185863	NP_733780		P555L	P556H	unknown	unknown	rs1183422306	46322238	ABCC10	Abcc10	Unknown	NA	7.95317e-06	gnomAD	75244
NP_001185863	NP_733780		H651Y	H652Q	unknown	unknown	rs764064296	46316559	ABCC10	Abcc10	Unknown	NA	4.07628e-06	gnomAD	75244
NP_001185863	NP_733780		Y947C	Y950C	unknown	unknown	rs527956667	46310377	ABCC10	Abcc10	Unknown	NA	4.06957e-06	gnomAD	75244
NP_001185863	NP_733780		T973S	T978A	unknown	unknown	rs988985931	46310151	ABCC10	Abcc10	Unknown	NA	3.1904e-05	gnomAD	75244
NP_001162	NP_061265		P612L	P611L	unknown	phenotypic	rs777763168	13883325	ABCC6	Abcc6	Unknown	Homozygous null mice display patchy mineralization which may include the capsule surrounding the sinuses of vibrissae, medium sized arteries, skin, retina, kidney, and interscapular brown fat. Strain differences at this locus may lead to altered susceptibility to cardiac calcinosis.	3.99278e-06	gnomAD	49985
NP_001162	NP_061265		L1025P	L1020R	Pathogenic	unknown	rs1555509499	45986563	ABCC6	Abcc6	Pseudoxanthoma elasticum	NA	NA	ClinVar	49985
NP_001162	NP_061265		I1265I	I1260F	Likely benign	unknown	rs114175094	45981057	ABCC6	Abcc6	not provided	NA	2e-05	ClinVar	49985
NP_001162	NP_061265		V810M	V808I	Uncertain significance	unknown	rs72653795	45995328	ABCC6	Abcc6	Pseudoxanthoma elasticum;not provided	NA	9e-05	ClinVar	49985
NP_001162	NP_061265		R225S	R231G	NEUTRAL	unknown	COSM4904801	46016504	ABCC6	Abcc6	Unknown	NA	NA	COSMIC	49985
NP_001162	NP_061265		I437L	I435F	Unknown	unknown	COSM4421367	46012523	ABCC6	Abcc6	Unknown	NA	NA	COSMIC	49985
NP_001162	NP_061265		I55I	I61V		unknown	COSM3506466	46029044	ABCC6	Abcc6	Unknown	NA	NA	COSMIC	49985
NP_001162	NP_061265		Q1264*	Q1259L	unknown	unknown	rs1311228469	45981059	ABCC6	Abcc6	Unknown	NA	3.18817e-05	gnomAD	49985
NP_001162	NP_061265		R225S	R231G	unknown	unknown	rs1287829352	46016504	ABCC6	Abcc6	Unknown	NA	4.04374e-06	gnomAD	49985
NP_001162	NP_061265		R225W	R231G	unknown	unknown	rs550069568	46016504	ABCC6	Abcc6	Unknown	NA	8.08872e-06	gnomAD	49985
NP_001162	NP_061265		V553I	V551A	unknown	unknown	rs558508305	46005244	ABCC6	Abcc6	Unknown	NA	1.99346e-05	gnomAD	49985
NP_001162	NP_061265		I55V	I61V	unknown	unknown	rs372062746	46029044	ABCC6	Abcc6	Unknown	NA	5.98841e-05	gnomAD	49985
NP_001162	NP_061265		V810M	V808I	unknown	unknown	rs72653795	45995328	ABCC6	Abcc6	Unknown	NA	8.48908e-05	gnomAD	49985
NP_001162	NP_061265		Y949*	Y944C	unknown	unknown	rs553008971	45989687	ABCC6	Abcc6	Unknown	NA	5.32703e-06	gnomAD	49985
NP_000343	NP_035640		R1418L	R1425C	Uncertain significance	phenotypic	rs1446306735	16269591	ABCC8	Abcc8	Persistent hyperinsulinemic hypoglycemia of infancy	Homozygotes for targeted null mutations exhibit a transient neonatal hypoglycemia and a late-developing glucose intolerance.	NA	ClinVar	86442
NP_000343	NP_035640		D853N	D860E	Pathogenic	phenotypic	61011rs-?	14145550	ABCC8	Abcc8	Hyperinsulinemic hypoglycemia, familial, 1	Homozygotes for targeted null mutations exhibit a transient neonatal hypoglycemia and a late-developing glucose intolerance.	NA	ClinVar	86442
NP_000343	NP_035640		I446V	I446F	Unknown	phenotypic	COSM6483284	13852781	ABCC8	Abcc8	Unknown	Homozygotes for targeted null mutations exhibit a transient neonatal hypoglycemia and a late-developing glucose intolerance.	NA	COSMIC	86442
NP_000343	NP_035640		C1149S	C1156Y	unknown	phenotypic	rs1209920351	13828848	ABCC8	Abcc8	Unknown	Homozygotes for targeted null mutations exhibit a transient neonatal hypoglycemia and a late-developing glucose intolerance.	3.99135e-06	gnomAD	86442
NP_000343	NP_035640		C1149*	C1156Y	unknown	phenotypic	rs764564256	13828848	ABCC8	Abcc8	Unknown	Homozygotes for targeted null mutations exhibit a transient neonatal hypoglycemia and a late-developing glucose intolerance.	3.9903e-06	gnomAD	86442
NP_000343	NP_035640		R1418C	R1425C	unknown	phenotypic	rs1468762603	16269591	ABCC8	Abcc8	Unknown	Homozygotes for targeted null mutations exhibit a transient neonatal hypoglycemia and a late-developing glucose intolerance.	1.18731e-05	gnomAD	86442
NP_000343	NP_035640		I446V	I446F	unknown	phenotypic	6384grs-?	13852781	ABCC8	Abcc8	Unknown	Homozygotes for targeted null mutations exhibit a transient neonatal hypoglycemia and a late-developing glucose intolerance.	3.97861e-06	gnomAD	86442
NP_000343	NP_035640		V737I	V737A	unknown	phenotypic	rs376206979	8734916	ABCC8	Abcc8	Unknown	Homozygotes for targeted null mutations exhibit a transient neonatal hypoglycemia and a late-developing glucose intolerance.	9.15335e-05	gnomAD	86442
NP_000343	NP_035640		D762G	D769V	unknown	phenotypic	rs771942551	14021228	ABCC8	Abcc8	Unknown	Homozygotes for targeted null mutations exhibit a transient neonatal hypoglycemia and a late-developing glucose intolerance.	4.12045e-06	gnomAD	86442
NP_000343	NP_035640		D762Y	D769V	unknown	phenotypic	rs775126573	14021228	ABCC8	Abcc8	Unknown	Homozygotes for targeted null mutations exhibit a transient neonatal hypoglycemia and a late-developing glucose intolerance.	4.1179e-06	gnomAD	86442
NP_000343	NP_035640		D878G	D885G	unknown	phenotypic	rs1156242276	16142032	ABCC8	Abcc8	Unknown	Homozygotes for targeted null mutations exhibit a transient neonatal hypoglycemia and a late-developing glucose intolerance.	3.97649e-06	gnomAD	86442
NP_000343	NP_035640		R1214W	R1221C	Pathogenic/Likely pathogenic	unknown	rs139964066	46113075	ABCC8	Abcc8	Familial hyperinsulinism;Persistent hyperinsulinemic hypoglycemia of infancy;not provided	NA	6e-05	ClinVar	86442
NP_000343	NP_035640		I1518S	I1525T	Likely pathogenic	unknown	rs193922406	46105519	ABCC8	Abcc8	Neonatal diabetes mellitus	NA	NA	ClinVar	86442
NP_000343	NP_035640		D271D	D271E	Likely benign	unknown	rs569222899	46166902	ABCC8	Abcc8	not provided	NA	0.00016	ClinVar	86442
NP_000343	NP_035640		R1214W	R1221C	Unknown	unknown	COSM6284750	46113075	ABCC8	Abcc8	Unknown	NA	NA	COSMIC	86442
NP_000343	NP_035640		V1290V	V1297A	Unknown	unknown	COSM4658365	46108434	ABCC8	Abcc8	Unknown	NA	NA	COSMIC	86442
NP_000343	NP_035640		K134R	K134R	Unknown	unknown	COSM4643525	46175371	ABCC8	Abcc8	Unknown	NA	NA	COSMIC	86442
NP_000343	NP_035640		A1555V	A1562S	Unknown	unknown	COSM4658362	46104707	ABCC8	Abcc8	Unknown	NA	NA	COSMIC	86442
NP_000343	NP_035640		V379V	V379I	NEUTRAL	unknown	COSM5594143	46157148	ABCC8	Abcc8	Unknown	NA	NA	COSMIC	86442
NP_000343	NP_035640		R388S	R388S	Unknown	unknown	COSM1675869	46157119	ABCC8	Abcc8	Unknown	NA	NA	COSMIC	86442
NP_000343	NP_035640		T413N	T413A	Unknown	unknown	COSM6254881	46154512	ABCC8	Abcc8	Unknown	NA	NA	COSMIC	86442
NP_000343	NP_035640		T695T	T695N	NEUTRAL	unknown	COSM4658366	46136194	ABCC8	Abcc8	Unknown	NA	NA	COSMIC	86442
NP_000343	NP_035640		R825W	R832W	Unknown	unknown	COSM6404356	46122860	ABCC8	Abcc8	Unknown	NA	NA	COSMIC	86442
NP_000343	NP_035640		E874Q	E881K	Unknown	unknown	COSM3808876	46120449	ABCC8	Abcc8	Unknown	NA	NA	COSMIC	86442
NP_000343	NP_035640		R1214W	R1221C	unknown	unknown	rs139964066	46113075	ABCC8	Abcc8	Unknown	NA	5.30234e-05	gnomAD	86442
NP_000343	NP_035640		N1295K	N1302S	unknown	unknown	rs542157938	46108419	ABCC8	Abcc8	Unknown	NA	0	gnomAD	86442
NP_000343	NP_035640		N1300K	N1307S	unknown	unknown	rs1268376417	46108404	ABCC8	Abcc8	Unknown	NA	0	gnomAD	86442
NP_000343	NP_035640		K134R	K134R	unknown	unknown	rs762524562	46175371	ABCC8	Abcc8	Unknown	NA	3.97741e-06	gnomAD	86442
NP_000343	NP_035640		I1368T	I1375T	unknown	unknown	rs1381802935	46108100	ABCC8	Abcc8	Unknown	NA	3.97833e-06	gnomAD	86442
NP_000343	NP_035640		A1555T	A1562S	unknown	unknown	rs1369396308	46104707	ABCC8	Abcc8	Unknown	NA	1.19369e-05	gnomAD	86442
NP_000343	NP_035640		R526H	R526H	unknown	unknown	rs144481621	46150780	ABCC8	Abcc8	Unknown	NA	2.38892e-05	gnomAD	86442
NP_000343	NP_035640		E790K	E797K	unknown	unknown	rs1317396512	46123915	ABCC8	Abcc8	Unknown	NA	3.1837e-05	gnomAD	86442
NP_000343	NP_035640		R825W	R832W	unknown	unknown	rs779736828	46122860	ABCC8	Abcc8	Unknown	NA	3.97627e-06	gnomAD	86442
NP_000343	NP_035640		S919C	S926P	unknown	unknown	rs781678481	46119021	ABCC8	Abcc8	Unknown	NA	7.95494e-06	gnomAD	86442
NP_000343	NP_035640		D982N	D989E	unknown	unknown	rs1307891931	46117388	ABCC8	Abcc8	Unknown	NA	4.06293e-06	gnomAD	86442
NP_005682	NP_035641		V637I	V635A	Conflicting interpretations of pathogenicity	phenotypic	rs113542001	13878865	ABCC9	Abcc9	not specified	Mice homozygous for disruptions in this gene display lower serum glucose, enhanced insulin action, growth retardation, hypertension and spontaneous death starting at 6 weeks of age due to episodic coronary artery vasospasm.	4e-05	ClinVar	74725
NP_005682	NP_066378		V637I	V635A	Conflicting interpretations of pathogenicity	phenotypic	rs113542001	13878865	ABCC9	Abcc9	not specified	Mice homozygous for disruptions in this gene display lower serum glucose, enhanced insulin action, growth retardation, hypertension and spontaneous death starting at 6 weeks of age due to episodic coronary artery vasospasm.	4e-05	ClinVar	74724
NP_005682	NP_066379		V1332I	V1294A	Uncertain significance	phenotypic	rs200350065	13854700	ABCC9	Abcc9	Dilated cardiomyopathy 1O	Mice homozygous for disruptions in this gene display lower serum glucose, enhanced insulin action, growth retardation, hypertension and spontaneous death starting at 6 weeks of age due to episodic coronary artery vasospasm.	1e-05	ClinVar	74723
NP_005682	NP_066379		V637I	V635A	Conflicting interpretations of pathogenicity	phenotypic	rs113542001	13878865	ABCC9	Abcc9	not specified	Mice homozygous for disruptions in this gene display lower serum glucose, enhanced insulin action, growth retardation, hypertension and spontaneous death starting at 6 weeks of age due to episodic coronary artery vasospasm.	4e-05	ClinVar	74723
NP_005682	NP_066379		R694Q	R656Q	Uncertain significance	phenotypic	rs267603424	6559461	ABCC9	Abcc9	not specified	Mice homozygous for disruptions in this gene display lower serum glucose, enhanced insulin action, growth retardation, hypertension and spontaneous death starting at 6 weeks of age due to episodic coronary artery vasospasm.	0.00011	ClinVar	74723
NP_005682	XP_006507012		V637I	V635A	Conflicting interpretations of pathogenicity	phenotypic	rs113542001	13878865	ABCC9	Abcc9	not specified	Mice homozygous for disruptions in this gene display lower serum glucose, enhanced insulin action, growth retardation, hypertension and spontaneous death starting at 6 weeks of age due to episodic coronary artery vasospasm.	4e-05	ClinVar	74731
NP_005682	XP_006507013		V637I	V635A	Conflicting interpretations of pathogenicity	phenotypic	rs113542001	13878865	ABCC9	Abcc9	not specified	Mice homozygous for disruptions in this gene display lower serum glucose, enhanced insulin action, growth retardation, hypertension and spontaneous death starting at 6 weeks of age due to episodic coronary artery vasospasm.	4e-05	ClinVar	74726
NP_005682	XP_006507014		V637I	V635A	Conflicting interpretations of pathogenicity	phenotypic	rs113542001	13878865	ABCC9	Abcc9	not specified	Mice homozygous for disruptions in this gene display lower serum glucose, enhanced insulin action, growth retardation, hypertension and spontaneous death starting at 6 weeks of age due to episodic coronary artery vasospasm.	4e-05	ClinVar	74727
NP_005682	NP_001038185		V1137I	V1121A	Benign	unknown	rs147895473	142626000	ABCC9	Abcc9	Cardiomyopathy;Dilated cardiomyopathy 1O;not provided;not specified	NA	0.00188	ClinVar	74722
NP_005682	NP_001038185		R661H	R658H	Uncertain significance	unknown	rs397517185	142658535	ABCC9	Abcc9	not specified	NA	1e-05	ClinVar	74722
NP_005682	NP_035641		V1507I	V1504A	Uncertain significance	unknown	rs876657737	142590496	ABCC9	Abcc9	Dilated cardiomyopathy 1O;not specified	NA	NA	ClinVar	74725
NP_005682	NP_035641		V1507F	V1504A	Uncertain significance	unknown	85344rs-?	142590496	ABCC9	Abcc9	Dilated cardiomyopathy 1O|Hypertrichotic osteochondrodysplasia Cantu type	NA	NA	ClinVar	74725
NP_064693	NP_035641		T1512M	T1509I	not provided	unknown	rs554811993	142590481	ABCC9	Abcc9	Atrial fibrillation, familial, 12;Dilated cardiomyopathy 1O	NA	2e-05	ClinVar	13207
NP_005682	NP_066379		C1043Y	C1005S	Pathogenic	unknown	rs387907210	142627591	ABCC9	Abcc9	Hypertrichotic osteochondrodysplasia	NA	NA	ClinVar	74723
NP_005682	NP_066379		V417V	V415A	Likely benign	unknown	rs746029351	142682059	ABCC9	Abcc9	not provided	NA	4e-05	ClinVar	74723
NP_064693	NP_066379		V462A	V460A	Likely pathogenic	unknown	rs1001916923	142679289	ABCC9	Abcc9	not provided	NA	NA	ClinVar	13205
NP_005682	NP_066379		N606T	N604K	Uncertain significance	unknown	rs149229372	142664625	ABCC9	Abcc9	Dilated cardiomyopathy 1O	NA	1e-05	ClinVar	74723
NP_005682	NP_066379		R939W	R901G	Likely pathogenic	unknown	rs373890183	142633136	ABCC9	Abcc9	not provided	NA	2e-05	ClinVar	74723
NP_064693	NP_066379		D952D	D914E	Likely benign	unknown	rs758697683	142633095	ABCC9	Abcc9	Dilated cardiomyopathy 1O;not specified	NA	3e-05	ClinVar	13205
NP_060864	NP_766099		M199T	M190T	unknown	unknown	rs375277759	45731940	ABHD10	Abhd10	Unknown	NA	1.23092e-05	gnomAD	57602
NP_060864	NP_766099		R37Q	R29Q	unknown	unknown	rs750689104	45742806	ABHD10	Abhd10	Unknown	NA	8.19538e-06	gnomAD	57602
NP_937790	NP_080461		T302A	T293A	MODERATE	unknown	rs145924627	77518338	ABHD15	Abhd15	Unknown	NA	NA	dbSNP	34119
NP_937790	NP_080461		T302A	T293A	NEUTRAL	unknown	COSM6030782	77518338	ABHD15	Abhd15	Unknown	NA	NA	COSMIC	34119
NP_937790	NP_080461		T302A	T293A	unknown	unknown	rs145924627	77518338	ABHD15	Abhd15	Unknown	NA	0.00622102	gnomAD	34119
NP_937790	NP_080461		L79Q	L70P	unknown	unknown	rs1011829753	77515407	ABHD15	Abhd15	Unknown	NA	1.00446e-05	gnomAD	34119
NP_937790	NP_080461		L79P	L70P	unknown	unknown	rs1011829753	77515407	ABHD15	Abhd15	Unknown	NA	0	gnomAD	34119
NP_937790	NP_080461		A80S	A71V	unknown	unknown	rs771808615	77515410	ABHD15	Abhd15	Unknown	NA	0	gnomAD	34119
NP_078803	NP_071864		A172T	A164V	NEUTRAL	unknown	COSM1641083	71461492	ABHD8	Abhd8	Unknown	NA	NA	COSMIC	92422
NP_078803	NP_071864		A172S	A164V	Unknown	unknown	COSM6524737	71461492	ABHD8	Abhd8	Unknown	NA	NA	COSMIC	92422
NP_078803	NP_071864		Y346H	Y338F	Unknown	unknown	COSM6590921	71458150	ABHD8	Abhd8	Unknown	NA	NA	COSMIC	92422
NP_078803	NP_071864		C162*	C154*	unknown	unknown	rs764146908	71461521	ABHD8	Abhd8	Unknown	NA	4.03122e-06	gnomAD	92422
NP_078803	NP_071864		A172T	A164V	unknown	unknown	rs555670452	71461492	ABHD8	Abhd8	Unknown	NA	8.03071e-06	gnomAD	92422
NP_078803	NP_071864		A172S	A164V	unknown	unknown	rs555670452	71461492	ABHD8	Abhd8	Unknown	NA	4.01535e-06	gnomAD	92422
NP_078803	NP_071864		K371E	K363N	unknown	unknown	rs1449590839	71458074	ABHD8	Abhd8	Unknown	NA	4.01664e-06	gnomAD	92422
NP_078803	NP_071864		K371N	K363N	unknown	unknown	rs745919339	71458074	ABHD8	Abhd8	Unknown	NA	4.02059e-06	gnomAD	92422
NP_068781	NP_942597		I50I	I4F	Unknown	unknown	COSM705192	76508986	ABR	Abr	Unknown	NA	NA	COSMIC	81736
NP_068781	NP_932135		M708T	M720R	unknown	unknown	rs770657882	76423161	ABR	Abr	Unknown	NA	7.96026e-06	gnomAD	81733
NP_068781	NP_942597		N282S	N236S	unknown	unknown	rs756479674	76463577	ABR	Abr	Unknown	NA	4.03512e-06	gnomAD	81736
NP_068781	NP_942597		R629*	R583L	unknown	unknown	rs776303770	76424989	ABR	Abr	Unknown	NA	4.59601e-06	gnomAD	81736
NP_620775	NP_765993		R104H	R104H	unknown	unknown	rs542570943	100812174	ABRAXAS1	Abraxas1	Unknown	NA	1.06421e-05	gnomAD	66910
NP_620775	NP_765993		Y68C	Y68S	unknown	unknown	rs1156691653	100817974	ABRAXAS1	Abraxas1	Unknown	NA	4.0348e-06	gnomAD	66910
NP_620775	NP_765993		Y68D	Y68S	unknown	unknown	rs1344492344	100817974	ABRAXAS1	Abraxas1	Unknown	NA	4.03434e-06	gnomAD	66910
NP_115558	NP_932134		I5V	I14F	unknown	unknown	rs1343171950	132859274	ABRAXAS2	Abraxas2	Unknown	NA	4.02026e-06	gnomAD	73496
NP_742024	NP_084527		V225V	V225A	LOW	unknown	rs34748392	88838726	ABTB1	Abtb1	Unknown	NA	NA	dbSNP	52860
NP_742024	NP_084527		Y100N	Y100C	Unknown	unknown	COSM6591330	88839648	ABTB1	Abtb1	Unknown	NA	NA	COSMIC	52860
NP_742024	NP_084527		F290F	F290V	Unknown	unknown	COSM3587035	88838279	ABTB1	Abtb1	Unknown	NA	NA	COSMIC	52860
NP_742024	NP_084527		F297V	F297L	Unknown	unknown	COSM4410395	88838258	ABTB1	Abtb1	Unknown	NA	NA	COSMIC	52860
NP_742024	NP_084527		Y100C	Y100C	unknown	unknown	rs1217663223	88839648	ABTB1	Abtb1	Unknown	NA	7.96775e-06	gnomAD	52860
NP_742024	NP_084527		T221M	T221M	unknown	unknown	rs745736649	88838738	ABTB1	Abtb1	Unknown	NA	2.83043e-05	gnomAD	52860
NP_742024	NP_084527		V225L	V225A	unknown	unknown	rs1368241317	88838726	ABTB1	Abtb1	Unknown	NA	4.06062e-06	gnomAD	52860
NP_742024	NP_084527		F391L	F391L	unknown	unknown	rs770395273	88836584	ABTB1	Abtb1	Unknown	NA	7.95868e-06	gnomAD	52860
NP_742024	NP_084527		T401A	T401A	unknown	unknown	rs1318289137	88836554	ABTB1	Abtb1	Unknown	NA	3.98194e-06	gnomAD	52860
NP_742024	NP_084527		L439P	L439R	unknown	unknown	rs1394245233	88836367	ABTB1	Abtb1	Unknown	NA	4.18431e-06	gnomAD	52860
NP_665803	NP_849221		D382N	D382E	MODERATE	unknown	rs150416485	103683393	ABTB2	Abtb2	Unknown	NA	NA	dbSNP	81936
NP_665803	NP_849221		V165A	V165A	Unknown	unknown	COSM5955266	103567220	ABTB2	Abtb2	Unknown	NA	NA	COSMIC	81936
NP_665803	NP_849221		V165L	V165A		unknown	COSM6518856	103567220	ABTB2	Abtb2	Unknown	NA	NA	COSMIC	81936
NP_665803	NP_849221		A264T	A264S	Unknown	unknown	COSM3687046	103567516	ABTB2	Abtb2	Unknown	NA	NA	COSMIC	81936
NP_665803	NP_849221		Y528Y	Y528F	NEUTRAL	unknown	COSM7277655	103705072	ABTB2	Abtb2	Unknown	NA	NA	COSMIC	81936
NP_665803	NP_849221		I888I	I887F	NEUTRAL	unknown	COSM1353649	103712442	ABTB2	Abtb2	Unknown	NA	NA	COSMIC	81936
NP_665803	NP_849221		C153S	C153R	unknown	unknown	rs1287791295	103567183	ABTB2	Abtb2	Unknown	NA	9.12359e-06	gnomAD	81936
NP_665803	NP_849221		V165M	V165A	unknown	unknown	rs762873492	103567220	ABTB2	Abtb2	Unknown	NA	2.40088e-05	gnomAD	81936
NP_665803	NP_849221		V165L	V165A	unknown	unknown	rs762873492	103567220	ABTB2	Abtb2	Unknown	NA	3.19808e-05	gnomAD	81936
NP_665803	NP_849221		T217I	T217I	unknown	unknown	rs1255182413	103567376	ABTB2	Abtb2	Unknown	NA	8.95448e-06	gnomAD	81936
NP_665803	NP_849221		D382E	D382E	unknown	unknown	rs747464313	103683393	ABTB2	Abtb2	Unknown	NA	4.0388e-06	gnomAD	81936
NP_665803	NP_849221		D382N	D382E	unknown	unknown	rs150416485	103683393	ABTB2	Abtb2	Unknown	NA	0.000129374	gnomAD	81936
NP_665803	NP_849221		A46S	A46T	unknown	unknown	rs950859542	103566862	ABTB2	Abtb2	Unknown	NA	6.90913e-06	gnomAD	81936
NP_665803	NP_849221		D543G	D543G	unknown	unknown	59868grs-?	103705117	ABTB2	Abtb2	Unknown	NA	3.97817e-06	gnomAD	81936
NP_665803	NP_849221		V665F	V665I	unknown	unknown	rs576972845	103709284	ABTB2	Abtb2	Unknown	NA	0	gnomAD	81936
NP_665803	NP_849221		V665I	V665I	unknown	unknown	rs576972845	103709284	ABTB2	Abtb2	Unknown	NA	3.74061e-05	gnomAD	81936
NP_665803	NP_849221		R711L	R710L	unknown	unknown	rs749976188	103709420	ABTB2	Abtb2	Unknown	NA	3.99259e-06	gnomAD	81936
NP_665803	NP_849221		R711G	R710L	unknown	unknown	rs751644807	103709420	ABTB2	Abtb2	Unknown	NA	3.99323e-06	gnomAD	81936
NP_665803	NP_849221		R711W	R710L	unknown	unknown	rs751644807	103709420	ABTB2	Abtb2	Unknown	NA	2.48426e-05	gnomAD	81936
NP_665803	NP_849221		R713C	R712*	unknown	unknown	rs761776032	103709425	ABTB2	Abtb2	Unknown	NA	4.38855e-05	gnomAD	81936
NP_665803	NP_849221		M734I	M733L	unknown	unknown	rs750438015	103709488	ABTB2	Abtb2	Unknown	NA	1.19758e-05	gnomAD	81936
NP_665803	NP_849221		C971Y	C970*	unknown	unknown	rs147031456	103717192	ABTB2	Abtb2	Unknown	NA	4.06032e-06	gnomAD	81936
NP_001138526	NP_082224		N550K	N535S	unknown	unknown	rs1323005193	83162698	AC005041.1	1700003E16Rik	Unknown	NA	6.41289e-06	gnomAD	44089
NP_036447	NP_082936		D110E	D110E	unknown	unknown	rs747891371	43794393	AC011473.4	Klk9	Unknown	NA	NA	gnomAD	72824
NP_036447	NP_082936		E194G	E194G	unknown	unknown	rs760302317	43795666	AC011473.4	Klk9	Unknown	NA	NA	gnomAD	72824
NP_001121647	NP_001272736		P315T	P315L	Unknown	unknown	COSM5815887	23597501	AC022601.1	Dtna	Unknown	NA	NA	COSMIC	57893
NP_061197	NP_001001445		K239R	K239E	unknown	unknown	rs751543089	73240251	AC027796.3	Trpv1	Unknown	NA	4.01384e-06	gnomAD	64189
NP_061197	NP_001001445		A276T	A276V	unknown	unknown	rs1172339980	73240464	AC027796.3	Trpv1	Unknown	NA	1.09733e-05	gnomAD	64189
NP_061197	NP_001001445		S481C	S482P	unknown	unknown	rs201344035	73246036	AC027796.3	Trpv1	Unknown	NA	7.27834e-06	gnomAD	64189
NP_061197	NP_001001445		S481P	S482P	unknown	unknown	rs1468008958	73246036	AC027796.3	Trpv1	Unknown	NA	4.10759e-06	gnomAD	64189
NP_061197	NP_001001445		S784L	S784P	unknown	unknown	rs1176858219	73260337	AC027796.3	Trpv1	Unknown	NA	4.0222e-06	gnomAD	64189
NP_061197	NP_001001445		R86G	R86S	unknown	unknown	rs767170379	73238516	AC027796.3	Trpv1	Unknown	NA	1.07532e-05	gnomAD	64189
NP_061197	NP_001001445		R86S	R86S	unknown	unknown	rs528928532	73238516	AC027796.3	Trpv1	Unknown	NA	3.22787e-05	gnomAD	64189
NP_689562	NP_766534		Q201*	Q201*	unknown	unknown	rs904573670	99236192	AC073508.2	Krt222	Unknown	NA	8.00115e-06	gnomAD	50791
NP_037402	NP_666339		V315I	V369A	unknown	unknown	rs751697846	110864303	AC109583.1	Prss50	Unknown	NA	3.98365e-06	gnomAD	24506
NP_037402	NP_666339		V315L	V369A	unknown	unknown	rs751697846	110864303	AC109583.1	Prss50	Unknown	NA	3.98365e-06	gnomAD	24506
NP_073715	NP_149409		R44H	R44H	unknown	unknown	rs142583293	59995534	AC124312.1	Snurf	Unknown	NA	0.000192553	gnomAD	24668
NP_073715	NP_149409		Q48R	Q48R	unknown	unknown	rs765651266	59995522	AC124312.1	Snurf	Unknown	NA	1.06969e-05	gnomAD	24668
NP_085152	NP_997106		I19V	I19F	unknown	unknown	rs774302916	155896118	ACAP3	Acap3	Unknown	NA	6.48256e-06	gnomAD	82653
NP_085152	NP_997106		S347C	S347*	unknown	unknown	rs1320293577	155902328	ACAP3	Acap3	Unknown	NA	4.09323e-06	gnomAD	82653
NP_085152	NP_997106		I431S	I431T	unknown	unknown	rs1436660701	155902821	ACAP3	Acap3	Unknown	NA	7.0282e-06	gnomAD	82653
NP_085152	NP_997106		A524V	A524T	unknown	unknown	rs545602724	155903378	ACAP3	Acap3	Unknown	NA	8.0351e-06	gnomAD	82653
NP_005882	NP_033364		R377C	R377C	Unknown	unknown	COSM5466743	12943927	ACAT2	Acat2	Unknown	NA	NA	COSMIC	91198
NP_005882	NP_033364		H159Y	H159L	unknown	unknown	rs376135335	12952266	ACAT2	Acat2	Unknown	NA	3.58101e-05	gnomAD	91198
NP_005882	NP_033364		R377C	R377C	unknown	unknown	rs749540167	12943927	ACAT2	Acat2	Unknown	NA	1.06398e-05	gnomAD	91198
NP_004760	NP_892045		T524N	T523N	Unknown	phenotypic	COSM7184610	15277359	ASIC3	Accn3	Unknown	Homozygotes for targeted null mutations exhibit reduced latency to onset of pain responses, increased sensitivity to light touch, but decreased sensitivity to noxious pinch and responses of acid- and noxious heat-sensitive nociceptors.	NA	COSMIC	56955
NP_064718	NP_892045		T201A	T202S	Unknown	unknown	COSM1181570	24415456	ASIC3	Asic3	Unknown	NA	NA	COSMIC	6664
NP_004760	NP_892045		T201A	T202S	Unknown	unknown	COSM1181571	24415456	ASIC3	Asic3	Unknown	NA	NA	COSMIC	56955
NP_004760	NP_892045		L518F	L517F	NEUTRAL	unknown	COSM1699599	24417702	ASIC3	Asic3	Unknown	NA	NA	COSMIC	56955
NP_001027025	NP_001028624		H354Q	H376Q	Unknown	unknown	COSM1727892	93859433	ACCSL	Accsl	Unknown	NA	NA	COSMIC	61614
NP_001027025	NP_001028624		G398G	G420S	Unknown	unknown	COSM4032798	93858030	ACCSL	Accsl	Unknown	NA	NA	COSMIC	61614
NP_001027025	NP_001028624		M362K	M384K	unknown	unknown	rs767038385	93859410	ACCSL	Accsl	Unknown	NA	2.006e-05	gnomAD	61614
NP_001027025	NP_001028624		G398S	G420S	unknown	unknown	rs772563377	93858030	ACCSL	Accsl	Unknown	NA	8.0152e-06	gnomAD	61614
NP_000780	NP_997507		F236F	F241L	NEUTRAL	phenotypic	COSM5387007	16202718	ACE	Ace	Unknown	Mice homozygous for a number of different targeted mutations show variable phenotypes, including reduced systemic blood pressure, normocytic anemia, renal abnormalities, inability to concentrate urine, and reduced male fertility.	NA	COSMIC	72934
NP_000780	NP_033728		L894L	L319F	Unknown	unknown	COSM5580114	105981538	ACE	Ace	Unknown	NA	NA	COSMIC	72933
NP_690043	NP_033728		L320L	L319F	Unknown	unknown	COSM5580115	105981538	ACE	Ace	Unknown	NA	NA	COSMIC	7200
NP_000780	NP_033728		E1300G	E726G	unknown	unknown	rs1385347177	105989012	ACE	Ace	Unknown	NA	6.91563e-06	gnomAD	72933
NP_060837	NP_079684		R246M	R246G	unknown	unknown	58168grs-?	98218070	ACER3	Acer3	Unknown	NA	3.97684e-06	gnomAD	79548
NP_001116423	NP_034175		Y43H	Y41F	unknown	phenotypic	rs1444977226	16046135	ACKR1	Darc	Unknown	Homozygous null mutants are healthy, but erythrocytes lack CXC and CC chemokine-binding activity, such that when challenged with LPS result in increased inflammatory infiltrates in lung and liver.	3.97716e-06	gnomAD	75823
NP_001287	NP_001263648		C137Y	C136Y	unknown	unknown	rs1180805506	121908967	ACKR2	Ackr2	Unknown	NA	3.97947e-06	gnomAD	35540
NP_001287	NP_001263648		R320C	R319C	unknown	unknown	rs754472756	121909515	ACKR2	Ackr2	Unknown	NA	2.39091e-05	gnomAD	35540
NP_001287	NP_001263648		R320L	R319C	unknown	unknown	rs138890782	121909515	ACKR2	Ackr2	Unknown	NA	3.18573e-05	gnomAD	35540
NP_001287	NP_001263648		Y84C	Y83C	unknown	unknown	rs755325085	121908808	ACKR2	Ackr2	Unknown	NA	2.38608e-05	gnomAD	35540
NP_057641	NP_663746		V248L	V248A	unknown	unknown	rs776074050	104099004	ACKR4	Ackr4	Unknown	NA	8.04557e-06	gnomAD	82067
NP_057641	NP_663746		I268V	I268F	unknown	unknown	rs753713017	104098945	ACKR4	Ackr4	Unknown	NA	3.99358e-06	gnomAD	82067
NP_057641	NP_663746		V287F	V287A	unknown	unknown	rs760818799	104098887	ACKR4	Ackr4	Unknown	NA	2.83194e-05	gnomAD	82067
NP_057641	NP_663746		F39I	F39L	unknown	unknown	rs1444533864	104099632	ACKR4	Ackr4	Unknown	NA	3.98772e-06	gnomAD	82067
NP_057641	NP_663746		V62A	V62A	unknown	unknown	rs375285193	104099562	ACKR4	Ackr4	Unknown	NA	3.99052e-06	gnomAD	82067
NP_057641	NP_663746		V99A	V99A	unknown	unknown	rs1317496686	104099451	ACKR4	Ackr4	Unknown	NA	8.03439e-06	gnomAD	82067
NP_001245335	NP_032418		R331C	R332C	unknown	unknown	rs866858948	103055035	ACOD1	Acod1	Unknown	NA	6.70574e-06	gnomAD	75225
NP_001245335	NP_032418		V362M	V363A	unknown	unknown	rs948715496	103055129	ACOD1	Acod1	Unknown	NA	6.6947e-06	gnomAD	75225
NP_001245335	NP_032418		D417N	D418E	unknown	unknown	rs1380755571	103055295	ACOD1	Acod1	Unknown	NA	6.64938e-06	gnomAD	75225
NP_056362	NP_079866		R182S	R184C	Unknown	unknown	COSM1602557	106762027	ACOT11	Acot11	Unknown	NA	NA	COSMIC	95728
NP_671517	NP_079866		R182S	R184C	Unknown	unknown	COSM1602558	106762027	ACOT11	Acot11	Unknown	NA	NA	COSMIC	62641
NP_671517	NP_079866		V459M	V459L	Unknown	unknown	COSM2193824	106750010	ACOT11	Acot11	Unknown	NA	NA	COSMIC	62641
NP_056362	NP_079866		V459M	V459L	Unknown	unknown	COSM2193823	106750010	ACOT11	Acot11	Unknown	NA	NA	COSMIC	95728
NP_056362	NP_079866		R182C	R184C	unknown	unknown	rs1429892270	106762027	ACOT11	Acot11	Unknown	NA	3.99971e-06	gnomAD	95728
NP_671517	NP_079866		R182C	R184C	unknown	unknown	rs1429892270	106762027	ACOT11	Acot11	Unknown	NA	NA	gnomAD	62641
NP_671517	NP_079866		V459M	V459L	unknown	unknown	rs749900335	106750010	ACOT11	Acot11	Unknown	NA	6.37592e-05	gnomAD	62641
NP_056362	NP_079866		V459M	V459L	unknown	unknown	rs749900335	106750010	ACOT11	Acot11	Unknown	NA	2.1262e-05	gnomAD	95728
NP_671517	NP_079866		L513Q	L513Q	unknown	unknown	rs781544242	106749353	ACOT11	Acot11	Unknown	NA	NA	gnomAD	62641
NP_056362	NP_079866		L513Q	L513Q	unknown	unknown	rs781544242	106749353	ACOT11	Acot11	Unknown	NA	3.98099e-06	gnomAD	95728
NP_671517	NP_079866		N583K	N583S	unknown	unknown	rs1057075762	106748366	ACOT11	Acot11	Unknown	NA	3.18878e-05	gnomAD	62641
NP_570123	NP_083066		F108F	F109Y		unknown	COSM1329413	91760026	ACOT12	Acot12	Unknown	NA	NA	COSMIC	28646
NP_570123	NP_083066		S456L	S457P	Unknown	unknown	COSM4437059	91783003	ACOT12	Acot12	Unknown	NA	NA	COSMIC	28646
NP_570123	NP_083066		S456*	S457P	Unknown	unknown	COSM5466587	91783003	ACOT12	Acot12	Unknown	NA	NA	COSMIC	28646
NP_570123	NP_083066		F108L	F109Y	unknown	unknown	rs1273565420	91760026	ACOT12	Acot12	Unknown	NA	0	gnomAD	28646
NP_570123	NP_083066		F108V	F109Y	unknown	unknown	rs532842234	91760026	ACOT12	Acot12	Unknown	NA	4.00061e-06	gnomAD	28646
NP_570123	NP_083066		M11R	M12K	unknown	unknown	rs749685303	91741565	ACOT12	Acot12	Unknown	NA	1.59038e-05	gnomAD	28646
NP_570123	NP_083066		S456L	S457P	unknown	unknown	rs768561064	91783003	ACOT12	Acot12	Unknown	NA	7.9571e-06	gnomAD	28646
NP_001136279	NP_083041		M135T	M161K	MODERATE	unknown	rs191965268	127877802	ACOXL	Acoxl	Unknown	NA	NA	dbSNP	35916
NP_001136279	NP_083041		G137V	G163W	Unknown	unknown	COSM4132987	127877807	ACOXL	Acoxl	Unknown	NA	NA	COSMIC	35916
NP_001136279	NP_083041		G137W	G163W		unknown	COSM7089300	127877807	ACOXL	Acoxl	Unknown	NA	NA	COSMIC	35916
NP_001136279	NP_083041		G137R	G163W		unknown	COSM4760137	127877807	ACOXL	Acoxl	Unknown	NA	NA	COSMIC	35916
NP_001136279	NP_083041		C123Y	C149Y	unknown	unknown	rs1270933452	127877766	ACOXL	Acoxl	Unknown	NA	4.00683e-06	gnomAD	35916
NP_001136279	NP_083041		Y130C	Y156C	unknown	unknown	rs760434214	127877787	ACOXL	Acoxl	Unknown	NA	2.00335e-05	gnomAD	35916
NP_001136279	NP_083041		M135T	M161K	unknown	unknown	rs191965268	127877802	ACOXL	Acoxl	Unknown	NA	0.00135953	gnomAD	35916
NP_001136279	NP_083041		G137W	G163W	unknown	unknown	rs758389033	127877807	ACOXL	Acoxl	Unknown	NA	4.00657e-06	gnomAD	35916
NP_001136279	NP_083041		G137R	G163W	unknown	unknown	rs758389033	127877807	ACOXL	Acoxl	Unknown	NA	1.06772e-05	gnomAD	35916
NP_001136279	NP_083041		D164H	D190E	unknown	unknown	rs755039702	127878788	ACOXL	Acoxl	Unknown	NA	1.98948e-05	gnomAD	35916
NP_001136279	XP_011238110		L406W	L182Q	unknown	unknown	rs777944199	128044391	ACOXL	Acoxl	Unknown	NA	3.97782e-06	gnomAD	35915
NP_001088	NP_038483		C225Y	C226F	Unknown	unknown	COSM5957801	89573227	ACR	Acr	Unknown	NA	NA	COSMIC	946
NP_001088	NP_038483		S80*	S81P	NEUTRAL	unknown	COSM5057937	89569500	ACR	Acr	Unknown	NA	NA	COSMIC	946
NP_001088	NP_038483		S80L	S81P	NEUTRAL	unknown	COSM5589520	89569500	ACR	Acr	Unknown	NA	NA	COSMIC	946
NP_001088	NP_038483		C225W	C226F	unknown	unknown	rs577242211	89573227	ACR	Acr	Unknown	NA	7.9654e-06	gnomAD	946
NP_001088	NP_038483		P363S	P362S	unknown	unknown	rs753687071	89574201	ACR	Acr	Unknown	NA	0.000236044	gnomAD	946
NP_001088	NP_038483		H71Y	H72Q	unknown	unknown	80546grs-?	89569475	ACR	Acr	Unknown	NA	3.98089e-06	gnomAD	946
NP_115878	NP_058541		F356F	F353L	NEUTRAL	unknown	COSM4836880	125054796	ACRBP	Acrbp	Unknown	NA	NA	COSMIC	67865
NP_115878	NP_058541		C396W	C393S	unknown	unknown	rs145271222	125060918	ACRBP	Acrbp	Unknown	NA	3.98168e-06	gnomAD	67865
NP_055977	NP_444408		I234T	I231R		phenotypic	COSM3667752	1864176	ACSBG1	Acsbg1	Unknown	Mice homozygous for a null mutation display abnormalities in gonadotropin induced changes in testosterone production, Leydig cell morphology and long chain and very long chain fatty acid levels.	NA	COSMIC	58897
NP_055977	NP_444408		R437H	R434H	Unknown	unknown	COSM2010961	54616041	ACSBG1	Acsbg1	Unknown	NA	NA	COSMIC	58897
NP_055977	NP_444408		E250G	E247G	unknown	unknown	rs769487790	54622582	ACSBG1	Acsbg1	Unknown	NA	3.9813e-06	gnomAD	58897
NP_055977	NP_444408		I571M	I568F	unknown	unknown	rs777438513	54609826	ACSBG1	Acsbg1	Unknown	NA	3.98746e-06	gnomAD	58897
NP_055977	NP_444408		I571V	I568F	unknown	unknown	rs746645720	54609826	ACSBG1	Acsbg1	Unknown	NA	0.000113432	gnomAD	58897
NP_001305819	NP_473435		R419I	R415G	Unknown	unknown	COSM968109	119656039	ACSM1	Acsm1	Unknown	NA	NA	COSMIC	46631
NP_001305819	NP_473435		E485G	E481G	Unknown	unknown	COSM6592662	119659127	ACSM1	Acsm1	Unknown	NA	NA	COSMIC	46631
NP_001305819	NP_473435		H292D	H288R	unknown	unknown	rs1368821552	119640697	ACSM1	Acsm1	Unknown	NA	3.98121e-06	gnomAD	46631
NP_001305819	NP_473435		E485V	E481G	unknown	unknown	rs1465226453	119659127	ACSM1	Acsm1	Unknown	NA	3.98184e-06	gnomAD	46631
NP_001295101	NP_666309		I138I	I138F	NEUTRAL	unknown	COSM702491	119573575	ACSM2A	Acsm2	Unknown	NA	NA	COSMIC	37561
NP_001295101	NP_666309		D245N	D245N	NEUTRAL	unknown	COSM4394428	119575746	ACSM2A	Acsm2	Unknown	NA	NA	COSMIC	37561
NP_001295101	NP_001171448		C282R	C308S	unknown	unknown	rs1339968931	119578185	ACSM2A	Acsm2	Unknown	NA	3.97772e-06	gnomAD	37562
NP_001295101	NP_001171448		I494F	I520L	unknown	unknown	rs756341286	119591333	ACSM2A	Acsm2	Unknown	NA	3.58394e-05	gnomAD	37562
NP_001295101	NP_666309		D245N	D245N	unknown	unknown	rs1197928623	119575746	ACSM2A	Acsm2	Unknown	NA	3.18512e-05	gnomAD	37561
NP_001295101	NP_666309		D262V	D263G	unknown	unknown	rs764852792	119578126	ACSM2A	Acsm2	Unknown	NA	3.9781e-06	gnomAD	37561
NP_001073923	NP_848501		V179L	V179A	NEUTRAL	unknown	COSM4551669	119698677	ACSM4	Acsm4	Unknown	NA	NA	COSMIC	63350
NP_001073923	NP_848501		V179L	V179A	NEUTRAL	unknown	COSM4551668	119698677	ACSM4	Acsm4	Unknown	NA	NA	COSMIC	63350
NP_001073923	NP_848501		H241H	H241N	NEUTRAL	unknown	COSM695113	119703374	ACSM4	Acsm4	Unknown	NA	NA	COSMIC	63350
NP_001073923	NP_848501		H241H	H241N	NEUTRAL	unknown	COSM695114	119703374	ACSM4	Acsm4	Unknown	NA	NA	COSMIC	63350
NP_001073923	NP_848501		N131S	N131K	unknown	unknown	rs929888491	119694800	ACSM4	Acsm4	Unknown	NA	8.25314e-06	gnomAD	63350
NP_001073923	NP_848501		Q357R	Q357K	unknown	unknown	rs1423417146	119708710	ACSM4	Acsm4	Unknown	NA	1.20595e-05	gnomAD	63350
NP_001073923	NP_848501		Y367H	Y367H	unknown	unknown	rs1344113716	119708740	ACSM4	Acsm4	Unknown	NA	4.02233e-06	gnomAD	63350
NP_001073923	NP_848501		I509T	I509N	unknown	unknown	rs748723592	119711417	ACSM4	Acsm4	Unknown	NA	4.01468e-06	gnomAD	63350
NP_060358	NP_848873		T362T	T361A	LOW	unknown	rs8063682	119537288	ACSM5	Acsm5	Unknown	NA	NA	dbSNP	54141
NP_060358	NP_848873		T362T	T361S	LOW	unknown	rs8063682	119537288	ACSM5	Acsm5	Unknown	NA	NA	dbSNP	54141
NP_060358	NP_848873		T362T	T361A	NEUTRAL	unknown	COSM5414396	119537288	ACSM5	Acsm5	Unknown	NA	NA	COSMIC	54141
NP_060358	NP_848873		T362T	T361S	NEUTRAL	unknown	COSM5414396	119537288	ACSM5	Acsm5	Unknown	NA	NA	COSMIC	54141
NP_060358	NP_848873		T362S	T361A	Unknown	unknown	COSM6143780	119537288	ACSM5	Acsm5	Unknown	NA	NA	COSMIC	54141
NP_060358	NP_848873		T362S	T361S	Unknown	unknown	COSM6143780	119537288	ACSM5	Acsm5	Unknown	NA	NA	COSMIC	54141
NP_115890	NP_542142		S122Y	S115P	unknown	unknown	rs963418474	150659903	ACSS1	Acss1	Unknown	NA	3.98441e-06	gnomAD	66553
NP_115890	NP_542142		Q23*	Q23*	unknown	unknown	rs1425780623	150668131	ACSS1	Acss1	Unknown	NA	0	gnomAD	66553
NP_078836	NP_001136276		Y114*	Y109C	Unknown	unknown	COSM327368	107084922	ACSS3	Acss3	Unknown	NA	NA	COSMIC	66655
NP_078836	NP_001136276		P136L	P131L	Unknown	unknown	COSM5724134	107084856	ACSS3	Acss3	Unknown	NA	NA	COSMIC	66655
NP_078836	NP_001136276		G158D	G153C	Unknown	unknown	COSM5580125	107053501	ACSS3	Acss3	Unknown	NA	NA	COSMIC	66655
NP_078836	NP_001136276		G168V	G163C	Unknown	unknown	COSM6073925	107053471	ACSS3	Acss3	Unknown	NA	NA	COSMIC	66655
NP_078836	NP_001136276		Y350C	Y345*	Unknown	unknown	COSM1993470	107023702	ACSS3	Acss3	Unknown	NA	NA	COSMIC	66655
NP_078836	NP_001136276		A396T	A391T	Unknown	unknown	COSM1299902	107004728	ACSS3	Acss3	Unknown	NA	NA	COSMIC	66655
NP_001317171	NP_001136276		P135S	P131L	unknown	unknown	rs770014944	107084856	ACSS3	Acss3	Unknown	NA	NA	gnomAD	13868
NP_078836	NP_001136276		P136A	P131L	unknown	unknown	rs770014944	107084856	ACSS3	Acss3	Unknown	NA	0.000128265	gnomAD	66655
NP_078836	NP_001136276		P136S	P131L	unknown	unknown	rs770014944	107084856	ACSS3	Acss3	Unknown	NA	4.01168e-06	gnomAD	66655
NP_001317171	NP_001136276		P135A	P131L	unknown	unknown	rs770014944	107084856	ACSS3	Acss3	Unknown	NA	0.000159256	gnomAD	13868
NP_001317171	NP_001136276		T137A	T133S	unknown	unknown	rs777575475	107084851	ACSS3	Acss3	Unknown	NA	NA	gnomAD	13868
NP_078836	NP_001136276		T138A	T133S	unknown	unknown	rs777575475	107084851	ACSS3	Acss3	Unknown	NA	8.03277e-06	gnomAD	66655
NP_078836	NP_001136276		D212E	D207E	unknown	unknown	rs766353030	107053337	ACSS3	Acss3	Unknown	NA	4.09212e-06	gnomAD	66655
NP_001317171	NP_001136276		D211E	D207E	unknown	unknown	rs766353030	107053337	ACSS3	Acss3	Unknown	NA	NA	gnomAD	13868
NP_078836	NP_001136276		V345I	V340A	unknown	unknown	rs140829003	107023718	ACSS3	Acss3	Unknown	NA	1.76881e-05	gnomAD	66655
NP_001317171	NP_001136276		V344I	V340A	unknown	unknown	rs140829003	107023718	ACSS3	Acss3	Unknown	NA	3.18735e-05	gnomAD	13868
NP_001317171	NP_001136276		Y349C	Y345*	unknown	unknown	rs757224536	107023702	ACSS3	Acss3	Unknown	NA	NA	gnomAD	13868
NP_078836	NP_001136276		Y350C	Y345*	unknown	unknown	rs757224536	107023702	ACSS3	Acss3	Unknown	NA	7.95792e-06	gnomAD	66655
NP_001317171	NP_001136276		R426*	R422S	unknown	unknown	rs774448807	106988879	ACSS3	Acss3	Unknown	NA	NA	gnomAD	13868
NP_001317171	NP_001136276		R426L	R422S	unknown	unknown	rs146115032	106988879	ACSS3	Acss3	Unknown	NA	NA	gnomAD	13868
NP_078836	NP_001136276		R427*	R422S	unknown	unknown	rs774448807	106988879	ACSS3	Acss3	Unknown	NA	3.99428e-06	gnomAD	66655
NP_078836	NP_001136276		R427L	R422S	unknown	unknown	rs146115032	106988879	ACSS3	Acss3	Unknown	NA	7.98601e-06	gnomAD	66655
NP_001317171	NP_001136276		T452N	T448A	unknown	unknown	rs768448971	106967041	ACSS3	Acss3	Unknown	NA	NA	gnomAD	13868
NP_078836	NP_001136276		T453N	T448A	unknown	unknown	rs768448971	106967041	ACSS3	Acss3	Unknown	NA	3.9808e-06	gnomAD	66655
NP_001317171	NP_001136276		D488V	D484G	unknown	unknown	rs761313206	106963010	ACSS3	Acss3	Unknown	NA	3.19061e-05	gnomAD	13868
NP_001317171	NP_001136276		D488G	D484G	unknown	unknown	rs761313206	106963010	ACSS3	Acss3	Unknown	NA	NA	gnomAD	13868
NP_078836	NP_001136276		D489V	D484G	unknown	unknown	rs761313206	106963010	ACSS3	Acss3	Unknown	NA	4.05854e-06	gnomAD	66655
NP_078836	NP_001136276		D489G	D484G	unknown	unknown	rs761313206	106963010	ACSS3	Acss3	Unknown	NA	4.65004e-06	gnomAD	66655
NP_078836	NP_001136276		Y527C	Y522C	unknown	unknown	rs375018875	106951990	ACSS3	Acss3	Unknown	NA	4.03372e-06	gnomAD	66655
NP_001317171	NP_001136276		Y526C	Y522C	unknown	unknown	rs375018875	106951990	ACSS3	Acss3	Unknown	NA	NA	gnomAD	13868
NP_001604	NP_031418		I291M	I291F	Uncertain significance	phenotypic	83474rs-?	14037731	ACTA2	Acta2	Familial thoracic aortic aneurysm and aortic dissection	Mice homozygous for a knock-out allele exhibit impaired vascular contractility and blood pressure homeostasis, increased blood-retina barrier permeability, and reduced retinal cone and rod function.	NA	ClinVar	14205
NP_001604	NP_031418		V45V	V45A	Uncertain significance	phenotypic	rs794727492	14169613	ACTA2	Acta2	not provided	Mice homozygous for a knock-out allele exhibit impaired vascular contractility and blood pressure homeostasis, increased blood-retina barrier permeability, and reduced retinal cone and rod function.	NA	ClinVar	14205
NP_001604	NP_031418		V45A	V45A	Uncertain significance	phenotypic	rs1554841848	14169613	ACTA2	Acta2	Aortic aneurysm, familial thoracic 6	Mice homozygous for a knock-out allele exhibit impaired vascular contractility and blood pressure homeostasis, increased blood-retina barrier permeability, and reduced retinal cone and rod function.	NA	ClinVar	14205
NP_001604	NP_031418		Y339Y	Y339H	Likely benign	unknown	rs1418187980	34241786	ACTA2	Acta2	not provided|Familial thoracic aortic aneurysm and aortic dissection	NA	1e-05	ClinVar	14205
NP_001307784	NP_031418		D246G	D246G	Unknown	unknown	COSM921218	34244983	ACTA2	Acta2	Unknown	NA	NA	COSMIC	70892
NP_001017992	NP_780706		M83L	M83I	Unknown	unknown	COSM4653975	111255381	ACTBL2	Actbl2	Unknown	NA	NA	COSMIC	34056
NP_001017992	NP_780706		V10A	V10I	unknown	unknown	rs1448167584	111255160	ACTBL2	Actbl2	Unknown	NA	3.99799e-06	gnomAD	34056
NP_001017992	NP_780706		M191T	M191K	unknown	unknown	rs1345274125	111255704	ACTBL2	Actbl2	Unknown	NA	3.18776e-05	gnomAD	34056
NP_001017992	NP_780706		E215G	E215G	unknown	unknown	rs745682885	111255776	ACTBL2	Actbl2	Unknown	NA	1.59319e-05	gnomAD	34056
NP_001017992	NP_780706		E271*	E271G	unknown	unknown	rs773142797	111255944	ACTBL2	Actbl2	Unknown	NA	1.06245e-05	gnomAD	34056
NP_005150	NP_033738		S201F	S201F	Uncertain significance	unknown	rs730880038	114049529	ACTC1	Actc1	Primary dilated cardiomyopathy;not provided	NA	NA	ClinVar	8756
NP_005150	NP_033738		T251A	T251A	Uncertain significance	unknown	rs730880039	114049226	ACTC1	Actc1	Primary familial hypertrophic cardiomyopathy	NA	NA	ClinVar	8756
NP_005150	NP_033738		S201Y	S201F	Unknown	unknown	COSM6142300	114049529	ACTC1	Actc1	Unknown	NA	NA	COSMIC	8756
NP_005150	NP_033738		T251S	T251A	Unknown	unknown	COSM2268298	114049226	ACTC1	Actc1	Unknown	NA	NA	COSMIC	8756
NP_001606	NP_033740		I370T	I370N	unknown	unknown	rs1208127280	83513007	ACTG2	Actg2	Unknown	NA	NA	gnomAD	69732
NP_001606	NP_033740		I370T	I370N	unknown	unknown	rs1208127280	83513007	ACTG2	Actg2	Unknown	NA	3.9782e-06	gnomAD	69732
NP_001019846	NP_001165111		G204R	G305W	unknown	unknown	rs760108136	154553042	ACTL10	Actl10	Unknown	NA	3.76353e-05	gnomAD	52719
NP_006678	NP_033741		R113C	R118L	Unknown	unknown	COSM6440701	56743827	ACTL7A	Actl7a	Unknown	NA	NA	COSMIC	39159
NP_006678	NP_033741		R113S	R118L	unknown	unknown	rs779105077	56743827	ACTL7A	Actl7a	Unknown	NA	3.18157e-05	gnomAD	39159
NP_006678	NP_033741		R113C	R118L	unknown	unknown	rs779105077	56743827	ACTL7A	Actl7a	Unknown	NA	1.06072e-05	gnomAD	39159
NP_006678	NP_033741		Y209C	Y214*	unknown	unknown	rs778033184	56744116	ACTL7A	Actl7a	Unknown	NA	0.00023362	gnomAD	39159
NP_006678	NP_033741		V216A	V221M	unknown	unknown	rs1322909805	56744135	ACTL7A	Actl7a	Unknown	NA	4.04207e-06	gnomAD	39159
NP_848620	NP_899105		S379F	S378P	Unknown	unknown	COSM225767	33434099	ACTL9	Actl9	Unknown	NA	NA	COSMIC	13603
NP_848620	NP_899105		V139L	V138A	unknown	unknown	10766grs-?	33433380	ACTL9	Actl9	Unknown	NA	5.133e-06	gnomAD	13603
NP_848620	NP_899105		V139M	V138A	unknown	unknown	10767grs-?	33433380	ACTL9	Actl9	Unknown	NA	5.133e-06	gnomAD	13603
NP_848620	NP_899105		K267E	K266R	unknown	unknown	rs782201872	33433764	ACTL9	Actl9	Unknown	NA	4.00606e-06	gnomAD	13603
NP_848620	NP_899105		K267R	K266R	unknown	unknown	10714grs-?	33433764	ACTL9	Actl9	Unknown	NA	4.00586e-06	gnomAD	13603
NP_848620	NP_899105		I98S	I97N	unknown	unknown	rs782455078	33433257	ACTL9	Actl9	Unknown	NA	1.69779e-05	gnomAD	13603
NP_079131	NP_780628		C155*	C155S	Unknown	unknown	COSM6593124	158626414	ACTR5	Actr5	Unknown	NA	NA	COSMIC	40598
NP_079131	NP_780628		N207T	N207S	Unknown	unknown	COSM1641340	158628071	ACTR5	Actr5	Unknown	NA	NA	COSMIC	40598
NP_079131	NP_780628		M339V	M339L	Unknown	unknown	COSM1026704	158632293	ACTR5	Actr5	Unknown	NA	NA	COSMIC	40598
NP_079131	NP_780628		M339I	M339L	Unknown	unknown	COSM3546241	158632293	ACTR5	Actr5	Unknown	NA	NA	COSMIC	40598
NP_079131	NP_780628		V122D	V122D	unknown	unknown	rs762555693	158625506	ACTR5	Actr5	Unknown	NA	9.63905e-05	gnomAD	40598
NP_079131	NP_780628		G27W	G27R	unknown	unknown	rs1344067425	158625220	ACTR5	Actr5	Unknown	NA	3.19081e-05	gnomAD	40598
NP_536356	NP_082789		A145T	A145V	Unknown	unknown	COSM6063064	154667244	ACTRT2	Actrt2	Unknown	NA	NA	COSMIC	39370
NP_536356	NP_082789		A145V	A145V	Unknown	unknown	COSM6593162	154667244	ACTRT2	Actrt2	Unknown	NA	NA	COSMIC	39370
NP_536356	NP_082789		F264F	F264Y	NEUTRAL	unknown	COSM2076429	154666887	ACTRT2	Actrt2	Unknown	NA	NA	COSMIC	39370
NP_536356	NP_082789		D85E	D85E	NEUTRAL	unknown	COSM6063066	154667423	ACTRT2	Actrt2	Unknown	NA	NA	COSMIC	39370
NP_536356	NP_082789		D85N	D85E	Unknown	unknown	COSM3865255	154667423	ACTRT2	Actrt2	Unknown	NA	NA	COSMIC	39370
NP_536356	NP_082789		V100L	V100A	unknown	unknown	rs767477897	154667379	ACTRT2	Actrt2	Unknown	NA	3.98048e-06	gnomAD	39370
NP_536356	NP_082789		V100M	V100A	unknown	unknown	rs767477897	154667379	ACTRT2	Actrt2	Unknown	NA	2.38829e-05	gnomAD	39370
NP_536356	NP_082789		D363V	D363G	unknown	unknown	rs1017202958	154666590	ACTRT2	Actrt2	Unknown	NA	3.18735e-05	gnomAD	39370
NP_536356	NP_082789		D85E	D85E	unknown	unknown	rs140563911	154667423	ACTRT2	Actrt2	Unknown	NA	3.18857e-05	gnomAD	39370
NP_115876	NP_083966		M226T	M224K	unknown	unknown	rs769011644	30598273	ACTRT3	Actrt3	Unknown	NA	3.97709e-06	gnomAD	52388
NP_115876	NP_083966		I34V	I34F	unknown	unknown	rs202207013	30599750	ACTRT3	Actrt3	Unknown	NA	2.01722e-05	gnomAD	52388
NP_115876	NP_083966		V53M	V51A	unknown	unknown	rs778206535	30599698	ACTRT3	Actrt3	Unknown	NA	4.08347e-06	gnomAD	52388
NP_115876	NP_083966		V53A	V51A	unknown	unknown	rs541719890	30599698	ACTRT3	Actrt3	Unknown	NA	2.22431e-05	gnomAD	52388
NP_001334596	NP_001103674		R335Q	R335Q	Unknown	unknown	COSM6981669	58462943	ACVR1	Acvr1	Unknown	NA	NA	COSMIC	40390
NP_001334596	NP_001103674		K345Q	K345R	Unknown	unknown	COSM3299842	58462913	ACVR1	Acvr1	Unknown	NA	NA	COSMIC	40390
NP_001334596	NP_001103674		R335Q	R335Q	unknown	unknown	rs1316254232	58462943	ACVR1	Acvr1	Unknown	NA	7.95976e-06	gnomAD	40390
NP_001334596	NP_001103674		K345R	K345R	unknown	unknown	rs1299645908	58462913	ACVR1	Acvr1	Unknown	NA	3.98029e-06	gnomAD	40390
NP_064733	NP_031421		C46R	C46S	Unknown	unknown	COSM5747403	101193976	ACVR1B	Acvr1b	Unknown	NA	NA	COSMIC	62140
NP_064733	NP_031421		C517Y	C476S	Unknown	unknown	COSM431318	101210770	ACVR1B	Acvr1b	Unknown	NA	NA	COSMIC	62140
NP_064733	NP_031421		C517F	C476S	Unknown	unknown	COSM6593210	101210770	ACVR1B	Acvr1b	Unknown	NA	NA	COSMIC	62140
NP_064733	NP_031421		F57C	F57S	Unknown	unknown	COSM1128563	101194010	ACVR1B	Acvr1b	Unknown	NA	NA	COSMIC	62140
NP_064733	NP_031421		C517Y	C476S	unknown	unknown	rs1483792654	101210770	ACVR1B	Acvr1b	Unknown	NA	0	gnomAD	62140
NP_064733	NP_031421		C517R	C476S	unknown	unknown	66954grs-?	101210770	ACVR1B	Acvr1b	Unknown	NA	0	gnomAD	62140
NP_064732	NP_031421		C424R	C476S	unknown	unknown	153793grs-?	101210770	ACVR1B	Acvr1b	Unknown	NA	NA	gnomAD	15951
NP_064732	NP_031421		C424Y	C476S	unknown	unknown	rs1483792654	101210770	ACVR1B	Acvr1b	Unknown	NA	NA	gnomAD	15951
NP_001104503	NP_001104500		Q41E	Q41H	unknown	phenotypic	rs1351312361	6514308	ACVR1C	Acvr1c	Unknown	Homozygous null mice display normal growth, gut, skeleton, spleen, and cerebellum morphology, glucose and insulin levels, and left-right patterning.	3.18695e-05	gnomAD	109
NP_001104502	NP_001104500		Q41E	Q41H	unknown	phenotypic	rs1351312361	6514308	ACVR1C	Acvr1c	Unknown	Homozygous null mice display normal growth, gut, skeleton, spleen, and cerebellum morphology, glucose and insulin levels, and left-right patterning.	3.18695e-05	gnomAD	25221
NP_660302	NP_001104500		Q41E	Q41H	unknown	phenotypic	rs1351312361	6514308	ACVR1C	Acvr1c	Unknown	Homozygous null mice display normal growth, gut, skeleton, spleen, and cerebellum morphology, glucose and insulin levels, and left-right patterning.	3.18695e-05	gnomAD	9909
NP_660302	NP_001104500		T241T	T241A	NEUTRAL	unknown	COSM4846083	58287735	ACVR1C	Acvr1c	Unknown	NA	NA	COSMIC	9909
NP_660302	XP_006498149		G251S	G171S	unknown	unknown	rs1473349063	58287705	ACVR1C	Acvr1c	Unknown	NA	7.97671e-06	gnomAD	9910
NP_001104502	XP_006498149		G171S	G171S	unknown	unknown	rs1473349063	58287705	ACVR1C	Acvr1c	Unknown	NA	NA	gnomAD	25222
NP_001104501	XP_006498149		G201S	G171S	unknown	unknown	rs1473349063	58287705	ACVR1C	Acvr1c	Unknown	NA	NA	gnomAD	79490
NP_000011	NP_001264186		I260I	I259F	Likely benign	unknown	rs911791104	101137369	ACVRL1	Acvrl1	Hereditary hemorrhagic telangiectasia type 2	NA	2e-05	ClinVar	76272
NP_000011	NP_001264186		R329H	R328H	Pathogenic/Likely pathogenic	unknown	rs863223412	101137577	ACVRL1	Acvrl1	Hereditary hemorrhagic telangiectasia type 2;not provided	NA	NA	ClinVar	76272
NP_542389	NP_001289408		T119K	T119I	Unknown	unknown	COSM6321760	3987850	ACY3	Acy3	Unknown	NA	NA	COSMIC	11858
NP_542389	NP_001289408		T119M	T119I	Unknown	unknown	COSM5962225	3987850	ACY3	Acy3	Unknown	NA	NA	COSMIC	11858
NP_542389	NP_001289408		T119M	T119I	unknown	unknown	rs139370474	3987850	ACY3	Acy3	Unknown	NA	4.24998e-05	gnomAD	11858
NP_612457	NP_083620		Y26C	Y33C	unknown	unknown	rs758998653	30632316	ACYP2	Acyp2	Unknown	NA	2.7924e-05	gnomAD	64967
NP_631913	NP_083704		P258L	P164S		unknown	COSM2694317	119614232	ADAD2	Adad2	Unknown	NA	NA	COSMIC	54758
NP_631913	NP_083704		S3*	S3R		unknown	COSM4792193	119612789	ADAD2	Adad2	Unknown	NA	NA	COSMIC	54758
NP_631913	NP_083704		P258Q	P164S	unknown	unknown	rs1228466775	119614232	ADAD2	Adad2	Unknown	NA	1.32415e-05	gnomAD	54758
NP_631913	NP_083704		P258S	P164S	unknown	unknown	rs1326734406	119614232	ADAD2	Adad2	Unknown	NA	0	gnomAD	54758
NP_631913	NP_083704		P258L	P164S	unknown	unknown	rs1228466775	119614232	ADAD2	Adad2	Unknown	NA	8.82768e-06	gnomAD	54758
NP_631913	NP_083704		S3L	S3R	unknown	unknown	rs1469832701	119612789	ADAD2	Adad2	Unknown	NA	0	gnomAD	54758
NP_631913	NP_083704		R449H	R345H	unknown	unknown	rs576576897	119615658	ADAD2	Adad2	Unknown	NA	8.44666e-06	gnomAD	54758
NP_631913	NP_083704		R484H	R380H	unknown	unknown	rs757248881	119615763	ADAD2	Adad2	Unknown	NA	2.55619e-05	gnomAD	54758
NP_002381	NP_001104248		V301V	V305M	Unknown	phenotypic	COSM4579761	14169602	ADAM11	Adam11	Unknown	Mice homozygous for a targeted disruption of this gene are viable and overtly normal but show impaired hippocampus-dependent spatial learning and cerebellum-dependent motor coordination when tested using water maze and rotating rod tasks.	NA	COSMIC	21756
NP_002381	NP_001104248		V301V	V305M	Unknown	phenotypic	COSM4579762	14169602	ADAM11	Adam11	Unknown	Mice homozygous for a targeted disruption of this gene are viable and overtly normal but show impaired hippocampus-dependent spatial learning and cerebellum-dependent motor coordination when tested using water maze and rotating rod tasks.	NA	COSMIC	21756
NP_002381	NP_033743		V301V	V305M	Unknown	phenotypic	COSM4579762	14169602	ADAM11	Adam11	Unknown	Mice homozygous for a targeted disruption of this gene are viable and overtly normal but show impaired hippocampus-dependent spatial learning and cerebellum-dependent motor coordination when tested using water maze and rotating rod tasks.	NA	COSMIC	21754
NP_002381	NP_033743		V301V	V305M	Unknown	phenotypic	COSM4579761	14169602	ADAM11	Adam11	Unknown	Mice homozygous for a targeted disruption of this gene are viable and overtly normal but show impaired hippocampus-dependent spatial learning and cerebellum-dependent motor coordination when tested using water maze and rotating rod tasks.	NA	COSMIC	21754
NP_002381	NP_001104248		R683H	R687Q	unknown	unknown	rs778566304	102776675	ADAM11	Adam11	Unknown	NA	1.59793e-05	gnomAD	21756
NP_002381	NP_033743		Q280H	Q284R	unknown	unknown	rs756333782	102772848	ADAM11	Adam11	Unknown	NA	3.97864e-06	gnomAD	21754
NP_055052	NP_034214		K260Q	K256E	Unknown	unknown	COSM1244231	24651786	ADAM18	Adam18	Unknown	NA	NA	COSMIC	95448
NP_055052	NP_034214		G661V	G657V	Unknown	unknown	COSM1729660	24614827	ADAM18	Adam18	Unknown	NA	NA	COSMIC	95448
NP_001307242	NP_034214		K236E	K256E	unknown	unknown	rs1293444494	24651786	ADAM18	Adam18	Unknown	NA	NA	gnomAD	79002
NP_055052	NP_034214		K260E	K256E	unknown	unknown	rs1293444494	24651786	ADAM18	Adam18	Unknown	NA	7.98365e-06	gnomAD	95448
NP_055052	NP_034214		G290S	G286A	unknown	unknown	rs749433808	24650877	ADAM18	Adam18	Unknown	NA	1.71854e-05	gnomAD	95448
NP_001307242	NP_034214		G266S	G286A	unknown	unknown	rs749433808	24650877	ADAM18	Adam18	Unknown	NA	NA	gnomAD	79002
NP_055052	NP_034214		C342*	C339S	unknown	unknown	rs1329546900	24647808	ADAM18	Adam18	Unknown	NA	4.01339e-06	gnomAD	95448
NP_001307242	NP_034214		C318*	C339S	unknown	unknown	rs1329546900	24647808	ADAM18	Adam18	Unknown	NA	NA	gnomAD	79002
NP_055052	NP_034214		G661V	G657V	unknown	unknown	rs774247682	24614827	ADAM18	Adam18	Unknown	NA	7.99079e-06	gnomAD	95448
NP_055052	NP_034214		G661E	G657V	unknown	unknown	rs774247682	24614827	ADAM18	Adam18	Unknown	NA	1.06505e-05	gnomAD	95448
NP_001307242	NP_034214		G637V	G657V	unknown	unknown	rs774247682	24614827	ADAM18	Adam18	Unknown	NA	NA	gnomAD	79002
NP_055052	NP_034214		G661R	G657V	unknown	unknown	rs770816777	24614827	ADAM18	Adam18	Unknown	NA	7.97951e-06	gnomAD	95448
NP_001307242	NP_034214		G637R	G657V	unknown	unknown	rs770816777	24614827	ADAM18	Adam18	Unknown	NA	NA	gnomAD	79002
NP_001307242	NP_034214		G637E	G657V	unknown	unknown	rs774247682	24614827	ADAM18	Adam18	Unknown	NA	3.18573e-05	gnomAD	79002
NP_150377	NP_033746		A291T	A292V	unknown	phenotypic	rs1362819902	13880790	ADAM19	Adam19	Unknown	Homozygous null mice exhibit cardiac developmental defects and die perinatally.	0	gnomAD	9012
NP_150377	NP_033746		C748Y	C750Y	unknown	phenotypic	rs149511726	16089619	ADAM19	Adam19	Unknown	Homozygous null mice exhibit cardiac developmental defects and die perinatally.	3.18552e-05	gnomAD	9012
NP_150377	NP_033746		C748F	C750Y	unknown	phenotypic	rs149511726	16089619	ADAM19	Adam19	Unknown	Homozygous null mice exhibit cardiac developmental defects and die perinatally.	3.18695e-05	gnomAD	9012
NP_150377	NP_033746		A454V	A455V	MODERATE	unknown	rs13354726	46128838	ADAM19	Adam19	Unknown	NA	NA	dbSNP	9012
NP_150377	NP_033746		F176F	F177I	NEUTRAL	unknown	COSM3613328	46112875	ADAM19	Adam19	Unknown	NA	NA	COSMIC	9012
NP_150377	NP_033746		V258M	V259A	Unknown	unknown	COSM1154424	46121454	ADAM19	Adam19	Unknown	NA	NA	COSMIC	9012
NP_150377	NP_033746		V258M	V259I	Unknown	unknown	COSM1154424	46121453	ADAM19	Adam19	Unknown	NA	NA	COSMIC	9012
NP_150377	NP_033746		P315L	P316S	Unknown	unknown	COSM3613322	46123130	ADAM19	Adam19	Unknown	NA	NA	COSMIC	9012
NP_150377	NP_033746		A454V	A455V	Unknown	unknown	COSM6420654	46128838	ADAM19	Adam19	Unknown	NA	NA	COSMIC	9012
NP_150377	NP_033746		C572R	C573F	Unknown	unknown	COSM1435589	46136259	ADAM19	Adam19	Unknown	NA	NA	COSMIC	9012
NP_150377	NP_033746		Q726E	Q730K	Unknown	unknown	COSM7326947	46138917	ADAM19	Adam19	Unknown	NA	NA	COSMIC	9012
NP_150377	NP_033746		F176L	F177I	unknown	unknown	rs199763273	46112875	ADAM19	Adam19	Unknown	NA	3.18228e-05	gnomAD	9012
NP_150377	NP_033746		D231N	D232N	unknown	unknown	rs1417449299	46118444	ADAM19	Adam19	Unknown	NA	1.59061e-05	gnomAD	9012
NP_150377	NP_033746		N274D	N275T	unknown	unknown	rs758642612	46121502	ADAM19	Adam19	Unknown	NA	3.986e-06	gnomAD	9012
NP_150377	NP_033746		N274T	N275T	unknown	unknown	rs550370689	46121502	ADAM19	Adam19	Unknown	NA	7.97111e-06	gnomAD	9012
NP_150377	NP_033746		P315R	P316S	unknown	unknown	rs1283134328	46123130	ADAM19	Adam19	Unknown	NA	3.18552e-05	gnomAD	9012
NP_150377	NP_033746		P315S	P316S	unknown	unknown	rs146355862	46123130	ADAM19	Adam19	Unknown	NA	0.000145274	gnomAD	9012
NP_150377	NP_033746		F384L	F385L	unknown	unknown	rs769632513	46127265	ADAM19	Adam19	Unknown	NA	3.97953e-06	gnomAD	9012
NP_150377	NP_033746		C438G	C439S	unknown	unknown	rs749792522	46128789	ADAM19	Adam19	Unknown	NA	3.71449e-05	gnomAD	9012
NP_150377	NP_033746		A454V	A455V	unknown	unknown	rs13354726	46128838	ADAM19	Adam19	Unknown	NA	0.00139507	gnomAD	9012
NP_150377	NP_033746		C572Y	C573F	unknown	unknown	rs1364711936	46136259	ADAM19	Adam19	Unknown	NA	3.98073e-06	gnomAD	9012
NP_150377	NP_033746		P884T	P886S	unknown	unknown	rs755897653	46143018	ADAM19	Adam19	Unknown	NA	0	gnomAD	9012
NP_001455	NP_033748		C432F	C436S	MODERATE	unknown	rs549331534	66046146	ADAM2	Adam2	Unknown	NA	NA	dbSNP	19766
NP_001265042	NP_033748		C413F	C436S	MODERATE	unknown	rs549331534	66046146	ADAM2	Adam2	Unknown	NA	NA	dbSNP	35924
NP_001265043	NP_033748		C432F	C436S	MODERATE	unknown	rs549331534	66046146	ADAM2	Adam2	Unknown	NA	NA	dbSNP	74097
NP_001455	NP_033748		V201V	V207I	NEUTRAL	unknown	COSM6113406	66058790	ADAM2	Adam2	Unknown	NA	NA	COSMIC	19766
NP_001455	NP_033748		V201V	V207I	NEUTRAL	unknown	COSM187682	66058790	ADAM2	Adam2	Unknown	NA	NA	COSMIC	19766
NP_001455	NP_033748		F216V	F222I	Unknown	unknown	COSM4659336	66057731	ADAM2	Adam2	Unknown	NA	NA	COSMIC	19766
NP_001455	NP_033748		N244H	N250S	unknown	unknown	rs778523904	66057646	ADAM2	Adam2	Unknown	NA	4.19921e-06	gnomAD	19766
NP_001455	NP_033748		S256F	S262L	unknown	unknown	rs1411703210	66057610	ADAM2	Adam2	Unknown	NA	4.45288e-06	gnomAD	19766
NP_001455	NP_033748		C432G	C436S	unknown	unknown	rs777212743	66046146	ADAM2	Adam2	Unknown	NA	4.10927e-06	gnomAD	19766
NP_001455	NP_033748		C432R	C436S	unknown	unknown	rs777212743	66046146	ADAM2	Adam2	Unknown	NA	3.63962e-05	gnomAD	19766
NP_001455	NP_033748		C432F	C436S	unknown	unknown	rs549331534	66046146	ADAM2	Adam2	Unknown	NA	0.00040426	gnomAD	19766
NP_001455	NP_033748		I693T	I693T	unknown	unknown	rs1416621772	66029731	ADAM2	Adam2	Unknown	NA	4.04413e-06	gnomAD	19766
NP_003805	NP_001009548		W310R	W274L	MODERATE	unknown	rs142643502	40795675	ADAM20	Adam20	Unknown	NA	NA	dbSNP	21676
NP_003805	NP_001020551		C670G	C632G	Unknown	unknown	COSM3987765	40826467	ADAM20	Adam39	Unknown	NA	NA	COSMIC	21673
NP_003805	NP_035911		F349F	F312L	NEUTRAL	unknown	COSM3497558	40754634	ADAM20	Adam25	Unknown	NA	NA	COSMIC	21674
NP_003805	NP_001009548		W310R	W274L	unknown	unknown	rs142643502	40795675	ADAM20	Adam20	Unknown	NA	0.00070285	gnomAD	21676
NP_003805	NP_001009548		W310C	W274L	unknown	unknown	rs374245271	40795675	ADAM20	Adam20	Unknown	NA	3.99501e-06	gnomAD	21676
NP_003805	NP_001020551		V658L	V620M	unknown	unknown	rs548210327	40826431	ADAM20	Adam39	Unknown	NA	7.97226e-06	gnomAD	21673
NP_003805	NP_001020551		V658M	V620M	unknown	unknown	rs548210327	40826431	ADAM20	Adam39	Unknown	NA	1.59445e-05	gnomAD	21673
NP_003805	NP_001020551		C670F	C632G	unknown	unknown	rs771776243	40826467	ADAM20	Adam39	Unknown	NA	1.19568e-05	gnomAD	21673
NP_003805	NP_001020551		C670Y	C632G	unknown	unknown	rs771776243	40826467	ADAM20	Adam39	Unknown	NA	3.98559e-05	gnomAD	21673
NP_003805	NP_001020551		N705D	N667S	unknown	unknown	rs1265713984	40826573	ADAM20	Adam39	Unknown	NA	3.98851e-06	gnomAD	21673
NP_003805	NP_001020551		N705S	N667S	unknown	unknown	rs1227642788	40826573	ADAM20	Adam39	Unknown	NA	3.98832e-06	gnomAD	21673
NP_003805	NP_035911		F349L	F312L	unknown	unknown	rs1156902038	40754634	ADAM20	Adam25	Unknown	NA	3.18492e-05	gnomAD	21674
NP_003805	NP_035911		C547Y	C509F	unknown	unknown	rs761273860	40755224	ADAM20	Adam25	Unknown	NA	2.12538e-05	gnomAD	21674
NP_003804	NP_065063		P169Q	P174S	unknown	unknown	rs1360690077	81560467	ADAM21	Adam21	Unknown	NA	0	gnomAD	78041
NP_003804	NP_065063		W208R	W212L	unknown	unknown	rs1217600141	81560352	ADAM21	Adam21	Unknown	NA	3.98029e-06	gnomAD	78041
NP_003804	NP_065063		D243N	D247N	unknown	unknown	rs750187868	81560248	ADAM21	Adam21	Unknown	NA	3.97931e-06	gnomAD	78041
NP_003804	NP_065063		M245T	M249K	unknown	unknown	rs756072663	81560241	ADAM21	Adam21	Unknown	NA	1.5917e-05	gnomAD	78041
NP_003804	NP_065063		F457L	F461L	unknown	unknown	rs1342146029	81559606	ADAM21	Adam21	Unknown	NA	3.97735e-06	gnomAD	78041
NP_003804	NP_065063		C619*	C623Y	unknown	unknown	rs758544523	81559119	ADAM21	Adam21	Unknown	NA	2.12115e-05	gnomAD	78041
NP_003804	NP_065063		V625L	V629A	unknown	unknown	rs376872606	81559101	ADAM21	Adam21	Unknown	NA	7.9533e-06	gnomAD	78041
NP_003804	NP_065063		V89A	V94A	unknown	unknown	rs763755400	81560706	ADAM21	Adam21	Unknown	NA	1.41673e-05	gnomAD	78041
NP_004185	NP_001091695		N833S	N795S	unknown	phenotypic	rs1204521527	13857794	ADAM22	Adam22	Unknown	Homozygous mutant mice exhibit severe ataxia, die before weaning and have marked hypomyelination of the peripheral nerves.	NA	gnomAD	9212
NP_068368	NP_001091695		N797S	N795S	unknown	phenotypic	rs1204521527	13857794	ADAM22	Adam22	Unknown	Homozygous mutant mice exhibit severe ataxia, die before weaning and have marked hypomyelination of the peripheral nerves.	NA	gnomAD	22939
NP_068369	NP_001091695		N833S	N795S	unknown	phenotypic	rs1204521527	13857794	ADAM22	Adam22	Unknown	Homozygous mutant mice exhibit severe ataxia, die before weaning and have marked hypomyelination of the peripheral nerves.	4.01994e-06	gnomAD	27236
NP_057435	NP_001091695		N797S	N795S	unknown	phenotypic	rs1204521527	13857794	ADAM22	Adam22	Unknown	Homozygous mutant mice exhibit severe ataxia, die before weaning and have marked hypomyelination of the peripheral nerves.	NA	gnomAD	62432
NP_068369	NP_001297368		C657F	C655R	Unknown	unknown	COSM390304	8117696	ADAM22	Adam22	Unknown	NA	NA	COSMIC	27231
NP_068368	NP_001297368		C657F	C655R	Unknown	unknown	COSM390303	8117696	ADAM22	Adam22	Unknown	NA	NA	COSMIC	22934
NP_068368	XP_006503603		E616*	E614G	Unknown	unknown	COSM3431826	8121108	ADAM22	Adam22	Unknown	NA	NA	COSMIC	22932
NP_068369	XP_006503603		E616*	E614G	Unknown	unknown	COSM3431825	8121108	ADAM22	Adam22	Unknown	NA	NA	COSMIC	27229
NP_068369	XP_006503603		E616*	E614G	Unknown	unknown	COSM3431827	8121108	ADAM22	Adam22	Unknown	NA	NA	COSMIC	27229
NP_068368	XP_006503603		V701M	V699M	Unknown	unknown	COSM4883161	8116635	ADAM22	Adam22	Unknown	NA	NA	COSMIC	22932
NP_068369	XP_006503603		V701M	V699M	Unknown	unknown	COSM4883162	8116635	ADAM22	Adam22	Unknown	NA	NA	COSMIC	27229
NP_068369	XP_006503603		V701M	V699M	Unknown	unknown	COSM4883160	8116635	ADAM22	Adam22	Unknown	NA	NA	COSMIC	27229
NP_068369	NP_001297368		C485S	C483S	unknown	unknown	rs1357287132	8134544	ADAM22	Adam22	Unknown	NA	4.01594e-06	gnomAD	27231
NP_004185	NP_001297368		C485S	C483S	unknown	unknown	rs1357287132	8134544	ADAM22	Adam22	Unknown	NA	NA	gnomAD	9207
NP_068368	NP_001297368		C485S	C483S	unknown	unknown	rs1357287132	8134544	ADAM22	Adam22	Unknown	NA	NA	gnomAD	22934
NP_057435	NP_001297368		C485S	C483S	unknown	unknown	rs1357287132	8134544	ADAM22	Adam22	Unknown	NA	NA	gnomAD	62427
NP_068369	NP_001297368		C516G	C514F	unknown	unknown	rs770525529	8132418	ADAM22	Adam22	Unknown	NA	4.02453e-06	gnomAD	27231
NP_004185	NP_001297368		C516G	C514F	unknown	unknown	rs770525529	8132418	ADAM22	Adam22	Unknown	NA	NA	gnomAD	9207
NP_068368	NP_001297368		C516G	C514F	unknown	unknown	rs770525529	8132418	ADAM22	Adam22	Unknown	NA	NA	gnomAD	22934
NP_057435	NP_001297368		C516G	C514F	unknown	unknown	rs770525529	8132418	ADAM22	Adam22	Unknown	NA	NA	gnomAD	62427
NP_068369	NP_001297368		H85Y	H83Q	unknown	unknown	rs1194403382	8330048	ADAM22	Adam22	Unknown	NA	4.01971e-06	gnomAD	27231
NP_068368	NP_001297368		H85Y	H83Q	unknown	unknown	rs1194403382	8330048	ADAM22	Adam22	Unknown	NA	NA	gnomAD	22934
NP_004185	NP_001297368		H85Y	H83Q	unknown	unknown	rs1194403382	8330048	ADAM22	Adam22	Unknown	NA	NA	gnomAD	9207
NP_057435	NP_001297368		H85Y	H83Q	unknown	unknown	rs1194403382	8330048	ADAM22	Adam22	Unknown	NA	NA	gnomAD	62427
NP_057435	XP_006503603		K585R	K583E	unknown	unknown	rs1452490259	8127361	ADAM22	Adam22	Unknown	NA	NA	gnomAD	62425
NP_068368	XP_006503603		K585R	K583E	unknown	unknown	rs1452490259	8127361	ADAM22	Adam22	Unknown	NA	NA	gnomAD	22932
NP_068369	XP_006503603		K585R	K583E	unknown	unknown	rs1452490259	8127361	ADAM22	Adam22	Unknown	NA	4.02528e-06	gnomAD	27229
NP_004185	XP_006503603		K585R	K583E	unknown	unknown	rs1452490259	8127361	ADAM22	Adam22	Unknown	NA	NA	gnomAD	9205
NP_003803	NP_035910		I249T	I246N	unknown	phenotypic	rs1160949928	5157917	ADAM23	Adam23	Unknown	Mice homozygous for an insertional mutation that inactivates the gene are smaller than normal littermates, show delayed lung development, are lethal by postnatal day 14, and display severe tremor and ataxia.	7.0923e-06	gnomAD	10419
NP_003803	NP_035910		T497A	T494A	unknown	phenotypic	rs140738895	6538866	ADAM23	Adam23	Unknown	Mice homozygous for an insertional mutation that inactivates the gene are smaller than normal littermates, show delayed lung development, are lethal by postnatal day 14, and display severe tremor and ataxia.	3.98226e-05	gnomAD	10419
NP_003803	XP_006496032		L264P	L261P	Unknown	unknown	COSM5973563	63534356	ADAM23	Adam23	Unknown	NA	NA	COSMIC	10417
NP_003803	XP_006496032		R470L	R467*	Unknown	unknown	COSM476817	63551774	ADAM23	Adam23	Unknown	NA	NA	COSMIC	10417
NP_003803	XP_006496032		R470*	R467*	Unknown	unknown	COSM1015438	63551774	ADAM23	Adam23	Unknown	NA	NA	COSMIC	10417
NP_003803	XP_006496032		I569I	I566L		unknown	COSM6156930	63557456	ADAM23	Adam23	Unknown	NA	NA	COSMIC	10417
NP_003803	XP_006496032		C640Y	C637F	Unknown	unknown	COSM158885	63566668	ADAM23	Adam23	Unknown	NA	NA	COSMIC	10417
NP_003803	XP_006496032		L264P	L261P	unknown	unknown	rs758500062	63534356	ADAM23	Adam23	Unknown	NA	7.10858e-06	gnomAD	10417
NP_003803	XP_006496032		H321R	H318R	unknown	unknown	rs773392897	63543147	ADAM23	Adam23	Unknown	NA	3.97747e-06	gnomAD	10417
NP_003803	XP_006496032		V329L	V326M	unknown	unknown	rs1275659625	63543170	ADAM23	Adam23	Unknown	NA	3.97779e-06	gnomAD	10417
NP_003803	XP_006496032		D482G	D479G	unknown	unknown	rs1183648532	63551811	ADAM23	Adam23	Unknown	NA	3.18674e-05	gnomAD	10417
NP_003803	XP_006496032		D701Y	D698G	unknown	unknown	rs1358338388	63570933	ADAM23	Adam23	Unknown	NA	3.97991e-06	gnomAD	10417
NP_001124175	NP_787953		Y101*	Y110C	NEUTRAL	unknown	COSM3767785	55873089	ADAM29	Adam29	Unknown	NA	NA	COSMIC	65213
NP_001124175	NP_787953		G240C	G246D	NEUTRAL	unknown	COSM6593674	55872681	ADAM29	Adam29	Unknown	NA	NA	COSMIC	65213
NP_001124175	NP_787953		R280Q	R286H	NEUTRAL	unknown	COSM3392775	55872561	ADAM29	Adam29	Unknown	NA	NA	COSMIC	65213
NP_001124175	NP_787953		C313R	C319*	NEUTRAL	unknown	COSM1471726	55872461	ADAM29	Adam29	Unknown	NA	NA	COSMIC	65213
NP_001124175	NP_787953		C313*	C319*	NEUTRAL	unknown	COSM3336996	55872461	ADAM29	Adam29	Unknown	NA	NA	COSMIC	65213
NP_001124175	NP_787953		G434D	G440R		unknown	COSM142148	55872100	ADAM29	Adam29	Unknown	NA	NA	COSMIC	65213
NP_001124175	NP_787953		D548A	D554V		unknown	COSM3940810	55871757	ADAM29	Adam29	Unknown	NA	NA	COSMIC	65213
NP_001124175	NP_787953		C581*	C587R	Unknown	unknown	COSM4975410	55871659	ADAM29	Adam29	Unknown	NA	NA	COSMIC	65213
NP_001124175	NP_787953		C581F	C587R	Unknown	unknown	COSM733079	55871659	ADAM29	Adam29	Unknown	NA	NA	COSMIC	65213
NP_001124175	NP_787953		H608Y	H614L	NEUTRAL	unknown	COSM5544420	55871577	ADAM29	Adam29	Unknown	NA	NA	COSMIC	65213
NP_001124175	NP_787953		P667A	P673S	NEUTRAL	unknown	COSM3738389	55871401	ADAM29	Adam29	Unknown	NA	NA	COSMIC	65213
NP_001124175	NP_787953		D85D	D94N	NEUTRAL	unknown	COSM2149263	55873138	ADAM29	Adam29	Unknown	NA	NA	COSMIC	65213
NP_001124175	NP_787953		D85E	D94N	NEUTRAL	unknown	COSM93853	55873138	ADAM29	Adam29	Unknown	NA	NA	COSMIC	65213
NP_001124175	NP_787953		R280Q	R286H	unknown	unknown	rs765339011	55872561	ADAM29	Adam29	Unknown	NA	4.43167e-05	gnomAD	65213
NP_001124175	NP_787953		R280Q	R286H	unknown	unknown	rs765339011	55872561	ADAM29	Adam29	Unknown	NA	3.18573e-05	gnomAD	65213
NP_001124175	NP_787953		C313S	C319*	unknown	unknown	rs372389641	55872461	ADAM29	Adam29	Unknown	NA	NA	gnomAD	65213
NP_001124175	NP_787953		C313S	C319*	unknown	unknown	rs372389641	55872461	ADAM29	Adam29	Unknown	NA	4.03965e-06	gnomAD	65213
NP_001124175	NP_787953		C581Y	C587R	unknown	unknown	rs919911441	55871659	ADAM29	Adam29	Unknown	NA	3.98454e-06	gnomAD	65213
NP_001124175	NP_787953		C581Y	C587R	unknown	unknown	rs919911441	55871659	ADAM29	Adam29	Unknown	NA	NA	gnomAD	65213
NP_001124175	NP_787953		H608Y	H614L	unknown	unknown	rs751480036	55871577	ADAM29	Adam29	Unknown	NA	3.99033e-06	gnomAD	65213
NP_001124175	NP_787953		H608Y	H614L	unknown	unknown	rs751480036	55871577	ADAM29	Adam29	Unknown	NA	NA	gnomAD	65213
NP_001124175	NP_787953		P667T	P673S	unknown	unknown	rs1377191096	55871401	ADAM29	Adam29	Unknown	NA	NA	gnomAD	65213
NP_001124175	NP_787953		P667T	P673S	unknown	unknown	rs1377191096	55871401	ADAM29	Adam29	Unknown	NA	4.00519e-06	gnomAD	65213
NP_068566	NP_081941		I574T	I573T	NEUTRAL	unknown	COSM6503718	98162570	ADAM30	Adam30	Unknown	NA	NA	COSMIC	45289
NP_068566	NP_081941		S669R	S668C	unknown	unknown	rs1410872590	98162854	ADAM30	Adam30	Unknown	NA	3.97829e-06	gnomAD	45289
NP_659441	NP_700446		F224F	F225I	NEUTRAL	unknown	COSM4927030	24914122	ADAM32	Adam32	Unknown	NA	NA	COSMIC	16906
NP_659441	NP_700446		V635V	V641A		unknown	COSM750423	24864451	ADAM32	Adam32	Unknown	NA	NA	COSMIC	16906
NP_659441	NP_700446		S115F	S116P	unknown	unknown	rs371182952	24921298	ADAM32	Adam32	Unknown	NA	4.04599e-06	gnomAD	16906
NP_659441	NP_700446		D534Y	D538V	unknown	unknown	rs1393044548	24878754	ADAM32	Adam32	Unknown	NA	4.03034e-06	gnomAD	16906
NP_659441	NP_700446		C554Y	C558S	unknown	unknown	rs749379276	24872736	ADAM32	Adam32	Unknown	NA	1.74595e-05	gnomAD	16906
NP_659441	NP_700446		V635L	V641A	unknown	unknown	rs1161088426	24864451	ADAM32	Adam32	Unknown	NA	0	gnomAD	16906
NP_659441	NP_700446		W683R	W690R	unknown	unknown	rs747687445	24863504	ADAM32	Adam32	Unknown	NA	1.61471e-05	gnomAD	16906
NP_003808	NP_031428		T245T	T245A	LOW	unknown	rs147649440	68520539	ADAM7	Adam7	Unknown	NA	NA	dbSNP	73532
NP_003808	NP_031428		T245T	T245A	NEUTRAL	unknown	COSM2150992	68520539	ADAM7	Adam7	Unknown	NA	NA	COSMIC	73532
NP_003808	NP_031428		S450A	S449A	NEUTRAL	unknown	COSM5710926	68512625	ADAM7	Adam7	Unknown	NA	NA	COSMIC	73532
NP_003808	NP_031428		D468N	D467E	Unknown	unknown	COSM3647545	68511396	ADAM7	Adam7	Unknown	NA	NA	COSMIC	73532
NP_003808	NP_031428		C549F	C548S	Unknown	unknown	COSM6549197	68510757	ADAM7	Adam7	Unknown	NA	NA	COSMIC	73532
NP_003808	NP_031428		Y61Y	Y61H	Unknown	unknown	COSM3899057	68529819	ADAM7	Adam7	Unknown	NA	NA	COSMIC	73532
NP_003808	NP_031428		Y140H	Y140F	unknown	unknown	rs1354336217	68525356	ADAM7	Adam7	Unknown	NA	3.98743e-06	gnomAD	73532
NP_003808	NP_031428		Y147C	Y147C	unknown	unknown	rs755370535	68525335	ADAM7	Adam7	Unknown	NA	3.97902e-06	gnomAD	73532
NP_003808	NP_031428		Y147S	Y147C	unknown	unknown	rs755370535	68525335	ADAM7	Adam7	Unknown	NA	3.97902e-06	gnomAD	73532
NP_003808	NP_031428		K372E	K371N	unknown	unknown	rs750100011	68514921	ADAM7	Adam7	Unknown	NA	4.02706e-06	gnomAD	73532
NP_003808	NP_031428		Y61H	Y61H	unknown	unknown	rs749232973	68529819	ADAM7	Adam7	Unknown	NA	1.71796e-05	gnomAD	73532
NP_001157962	NP_031429		S490P	S524P	unknown	unknown	rs767186548	139986788	ADAM8	Adam8	Unknown	NA	NA	gnomAD	50476
NP_001157961	NP_031429		S529P	S524P	unknown	unknown	rs767186548	139986788	ADAM8	Adam8	Unknown	NA	NA	gnomAD	93994
NP_001100	NP_031429		S529P	S524P	unknown	unknown	rs767186548	139986788	ADAM8	Adam8	Unknown	NA	0	gnomAD	59709
NP_001157962	NP_031429		L597P	L667S	unknown	unknown	rs755207409	139984807	ADAM8	Adam8	Unknown	NA	NA	gnomAD	50476
NP_001100	NP_031429		L662P	L667S	unknown	unknown	rs755207409	139984807	ADAM8	Adam8	Unknown	NA	4.05364e-06	gnomAD	59709
NP_001100	NP_031429		H71Q	H69L	unknown	unknown	rs753657094	139990287	ADAM8	Adam8	Unknown	NA	4.33952e-06	gnomAD	59709
NP_001157961	NP_031429		H71Q	H69L	unknown	unknown	rs753657094	139990287	ADAM8	Adam8	Unknown	NA	NA	gnomAD	93994
NP_112219	NP_766207		P663T	P663T	Uncertain significance	unknown	rs886054714	33545390	ADAMTS10	Adamts10	Weill-Marchesani syndrome	NA	1e-05	ClinVar	76918
NP_112217	NP_780710		D1186D	D1193E	NEUTRAL	phenotypic	COSM2156909	11275423	ADAMTS12	Adamts12	Unknown	Mice homozygous for a knock-out allele exhibit increased tumor vascularization, tumor invasion, and angiogenesis.	NA	COSMIC	45841
NP_112217	NP_780710		C1568*	C1574S	Unknown	phenotypic	COSM6171139	15907559	ADAMTS12	Adamts12	Unknown	Mice homozygous for a knock-out allele exhibit increased tumor vascularization, tumor invasion, and angiogenesis.	NA	COSMIC	45841
NP_001311440	NP_780710		A159A	A161V	Unknown	phenotypic	COSM7187501	6514945	ADAMTS12	Adamts12	Unknown	Mice homozygous for a knock-out allele exhibit increased tumor vascularization, tumor invasion, and angiogenesis.	NA	COSMIC	10362
NP_112217	NP_780710		A159A	A161V	Unknown	phenotypic	COSM7187500	6514945	ADAMTS12	Adamts12	Unknown	Mice homozygous for a knock-out allele exhibit increased tumor vascularization, tumor invasion, and angiogenesis.	NA	COSMIC	45841
NP_001311440	NP_780710		A159A	A161V	Unknown	phenotypic	COSM353368	6514945	ADAMTS12	Adamts12	Unknown	Mice homozygous for a knock-out allele exhibit increased tumor vascularization, tumor invasion, and angiogenesis.	NA	COSMIC	10362
NP_112217	NP_780710		A159A	A161V	Unknown	phenotypic	COSM353367	6514945	ADAMTS12	Adamts12	Unknown	Mice homozygous for a knock-out allele exhibit increased tumor vascularization, tumor invasion, and angiogenesis.	NA	COSMIC	45841
NP_112217	NP_780710		N494K	N498D		phenotypic	COSM69535	13873145	ADAMTS12	Adamts12	Unknown	Mice homozygous for a knock-out allele exhibit increased tumor vascularization, tumor invasion, and angiogenesis.	NA	COSMIC	45841
NP_112217	NP_780710		N494N	N498D	NEUTRAL	phenotypic	COSM1567711	13873145	ADAMTS12	Adamts12	Unknown	Mice homozygous for a knock-out allele exhibit increased tumor vascularization, tumor invasion, and angiogenesis.	NA	COSMIC	45841
NP_001311441	NP_780710		C1483*	C1574S	unknown	phenotypic	rs758050349	15907559	ADAMTS12	Adamts12	Unknown	Mice homozygous for a knock-out allele exhibit increased tumor vascularization, tumor invasion, and angiogenesis.	NA	gnomAD	49685
NP_112217	NP_780710		C1568*	C1574S	unknown	phenotypic	rs758050349	15907559	ADAMTS12	Adamts12	Unknown	Mice homozygous for a knock-out allele exhibit increased tumor vascularization, tumor invasion, and angiogenesis.	3.97931e-06	gnomAD	45841
NP_001311441	NP_780710		N377S	N381S	unknown	phenotypic	rs1189466376	16140649	ADAMTS12	Adamts12	Unknown	Mice homozygous for a knock-out allele exhibit increased tumor vascularization, tumor invasion, and angiogenesis.	3.18471e-05	gnomAD	49685
NP_112217	NP_780710		N377S	N381S	unknown	phenotypic	rs1189466376	16140649	ADAMTS12	Adamts12	Unknown	Mice homozygous for a knock-out allele exhibit increased tumor vascularization, tumor invasion, and angiogenesis.	3.18471e-05	gnomAD	45841
NP_112217	NP_780710		N494K	N498D	unknown	phenotypic	rs751105630	13873145	ADAMTS12	Adamts12	Unknown	Mice homozygous for a knock-out allele exhibit increased tumor vascularization, tumor invasion, and angiogenesis.	3.98229e-06	gnomAD	45841
NP_001311441	NP_780710		N494K	N498D	unknown	phenotypic	rs751105630	13873145	ADAMTS12	Adamts12	Unknown	Mice homozygous for a knock-out allele exhibit increased tumor vascularization, tumor invasion, and angiogenesis.	NA	gnomAD	49685
NP_112217	NP_780710		T256P	T260M	Unknown	unknown	COSM26540	11215673	ADAMTS12	Adamts12	Unknown	NA	NA	COSMIC	45841
NP_112217	NP_780710		R442H	R446H	Unknown	unknown	COSM7185418	11255683	ADAMTS12	Adamts12	Unknown	NA	NA	COSMIC	45841
NP_112217	NP_780710		V474I	V478F	Unknown	unknown	COSM5042968	11256994	ADAMTS12	Adamts12	Unknown	NA	NA	COSMIC	45841
NP_112217	NP_780710		Q643Q	Q647K	NEUTRAL	unknown	COSM1471824	11270599	ADAMTS12	Adamts12	Unknown	NA	NA	COSMIC	45841
NP_112217	NP_780710		T703T	T707A	NEUTRAL	unknown	COSM3015062	11277420	ADAMTS12	Adamts12	Unknown	NA	NA	COSMIC	45841
NP_112217	NP_780710		T789T	T793A	Unknown	unknown	COSM385569	11286083	ADAMTS12	Adamts12	Unknown	NA	NA	COSMIC	45841
NP_112217	NP_780710		T789T	T793A	Unknown	unknown	COSM7243491	11286083	ADAMTS12	Adamts12	Unknown	NA	NA	COSMIC	45841
NP_112217	NP_780710		Y810H	Y814H	Unknown	unknown	COSM1067361	11286750	ADAMTS12	Adamts12	Unknown	NA	NA	COSMIC	45841
NP_001311441	NP_780710		V1055M	V1147A	unknown	unknown	rs777445566	11311098	ADAMTS12	Adamts12	Unknown	NA	NA	gnomAD	49685
NP_112217	NP_780710		V1140M	V1147A	unknown	unknown	rs777445566	11311098	ADAMTS12	Adamts12	Unknown	NA	3.99087e-06	gnomAD	45841
NP_112217	NP_780710		R1401G	R1407G	unknown	unknown	rs773706720	11327757	ADAMTS12	Adamts12	Unknown	NA	3.97728e-06	gnomAD	45841
NP_001311441	NP_780710		R1316G	R1407G	unknown	unknown	rs773706720	11327757	ADAMTS12	Adamts12	Unknown	NA	NA	gnomAD	49685
NP_112217	NP_780710		R240C	R244C	unknown	unknown	rs138766355	11215624	ADAMTS12	Adamts12	Unknown	NA	1.60542e-05	gnomAD	45841
NP_001311441	NP_780710		R240C	R244C	unknown	unknown	rs138766355	11215624	ADAMTS12	Adamts12	Unknown	NA	NA	gnomAD	49685
NP_001311441	NP_780710		M277I	M281V	unknown	unknown	rs748113182	11215735	ADAMTS12	Adamts12	Unknown	NA	NA	gnomAD	49685
NP_001311441	NP_780710		M277I	M281L	unknown	unknown	rs748113182	11215735	ADAMTS12	Adamts12	Unknown	NA	NA	gnomAD	49685
NP_112217	NP_780710		M277I	M281V	unknown	unknown	rs748113182	11215735	ADAMTS12	Adamts12	Unknown	NA	4.87905e-06	gnomAD	45841
NP_112217	NP_780710		M277I	M281L	unknown	unknown	rs748113182	11215735	ADAMTS12	Adamts12	Unknown	NA	4.87905e-06	gnomAD	45841
NP_001311441	NP_780710		L281F	L285F	unknown	unknown	rs138213093	11217813	ADAMTS12	Adamts12	Unknown	NA	NA	gnomAD	49685
NP_112217	NP_780710		L281F	L285F	unknown	unknown	rs138213093	11217813	ADAMTS12	Adamts12	Unknown	NA	7.98499e-06	gnomAD	45841
NP_001311441	NP_780710		I287V	I291F	unknown	unknown	rs754297398	11217829	ADAMTS12	Adamts12	Unknown	NA	NA	gnomAD	49685
NP_112217	NP_780710		I287V	I291F	unknown	unknown	rs754297398	11217829	ADAMTS12	Adamts12	Unknown	NA	3.99065e-06	gnomAD	45841
NP_001311441	NP_780710		R442H	R446H	unknown	unknown	rs778793490	11255683	ADAMTS12	Adamts12	Unknown	NA	3.18613e-05	gnomAD	49685
NP_112217	NP_780710		R442H	R446H	unknown	unknown	rs778793490	11255683	ADAMTS12	Adamts12	Unknown	NA	1.77561e-05	gnomAD	45841
NP_001311440	NP_780710		I46S	I46T	unknown	unknown	rs772734343	11071508	ADAMTS12	Adamts12	Unknown	NA	3.18593e-05	gnomAD	10362
NP_001311441	NP_780710		I46S	I46T	unknown	unknown	rs772734343	11071508	ADAMTS12	Adamts12	Unknown	NA	3.18593e-05	gnomAD	49685
NP_112217	NP_780710		I46S	I46T	unknown	unknown	rs772734343	11071508	ADAMTS12	Adamts12	Unknown	NA	2.87834e-05	gnomAD	45841
NP_001311441	NP_780710		V474I	V478F	unknown	unknown	rs773999948	11256994	ADAMTS12	Adamts12	Unknown	NA	6.37227e-05	gnomAD	49685
NP_112217	NP_780710		V474I	V478F	unknown	unknown	rs773999948	11256994	ADAMTS12	Adamts12	Unknown	NA	1.41535e-05	gnomAD	45841
NP_001311441	NP_780710		P50S	P50Q	unknown	unknown	rs776446723	11071520	ADAMTS12	Adamts12	Unknown	NA	NA	gnomAD	49685
NP_001311440	NP_780710		P50S	P50Q	unknown	unknown	rs776446723	11071520	ADAMTS12	Adamts12	Unknown	NA	NA	gnomAD	10362
NP_112217	NP_780710		P50S	P50Q	unknown	unknown	rs776446723	11071520	ADAMTS12	Adamts12	Unknown	NA	1.21181e-05	gnomAD	45841
NP_112217	NP_780710		R547C	R551C	unknown	unknown	rs567131825	11259022	ADAMTS12	Adamts12	Unknown	NA	5.31756e-05	gnomAD	45841
NP_001311441	NP_780710		R547C	R551C	unknown	unknown	rs567131825	11259022	ADAMTS12	Adamts12	Unknown	NA	3.18573e-05	gnomAD	49685
NP_112217	NP_780710		I719V	I723F	unknown	unknown	rs1424107072	11285873	ADAMTS12	Adamts12	Unknown	NA	3.18512e-05	gnomAD	45841
NP_001311441	NP_780710		I634V	I723F	unknown	unknown	rs1424107072	11285873	ADAMTS12	Adamts12	Unknown	NA	3.18512e-05	gnomAD	49685
NP_112217	NP_780710		G720E	G724R	unknown	unknown	rs768134898	11285876	ADAMTS12	Adamts12	Unknown	NA	0	gnomAD	45841
NP_001311441	NP_780710		G635E	G724R	unknown	unknown	rs768134898	11285876	ADAMTS12	Adamts12	Unknown	NA	NA	gnomAD	49685
NP_001311441	NP_780710		D662V	D751V	unknown	unknown	159495grs-?	11285958	ADAMTS12	Adamts12	Unknown	NA	NA	gnomAD	49685
NP_001311441	NP_780710		D662Y	D751V	unknown	unknown	rs1390387090	11285958	ADAMTS12	Adamts12	Unknown	NA	NA	gnomAD	49685
NP_112217	NP_780710		D747V	D751V	unknown	unknown	103386grs-?	11285958	ADAMTS12	Adamts12	Unknown	NA	3.97997e-06	gnomAD	45841
NP_112217	NP_780710		D747Y	D751V	unknown	unknown	rs1390387090	11285958	ADAMTS12	Adamts12	Unknown	NA	3.97988e-06	gnomAD	45841
NP_620594	NP_001001322		R1219W	R1223*	not provided	unknown	rs281875339	27006263	ADAMTS13	Adamts13	not provided	NA	0	ClinVar	93454
NP_620594	NP_001001322		R507Q	R512H	not provided	unknown	rs281875296	26986610	ADAMTS13	Adamts13	not provided	NA	2e-05	ClinVar	93454
NP_620594	NP_001001322		I599I	I604F	Benign/Likely benign	unknown	rs36221216	26989246	ADAMTS13	Adamts13	Upshaw-Schulman syndrome;not specified	NA	0.00273	ClinVar	93454
NP_620594	NP_001277393		I79M	I81F	not provided	unknown	rs281875297	26975675	ADAMTS13	Adamts13	not provided	NA	NA	ClinVar	93453
NP_620594	NP_001001322		I599I	I604F	LOW	unknown	rs36221216	26989246	ADAMTS13	Adamts13	Unknown	NA	NA	dbSNP	93454
NP_620596	NP_001001322		I599I	I604F	LOW	unknown	rs36221216	26989246	ADAMTS13	Adamts13	Unknown	NA	NA	dbSNP	52222
NP_620595	NP_001001322		I568I	I604F	LOW	unknown	rs36221216	26989246	ADAMTS13	Adamts13	Unknown	NA	NA	dbSNP	28810
NP_620594	NP_001001322		R1219W	R1223*		unknown	COSM1742694	27006263	ADAMTS13	Adamts13	Unknown	NA	NA	COSMIC	93454
NP_620594	NP_001001322		Y1357N	Y1361*	Unknown	unknown	COSM6593831	27008711	ADAMTS13	Adamts13	Unknown	NA	NA	COSMIC	93454
NP_620594	NP_001001322		C1028Y	C1034Y	unknown	unknown	rs782597967	27004782	ADAMTS13	Adamts13	Unknown	NA	3.98985e-06	gnomAD	93454
NP_620596	NP_001001322		C1028Y	C1034Y	unknown	unknown	rs782597967	27004782	ADAMTS13	Adamts13	Unknown	NA	NA	gnomAD	52222
NP_620594	NP_001001322		S1162F	S1168P	unknown	unknown	23708grs-?	27005400	ADAMTS13	Adamts13	Unknown	NA	4.12405e-06	gnomAD	93454
NP_620596	NP_001001322		R1163W	R1223*	unknown	unknown	rs281875339	27006263	ADAMTS13	Adamts13	Unknown	NA	3.18532e-05	gnomAD	52222
NP_620594	NP_001001322		R1219W	R1223*	unknown	unknown	rs281875339	27006263	ADAMTS13	Adamts13	Unknown	NA	7.08401e-06	gnomAD	93454
NP_620594	NP_001001322		T144I	T146M	unknown	unknown	rs782644086	26978315	ADAMTS13	Adamts13	Unknown	NA	3.98175e-06	gnomAD	93454
NP_620596	NP_001001322		T144I	T146M	unknown	unknown	rs782644086	26978315	ADAMTS13	Adamts13	Unknown	NA	NA	gnomAD	52222
NP_620594	NP_001001322		R507Q	R512H	unknown	unknown	rs281875296	26986610	ADAMTS13	Adamts13	Unknown	NA	1.99205e-05	gnomAD	93454
NP_620596	NP_001001322		R507Q	R512H	unknown	unknown	rs281875296	26986610	ADAMTS13	Adamts13	Unknown	NA	NA	gnomAD	52222
NP_620594	NP_001277393		N107T	N109S	unknown	unknown	23459grs-?	26975760	ADAMTS13	Adamts13	Unknown	NA	4.01732e-06	gnomAD	93453
NP_620596	NP_001277393		N107T	N109S	unknown	unknown	130859grs-?	26975760	ADAMTS13	Adamts13	Unknown	NA	NA	gnomAD	52221
NP_620594	NP_001277393		S31F	S35P	unknown	unknown	rs782296373	26973639	ADAMTS13	Adamts13	Unknown	NA	2.0001e-05	gnomAD	93453
NP_620596	NP_001277393		S31F	S35P	unknown	unknown	rs782296373	26973639	ADAMTS13	Adamts13	Unknown	NA	NA	gnomAD	52221
NP_620594	NP_001277393		S31Y	S35P	unknown	unknown	rs782296373	26973639	ADAMTS13	Adamts13	Unknown	NA	4.00019e-06	gnomAD	93453
NP_620596	NP_001277393		S31Y	S35P	unknown	unknown	rs782296373	26973639	ADAMTS13	Adamts13	Unknown	NA	NA	gnomAD	52221
NP_620594	NP_001277393		T529R	T534P	unknown	unknown	rs782343737	26986989	ADAMTS13	Adamts13	Unknown	NA	1.06099e-05	gnomAD	93453
NP_620596	NP_001277393		T529R	T534P	unknown	unknown	rs782343737	26986989	ADAMTS13	Adamts13	Unknown	NA	3.18613e-05	gnomAD	52221
NP_631894	NP_001074596		E961*	E945G	Unknown	unknown	COSM5817643	61202887	ADAMTS14	Adamts14	Unknown	NA	NA	COSMIC	35918
NP_542453	NP_001074596		V883M	V870A	unknown	unknown	rs201149079	61204928	ADAMTS14	Adamts14	Unknown	NA	9.55901e-05	gnomAD	4826
NP_631894	NP_001074596		V886M	V870A	unknown	unknown	rs201149079	61204928	ADAMTS14	Adamts14	Unknown	NA	7.45368e-05	gnomAD	35918
NP_620688	NP_001029049		R130G	R129*	Uncertain significance	unknown	rs886050979	66840556	ADAMTS17	Adamts17	Weill-Marchesani-like syndrome	NA	0.00013	ClinVar	26333
NP_620688	NP_001029049		N1035K	N1060S	Unknown	unknown	COSM6253207	67147715	ADAMTS17	Adamts17	Unknown	NA	NA	COSMIC	26333
NP_620688	NP_001029049		S931L	S956P	Unknown	unknown	COSM5727362	67121010	ADAMTS17	Adamts17	Unknown	NA	NA	COSMIC	26333
NP_620688	NP_001029049		P1091L	P1116L	unknown	unknown	rs1305166982	67150044	ADAMTS17	Adamts17	Unknown	NA	3.97753e-06	gnomAD	26333
NP_620688	NP_001029049		R130L	R129*	unknown	unknown	rs1360899468	66840556	ADAMTS17	Adamts17	Unknown	NA	8.74248e-06	gnomAD	26333
NP_620688	NP_001029049		R130C	R129*	unknown	unknown	rs886050979	66840556	ADAMTS17	Adamts17	Unknown	NA	0	gnomAD	26333
NP_620688	NP_001029049		R130G	R129*	unknown	unknown	rs886050979	66840556	ADAMTS17	Adamts17	Unknown	NA	0.000145882	gnomAD	26333
NP_620688	NP_001029049		E520K	E518D	unknown	unknown	rs776070367	67027893	ADAMTS17	Adamts17	Unknown	NA	2.25599e-05	gnomAD	26333
NP_620688	NP_001029049		L100P	L99Q	unknown	unknown	rs1404099728	66840467	ADAMTS17	Adamts17	Unknown	NA	1.18638e-05	gnomAD	26333
NP_055059	NP_783574		Y1040Y	Y1041H	Unknown	phenotypic	COSM6594137	6556770	ADAMTS2	Adamts2	Unknown	Homozygous mutation of this gene results in a short snout, male infertility, and thin skin that is torn by scratching or handling.	NA	COSMIC	78964
NP_055059	NP_783574		Y1040H	Y1041H	Unknown	phenotypic	COSM6283637	6556770	ADAMTS2	Adamts2	Unknown	Homozygous mutation of this gene results in a short snout, male infertility, and thin skin that is torn by scratching or handling.	NA	COSMIC	78964
NP_055059	NP_783574		Y1040F	Y1041H	Unknown	phenotypic	COSM6284595	6556770	ADAMTS2	Adamts2	Unknown	Homozygous mutation of this gene results in a short snout, male infertility, and thin skin that is torn by scratching or handling.	NA	COSMIC	78964
NP_055059	NP_783574		Q928K	Q929R	Unknown	phenotypic	COSM7319695	16176226	ADAMTS2	Adamts2	Unknown	Homozygous mutation of this gene results in a short snout, male infertility, and thin skin that is torn by scratching or handling.	NA	COSMIC	78964
NP_055059	NP_783574		G432S	G433S	unknown	phenotypic	rs1332923649	14352992	ADAMTS2	Adamts2	Unknown	Homozygous mutation of this gene results in a short snout, male infertility, and thin skin that is torn by scratching or handling.	0	gnomAD	78964
NP_055059	NP_783574		Q928H	Q929R	unknown	phenotypic	rs916565807	16176226	ADAMTS2	Adamts2	Unknown	Homozygous mutation of this gene results in a short snout, male infertility, and thin skin that is torn by scratching or handling.	7.99616e-06	gnomAD	78964
NP_055059	NP_783574		R183W	R182W	Uncertain significance	unknown	rs372225444	50668003	ADAMTS2	Adamts2	Ehlers-Danlos syndrome, type vii, autosomal recessive;not provided	NA	1e-05	ClinVar	78964
NP_055059	NP_783574		D237Y	D238G	Uncertain significance	unknown	48199rs-?	50737187	ADAMTS2	Adamts2	Ehlers-Danlos syndrome dermatosparaxis type	NA	NA	ClinVar	78964
NP_055059	NP_783574		D237A	D238G	Uncertain significance	unknown	rs202197821	50737187	ADAMTS2	Adamts2	Ehlers-Danlos syndrome, type vii, autosomal recessive;not provided	NA	0.0001	ClinVar	78964
NP_055059	NP_783574		T831M	T832I	Uncertain significance	unknown	48194rs-?	50788689	ADAMTS2	Adamts2	Ehlers-Danlos syndrome dermatosparaxis type	NA	NA	ClinVar	78964
NP_067610	NP_783574		V405M	V406A	Unknown	unknown	COSM4781042	50775395	ADAMTS2	Adamts2	Unknown	NA	NA	COSMIC	91896
NP_055059	NP_783574		V405M	V406A	Unknown	unknown	COSM1620141	50775395	ADAMTS2	Adamts2	Unknown	NA	NA	COSMIC	78964
NP_055059	NP_783574		G824R	G825R	Unknown	unknown	COSM3614742	50788667	ADAMTS2	Adamts2	Unknown	NA	NA	COSMIC	78964
NP_055059	NP_783574		G824V	G825R	Unknown	unknown	COSM1132190	50788667	ADAMTS2	Adamts2	Unknown	NA	NA	COSMIC	78964
NP_055059	NP_783574		P964H	P965S	Unknown	unknown	COSM6103705	50792785	ADAMTS2	Adamts2	Unknown	NA	NA	COSMIC	78964
NP_055059	NP_783574		L1140P	L1142*	unknown	unknown	rs769295306	50803812	ADAMTS2	Adamts2	Unknown	NA	3.9769e-06	gnomAD	78964
NP_055059	NP_783574		Y1187C	Y1189*	unknown	unknown	rs756227371	50803954	ADAMTS2	Adamts2	Unknown	NA	7.95241e-06	gnomAD	78964
NP_055059	NP_783574		R183W	R182W	unknown	unknown	rs372225444	50668003	ADAMTS2	Adamts2	Unknown	NA	1.06162e-05	gnomAD	78964
NP_055059	NP_783574		D237A	D238G	unknown	unknown	rs202197821	50737187	ADAMTS2	Adamts2	Unknown	NA	9.96448e-05	gnomAD	78964
NP_055059	NP_783574		D237Y	D238G	unknown	unknown	rs768334305	50737187	ADAMTS2	Adamts2	Unknown	NA	7.82996e-05	gnomAD	78964
NP_055059	NP_783574		N296K	N297D	unknown	unknown	rs1240007354	50737363	ADAMTS2	Adamts2	Unknown	NA	0	gnomAD	78964
NP_055059	NP_783574		V298A	V299F	unknown	unknown	rs1477975265	50756696	ADAMTS2	Adamts2	Unknown	NA	3.98038e-06	gnomAD	78964
NP_055059	NP_783574		D398Y	D399V	unknown	unknown	rs1283749939	50775374	ADAMTS2	Adamts2	Unknown	NA	0	gnomAD	78964
NP_055059	NP_783574		V405M	V406A	unknown	unknown	rs1369929230	50775395	ADAMTS2	Adamts2	Unknown	NA	3.57887e-06	gnomAD	78964
NP_055059	NP_783574		V405A	V406A	unknown	unknown	rs1294361326	50775395	ADAMTS2	Adamts2	Unknown	NA	4.03356e-06	gnomAD	78964
NP_055059	NP_783574		D464Y	D465G	unknown	unknown	rs199514955	50776630	ADAMTS2	Adamts2	Unknown	NA	8.45602e-06	gnomAD	78964
NP_055059	NP_783574		D469G	D470V	unknown	unknown	rs754840916	50776645	ADAMTS2	Adamts2	Unknown	NA	0	gnomAD	78964
NP_055059	NP_783574		W475S	W476C	unknown	unknown	rs765389022	50776664	ADAMTS2	Adamts2	Unknown	NA	4.11814e-06	gnomAD	78964
NP_055059	NP_783574		T831M	T832I	unknown	unknown	rs7705437	50788689	ADAMTS2	Adamts2	Unknown	NA	3.89254e-05	gnomAD	78964
NP_055059	NP_783574		V848I	V849A	unknown	unknown	rs755513065	50788740	ADAMTS2	Adamts2	Unknown	NA	7.07209e-06	gnomAD	78964
NP_055059	NP_783574		V848A	V849A	unknown	unknown	rs1473560758	50788740	ADAMTS2	Adamts2	Unknown	NA	3.97716e-06	gnomAD	78964
NP_055058	NP_001074870		T558I	T558P	Unknown	unknown	COSM5643585	89703007	ADAMTS3	Adamts3	Unknown	NA	NA	COSMIC	17926
NP_055058	NP_001074870		P804H	P804A	Unknown	unknown	COSM2830807	89693053	ADAMTS3	Adamts3	Unknown	NA	NA	COSMIC	17926
NP_055058	NP_001074870		V805V	V805F		unknown	COSM5060452	89693050	ADAMTS3	Adamts3	Unknown	NA	NA	COSMIC	17926
NP_055058	NP_001074870		Y234N	Y234C	unknown	unknown	rs748354490	89721814	ADAMTS3	Adamts3	Unknown	NA	3.98721e-06	gnomAD	17926
NP_055058	NP_001074870		V332M	V332A	unknown	unknown	rs900784535	89708718	ADAMTS3	Adamts3	Unknown	NA	3.18492e-05	gnomAD	17926
NP_055058	NP_001074870		H509Y	H509L	unknown	unknown	rs750908761	89705264	ADAMTS3	Adamts3	Unknown	NA	2.83774e-05	gnomAD	17926
NP_055058	NP_001074870		T558I	T558P	unknown	unknown	rs758569986	89703007	ADAMTS3	Adamts3	Unknown	NA	2.47963e-05	gnomAD	17926
NP_055058	NP_001074870		V805L	V805F	unknown	unknown	rs548509564	89693050	ADAMTS3	Adamts3	Unknown	NA	7.97346e-06	gnomAD	17926
NP_055058	NP_001074870		R932C	R932C	unknown	unknown	rs771782412	89684449	ADAMTS3	Adamts3	Unknown	NA	1.19496e-05	gnomAD	17926
NP_055058	NP_001074870		R932L	R932C	unknown	unknown	rs557435473	89684449	ADAMTS3	Adamts3	Unknown	NA	3.98318e-06	gnomAD	17926
NP_055058	NP_808540		S1006L	S1007P	unknown	unknown	rs764914499	89683175	ADAMTS3	Adamts3	Unknown	NA	4.78484e-05	gnomAD	17925
NP_055058	NP_808540		S1054R	S1055C	unknown	unknown	rs376562814	89677816	ADAMTS3	Adamts3	Unknown	NA	7.96692e-06	gnomAD	17925
NP_055058	NP_808540		D1078N	D1079E	unknown	unknown	rs1454255241	89677742	ADAMTS3	Adamts3	Unknown	NA	7.96394e-06	gnomAD	17925
NP_055058	NP_808540		T357I	T357I	unknown	unknown	rs1033792397	89708643	ADAMTS3	Adamts3	Unknown	NA	3.98498e-06	gnomAD	17925
NP_055087	NP_001298044		S237S	S221A	Likely benign	unknown	rs369710589	90174540	ADAMTS7	Adamts7	not provided	NA	0.00028	ClinVar	95547
NP_055087	NP_001298044		Y468F	Y453H	Unknown	unknown	COSM1708438	90185815	ADAMTS7	Adamts7	Unknown	NA	NA	COSMIC	95547
NP_055087	NP_001003911		T1314N	T1250A	unknown	unknown	rs1242589414	90193964	ADAMTS7	Adamts7	Unknown	NA	3.22851e-05	gnomAD	95550
NP_055087	NP_001003911		T1314A	T1250A	unknown	unknown	rs758327002	90193964	ADAMTS7	Adamts7	Unknown	NA	2.41089e-05	gnomAD	95550
NP_055087	NP_001003911		V1683A	V1612A	unknown	unknown	rs1341170602	90199858	ADAMTS7	Adamts7	Unknown	NA	7.949e-06	gnomAD	95550
NP_055087	NP_001298044		H1099Q	H1038Q	unknown	unknown	rs762209243	90193330	ADAMTS7	Adamts7	Unknown	NA	4.14693e-06	gnomAD	95547
NP_055087	NP_001298044		H1099Y	H1038Q	unknown	unknown	rs1035008427	90193330	ADAMTS7	Adamts7	Unknown	NA	4.13466e-06	gnomAD	95547
NP_055087	NP_001298044		E264G	E248G	unknown	unknown	rs779948273	90174622	ADAMTS7	Adamts7	Unknown	NA	3.98191e-06	gnomAD	95547
NP_055087	NP_001298044		D422A	D406G	unknown	unknown	rs749916040	90180711	ADAMTS7	Adamts7	Unknown	NA	7.95488e-06	gnomAD	95547
NP_055087	NP_001298044		D650A	D635V	unknown	unknown	rs758381650	90188731	ADAMTS7	Adamts7	Unknown	NA	6.38488e-05	gnomAD	95547
NP_001035362	NP_084243		N1004N	N988S	Benign	unknown	rs114419702	86342492	ADAMTSL1	Adamtsl1	not provided	NA	0.00474	ClinVar	44390
NP_001035362	NP_084243		N1004N	N988S	LOW	unknown	rs114419702	86342492	ADAMTSL1	Adamtsl1	Unknown	NA	NA	dbSNP	44390
NP_001035362	NP_084243		R302S	R302G	Unknown	unknown	COSM5986416	86228012	ADAMTSL1	Adamtsl1	Unknown	NA	NA	COSMIC	44390
NP_001035362	NP_084243		N1004N	N988S	NEUTRAL	unknown	COSM3358329	86342492	ADAMTSL1	Adamtsl1	Unknown	NA	NA	COSMIC	44390
NP_001035362	NP_084243		H411N	H394N	unknown	unknown	rs1215550120	86248065	ADAMTSL1	Adamtsl1	Unknown	NA	3.97662e-06	gnomAD	44390
NP_001035362	NP_084243		C844Y	C827Y	unknown	unknown	rs374768618	86341198	ADAMTSL1	Adamtsl1	Unknown	NA	1.79285e-05	gnomAD	44390
NP_001035362	NP_084243		C844R	C827Y	unknown	unknown	rs1195159511	86341198	ADAMTSL1	Adamtsl1	Unknown	NA	0	gnomAD	44390
NP_001035362	NP_084243		N1004D	N988S	unknown	unknown	rs1333270227	86342492	ADAMTSL1	Adamtsl1	Unknown	NA	4.10314e-06	gnomAD	44390
NP_001138792	NP_084257		W132L	W132R	Unknown	unknown	COSM4957438	27084080	ADAMTSL2	Adamtsl2	Unknown	NA	NA	COSMIC	61122
NP_001138792	NP_084257		G734D	G740E	Unknown	unknown	COSM5644502	27103178	ADAMTSL2	Adamtsl2	Unknown	NA	NA	COSMIC	61122
NP_001138792	NP_084257		D258G	D258V	unknown	unknown	rs767986693	27089593	ADAMTSL2	Adamtsl2	Unknown	NA	3.97697e-06	gnomAD	61122
NP_079284	NP_001288634		R423W	R387L	Unknown	unknown	COSM3720722	95682313	ADAMTSL4	Adamtsl4	Unknown	NA	NA	COSMIC	53064
NP_061905	NP_001288634		R423W	R387L	Unknown	unknown	COSM3720721	95682313	ADAMTSL4	Adamtsl4	Unknown	NA	NA	COSMIC	78707
NP_061905	NP_001288634		R634C	R598C	Unknown	unknown	COSM5030071	95680884	ADAMTSL4	Adamtsl4	Unknown	NA	NA	COSMIC	78707
NP_079284	NP_001288634		R634C	R598C	Unknown	unknown	COSM5030072	95680884	ADAMTSL4	Adamtsl4	Unknown	NA	NA	COSMIC	53064
NP_061905	NP_001288634		S368*	S332I	unknown	unknown	rs75477151	95683661	ADAMTSL4	Adamtsl4	Unknown	NA	4.25793e-06	gnomAD	78707
NP_061905	NP_001288634		R423G	R387L	unknown	unknown	rs200905514	95682313	ADAMTSL4	Adamtsl4	Unknown	NA	3.98337e-06	gnomAD	78707
NP_061905	NP_001288634		R423W	R387L	unknown	unknown	rs200905514	95682313	ADAMTSL4	Adamtsl4	Unknown	NA	7.96673e-06	gnomAD	78707
NP_061905	NP_001288634		R519Q	R483Q	unknown	unknown	rs764889565	95681672	ADAMTSL4	Adamtsl4	Unknown	NA	5.00136e-05	gnomAD	78707
NP_061905	NP_001288634		Y595H	Y559H	unknown	unknown	rs1387925969	95681102	ADAMTSL4	Adamtsl4	Unknown	NA	3.98813e-06	gnomAD	78707
NP_061905	NP_001288634		Y595F	Y559H	unknown	unknown	rs768181457	95681102	ADAMTSL4	Adamtsl4	Unknown	NA	3.98788e-06	gnomAD	78707
NP_061905	NP_001288634		P613S	P577H	unknown	unknown	rs773997664	95681047	ADAMTSL4	Adamtsl4	Unknown	NA	4.00006e-06	gnomAD	78707
NP_061905	NP_001288634		R634L	R598C	unknown	unknown	rs1172330874	95680884	ADAMTSL4	Adamtsl4	Unknown	NA	4.12245e-06	gnomAD	78707
NP_061905	NP_001288634		R634C	R598C	unknown	unknown	rs140528374	95680884	ADAMTSL4	Adamtsl4	Unknown	NA	6.17864e-05	gnomAD	78707
NP_061905	NP_001288634		R737C	R701L	unknown	unknown	rs377733557	95680163	ADAMTSL4	Adamtsl4	Unknown	NA	6.22925e-05	gnomAD	78707
NP_061905	NP_001288634		R801Q	R765H	unknown	unknown	rs779947320	95679745	ADAMTSL4	Adamtsl4	Unknown	NA	3.90378e-05	gnomAD	78707
NP_061905	NP_001288634		C854R	C818R	unknown	unknown	rs1469897939	95678005	ADAMTSL4	Adamtsl4	Unknown	NA	4.31284e-06	gnomAD	78707
NP_061905	NP_001288634		C854Y	C818R	unknown	unknown	rs1199626383	95678005	ADAMTSL4	Adamtsl4	Unknown	NA	0	gnomAD	78707
NP_061905	NP_001288634		C953G	C915R	unknown	unknown	rs1183871388	95677614	ADAMTSL4	Adamtsl4	Unknown	NA	3.98797e-06	gnomAD	78707
NP_006860	NP_766311		V60I	V60A	unknown	unknown	rs141244581	139307776	ADAP1	Adap1	Unknown	NA	1.18381e-05	gnomAD	4375
NP_006860	NP_766311		V60L	V60A	unknown	unknown	rs141244581	139307776	ADAP1	Adap1	Unknown	NA	0.000189736	gnomAD	4375
NP_060874	NP_742145		F89F	F89L	NEUTRAL	unknown	COSM158917	80156984	ADAP2	Adap2	Unknown	NA	NA	COSMIC	86698
NP_001333641	NP_742145		Q194R	Q188H	unknown	unknown	rs1390217376	80165726	ADAP2	Adap2	Unknown	NA	3.18552e-05	gnomAD	52218
NP_060874	NP_742145		Q188R	Q188H	unknown	unknown	rs1390217376	80165726	ADAP2	Adap2	Unknown	NA	3.18552e-05	gnomAD	86698
NP_001333641	NP_742145		F95L	F89L	unknown	unknown	rs529826184	80156984	ADAP2	Adap2	Unknown	NA	NA	gnomAD	52218
NP_060874	NP_742145		F89L	F89L	unknown	unknown	rs529826184	80156984	ADAP2	Adap2	Unknown	NA	3.97659e-06	gnomAD	86698
NP_001102	NP_001033676		I568V	I273V	unknown	phenotypic	rs755915771	15277370	ADAR	Adar	Unknown	Homozygous null mice die during gestation. Inactivation of this locus has been associated with increased apoptosis and, in some lines, defects in both primitive and definitive hematopoiesis.	1.06058e-05	gnomAD	47715
NP_001102	XP_006501817		I568V	I273V	unknown	phenotypic	rs755915771	15277370	ADAR	Adar	Unknown	Homozygous null mice die during gestation. Inactivation of this locus has been associated with increased apoptosis and, in some lines, defects in both primitive and definitive hematopoiesis.	1.06058e-05	gnomAD	47714
NP_001102	NP_001033676		R633C	R338L	unknown	unknown	rs1222149445	89739282	ADAR	Adar	Unknown	NA	3.97649e-06	gnomAD	47715
NP_001102	NP_001139768		P529L	P482L	unknown	unknown	25236grs-?	89736258	ADAR	Adar	Unknown	NA	3.18593e-05	gnomAD	47716
NP_777582	NP_766548		V214V	V214A		unknown	COSM6594825	76593816	ADCK5	Adck5	Unknown	NA	NA	COSMIC	10823
NP_777582	NP_766548		V214V	V214A	Unknown	unknown	COSM3898199	76593816	ADCK5	Adck5	Unknown	NA	NA	COSMIC	10823
NP_777582	NP_766548		R560H	R560H	NEUTRAL	unknown	COSM3785910	76595580	ADCK5	Adck5	Unknown	NA	NA	COSMIC	10823
NP_777582	NP_766548		R560H	R560H	unknown	unknown	94861grs-?	76595580	ADCK5	Adck5	Unknown	NA	9.57506e-06	gnomAD	10823
NP_066939	NP_033752		N1004K	N1003K	NEUTRAL	phenotypic	COSM375866	13321842	ADCY1	Adcy1	Unknown	Mice homozygous for an insertional or null mutation fail to develop normal patterned distribution of neurons in the brain and display behavioral and learning abnormalities.	NA	COSMIC	81414
NP_066939	NP_033752		N1004N	N1003K	NEUTRAL	phenotypic	COSM4659862	13321842	ADCY1	Adcy1	Unknown	Mice homozygous for an insertional or null mutation fail to develop normal patterned distribution of neurons in the brain and display behavioral and learning abnormalities.	NA	COSMIC	81414
NP_066939	NP_033752		N1004S	N1003K	Unknown	phenotypic	COSM1181999	13321842	ADCY1	Adcy1	Unknown	Mice homozygous for an insertional or null mutation fail to develop normal patterned distribution of neurons in the brain and display behavioral and learning abnormalities.	NA	COSMIC	81414
NP_066939	NP_033752		K920N	K919E	Unknown	phenotypic	COSM6110147	14169633	ADCY1	Adcy1	Unknown	Mice homozygous for an insertional or null mutation fail to develop normal patterned distribution of neurons in the brain and display behavioral and learning abnormalities.	NA	COSMIC	81414
NP_066939	NP_033752		E453D	E452K	Unknown	unknown	COSM7354502	7138336	ADCY1	Adcy1	Unknown	NA	NA	COSMIC	81414
NP_066939	NP_033752		T473N	T472A	Unknown	unknown	COSM5767628	7138396	ADCY1	Adcy1	Unknown	NA	NA	COSMIC	81414
NP_066939	NP_033752		A520V	A519T	Unknown	unknown	COSM4468704	7139142	ADCY1	Adcy1	Unknown	NA	NA	COSMIC	81414
NP_066939	NP_033752		N526D	N525K	Unknown	unknown	COSM3263408	7139162	ADCY1	Adcy1	Unknown	NA	NA	COSMIC	81414
NP_066939	NP_033752		I882I	I881L	NEUTRAL	unknown	COSM3639115	7161351	ADCY1	Adcy1	Unknown	NA	NA	COSMIC	81414
NP_066939	NP_033752		T938T	T937S	Unknown	unknown	COSM7218270	7161945	ADCY1	Adcy1	Unknown	NA	NA	COSMIC	81414
NP_066939	NP_033752		H98H	H97R	Unknown	unknown	COSM4587430	7063889	ADCY1	Adcy1	Unknown	NA	NA	COSMIC	81414
NP_066939	NP_033752		Y174C	Y173S	unknown	unknown	rs753183956	7064117	ADCY1	Adcy1	Unknown	NA	1.21925e-05	gnomAD	81414
NP_066939	NP_033752		T365S	T364A	unknown	unknown	rs1202327401	7130348	ADCY1	Adcy1	Unknown	NA	3.97776e-06	gnomAD	81414
NP_066939	NP_033752		N526S	N525K	unknown	unknown	rs1245207041	7139162	ADCY1	Adcy1	Unknown	NA	3.98854e-06	gnomAD	81414
NP_066939	NP_033752		T578A	T577A	unknown	unknown	rs767584608	7144804	ADCY1	Adcy1	Unknown	NA	2.78361e-05	gnomAD	81414
NP_066939	NP_033752		I679V	I678L	unknown	unknown	rs766107019	7149553	ADCY1	Adcy1	Unknown	NA	7.95368e-06	gnomAD	81414
NP_066939	NP_033752		I679M	I678L	unknown	unknown	rs138991516	7149553	ADCY1	Adcy1	Unknown	NA	5.96531e-05	gnomAD	81414
NP_066939	NP_033752		V869I	V868I	unknown	unknown	rs751469911	7161312	ADCY1	Adcy1	Unknown	NA	7.98792e-06	gnomAD	81414
NP_066939	NP_033752		I882V	I881L	unknown	unknown	rs755000229	7161351	ADCY1	Adcy1	Unknown	NA	3.99049e-06	gnomAD	81414
NP_060887	NP_766617		R489C	R489C	Unknown	phenotypic	COSM899126	16267655	ADCY10	Adcy10	Unknown	Homozygous null male mutants are infertile with a severe sperm motility defect, female null mutants are fertile. Females exhibit increased cholesterol and triglyceride levels while both sexes have a slight increase in heart rate.	NA	COSMIC	79393
NP_060887	NP_766617		H747Y	H748Q		phenotypic	COSM5580149	8921330	ADCY10	Adcy10	Unknown	Homozygous null male mutants are infertile with a severe sperm motility defect, female null mutants are fertile. Females exhibit increased cholesterol and triglyceride levels while both sexes have a slight increase in heart rate.	NA	COSMIC	79393
NP_060887	XP_006496930		R489C	R489C	Unknown	phenotypic	COSM899126	16267655	ADCY10	Adcy10	Unknown	Homozygous null male mutants are infertile with a severe sperm motility defect, female null mutants are fertile. Females exhibit increased cholesterol and triglyceride levels while both sexes have a slight increase in heart rate.	NA	COSMIC	79395
NP_060887	XP_006496930		H747Y	H748Q		phenotypic	COSM5580149	8921330	ADCY10	Adcy10	Unknown	Homozygous null male mutants are infertile with a severe sperm motility defect, female null mutants are fertile. Females exhibit increased cholesterol and triglyceride levels while both sexes have a slight increase in heart rate.	NA	COSMIC	79395
NP_060887	XP_017176545		R489C	R489C	Unknown	phenotypic	COSM899126	16267655	ADCY10	Adcy10	Unknown	Homozygous null male mutants are infertile with a severe sperm motility defect, female null mutants are fertile. Females exhibit increased cholesterol and triglyceride levels while both sexes have a slight increase in heart rate.	NA	COSMIC	79394
NP_060887	XP_017176545		H747Y	H748Q		phenotypic	COSM5580149	8921330	ADCY10	Adcy10	Unknown	Homozygous null male mutants are infertile with a severe sperm motility defect, female null mutants are fertile. Females exhibit increased cholesterol and triglyceride levels while both sexes have a slight increase in heart rate.	NA	COSMIC	79394
NP_060887	NP_766617		V1508I	V1507A	unknown	phenotypic	rs748916887	16069445	ADCY10	Adcy10	Unknown	Homozygous null male mutants are infertile with a severe sperm motility defect, female null mutants are fertile. Females exhibit increased cholesterol and triglyceride levels while both sexes have a slight increase in heart rate.	3.97678e-06	gnomAD	79393
NP_060887	NP_766617		D428G	D428Y	unknown	phenotypic	rs748172959	15554261	ADCY10	Adcy10	Unknown	Homozygous null male mutants are infertile with a severe sperm motility defect, female null mutants are fertile. Females exhibit increased cholesterol and triglyceride levels while both sexes have a slight increase in heart rate.	1.98867e-05	gnomAD	79393
NP_060887	NP_766617		R489C	R489C	unknown	phenotypic	rs748485936	16267655	ADCY10	Adcy10	Unknown	Homozygous null male mutants are infertile with a severe sperm motility defect, female null mutants are fertile. Females exhibit increased cholesterol and triglyceride levels while both sexes have a slight increase in heart rate.	8.07063e-06	gnomAD	79393
NP_060887	XP_006496930		V1508I	V1507A	unknown	phenotypic	rs748916887	16069445	ADCY10	Adcy10	Unknown	Homozygous null male mutants are infertile with a severe sperm motility defect, female null mutants are fertile. Females exhibit increased cholesterol and triglyceride levels while both sexes have a slight increase in heart rate.	3.97678e-06	gnomAD	79395
NP_060887	XP_006496930		D428G	D428Y	unknown	phenotypic	rs748172959	15554261	ADCY10	Adcy10	Unknown	Homozygous null male mutants are infertile with a severe sperm motility defect, female null mutants are fertile. Females exhibit increased cholesterol and triglyceride levels while both sexes have a slight increase in heart rate.	1.98867e-05	gnomAD	79395
NP_060887	XP_006496930		R489C	R489C	unknown	phenotypic	rs748485936	16267655	ADCY10	Adcy10	Unknown	Homozygous null male mutants are infertile with a severe sperm motility defect, female null mutants are fertile. Females exhibit increased cholesterol and triglyceride levels while both sexes have a slight increase in heart rate.	8.07063e-06	gnomAD	79395
NP_060887	XP_017176545		V1508I	V1507A	unknown	phenotypic	rs748916887	16069445	ADCY10	Adcy10	Unknown	Homozygous null male mutants are infertile with a severe sperm motility defect, female null mutants are fertile. Females exhibit increased cholesterol and triglyceride levels while both sexes have a slight increase in heart rate.	3.97678e-06	gnomAD	79394
NP_060887	XP_017176545		D428G	D428Y	unknown	phenotypic	rs748172959	15554261	ADCY10	Adcy10	Unknown	Homozygous null male mutants are infertile with a severe sperm motility defect, female null mutants are fertile. Females exhibit increased cholesterol and triglyceride levels while both sexes have a slight increase in heart rate.	1.98867e-05	gnomAD	79394
NP_060887	XP_017176545		R489C	R489C	unknown	phenotypic	rs748485936	16267655	ADCY10	Adcy10	Unknown	Homozygous null male mutants are infertile with a severe sperm motility defect, female null mutants are fertile. Females exhibit increased cholesterol and triglyceride levels while both sexes have a slight increase in heart rate.	8.07063e-06	gnomAD	79394
NP_060887	NP_766617		I557I	I558F	Unknown	unknown	COSM1747910	165539834	ADCY10	Adcy10	Unknown	NA	NA	COSMIC	79393
NP_060887	NP_766617		I557I	I558F	Unknown	unknown	COSM899124	165539834	ADCY10	Adcy10	Unknown	NA	NA	COSMIC	79393
NP_060887	XP_017176549		L1064P	L1064H	Unknown	unknown	COSM5735719	165556862	ADCY10	Adcy10	Unknown	NA	NA	COSMIC	79396
NP_060887	XP_017176549		S1259L	S1258P	Unknown	unknown	COSM4659866	165563947	ADCY10	Adcy10	Unknown	NA	NA	COSMIC	79396
NP_060887	XP_017176549		C570R	C571F	unknown	unknown	rs758474123	165539874	ADCY10	Adcy10	Unknown	NA	3.97823e-06	gnomAD	79396
NP_060887	NP_766617		M184L	M184I	unknown	unknown	rs1463031742	165510370	ADCY10	Adcy10	Unknown	NA	3.9764e-06	gnomAD	79393
NP_060887	NP_766617		M184I	M184I	unknown	unknown	rs139413167	165510370	ADCY10	Adcy10	Unknown	NA	1.59057e-05	gnomAD	79393
NP_060887	NP_766617		I557F	I558F	unknown	unknown	rs1220665248	165539834	ADCY10	Adcy10	Unknown	NA	3.97814e-06	gnomAD	79393
NP_060887	NP_766617		V83G	V83E	unknown	unknown	rs768172083	165504047	ADCY10	Adcy10	Unknown	NA	3.97633e-06	gnomAD	79393
NP_060887	XP_017176549		N479S	N479D	unknown	unknown	rs1353175937	165525033	ADCY10	Adcy10	Unknown	NA	3.97681e-06	gnomAD	79396
NP_060887	XP_017176549		M1524T	M1523K	unknown	unknown	rs1487543558	165572591	ADCY10	Adcy10	Unknown	NA	3.97655e-06	gnomAD	79396
NP_065433	NP_705762		V163V	V167I	Uncertain significance	unknown	rs386352276	68888042	ADCY2	Adcy2	not provided	NA	NA	ClinVar	85800
NP_065433	NP_705762		V163I	V167I	MODERATE	unknown	rs34043481	68888042	ADCY2	Adcy2	Unknown	NA	NA	dbSNP	85800
NP_065433	NP_705762		S626S	S630T	LOW	unknown	rs62342477	68689341	ADCY2	Adcy2	Unknown	NA	NA	dbSNP	85800
NP_065433	NP_705762		C1057S	C1061Y	Unknown	unknown	COSM4137845	68620826	ADCY2	Adcy2	Unknown	NA	NA	COSMIC	85800
NP_065433	NP_705762		T1058I	T1062K	Unknown	unknown	COSM5975683	68620823	ADCY2	Adcy2	Unknown	NA	NA	COSMIC	85800
NP_065433	NP_705762		V163I	V167I	Unknown	unknown	COSM6027056	68888042	ADCY2	Adcy2	Unknown	NA	NA	COSMIC	85800
NP_065433	NP_705762		V163V	V167I	NEUTRAL	unknown	COSM1717701	68888042	ADCY2	Adcy2	Unknown	NA	NA	COSMIC	85800
NP_065433	NP_705762		K237K	K241N	NEUTRAL	unknown	COSM1754335	68796539	ADCY2	Adcy2	Unknown	NA	NA	COSMIC	85800
NP_065433	NP_705762		Q239K	Q243K	Unknown	unknown	COSM5369496	68796535	ADCY2	Adcy2	Unknown	NA	NA	COSMIC	85800
NP_065433	NP_705762		H456Y	H460L	Unknown	unknown	COSM1671495	68729241	ADCY2	Adcy2	Unknown	NA	NA	COSMIC	85800
NP_065433	NP_705762		S491L	S495P	Unknown	unknown	COSM5356786	68727899	ADCY2	Adcy2	Unknown	NA	NA	COSMIC	85800
NP_065433	NP_705762		L52H	L56P	Unknown	unknown	COSM6431706	68999129	ADCY2	Adcy2	Unknown	NA	NA	COSMIC	85800
NP_065433	NP_705762		S626S	S630T	NEUTRAL	unknown	COSM4159996	68689341	ADCY2	Adcy2	Unknown	NA	NA	COSMIC	85800
NP_065433	NP_705762		F736C	F740S	Unknown	unknown	COSM3994455	68671900	ADCY2	Adcy2	Unknown	NA	NA	COSMIC	85800
NP_065433	NP_705762		M155T	M159T	unknown	unknown	rs758990578	68888065	ADCY2	Adcy2	Unknown	NA	2.47462e-05	gnomAD	85800
NP_065433	NP_705762		V163I	V167I	unknown	unknown	rs34043481	68888042	ADCY2	Adcy2	Unknown	NA	0.000749519	gnomAD	85800
NP_065433	NP_705762		W401*	W405R	unknown	unknown	rs1183673387	68730305	ADCY2	Adcy2	Unknown	NA	3.97633e-06	gnomAD	85800
NP_065433	NP_705762		H509Y	H513Q	unknown	unknown	rs1484041405	68727843	ADCY2	Adcy2	Unknown	NA	4.0024e-06	gnomAD	85800
NP_065433	NP_705762		V768L	V772M	unknown	unknown	rs748315088	68668552	ADCY2	Adcy2	Unknown	NA	3.97722e-06	gnomAD	85800
NP_065433	NP_705762		I815F	I819F	unknown	unknown	rs1051661036	68657393	ADCY2	Adcy2	Unknown	NA	3.98251e-06	gnomAD	85800
NP_004027	NP_001153008		C125F	C125Y	Unknown	phenotypic	COSM5702912	16051357	ADCY3	Adcy3	Unknown	Mice homozygous for one mutation of this gene display impaired olfaction and disorganization of glomeruli in the main olfactory bulb. Mutant animals also appear to be sterile as homozygous matings failed to produce litters. Mice with another mutant allele fail to survive beyond weaning.	NA	COSMIC	56084
NP_004027	NP_001153009		C125F	C125Y	Unknown	phenotypic	COSM5702912	16051357	ADCY3	Adcy3	Unknown	Mice homozygous for one mutation of this gene display impaired olfaction and disorganization of glomeruli in the main olfactory bulb. Mutant animals also appear to be sterile as homozygous matings failed to produce litters. Mice with another mutant allele fail to survive beyond weaning.	NA	COSMIC	56087
NP_004027	NP_612178		C125F	C125Y	Unknown	phenotypic	COSM5702912	16051357	ADCY3	Adcy3	Unknown	Mice homozygous for one mutation of this gene display impaired olfaction and disorganization of glomeruli in the main olfactory bulb. Mutant animals also appear to be sterile as homozygous matings failed to produce litters. Mice with another mutant allele fail to survive beyond weaning.	NA	COSMIC	56085
NP_004027	XP_006514995		C125F	C125Y	Unknown	phenotypic	COSM5702912	16051357	ADCY3	Adcy3	Unknown	Mice homozygous for one mutation of this gene display impaired olfaction and disorganization of glomeruli in the main olfactory bulb. Mutant animals also appear to be sterile as homozygous matings failed to produce litters. Mice with another mutant allele fail to survive beyond weaning.	NA	COSMIC	56088
NP_004027	XP_006514996		C125F	C125Y	Unknown	phenotypic	COSM5702912	16051357	ADCY3	Adcy3	Unknown	Mice homozygous for one mutation of this gene display impaired olfaction and disorganization of glomeruli in the main olfactory bulb. Mutant animals also appear to be sterile as homozygous matings failed to produce litters. Mice with another mutant allele fail to survive beyond weaning.	NA	COSMIC	56090
NP_004027	XP_006514997		C125F	C125Y	Unknown	phenotypic	COSM5702912	16051357	ADCY3	Adcy3	Unknown	Mice homozygous for one mutation of this gene display impaired olfaction and disorganization of glomeruli in the main olfactory bulb. Mutant animals also appear to be sterile as homozygous matings failed to produce litters. Mice with another mutant allele fail to survive beyond weaning.	NA	COSMIC	56086
NP_004027	XP_006514998		C125F	C125Y	Unknown	phenotypic	COSM5702912	16051357	ADCY3	Adcy3	Unknown	Mice homozygous for one mutation of this gene display impaired olfaction and disorganization of glomeruli in the main olfactory bulb. Mutant animals also appear to be sterile as homozygous matings failed to produce litters. Mice with another mutant allele fail to survive beyond weaning.	NA	COSMIC	56089
NP_004027	NP_001153008		W1064*	W1064*	unknown	phenotypic	77990grs-?	16086365	ADCY3	Adcy3	Unknown	Mice homozygous for one mutation of this gene display impaired olfaction and disorganization of glomeruli in the main olfactory bulb. Mutant animals also appear to be sterile as homozygous matings failed to produce litters. Mice with another mutant allele fail to survive beyond weaning.	3.18756e-05	gnomAD	56084
NP_004027	NP_001153008		C125R	C125Y	unknown	phenotypic	rs749582917	16051357	ADCY3	Adcy3	Unknown	Mice homozygous for one mutation of this gene display impaired olfaction and disorganization of glomeruli in the main olfactory bulb. Mutant animals also appear to be sterile as homozygous matings failed to produce litters. Mice with another mutant allele fail to survive beyond weaning.	3.97836e-06	gnomAD	56084
NP_004027	NP_001153008		M613I	M612L	unknown	phenotypic	rs368434221	13885920	ADCY3	Adcy3	Unknown	Mice homozygous for one mutation of this gene display impaired olfaction and disorganization of glomeruli in the main olfactory bulb. Mutant animals also appear to be sterile as homozygous matings failed to produce litters. Mice with another mutant allele fail to survive beyond weaning.	2.12139e-05	gnomAD	56084
NP_004027	NP_001153009		W1064*	W1064*	unknown	phenotypic	77990grs-?	16086365	ADCY3	Adcy3	Unknown	Mice homozygous for one mutation of this gene display impaired olfaction and disorganization of glomeruli in the main olfactory bulb. Mutant animals also appear to be sterile as homozygous matings failed to produce litters. Mice with another mutant allele fail to survive beyond weaning.	3.18756e-05	gnomAD	56087
NP_004027	NP_001153009		C125R	C125Y	unknown	phenotypic	rs749582917	16051357	ADCY3	Adcy3	Unknown	Mice homozygous for one mutation of this gene display impaired olfaction and disorganization of glomeruli in the main olfactory bulb. Mutant animals also appear to be sterile as homozygous matings failed to produce litters. Mice with another mutant allele fail to survive beyond weaning.	3.97836e-06	gnomAD	56087
NP_004027	NP_001153009		M613I	M612L	unknown	phenotypic	rs368434221	13885920	ADCY3	Adcy3	Unknown	Mice homozygous for one mutation of this gene display impaired olfaction and disorganization of glomeruli in the main olfactory bulb. Mutant animals also appear to be sterile as homozygous matings failed to produce litters. Mice with another mutant allele fail to survive beyond weaning.	2.12139e-05	gnomAD	56087
NP_004027	NP_612178		C125R	C125Y	unknown	phenotypic	rs749582917	16051357	ADCY3	Adcy3	Unknown	Mice homozygous for one mutation of this gene display impaired olfaction and disorganization of glomeruli in the main olfactory bulb. Mutant animals also appear to be sterile as homozygous matings failed to produce litters. Mice with another mutant allele fail to survive beyond weaning.	3.97836e-06	gnomAD	56085
NP_004027	NP_612178		M613I	M612L	unknown	phenotypic	rs368434221	13885920	ADCY3	Adcy3	Unknown	Mice homozygous for one mutation of this gene display impaired olfaction and disorganization of glomeruli in the main olfactory bulb. Mutant animals also appear to be sterile as homozygous matings failed to produce litters. Mice with another mutant allele fail to survive beyond weaning.	2.12139e-05	gnomAD	56085
NP_004027	XP_006514995		C125R	C125Y	unknown	phenotypic	rs749582917	16051357	ADCY3	Adcy3	Unknown	Mice homozygous for one mutation of this gene display impaired olfaction and disorganization of glomeruli in the main olfactory bulb. Mutant animals also appear to be sterile as homozygous matings failed to produce litters. Mice with another mutant allele fail to survive beyond weaning.	3.97836e-06	gnomAD	56088
NP_004027	XP_006514995		M613I	M612L	unknown	phenotypic	rs368434221	13885920	ADCY3	Adcy3	Unknown	Mice homozygous for one mutation of this gene display impaired olfaction and disorganization of glomeruli in the main olfactory bulb. Mutant animals also appear to be sterile as homozygous matings failed to produce litters. Mice with another mutant allele fail to survive beyond weaning.	2.12139e-05	gnomAD	56088
NP_004027	XP_006514996		C125R	C125Y	unknown	phenotypic	rs749582917	16051357	ADCY3	Adcy3	Unknown	Mice homozygous for one mutation of this gene display impaired olfaction and disorganization of glomeruli in the main olfactory bulb. Mutant animals also appear to be sterile as homozygous matings failed to produce litters. Mice with another mutant allele fail to survive beyond weaning.	3.97836e-06	gnomAD	56090
NP_004027	XP_006514996		M613I	M612L	unknown	phenotypic	rs368434221	13885920	ADCY3	Adcy3	Unknown	Mice homozygous for one mutation of this gene display impaired olfaction and disorganization of glomeruli in the main olfactory bulb. Mutant animals also appear to be sterile as homozygous matings failed to produce litters. Mice with another mutant allele fail to survive beyond weaning.	2.12139e-05	gnomAD	56090
NP_004027	XP_006514997		C125R	C125Y	unknown	phenotypic	rs749582917	16051357	ADCY3	Adcy3	Unknown	Mice homozygous for one mutation of this gene display impaired olfaction and disorganization of glomeruli in the main olfactory bulb. Mutant animals also appear to be sterile as homozygous matings failed to produce litters. Mice with another mutant allele fail to survive beyond weaning.	3.97836e-06	gnomAD	56086
NP_004027	XP_006514997		M613I	M612L	unknown	phenotypic	rs368434221	13885920	ADCY3	Adcy3	Unknown	Mice homozygous for one mutation of this gene display impaired olfaction and disorganization of glomeruli in the main olfactory bulb. Mutant animals also appear to be sterile as homozygous matings failed to produce litters. Mice with another mutant allele fail to survive beyond weaning.	2.12139e-05	gnomAD	56086
NP_004027	XP_006514998		C125R	C125Y	unknown	phenotypic	rs749582917	16051357	ADCY3	Adcy3	Unknown	Mice homozygous for one mutation of this gene display impaired olfaction and disorganization of glomeruli in the main olfactory bulb. Mutant animals also appear to be sterile as homozygous matings failed to produce litters. Mice with another mutant allele fail to survive beyond weaning.	3.97836e-06	gnomAD	56089
NP_004027	XP_006514998		M613I	M612L	unknown	phenotypic	rs368434221	13885920	ADCY3	Adcy3	Unknown	Mice homozygous for one mutation of this gene display impaired olfaction and disorganization of glomeruli in the main olfactory bulb. Mutant animals also appear to be sterile as homozygous matings failed to produce litters. Mice with another mutant allele fail to survive beyond weaning.	2.12139e-05	gnomAD	56089
NP_004027	NP_612178		E585K	E584K	Unknown	unknown	COSM3910074	4200992	ADCY3	Adcy3	Unknown	NA	NA	COSMIC	56085
NP_004027	NP_001153008		M1074I	M1074V	unknown	unknown	rs1157750996	4212171	ADCY3	Adcy3	Unknown	NA	3.97753e-06	gnomAD	56084
NP_004027	NP_001153008		N587S	N586D	unknown	unknown	rs757344352	4200998	ADCY3	Adcy3	Unknown	NA	3.98835e-06	gnomAD	56084
NP_004027	NP_001153008		N587H	N586D	unknown	unknown	rs1211772426	4200998	ADCY3	Adcy3	Unknown	NA	3.98877e-06	gnomAD	56084
NP_004027	NP_001153008		N587D	N586D	unknown	unknown	rs1211772426	4200998	ADCY3	Adcy3	Unknown	NA	3.98877e-06	gnomAD	56084
NP_004027	NP_001153008		F847C	F847S	unknown	unknown	rs572878903	4208624	ADCY3	Adcy3	Unknown	NA	2.12421e-05	gnomAD	56084
NP_001093203	NP_001302432		D123Y	D122G	Unknown	phenotypic	COSM3718023	6537606	ADCYAP1	Adcyap1	Unknown	Homozygotes for targeted null mutations exhibit high postnatal mortality, impaired thermoregulation, and loss of white fat. Survivors show ketosis, microvesicular fat accumulation, elevated serum lipids, and behavioral abnormalities.	NA	COSMIC	37176
NP_001093203	NP_033755		D123Y	D122G	Unknown	phenotypic	COSM3718023	6537606	ADCYAP1	Adcyap1	Unknown	Homozygotes for targeted null mutations exhibit high postnatal mortality, impaired thermoregulation, and loss of white fat. Survivors show ketosis, microvesicular fat accumulation, elevated serum lipids, and behavioral abnormalities.	NA	COSMIC	37179
NP_001093203	NP_001302432		D123G	D122G	unknown	phenotypic	rs762992487	6537606	ADCYAP1	Adcyap1	Unknown	Homozygotes for targeted null mutations exhibit high postnatal mortality, impaired thermoregulation, and loss of white fat. Survivors show ketosis, microvesicular fat accumulation, elevated serum lipids, and behavioral abnormalities.	4.04881e-06	gnomAD	37176
NP_001093203	NP_001302432		D123G	D122G	unknown	phenotypic	rs762992487	6537606	ADCYAP1	Adcyap1	Unknown	Homozygotes for targeted null mutations exhibit high postnatal mortality, impaired thermoregulation, and loss of white fat. Survivors show ketosis, microvesicular fat accumulation, elevated serum lipids, and behavioral abnormalities.	NA	gnomAD	37176
NP_001093203	NP_033755		D123G	D122G	unknown	phenotypic	rs762992487	6537606	ADCYAP1	Adcyap1	Unknown	Homozygotes for targeted null mutations exhibit high postnatal mortality, impaired thermoregulation, and loss of white fat. Survivors show ketosis, microvesicular fat accumulation, elevated serum lipids, and behavioral abnormalities.	NA	gnomAD	37179
NP_001093203	NP_033755		D123G	D122G	unknown	phenotypic	rs762992487	6537606	ADCYAP1	Adcyap1	Unknown	Homozygotes for targeted null mutations exhibit high postnatal mortality, impaired thermoregulation, and loss of white fat. Survivors show ketosis, microvesicular fat accumulation, elevated serum lipids, and behavioral abnormalities.	4.04881e-06	gnomAD	37179
NP_001093203	NP_001302432		L50Q	L49P	unknown	unknown	rs1017723592	93202268	ADCYAP1	Adcyap1	Unknown	NA	3.20123e-05	gnomAD	37176
NP_001093203	NP_001302432		L50Q	L49P	unknown	unknown	rs1017723592	93202268	ADCYAP1	Adcyap1	Unknown	NA	9.43984e-06	gnomAD	37176
NP_001093203	NP_001302432		D97G	D96G	unknown	unknown	rs542086481	93202832	ADCYAP1	Adcyap1	Unknown	NA	4.02495e-06	gnomAD	37176
NP_001093203	NP_001302432		D97G	D96G	unknown	unknown	rs542086481	93202832	ADCYAP1	Adcyap1	Unknown	NA	NA	gnomAD	37176
NP_001109	XP_011239455		L386P	L365R	Unknown	unknown	COSM1450367	55494187	ADCYAP1R1	Adcyap1r1	Unknown	NA	NA	COSMIC	60570
NP_001077378	NP_803420		V112L	V115M	unknown	unknown	rs767479849	139852590	ADGRA1	Adgra1	Unknown	NA	2.40027e-05	gnomAD	76569
NP_001077378	NP_803420		V149F	V152A	unknown	unknown	rs768499312	139874003	ADGRA1	Adgra1	Unknown	NA	4.24766e-06	gnomAD	76569
NP_001077378	NP_803420		V149I	V152A	unknown	unknown	rs768499312	139874003	ADGRA1	Adgra1	Unknown	NA	8.49531e-06	gnomAD	76569
NP_001077378	NP_803420		A23V	A26T	unknown	unknown	rs745402040	139845648	ADGRA1	Adgra1	Unknown	NA	2.8457e-05	gnomAD	76569
NP_001077378	NP_803420		W270S	W275R	unknown	unknown	rs1194078103	139875280	ADGRA1	Adgra1	Unknown	NA	3.18715e-05	gnomAD	76569
NP_001077378	NP_803420		N366K	N380S	unknown	unknown	rs756717596	139875596	ADGRA1	Adgra1	Unknown	NA	1.24415e-05	gnomAD	76569
NP_001077378	NP_803420		E396K	E410K	unknown	unknown	rs754755741	139875685	ADGRA1	Adgra1	Unknown	NA	1.71489e-05	gnomAD	76569
NP_116166	NP_473385		A757T	A755T	unknown	phenotypic	rs143113584	11864853	ADGRA2	Gpr124	Unknown	Mice homozygous for null mutations display fetal or perinatal lethality with CNS hemorrhage and angiogenic arrest in the CNS.	6.13688e-05	gnomAD	74007
NP_116166	NP_473385		A757T	A755T	unknown	phenotypic	rs143113584	13530234	ADGRA2	Gpr124	Unknown	Mice homozygous for null mutations display fetal or perinatal lethality with CNS hemorrhage and angiogenic arrest in the CNS.	6.13688e-05	gnomAD	74007
NP_116166	NP_473385		A757T	A755T	unknown	phenotypic	rs143113584	12662822	ADGRA2	Gpr124	Unknown	Mice homozygous for null mutations display fetal or perinatal lethality with CNS hemorrhage and angiogenic arrest in the CNS.	6.13688e-05	gnomAD	74007
NP_116166	NP_473385		A757T	A755T	unknown	phenotypic	rs143113584	12736062	ADGRA2	Gpr124	Unknown	Mice homozygous for null mutations display fetal or perinatal lethality with CNS hemorrhage and angiogenic arrest in the CNS.	6.13688e-05	gnomAD	74007
NP_116166	NP_473385		I303V	I303F	unknown	unknown	rs375320170	27111240	ADGRA2	Adgra2	Unknown	NA	1.73006e-05	gnomAD	74007
NP_116166	NP_473385		A467V	A467T	unknown	unknown	rs1194148068	27114182	ADGRA2	Adgra2	Unknown	NA	3.1839e-05	gnomAD	74007
NP_116166	NP_473385		A467T	A467T	unknown	unknown	rs1328378635	27114182	ADGRA2	Adgra2	Unknown	NA	3.97735e-06	gnomAD	74007
NP_116166	NP_473385		M469I	M469V	unknown	unknown	rs750175526	27114188	ADGRA2	Gpr124	Unknown	NA	3.97766e-06	gnomAD	74007
NP_116166	NP_473385		R593C	R593W	unknown	unknown	rs1405023262	27115405	ADGRA2	Adgra2	Unknown	NA	7.15047e-06	gnomAD	74007
NP_116166	NP_473385		M807L	M805L	unknown	unknown	rs1177336700	27119165	ADGRA2	Adgra2	Unknown	NA	3.97947e-06	gnomAD	74007
NP_116166	NP_473385		R858Q	R856Q	unknown	unknown	rs377055388	27119767	ADGRA2	Adgra2	Unknown	NA	4.63544e-05	gnomAD	74007
NP_660333	NP_598672		P1131L	P1120S	Uncertain significance	unknown	104024rs-?	49960847	ADGRA3	Adgra3	not provided	NA	NA	ClinVar	12612
NP_660333	NP_598672		V1166M	V1155A	Uncertain significance	unknown	104041rs-?	49960741	ADGRA3	Adgra3	not provided	NA	NA	ClinVar	12612
NP_660333	NP_598672		V1166A	V1155A	MODERATE	unknown	rs3814416	49960741	ADGRA3	Adgra3	Unknown	NA	NA	dbSNP	12612
NP_660333	NP_598672		Y425C	Y414*	unknown	unknown	rs1371909802	49999145	ADGRA3	Adgra3	Unknown	NA	3.99182e-06	gnomAD	12612
NP_660333	NP_598672		V1026I	V1015A	unknown	unknown	rs772999406	49961161	ADGRA3	Adgra3	Unknown	NA	1.59711e-05	gnomAD	12612
NP_660333	NP_598672		T1034I	T1023I	unknown	unknown	rs950238474	49961137	ADGRA3	Adgra3	Unknown	NA	7.09537e-06	gnomAD	12612
NP_660333	NP_598672		S1067L	S1056L	unknown	unknown	rs778214023	49961038	ADGRA3	Adgra3	Unknown	NA	7.97359e-06	gnomAD	12612
NP_660333	NP_598672		S1067W	S1056L	unknown	unknown	rs778214023	49961038	ADGRA3	Adgra3	Unknown	NA	3.9868e-06	gnomAD	12612
NP_660333	NP_598672		P1131L	P1120S	unknown	unknown	rs1440656843	49960847	ADGRA3	Adgra3	Unknown	NA	3.18532e-05	gnomAD	12612
NP_660333	NP_598672		P1131T	P1120S	unknown	unknown	rs879876606	49960847	ADGRA3	Adgra3	Unknown	NA	3.98924e-06	gnomAD	12612
NP_660333	NP_598672		H1172R	H1161R	unknown	unknown	rs778903224	49960723	ADGRA3	Adgra3	Unknown	NA	3.98391e-06	gnomAD	12612
NP_660333	NP_598672		D1305N	D1294N	unknown	unknown	rs928853508	49960325	ADGRA3	Adgra3	Unknown	NA	1.5926e-05	gnomAD	12612
NP_660333	NP_598672		N333D	N322K	unknown	unknown	rs776179924	50001941	ADGRA3	Adgra3	Unknown	NA	1.59188e-05	gnomAD	12612
NP_660333	NP_598672		V354M	V343I	unknown	unknown	rs1469092660	50001880	ADGRA3	Adgra3	Unknown	NA	0	gnomAD	12612
NP_660333	NP_598672		D409E	D398N	unknown	unknown	rs892565695	49999195	ADGRA3	Adgra3	Unknown	NA	3.98727e-06	gnomAD	12612
NP_660333	NP_598672		I606T	I595N	unknown	unknown	rs1489072907	49979566	ADGRA3	Adgra3	Unknown	NA	4.17115e-06	gnomAD	12612
NP_660333	NP_598672		D680Y	D669V	unknown	unknown	rs1445920836	49979136	ADGRA3	Adgra3	Unknown	NA	3.98416e-06	gnomAD	12612
NP_660333	NP_598672		G998R	G987D	unknown	unknown	rs776625709	49961245	ADGRA3	Adgra3	Unknown	NA	7.99341e-06	gnomAD	12612
NP_001693	NP_778156		F1326L	F1324L	unknown	unknown	rs374217997	74587022	ADGRB1	Adgrb1	Unknown	NA	4.02311e-06	gnomAD	95437
NP_001693	NP_778156		V536I	V536I	unknown	unknown	rs372607055	74541574	ADGRB1	Adgrb1	Unknown	NA	6.43874e-05	gnomAD	95437
NP_001693	NP_778156		A63T	A63S	unknown	unknown	rs769960824	74529343	ADGRB1	Adgrb1	Unknown	NA	3.99239e-05	gnomAD	95437
NP_001281264	NP_775094		S933L	S927P	unknown	phenotypic	rs1207483452	6549562	ADGRB2	Bai2	Unknown	Mice homozygous for disruptions in this gene show a lessening of depression like behavior.	3.18634e-05	gnomAD	49002
NP_001281264	NP_001186625		Y1062C	Y1001N	unknown	unknown	rs561800443	130013875	ADGRB2	Adgrb2	Unknown	NA	NA	gnomAD	49000
NP_001281264	NP_001186625		G1269D	G1208C	unknown	unknown	rs1422891458	130018705	ADGRB2	Adgrb2	Unknown	NA	NA	gnomAD	49000
NP_001281264	NP_001186625		G397D	G333D	unknown	unknown	rs1158736627	130006854	ADGRB2	Adgrb2	Unknown	NA	NA	gnomAD	49000
NP_001281264	NP_001186625		A573V	A509V	unknown	unknown	rs1188206810	130008353	ADGRB2	Adgrb2	Unknown	NA	NA	gnomAD	49000
NP_001281264	NP_001277643		S266L	S257P	unknown	unknown	rs773918577	129992837	ADGRB2	Adgrb2	Unknown	NA	NA	gnomAD	49001
NP_001281264	NP_001277643		P480L	P416R	unknown	unknown	rs1454558252	130007831	ADGRB2	Adgrb2	Unknown	NA	NA	gnomAD	49001
NP_001281264	NP_001277643		P480S	P416R	unknown	unknown	rs781652961	130007831	ADGRB2	Adgrb2	Unknown	NA	NA	gnomAD	49001
NP_001281264	NP_775094		H1540Y	H1505L	unknown	unknown	rs760607984	130022202	ADGRB2	Adgrb2	Unknown	NA	NA	gnomAD	49002
NP_001695	NP_783573		M1145V	M1145V	unknown	unknown	rs745635496	25111718	ADGRB3	Adgrb3	Unknown	NA	3.97934e-06	gnomAD	5763
NP_001695	NP_783573		M1145V	M1145L	unknown	unknown	rs745635496	25111718	ADGRB3	Adgrb3	Unknown	NA	3.97934e-06	gnomAD	5763
NP_001695	NP_783573		R1414T	R1414G	unknown	unknown	rs771770089	25084279	ADGRB3	Adgrb3	Unknown	NA	1.01213e-05	gnomAD	5763
NP_001695	NP_783573		T360I	T360K	unknown	unknown	rs758411451	25547532	ADGRB3	Adgrb3	Unknown	NA	1.19322e-05	gnomAD	5763
NP_001695	NP_783573		T420N	T420A	unknown	unknown	rs751146352	25532577	ADGRB3	Adgrb3	Unknown	NA	3.98562e-06	gnomAD	5763
NP_001695	NP_783573		R5C	R5S	unknown	unknown	rs759189744	25826748	ADGRB3	Adgrb3	Unknown	NA	1.19667e-05	gnomAD	5763
NP_001695	NP_783573		T798A	T798A	unknown	unknown	rs1237114965	25420602	ADGRB3	Adgrb3	Unknown	NA	3.98756e-06	gnomAD	5763
NP_001695	NP_783573		S84L	S84P	unknown	unknown	rs768222706	25826511	ADGRB3	Adgrb3	Unknown	NA	3.98648e-06	gnomAD	5763
NP_942122	NP_001074811		H403Q	H432L	unknown	unknown	rs555761955	129140797	ADGRD1	Adgrd1	Unknown	NA	3.98102e-06	gnomAD	4220
NP_942122	NP_001074811		N546S	N575S	unknown	unknown	rs749251168	129171895	ADGRD1	Adgrd1	Unknown	NA	3.98178e-06	gnomAD	4220
NP_942122	NP_001074811		I569V	I598F	unknown	unknown	rs139017446	129178082	ADGRD1	Adgrd1	Unknown	NA	5.32056e-06	gnomAD	4220
NP_942122	NP_001074811		V612M	V641A	unknown	unknown	rs537538371	129179228	ADGRD1	Adgrd1	Unknown	NA	9.10475e-05	gnomAD	4220
NP_722582	NP_598537		T803P	T801I	Benign	unknown	rs73736331	43311275	ADGRF1	Adgrf1	not provided	NA	0.00249	ClinVar	12560
NP_722582	NP_598537		T803P	T801I	MODERATE	unknown	rs73736331	43311275	ADGRF1	Adgrf1	Unknown	NA	NA	dbSNP	12560
NP_722582	NP_598537		S217P	S216P	unknown	unknown	rs1382095103	43303672	ADGRF1	Adgrf1	Unknown	NA	4.01829e-06	gnomAD	12560
NP_722582	NP_598537		F242L	F241I	unknown	unknown	rs145286949	43303747	ADGRF1	Adgrf1	Unknown	NA	8.86808e-05	gnomAD	12560
NP_722582	NP_598537		N502S	N500S	unknown	unknown	rs749617565	43310372	ADGRF1	Adgrf1	Unknown	NA	3.98273e-05	gnomAD	12560
NP_722582	NP_598537		S579F	S577P	unknown	unknown	rs1203182465	43310602	ADGRF1	Adgrf1	Unknown	NA	3.1841e-05	gnomAD	12560
NP_722582	NP_598537		L705P	L703P	unknown	unknown	rs775362751	43310981	ADGRF1	Adgrf1	Unknown	NA	1.19631e-05	gnomAD	12560
NP_722582	NP_598537		L766F	L764F	unknown	unknown	rs746232228	43311163	ADGRF1	Adgrf1	Unknown	NA	1.19471e-05	gnomAD	12560
NP_722582	NP_598537		T803P	T801I	unknown	unknown	rs73736331	43311275	ADGRF1	Adgrf1	Unknown	NA	0.00304988	gnomAD	12560
NP_001138640	NP_001014416		V448M	V369M	unknown	unknown	rs765787286	30199148	ADGRF3	Adgrf3	Unknown	NA	8.113e-06	gnomAD	55830
NP_001138640	NP_001014416		V128A	V59A	unknown	unknown	rs1342730844	30203603	ADGRF3	Adgrf3	Unknown	NA	6.37674e-05	gnomAD	55830
NP_001138640	NP_001014416		V799M	V718A	unknown	unknown	rs759143139	30196876	ADGRF3	Adgrf3	Unknown	NA	2.48458e-05	gnomAD	55830
NP_001138640	NP_001014416		I1016V	I934L	unknown	unknown	rs768288823	30195682	ADGRF3	Adgrf3	Unknown	NA	3.98175e-06	gnomAD	55830
NP_001334784	NP_001276428		R513Q	R518Q	MODERATE	unknown	rs112563187	42666898	ADGRF4	Adgrf4	Unknown	NA	NA	dbSNP	36498
NP_001334784	NP_001276428		C376R	C380S	unknown	unknown	109811grs-?	42667313	ADGRF4	Adgrf4	Unknown	NA	3.98175e-06	gnomAD	36498
NP_001334784	NP_001276428		R513Q	R518Q	unknown	unknown	rs112563187	42666898	ADGRF4	Adgrf4	Unknown	NA	0.000106137	gnomAD	36498
NP_001091988	NP_001074647		I1221I	I1223F	LOW	unknown	rs182572299	43451082	ADGRF5	Adgrf5	Unknown	NA	NA	dbSNP	36103
NP_001091988	NP_001074647		I1221M	I1223F	MODERATE	unknown	rs182572299	43451082	ADGRF5	Adgrf5	Unknown	NA	NA	dbSNP	36103
NP_001091988	NP_001074647		V1193A	V1195A	unknown	unknown	rs761913175	43450999	ADGRF5	Adgrf5	Unknown	NA	3.9775e-06	gnomAD	36103
NP_001091988	NP_001074647		I1221T	I1223T	unknown	unknown	rs145650405	43451083	ADGRF5	Adgrf5	Unknown	NA	0.000130812	gnomAD	36103
NP_001091988	NP_001074647		I1221L	I1223F	unknown	unknown	rs1214146367	43451082	ADGRF5	Adgrf5	Unknown	NA	3.97649e-06	gnomAD	36103
NP_001091988	NP_001074647		S497G	S495N	unknown	unknown	rs903241324	43440029	ADGRF5	Adgrf5	Unknown	NA	2.12223e-05	gnomAD	36103
NP_001091988	NP_001074647		V562F	V560A	unknown	unknown	rs1246314759	43441847	ADGRF5	Adgrf5	Unknown	NA	7.95615e-06	gnomAD	36103
NP_005673	NP_001185823		C91S	C91S	Pathogenic	phenotypic	rs121908465	5230308	ADGRG1	Gpr56	Polymicrogyria, bilateral frontoparietal;not provided	Mice homozygous for a null allele exhibit neuronal ectopias in the frontoparietal cortex due to disruptions in the pial basement membrane.	NA	ClinVar	23923
NP_005673	NP_061370		C91S	C91S	Pathogenic	phenotypic	rs121908465	5230308	ADGRG1	Gpr56	Polymicrogyria, bilateral frontoparietal;not provided	Mice homozygous for a null allele exhibit neuronal ectopias in the frontoparietal cortex due to disruptions in the pial basement membrane.	NA	ClinVar	23915
NP_005673	XP_006530755		C91S	C91S	Pathogenic	phenotypic	rs121908465	5230308	ADGRG1	Gpr56	Polymicrogyria, bilateral frontoparietal;not provided	Mice homozygous for a null allele exhibit neuronal ectopias in the frontoparietal cortex due to disruptions in the pial basement membrane.	NA	ClinVar	23918
NP_005673	XP_006530756		C91S	C91S	Pathogenic	phenotypic	rs121908465	5230308	ADGRG1	Gpr56	Polymicrogyria, bilateral frontoparietal;not provided	Mice homozygous for a null allele exhibit neuronal ectopias in the frontoparietal cortex due to disruptions in the pial basement membrane.	NA	ClinVar	23921
NP_005673	XP_006530757		C91S	C91S	Pathogenic	phenotypic	rs121908465	5230308	ADGRG1	Gpr56	Polymicrogyria, bilateral frontoparietal;not provided	Mice homozygous for a null allele exhibit neuronal ectopias in the frontoparietal cortex due to disruptions in the pial basement membrane.	NA	ClinVar	23924
NP_005673	XP_006530758		C91S	C91S	Pathogenic	phenotypic	rs121908465	5230308	ADGRG1	Gpr56	Polymicrogyria, bilateral frontoparietal;not provided	Mice homozygous for a null allele exhibit neuronal ectopias in the frontoparietal cortex due to disruptions in the pial basement membrane.	NA	ClinVar	23917
NP_005673	XP_006530759		C91S	C91S	Pathogenic	phenotypic	rs121908465	5230308	ADGRG1	Gpr56	Polymicrogyria, bilateral frontoparietal;not provided	Mice homozygous for a null allele exhibit neuronal ectopias in the frontoparietal cortex due to disruptions in the pial basement membrane.	NA	ClinVar	23913
NP_005673	XP_006530760		C91S	C91S	Pathogenic	phenotypic	rs121908465	5230308	ADGRG1	Gpr56	Polymicrogyria, bilateral frontoparietal;not provided	Mice homozygous for a null allele exhibit neuronal ectopias in the frontoparietal cortex due to disruptions in the pial basement membrane.	NA	ClinVar	23914
NP_001139244	NP_001185823		D109Y	D109Y	unknown	phenotypic	rs1384519938	16148649	ADGRG1	Gpr56	Unknown	Mice homozygous for a null allele exhibit neuronal ectopias in the frontoparietal cortex due to disruptions in the pial basement membrane.	NA	gnomAD	64058
NP_005673	NP_001185823		D109Y	D109Y	unknown	phenotypic	rs1384519938	16148649	ADGRG1	Gpr56	Unknown	Mice homozygous for a null allele exhibit neuronal ectopias in the frontoparietal cortex due to disruptions in the pial basement membrane.	NA	gnomAD	23923
NP_001139244	NP_061370		D109Y	D109Y	unknown	phenotypic	rs1384519938	16148649	ADGRG1	Gpr56	Unknown	Mice homozygous for a null allele exhibit neuronal ectopias in the frontoparietal cortex due to disruptions in the pial basement membrane.	NA	gnomAD	64050
NP_005673	NP_061370		D109Y	D109Y	unknown	phenotypic	rs1384519938	16148649	ADGRG1	Gpr56	Unknown	Mice homozygous for a null allele exhibit neuronal ectopias in the frontoparietal cortex due to disruptions in the pial basement membrane.	NA	gnomAD	23915
NP_001139244	XP_006530755		D109Y	D109Y	unknown	phenotypic	rs1384519938	16148649	ADGRG1	Gpr56	Unknown	Mice homozygous for a null allele exhibit neuronal ectopias in the frontoparietal cortex due to disruptions in the pial basement membrane.	NA	gnomAD	64053
NP_005673	XP_006530755		D109Y	D109Y	unknown	phenotypic	rs1384519938	16148649	ADGRG1	Gpr56	Unknown	Mice homozygous for a null allele exhibit neuronal ectopias in the frontoparietal cortex due to disruptions in the pial basement membrane.	NA	gnomAD	23918
NP_001139244	XP_006530756		D109Y	D109Y	unknown	phenotypic	rs1384519938	16148649	ADGRG1	Gpr56	Unknown	Mice homozygous for a null allele exhibit neuronal ectopias in the frontoparietal cortex due to disruptions in the pial basement membrane.	NA	gnomAD	64056
NP_005673	XP_006530756		D109Y	D109Y	unknown	phenotypic	rs1384519938	16148649	ADGRG1	Gpr56	Unknown	Mice homozygous for a null allele exhibit neuronal ectopias in the frontoparietal cortex due to disruptions in the pial basement membrane.	NA	gnomAD	23921
NP_001139244	XP_006530757		D109Y	D109Y	unknown	phenotypic	rs1384519938	16148649	ADGRG1	Gpr56	Unknown	Mice homozygous for a null allele exhibit neuronal ectopias in the frontoparietal cortex due to disruptions in the pial basement membrane.	NA	gnomAD	64059
NP_005673	XP_006530757		D109Y	D109Y	unknown	phenotypic	rs1384519938	16148649	ADGRG1	Gpr56	Unknown	Mice homozygous for a null allele exhibit neuronal ectopias in the frontoparietal cortex due to disruptions in the pial basement membrane.	NA	gnomAD	23924
NP_001139244	XP_006530758		D109Y	D109Y	unknown	phenotypic	rs1384519938	16148649	ADGRG1	Gpr56	Unknown	Mice homozygous for a null allele exhibit neuronal ectopias in the frontoparietal cortex due to disruptions in the pial basement membrane.	NA	gnomAD	64052
NP_005673	XP_006530758		D109Y	D109Y	unknown	phenotypic	rs1384519938	16148649	ADGRG1	Gpr56	Unknown	Mice homozygous for a null allele exhibit neuronal ectopias in the frontoparietal cortex due to disruptions in the pial basement membrane.	NA	gnomAD	23917
NP_001139244	XP_006530759		D109Y	D109Y	unknown	phenotypic	rs1384519938	16148649	ADGRG1	Gpr56	Unknown	Mice homozygous for a null allele exhibit neuronal ectopias in the frontoparietal cortex due to disruptions in the pial basement membrane.	NA	gnomAD	64048
NP_005673	XP_006530759		D109Y	D109Y	unknown	phenotypic	rs1384519938	16148649	ADGRG1	Gpr56	Unknown	Mice homozygous for a null allele exhibit neuronal ectopias in the frontoparietal cortex due to disruptions in the pial basement membrane.	NA	gnomAD	23913
NP_005673	XP_006530760		D109Y	D109Y	unknown	phenotypic	rs1384519938	16148649	ADGRG1	Gpr56	Unknown	Mice homozygous for a null allele exhibit neuronal ectopias in the frontoparietal cortex due to disruptions in the pial basement membrane.	NA	gnomAD	23914
NP_001139244	XP_006530760		D109Y	D109Y	unknown	phenotypic	rs1384519938	16148649	ADGRG1	Gpr56	Unknown	Mice homozygous for a null allele exhibit neuronal ectopias in the frontoparietal cortex due to disruptions in the pial basement membrane.	NA	gnomAD	64049
NP_005673	NP_001185823		V350I	V350I	Uncertain significance	unknown	rs587783649	95007300	ADGRG1	Adgrg1	Polymicrogyria, bilateral frontoparietal	NA	0	ClinVar	23923
NP_001139244	NP_001185823		V350I	V350I	unknown	unknown	rs587783649	95007300	ADGRG1	Adgrg1	Unknown	NA	3.19101e-05	gnomAD	64058
NP_005673	NP_001185823		V350I	V350I	unknown	unknown	rs587783649	95007300	ADGRG1	Adgrg1	Unknown	NA	3.19101e-05	gnomAD	23923
NP_001139244	NP_001185823		S479C	S479F	unknown	unknown	rs143407077	95009655	ADGRG1	Adgrg1	Unknown	NA	NA	gnomAD	64058
NP_005673	NP_001185823		S485C	S479F	unknown	unknown	rs143407077	95009655	ADGRG1	Adgrg1	Unknown	NA	NA	gnomAD	23923
NP_001139244	NP_001185823		Y509S	Y509C	unknown	unknown	rs1211476240	95009745	ADGRG1	Adgrg1	Unknown	NA	NA	gnomAD	64058
NP_005673	NP_001185823		Y515S	Y509C	unknown	unknown	rs1211476240	95009745	ADGRG1	Adgrg1	Unknown	NA	NA	gnomAD	23923
NP_001073327	NP_001073326		T789M	T767M	unknown	phenotypic	rs780666105	1864636	ADGRG2	Gpr64	Unknown	Hemizygous null male mice display reduced fertility, oligozoospermia, teratozoospermia, asthenozoospermia, abnormal epididymis morphology, and abnormal fluid accumulation resulting in enlarged testes and dilated seminiferous tubules.	1.66476e-05	gnomAD	47832
NP_001073327	NP_001277375		S562R	S551R	unknown	unknown	rs775051915	160482408	ADGRG2	Adgrg2	Unknown	NA	5.45432e-06	gnomAD	47836
NP_740746	NP_766624		R132Q	R130Q	unknown	phenotypic	rs765405508	16056597	ADGRG3	Gpr97	Unknown	Homozygous null mice display normal B and T cell development.	7.95311e-06	gnomAD	3546
NP_740746	NP_766624		M356L	M351L	unknown	phenotypic	rs750421594	5203872	ADGRG3	Gpr97	Unknown	Homozygous null mice display normal B and T cell development.	3.97871e-06	gnomAD	3546
NP_740746	NP_766624		M356V	M351L	unknown	phenotypic	rs750421594	5203872	ADGRG3	Gpr97	Unknown	Homozygous null mice display normal B and T cell development.	3.97871e-06	gnomAD	3546
NP_740746	NP_766624		R206Q	R204H	unknown	unknown	rs368211978	95035934	ADGRG3	Adgrg3	Unknown	NA	1.99216e-05	gnomAD	3546
NP_740746	NP_766624		M356V	M351L	unknown	unknown	rs750421594	95039593	ADGRG3	Adgrg3	Unknown	NA	3.97871e-06	gnomAD	3546
NP_740746	NP_766624		M356L	M351L	unknown	unknown	rs750421594	95039593	ADGRG3	Adgrg3	Unknown	NA	3.97871e-06	gnomAD	3546
NP_740746	NP_766624		Y74*	Y73*	unknown	unknown	rs762804141	95033373	ADGRG3	Adgrg3	Unknown	NA	3.97716e-06	gnomAD	3546
NP_001291305	NP_001139444		F480V	F476I	unknown	unknown	rs747898704	94941734	ADGRG5	Adgrg5	Unknown	NA	8.0179e-06	gnomAD	16704
NP_001291305	NP_001139444		F503L	F499L	unknown	unknown	rs1275011507	94942052	ADGRG5	Adgrg5	Unknown	NA	3.97753e-06	gnomAD	16704
NP_940971	NP_001002268		M1096T	M1066K	unknown	phenotypic	rs1218189916	8641980	ADGRG6	Gpr126	Unknown	Mice homozygous for a null mutation die during organogenesis and display signs of circulatory failure.	4.03522e-06	gnomAD	7675
NP_940971	NP_001002268		M127L	M127L	unknown	phenotypic	rs1378076040	16179468	ADGRG6	Gpr126	Unknown	Mice homozygous for a null mutation die during organogenesis and display signs of circulatory failure.	4.02385e-06	gnomAD	7675
NP_940971	NP_001002268		M955V	M925L	unknown	phenotypic	rs551719878	15759823	ADGRG6	Gpr126	Unknown	Mice homozygous for a null mutation die during organogenesis and display signs of circulatory failure.	4.02046e-06	gnomAD	7675
NP_940971	NP_001002268		S123G	S123G	MODERATE	unknown	rs17280293	14468841	ADGRG6	Adgrg6	Unknown	NA	NA	dbSNP	7675
NP_940971	NP_001002268		S123N	S123G	unknown	unknown	rs751711883	14468841	ADGRG6	Adgrg6	Unknown	NA	2.41258e-05	gnomAD	7675
NP_940971	NP_001002268		S123G	S123G	unknown	unknown	rs17280293	14468841	ADGRG6	Adgrg6	Unknown	NA	0.029429	gnomAD	7675
NP_940971	NP_001002268		M127L	M127I	unknown	unknown	rs1378076040	14468827	ADGRG6	Adgrg6	Unknown	NA	4.02385e-06	gnomAD	7675
NP_116176	NP_766413		I129R	I129T	unknown	unknown	rs775566793	56773466	ADGRG7	Adgrg7	Unknown	NA	1.11625e-05	gnomAD	40106
NP_116176	NP_766413		I129T	I129T	unknown	unknown	rs775566793	56773466	ADGRG7	Adgrg7	Unknown	NA	1.68493e-05	gnomAD	40106
NP_116176	NP_766413		I348V	I343F	unknown	unknown	rs1391656229	56752425	ADGRG7	Adgrg7	Unknown	NA	3.9801e-06	gnomAD	40106
NP_116176	NP_766413		T527A	T523A	unknown	unknown	rs768770581	56742406	ADGRG7	Adgrg7	Unknown	NA	1.06117e-05	gnomAD	40106
NP_116176	NP_766413		F566S	F562S	unknown	unknown	rs1173789457	56742288	ADGRG7	Adgrg7	Unknown	NA	4.04986e-06	gnomAD	40106
NP_116176	NP_766413		T57N	T57S	unknown	unknown	rs766478473	56778642	ADGRG7	Adgrg7	Unknown	NA	1.76967e-05	gnomAD	40106
NP_116176	NP_766413		W626L	W622R	unknown	unknown	rs374537120	56732869	ADGRG7	Adgrg7	Unknown	NA	2.12193e-05	gnomAD	40106
NP_116176	NP_766413		W626*	W622R	unknown	unknown	rs374537120	56732869	ADGRG7	Adgrg7	Unknown	NA	4.59751e-05	gnomAD	40106
NP_116176	NP_766413		C706W	C702W	unknown	unknown	rs1212532729	56730242	ADGRG7	Adgrg7	Unknown	NA	3.18532e-05	gnomAD	40106
NP_116176	NP_766413		T84A	T84S	unknown	unknown	rs376681454	56777193	ADGRG7	Adgrg7	Unknown	NA	5.974e-06	gnomAD	40106
NP_001008701	NP_851382		G1124R	G1118W	unknown	unknown	rs200651279	83937257	ADGRL1	Adgrl1	Unknown	NA	1.41433e-05	gnomAD	60235
NP_001008701	XP_006531185		V1313M	V1311M	unknown	unknown	rs766310417	83938601	ADGRL1	Adgrl1	Unknown	NA	0.000275161	gnomAD	60232
NP_115495	NP_473394		N1368S	N1364S	Uncertain significance	phenotypic	53232rs-?	16178217	ADGRV1	Gpr98	not provided	Homozygotes for a spontaneous and a targeted mutation exhibit high sensitivity to audiogenic seizures. Targeted mutant mice lack the ankle links that connect growing stereocilia in the developing cochlear hair cells.	NA	ClinVar	20019
NP_115495	NP_473394		D5147G	D5141G	Uncertain significance	phenotypic	53461rs-?	13864220	ADGRV1	Gpr98	not provided	Homozygotes for a spontaneous and a targeted mutation exhibit high sensitivity to audiogenic seizures. Targeted mutant mice lack the ankle links that connect growing stereocilia in the developing cochlear hair cells.	NA	ClinVar	20019
NP_115495	NP_473394		Q5459H	Q5452R	Conflicting interpretations of pathogenicity	phenotypic	rs371947306	5237778	ADGRV1	Gpr98	Usher syndrome, type 1;not specified	Homozygotes for a spontaneous and a targeted mutation exhibit high sensitivity to audiogenic seizures. Targeted mutant mice lack the ankle links that connect growing stereocilia in the developing cochlear hair cells.	0.00095	ClinVar	20019
NP_115495	NP_473394		Q5459H	Q5452R	MODERATE	phenotypic	rs371947306	5237778	ADGRV1	Gpr98	Unknown	Homozygotes for a spontaneous and a targeted mutation exhibit high sensitivity to audiogenic seizures. Targeted mutant mice lack the ankle links that connect growing stereocilia in the developing cochlear hair cells.	NA	dbSNP	20019
NP_115495	NP_473394		V1546I	V1542A	unknown	phenotypic	rs772848807	6555095	ADGRV1	Gpr98	Unknown	Homozygotes for a spontaneous and a targeted mutation exhibit high sensitivity to audiogenic seizures. Targeted mutant mice lack the ankle links that connect growing stereocilia in the developing cochlear hair cells.	4.02865e-06	gnomAD	20019
NP_115495	NP_473394		V1546A	V1542A	unknown	phenotypic	rs760570487	6555095	ADGRV1	Gpr98	Unknown	Homozygotes for a spontaneous and a targeted mutation exhibit high sensitivity to audiogenic seizures. Targeted mutant mice lack the ankle links that connect growing stereocilia in the developing cochlear hair cells.	4.02904e-06	gnomAD	20019
NP_115495	NP_473394		D1718G	D1714G	unknown	phenotypic	rs1433405411	1791697	ADGRV1	Gpr98	Unknown	Homozygotes for a spontaneous and a targeted mutation exhibit high sensitivity to audiogenic seizures. Targeted mutant mice lack the ankle links that connect growing stereocilia in the developing cochlear hair cells.	4.01907e-06	gnomAD	20019
NP_115495	NP_473394		D5147G	D5141G	unknown	phenotypic	rs766519183	13864220	ADGRV1	Gpr98	Unknown	Homozygotes for a spontaneous and a targeted mutation exhibit high sensitivity to audiogenic seizures. Targeted mutant mice lack the ankle links that connect growing stereocilia in the developing cochlear hair cells.	0.000117632	gnomAD	20019
NP_115495	NP_473394		Q5459H	Q5452R	unknown	phenotypic	rs371947306	5237778	ADGRV1	Gpr98	Unknown	Homozygotes for a spontaneous and a targeted mutation exhibit high sensitivity to audiogenic seizures. Targeted mutant mice lack the ankle links that connect growing stereocilia in the developing cochlear hair cells.	0.000953187	gnomAD	20019
NP_115495	NP_473394		Y1383C	Y1379C	Uncertain significance	unknown	rs1580609185	81559150	ADGRV1	Adgrv1	Usher syndrome, type 2C|not specified	NA	NA	ClinVar	20019
NP_115495	NP_473394		N142S	N141K	Uncertain significance	unknown	rs727504665	81592585	ADGRV1	Adgrv1	not specified	NA	NA	ClinVar	20019
NP_115495	NP_473394		Y1622H	Y1618H	Benign	unknown	rs111753827	81544533	ADGRV1	Adgrv1	not specified	NA	0.00094	ClinVar	20019
NP_115495	NP_473394		I3061V	I3057M	Likely benign	unknown	rs759038879	81503004	ADGRV1	Adgrv1	not specified	NA	2e-05	ClinVar	20019
NP_115495	NP_473394		T3122T	T3118A	Benign/Likely benign	unknown	rs200412477	81499068	ADGRV1	Adgrv1	not provided;not specified	NA	0.0039	ClinVar	20019
NP_115495	NP_473394		M3896K	M3893K	Uncertain significance	unknown	53426rs-?	81472953	ADGRV1	Adgrv1	not provided	NA	NA	ClinVar	20019
NP_115495	NP_473394		T4000M	T3997M	Likely benign	unknown	rs758506587	81466283	ADGRV1	Adgrv1	not specified	NA	3e-05	ClinVar	20019
NP_115495	NP_473394		I5739V	I5732F	Uncertain significance	unknown	rs747089219	81386951	ADGRV1	Adgrv1	not provided	NA	0	ClinVar	20019
NP_115495	NP_473394		Y82C	Y81C	Uncertain significance	unknown	53217rs-?	81593102	ADGRV1	Adgrv1	not provided	NA	NA	ClinVar	20019
NP_115495	NP_473394		Y1622H	Y1618H	MODERATE	unknown	rs111753827	81544533	ADGRV1	Adgrv1	Unknown	NA	NA	dbSNP	20019
NP_115495	NP_473394		T3122T	T3118A	LOW	unknown	rs200412477	81499068	ADGRV1	Adgrv1	Unknown	NA	NA	dbSNP	20019
NP_115495	NP_473394		Y1383*	Y1379C	unknown	unknown	rs138929990	81559150	ADGRV1	Adgrv1	Unknown	NA	4.06154e-06	gnomAD	20019
NP_115495	NP_473394		F1541L	F1537L	unknown	unknown	rs771951235	81557081	ADGRV1	Adgrv1	Unknown	NA	4.02068e-06	gnomAD	20019
NP_115495	NP_473394		F1541L	F1537Y	unknown	unknown	rs771951235	81557080	ADGRV1	Adgrv1	Unknown	NA	4.02068e-06	gnomAD	20019
NP_115495	NP_473394		Y1622H	Y1618H	unknown	unknown	rs111753827	81544533	ADGRV1	Adgrv1	Unknown	NA	0.00121211	gnomAD	20019
NP_115495	NP_473394		M2008I	M2004L	unknown	unknown	rs1397511646	81528701	ADGRV1	Adgrv1	Unknown	NA	4.0257e-06	gnomAD	20019
NP_115495	NP_473394		V2787L	V2783I	unknown	unknown	rs542315417	81510877	ADGRV1	Adgrv1	Unknown	NA	8.7499e-06	gnomAD	20019
NP_115495	NP_473394		V2787I	V2783I	unknown	unknown	rs542315417	81510877	ADGRV1	Adgrv1	Unknown	NA	5.07161e-06	gnomAD	20019
NP_115495	NP_473394		I3061V	I3057M	unknown	unknown	rs759038879	81503004	ADGRV1	Adgrv1	Unknown	NA	2.02534e-05	gnomAD	20019
NP_115495	NP_473394		I3103V	I3099F	unknown	unknown	rs764170950	81499125	ADGRV1	Adgrv1	Unknown	NA	4.01781e-06	gnomAD	20019
NP_115495	NP_473394		L3433H	L3429H	unknown	unknown	rs763503111	81489035	ADGRV1	Adgrv1	Unknown	NA	4.01323e-06	gnomAD	20019
NP_115495	NP_473394		I3516M	I3512M	unknown	unknown	rs1038557125	81487853	ADGRV1	Adgrv1	Unknown	NA	7.15067e-06	gnomAD	20019
NP_115495	NP_473394		M3896K	M3893K	unknown	unknown	rs1246088013	81472953	ADGRV1	Adgrv1	Unknown	NA	4.01513e-06	gnomAD	20019
NP_115495	NP_473394		G3946E	G3943R	unknown	unknown	rs751526081	81472500	ADGRV1	Adgrv1	Unknown	NA	1.20439e-05	gnomAD	20019
NP_115495	NP_473394		V3953I	V3950A	unknown	unknown	rs375804571	81472478	ADGRV1	Adgrv1	Unknown	NA	8.0282e-06	gnomAD	20019
NP_115495	NP_473394		T4000M	T3997M	unknown	unknown	rs758506587	81466283	ADGRV1	Adgrv1	Unknown	NA	2.5828e-05	gnomAD	20019
NP_115495	NP_473394		N428S	N429S	unknown	unknown	rs377474704	81578946	ADGRV1	Adgrv1	Unknown	NA	4.01249e-06	gnomAD	20019
NP_115495	NP_473394		I4399S	I4396N	unknown	unknown	rs760659546	81442501	ADGRV1	Adgrv1	Unknown	NA	4.0566e-06	gnomAD	20019
NP_115495	NP_473394		T4428I	T4425M	unknown	unknown	rs768306107	81440192	ADGRV1	Adgrv1	Unknown	NA	4.01613e-06	gnomAD	20019
NP_115495	NP_473394		R4542Q	R4537Q	unknown	unknown	rs752756548	81439441	ADGRV1	Adgrv1	Unknown	NA	2.88197e-05	gnomAD	20019
NP_115495	NP_473394		Q4633*	Q4627L	unknown	unknown	rs1338081758	81435705	ADGRV1	Adgrv1	Unknown	NA	0	gnomAD	20019
NP_115495	NP_473394		T4924I	T4918K	unknown	unknown	rs538148752	81424288	ADGRV1	Adgrv1	Unknown	NA	8.03574e-06	gnomAD	20019
NP_115495	NP_473394		T4924P	T4918K	unknown	unknown	rs1361309239	81424288	ADGRV1	Adgrv1	Unknown	NA	4.019e-06	gnomAD	20019
NP_115495	NP_473394		I5257V	I5249L	unknown	unknown	rs184829061	81419308	ADGRV1	Adgrv1	Unknown	NA	4.02198e-06	gnomAD	20019
NP_115495	NP_473394		I5257L	I5249L	unknown	unknown	rs184829061	81419308	ADGRV1	Adgrv1	Unknown	NA	4.02198e-06	gnomAD	20019
NP_115495	NP_473394		I5477M	I5470V	unknown	unknown	rs779733615	81405346	ADGRV1	Adgrv1	Unknown	NA	4.02269e-06	gnomAD	20019
NP_115495	NP_473394		R5688Q	R5681Q	unknown	unknown	rs374682222	81391757	ADGRV1	Adgrv1	Unknown	NA	0.000130097	gnomAD	20019
NP_115495	NP_473394		I5739V	I5732F	unknown	unknown	rs747089219	81386951	ADGRV1	Adgrv1	Unknown	NA	4.05709e-06	gnomAD	20019
NP_115495	NP_473394		N5834D	N5827S	unknown	unknown	rs1185052528	81385981	ADGRV1	Adgrv1	Unknown	NA	4.7862e-06	gnomAD	20019
NP_115495	NP_473394		V6095I	V6088A	unknown	unknown	rs1277615794	81182672	ADGRV1	Adgrv1	Unknown	NA	4.01965e-06	gnomAD	20019
NP_115495	NP_473394		S6240F	S6232F	unknown	unknown	rs1348849396	81103302	ADGRV1	Adgrv1	Unknown	NA	3.1839e-05	gnomAD	20019
NP_115495	NP_473394		V6273I	V6265I	unknown	unknown	rs1041771000	81095487	ADGRV1	Adgrv1	Unknown	NA	4.50682e-06	gnomAD	20019
NP_115495	NP_473394		V6273A	V6265I	unknown	unknown	rs766137498	81095487	ADGRV1	Adgrv1	Unknown	NA	0	gnomAD	20019
NP_115495	NP_473394		G6285R	G6277E	unknown	unknown	rs781282530	81095450	ADGRV1	Adgrv1	Unknown	NA	8.24994e-06	gnomAD	20019
NP_115495	NP_473394		G6285E	G6277E	unknown	unknown	rs756304734	81095450	ADGRV1	Adgrv1	Unknown	NA	1.09481e-05	gnomAD	20019
NP_115495	NP_473394		S69L	S68P	unknown	unknown	rs759248697	81595179	ADGRV1	Adgrv1	Unknown	NA	2.08529e-05	gnomAD	20019
NP_115495	NP_473394		Y82C	Y81C	unknown	unknown	rs1166958114	81593102	ADGRV1	Adgrv1	Unknown	NA	1.16231e-05	gnomAD	20019
NP_115495	NP_473394		V928I	V929A	unknown	unknown	rs767598718	81566377	ADGRV1	Adgrv1	Unknown	NA	1.21328e-05	gnomAD	20019
NP_004788	NP_033735		Q210*	Q213*	unknown	unknown	rs779817320	23157487	ADIPOQ	Adipoq	Unknown	NA	NA	gnomAD	67769
NP_004788	NP_033735		D59N	D62E	unknown	unknown	rs767914777	23155410	ADIPOQ	Adipoq	Unknown	NA	NA	gnomAD	67769
NP_004788	NP_033735		D59H	D62E	unknown	unknown	rs767914777	23155410	ADIPOQ	Adipoq	Unknown	NA	NA	gnomAD	67769
NP_001115	NP_033757		Y52C	Y52C	NEUTRAL	phenotypic	COSM922374	1768196	ADM	Adm	Unknown	Homozygotes for a targeted null mutation exhibit cardiovascular defects, hyrdops fetalis, and lethality at midgestation.	NA	COSMIC	80253
NP_001115	NP_033757		Y52*	Y52C	NEUTRAL	phenotypic	COSM6595251	1768196	ADM	Adm	Unknown	Homozygotes for a targeted null mutation exhibit cardiovascular defects, hyrdops fetalis, and lethality at midgestation.	NA	COSMIC	80253
NP_001115	NP_033757		L67F	L67F	unknown	phenotypic	rs368598004	15036662	ADM	Adm	Unknown	Homozygotes for a targeted null mutation exhibit cardiovascular defects, hyrdops fetalis, and lethality at midgestation.	3.54103e-05	gnomAD	80253
NP_001115	NP_033757		R41L	R41L	Unknown	unknown	COSM324653	110628548	ADM	Adm	Unknown	NA	NA	COSMIC	80253
NP_001115	NP_033757		T162A	T160S	unknown	unknown	rs1183124131	110629091	ADM	Adm	Unknown	NA	4.09695e-06	gnomAD	80253
NP_001115	NP_033757		D25G	D25G	unknown	unknown	rs1175444954	110628352	ADM	Adm	Unknown	NA	3.97845e-06	gnomAD	80253
NP_001115	NP_033757		V4L	V4A	unknown	unknown	rs762357404	110628289	ADM	Adm	Unknown	NA	3.18464e-05	gnomAD	80253
NP_001115	NP_033757		R41C	R41L	unknown	unknown	rs1271690785	110628548	ADM	Adm	Unknown	NA	0	gnomAD	80253
NP_056154	NP_001297015		S997C	S1003P	Unknown	unknown	COSM1615722	168182367	ADNP	Adnp	Unknown	NA	NA	COSMIC	52928
NP_056154	NP_001297015		S997Y	S1003P	Unknown	unknown	COSM173384	168182367	ADNP	Adnp	Unknown	NA	NA	COSMIC	52928
NP_056154	NP_001297015		A193S	A193V	Unknown	unknown	COSM4099358	168184796	ADNP	Adnp	Unknown	NA	NA	COSMIC	52928
NP_056154	NP_001297015		T51S	T51S	Unknown	unknown	COSM2762740	168187617	ADNP	Adnp	Unknown	NA	NA	COSMIC	52928
NP_056154	NP_001297015		T942T	T948A		unknown	COSM2762682	168182532	ADNP	Adnp	Unknown	NA	NA	COSMIC	52928
NP_056154	NP_001297015		H191P	H191Q	unknown	unknown	rs1472337742	168184801	ADNP	Adnp	Unknown	NA	NA	gnomAD	52928
NP_056154	NP_001297015		H191P	H191Q	unknown	unknown	rs1472337742	168184801	ADNP	Adnp	Unknown	NA	3.97747e-06	gnomAD	52928
NP_056154	NP_001297015		T942S	T948A	unknown	unknown	rs768463704	168182532	ADNP	Adnp	Unknown	NA	NA	gnomAD	52928
NP_056154	NP_001297015		T942S	T948A	unknown	unknown	rs768463704	168182532	ADNP	Adnp	Unknown	NA	3.97744e-06	gnomAD	52928
NP_056154	NP_001297015		C989W	C995W	unknown	unknown	rs780569502	168182389	ADNP	Adnp	Unknown	NA	NA	gnomAD	52928
NP_056154	NP_001297015		C989Y	C995W	unknown	unknown	rs747443821	168182389	ADNP	Adnp	Unknown	NA	3.97956e-06	gnomAD	52928
NP_056154	NP_001297015		C989W	C995W	unknown	unknown	rs780569502	168182389	ADNP	Adnp	Unknown	NA	3.97947e-06	gnomAD	52928
NP_056154	NP_001297015		C989Y	C995W	unknown	unknown	rs747443821	168182389	ADNP	Adnp	Unknown	NA	NA	gnomAD	52928
NP_055728	NP_778193		V1015V	V1045A	Unknown	unknown	COSM6149856	80128059	ADNP2	Adnp2	Unknown	NA	NA	COSMIC	88912
NP_055728	NP_778193		F124L	F124L	Unknown	unknown	COSM4490984	80130821	ADNP2	Adnp2	Unknown	NA	NA	COSMIC	88912
NP_055728	NP_778193		V482F	V483A	Unknown	unknown	COSM6314435	80129745	ADNP2	Adnp2	Unknown	NA	NA	COSMIC	88912
NP_055728	NP_778193		S52P	S52L	Unknown	unknown	COSM6040650	80137527	ADNP2	Adnp2	Unknown	NA	NA	COSMIC	88912
NP_055728	NP_778193		L819L	L849I	NEUTRAL	unknown	COSM3527846	80128648	ADNP2	Adnp2	Unknown	NA	NA	COSMIC	88912
NP_055728	NP_778193		H984Q	H1014Q	unknown	unknown	rs1283997192	80128151	ADNP2	Adnp2	Unknown	NA	3.99106e-06	gnomAD	88912
NP_055728	NP_778193		S115C	S115P	unknown	unknown	rs201417732	80130850	ADNP2	Adnp2	Unknown	NA	2.38586e-05	gnomAD	88912
NP_055728	NP_778193		N368K	N368S	unknown	unknown	rs976294689	80130090	ADNP2	Adnp2	Unknown	NA	7.95305e-06	gnomAD	88912
NP_055728	NP_778193		V482F	V483A	unknown	unknown	rs766814558	80129745	ADNP2	Adnp2	Unknown	NA	3.97956e-06	gnomAD	88912
NP_055728	NP_778193		V482A	V483A	unknown	unknown	rs754189157	80129745	ADNP2	Adnp2	Unknown	NA	3.97943e-06	gnomAD	88912
NP_055728	NP_778193		I598V	I598V	unknown	unknown	rs1445820524	80129401	ADNP2	Adnp2	Unknown	NA	3.97735e-06	gnomAD	88912
NP_055728	NP_778193		V620M	V620A	unknown	unknown	rs372050062	80129334	ADNP2	Adnp2	Unknown	NA	7.97989e-06	gnomAD	88912
NP_055728	NP_778193		Y68S	Y68C	unknown	unknown	rs753285361	80130990	ADNP2	Adnp2	Unknown	NA	4.06233e-06	gnomAD	88912
NP_055728	NP_778193		R69Q	R69Q	unknown	unknown	rs752046762	80130987	ADNP2	Adnp2	Unknown	NA	2.14375e-05	gnomAD	88912
NP_055728	NP_778193		M926T	M956R	unknown	unknown	84895grs-?	80128326	ADNP2	Adnp2	Unknown	NA	3.18451e-05	gnomAD	88912
NP_001278878	NP_031440		G71G	G76S	NEUTRAL	phenotypic	COSM4852047	13850917	ADPRH	Adprh	Unknown	Mice homozygous for a null allele exhibit increased sensitivity to the effects of cholera toxin.	NA	COSMIC	84327
NP_001278878	NP_031440		D280N	D285E	unknown	unknown	rs367917789	38445924	ADPRH	Adprh	Unknown	NA	3.97766e-06	gnomAD	84327
NP_001278878	NP_031440		Y328C	Y333*	unknown	unknown	rs751020178	38445780	ADPRH	Adprh	Unknown	NA	3.97804e-06	gnomAD	84327
NP_001278878	NP_031440		Y328S	Y333*	unknown	unknown	rs751020178	38445780	ADPRH	Adprh	Unknown	NA	3.97804e-06	gnomAD	84327
NP_612439	XP_017168155		Y80H	Y79H	unknown	unknown	rs750908703	13248694	ADPRHL1	Adprhl1	Unknown	NA	3.97722e-06	gnomAD	23621
NP_954631	XP_017168155		I22T	I103T	unknown	unknown	rs754439489	13248621	ADPRHL1	Adprhl1	Unknown	NA	NA	gnomAD	90040
NP_612439	XP_017168155		I104T	I103T	unknown	unknown	rs754439489	13248621	ADPRHL1	Adprhl1	Unknown	NA	7.9526e-06	gnomAD	23621
NP_612439	XP_017168155		D77G	D76G	unknown	unknown	rs780750444	13248702	ADPRHL1	Adprhl1	Unknown	NA	3.97785e-06	gnomAD	23621
NP_060295	NP_598644		E238*	E244G	Unknown	unknown	COSM5602754	126317392	ADPRS	Adprhl2	Unknown	NA	NA	COSMIC	83534
NP_064618	NP_079786		R324K	R324K	unknown	unknown	rs141631879	67038193	ADPRM	Adprm	Unknown	NA	8.84298e-05	gnomAD	53055
NP_060295	NP_598644		S88P	S94P	unknown	unknown	rs778179111	126318445	ADPRS	Adprhl2	Unknown	NA	3.97994e-06	gnomAD	83534
NP_000670	NP_001271309		D263G	D263V	Unknown	phenotypic	COSM4625501	14010042	ADRA1B	Adra1b	Unknown	Targeted mutations that inactivate the gene affect atrial contractility and left ventrical function suggesting their use in modeling chronic heart failure in humans.	NA	COSMIC	74249
NP_000670	NP_001271310		D263G	D263V	Unknown	phenotypic	COSM4625501	14010042	ADRA1B	Adra1b	Unknown	Targeted mutations that inactivate the gene affect atrial contractility and left ventrical function suggesting their use in modeling chronic heart failure in humans.	NA	COSMIC	74251
NP_000670	NP_031442		D263G	D263V	Unknown	phenotypic	COSM4625501	14010042	ADRA1B	Adra1b	Unknown	Targeted mutations that inactivate the gene affect atrial contractility and left ventrical function suggesting their use in modeling chronic heart failure in humans.	NA	COSMIC	74252
NP_000670	XP_011246977		D263G	D263V	Unknown	phenotypic	COSM4625501	14010042	ADRA1B	Adra1b	Unknown	Targeted mutations that inactivate the gene affect atrial contractility and left ventrical function suggesting their use in modeling chronic heart failure in humans.	NA	COSMIC	74250
NP_000670	NP_001271309		R225C	R225L	Unknown	unknown	COSM3247242	43835415	ADRA1B	Adra1b	Unknown	NA	NA	COSMIC	74249
NP_000670	NP_001271309		R225G	R225L	unknown	unknown	rs150394007	43835415	ADRA1B	Adra1b	Unknown	NA	1.41448e-05	gnomAD	74249
NP_000670	NP_001271309		S287C	S287P	unknown	unknown	rs574447886	43835230	ADRA1B	Adra1b	Unknown	NA	3.99636e-06	gnomAD	74249
NP_000669	NP_038488		P470T	P462L	Unknown	unknown	COSM6558543	131546249	ADRA1D	Adra1d	Unknown	NA	NA	COSMIC	11827
NP_000669	NP_038488		R342G	R336S	unknown	unknown	rs751140139	131561163	ADRA1D	Adra1d	Unknown	NA	4.36601e-06	gnomAD	11827
NP_000669	NP_038488		R342C	R336S	unknown	unknown	rs751140139	131561163	ADRA1D	Adra1d	Unknown	NA	8.73202e-06	gnomAD	11827
NP_000669	NP_038488		P470T	P462L	unknown	unknown	rs781518731	131546249	ADRA1D	Adra1d	Unknown	NA	9.65829e-06	gnomAD	11827
NP_000669	NP_038488		P470L	P462L	unknown	unknown	rs1387764015	131546249	ADRA1D	Adra1d	Unknown	NA	0	gnomAD	11827
NP_000674	NP_031444		R351C	R347S	unknown	unknown	rs774086376	35280924	ADRA2C	Adra2c	Unknown	NA	3.06147e-05	gnomAD	9045
NP_000674	NP_031444		R351G	R347S	unknown	unknown	rs774086376	35280924	ADRA2C	Adra2c	Unknown	NA	1.02049e-05	gnomAD	9045
NP_000674	NP_031444		T65I	T65I	unknown	unknown	rs1325817809	35280079	ADRA2C	Adra2c	Unknown	NA	0	gnomAD	9045
NP_000675	NP_031445		F164L	F164I	Unknown	unknown	COSM4390526	56722861	ADRB1	Adrb1	Unknown	NA	NA	COSMIC	65095
NP_000675	NP_031445		T135S	T135A	unknown	unknown	rs373548972	56722774	ADRB1	Adrb1	Unknown	NA	3.99821e-06	gnomAD	65095
NP_000675	NP_031445		F164I	F164I	unknown	unknown	rs1363228597	56722861	ADRB1	Adrb1	Unknown	NA	4.01865e-06	gnomAD	65095
NP_000675	NP_031445		S312L	S301L	unknown	unknown	rs1166417249	56723273	ADRB1	Adrb1	Unknown	NA	1.04633e-05	gnomAD	65095
NP_000675	NP_031445		S312*	S301L	unknown	unknown	rs1166417249	56723273	ADRB1	Adrb1	Unknown	NA	3.60308e-05	gnomAD	65095
NP_000675	NP_031445		V73M	V73A	unknown	unknown	rs1310983738	56722589	ADRB1	Adrb1	Unknown	NA	3.19142e-05	gnomAD	65095
NP_000015	NP_031446		N357N	N357K	NEUTRAL	unknown	COSM3852599	62178682	ADRB2	Adrb2	Unknown	NA	NA	COSMIC	79026
NP_000015	NP_031446		M82T	M82K	Unknown	unknown	COSM3734076	62179508	ADRB2	Adrb2	Unknown	NA	NA	COSMIC	79026
NP_000015	NP_031446		N357S	N357K	unknown	unknown	rs752795911	62178682	ADRB2	Adrb2	Unknown	NA	3.97735e-06	gnomAD	79026
NP_000015	NP_031446		M82K	M82K	unknown	unknown	rs140420820	62179508	ADRB2	Adrb2	Unknown	NA	3.97937e-06	gnomAD	79026
NP_000016	NP_038490		R348C	R345C	Unknown	unknown	COSM5629776	27227387	ADRB3	Adrb3	Unknown	NA	NA	COSMIC	28043
NP_000016	NP_038490		M220T	M217R	unknown	unknown	rs1255543740	27227770	ADRB3	Adrb3	Unknown	NA	0	gnomAD	28043
NP_000016	NP_038490		R289G	R286L	unknown	unknown	rs1283457662	27227563	ADRB3	Adrb3	Unknown	NA	7.25363e-06	gnomAD	28043
NP_000016	NP_038490		R289W	R286L	unknown	unknown	rs1283457662	27227563	ADRB3	Adrb3	Unknown	NA	7.25363e-06	gnomAD	28043
NP_001107648	NP_001296365		R240C	R11C	Unknown	unknown	COSM4166119	140633735	AEBP2	Aebp2	Unknown	NA	NA	COSMIC	30594
NP_001107648	NP_033767		S226G	S219N	Unknown	unknown	COSM3811641	140633694	AEBP2	Aebp2	Unknown	NA	NA	COSMIC	30600
NP_001107648	NP_033767		S241L	S234P	Unknown	unknown	COSM3931603	140633738	AEBP2	Aebp2	Unknown	NA	NA	COSMIC	30600
NP_001107648	NP_001296365		D459N	D230E	unknown	unknown	rs1216694152	140647981	AEBP2	Aebp2	Unknown	NA	0	gnomAD	30594
NP_001107648	NP_033767		S226G	S219N	unknown	unknown	rs1317693912	140633694	AEBP2	Aebp2	Unknown	NA	4.15269e-06	gnomAD	30600
NP_001128119	NP_081649		N355N	N356D	Unknown	unknown	COSM1594599	35974396	AFAP1	Afap1	Unknown	NA	NA	COSMIC	94359
NP_001128119	NP_081649		I398I	I399F	Unknown	unknown	COSM3918186	35974525	AFAP1	Afap1	Unknown	NA	NA	COSMIC	94359
NP_001128119	NP_081649		S763S	S680A	NEUTRAL	unknown	COSM4660172	35997551	AFAP1	Afap1	Unknown	NA	NA	COSMIC	94359
NP_001128119	NP_081649		V175I	V174I	unknown	unknown	rs936347149	35948223	AFAP1	Afap1	Unknown	NA	1.19314e-05	gnomAD	94359
NP_001128119	NP_081649		V175I	V174I	unknown	unknown	rs936347149	35948223	AFAP1	Afap1	Unknown	NA	NA	gnomAD	94359
NP_001128119	NP_081649		S763A	S680A	unknown	unknown	rs768168136	35997551	AFAP1	Afap1	Unknown	NA	NA	gnomAD	94359
NP_001128119	NP_081649		S763A	S680A	unknown	unknown	rs768168136	35997551	AFAP1	Afap1	Unknown	NA	3.9901e-06	gnomAD	94359
NP_689619	NP_849259		N119S	N119S	MODERATE	unknown	rs149041522	61755643	AFAP1L1	Afap1l1	Unknown	NA	NA	dbSNP	66661
NP_001139809	NP_849259		N119S	N119S	MODERATE	unknown	rs149041522	61755643	AFAP1L1	Afap1l1	Unknown	NA	NA	dbSNP	29110
NP_689619	NP_849259		V310I	V310A	Unknown	unknown	COSM7200560	61746869	AFAP1L1	Afap1l1	Unknown	NA	NA	COSMIC	66661
NP_689619	NP_849259		N119S	N119S	unknown	unknown	rs149041522	61755643	AFAP1L1	Afap1l1	Unknown	NA	0.00058668	gnomAD	66661
NP_689619	NP_849259		S361F	S361P	unknown	unknown	rs758416438	61743700	AFAP1L1	Afap1l1	Unknown	NA	3.97716e-06	gnomAD	66661
NP_689619	NP_849259		Y424C	Y424C	unknown	unknown	rs752214720	61741838	AFAP1L1	Afap1l1	Unknown	NA	4.00195e-06	gnomAD	66661
NP_689619	NP_849259		S603A	S603T	unknown	unknown	rs754630140	61737499	AFAP1L1	Afap1l1	Unknown	NA	0	gnomAD	66661
NP_115939	NP_666214		D458D	D402N	LOW	unknown	rs566541804	56918040	AFAP1L2	Afap1l2	Unknown	NA	NA	dbSNP	4332
NP_001001936	NP_666214		D458D	D402N	LOW	unknown	rs566541804	56918040	AFAP1L2	Afap1l2	Unknown	NA	NA	dbSNP	93054
NP_001001936	NP_001171267		R352G	R370S	Unknown	unknown	COSM6363539	56922951	AFAP1L2	Afap1l2	Unknown	NA	NA	COSMIC	93051
NP_001001936	NP_666214		D458D	D402N	Unknown	unknown	COSM4573353	56918040	AFAP1L2	Afap1l2	Unknown	NA	NA	COSMIC	93054
NP_001001936	NP_001171267		H548Q	H566L	unknown	unknown	rs771000226	56916472	AFAP1L2	Afap1l2	Unknown	NA	3.98359e-06	gnomAD	93051
NP_001001936	NP_001171267		R660W	R683L	unknown	unknown	rs768169573	56915806	AFAP1L2	Afap1l2	Unknown	NA	7.95469e-06	gnomAD	93051
NP_001001936	NP_001171267		A817G	A842V	unknown	unknown	rs765653669	56913389	AFAP1L2	Afap1l2	Unknown	NA	2.38595e-05	gnomAD	93051
NP_001001936	NP_666214		D458N	D402N	unknown	unknown	rs756020219	56918040	AFAP1L2	Afap1l2	Unknown	NA	3.97659e-06	gnomAD	93054
NP_001001936	NP_666214		M105V	M49V	unknown	unknown	rs1279912097	56943447	AFAP1L2	Afap1l2	Unknown	NA	0	gnomAD	93054
NP_001001936	NP_666214		S600I	S549P	unknown	unknown	rs1323444796	56916221	AFAP1L2	Afap1l2	Unknown	NA	3.97766e-06	gnomAD	93054
NP_001160165	NP_598680		V118V	V111A	LOW	phenotypic	rs139425059	15996299	AFF1	Aff1	Unknown	Homozygotes for a targeted null mutation exhibit impaired B and T cell development. Heterozygotes for an ENU-induced mutation exhibit small size, ataxia, adult-onset Purkinje cell loss, cataracts, reduced survival, and low fertility.	NA	dbSNP	22376
NP_005926	NP_598680		V111V	V111A	LOW	phenotypic	rs139425059	15996299	AFF1	Aff1	Unknown	Homozygotes for a targeted null mutation exhibit impaired B and T cell development. Heterozygotes for an ENU-induced mutation exhibit small size, ataxia, adult-onset Purkinje cell loss, cataracts, reduced survival, and low fertility.	NA	dbSNP	27038
NP_001160165	NP_598680		T1162T	T1162A	LOW	unknown	rs2230859	103849525	AFF1	Aff1	Unknown	NA	NA	dbSNP	22376
NP_005926	NP_598680		T1154T	T1162A	LOW	unknown	rs2230859	103849525	AFF1	Aff1	Unknown	NA	NA	dbSNP	27038
NP_001160165	NP_001074267		S867L	S871P	NEUTRAL	unknown	COSM1058571	103842252	AFF1	Aff1	Unknown	NA	NA	COSMIC	22375
NP_001160165	NP_598680		R1071C	R1070*	Unknown	unknown	COSM1694642	103847751	AFF1	Aff1	Unknown	NA	NA	COSMIC	22376
NP_001160165	NP_598680		T1162T	T1162A	NEUTRAL	unknown	COSM5020346	103849525	AFF1	Aff1	Unknown	NA	NA	COSMIC	22376
NP_001160165	NP_598680		S470L	S448P	Unknown	unknown	COSM3606808	103828379	AFF1	Aff1	Unknown	NA	NA	COSMIC	22376
NP_001160165	NP_598680		Q963Q	Q963R	NEUTRAL	unknown	COSM7204578	103843073	AFF1	Aff1	Unknown	NA	NA	COSMIC	22376
NP_005926	NP_598680		R1064C	R1070*	unknown	unknown	rs867215989	103847751	AFF1	Aff1	Unknown	NA	NA	gnomAD	27038
NP_001160165	NP_598680		R1071C	R1070*	unknown	unknown	rs867215989	103847751	AFF1	Aff1	Unknown	NA	7.99757e-06	gnomAD	22376
NP_055238	NP_291043		R1149W	R1146L	Unknown	phenotypic	COSM5901351	8456083	AFF4	Aff4	Unknown	Homozygous null mice display embryonic and neonatal lethality with incomplete penetrance, abnormal respiration, and shrunken alveoli. Surviving males are infertile with azoospermia and arrest of spermatogenesis but, do not develop hematological abnormalities.	NA	COSMIC	36111
NP_055238	NP_291043		I536T	I531T		phenotypic	COSM3137700	16083748	AFF4	Aff4	Unknown	Homozygous null mice display embryonic and neonatal lethality with incomplete penetrance, abnormal respiration, and shrunken alveoli. Surviving males are infertile with azoospermia and arrest of spermatogenesis but, do not develop hematological abnormalities.	NA	COSMIC	36111
NP_055238	XP_011247633		R1149W	R1146L	Unknown	phenotypic	COSM5901351	8456083	AFF4	Aff4	Unknown	Homozygous null mice display embryonic and neonatal lethality with incomplete penetrance, abnormal respiration, and shrunken alveoli. Surviving males are infertile with azoospermia and arrest of spermatogenesis but, do not develop hematological abnormalities.	NA	COSMIC	36113
NP_055238	XP_011247633		I536T	I531T		phenotypic	COSM3137700	16083748	AFF4	Aff4	Unknown	Homozygous null mice display embryonic and neonatal lethality with incomplete penetrance, abnormal respiration, and shrunken alveoli. Surviving males are infertile with azoospermia and arrest of spermatogenesis but, do not develop hematological abnormalities.	NA	COSMIC	36113
NP_055238	NP_291043		I536T	I531T	unknown	phenotypic	rs758176356	16083748	AFF4	Aff4	Unknown	Homozygous null mice display embryonic and neonatal lethality with incomplete penetrance, abnormal respiration, and shrunken alveoli. Surviving males are infertile with azoospermia and arrest of spermatogenesis but, do not develop hematological abnormalities.	4.24583e-05	gnomAD	36111
NP_055238	XP_011247633		I536T	I531T	unknown	phenotypic	rs758176356	16083748	AFF4	Aff4	Unknown	Homozygous null mice display embryonic and neonatal lethality with incomplete penetrance, abnormal respiration, and shrunken alveoli. Surviving males are infertile with azoospermia and arrest of spermatogenesis but, do not develop hematological abnormalities.	4.24583e-05	gnomAD	36113
NP_055238	NP_291043		R544C	R539L	Unknown	unknown	COSM1433098	53399830	AFF4	Aff4	Unknown	NA	NA	COSMIC	36111
NP_055238	NP_291043		S899C	S896L	Unknown	unknown	COSM448579	53406639	AFF4	Aff4	Unknown	NA	NA	COSMIC	36111
NP_055238	NP_291043		R544C	R539L	unknown	unknown	rs1205979521	53399830	AFF4	Aff4	Unknown	NA	3.98054e-06	gnomAD	36111
NP_055238	NP_291043		Y630C	Y625C	unknown	unknown	rs147336475	53400088	AFF4	Aff4	Unknown	NA	3.89392e-05	gnomAD	36111
NP_055238	NP_291043		M692I	M687I	unknown	unknown	rs753189803	53400275	AFF4	Aff4	Unknown	NA	3.97902e-06	gnomAD	36111
NP_055238	NP_291043		V75F	V75A	unknown	unknown	rs772791589	53372378	AFF4	Aff4	Unknown	NA	3.97662e-06	gnomAD	36111
NP_001124	NP_660128		I250T	I250T	unknown	unknown	rs377323927	90526379	AFM	Afm	Unknown	NA	2.84793e-05	gnomAD	33010
NP_001124	NP_660128		I48F	I48V	unknown	unknown	rs1417776776	90522163	AFM	Afm	Unknown	NA	4.07578e-06	gnomAD	33010
NP_001125	NP_031449		N389N	N385K	NEUTRAL	unknown	COSM5401514	90503682	AFP	Afp	Unknown	NA	NA	COSMIC	92385
NP_001125	NP_031449		C193F	C189R	unknown	unknown	rs780371147	90497291	AFP	Afp	Unknown	NA	7.95722e-06	gnomAD	92385
NP_001125	NP_031449		N389K	N385K	unknown	unknown	rs765812136	90503682	AFP	Afp	Unknown	NA	1.06147e-05	gnomAD	92385
NP_079059	NP_848870		R248*	R211*	unknown	unknown	rs371132378	90797483	AGBL2	Agbl2	Unknown	NA	2.47579e-05	gnomAD	56860
NP_079059	NP_848870		C555S	C518Y	unknown	unknown	rs780601222	90803074	AGBL2	Agbl2	Unknown	NA	3.97833e-06	gnomAD	56860
NP_079059	NP_848870		C555R	C518Y	unknown	unknown	rs780601222	90803074	AGBL2	Agbl2	Unknown	NA	7.95665e-06	gnomAD	56860
NP_079059	NP_848870		C555Y	C518Y	unknown	unknown	rs1296611340	90803074	AGBL2	Agbl2	Unknown	NA	3.97839e-06	gnomAD	56860
NP_079059	NP_848870		N862D	N822S	unknown	unknown	rs375959180	90815389	AGBL2	Agbl2	Unknown	NA	1.19336e-05	gnomAD	56860
NP_068603	NP_001041657		R489H	R518H	Uncertain significance	unknown	102228rs-?	30894001	AGBL5	Agbl5	not provided	NA	NA	ClinVar	30331
NP_001030584	NP_001041657		R489H	R518H	Unknown	unknown	COSM5431268	30894001	AGBL5	Agbl5	Unknown	NA	NA	COSMIC	55207
NP_068603	NP_001041657		R489H	R518H	Unknown	unknown	COSM5431267	30894001	AGBL5	Agbl5	Unknown	NA	NA	COSMIC	30331
NP_068603	NP_001041657		R489H	R518H	unknown	unknown	rs202108566	30894001	AGBL5	Agbl5	Unknown	NA	0.000205182	gnomAD	30331
NP_068603	XP_006503930		C779Y	C872Y	unknown	unknown	rs758147498	30906241	AGBL5	Agbl5	Unknown	NA	3.97766e-06	gnomAD	30340
NP_001193863	NP_031451		V332I	V314A	unknown	phenotypic	rs1453748410	16142709	AGER	Ager	Unknown	Mice homozygous for one knock-out allele exhibit abnormal skeleton morphology and physiology with abnormal blood vessel healing. Mice homozygous for another knock-out allele exhibit increased susceptibillity to STZ-induced diabetes.	NA	gnomAD	52140
NP_001127	NP_031451		V316I	V314A	unknown	phenotypic	rs1453748410	16142709	AGER	Ager	Unknown	Mice homozygous for one knock-out allele exhibit abnormal skeleton morphology and physiology with abnormal blood vessel healing. Mice homozygous for another knock-out allele exhibit increased susceptibillity to STZ-induced diabetes.	4.05795e-06	gnomAD	1144
NP_001193863	NP_001258351		V127L	V126A	unknown	unknown	rs773054732	34598754	AGER	Ager	Unknown	NA	NA	gnomAD	52139
NP_001127	NP_001258351		V127I	V126A	unknown	unknown	rs773054732	34598754	AGER	Ager	Unknown	NA	8.1103e-06	gnomAD	1143
NP_751947	NP_001258351		V113L	V126A	unknown	unknown	rs773054732	34598754	AGER	Ager	Unknown	NA	NA	gnomAD	84169
NP_751947	NP_001258351		V113I	V126A	unknown	unknown	rs773054732	34598754	AGER	Ager	Unknown	NA	NA	gnomAD	84169
NP_001193863	NP_001258351		V127I	V126A	unknown	unknown	rs773054732	34598754	AGER	Ager	Unknown	NA	NA	gnomAD	52139
NP_001127	NP_001258351		V127L	V126A	unknown	unknown	rs773054732	34598754	AGER	Ager	Unknown	NA	4.05515e-06	gnomAD	1143
NP_001193863	NP_001258351		V318M	V300L	unknown	unknown	rs1406915297	34600077	AGER	Ager	Unknown	NA	NA	gnomAD	52139
NP_001127	NP_001258351		V302M	V300L	unknown	unknown	rs1406915297	34600077	AGER	Ager	Unknown	NA	8.12097e-06	gnomAD	1143
NP_001193863	NP_001258351		C38W	C38F	unknown	unknown	rs201829223	34598201	AGER	Ager	Unknown	NA	0.000350586	gnomAD	52139
NP_001127	NP_001258351		C38W	C38F	unknown	unknown	rs201829223	34598201	AGER	Ager	Unknown	NA	0.000111524	gnomAD	1143
NP_751947	NP_001258351		C38W	C38F	unknown	unknown	rs201829223	34598201	AGER	Ager	Unknown	NA	0.000350586	gnomAD	84169
NP_001193863	NP_001258352		E348G	E357G	unknown	unknown	rs1240062262	34600718	AGER	Ager	Unknown	NA	3.18715e-05	gnomAD	52138
NP_006067	NP_001290195		P80A	P80A	unknown	unknown	rs779138734	137667758	AGFG2	Agfg2	Unknown	NA	3.97662e-06	gnomAD	43952
NP_006067	NP_001290195		P80R	P80A	unknown	unknown	rs1359785937	137667758	AGFG2	Agfg2	Unknown	NA	3.18674e-05	gnomAD	43952
NP_079034	NP_001074877		R96C	R102C	unknown	unknown	rs753650722	141749588	AGMAT	Agmat	Unknown	NA	4.00734e-06	gnomAD	7031
NP_079034	NP_001074877		V129I	V135I	unknown	unknown	rs1383049267	141749687	AGMAT	Agmat	Unknown	NA	7.07134e-06	gnomAD	7031
NP_079034	NP_001074877		T230N	T236A	unknown	unknown	rs200537622	141755962	AGMAT	Agmat	Unknown	NA	3.98089e-06	gnomAD	7031
NP_079034	NP_001074877		D81Y	D87G	unknown	unknown	rs1334426391	141747069	AGMAT	Agmat	Unknown	NA	0	gnomAD	7031
NP_064518	NP_080920		R152C	R152W	Unknown	unknown	COSM3622646	12210316	AGPAT4	Agpat4	Unknown	NA	NA	COSMIC	48152
NP_064518	NP_080920		R152C	R152W	unknown	unknown	rs755678797	12210316	AGPAT4	Agpat4	Unknown	NA	1.5905e-05	gnomAD	48152
NP_001013641	NP_796325		C221R	C224Y	Unknown	unknown	COSM7291924	54946066	HYKK	Hykk	Unknown	NA	NA	COSMIC	46204
NP_001013641	NP_796325		C221Y	C224Y	Unknown	unknown	COSM4057143	54946066	HYKK	Hykk	Unknown	NA	NA	COSMIC	46204
NP_001013641	NP_796325		C221F	C224Y	Unknown	unknown	COSM4883257	54946066	HYKK	Hykk	Unknown	NA	NA	COSMIC	46204
NP_001013641	NP_796325		Y272Y	Y275H	Unknown	unknown	COSM4855539	54946218	HYKK	Hykk	Unknown	NA	NA	COSMIC	46204
NP_001013641	NP_796325		Y327C	Y330N	Unknown	unknown	COSM4188343	54946383	HYKK	Hykk	Unknown	NA	NA	COSMIC	46204
NP_000676	NP_796296		F182F	F182L		unknown	COSM6332420	30381499	AGTR1	Agtr1a	Unknown	NA	NA	COSMIC	30580
NP_000676	NP_796296		I211M	I211F	Unknown	unknown	COSM728839	30381584	AGTR1	Agtr1a	Unknown	NA	NA	COSMIC	30580
NP_000676	NP_796296		M243T	M243K	Unknown	unknown	COSM1419808	30381681	AGTR1	Agtr1a	Unknown	NA	NA	COSMIC	30580
NP_000676	NP_796296		P322A	P322Q	Unknown	unknown	COSM6990423	30381918	AGTR1	Agtr1a	Unknown	NA	NA	COSMIC	30580
NP_000676	NP_796296		P322S	P322Q		unknown	COSM4515371	30381918	AGTR1	Agtr1a	Unknown	NA	NA	COSMIC	30580
NP_065083	NP_033772		V106I	V106A	unknown	unknown	rs751817610	148081610	AGTRAP	Agtrap	Unknown	NA	4.01358e-06	gnomAD	44624
NP_056261	NP_080651		P1042L	P1033S	unknown	phenotypic	rs754804757	1864166	AHCTF1	Ahctf1	Unknown	Homozygous null mice die between E3.5 and E5.5. The inner cell mass cells exhibit impaired proliferation and apoptosis when grown in culture.	7.18324e-06	gnomAD	27723
NP_056261	NP_080651		V1876I	V1853A	unknown	phenotypic	rs779999268	16103359	AHCTF1	Ahctf1	Unknown	Homozygous null mice die between E3.5 and E5.5. The inner cell mass cells exhibit impaired proliferation and apoptosis when grown in culture.	4.11357e-06	gnomAD	27723
NP_056261	NP_080651		S68C	S59P	unknown	phenotypic	rs771921644	13872518	AHCTF1	Ahctf1	Unknown	Homozygous null mice die between E3.5 and E5.5. The inner cell mass cells exhibit impaired proliferation and apoptosis when grown in culture.	8.06426e-06	gnomAD	27723
NP_056261	NP_080651		H967N	H958R	Unknown	unknown	COSM7354871	179770653	AHCTF1	Ahctf1	Unknown	NA	NA	COSMIC	27723
NP_056261	NP_080651		V27A	V18A	unknown	unknown	rs1396580820	179799279	AHCTF1	Ahctf1	Unknown	NA	3.98352e-06	gnomAD	27723
NP_056261	NP_080651		S2110F	S2077P	unknown	unknown	rs780965250	179752407	AHCTF1	Ahctf1	Unknown	NA	4.37975e-05	gnomAD	27723
NP_056261	NP_080651		I574S	I565N	unknown	unknown	rs755502009	179784110	AHCTF1	Ahctf1	Unknown	NA	7.96305e-06	gnomAD	27723
NP_056261	NP_080651		T800R	T791M	unknown	unknown	rs1277727242	179776108	AHCTF1	Ahctf1	Unknown	NA	3.18512e-05	gnomAD	27723
NP_056261	NP_080651		F95L	F86I	unknown	unknown	rs1476843833	179795796	AHCTF1	Ahctf1	Unknown	NA	4.03096e-06	gnomAD	27723
NP_056261	NP_080651		S954N	S945G	unknown	unknown	rs774195900	179770693	AHCTF1	Ahctf1	Unknown	NA	1.99019e-05	gnomAD	27723
NP_056261	NP_080651		H967R	H958R	unknown	unknown	rs554588297	179770653	AHCTF1	Ahctf1	Unknown	NA	3.98013e-06	gnomAD	27723
NP_001025053	NP_666267		R487W	R484W	Uncertain significance	unknown	rs367582615	133062899	AHDC1	Ahdc1	not provided	NA	NA	ClinVar	52024
NP_060121	NP_080479		R565C	R415L	Uncertain significance	phenotypic	rs763970632	16099456	AHI1	Ahi1	Joubert syndrome	Mouse embryonic fibroblasts homozygous for one knock-out allele exhibit reduced and abnormal cilia. Mice homozygous for another knock-out allele exhibit premature death and abnormal kidney morphology and physiology.	1e-05	ClinVar	40110
NP_001128303	NP_080479		D666V	D516G	Pathogenic/Likely pathogenic	unknown	rs863225147	20977081	AHI1	Ahi1	Joubert syndrome 3;not provided	NA	1e-05	ClinVar	53510
NP_001128303	NP_080479		T951I	T801I	Uncertain significance	unknown	35401rs-?	21000593	AHI1	Ahi1	Joubert syndrome	NA	NA	ClinVar	53510
NP_001611	NP_033773		K1652T	K1571*		phenotypic	COSM1182275	14146125	AHNAK	Ahnak	Unknown	Mice homozygous for one knock-out allele exhibit decreaed T cell proliferation and increased susceptibility to parasitic infection.	NA	COSMIC	69946
NP_001611	NP_033773		I4716I	I4494V	Unknown	phenotypic	COSM7154027	16280011	AHNAK	Ahnak	Unknown	Mice homozygous for one knock-out allele exhibit decreaed T cell proliferation and increased susceptibility to parasitic infection.	NA	COSMIC	69946
NP_001611	XP_006527316		K1652T	K1571*		phenotypic	COSM1182275	14146125	AHNAK	Ahnak	Unknown	Mice homozygous for one knock-out allele exhibit decreaed T cell proliferation and increased susceptibility to parasitic infection.	NA	COSMIC	69944
NP_001611	XP_006527316		I4716I	I4494V	Unknown	phenotypic	COSM7154027	16280011	AHNAK	Ahnak	Unknown	Mice homozygous for one knock-out allele exhibit decreaed T cell proliferation and increased susceptibility to parasitic infection.	NA	COSMIC	69944
NP_076965	NP_001035048		T6A	T7A	unknown	phenotypic	rs145590149	14001496	AHNAK	Ahnak	Unknown	Mice homozygous for one knock-out allele exhibit decreaed T cell proliferation and increased susceptibility to parasitic infection.	NA	gnomAD	44583
NP_001611	NP_001035048		T6A	T7A	unknown	phenotypic	rs145590149	14001496	AHNAK	Ahnak	Unknown	Mice homozygous for one knock-out allele exhibit decreaed T cell proliferation and increased susceptibility to parasitic infection.	4.44832e-06	gnomAD	69941
NP_001611	NP_033773		M1188V	M1187V	unknown	phenotypic	rs546530537	13988654	AHNAK	Ahnak	Unknown	Mice homozygous for one knock-out allele exhibit decreaed T cell proliferation and increased susceptibility to parasitic infection.	3.97627e-06	gnomAD	69946
NP_001611	NP_033773		D3962Y	D3742V	unknown	phenotypic	rs1268515250	5217493	AHNAK	Ahnak	Unknown	Mice homozygous for one knock-out allele exhibit decreaed T cell proliferation and increased susceptibility to parasitic infection.	3.97671e-06	gnomAD	69946
NP_001611	NP_033773		T6A	T7A	unknown	phenotypic	rs145590149	14001496	AHNAK	Ahnak	Unknown	Mice homozygous for one knock-out allele exhibit decreaed T cell proliferation and increased susceptibility to parasitic infection.	4.44832e-06	gnomAD	69946
NP_076965	NP_033773		T6A	T7A	unknown	phenotypic	rs145590149	14001496	AHNAK	Ahnak	Unknown	Mice homozygous for one knock-out allele exhibit decreaed T cell proliferation and increased susceptibility to parasitic infection.	NA	gnomAD	44588
NP_001611	NP_033773		Y715C	Y716*	unknown	phenotypic	rs756703552	13382400	AHNAK	Ahnak	Unknown	Mice homozygous for one knock-out allele exhibit decreaed T cell proliferation and increased susceptibility to parasitic infection.	1.59051e-05	gnomAD	69946
NP_001611	XP_006527316		M1188V	M1187V	unknown	phenotypic	rs546530537	13988654	AHNAK	Ahnak	Unknown	Mice homozygous for one knock-out allele exhibit decreaed T cell proliferation and increased susceptibility to parasitic infection.	3.97627e-06	gnomAD	69944
NP_001611	XP_006527316		D3962Y	D3742V	unknown	phenotypic	rs1268515250	5217493	AHNAK	Ahnak	Unknown	Mice homozygous for one knock-out allele exhibit decreaed T cell proliferation and increased susceptibility to parasitic infection.	3.97671e-06	gnomAD	69944
NP_076965	XP_006527316		T6A	T7A	unknown	phenotypic	rs145590149	14001496	AHNAK	Ahnak	Unknown	Mice homozygous for one knock-out allele exhibit decreaed T cell proliferation and increased susceptibility to parasitic infection.	NA	gnomAD	44586
NP_001611	XP_006527316		T6A	T7A	unknown	phenotypic	rs145590149	14001496	AHNAK	Ahnak	Unknown	Mice homozygous for one knock-out allele exhibit decreaed T cell proliferation and increased susceptibility to parasitic infection.	4.44832e-06	gnomAD	69944
NP_001611	XP_006527316		Y715C	Y716*	unknown	phenotypic	rs756703552	13382400	AHNAK	Ahnak	Unknown	Mice homozygous for one knock-out allele exhibit decreaed T cell proliferation and increased susceptibility to parasitic infection.	1.59051e-05	gnomAD	69944
NP_001611	NP_033773		D3180D	D2908E	Benign	unknown	rs147436257	9010077	AHNAK	Ahnak	not provided	NA	0.0027	ClinVar	69946
NP_001611	NP_033773		D3180D	D2908E	LOW	unknown	rs147436257	9010077	AHNAK	Ahnak	Unknown	NA	NA	dbSNP	69946
NP_001611	NP_033773		M3477R	M3205T	MODERATE	unknown	rs142797345	9010967	AHNAK	Ahnak	Unknown	NA	NA	dbSNP	69946
NP_001611	NP_033773		V1169L	V1168M	NEUTRAL	unknown	COSM689209	9004855	AHNAK	Ahnak	Unknown	NA	NA	COSMIC	69946
NP_001611	NP_033773		L143F	L144F	NEUTRAL	unknown	COSM5526435	9001783	AHNAK	Ahnak	Unknown	NA	NA	COSMIC	69946
NP_001611	NP_033773		G2000C	G1776D	Unknown	unknown	COSM3809814	9006680	AHNAK	Ahnak	Unknown	NA	NA	COSMIC	69946
NP_001611	NP_033773		D2136Y	D1912V	Unknown	unknown	COSM6583073	9007088	AHNAK	Ahnak	Unknown	NA	NA	COSMIC	69946
NP_001611	NP_033773		M2513V	M2230L	NEUTRAL	unknown	COSM1717998	9008041	AHNAK	Ahnak	Unknown	NA	NA	COSMIC	69946
NP_001611	NP_033773		G2862E	G2592V	NEUTRAL	unknown	COSM1188269	9009128	AHNAK	Ahnak	Unknown	NA	NA	COSMIC	69946
NP_001611	NP_033773		P2905H	P2635S	Unknown	unknown	COSM2038602	9009256	AHNAK	Ahnak	Unknown	NA	NA	COSMIC	69946
NP_001611	NP_033773		E3441A	E3169G	Unknown	unknown	COSM689225	9010859	AHNAK	Ahnak	Unknown	NA	NA	COSMIC	69946
NP_001611	NP_033773		V3456V	V3184A	NEUTRAL	unknown	COSM5440193	9010904	AHNAK	Ahnak	Unknown	NA	NA	COSMIC	69946
NP_001611	NP_033773		P334S	P336S	Unknown	unknown	COSM929672	9002359	AHNAK	Ahnak	Unknown	NA	NA	COSMIC	69946
NP_001611	NP_033773		V3795F	V3577A	NEUTRAL	unknown	COSM6069640	9012083	AHNAK	Ahnak	Unknown	NA	NA	COSMIC	69946
NP_001611	NP_033773		D4146D	D3924E	NEUTRAL	unknown	COSM4034731	9013125	AHNAK	Ahnak	Unknown	NA	NA	COSMIC	69946
NP_001611	NP_033773		A4382T	A4160V	NEUTRAL	unknown	COSM304123	9013832	AHNAK	Ahnak	Unknown	NA	NA	COSMIC	69946
NP_001611	NP_033773		V4854A	V4632A	Unknown	unknown	COSM3809793	9015248	AHNAK	Ahnak	Unknown	NA	NA	COSMIC	69946
NP_001611	NP_033773		D4855Y	D4633V	Unknown	unknown	COSM3791689	9015251	AHNAK	Ahnak	Unknown	NA	NA	COSMIC	69946
NP_001611	NP_033773		E4875K	E4653K	Unknown	unknown	COSM429434	9015310	AHNAK	Ahnak	Unknown	NA	NA	COSMIC	69946
NP_001611	NP_033773		S5298C	S5078P	Unknown	unknown	COSM1660446	9016585	AHNAK	Ahnak	Unknown	NA	NA	COSMIC	69946
NP_001611	NP_033773		A5352S	A5132S	NEUTRAL	unknown	COSM336004	9016747	AHNAK	Ahnak	Unknown	NA	NA	COSMIC	69946
NP_001611	NP_033773		S5737Y	S5510P	Unknown	unknown	COSM4660499	9017881	AHNAK	Ahnak	Unknown	NA	NA	COSMIC	69946
NP_001611	NP_033773		R5861*	R5627*	Unknown	unknown	COSM3397983	9018232	AHNAK	Ahnak	Unknown	NA	NA	COSMIC	69946
NP_001611	NP_033773		S781F	S780P	NEUTRAL	unknown	COSM6888335	9003691	AHNAK	Ahnak	Unknown	NA	NA	COSMIC	69946
NP_001611	NP_033773		V792L	V791I		unknown	COSM7354933	9003724	AHNAK	Ahnak	Unknown	NA	NA	COSMIC	69946
NP_001611	NP_033773		N940N	N939S	NEUTRAL	unknown	COSM7214229	9004169	AHNAK	Ahnak	Unknown	NA	NA	COSMIC	69946
NP_001611	NP_001035048		Q16E	Q17K	unknown	unknown	rs766697893	9000148	AHNAK	Ahnak	Unknown	NA	4.06835e-06	gnomAD	69941
NP_076965	NP_001035048		Q16E	Q17K	unknown	unknown	rs766697893	9000148	AHNAK	Ahnak	Unknown	NA	NA	gnomAD	44583
NP_001611	NP_033773		K1111N	K1110E	unknown	unknown	rs769515013	9004681	AHNAK	Ahnak	Unknown	NA	3.9769e-06	gnomAD	69946
NP_001611	NP_033773		V1169M	V1168M	unknown	unknown	rs1294598168	9004855	AHNAK	Ahnak	Unknown	NA	3.97643e-06	gnomAD	69946
NP_001611	NP_033773		V1169L	V1168M	unknown	unknown	rs1294598168	9004855	AHNAK	Ahnak	Unknown	NA	3.97643e-06	gnomAD	69946
NP_001611	NP_033773		I1238T	I1237N	unknown	unknown	rs1445982994	9005063	AHNAK	Ahnak	Unknown	NA	3.97624e-06	gnomAD	69946
NP_001611	NP_033773		T126A	T127A	unknown	unknown	rs1296226385	9001732	AHNAK	Ahnak	Unknown	NA	4.73037e-06	gnomAD	69946
NP_001611	NP_033773		P1463T	P1458S	unknown	unknown	rs540652346	9005725	AHNAK	Ahnak	Unknown	NA	7.95608e-06	gnomAD	69946
NP_001611	NP_033773		P1463L	P1458S	unknown	unknown	rs1182048658	9005725	AHNAK	Ahnak	Unknown	NA	3.97804e-06	gnomAD	69946
NP_001611	NP_033773		M1510K	M1505K	unknown	unknown	rs535192221	9005867	AHNAK	Ahnak	Unknown	NA	3.53577e-05	gnomAD	69946
NP_001611	NP_033773		M1520T	M1515K	unknown	unknown	rs1236184588	9005897	AHNAK	Ahnak	Unknown	NA	3.18796e-05	gnomAD	69946
NP_001611	NP_033773		M1982I	M1758L	unknown	unknown	rs148696788	9006625	AHNAK	Ahnak	Unknown	NA	6.36542e-05	gnomAD	69946
NP_001611	NP_033773		M1982V	M1758L	unknown	unknown	rs766307774	9006625	AHNAK	Ahnak	Unknown	NA	1.1929e-05	gnomAD	69946
NP_001611	NP_033773		M1982L	M1758L	unknown	unknown	rs766307774	9006625	AHNAK	Ahnak	Unknown	NA	7.95267e-06	gnomAD	69946
NP_001611	NP_033773		G2000V	G1776D	unknown	unknown	rs779273276	9006680	AHNAK	Ahnak	Unknown	NA	2.47484e-05	gnomAD	69946
NP_001611	NP_033773		V2158I	V1941A	unknown	unknown	rs1186165544	9007175	AHNAK	Ahnak	Unknown	NA	7.95374e-06	gnomAD	69946
NP_001611	NP_033773		H2507Y	H2224Q	unknown	unknown	rs1357096641	9008025	AHNAK	Ahnak	Unknown	NA	7.07024e-06	gnomAD	69946
NP_001611	NP_033773		M2513V	M2230L	unknown	unknown	rs1192693300	9008041	AHNAK	Ahnak	Unknown	NA	3.23102e-05	gnomAD	69946
NP_001611	NP_033773		V2755I	V2485L	unknown	unknown	rs1259151502	9008806	AHNAK	Ahnak	Unknown	NA	3.97662e-06	gnomAD	69946
NP_001611	NP_033773		V2755F	V2485L	unknown	unknown	rs1259151502	9008806	AHNAK	Ahnak	Unknown	NA	3.97662e-06	gnomAD	69946
NP_001611	NP_033773		D2808H	D2538E	unknown	unknown	rs1399506886	9008967	AHNAK	Ahnak	Unknown	NA	3.97753e-06	gnomAD	69946
NP_001611	NP_033773		D2808N	D2538E	unknown	unknown	rs1399506886	9008967	AHNAK	Ahnak	Unknown	NA	1.41442e-05	gnomAD	69946
NP_001611	NP_033773		G2862R	G2592V	unknown	unknown	rs1255994125	9009128	AHNAK	Ahnak	Unknown	NA	3.97804e-06	gnomAD	69946
NP_001611	NP_033773		G2862E	G2592V	unknown	unknown	rs758779295	9009128	AHNAK	Ahnak	Unknown	NA	2.12199e-05	gnomAD	69946
NP_001611	NP_033773		P2905T	P2635S	unknown	unknown	rs767591265	9009256	AHNAK	Ahnak	Unknown	NA	1.7679e-05	gnomAD	69946
NP_001611	NP_033773		P2905A	P2635S	unknown	unknown	rs767591265	9009256	AHNAK	Ahnak	Unknown	NA	7.95292e-06	gnomAD	69946
NP_001611	NP_033773		V3013I	V2741M	unknown	unknown	rs759980251	9009574	AHNAK	Ahnak	Unknown	NA	7.95412e-06	gnomAD	69946
NP_001611	NP_033773		D3097G	D2825G	unknown	unknown	rs371341336	9009827	AHNAK	Ahnak	Unknown	NA	1.5908e-05	gnomAD	69946
NP_001611	NP_033773		V3172M	V2900A	unknown	unknown	rs542113662	9010052	AHNAK	Ahnak	Unknown	NA	5.65687e-05	gnomAD	69946
NP_001611	NP_033773		D3180H	D2908E	unknown	unknown	rs778157914	9010077	AHNAK	Ahnak	Unknown	NA	3.97659e-06	gnomAD	69946
NP_001611	NP_033773		V3456I	V3184A	unknown	unknown	rs1238906022	9010904	AHNAK	Ahnak	Unknown	NA	6.37146e-05	gnomAD	69946
NP_001611	NP_033773		M3477R	M3205T	unknown	unknown	rs142797345	9010967	AHNAK	Ahnak	Unknown	NA	0.00049896	gnomAD	69946
NP_001611	NP_033773		P3674L	P3402S	unknown	unknown	rs751259951	9011557	AHNAK	Ahnak	Unknown	NA	1.19691e-05	gnomAD	69946
NP_001611	NP_033773		G339E	G341E	unknown	unknown	rs1247778124	9002375	AHNAK	Ahnak	Unknown	NA	0	gnomAD	69946
NP_001611	NP_033773		V3795L	V3577A	unknown	unknown	rs770134602	9012083	AHNAK	Ahnak	Unknown	NA	3.97643e-06	gnomAD	69946
NP_001611	NP_033773		V3795A	V3577A	unknown	unknown	rs149345623	9012083	AHNAK	Ahnak	Unknown	NA	7.7777e-05	gnomAD	69946
NP_001611	NP_033773		V3795I	V3577A	unknown	unknown	rs770134602	9012083	AHNAK	Ahnak	Unknown	NA	3.97643e-06	gnomAD	69946
NP_001611	NP_033773		D4146N	D3924E	unknown	unknown	rs756549846	9013125	AHNAK	Ahnak	Unknown	NA	7.95349e-06	gnomAD	69946
NP_001611	NP_033773		D4292Y	D4070V	unknown	unknown	rs751842379	9013562	AHNAK	Ahnak	Unknown	NA	0	gnomAD	69946
NP_001611	NP_033773		D4402H	D4180E	unknown	unknown	rs114693563	9013893	AHNAK	Ahnak	Unknown	NA	3.53589e-05	gnomAD	69946
NP_001611	NP_033773		D4478V	D4256G	unknown	unknown	rs957086641	9014120	AHNAK	Ahnak	Unknown	NA	3.97747e-06	gnomAD	69946
NP_001611	NP_033773		I4629T	I4407T	unknown	unknown	rs1197280026	9014573	AHNAK	Ahnak	Unknown	NA	3.18492e-05	gnomAD	69946
NP_001611	NP_033773		V4643I	V4421A	unknown	unknown	rs750676449	9014615	AHNAK	Ahnak	Unknown	NA	3.53542e-05	gnomAD	69946
NP_001611	NP_033773		H4772Q	H4550Q	unknown	unknown	rs1451726283	9015003	AHNAK	Ahnak	Unknown	NA	0	gnomAD	69946
NP_001611	NP_033773		H4772R	H4550R	unknown	unknown	rs1174241205	9015002	AHNAK	Ahnak	Unknown	NA	3.97649e-06	gnomAD	69946
NP_001611	NP_033773		P4805L	P4583T	unknown	unknown	rs1285692450	9015100	AHNAK	Ahnak	Unknown	NA	3.97668e-06	gnomAD	69946
NP_001611	NP_033773		F4980I	F4760I	unknown	unknown	rs1256029037	9015631	AHNAK	Ahnak	Unknown	NA	3.99361e-06	gnomAD	69946
NP_001611	NP_033773		D5043N	D4823N	unknown	unknown	rs1208781267	9015820	AHNAK	Ahnak	Unknown	NA	3.97763e-06	gnomAD	69946
NP_001611	NP_033773		D5043E	D4823N	unknown	unknown	rs199782552	9015820	AHNAK	Ahnak	Unknown	NA	3.97785e-06	gnomAD	69946
NP_001611	NP_033773		I494V	I500F	unknown	unknown	rs757705508	9002851	AHNAK	Ahnak	Unknown	NA	7.95703e-06	gnomAD	69946
NP_001611	NP_033773		C5382R	C5162*	unknown	unknown	rs777460567	9016839	AHNAK	Ahnak	Unknown	NA	3.97782e-06	gnomAD	69946
NP_001611	NP_033773		V5387L	V5167A	unknown	unknown	rs765927091	9016853	AHNAK	Ahnak	Unknown	NA	3.97731e-06	gnomAD	69946
NP_001611	NP_033773		V5387I	V5167A	unknown	unknown	rs765927091	9016853	AHNAK	Ahnak	Unknown	NA	2.82871e-05	gnomAD	69946
NP_001611	NP_033773		K5721Q	K5494N	unknown	unknown	rs776626002	9017835	AHNAK	Ahnak	Unknown	NA	3.98861e-06	gnomAD	69946
NP_001611	NP_033773		S5737Y	S5510P	unknown	unknown	rs778764748	9017881	AHNAK	Ahnak	Unknown	NA	1.59555e-05	gnomAD	69946
NP_001611	NP_033773		S5737C	S5510P	unknown	unknown	rs778764748	9017881	AHNAK	Ahnak	Unknown	NA	1.77241e-05	gnomAD	69946
NP_001611	NP_033773		S5854F	S5620P	unknown	unknown	rs751688185	9018211	AHNAK	Ahnak	Unknown	NA	3.97731e-06	gnomAD	69946
NP_001611	NP_033773		R5861*	R5627*	unknown	unknown	rs775169879	9018232	AHNAK	Ahnak	Unknown	NA	1.19334e-05	gnomAD	69946
NP_001611	NP_033773		I5876F	I5642V	unknown	unknown	rs756539234	9018277	AHNAK	Ahnak	Unknown	NA	3.9867e-06	gnomAD	69946
NP_001611	NP_033773		H620P	H626Q	unknown	unknown	rs748715949	9003231	AHNAK	Ahnak	Unknown	NA	7.95596e-06	gnomAD	69946
NP_001611	NP_033773		H620Q	H626Q	unknown	unknown	rs769075878	9003231	AHNAK	Ahnak	Unknown	NA	1.59132e-05	gnomAD	69946
NP_001611	NP_033773		V792A	V791I	unknown	unknown	rs374255609	9003724	AHNAK	Ahnak	Unknown	NA	3.9763e-06	gnomAD	69946
NP_001611	NP_033773		V792L	V791I	unknown	unknown	rs114000466	9003724	AHNAK	Ahnak	Unknown	NA	0.000954718	gnomAD	69946
NP_001611	NP_033773		V915A	V914A	unknown	unknown	rs1449424249	9004094	AHNAK	Ahnak	Unknown	NA	3.97646e-06	gnomAD	69946
NP_001611	NP_033773		V917I	V916I	unknown	unknown	rs1460041794	9004099	AHNAK	Ahnak	Unknown	NA	7.07049e-06	gnomAD	69946
NP_001613	NP_038493		V66A	V66I	unknown	phenotypic	rs1003867227	16136049	AHSG	Ahsg	Unknown	Mice lacking this gene exhibit defective inhibition of serum apatite formation, sometimes causing muscle calcification. They are resistant to weight gain on a high-fat diet and have increased insulin sensitivity and glucose clearance and reduced fasting plasma free fatty acids and triglycerides.	4.00128e-06	gnomAD	86501
NP_065712	NP_033775		V57M	V57M	Likely pathogenic	phenotypic	rs786205474	14010048	AICDA	Aicda	not provided	Homozygous mutation of this gene results in elevated IgM levels and impairment of B cell class switching.	NA	ClinVar	24889
NP_065712	NP_033775		V57L	V57M	Unknown	phenotypic	COSM5454180	14010048	AICDA	Aicda	Unknown	Homozygous mutation of this gene results in elevated IgM levels and impairment of B cell class switching.	NA	COSMIC	24889
NP_065712	NP_033775		V57M	V57M	Unknown	phenotypic	COSM3786117	14010048	AICDA	Aicda	Unknown	Homozygous mutation of this gene results in elevated IgM levels and impairment of B cell class switching.	NA	COSMIC	24889
NP_065712	NP_033775		V57V	V57M	Unknown	phenotypic	COSM6553022	14010048	AICDA	Aicda	Unknown	Homozygous mutation of this gene results in elevated IgM levels and impairment of B cell class switching.	NA	COSMIC	24889
NP_001317272	NP_033775		V57A	V57M	unknown	phenotypic	rs770592785	14010048	AICDA	Aicda	Unknown	Homozygous mutation of this gene results in elevated IgM levels and impairment of B cell class switching.	NA	gnomAD	35847
NP_065712	NP_033775		V57A	V57M	unknown	phenotypic	rs770592785	14010048	AICDA	Aicda	Unknown	Homozygous mutation of this gene results in elevated IgM levels and impairment of B cell class switching.	8.04803e-06	gnomAD	24889
NP_065712	NP_033775		K10R	K10E	Uncertain significance	unknown	rs768249578	122559490	AICDA	Aicda	Immunodeficiency with Hyper-IgM	NA	0	ClinVar	24889
NP_065712	NP_033775		K10R	K10E	unknown	unknown	rs768249578	122559490	AICDA	Aicda	Unknown	NA	4.01323e-06	gnomAD	24889
NP_001317272	NP_033775		K10R	K10E	unknown	unknown	rs768249578	122559490	AICDA	Aicda	Unknown	NA	NA	gnomAD	35847
NP_001317272	NP_033775		N101S	N101D	unknown	phenotypic	134223grs-?	122561185	AICDA	Aicda	Unknown	LPS-induced Necroptosis - decreased, Macrophage necroptosis: low, NALP3 inflammasome signaling defect, Nlrc4 inflammasome: high response, NLRP3 inflammasome: high response, OVA-specific IgE - decreased, ratio of OVA-specific IgE over the total IgE - increased, T-dependent humoral response defect- decreased antibody response to OVA+ alum immunization, T-dependent humoral response defect- decreased…	NA	gnomAD	35847
NP_001317272	NP_033775		N101S	N101D	unknown	unknown	134223grs-?	122561185	AICDA	Aicda	Unknown	NA	NA	gnomAD	35847
NP_065712	NP_033775		N101S	N101D	unknown	phenotypic	114681grs-?	122561185	AICDA	Aicda	Unknown	LPS-induced Necroptosis - decreased, Macrophage necroptosis: low, NALP3 inflammasome signaling defect, Nlrc4 inflammasome: high response, NLRP3 inflammasome: high response, OVA-specific IgE - decreased, ratio of OVA-specific IgE over the total IgE - increased, T-dependent humoral response defect- decreased antibody response to OVA+ alum immunization, T-dependent humoral response defect- decreased…	0	gnomAD	24889
NP_065712	NP_033775		N101S	N101D	unknown	unknown	114681grs-?	122561185	AICDA	Aicda	Unknown	NA	0	gnomAD	24889
NP_073742	NP_859421		A238G	A237V	unknown	unknown	rs1430644988	183322290	AIDA	Aida	Unknown	NA	3.55925e-06	gnomAD	47934
NP_001172024	NP_660126		V135L	V109M	unknown	unknown	rs1189343793	31969752	AIF1L	Aif1l	Unknown	NA	6.37349e-05	gnomAD	20432
NP_113614	NP_660126		V109L	V109M	unknown	unknown	rs1189343793	31969752	AIF1L	Aif1l	Unknown	NA	6.37349e-05	gnomAD	35298
NP_001172024	NP_660126		E92K	E66K	unknown	unknown	rs1397400959	31965106	AIF1L	Aif1l	Unknown	NA	7.95254e-06	gnomAD	20432
NP_001172025	NP_660126		E66K	E66K	unknown	unknown	rs1397400959	31965106	AIF1L	Aif1l	Unknown	NA	NA	gnomAD	41104
NP_113614	NP_660126		E66K	E66K	unknown	unknown	rs1397400959	31965106	AIF1L	Aif1l	Unknown	NA	NA	gnomAD	35298
NP_001185625	NP_001034283		M135T	M135T	MODERATE	unknown	rs10999147	61727756	AIFM2	Aifm2	Unknown	NA	NA	dbSNP	59385
NP_001185625	NP_001034283		M135T	M135T	Unknown	unknown	COSM3751919	61727756	AIFM2	Aifm2	Unknown	NA	NA	COSMIC	59385
NP_001185625	NP_001034283		V306M	V306M	Unknown	unknown	COSM4015464	61735604	AIFM2	Aifm2	Unknown	NA	NA	COSMIC	59385
NP_001185625	NP_001034283		M135T	M135T	unknown	unknown	rs10999147	61727756	AIFM2	Aifm2	Unknown	NA	0.0829512	gnomAD	59385
NP_001185625	NP_001034283		V14M	V14A	unknown	unknown	rs200524653	61725917	AIFM2	Aifm2	Unknown	NA	2.11714e-05	gnomAD	59385
NP_001185625	NP_001034283		V201A	V201A	unknown	unknown	rs901211721	61732417	AIFM2	Aifm2	Unknown	NA	4.13942e-06	gnomAD	59385
NP_001185625	NP_001034283		V201M	V201A	unknown	unknown	rs777129679	61732417	AIFM2	Aifm2	Unknown	NA	4.14539e-06	gnomAD	59385
NP_001185625	NP_001034283		V306M	V306M	unknown	unknown	rs749562741	61735604	AIFM2	Aifm2	Unknown	NA	4.37828e-05	gnomAD	59385
NP_001185625	NP_001034283		V306L	V306M	unknown	unknown	rs749562741	61735604	AIFM2	Aifm2	Unknown	NA	3.98026e-06	gnomAD	59385
NP_001185625	NP_001034283		M38T	M38T	unknown	unknown	rs575004233	61725989	AIFM2	Aifm2	Unknown	NA	0.00024853	gnomAD	59385
NP_006294	NP_666277		Y67C	Y27C	unknown	unknown	rs1391858288	143906691	AIMP2	Aimp2	Unknown	NA	3.97621e-06	gnomAD	87531
NP_006294	NP_666277		D107Y	D67G	unknown	unknown	rs754061405	143906571	AIMP2	Aimp2	Unknown	NA	2.38588e-05	gnomAD	87531
NP_000374	NP_001258480		Q534*	Q533L	unknown	unknown	rs1239318349	78030290	AIRE	Aire	Unknown	NA	4.0093e-06	gnomAD	86036
NP_000374	NP_001258486		L81P	L82P	unknown	unknown	rs770027594	78042967	AIRE	Aire	Unknown	NA	3.98413e-06	gnomAD	86029
NP_689540	NP_084463		K230K	K230E	Unknown	unknown	COSM3886676	105733511	AK7	Ak7	Unknown	NA	NA	COSMIC	29566
NP_689540	NP_084463		R179*	R179*	unknown	unknown	rs752126253	105726223	AK7	Ak7	Unknown	NA	3.98115e-06	gnomAD	29566
NP_689540	NP_084463		G223D	G223V	unknown	unknown	rs777148549	105733491	AK7	Ak7	Unknown	NA	7.08255e-06	gnomAD	29566
NP_689540	NP_084463		V325F	V325A	unknown	unknown	rs1312215277	105742261	AK7	Ak7	Unknown	NA	4.30244e-06	gnomAD	29566
NP_689540	NP_084463		V349A	V349M	unknown	unknown	rs571584215	105742332	AK7	Ak7	Unknown	NA	1.08879e-05	gnomAD	29566
NP_689540	NP_084463		K72N	K72E	unknown	unknown	rs1258128035	105710256	AK7	Ak7	Unknown	NA	3.97646e-06	gnomAD	29566
NP_689785	NP_001029046		V161I	V161I	Unknown	unknown	COSM5457438	28733885	AK8	Ak8	Unknown	NA	NA	COSMIC	16858
NP_689785	NP_001029046		V161I	V161I	unknown	unknown	rs559488730	28733885	AK8	Ak8	Unknown	NA	2.43096e-05	gnomAD	16858
NP_689785	NP_001029046		C345*	C345R	unknown	unknown	rs1321381518	28759995	AK8	Ak8	Unknown	NA	0	gnomAD	16858
NP_005091	NP_112462		E1075A	E1053G	unknown	phenotypic	rs776238571	16277997	AKAP12	Akap12	Unknown	Mice homozygous for a gene trap allele that disrupts the widely expressed isoform, but not the testis-specific isoform exhibit no obvious mutant phenotype.	7.97448e-06	gnomAD	57763
NP_005091	NP_112462		E418G	E395G	unknown	phenotypic	rs748474341	8765759	AKAP12	Akap12	Unknown	Mice homozygous for a gene trap allele that disrupts the widely expressed isoform, but not the testis-specific isoform exhibit no obvious mutant phenotype.	7.96438e-06	gnomAD	57763
NP_005091	NP_112462		D630N	D616N	unknown	phenotypic	rs976026464	16212360	AKAP12	Akap12	Unknown	Mice homozygous for a gene trap allele that disrupts the widely expressed isoform, but not the testis-specific isoform exhibit no obvious mutant phenotype.	3.18512e-05	gnomAD	57763
NP_005091	NP_112462		T135R	T117I	unknown	unknown	rs778735090	4353226	AKAP12	Akap12	Unknown	NA	3.97671e-06	gnomAD	57763
NP_006729	XP_006541319		N1601S	N1582K	Unknown	unknown	COSM3957020	75683451	AKAP13	Akap13	Unknown	NA	NA	COSMIC	34441
NP_006729	XP_006541319		L2536L	L2514F	NEUTRAL	unknown	COSM6538375	75746796	AKAP13	Akap13	Unknown	NA	NA	COSMIC	34441
NP_009131	XP_006541319		L2532L	L2514F	NEUTRAL	unknown	COSM6538376	75746796	AKAP13	Akap13	Unknown	NA	NA	COSMIC	63220
NP_009131	XP_006541319		Q2593E	Q2575K	Unknown	unknown	COSM6859268	75747746	AKAP13	Akap13	Unknown	NA	NA	COSMIC	63220
NP_009131	XP_006541319		Q2593Q	Q2575K	Unknown	unknown	COSM5563482	75747746	AKAP13	Akap13	Unknown	NA	NA	COSMIC	63220
NP_006729	XP_006541319		Q2597Q	Q2575K	Unknown	unknown	COSM5563481	75747746	AKAP13	Akap13	Unknown	NA	NA	COSMIC	34441
NP_006729	XP_006541319		Q2597E	Q2575K	Unknown	unknown	COSM6859267	75747746	AKAP13	Akap13	Unknown	NA	NA	COSMIC	34441
NP_006729	XP_006541319		Q2597R	Q2575K	unknown	unknown	rs1489233260	75747746	AKAP13	Akap13	Unknown	NA	0	gnomAD	34441
NP_006729	XP_006541319		H2695Y	H2673L	unknown	unknown	rs370854608	75749193	AKAP13	Akap13	Unknown	NA	1.19538e-05	gnomAD	34441
NP_006729	XP_006541319		M168T	M168T	unknown	unknown	82514grs-?	75586181	AKAP13	Akap13	Unknown	NA	4.01981e-06	gnomAD	34441
NP_006729	XP_006541319		V172A	V172A	unknown	unknown	rs753993449	75586193	AKAP13	Akap13	Unknown	NA	7.08732e-06	gnomAD	34441
NP_006729	XP_006541319		V172M	V172A	unknown	unknown	rs780330111	75586193	AKAP13	Akap13	Unknown	NA	1.59539e-05	gnomAD	34441
NP_006729	XP_006541319		D2400Y	D2377G	unknown	unknown	rs759827090	75739465	AKAP13	Akap13	Unknown	NA	3.97817e-05	gnomAD	34441
NP_006729	XP_006541319		T2404I	T2381M	unknown	unknown	rs763411488	75739477	AKAP13	Akap13	Unknown	NA	3.97753e-06	gnomAD	34441
NP_006729	XP_006541319		T2775P	T2752I	unknown	unknown	rs1239276358	75749430	AKAP13	Akap13	Unknown	NA	1.1972e-05	gnomAD	34441
NP_006729	XP_006541319		V92I	V92F	unknown	unknown	rs114690403	75579594	AKAP13	Akap13	Unknown	NA	0.000240403	gnomAD	34441
NP_001004065	NP_001030609		T763T	T694A	Unknown	unknown	COSM5811666	57856752	PALM2AKAP2	Akap2	Unknown	NA	NA	COSMIC	62563
NP_001004065	NP_033779		R271C	R182L	Unknown	unknown	COSM1459240	57855217	PALM2AKAP2	Akap2	Unknown	NA	NA	COSMIC	62562
NP_001265238	NP_033780		V824V	V835A	Benign	unknown	rs34215645	126874024	AKAP3	Akap3	not provided	NA	NA	ClinVar	36677
NP_001265238	NP_033780		V824V	V835A	LOW	unknown	rs34215645	126874024	AKAP3	Akap3	Unknown	NA	NA	dbSNP	36677
NP_001265238	NP_033780		D200G	D201V	Unknown	unknown	COSM4454857	126865021	AKAP3	Akap3	Unknown	NA	NA	COSMIC	36677
NP_001265238	NP_033780		D200G	D201V	Unknown	unknown	COSM4454856	126865021	AKAP3	Akap3	Unknown	NA	NA	COSMIC	36677
NP_001265238	NP_033780		A289V	A291V	Unknown	unknown	COSM5375205	126865291	AKAP3	Akap3	Unknown	NA	NA	COSMIC	36677
NP_001265238	NP_033780		A289V	A291V	Unknown	unknown	COSM5375206	126865291	AKAP3	Akap3	Unknown	NA	NA	COSMIC	36677
NP_001265238	NP_033780		S471F	S472P	NEUTRAL	unknown	COSM4466038	126865833	AKAP3	Akap3	Unknown	NA	NA	COSMIC	36677
NP_001265238	NP_033780		S471F	S472P	NEUTRAL	unknown	COSM4466037	126865833	AKAP3	Akap3	Unknown	NA	NA	COSMIC	36677
NP_001265238	NP_033780		D122Y	D123G	unknown	unknown	rs141418694	126864787	AKAP3	Akap3	Unknown	NA	8.49461e-05	gnomAD	36677
NP_001265238	NP_033780		S280F	S282P	unknown	unknown	rs1370960035	126865263	AKAP3	Akap3	Unknown	NA	1.19425e-05	gnomAD	36677
NP_001265238	NP_033780		S405F	S407P	unknown	unknown	rs1353311800	126865638	AKAP3	Akap3	Unknown	NA	4.01671e-06	gnomAD	36677
NP_001265238	NP_033780		S471C	S472P	unknown	unknown	rs1343209525	126865833	AKAP3	Akap3	Unknown	NA	3.9834e-06	gnomAD	36677
NP_001265238	NP_033780		E694V	E705G	unknown	unknown	112109grs-?	126866533	AKAP3	Akap3	Unknown	NA	4.01774e-06	gnomAD	36677
NP_004848	XP_006515905		I299T	I344T	unknown	unknown	rs373543681	76328826	AKAP5	Akap5	Unknown	NA	1.59747e-05	gnomAD	89629
NP_004848	XP_006515905		K31E	K38E	unknown	unknown	rs754966181	76327907	AKAP5	Akap5	Unknown	NA	1.99067e-05	gnomAD	89629
NP_004265	NP_932779		D1039Y	D1036A	unknown	unknown	rs1193745960	53069222	AKAP6	Akap6	Unknown	NA	3.98241e-06	gnomAD	20355
NP_004265	NP_932779		V105I	V107A	unknown	unknown	rs765953859	52796190	AKAP6	Akap6	Unknown	NA	4.85976e-05	gnomAD	20355
NP_004265	NP_932779		N1157S	N1153S	unknown	unknown	rs759109127	53104612	AKAP6	Akap6	Unknown	NA	7.96591e-06	gnomAD	20355
NP_004265	NP_932779		D1239G	D1235G	unknown	unknown	rs371464665	53139508	AKAP6	Akap6	Unknown	NA	1.19493e-05	gnomAD	20355
NP_004265	NP_932779		N1293S	N1289K	unknown	unknown	rs754578564	53139671	AKAP6	Akap6	Unknown	NA	5.58869e-05	gnomAD	20355
NP_004265	NP_932779		S1329L	S1325L	unknown	unknown	rs964766428	53139778	AKAP6	Akap6	Unknown	NA	3.98896e-06	gnomAD	20355
NP_004265	NP_932779		D1521Y	D1517V	unknown	unknown	rs746431874	53140354	AKAP6	Akap6	Unknown	NA	0.000503018	gnomAD	20355
NP_004265	NP_932779		N1555T	N1551K	unknown	unknown	rs1161442872	53140457	AKAP6	Akap6	Unknown	NA	3.99227e-06	gnomAD	20355
NP_004265	NP_932779		S1621N	S1617G	unknown	unknown	rs1273790703	53140653	AKAP6	Akap6	Unknown	NA	3.9993e-06	gnomAD	20355
NP_004265	NP_932779		I1927F	I1922F	unknown	unknown	rs1403076062	53141568	AKAP6	Akap6	Unknown	NA	3.98641e-06	gnomAD	20355
NP_004265	NP_932779		V900E	V897E	unknown	unknown	rs773305850	52938475	AKAP6	Akap6	Unknown	NA	1.2019e-05	gnomAD	20355
NP_005849	NP_062748		R320L	R317L	MODERATE	phenotypic	rs115439396	8549604	AKAP8	Akap8	Unknown	Mice homozygous for a gene trap insertion are viable and overtly normal.	NA	dbSNP	37729
NP_005849	NP_062748		C484Y	C481R	Unknown	phenotypic	COSM4074999	15554274	AKAP8	Akap8	Unknown	Mice homozygous for a gene trap insertion are viable and overtly normal.	NA	COSMIC	37729
NP_005849	NP_062748		R320W	R317L	unknown	phenotypic	rs779664437	8549604	AKAP8	Akap8	Unknown	Mice homozygous for a gene trap insertion are viable and overtly normal.	4.77202e-05	gnomAD	37729
NP_005849	NP_062748		R320L	R317L	unknown	phenotypic	rs115439396	8549604	AKAP8	Akap8	Unknown	Mice homozygous for a gene trap insertion are viable and overtly normal.	0.000155088	gnomAD	37729
NP_005849	NP_062748		D611Y	D607G	unknown	phenotypic	rs755337627	16191996	AKAP8	Akap8	Unknown	Mice homozygous for a gene trap insertion are viable and overtly normal.	3.9961e-06	gnomAD	37729
NP_005849	NP_062748		R383H	R380Q	Unknown	unknown	COSM1182385	32312298	AKAP8	Akap8	Unknown	NA	NA	COSMIC	37729
NP_005849	NP_062748		C85Y	C85S	NEUTRAL	unknown	COSM992173	32317185	AKAP8	Akap8	Unknown	NA	NA	COSMIC	37729
NP_005849	NP_062748		H143Q	H143Y	unknown	unknown	rs748223348	32316612	AKAP8	Akap8	Unknown	NA	8.02266e-06	gnomAD	37729
NP_005849	NP_062748		S278L	S277P	unknown	unknown	rs533862171	32316210	AKAP8	Akap8	Unknown	NA	6.03726e-06	gnomAD	37729
NP_005849	NP_062748		G335C	G332C	unknown	unknown	rs1378532416	32315477	AKAP8	Akap8	Unknown	NA	3.97833e-06	gnomAD	37729
NP_005849	NP_062748		N36S	N36S	unknown	unknown	rs200427700	32317331	AKAP8	Akap8	Unknown	NA	4.15894e-05	gnomAD	37729
NP_005849	NP_062748		R381W	R378W	unknown	unknown	rs974441300	32312305	AKAP8	Akap8	Unknown	NA	4.03401e-06	gnomAD	37729
NP_005849	NP_062748		R383H	R380Q	unknown	unknown	rs933036638	32312298	AKAP8	Akap8	Unknown	NA	3.23444e-05	gnomAD	37729
NP_005849	NP_062748		T518I	T515K	unknown	unknown	rs757085860	32306560	AKAP8	Akap8	Unknown	NA	3.97652e-06	gnomAD	37729
NP_005849	NP_062748		C85W	C85S	unknown	unknown	rs1206510197	32317185	AKAP8	Akap8	Unknown	NA	3.98251e-06	gnomAD	37729
NP_055186	NP_059504		R261W	R262C	Unknown	unknown	COSM6597820	32336320	AKAP8L	Akap8l	Unknown	NA	NA	COSMIC	61223
NP_055186	NP_059504		R261W	R262C	Unknown	unknown	COSM6597819	32336320	AKAP8L	Akap8l	Unknown	NA	NA	COSMIC	61223
NP_055186	NP_059504		V420L	V420I	Unknown	unknown	COSM5781144	32333044	AKAP8L	Akap8l	Unknown	NA	NA	COSMIC	61223
NP_055186	NP_059504		V420L	V420I	Unknown	unknown	COSM5781145	32333044	AKAP8L	Akap8l	Unknown	NA	NA	COSMIC	61223
NP_055186	NP_059504		T443K	T443M	Unknown	unknown	COSM6244001	32332888	AKAP8L	Akap8l	Unknown	NA	NA	COSMIC	61223
NP_055186	NP_059504		T443K	T443M	Unknown	unknown	COSM6244000	32332888	AKAP8L	Akap8l	Unknown	NA	NA	COSMIC	61223
NP_055186	NP_059504		R511H	R511H	Unknown	unknown	COSM1391112	32332483	AKAP8L	Akap8l	Unknown	NA	NA	COSMIC	61223
NP_055186	NP_059504		R511R	R511H	Unknown	unknown	COSM6341370	32332483	AKAP8L	Akap8l	Unknown	NA	NA	COSMIC	61223
NP_055186	NP_059504		R511R	R511H	Unknown	unknown	COSM6341369	32332483	AKAP8L	Akap8l	Unknown	NA	NA	COSMIC	61223
NP_055186	NP_059504		R511H	R511H	Unknown	unknown	COSM1391111	32332483	AKAP8L	Akap8l	Unknown	NA	NA	COSMIC	61223
NP_055186	NP_059504		G37R	G37R	unknown	unknown	rs778780037	32338803	AKAP8L	Akap8l	Unknown	NA	9.23124e-05	gnomAD	61223
NP_055186	NP_059504		Q372R	Q372K	unknown	unknown	rs1164061405	32334631	AKAP8L	Akap8l	Unknown	NA	8.03613e-06	gnomAD	61223
NP_055186	NP_059504		V420I	V420I	unknown	unknown	rs919179801	32333044	AKAP8L	Akap8l	Unknown	NA	7.12601e-06	gnomAD	61223
NP_055186	NP_059504		V420A	V420I	unknown	unknown	rs1315022712	32333044	AKAP8L	Akap8l	Unknown	NA	4.01188e-06	gnomAD	61223
NP_055186	NP_059504		T443I	T443M	unknown	unknown	15895grs-?	32332888	AKAP8L	Akap8l	Unknown	NA	0	gnomAD	61223
NP_055186	NP_059504		R511H	R511H	unknown	unknown	rs775893272	32332483	AKAP8L	Akap8l	Unknown	NA	4.01249e-06	gnomAD	61223
NP_001193576	NP_065641		H127R	H127R	unknown	unknown	rs951974279	109707477	AKIP1	Akip1	Unknown	NA	NA	gnomAD	78311
NP_001193575	NP_065641		H100R	H127R	unknown	unknown	rs951974279	109707477	AKIP1	Akip1	Unknown	NA	NA	gnomAD	51480
NP_001193575	NP_065641		Y145S	Y174C	unknown	unknown	rs1461989751	109711775	AKIP1	Akip1	Unknown	NA	NA	gnomAD	51480
NP_001193576	NP_065641		Y145S	Y174C	unknown	unknown	rs1461989751	109711775	AKIP1	Akip1	Unknown	NA	NA	gnomAD	78311
NP_689976	XP_011238453		S118F	S118P	Unknown	unknown	COSM4489852	108752023	AKNAD1	Aknad1	Unknown	NA	NA	COSMIC	11747
NP_689976	NP_808527		S107L	S107P	unknown	unknown	rs763755230	108751990	AKNAD1	Aknad1	Unknown	NA	3.97905e-06	gnomAD	11745
NP_689976	NP_808527		Q387*	Q381*	unknown	unknown	rs1426492772	108756863	AKNAD1	Aknad1	Unknown	NA	7.25474e-06	gnomAD	11745
NP_689976	NP_808527		H702P	H541L	unknown	unknown	rs775020261	108775231	AKNAD1	Aknad1	Unknown	NA	7.95317e-06	gnomAD	11745
NP_689976	NP_808527		H702Y	H541L	unknown	unknown	rs1023388636	108775231	AKNAD1	Aknad1	Unknown	NA	7.95323e-06	gnomAD	11745
NP_689976	NP_808527		D762G	D600V	unknown	unknown	rs1411197276	108781156	AKNAD1	Aknad1	Unknown	NA	3.97706e-06	gnomAD	11745
NP_689976	XP_011238453		D53Y	D54G	unknown	unknown	rs745480029	108751832	AKNAD1	Aknad1	Unknown	NA	7.95786e-06	gnomAD	11747
NP_003680	NP_079613		V350A	V358I	Unknown	unknown	COSM3480716	139318221	AKR7A2	Akr7a5	Unknown	NA	NA	COSMIC	26103
NP_003680	NP_079613		V350A	V358I	unknown	unknown	rs748386566	139318221	AKR7A2	Akr7a5	Unknown	NA	1.19291e-05	gnomAD	26103
NP_003680	NP_079613		V350F	V358I	unknown	unknown	rs756498914	139318221	AKR7A2	Akr7a5	Unknown	NA	3.9764e-06	gnomAD	26103
NP_001026913	NP_081317		Q498K	Q498K	unknown	unknown	rs769669062	34711404	AL049697.1	Cfap206	Unknown	NA	6.60754e-05	gnomAD	8145
NP_001026913	NP_081317		R69Q	R69Q	unknown	unknown	rs965639371	34724892	AL049697.1	Cfap206	Unknown	NA	9.31914e-06	gnomAD	8145
NP_060469	NP_919327		L87P	L86P	unknown	unknown	rs747554047	55592236	AL136295.5	Rnf31	Unknown	NA	2.00542e-05	gnomAD	42424
NP_037529	NP_001277266		R285G	R285L	unknown	unknown	rs776523900	47688773	AL365205.1	Prickle4	Unknown	NA	5.18097e-06	gnomAD	72508
NP_037529	NP_001277266		R285G	R285L	unknown	unknown	rs776523900	47688773	AL365205.1	Prickle4	Unknown	NA	NA	gnomAD	72508
NP_073754	NP_848800		T226A	T227A	unknown	unknown	rs571919127	88469184	AL592490.1	Pcdh20	Unknown	NA	7.95773e-06	gnomAD	39062
NP_073754	NP_848800		T226N	T227A	unknown	unknown	rs765837626	88469184	AL592490.1	Pcdh20	Unknown	NA	7.95583e-06	gnomAD	39062
NP_073754	NP_848800		I230T	I231T	unknown	unknown	rs767284206	88469171	AL592490.1	Pcdh20	Unknown	NA	3.97798e-06	gnomAD	39062
NP_073754	NP_848800		E262G	E263G	unknown	unknown	rs751267885	88469075	AL592490.1	Pcdh20	Unknown	NA	7.95298e-06	gnomAD	39062
NP_073754	NP_848800		M495I	M496L	unknown	unknown	rs143227895	88468377	AL592490.1	Pcdh20	Unknown	NA	2.12235e-05	gnomAD	39062
NP_073754	NP_848800		M495V	M496L	unknown	unknown	rs758184151	88468377	AL592490.1	Pcdh20	Unknown	NA	3.97931e-06	gnomAD	39062
NP_073754	NP_848800		E513G	E514G	unknown	unknown	rs1450404430	88468322	AL592490.1	Pcdh20	Unknown	NA	3.98108e-06	gnomAD	39062
NP_073754	NP_848800		S750Y	S751P	unknown	unknown	rs1400830598	88467612	AL592490.1	Pcdh20	Unknown	NA	3.98514e-06	gnomAD	39062
NP_954635	NP_001278764		M342T	M344K	Unknown	phenotypic	COSM6598095	16092922	ALAS1	Alas1	Unknown	Mice homozygous for a reporter allele exhibit embryonic lethality.	NA	COSMIC	15897
NP_954635	NP_065584		M342T	M344K	Unknown	phenotypic	COSM6598095	16092922	ALAS1	Alas1	Unknown	Mice homozygous for a reporter allele exhibit embryonic lethality.	NA	COSMIC	15898
NP_954635	NP_001278764		L601V	L603I	Unknown	unknown	COSM384798	106234159	ALAS1	Alas1	Unknown	NA	NA	COSMIC	15897
NP_954635	NP_001278764		V291M	V293I	unknown	unknown	rs1371061416	106239646	ALAS1	Alas1	Unknown	NA	NA	gnomAD	15897
NP_954635	NP_001278764		V291M	V293I	unknown	unknown	rs1371061416	106239646	ALAS1	Alas1	Unknown	NA	3.97687e-06	gnomAD	15897
NP_000468	NP_033784		D536D	D536E	Uncertain significance	unknown	rs56042353	90472640	ALB	Alb	Hyperthyroxinemia, dysalbuminemic	NA	0.00262	ClinVar	64954
NP_000468	NP_033784		D536D	D536E	LOW	unknown	rs56042353	90472640	ALB	Alb	Unknown	NA	NA	dbSNP	64954
NP_000468	NP_033784		D113G	D113A	unknown	unknown	rs746325793	90464051	ALB	Alb	Unknown	NA	7.95722e-06	gnomAD	64954
NP_001618	NP_033785		H508Q	H508L	MODERATE	unknown	rs75636202	52268813	ALCAM	Alcam	Unknown	NA	NA	dbSNP	45050
NP_001618	NP_033785		K189E	K189N		unknown	COSM7274833	52295187	ALCAM	Alcam	Unknown	NA	NA	COSMIC	45050
NP_001618	NP_033785		K189E	K189N	unknown	unknown	rs776014875	52295187	ALCAM	Alcam	Unknown	NA	3.98e-06	gnomAD	45050
NP_001230209	NP_033785		K189E	K189N	unknown	unknown	rs776014875	52295187	ALCAM	Alcam	Unknown	NA	NA	gnomAD	88965
NP_001618	NP_033785		H508Q	H508L	unknown	unknown	rs75636202	52268813	ALCAM	Alcam	Unknown	NA	4.14384e-06	gnomAD	45050
NP_699160	NP_666066		A596A	A596V	LOW	unknown	rs113016464	45144664	ALDH16A1	Aldh16a1	Unknown	NA	NA	dbSNP	24724
NP_001138868	NP_666066		A545A	A596V	LOW	unknown	rs113016464	45144664	ALDH16A1	Aldh16a1	Unknown	NA	NA	dbSNP	87157
NP_699160	NP_666066		R135Q	R135Q	Unknown	unknown	COSM6598139	45147979	ALDH16A1	Aldh16a1	Unknown	NA	NA	COSMIC	24724
NP_699160	NP_666066		R256C	R256C	NEUTRAL	unknown	COSM1395243	45147308	ALDH16A1	Aldh16a1	Unknown	NA	NA	COSMIC	24724
NP_699160	NP_666066		A31A	A31V	Unknown	unknown	COSM5811391	45149765	ALDH16A1	Aldh16a1	Unknown	NA	NA	COSMIC	24724
NP_699160	NP_666066		D670D	D670E	NEUTRAL	unknown	COSM3389211	45143227	ALDH16A1	Aldh16a1	Unknown	NA	NA	COSMIC	24724
NP_699160	NP_666066		R135Q	R135Q	unknown	unknown	rs148896743	45147979	ALDH16A1	Aldh16a1	Unknown	NA	0.000220016	gnomAD	24724
NP_699160	NP_666066		V168L	V168A	unknown	unknown	rs765938910	45147799	ALDH16A1	Aldh16a1	Unknown	NA	1.19726e-05	gnomAD	24724
NP_699160	NP_666066		R256G	R256C	unknown	unknown	rs756830979	45147308	ALDH16A1	Aldh16a1	Unknown	NA	4.95064e-06	gnomAD	24724
NP_699160	NP_666066		R256H	R256H	unknown	unknown	rs569748998	45147307	ALDH16A1	Aldh16a1	Unknown	NA	4.92931e-06	gnomAD	24724
NP_699160	NP_666066		R256C	R256C	unknown	unknown	rs756830979	45147308	ALDH16A1	Aldh16a1	Unknown	NA	2.97039e-05	gnomAD	24724
NP_699160	NP_666066		T275M	T275K	unknown	unknown	rs757470231	45147250	ALDH16A1	Aldh16a1	Unknown	NA	9.55457e-06	gnomAD	24724
NP_699160	NP_666066		V373L	V373L	unknown	unknown	rs1163184212	45146271	ALDH16A1	Aldh16a1	Unknown	NA	1.59565e-05	gnomAD	24724
NP_699160	NP_666066		A596V	A596V	unknown	unknown	rs866300390	45144664	ALDH16A1	Aldh16a1	Unknown	NA	1.89833e-05	gnomAD	24724
NP_699160	NP_666066		D670E	D670E	unknown	unknown	rs781582861	45143227	ALDH16A1	Aldh16a1	Unknown	NA	1.23631e-05	gnomAD	24724
NP_003879	NP_033048		A151A	A151S	Benign	unknown	rs16939660	71255121	ALDH1A2	Aldh1a2	not provided	NA	0.00835	ClinVar	32127
NP_733797	NP_033048		A151A	A151S	LOW	unknown	rs16939660	71255121	ALDH1A2	Aldh1a2	Unknown	NA	NA	dbSNP	73638
NP_733797	NP_033048		A151S	A151S	MODERATE	unknown	rs115875978	71255121	ALDH1A2	Aldh1a2	Unknown	NA	NA	dbSNP	73638
NP_003879	NP_033048		A151A	A151S	LOW	unknown	rs16939660	71255121	ALDH1A2	Aldh1a2	Unknown	NA	NA	dbSNP	32127
NP_733798	NP_033048		A55S	A151S	MODERATE	unknown	rs115875978	71255121	ALDH1A2	Aldh1a2	Unknown	NA	NA	dbSNP	5986
NP_001193826	NP_033048		A130S	A151S	MODERATE	unknown	rs115875978	71255121	ALDH1A2	Aldh1a2	Unknown	NA	NA	dbSNP	3548
NP_733798	NP_033048		A55A	A151S	LOW	unknown	rs16939660	71255121	ALDH1A2	Aldh1a2	Unknown	NA	NA	dbSNP	5986
NP_001193826	NP_033048		A130A	A151S	LOW	unknown	rs16939660	71255121	ALDH1A2	Aldh1a2	Unknown	NA	NA	dbSNP	3548
NP_003879	NP_033048		A151S	A151S	MODERATE	unknown	rs115875978	71255121	ALDH1A2	Aldh1a2	Unknown	NA	NA	dbSNP	32127
NP_003879	NP_033048		R104H	R104H		unknown	COSM963324	71253004	ALDH1A2	Aldh1a2	Unknown	NA	NA	COSMIC	32127
NP_003879	NP_033048		I40I	I40F	Unknown	unknown	COSM6598187	71252598	ALDH1A2	Aldh1a2	Unknown	NA	NA	COSMIC	32127
NP_003879	NP_033048		D98G	D98V	Unknown	unknown	COSM6077619	71252986	ALDH1A2	Aldh1a2	Unknown	NA	NA	COSMIC	32127
NP_001193826	NP_033048		R83H	R104H	unknown	unknown	rs769522277	71253004	ALDH1A2	Aldh1a2	Unknown	NA	NA	gnomAD	3548
NP_003879	NP_033048		R104H	R104H	unknown	unknown	rs769522277	71253004	ALDH1A2	Aldh1a2	Unknown	NA	3.97886e-06	gnomAD	32127
NP_003879	NP_033048		A151T	A151S	unknown	unknown	rs115875978	71255121	ALDH1A2	Aldh1a2	Unknown	NA	3.98086e-06	gnomAD	32127
NP_003879	NP_033048		A151S	A151S	unknown	unknown	rs115875978	71255121	ALDH1A2	Aldh1a2	Unknown	NA	0.000732531	gnomAD	32127
NP_001193826	NP_033048		A130S	A151S	unknown	unknown	rs115875978	71255121	ALDH1A2	Aldh1a2	Unknown	NA	0.00191205	gnomAD	3548
NP_001193826	NP_033048		A130T	A151S	unknown	unknown	rs115875978	71255121	ALDH1A2	Aldh1a2	Unknown	NA	NA	gnomAD	3548
NP_003879	NP_033048		A198V	A198S	unknown	unknown	rs754414994	71263823	ALDH1A2	Aldh1a2	Unknown	NA	3.98264e-06	gnomAD	32127
NP_001193826	NP_033048		A177V	A198S	unknown	unknown	rs754414994	71263823	ALDH1A2	Aldh1a2	Unknown	NA	NA	gnomAD	3548
NP_001193826	NP_033048		N272T	N293D	unknown	unknown	rs766296622	71281682	ALDH1A2	Aldh1a2	Unknown	NA	NA	gnomAD	3548
NP_003879	NP_033048		N293T	N293D	unknown	unknown	rs766296622	71281682	ALDH1A2	Aldh1a2	Unknown	NA	3.97912e-06	gnomAD	32127
NP_001193826	NP_033048		A278G	A299T	unknown	unknown	rs1276511608	71281700	ALDH1A2	Aldh1a2	Unknown	NA	NA	gnomAD	3548
NP_003879	NP_033048		A299G	A299T	unknown	unknown	rs1276511608	71281700	ALDH1A2	Aldh1a2	Unknown	NA	3.97931e-06	gnomAD	32127
NP_003879	NP_033048		L301F	L301V	unknown	unknown	rs1382221127	71281706	ALDH1A2	Aldh1a2	Unknown	NA	4.0015e-06	gnomAD	32127
NP_001193826	NP_033048		L280F	L301V	unknown	unknown	rs1382221127	71281706	ALDH1A2	Aldh1a2	Unknown	NA	NA	gnomAD	3548
NP_001193826	NP_033048		I19M	I40F	unknown	unknown	rs145131555	71252598	ALDH1A2	Aldh1a2	Unknown	NA	3.18593e-05	gnomAD	3548
NP_001193826	NP_033048		I19V	I40F	unknown	unknown	rs759685447	71252598	ALDH1A2	Aldh1a2	Unknown	NA	NA	gnomAD	3548
NP_003879	NP_033048		I40V	I40F	unknown	unknown	rs759685447	71252598	ALDH1A2	Aldh1a2	Unknown	NA	3.98467e-06	gnomAD	32127
NP_003879	NP_033048		I40M	I40F	unknown	unknown	rs145131555	71252598	ALDH1A2	Aldh1a2	Unknown	NA	7.08341e-06	gnomAD	32127
NP_003879	NP_033048		I6M	I6F	unknown	unknown	rs780158113	71215862	ALDH1A2	Aldh1a2	Unknown	NA	4.3207e-06	gnomAD	32127
NP_001193826	NP_033048		D77G	D98V	unknown	unknown	rs759343623	71252986	ALDH1A2	Aldh1a2	Unknown	NA	NA	gnomAD	3548
NP_003879	NP_033048		D98G	D98V	unknown	unknown	rs759343623	71252986	ALDH1A2	Aldh1a2	Unknown	NA	3.98035e-06	gnomAD	32127
NP_000684	NP_444310		F422L	F422L	Unknown	phenotypic	COSM433593	13875057	ALDH1A3	Aldh1a3	Unknown	Homozygotes for a null allele have a shorter ventral retina and severe nasal defects including choanal atresia which leads to lethal respiratory distress shortly after at birth. Homozygotes for another null allele lack a vitreous body and show neural retina thickening and a retrolenticular membrane.	NA	COSMIC	9306
NP_000684	NP_444310		T278T	T278A	Likely benign	unknown	rs751008211	66407852	ALDH1A3	Aldh1a3	not provided	NA	0.00011	ClinVar	9306
NP_000684	NP_444310		R341L	R341G	Unknown	unknown	COSM959595	66406021	ALDH1A3	Aldh1a3	Unknown	NA	NA	COSMIC	9306
NP_000684	NP_444310		V416L	V416A	Unknown	unknown	COSM6307380	66400222	ALDH1A3	Aldh1a3	Unknown	NA	NA	COSMIC	9306
NP_000684	NP_444310		I156V	I156V	unknown	unknown	rs113686214	66412910	ALDH1A3	Aldh1a3	Unknown	NA	4.04416e-06	gnomAD	9306
NP_001280744	NP_444310		R234W	R341G	unknown	unknown	rs780448831	66406021	ALDH1A3	Aldh1a3	Unknown	NA	3.18817e-05	gnomAD	38902
NP_000684	NP_444310		R341W	R341G	unknown	unknown	rs780448831	66406021	ALDH1A3	Aldh1a3	Unknown	NA	2.47789e-05	gnomAD	9306
NP_000684	NP_444310		V416M	V416A	unknown	unknown	rs755655303	66400222	ALDH1A3	Aldh1a3	Unknown	NA	3.98302e-06	gnomAD	9306
NP_001280744	NP_444310		V309M	V416A	unknown	unknown	rs755655303	66400222	ALDH1A3	Aldh1a3	Unknown	NA	NA	gnomAD	38902
NP_000683	NP_082546		R147Q	R149H	Unknown	unknown	COSM6598206	45802909	ALDH1B1	Aldh1b1	Unknown	NA	NA	COSMIC	87915
NP_000683	NP_082546		T467A	T469A	Unknown	unknown	COSM109033	45803868	ALDH1B1	Aldh1b1	Unknown	NA	NA	COSMIC	87915
NP_000683	NP_082546		R147Q	R149H	unknown	unknown	rs770591719	45802909	ALDH1B1	Aldh1b1	Unknown	NA	7.07874e-05	gnomAD	87915
NP_000683	NP_082546		D297Y	D299G	unknown	unknown	rs771932519	45803359	ALDH1B1	Aldh1b1	Unknown	NA	3.18634e-05	gnomAD	87915
NP_000683	NP_082546		C320Y	C322R	unknown	unknown	rs1408596824	45803427	ALDH1B1	Aldh1b1	Unknown	NA	7.95469e-06	gnomAD	87915
NP_000683	NP_082546		F335L	F337V	unknown	unknown	rs1375574868	45803472	ALDH1B1	Aldh1b1	Unknown	NA	3.97788e-06	gnomAD	87915
NP_000683	NP_082546		G395D	G397C	unknown	unknown	rs773632228	45803652	ALDH1B1	Aldh1b1	Unknown	NA	1.41425e-05	gnomAD	87915
NP_000683	NP_082546		G395R	G397C	unknown	unknown	rs769458356	45803652	ALDH1B1	Aldh1b1	Unknown	NA	3.97681e-06	gnomAD	87915
NP_000683	NP_082546		G395V	G397C	unknown	unknown	rs773632228	45803652	ALDH1B1	Aldh1b1	Unknown	NA	3.97671e-06	gnomAD	87915
NP_997296	NP_001182661		T106M	T104M	unknown	unknown	rs370015105	6389512	ALKAL1	Alkal1	Unknown	NA	2.14921e-05	gnomAD	80949
NP_997296	NP_001182661		V84A	V82A	unknown	unknown	rs752033544	6389446	ALKAL1	Alkal1	Unknown	NA	3.98877e-06	gnomAD	80949
NP_631917	NP_081220		I146M	I146F	unknown	unknown	rs777193889	94001448	ALKBH3	Alkbh3	Unknown	NA	1.19374e-05	gnomAD	58826
NP_060228	NP_766531		A45A	A45T	NEUTRAL	unknown	COSM3387731	60538555	ALKBH5	Alkbh5	Unknown	NA	NA	COSMIC	12689
NP_060228	NP_766531		R106L	R107G	unknown	unknown	rs751736728	60538741	ALKBH5	Alkbh5	Unknown	NA	4.05531e-06	gnomAD	12689
NP_060228	NP_766531		A43S	A43S	unknown	unknown	rs1187380646	60538549	ALKBH5	Alkbh5	Unknown	NA	8.86054e-06	gnomAD	12689
NP_060228	NP_766531		A43T	A43S	unknown	unknown	rs1187380646	60538549	ALKBH5	Alkbh5	Unknown	NA	8.86054e-06	gnomAD	12689
NP_060228	NP_766531		A45T	A45T	unknown	unknown	rs1474016096	60538555	ALKBH5	Alkbh5	Unknown	NA	8.7111e-06	gnomAD	12689
NP_060228	NP_766531		A45V	A45T	unknown	unknown	rs758673141	60538555	ALKBH5	Alkbh5	Unknown	NA	1.71922e-05	gnomAD	12689
NP_055935	NP_660258		E3663G	E2757G	Uncertain significance	phenotypic	rs377418428	13844594	ALMS1	Alms1	Alstrom syndrome	Homozygous null mice display obesity starting after puberty, hypogonadism, hyperinsulinemia, male-specific hyperglycemia, retinal dysfunction, and late-onset hearing loss.	1e-05	ClinVar	42825
NP_055935	NP_660258		P4001S	P3093T	Uncertain significance	phenotypic	rs767061718	8456103	ALMS1	Alms1	Alstrom syndrome	Homozygous null mice display obesity starting after puberty, hypogonadism, hyperinsulinemia, male-specific hyperglycemia, retinal dysfunction, and late-onset hearing loss.	0	ClinVar	42825
NP_055935	XP_006506113		N2211D	N1841K	Uncertain significance	unknown	rs780909821	85622309	ALMS1	Alms1	Alstrom syndrome	NA	4e-05	ClinVar	42824
NP_055935	XP_006506113		L4030P	L3591P	Uncertain significance	unknown	rs372910832	85696789	ALMS1	Alms1	Alstrom syndrome	NA	4e-05	ClinVar	42824
NP_000688	NP_031466		N400K	N400D	Unknown	unknown	COSM1660500	70247310	ALOX12	Alox12	Unknown	NA	NA	COSMIC	22066
NP_000688	NP_031466		E110*	E110G	unknown	unknown	rs1402394653	70254417	ALOX12	Alox12	Unknown	NA	6.59283e-06	gnomAD	22066
NP_000688	NP_031466		R348*	R348L	unknown	unknown	rs141346813	70250165	ALOX12	Alox12	Unknown	NA	2.12112e-05	gnomAD	22066
NP_000688	NP_031466		V572A	V572L	unknown	unknown	rs371095990	70242783	ALOX12	Alox12	Unknown	NA	3.97985e-06	gnomAD	22066
NP_001130	NP_033789		R386C	R386L	Likely pathogenic	unknown	rs750066836	69165936	ALOX12B	Alox12b	not provided	NA	3e-05	ClinVar	78020
NP_001130	NP_033789		Y566C	Y566*	Likely pathogenic	unknown	7821rs-?	69168821	ALOX12B	Alox12b	Autosomal recessive congenital ichthyosis 2	NA	NA	ClinVar	78020
NP_001131	NP_033790		V100M	V101A		unknown	COSM1182570	70350752	ALOX15	Alox15	Unknown	NA	NA	COSMIC	9379
NP_001131	NP_033790		V100L	V101A	unknown	unknown	rs1241777609	70350752	ALOX15	Alox15	Unknown	NA	3.98839e-06	gnomAD	9379
NP_001131	NP_033790		H392Y	H393L	unknown	unknown	rs777843558	70346153	ALOX15	Alox15	Unknown	NA	7.95608e-06	gnomAD	9379
NP_001131	NP_033790		D446A	D447G	unknown	unknown	rs752759635	70345898	ALOX15	Alox15	Unknown	NA	3.98092e-06	gnomAD	9379
NP_001034220	NP_033791		I451I	I481F	LOW	unknown	rs11541083	69186482	ALOX15B	Alox8	Unknown	NA	NA	dbSNP	91897
NP_001132	NP_033791		I480I	I481F	LOW	unknown	rs11541083	69186482	ALOX15B	Alox8	Unknown	NA	NA	dbSNP	78691
NP_001034219	NP_033791		I451I	I481F	LOW	unknown	rs11541083	69186482	ALOX15B	Alox8	Unknown	NA	NA	dbSNP	48578
NP_001132	NP_033791		D169G	D170G	NEUTRAL	unknown	COSM4580241	69191590	ALOX15B	Alox8	Unknown	NA	NA	COSMIC	78691
NP_001132	NP_033791		D169V	D170G	NEUTRAL	unknown	COSM1480160	69191590	ALOX15B	Alox8	Unknown	NA	NA	COSMIC	78691
NP_001132	NP_033791		I480I	I481F	NEUTRAL	unknown	COSM7225051	69186482	ALOX15B	Alox8	Unknown	NA	NA	COSMIC	78691
NP_001132	NP_033791		D169G	D170G	unknown	unknown	rs1277145991	69191590	ALOX15B	Alox8	Unknown	NA	7.07104e-06	gnomAD	78691
NP_001132	NP_033791		R208G	R209G	unknown	unknown	rs905548726	69189889	ALOX15B	Alox8	Unknown	NA	1.00314e-05	gnomAD	78691
NP_001132	NP_033791		Y472C	Y473C	unknown	unknown	rs1190732649	69186505	ALOX15B	Alox8	Unknown	NA	3.97858e-06	gnomAD	78691
NP_000689	NP_033792		Y516Y	Y516F	NEUTRAL	unknown	COSM4014265	116413468	ALOX5	Alox5	Unknown	NA	NA	COSMIC	59236
NP_001620	NP_033793		D2Y	D2G	unknown	unknown	rs764814001	149265117	ALOX5AP	Alox5ap	Unknown	NA	3.97782e-06	gnomAD	23153
NP_112603	NP_031459		V164M	V163A	unknown	phenotypic	rs1207222845	16265061	ALPG	Alppl2	Unknown	Mice homozygous for a knock-out allele exhibit strain background-dependent differences in the timing of preimplantation cleavage and development, embryo survival, gestational length and litter size.	3.98324e-06	gnomAD	54469
NP_112603	XP_006529145		V164M	V163A	unknown	phenotypic	rs1207222845	16265061	ALPG	Alppl2	Unknown	Mice homozygous for a knock-out allele exhibit strain background-dependent differences in the timing of preimplantation cleavage and development, embryo survival, gestational length and litter size.	3.98324e-06	gnomAD	54467
NP_112603	XP_011246206		V164M	V163A	unknown	phenotypic	rs1207222845	16265061	ALPG	Alppl2	Unknown	Mice homozygous for a knock-out allele exhibit strain background-dependent differences in the timing of preimplantation cleavage and development, embryo survival, gestational length and litter size.	3.98324e-06	gnomAD	54468
NP_112603	NP_031459		G423R	G422C	MODERATE	unknown	rs145179673	87087462	ALPG	Alppl2	Unknown	NA	NA	dbSNP	54469
NP_112603	NP_031459		M285T	M284K	unknown	unknown	rs1430234461	87088176	ALPG	Alppl2	Unknown	NA	4.15724e-06	gnomAD	54469
NP_112603	NP_031459		V373I	V372I	unknown	unknown	rs1345305890	87087724	ALPG	Alppl2	Unknown	NA	4.94267e-05	gnomAD	54469
NP_112603	NP_031459		G423R	G422C	unknown	unknown	rs145179673	87087462	ALPG	Alppl2	Unknown	NA	0.00110496	gnomAD	54469
NP_112603	NP_031459		T67M	T66I	unknown	unknown	rs377699892	87089373	ALPG	Alppl2	Unknown	NA	2.47656e-05	gnomAD	54469
NP_001622	NP_031458		S174L	S174P	Unknown	unknown	COSM5685328	87125924	ALPI	Akp3	Unknown	NA	NA	COSMIC	57429
NP_001622	NP_031458		E26D	E26K		unknown	COSM309062	87125166	ALPI	Akp3	Unknown	NA	NA	COSMIC	57429
NP_001622	NP_031458		R269H	R269H	NEUTRAL	unknown	COSM3049258	87126548	ALPI	Akp3	Unknown	NA	NA	COSMIC	57429
NP_001622	NP_031458		F353F	F353I	NEUTRAL	unknown	COSM6598739	87127001	ALPI	Akp3	Unknown	NA	NA	COSMIC	57429
NP_001622	NP_031458		Y102*	Y102C	unknown	unknown	rs1473899671	87125631	ALPI	Akp3	Unknown	NA	3.99754e-06	gnomAD	57429
NP_001622	NP_031458		S174P	S174P	unknown	unknown	rs544509507	87125924	ALPI	Akp3	Unknown	NA	3.98232e-06	gnomAD	57429
NP_001622	NP_031458		S174L	S174P	unknown	unknown	rs746696173	87125924	ALPI	Akp3	Unknown	NA	1.41591e-05	gnomAD	57429
NP_001622	NP_031458		R269H	R269H	unknown	unknown	rs903671931	87126548	ALPI	Akp3	Unknown	NA	7.07594e-06	gnomAD	57429
NP_001622	NP_031458		F353L	F353I	unknown	unknown	rs551977075	87127001	ALPI	Akp3	Unknown	NA	1.19358e-05	gnomAD	57429
NP_001622	NP_031458		G517E	G547R	unknown	unknown	rs1283815693	87127871	ALPI	Akp3	Unknown	NA	0	gnomAD	57429
NP_001095876	NP_082084		N175D	N175K	MODERATE	unknown	rs6533616	127687592	ALPK1	Alpk1	Unknown	NA	NA	dbSNP	78171
NP_001240813	NP_082084		N97D	N175K	MODERATE	unknown	rs6533616	127687592	ALPK1	Alpk1	Unknown	NA	NA	dbSNP	2477
NP_001095876	NP_082084		N175D	N175K	NEUTRAL	unknown	COSM3736330	127687592	ALPK1	Alpk1	Unknown	NA	NA	COSMIC	78171
NP_001095876	NP_082084		K478K	K478R	NEUTRAL	unknown	COSM6997021	127680920	ALPK1	Alpk1	Unknown	NA	NA	COSMIC	78171
NP_001095876	NP_082084		V7A	V7M		unknown	COSM1671211	127729373	ALPK1	Alpk1	Unknown	NA	NA	COSMIC	78171
NP_001095876	NP_082084		S957Y	S943P	Unknown	unknown	COSM201535	127679526	ALPK1	Alpk1	Unknown	NA	NA	COSMIC	78171
NP_001095876	NP_082084		V1052I	V1038A	unknown	unknown	rs750164837	127677719	ALPK1	Alpk1	Unknown	NA	1.60438e-05	gnomAD	78171
NP_001095876	NP_082084		N175D	N175K	unknown	unknown	rs6533616	127687592	ALPK1	Alpk1	Unknown	NA	0.0780294	gnomAD	78171
NP_001095876	NP_082084		D19Y	D19V	unknown	unknown	rs199994656	127729336	ALPK1	Alpk1	Unknown	NA	3.98019e-06	gnomAD	78171
NP_001095876	NP_082084		H273Q	H273L	unknown	unknown	rs771529156	127683590	ALPK1	Alpk1	Unknown	NA	3.98826e-06	gnomAD	78171
NP_001095876	NP_082084		S34R	S34C	unknown	unknown	rs543243733	127729292	ALPK1	Alpk1	Unknown	NA	0	gnomAD	78171
NP_001095876	NP_082084		H418L	H418L	unknown	unknown	rs770082742	127681100	ALPK1	Alpk1	Unknown	NA	3.98143e-06	gnomAD	78171
NP_001095876	NP_082084		H418Y	H418L	unknown	unknown	rs748107533	127681100	ALPK1	Alpk1	Unknown	NA	1.19444e-05	gnomAD	78171
NP_443179	NP_001032371		K829N	K811N	MODERATE	unknown	rs3809973	65307289	ALPK2	Alpk2	Unknown	NA	NA	dbSNP	56091
NP_443179	NP_001032371		Q1376K	Q1348H	NEUTRAL	unknown	COSM2880791	65305678	ALPK2	Alpk2	Unknown	NA	NA	COSMIC	56091
NP_443179	NP_001032371		I1792I	I1765F	Unknown	unknown	COSM3526722	65300141	ALPK2	Alpk2	Unknown	NA	NA	COSMIC	56091
NP_443179	NP_001032371		H2018Y	H1991L	Unknown	unknown	COSM5526535	65281072	ALPK2	Alpk2	Unknown	NA	NA	COSMIC	56091
NP_443179	NP_001032371		F366F	F352L	NEUTRAL	unknown	COSM1389339	65349882	ALPK2	Alpk2	Unknown	NA	NA	COSMIC	56091
NP_443179	NP_001032371		K829N	K811N	NEUTRAL	unknown	COSM3756173	65307289	ALPK2	Alpk2	Unknown	NA	NA	COSMIC	56091
NP_443179	NP_001032371		D1302G	D1274V	unknown	unknown	rs767191439	65305901	ALPK2	Alpk2	Unknown	NA	2.12507e-05	gnomAD	56091
NP_443179	NP_001032371		Q1453E	Q1421K	unknown	unknown	rs1379096280	65305461	ALPK2	Alpk2	Unknown	NA	3.98556e-06	gnomAD	56091
NP_443179	NP_001032371		Q1453R	Q1421K	unknown	unknown	rs1282436812	65305461	ALPK2	Alpk2	Unknown	NA	1.19558e-05	gnomAD	56091
NP_443179	NP_001032371		T17A	T17S	unknown	unknown	rs775721563	65378076	ALPK2	Alpk2	Unknown	NA	4.03877e-06	gnomAD	56091
NP_443179	NP_001032371		R1915H	R1888H	unknown	unknown	rs140586410	65291452	ALPK2	Alpk2	Unknown	NA	3.53822e-05	gnomAD	56091
NP_443179	NP_001032371		H2018P	H1991L	unknown	unknown	rs746079272	65281072	ALPK2	Alpk2	Unknown	NA	7.97512e-06	gnomAD	56091
NP_443179	NP_001032371		D2113H	D2086E	unknown	unknown	rs1252630637	65266248	ALPK2	Alpk2	Unknown	NA	3.9953e-06	gnomAD	56091
NP_443179	NP_001032371		K265E	K251R	unknown	unknown	rs747770821	65350184	ALPK2	Alpk2	Unknown	NA	1.76778e-05	gnomAD	56091
NP_443179	NP_001032371		V30M	V30M	unknown	unknown	rs771974645	65378037	ALPK2	Alpk2	Unknown	NA	2.01481e-05	gnomAD	56091
NP_443179	NP_001032371		L357S	L343S	unknown	unknown	rs758477767	65349908	ALPK2	Alpk2	Unknown	NA	1.76912e-05	gnomAD	56091
NP_443179	NP_001032371		G560D	G544V	unknown	unknown	rs758759943	65349305	ALPK2	Alpk2	Unknown	NA	1.1954e-05	gnomAD	56091
NP_443179	NP_001032371		G560V	G544V	unknown	unknown	rs758759943	65349305	ALPK2	Alpk2	Unknown	NA	7.08296e-06	gnomAD	56091
NP_443179	NP_001032371		K829N	K811N	unknown	unknown	rs3809973	65307289	ALPK2	Alpk2	Unknown	NA	0.468735	gnomAD	56091
NP_000469	NP_001274101		A485V	A485V	Likely pathogenic	phenotypic	rs886044912	16253482	ALPL	Alpl	Low alkaline phosphatase	Homozygotes for targeted null mutations exhibit hypophosphatemia, growth impairment, elevated pyridoxal 5'-phosphate levels, seizures, poorly mineralized bone and teeth, and preweaning lethality.	1e-05	ClinVar	64171
NP_000469	NP_031457		A485V	A485V	Likely pathogenic	phenotypic	rs886044912	16253482	ALPL	Alpl	Low alkaline phosphatase	Homozygotes for targeted null mutations exhibit hypophosphatemia, growth impairment, elevated pyridoxal 5'-phosphate levels, seizures, poorly mineralized bone and teeth, and preweaning lethality.	1e-05	ClinVar	64173
NP_000469	XP_006538560		A485V	A485V	Likely pathogenic	phenotypic	rs886044912	16253482	ALPL	Alpl	Low alkaline phosphatase	Homozygotes for targeted null mutations exhibit hypophosphatemia, growth impairment, elevated pyridoxal 5'-phosphate levels, seizures, poorly mineralized bone and teeth, and preweaning lethality.	1e-05	ClinVar	64177
NP_000469	XP_006538561		A485V	A485V	Likely pathogenic	phenotypic	rs886044912	16253482	ALPL	Alpl	Low alkaline phosphatase	Homozygotes for targeted null mutations exhibit hypophosphatemia, growth impairment, elevated pyridoxal 5'-phosphate levels, seizures, poorly mineralized bone and teeth, and preweaning lethality.	1e-05	ClinVar	64175
NP_000469	XP_006538563		A485V	A485V	Likely pathogenic	phenotypic	rs886044912	16253482	ALPL	Alpl	Low alkaline phosphatase	Homozygotes for targeted null mutations exhibit hypophosphatemia, growth impairment, elevated pyridoxal 5'-phosphate levels, seizures, poorly mineralized bone and teeth, and preweaning lethality.	1e-05	ClinVar	64174
NP_000469	XP_017175413		A485V	A485V	Likely pathogenic	phenotypic	rs886044912	16253482	ALPL	Alpl	Low alkaline phosphatase	Homozygotes for targeted null mutations exhibit hypophosphatemia, growth impairment, elevated pyridoxal 5'-phosphate levels, seizures, poorly mineralized bone and teeth, and preweaning lethality.	1e-05	ClinVar	64172
NP_001623	NP_001074551		I213M	I211F	NEUTRAL	unknown	COSM1406210	87100469	ALPP	Alpi	Unknown	NA	NA	COSMIC	52904
NP_001623	NP_001074551		Y415Y	Y413F	NEUTRAL	unknown	COSM295254	87099117	ALPP	Alpi	Unknown	NA	NA	COSMIC	52904
NP_001623	NP_001074551		D113H	D111E	unknown	unknown	rs1253988164	87100834	ALPP	Alpi	Unknown	NA	3.9834e-06	gnomAD	52904
NP_001623	NP_001074551		D113E	D111E	unknown	unknown	rs775513971	87100834	ALPP	Alpi	Unknown	NA	4.38202e-05	gnomAD	52904
NP_001623	NP_001074551		V383I	V381A	unknown	unknown	rs1376272901	87099414	ALPP	Alpi	Unknown	NA	3.28731e-05	gnomAD	52904
NP_001623	NP_001074551		Y415H	Y413F	unknown	unknown	rs150830244	87099117	ALPP	Alpi	Unknown	NA	3.98498e-06	gnomAD	52904
NP_112603	NP_031459		G423C	G422C	NEUTRAL	unknown	COSM477077	87087462	ALPG	Alppl2	Unknown	NA	NA	COSMIC	54469
NP_112603	NP_031459		T67M	T66I	Unknown	unknown	COSM7260789	87089373	ALPG	Alppl2	Unknown	NA	NA	COSMIC	54469
NP_065970	NP_001153420		G209A	G209S	Unknown	phenotypic	COSM385466	5152901	ALS2	Als2	Unknown	Homozygous null mutations in this gene may result in increased body weight, altered endosome trafficking, modest motor behavioral abnormalities, altered anxiety responses, impaired axonal transport, and mild neurolopathogical deficits including axonal degeneration in the corticospinal tract.	NA	COSMIC	46886
NP_001129217	NP_001153420		A272T	A272V	NEUTRAL	phenotypic	COSM1153704	5153516	ALS2	Als2	Unknown	Homozygous null mutations in this gene may result in increased body weight, altered endosome trafficking, modest motor behavioral abnormalities, altered anxiety responses, impaired axonal transport, and mild neurolopathogical deficits including axonal degeneration in the corticospinal tract.	NA	COSMIC	47549
NP_065970	NP_001153420		A272T	A272V	NEUTRAL	phenotypic	COSM1014974	5153516	ALS2	Als2	Unknown	Homozygous null mutations in this gene may result in increased body weight, altered endosome trafficking, modest motor behavioral abnormalities, altered anxiety responses, impaired axonal transport, and mild neurolopathogical deficits including axonal degeneration in the corticospinal tract.	NA	COSMIC	46886
NP_065970	NP_082993		G209A	G209S	Unknown	phenotypic	COSM385466	5152901	ALS2	Als2	Unknown	Homozygous null mutations in this gene may result in increased body weight, altered endosome trafficking, modest motor behavioral abnormalities, altered anxiety responses, impaired axonal transport, and mild neurolopathogical deficits including axonal degeneration in the corticospinal tract.	NA	COSMIC	46885
NP_001129217	NP_082993		A272T	A272V	NEUTRAL	phenotypic	COSM1153704	5153516	ALS2	Als2	Unknown	Homozygous null mutations in this gene may result in increased body weight, altered endosome trafficking, modest motor behavioral abnormalities, altered anxiety responses, impaired axonal transport, and mild neurolopathogical deficits including axonal degeneration in the corticospinal tract.	NA	COSMIC	47548
NP_065970	NP_082993		A272T	A272V	NEUTRAL	phenotypic	COSM1014974	5153516	ALS2	Als2	Unknown	Homozygous null mutations in this gene may result in increased body weight, altered endosome trafficking, modest motor behavioral abnormalities, altered anxiety responses, impaired axonal transport, and mild neurolopathogical deficits including axonal degeneration in the corticospinal tract.	NA	COSMIC	46885
NP_065970	NP_001153420		G209S	G209S	unknown	phenotypic	rs1436755139	5152901	ALS2	Als2	Unknown	Homozygous null mutations in this gene may result in increased body weight, altered endosome trafficking, modest motor behavioral abnormalities, altered anxiety responses, impaired axonal transport, and mild neurolopathogical deficits including axonal degeneration in the corticospinal tract.	4.01332e-06	gnomAD	46886
NP_065970	NP_001153420		M242T	M242T	unknown	phenotypic	rs200733209	16296158	ALS2	Als2	Unknown	Homozygous null mutations in this gene may result in increased body weight, altered endosome trafficking, modest motor behavioral abnormalities, altered anxiety responses, impaired axonal transport, and mild neurolopathogical deficits including axonal degeneration in the corticospinal tract.	0.000153073	gnomAD	46886
NP_065970	NP_001153420		A272V	A272V	unknown	phenotypic	rs769548352	5153516	ALS2	Als2	Unknown	Homozygous null mutations in this gene may result in increased body weight, altered endosome trafficking, modest motor behavioral abnormalities, altered anxiety responses, impaired axonal transport, and mild neurolopathogical deficits including axonal degeneration in the corticospinal tract.	2.80509e-05	gnomAD	46886
NP_065970	NP_082993		G209S	G209S	unknown	phenotypic	rs1436755139	5152901	ALS2	Als2	Unknown	Homozygous null mutations in this gene may result in increased body weight, altered endosome trafficking, modest motor behavioral abnormalities, altered anxiety responses, impaired axonal transport, and mild neurolopathogical deficits including axonal degeneration in the corticospinal tract.	4.01332e-06	gnomAD	46885
NP_065970	NP_082993		M242T	M242T	unknown	phenotypic	rs200733209	16296158	ALS2	Als2	Unknown	Homozygous null mutations in this gene may result in increased body weight, altered endosome trafficking, modest motor behavioral abnormalities, altered anxiety responses, impaired axonal transport, and mild neurolopathogical deficits including axonal degeneration in the corticospinal tract.	0.000153073	gnomAD	46885
NP_065970	NP_082993		A272V	A272V	unknown	phenotypic	rs769548352	5153516	ALS2	Als2	Unknown	Homozygous null mutations in this gene may result in increased body weight, altered endosome trafficking, modest motor behavioral abnormalities, altered anxiety responses, impaired axonal transport, and mild neurolopathogical deficits including axonal degeneration in the corticospinal tract.	2.80509e-05	gnomAD	46885
NP_065970	NP_001153420		D1367Y	D1361G		unknown	COSM4661293	59174946	ALS2	Als2	Unknown	NA	NA	COSMIC	46886
NP_065970	NP_001153420		F1641F	F1635I	Unknown	unknown	COSM3576369	59167197	ALS2	Als2	Unknown	NA	NA	COSMIC	46886
NP_065970	NP_001153420		V405V	V399A	Unknown	unknown	COSM4824405	59211388	ALS2	Als2	Unknown	NA	NA	COSMIC	46886
NP_065970	NP_001153420		Q490*	Q484L	Unknown	unknown	COSM4424341	59211133	ALS2	Als2	Unknown	NA	NA	COSMIC	46886
NP_065970	NP_001153420		W583C	W577R	Unknown	unknown	COSM4308681	59206587	ALS2	Als2	Unknown	NA	NA	COSMIC	46886
NP_065970	NP_001153420		E12G	E12G	unknown	unknown	rs765976513	59218067	ALS2	Als2	Unknown	NA	2.84967e-05	gnomAD	46886
NP_065970	NP_001153420		S1464L	S1458P	unknown	unknown	rs759588722	59170450	ALS2	Als2	Unknown	NA	4.01681e-06	gnomAD	46886
NP_065970	NP_001153420		V295A	V295A	unknown	unknown	rs762475132	59215313	ALS2	Als2	Unknown	NA	4.00734e-06	gnomAD	46886
NP_065970	NP_001153420		K366E	K360N	unknown	unknown	rs1012769887	59215117	ALS2	Als2	Unknown	NA	4.01146e-06	gnomAD	46886
NP_065970	NP_001153420		P443S	P437Q	unknown	unknown	rs770582650	59211274	ALS2	Als2	Unknown	NA	8.02188e-06	gnomAD	46886
NP_065970	NP_001153420		S489L	S483P	unknown	unknown	rs770386381	59211137	ALS2	Als2	Unknown	NA	1.42425e-05	gnomAD	46886
NP_065970	NP_001153420		T599I	T593M	unknown	unknown	rs764566506	59206538	ALS2	Als2	Unknown	NA	4.00725e-06	gnomAD	46886
NP_065970	NP_001153420		C916G	C910R	unknown	unknown	rs773127739	59187416	ALS2	Als2	Unknown	NA	4.00805e-06	gnomAD	46886
NP_065970	NP_001153420		Q926E	Q920R	unknown	unknown	rs748726951	59187385	ALS2	Als2	Unknown	NA	4.00863e-06	gnomAD	46886
NP_065970	NP_001153420		V1004L	V998A	unknown	unknown	rs773365990	59185568	ALS2	Als2	Unknown	NA	8.02626e-06	gnomAD	46886
NP_065970	NP_001153420		V1004I	V998A	unknown	unknown	rs773365990	59185568	ALS2	Als2	Unknown	NA	4.01313e-06	gnomAD	46886
NP_667340	NP_001139531		R247W	R247W		unknown	COSM6598908	110887364	ALS2CL	Als2cl	Unknown	NA	NA	COSMIC	93943
NP_667340	NP_001139531		R492C	R492C	Unknown	unknown	COSM4117910	110890819	ALS2CL	Als2cl	Unknown	NA	NA	COSMIC	93943
NP_667340	NP_001139531		R907C	R906C	Unknown	unknown	COSM4661305	110898083	ALS2CL	Als2cl	Unknown	NA	NA	COSMIC	93943
NP_667340	NP_001139531		R907C	R906L	Unknown	unknown	COSM4661305	110898084	ALS2CL	Als2cl	Unknown	NA	NA	COSMIC	93943
NP_667340	NP_001139531		R247W	R247W	unknown	unknown	rs140610095	110887364	ALS2CL	Als2cl	Unknown	NA	3.54474e-05	gnomAD	93943
NP_667340	NP_001139531		R492C	R492C	unknown	unknown	rs374258849	110890819	ALS2CL	Als2cl	Unknown	NA	4.00026e-05	gnomAD	93943
NP_667340	NP_001139531		R492L	R492C	unknown	unknown	rs920714464	110890819	ALS2CL	Als2cl	Unknown	NA	0	gnomAD	93943
NP_667340	NP_001139531		V602A	V602A	unknown	unknown	rs1172915487	110894034	ALS2CL	Als2cl	Unknown	NA	4.01619e-06	gnomAD	93943
NP_667340	NP_001139531		K810N	K809E	unknown	unknown	rs1488346511	110895884	ALS2CL	Als2cl	Unknown	NA	5.82662e-06	gnomAD	93943
NP_667340	NP_001139531		R907C	R906L	unknown	unknown	rs140754417	110898084	ALS2CL	Als2cl	Unknown	NA	9.5488e-05	gnomAD	93943
NP_667340	NP_001139531		R907C	R906C	unknown	unknown	rs140754417	110898083	ALS2CL	Als2cl	Unknown	NA	9.5488e-05	gnomAD	93943
NP_667340	NP_001139531		R907H	R906H	unknown	unknown	rs200411604	110898084	ALS2CL	Als2cl	Unknown	NA	0.000120242	gnomAD	93943
NP_001269840	NP_631889		S18L	S17P	Unknown	unknown	COSM2156177	60108174	CARF	Carf	Unknown	NA	NA	COSMIC	75577
NP_068745	NP_031468		N383N	N371S	Likely benign	phenotypic	114139rs-?	14121735	ALX4	Alx4	Parietal foramina 2	Depending on genetic background mutant mice may show preaxial polydactyly and other skeletal alterations, transitory alopecia, ventral body wall defects and male sterility. Homozygous mice of one allele die prenatally.	NA	ClinVar	10950
NP_057603	NP_033794		L353L	L317F	NEUTRAL	unknown	COSM3918092	88467707	AMBN	Ambn	Unknown	NA	NA	COSMIC	19489
NP_057603	NP_033794		L353I	L317F	unknown	unknown	rs1256122458	88467707	AMBN	Ambn	Unknown	NA	3.9961e-06	gnomAD	19489
NP_060219	XP_006499316		S953F	S924P	Uncertain significance	unknown	106361rs-?	91910307	AMBRA1	Ambra1	Neural tube defect	NA	NA	ClinVar	51442
NP_001287660	NP_766257		N722S	N783S	MODERATE	unknown	rs147544015	91824465	AMBRA1	Ambra1	Unknown	NA	NA	dbSNP	68904
NP_001254712	NP_766257		N663S	N783S	MODERATE	unknown	rs147544015	91824465	AMBRA1	Ambra1	Unknown	NA	NA	dbSNP	37722
NP_001098663	NP_998892		I367T	I359K	unknown	unknown	rs770899762	34587757	AMER3	Amer3	Unknown	NA	3.98769e-06	gnomAD	92999
NP_001098663	NP_998892		T574A	T570S	unknown	unknown	rs777526737	34588389	AMER3	Amer3	Unknown	NA	8.15341e-06	gnomAD	92999
NP_001098663	NP_998892		D700G	D687A	unknown	unknown	rs1245432020	34588741	AMER3	Amer3	Unknown	NA	1.43856e-05	gnomAD	92999
NP_000470	NP_031471		S210F	S207P	NEUTRAL	unknown	COSM6503037	80806416	AMH	Amh	Unknown	NA	NA	COSMIC	86043
NP_000470	NP_031471		D316Y	D313G	unknown	unknown	rs1380349736	80806921	AMH	Amh	Unknown	NA	6.40861e-05	gnomAD	86043
NP_000470	NP_031471		Q88R	Q86R	unknown	unknown	rs749406266	80805504	AMH	Amh	Unknown	NA	2.48524e-05	gnomAD	86043
NP_000470	NP_031471		Q88H	Q86R	unknown	unknown	rs771286070	80805504	AMH	Amh	Unknown	NA	5.88658e-06	gnomAD	86043
NP_001091996	NP_001005421		I277I	I283L	Unknown	unknown	COSM3868510	45101063	JAML	Jaml	Unknown	NA	NA	COSMIC	2560
NP_001091996	NP_001005421		I277M	I283L	Unknown	unknown	COSM4018246	45101063	JAML	Jaml	Unknown	NA	NA	COSMIC	2560
NP_694938	NP_001005421		I267I	I283L	Unknown	unknown	COSM3868511	45101063	JAML	Jaml	Unknown	NA	NA	COSMIC	6357
NP_694938	NP_001005421		I267M	I283L	Unknown	unknown	COSM4018247	45101063	JAML	Jaml	Unknown	NA	NA	COSMIC	6357
NP_942015	NP_796249		L195P	L195P	Unknown	unknown	COSM4661392	108053963	AMIGO3	Amigo3	Unknown	NA	NA	COSMIC	75311
NP_942015	NP_796249		S259F	S259P	Unknown	unknown	COSM4508455	108054154	AMIGO3	Amigo3	Unknown	NA	NA	COSMIC	75311
NP_001106873	NP_001106895		L196S	L196*	Unknown	unknown	COSM4571927	149169452	AMN1	Amn1	Unknown	NA	NA	COSMIC	66375
NP_997722	NP_082069		S52G	S53G	unknown	unknown	rs778327423	88378870	AMTN	Amtn	Unknown	NA	3.98441e-06	gnomAD	61283
NP_001271284	NP_775581		D151A	D151G	unknown	unknown	rs760105309	140744164	AMZ1	Amz1	Unknown	NA	NA	gnomAD	18989
NP_001271284	NP_775581		D151V	D151G	unknown	unknown	rs760105309	140744164	AMZ1	Amz1	Unknown	NA	NA	gnomAD	18989
NP_001229304	NP_852059		P37S	P37S	unknown	unknown	rs576647857	102634023	ANAPC13	Anapc13	Unknown	NA	7.97022e-06	gnomAD	83244
NP_001229304	NP_852059		L60S	L60P	unknown	unknown	rs1409002766	102634093	ANAPC13	Anapc13	Unknown	NA	3.97728e-06	gnomAD	83244
NP_037499	NP_077175		E316G	E316G	Unknown	unknown	COSM3993625	52848599	ANAPC4	Anapc4	Unknown	NA	NA	COSMIC	42258
NP_037499	NP_077175		H710R	H710D	Unknown	unknown	COSM5007014	52865946	ANAPC4	Anapc4	Unknown	NA	NA	COSMIC	42258
[truncated: 39,664 more rows]
