# Supplementary material for: ConVarT: a search engine for matching human genetic variants with variants from non-human species
Source: Nucleic Acids Res. 2021 Oct 28;50(D1):D1172–8. doi: 10.1093/nar/gkab939 (PMC8728286; doi:10.1093/nar/gkab939)
Supplement: gkab939_Supplemental_Files [file gkab939_supplemental_files.zip › Table S11.xls]

## Sheet: Sheet1
Human_Protein_ID	C_elegans_Protein_ID	Mouse_Protein_ID	Human_Variation	C_elegans_Variation	Human_Clinical_Significance	C_elegans_Significance	Human_Variant_ID	C_elegans_Variant_ID	Human_Gene_Name	C_elegans_Gene_Name	Human_Disease	C_elegans_Phenotype	Allele_Frequency	Human_Source	C_elegans_Source	msa_index
NP_000010	NP_495455	NP_659033	G388E	G368E	Pathogenic	Phenotypic	rs773491386	WBVar02148555	ACAT1	kat-1	Deficiency of acetyl-CoA acetyltransferase	shortened life span	NA	ClinVar	Wormbase	129609
NP_689509	NP_506269	XP_011248821	G316S	G304S	Pathogenic	Phenotypic	rs869320661	WBVar02147580	ATP1A3	eat-6	Dystonia 12	aldicarb hypersensitive, pharyngeal pumping reduced)	NA	ClinVar	Wormbase	29883
NP_689509	NP_506269	XP_011248820	G316S	G304S	Pathogenic	Phenotypic	rs869320661	WBVar02147581	ATP1A3	eat-6	Dystonia 12	aldicarb hypersensitive, pharyngeal pumping reduced)	NA	ClinVar	Wormbase	29884
NP_689509	NP_506269	NP_001277398	G316S	G304S	Pathogenic	Phenotypic	rs869320661	WBVar02147581	ATP1A3	eat-6	Dystonia 12	aldicarb hypersensitive, pharyngeal pumping reduced)	NA	ClinVar	Wormbase	29886
NP_689509	NP_506269	XP_011248820	G316S	G304S	Pathogenic	Phenotypic	rs869320661	WBVar02147580	ATP1A3	eat-6	Dystonia 12	aldicarb hypersensitive, pharyngeal pumping reduced)	NA	ClinVar	Wormbase	29884
NP_689509	NP_506269	XP_011248822	G316S	G304S	Pathogenic	Phenotypic	rs869320661	WBVar02147581	ATP1A3	eat-6	Dystonia 12	aldicarb hypersensitive, pharyngeal pumping reduced)	NA	ClinVar	Wormbase	29885
NP_689509	NP_506269	XP_011248821	G316S	G304S	Pathogenic	Phenotypic	rs869320661	WBVar02147581	ATP1A3	eat-6	Dystonia 12	aldicarb hypersensitive, pharyngeal pumping reduced)	NA	ClinVar	Wormbase	29883
NP_689509	NP_506269	XP_011248822	G316S	G304S	Pathogenic	Phenotypic	rs869320661	WBVar02147580	ATP1A3	eat-6	Dystonia 12	aldicarb hypersensitive, pharyngeal pumping reduced)	NA	ClinVar	Wormbase	29885
NP_689509	NP_506269	NP_001277398	G316S	G304S	Pathogenic	Phenotypic	rs869320661	WBVar02147580	ATP1A3	eat-6	Dystonia 12	aldicarb hypersensitive, pharyngeal pumping reduced)	NA	ClinVar	Wormbase	29886
NP_542172	NP_494394	NP_536693	M1V	M1I	Pathogenic	Phenotypic	rs786200938	WBVar00090646	B3GALT6	sqv-2	Spondyloepimetaphyseal dysplasia with joint laxity	one cell arrest early emb, maternal effect lethal emb, comma arrest emb, vulval invagination variant L4, hermaphrodite sterile, late embryonic arrest, cytokinesis defective early emb, extracellular matrix variant, squashed vulva)	NA	ClinVar	Wormbase	196238
NP_000711	NP_001023079	XP_017171313	G403D	G365R	Pathogenic/Likely pathogenic	Phenotypic	rs386834264	WBVar00253120	CACNA1D	egl-19	Primary aldosteronism, seizures, and neurologic abnormalities;not provided	drug resistant	NA	ClinVar	Wormbase	275219
NP_000711	NP_001023079	XP_017171299	G403D	G365R	Pathogenic/Likely pathogenic	Phenotypic	rs386834264	WBVar00253122	CACNA1D	egl-19	Primary aldosteronism, seizures, and neurologic abnormalities;not provided	drug resistant	NA	ClinVar	Wormbase	275222
NP_000711	NP_741442	XP_017171297	G403D	G365R	Pathogenic/Likely pathogenic	Phenotypic	rs386834264	WBVar00090446	CACNA1D	egl-19	Primary aldosteronism, seizures, and neurologic abnormalities;not provided	constitutive egg laying, drug resistant, male tail morphology variant, thin, dead eggs laid, short, terminal bulb relaxation variant, dumpy, egg laying variant, backward locomotion variant, spicules protrude, forward point velocity variant, muscle cell activity variant, eating variant, head bend angle variant, tail bend angle variant, body posture amplitude decreased, body posture wavelength decr…	NA	ClinVar	Wormbase	275238
NP_000711	NP_741442	XP_017171307	G403D	G365R	Pathogenic/Likely pathogenic	Phenotypic	rs386834264	WBVar00253120	CACNA1D	egl-19	Primary aldosteronism, seizures, and neurologic abnormalities;not provided	drug resistant	NA	ClinVar	Wormbase	275235
NP_000711	NP_001023079	NP_083257	G403D	G365R	Pathogenic/Likely pathogenic	Phenotypic	rs386834264	WBVar00253120	CACNA1D	egl-19	Primary aldosteronism, seizures, and neurologic abnormalities;not provided	drug resistant	NA	ClinVar	Wormbase	275177
NP_000711	NP_001023079	XP_017171299	G403D	G365R	Pathogenic/Likely pathogenic	Phenotypic	rs386834264	WBVar00253121	CACNA1D	egl-19	Primary aldosteronism, seizures, and neurologic abnormalities;not provided	drug resistant	NA	ClinVar	Wormbase	275222
NP_000711	NP_001023079	XP_017171299	G403D	G365R	Pathogenic/Likely pathogenic	Phenotypic	rs386834264	WBVar00090446	CACNA1D	egl-19	Primary aldosteronism, seizures, and neurologic abnormalities;not provided	constitutive egg laying, drug resistant, male tail morphology variant, thin, dead eggs laid, short, terminal bulb relaxation variant, dumpy, egg laying variant, backward locomotion variant, spicules protrude, forward point velocity variant, muscle cell activity variant, eating variant, head bend angle variant, tail bend angle variant, body posture amplitude decreased, body posture wavelength decr…	NA	ClinVar	Wormbase	275222
NP_000711	NP_001023079	XP_017171314	G403D	G365R	Pathogenic/Likely pathogenic	Phenotypic	rs386834264	WBVar00090446	CACNA1D	egl-19	Primary aldosteronism, seizures, and neurologic abnormalities;not provided	constitutive egg laying, drug resistant, male tail morphology variant, thin, dead eggs laid, short, terminal bulb relaxation variant, dumpy, egg laying variant, backward locomotion variant, spicules protrude, forward point velocity variant, muscle cell activity variant, eating variant, head bend angle variant, tail bend angle variant, body posture amplitude decreased, body posture wavelength decr…	NA	ClinVar	Wormbase	275186
NP_000711	NP_001023079	XP_017171308	G403D	G365R	Pathogenic/Likely pathogenic	Phenotypic	rs386834264	WBVar00253121	CACNA1D	egl-19	Primary aldosteronism, seizures, and neurologic abnormalities;not provided	drug resistant	NA	ClinVar	Wormbase	275213
NP_000711	NP_001023079	XP_017171302	G403D	G365R	Pathogenic/Likely pathogenic	Phenotypic	rs386834264	WBVar00253122	CACNA1D	egl-19	Primary aldosteronism, seizures, and neurologic abnormalities;not provided	drug resistant	NA	ClinVar	Wormbase	275183
NP_000711	NP_741442	XP_017171305	G403D	G365R	Pathogenic/Likely pathogenic	Phenotypic	rs386834264	WBVar00253121	CACNA1D	egl-19	Primary aldosteronism, seizures, and neurologic abnormalities;not provided	drug resistant	NA	ClinVar	Wormbase	275217
NP_000711	NP_001023079	XP_006518543	G403D	G365R	Pathogenic/Likely pathogenic	Phenotypic	rs386834264	WBVar00253120	CACNA1D	egl-19	Primary aldosteronism, seizures, and neurologic abnormalities;not provided	drug resistant	NA	ClinVar	Wormbase	275207
NP_000711	NP_001023079	XP_006518543	G403D	G365R	Pathogenic/Likely pathogenic	Phenotypic	rs386834264	WBVar00090446	CACNA1D	egl-19	Primary aldosteronism, seizures, and neurologic abnormalities;not provided	constitutive egg laying, drug resistant, male tail morphology variant, thin, dead eggs laid, short, terminal bulb relaxation variant, dumpy, egg laying variant, backward locomotion variant, spicules protrude, forward point velocity variant, muscle cell activity variant, eating variant, head bend angle variant, tail bend angle variant, body posture amplitude decreased, body posture wavelength decr…	NA	ClinVar	Wormbase	275207
NP_000711	NP_741442	XP_017171311	G403D	G365R	Pathogenic/Likely pathogenic	Phenotypic	rs386834264	WBVar00090446	CACNA1D	egl-19	Primary aldosteronism, seizures, and neurologic abnormalities;not provided	constitutive egg laying, drug resistant, male tail morphology variant, thin, dead eggs laid, short, terminal bulb relaxation variant, dumpy, egg laying variant, backward locomotion variant, spicules protrude, forward point velocity variant, muscle cell activity variant, eating variant, head bend angle variant, tail bend angle variant, body posture amplitude decreased, body posture wavelength decr…	NA	ClinVar	Wormbase	275175
NP_000711	NP_001023079	NP_001289566	G403D	G365R	Pathogenic/Likely pathogenic	Phenotypic	rs386834264	WBVar00253120	CACNA1D	egl-19	Primary aldosteronism, seizures, and neurologic abnormalities;not provided	drug resistant	NA	ClinVar	Wormbase	275180
NP_000711	NP_001023079	XP_017171304	G403D	G365R	Pathogenic/Likely pathogenic	Phenotypic	rs386834264	WBVar00253121	CACNA1D	egl-19	Primary aldosteronism, seizures, and neurologic abnormalities;not provided	drug resistant	NA	ClinVar	Wormbase	275198
NP_000711	NP_001023079	XP_017171314	G403D	G365R	Pathogenic/Likely pathogenic	Phenotypic	rs386834264	WBVar00253121	CACNA1D	egl-19	Primary aldosteronism, seizures, and neurologic abnormalities;not provided	drug resistant	NA	ClinVar	Wormbase	275186
NP_000711	NP_741442	XP_017171299	G403D	G365R	Pathogenic/Likely pathogenic	Phenotypic	rs386834264	WBVar00253121	CACNA1D	egl-19	Primary aldosteronism, seizures, and neurologic abnormalities;not provided	drug resistant	NA	ClinVar	Wormbase	275223
NP_000711	NP_741442	XP_017171300	G403D	G365R	Pathogenic/Likely pathogenic	Phenotypic	rs386834264	WBVar00090446	CACNA1D	egl-19	Primary aldosteronism, seizures, and neurologic abnormalities;not provided	constitutive egg laying, drug resistant, male tail morphology variant, thin, dead eggs laid, short, terminal bulb relaxation variant, dumpy, egg laying variant, backward locomotion variant, spicules protrude, forward point velocity variant, muscle cell activity variant, eating variant, head bend angle variant, tail bend angle variant, body posture amplitude decreased, body posture wavelength decr…	NA	ClinVar	Wormbase	275232
NP_000711	NP_001023079	XP_017171308	G403D	G365R	Pathogenic/Likely pathogenic	Phenotypic	rs386834264	WBVar00090446	CACNA1D	egl-19	Primary aldosteronism, seizures, and neurologic abnormalities;not provided	constitutive egg laying, drug resistant, male tail morphology variant, thin, dead eggs laid, short, terminal bulb relaxation variant, dumpy, egg laying variant, backward locomotion variant, spicules protrude, forward point velocity variant, muscle cell activity variant, eating variant, head bend angle variant, tail bend angle variant, body posture amplitude decreased, body posture wavelength decr…	NA	ClinVar	Wormbase	275213
NP_000711	NP_741442	XP_017171302	G403D	G365R	Pathogenic/Likely pathogenic	Phenotypic	rs386834264	WBVar00253120	CACNA1D	egl-19	Primary aldosteronism, seizures, and neurologic abnormalities;not provided	drug resistant	NA	ClinVar	Wormbase	275184
NP_000711	NP_741442	XP_017171304	G403D	G365R	Pathogenic/Likely pathogenic	Phenotypic	rs386834264	WBVar00090446	CACNA1D	egl-19	Primary aldosteronism, seizures, and neurologic abnormalities;not provided	constitutive egg laying, drug resistant, male tail morphology variant, thin, dead eggs laid, short, terminal bulb relaxation variant, dumpy, egg laying variant, backward locomotion variant, spicules protrude, forward point velocity variant, muscle cell activity variant, eating variant, head bend angle variant, tail bend angle variant, body posture amplitude decreased, body posture wavelength decr…	NA	ClinVar	Wormbase	275199
NP_000711	NP_001023079	XP_006518542	G403D	G365R	Pathogenic/Likely pathogenic	Phenotypic	rs386834264	WBVar00090446	CACNA1D	egl-19	Primary aldosteronism, seizures, and neurologic abnormalities;not provided	constitutive egg laying, drug resistant, male tail morphology variant, thin, dead eggs laid, short, terminal bulb relaxation variant, dumpy, egg laying variant, backward locomotion variant, spicules protrude, forward point velocity variant, muscle cell activity variant, eating variant, head bend angle variant, tail bend angle variant, body posture amplitude decreased, body posture wavelength decr…	NA	ClinVar	Wormbase	275195
NP_000711	NP_741442	NP_001289566	G403D	G365R	Pathogenic/Likely pathogenic	Phenotypic	rs386834264	WBVar00253120	CACNA1D	egl-19	Primary aldosteronism, seizures, and neurologic abnormalities;not provided	drug resistant	NA	ClinVar	Wormbase	275181
NP_000711	NP_741442	XP_017171299	G403D	G365R	Pathogenic/Likely pathogenic	Phenotypic	rs386834264	WBVar00253122	CACNA1D	egl-19	Primary aldosteronism, seizures, and neurologic abnormalities;not provided	drug resistant	NA	ClinVar	Wormbase	275223
NP_000711	NP_741442	NP_001077085	G403D	G365R	Pathogenic/Likely pathogenic	Phenotypic	rs386834264	WBVar00253122	CACNA1D	egl-19	Primary aldosteronism, seizures, and neurologic abnormalities;not provided	drug resistant	NA	ClinVar	Wormbase	275193
NP_000711	NP_741442	XP_017171308	G403D	G365R	Pathogenic/Likely pathogenic	Phenotypic	rs386834264	WBVar00090446	CACNA1D	egl-19	Primary aldosteronism, seizures, and neurologic abnormalities;not provided	constitutive egg laying, drug resistant, male tail morphology variant, thin, dead eggs laid, short, terminal bulb relaxation variant, dumpy, egg laying variant, backward locomotion variant, spicules protrude, forward point velocity variant, muscle cell activity variant, eating variant, head bend angle variant, tail bend angle variant, body posture amplitude decreased, body posture wavelength decr…	NA	ClinVar	Wormbase	275214
NP_000711	NP_741442	XP_017171311	G403D	G365R	Pathogenic/Likely pathogenic	Phenotypic	rs386834264	WBVar00253120	CACNA1D	egl-19	Primary aldosteronism, seizures, and neurologic abnormalities;not provided	drug resistant	NA	ClinVar	Wormbase	275175
NP_000711	NP_741442	XP_017171297	G403D	G365R	Pathogenic/Likely pathogenic	Phenotypic	rs386834264	WBVar00253120	CACNA1D	egl-19	Primary aldosteronism, seizures, and neurologic abnormalities;not provided	drug resistant	NA	ClinVar	Wormbase	275238
NP_000711	NP_741442	XP_017171303	G403D	G365R	Pathogenic/Likely pathogenic	Phenotypic	rs386834264	WBVar00253121	CACNA1D	egl-19	Primary aldosteronism, seizures, and neurologic abnormalities;not provided	drug resistant	NA	ClinVar	Wormbase	275190
NP_000711	NP_001023079	NP_001077085	G403D	G365R	Pathogenic/Likely pathogenic	Phenotypic	rs386834264	WBVar00090446	CACNA1D	egl-19	Primary aldosteronism, seizures, and neurologic abnormalities;not provided	constitutive egg laying, drug resistant, male tail morphology variant, thin, dead eggs laid, short, terminal bulb relaxation variant, dumpy, egg laying variant, backward locomotion variant, spicules protrude, forward point velocity variant, muscle cell activity variant, eating variant, head bend angle variant, tail bend angle variant, body posture amplitude decreased, body posture wavelength decr…	NA	ClinVar	Wormbase	275192
NP_000711	NP_741442	XP_017171308	G403D	G365R	Pathogenic/Likely pathogenic	Phenotypic	rs386834264	WBVar00253121	CACNA1D	egl-19	Primary aldosteronism, seizures, and neurologic abnormalities;not provided	drug resistant	NA	ClinVar	Wormbase	275214
NP_000711	NP_001023079	XP_017171313	G403D	G365R	Pathogenic/Likely pathogenic	Phenotypic	rs386834264	WBVar00253121	CACNA1D	egl-19	Primary aldosteronism, seizures, and neurologic abnormalities;not provided	drug resistant	NA	ClinVar	Wormbase	275219
NP_000711	NP_741442	XP_017171314	G403D	G365R	Pathogenic/Likely pathogenic	Phenotypic	rs386834264	WBVar00253122	CACNA1D	egl-19	Primary aldosteronism, seizures, and neurologic abnormalities;not provided	drug resistant	NA	ClinVar	Wormbase	275187
NP_000711	NP_001023079	NP_001289566	G403D	G365R	Pathogenic/Likely pathogenic	Phenotypic	rs386834264	WBVar00253122	CACNA1D	egl-19	Primary aldosteronism, seizures, and neurologic abnormalities;not provided	drug resistant	NA	ClinVar	Wormbase	275180
NP_000711	NP_741442	NP_001077085	G403D	G365R	Pathogenic/Likely pathogenic	Phenotypic	rs386834264	WBVar00253121	CACNA1D	egl-19	Primary aldosteronism, seizures, and neurologic abnormalities;not provided	drug resistant	NA	ClinVar	Wormbase	275193
NP_000711	NP_001023079	XP_006518542	G403D	G365R	Pathogenic/Likely pathogenic	Phenotypic	rs386834264	WBVar00253120	CACNA1D	egl-19	Primary aldosteronism, seizures, and neurologic abnormalities;not provided	drug resistant	NA	ClinVar	Wormbase	275195
NP_000711	NP_001023079	XP_017171304	G403D	G365R	Pathogenic/Likely pathogenic	Phenotypic	rs386834264	WBVar00253120	CACNA1D	egl-19	Primary aldosteronism, seizures, and neurologic abnormalities;not provided	drug resistant	NA	ClinVar	Wormbase	275198
NP_000711	NP_001023079	NP_083257	G403D	G365R	Pathogenic/Likely pathogenic	Phenotypic	rs386834264	WBVar00090446	CACNA1D	egl-19	Primary aldosteronism, seizures, and neurologic abnormalities;not provided	constitutive egg laying, drug resistant, male tail morphology variant, thin, dead eggs laid, short, terminal bulb relaxation variant, dumpy, egg laying variant, backward locomotion variant, spicules protrude, forward point velocity variant, muscle cell activity variant, eating variant, head bend angle variant, tail bend angle variant, body posture amplitude decreased, body posture wavelength decr…	NA	ClinVar	Wormbase	275177
NP_000711	NP_741442	XP_017171300	G403D	G365R	Pathogenic/Likely pathogenic	Phenotypic	rs386834264	WBVar00253121	CACNA1D	egl-19	Primary aldosteronism, seizures, and neurologic abnormalities;not provided	drug resistant	NA	ClinVar	Wormbase	275232
NP_000711	NP_001023079	XP_017171303	G403D	G365R	Pathogenic/Likely pathogenic	Phenotypic	rs386834264	WBVar00253120	CACNA1D	egl-19	Primary aldosteronism, seizures, and neurologic abnormalities;not provided	drug resistant	NA	ClinVar	Wormbase	275189
NP_000711	NP_001023079	XP_017171306	G403D	G365R	Pathogenic/Likely pathogenic	Phenotypic	rs386834264	WBVar00253120	CACNA1D	egl-19	Primary aldosteronism, seizures, and neurologic abnormalities;not provided	drug resistant	NA	ClinVar	Wormbase	275225
NP_000711	NP_001023079	XP_006518542	G403D	G365R	Pathogenic/Likely pathogenic	Phenotypic	rs386834264	WBVar00253122	CACNA1D	egl-19	Primary aldosteronism, seizures, and neurologic abnormalities;not provided	drug resistant	NA	ClinVar	Wormbase	275195
NP_000711	NP_741442	XP_006518538	G403D	G365R	Pathogenic/Likely pathogenic	Phenotypic	rs386834264	WBVar00090446	CACNA1D	egl-19	Primary aldosteronism, seizures, and neurologic abnormalities;not provided	constitutive egg laying, drug resistant, male tail morphology variant, thin, dead eggs laid, short, terminal bulb relaxation variant, dumpy, egg laying variant, backward locomotion variant, spicules protrude, forward point velocity variant, muscle cell activity variant, eating variant, head bend angle variant, tail bend angle variant, body posture amplitude decreased, body posture wavelength decr…	NA	ClinVar	Wormbase	275229
NP_000711	NP_001023079	XP_017171304	G403D	G365R	Pathogenic/Likely pathogenic	Phenotypic	rs386834264	WBVar00253122	CACNA1D	egl-19	Primary aldosteronism, seizures, and neurologic abnormalities;not provided	drug resistant	NA	ClinVar	Wormbase	275198
NP_000711	NP_741442	XP_006518543	G403D	G365R	Pathogenic/Likely pathogenic	Phenotypic	rs386834264	WBVar00253122	CACNA1D	egl-19	Primary aldosteronism, seizures, and neurologic abnormalities;not provided	drug resistant	NA	ClinVar	Wormbase	275208
NP_000711	NP_001023079	XP_006518543	G403D	G365R	Pathogenic/Likely pathogenic	Phenotypic	rs386834264	WBVar00253121	CACNA1D	egl-19	Primary aldosteronism, seizures, and neurologic abnormalities;not provided	drug resistant	NA	ClinVar	Wormbase	275207
NP_000711	NP_741442	XP_017171306	G403D	G365R	Pathogenic/Likely pathogenic	Phenotypic	rs386834264	WBVar00253121	CACNA1D	egl-19	Primary aldosteronism, seizures, and neurologic abnormalities;not provided	drug resistant	NA	ClinVar	Wormbase	275226
NP_000711	NP_001023079	XP_017171308	G403D	G365R	Pathogenic/Likely pathogenic	Phenotypic	rs386834264	WBVar00253120	CACNA1D	egl-19	Primary aldosteronism, seizures, and neurologic abnormalities;not provided	drug resistant	NA	ClinVar	Wormbase	275213
NP_000711	NP_741442	XP_017171297	G403D	G365R	Pathogenic/Likely pathogenic	Phenotypic	rs386834264	WBVar00253122	CACNA1D	egl-19	Primary aldosteronism, seizures, and neurologic abnormalities;not provided	drug resistant	NA	ClinVar	Wormbase	275238
NP_000711	NP_001023079	XP_017171304	G403D	G365R	Pathogenic/Likely pathogenic	Phenotypic	rs386834264	WBVar00090446	CACNA1D	egl-19	Primary aldosteronism, seizures, and neurologic abnormalities;not provided	constitutive egg laying, drug resistant, male tail morphology variant, thin, dead eggs laid, short, terminal bulb relaxation variant, dumpy, egg laying variant, backward locomotion variant, spicules protrude, forward point velocity variant, muscle cell activity variant, eating variant, head bend angle variant, tail bend angle variant, body posture amplitude decreased, body posture wavelength decr…	NA	ClinVar	Wormbase	275198
NP_000711	NP_001023079	XP_006518543	G403D	G365R	Pathogenic/Likely pathogenic	Phenotypic	rs386834264	WBVar00253122	CACNA1D	egl-19	Primary aldosteronism, seizures, and neurologic abnormalities;not provided	drug resistant	NA	ClinVar	Wormbase	275207
NP_000711	NP_001023079	XP_017171313	G403D	G365R	Pathogenic/Likely pathogenic	Phenotypic	rs386834264	WBVar00253122	CACNA1D	egl-19	Primary aldosteronism, seizures, and neurologic abnormalities;not provided	drug resistant	NA	ClinVar	Wormbase	275219
NP_000711	NP_001023079	NP_001289566	G403D	G365R	Pathogenic/Likely pathogenic	Phenotypic	rs386834264	WBVar00090446	CACNA1D	egl-19	Primary aldosteronism, seizures, and neurologic abnormalities;not provided	constitutive egg laying, drug resistant, male tail morphology variant, thin, dead eggs laid, short, terminal bulb relaxation variant, dumpy, egg laying variant, backward locomotion variant, spicules protrude, forward point velocity variant, muscle cell activity variant, eating variant, head bend angle variant, tail bend angle variant, body posture amplitude decreased, body posture wavelength decr…	NA	ClinVar	Wormbase	275180
NP_000711	NP_001023079	XP_017171307	G403D	G365R	Pathogenic/Likely pathogenic	Phenotypic	rs386834264	WBVar00253122	CACNA1D	egl-19	Primary aldosteronism, seizures, and neurologic abnormalities;not provided	drug resistant	NA	ClinVar	Wormbase	275234
NP_000711	NP_741442	XP_017171314	G403D	G365R	Pathogenic/Likely pathogenic	Phenotypic	rs386834264	WBVar00253120	CACNA1D	egl-19	Primary aldosteronism, seizures, and neurologic abnormalities;not provided	drug resistant	NA	ClinVar	Wormbase	275187
NP_000711	NP_001023079	NP_083257	G403D	G365R	Pathogenic/Likely pathogenic	Phenotypic	rs386834264	WBVar00253122	CACNA1D	egl-19	Primary aldosteronism, seizures, and neurologic abnormalities;not provided	drug resistant	NA	ClinVar	Wormbase	275177
NP_000711	NP_001023079	XP_017171306	G403D	G365R	Pathogenic/Likely pathogenic	Phenotypic	rs386834264	WBVar00253122	CACNA1D	egl-19	Primary aldosteronism, seizures, and neurologic abnormalities;not provided	drug resistant	NA	ClinVar	Wormbase	275225
NP_000711	NP_001023079	XP_017171303	G403D	G365R	Pathogenic/Likely pathogenic	Phenotypic	rs386834264	WBVar00253121	CACNA1D	egl-19	Primary aldosteronism, seizures, and neurologic abnormalities;not provided	drug resistant	NA	ClinVar	Wormbase	275189
NP_000711	NP_001023079	XP_017171306	G403D	G365R	Pathogenic/Likely pathogenic	Phenotypic	rs386834264	WBVar00253121	CACNA1D	egl-19	Primary aldosteronism, seizures, and neurologic abnormalities;not provided	drug resistant	NA	ClinVar	Wormbase	275225
NP_000711	NP_001023079	XP_017171306	G403D	G365R	Pathogenic/Likely pathogenic	Phenotypic	rs386834264	WBVar00090446	CACNA1D	egl-19	Primary aldosteronism, seizures, and neurologic abnormalities;not provided	constitutive egg laying, drug resistant, male tail morphology variant, thin, dead eggs laid, short, terminal bulb relaxation variant, dumpy, egg laying variant, backward locomotion variant, spicules protrude, forward point velocity variant, muscle cell activity variant, eating variant, head bend angle variant, tail bend angle variant, body posture amplitude decreased, body posture wavelength decr…	NA	ClinVar	Wormbase	275225
NP_000711	NP_001023079	NP_001077085	G403D	G365R	Pathogenic/Likely pathogenic	Phenotypic	rs386834264	WBVar00253122	CACNA1D	egl-19	Primary aldosteronism, seizures, and neurologic abnormalities;not provided	drug resistant	NA	ClinVar	Wormbase	275192
NP_000711	NP_741442	XP_017171314	G403D	G365R	Pathogenic/Likely pathogenic	Phenotypic	rs386834264	WBVar00253121	CACNA1D	egl-19	Primary aldosteronism, seizures, and neurologic abnormalities;not provided	drug resistant	NA	ClinVar	Wormbase	275187
NP_000711	NP_001023079	XP_017171301	G403D	G365R	Pathogenic/Likely pathogenic	Phenotypic	rs386834264	WBVar00253122	CACNA1D	egl-19	Primary aldosteronism, seizures, and neurologic abnormalities;not provided	drug resistant	NA	ClinVar	Wormbase	275204
NP_000711	NP_741442	XP_017171307	G403D	G365R	Pathogenic/Likely pathogenic	Phenotypic	rs386834264	WBVar00253121	CACNA1D	egl-19	Primary aldosteronism, seizures, and neurologic abnormalities;not provided	drug resistant	NA	ClinVar	Wormbase	275235
NP_000711	NP_741442	XP_017171307	G403D	G365R	Pathogenic/Likely pathogenic	Phenotypic	rs386834264	WBVar00090446	CACNA1D	egl-19	Primary aldosteronism, seizures, and neurologic abnormalities;not provided	constitutive egg laying, drug resistant, male tail morphology variant, thin, dead eggs laid, short, terminal bulb relaxation variant, dumpy, egg laying variant, backward locomotion variant, spicules protrude, forward point velocity variant, muscle cell activity variant, eating variant, head bend angle variant, tail bend angle variant, body posture amplitude decreased, body posture wavelength decr…	NA	ClinVar	Wormbase	275235
NP_000711	NP_741442	XP_017171303	G403D	G365R	Pathogenic/Likely pathogenic	Phenotypic	rs386834264	WBVar00253120	CACNA1D	egl-19	Primary aldosteronism, seizures, and neurologic abnormalities;not provided	drug resistant	NA	ClinVar	Wormbase	275190
NP_000711	NP_741442	XP_006518538	G403D	G365R	Pathogenic/Likely pathogenic	Phenotypic	rs386834264	WBVar00253121	CACNA1D	egl-19	Primary aldosteronism, seizures, and neurologic abnormalities;not provided	drug resistant	NA	ClinVar	Wormbase	275229
NP_000711	NP_001023079	XP_017171302	G403D	G365R	Pathogenic/Likely pathogenic	Phenotypic	rs386834264	WBVar00090446	CACNA1D	egl-19	Primary aldosteronism, seizures, and neurologic abnormalities;not provided	constitutive egg laying, drug resistant, male tail morphology variant, thin, dead eggs laid, short, terminal bulb relaxation variant, dumpy, egg laying variant, backward locomotion variant, spicules protrude, forward point velocity variant, muscle cell activity variant, eating variant, head bend angle variant, tail bend angle variant, body posture amplitude decreased, body posture wavelength decr…	NA	ClinVar	Wormbase	275183
NP_000711	NP_741442	XP_017171301	G403D	G365R	Pathogenic/Likely pathogenic	Phenotypic	rs386834264	WBVar00253122	CACNA1D	egl-19	Primary aldosteronism, seizures, and neurologic abnormalities;not provided	drug resistant	NA	ClinVar	Wormbase	275205
NP_000711	NP_741442	XP_017171314	G403D	G365R	Pathogenic/Likely pathogenic	Phenotypic	rs386834264	WBVar00090446	CACNA1D	egl-19	Primary aldosteronism, seizures, and neurologic abnormalities;not provided	constitutive egg laying, drug resistant, male tail morphology variant, thin, dead eggs laid, short, terminal bulb relaxation variant, dumpy, egg laying variant, backward locomotion variant, spicules protrude, forward point velocity variant, muscle cell activity variant, eating variant, head bend angle variant, tail bend angle variant, body posture amplitude decreased, body posture wavelength decr…	NA	ClinVar	Wormbase	275187
NP_000711	NP_001023079	XP_017171299	G403D	G365R	Pathogenic/Likely pathogenic	Phenotypic	rs386834264	WBVar00253120	CACNA1D	egl-19	Primary aldosteronism, seizures, and neurologic abnormalities;not provided	drug resistant	NA	ClinVar	Wormbase	275222
NP_000711	NP_001023079	XP_006518538	G403D	G365R	Pathogenic/Likely pathogenic	Phenotypic	rs386834264	WBVar00253120	CACNA1D	egl-19	Primary aldosteronism, seizures, and neurologic abnormalities;not provided	drug resistant	NA	ClinVar	Wormbase	275228
NP_000711	NP_741442	XP_017171297	G403D	G365R	Pathogenic/Likely pathogenic	Phenotypic	rs386834264	WBVar00253121	CACNA1D	egl-19	Primary aldosteronism, seizures, and neurologic abnormalities;not provided	drug resistant	NA	ClinVar	Wormbase	275238
NP_000711	NP_741442	XP_017171304	G403D	G365R	Pathogenic/Likely pathogenic	Phenotypic	rs386834264	WBVar00253120	CACNA1D	egl-19	Primary aldosteronism, seizures, and neurologic abnormalities;not provided	drug resistant	NA	ClinVar	Wormbase	275199
NP_000711	NP_001023079	XP_017171301	G403D	G365R	Pathogenic/Likely pathogenic	Phenotypic	rs386834264	WBVar00090446	CACNA1D	egl-19	Primary aldosteronism, seizures, and neurologic abnormalities;not provided	constitutive egg laying, drug resistant, male tail morphology variant, thin, dead eggs laid, short, terminal bulb relaxation variant, dumpy, egg laying variant, backward locomotion variant, spicules protrude, forward point velocity variant, muscle cell activity variant, eating variant, head bend angle variant, tail bend angle variant, body posture amplitude decreased, body posture wavelength decr…	NA	ClinVar	Wormbase	275204
NP_000711	NP_741442	XP_017171306	G403D	G365R	Pathogenic/Likely pathogenic	Phenotypic	rs386834264	WBVar00253120	CACNA1D	egl-19	Primary aldosteronism, seizures, and neurologic abnormalities;not provided	drug resistant	NA	ClinVar	Wormbase	275226
NP_000711	NP_741442	XP_017171308	G403D	G365R	Pathogenic/Likely pathogenic	Phenotypic	rs386834264	WBVar00253122	CACNA1D	egl-19	Primary aldosteronism, seizures, and neurologic abnormalities;not provided	drug resistant	NA	ClinVar	Wormbase	275214
NP_000711	NP_741442	XP_006518543	G403D	G365R	Pathogenic/Likely pathogenic	Phenotypic	rs386834264	WBVar00090446	CACNA1D	egl-19	Primary aldosteronism, seizures, and neurologic abnormalities;not provided	constitutive egg laying, drug resistant, male tail morphology variant, thin, dead eggs laid, short, terminal bulb relaxation variant, dumpy, egg laying variant, backward locomotion variant, spicules protrude, forward point velocity variant, muscle cell activity variant, eating variant, head bend angle variant, tail bend angle variant, body posture amplitude decreased, body posture wavelength decr…	NA	ClinVar	Wormbase	275208
NP_000711	NP_741442	XP_017171303	G403D	G365R	Pathogenic/Likely pathogenic	Phenotypic	rs386834264	WBVar00253122	CACNA1D	egl-19	Primary aldosteronism, seizures, and neurologic abnormalities;not provided	drug resistant	NA	ClinVar	Wormbase	275190
NP_000711	NP_741442	XP_006518538	G403D	G365R	Pathogenic/Likely pathogenic	Phenotypic	rs386834264	WBVar00253120	CACNA1D	egl-19	Primary aldosteronism, seizures, and neurologic abnormalities;not provided	drug resistant	NA	ClinVar	Wormbase	275229
NP_000711	NP_001023079	NP_083257	G403D	G365R	Pathogenic/Likely pathogenic	Phenotypic	rs386834264	WBVar00253121	CACNA1D	egl-19	Primary aldosteronism, seizures, and neurologic abnormalities;not provided	drug resistant	NA	ClinVar	Wormbase	275177
NP_000711	NP_741442	XP_017171311	G403D	G365R	Pathogenic/Likely pathogenic	Phenotypic	rs386834264	WBVar00253122	CACNA1D	egl-19	Primary aldosteronism, seizures, and neurologic abnormalities;not provided	drug resistant	NA	ClinVar	Wormbase	275175
NP_000711	NP_001023079	XP_017171312	G403D	G365R	Pathogenic/Likely pathogenic	Phenotypic	rs386834264	WBVar00253120	CACNA1D	egl-19	Primary aldosteronism, seizures, and neurologic abnormalities;not provided	drug resistant	NA	ClinVar	Wormbase	275201
NP_000711	NP_001023079	XP_017171302	G403D	G365R	Pathogenic/Likely pathogenic	Phenotypic	rs386834264	WBVar00253121	CACNA1D	egl-19	Primary aldosteronism, seizures, and neurologic abnormalities;not provided	drug resistant	NA	ClinVar	Wormbase	275183
NP_000711	NP_741442	XP_017171298	G403D	G365R	Pathogenic/Likely pathogenic	Phenotypic	rs386834264	WBVar00253122	CACNA1D	egl-19	Primary aldosteronism, seizures, and neurologic abnormalities;not provided	drug resistant	NA	ClinVar	Wormbase	275211
NP_000711	NP_001023079	XP_017171302	G403D	G365R	Pathogenic/Likely pathogenic	Phenotypic	rs386834264	WBVar00253120	CACNA1D	egl-19	Primary aldosteronism, seizures, and neurologic abnormalities;not provided	drug resistant	NA	ClinVar	Wormbase	275183
NP_000711	NP_001023079	XP_017171314	G403D	G365R	Pathogenic/Likely pathogenic	Phenotypic	rs386834264	WBVar00253122	CACNA1D	egl-19	Primary aldosteronism, seizures, and neurologic abnormalities;not provided	drug resistant	NA	ClinVar	Wormbase	275186
NP_000711	NP_741442	XP_017171298	G403D	G365R	Pathogenic/Likely pathogenic	Phenotypic	rs386834264	WBVar00253121	CACNA1D	egl-19	Primary aldosteronism, seizures, and neurologic abnormalities;not provided	drug resistant	NA	ClinVar	Wormbase	275211
NP_000711	NP_001023079	NP_001289566	G403D	G365R	Pathogenic/Likely pathogenic	Phenotypic	rs386834264	WBVar00253121	CACNA1D	egl-19	Primary aldosteronism, seizures, and neurologic abnormalities;not provided	drug resistant	NA	ClinVar	Wormbase	275180
NP_000711	NP_741442	XP_017171301	G403D	G365R	Pathogenic/Likely pathogenic	Phenotypic	rs386834264	WBVar00090446	CACNA1D	egl-19	Primary aldosteronism, seizures, and neurologic abnormalities;not provided	constitutive egg laying, drug resistant, male tail morphology variant, thin, dead eggs laid, short, terminal bulb relaxation variant, dumpy, egg laying variant, backward locomotion variant, spicules protrude, forward point velocity variant, muscle cell activity variant, eating variant, head bend angle variant, tail bend angle variant, body posture amplitude decreased, body posture wavelength decr…	NA	ClinVar	Wormbase	275205
NP_000711	NP_741442	XP_006518543	G403D	G365R	Pathogenic/Likely pathogenic	Phenotypic	rs386834264	WBVar00253120	CACNA1D	egl-19	Primary aldosteronism, seizures, and neurologic abnormalities;not provided	drug resistant	NA	ClinVar	Wormbase	275208
NP_000711	NP_741442	XP_017171307	G403D	G365R	Pathogenic/Likely pathogenic	Phenotypic	rs386834264	WBVar00253122	CACNA1D	egl-19	Primary aldosteronism, seizures, and neurologic abnormalities;not provided	drug resistant	NA	ClinVar	Wormbase	275235
NP_000711	NP_741442	NP_001289566	G403D	G365R	Pathogenic/Likely pathogenic	Phenotypic	rs386834264	WBVar00253122	CACNA1D	egl-19	Primary aldosteronism, seizures, and neurologic abnormalities;not provided	drug resistant	NA	ClinVar	Wormbase	275181
NP_000711	NP_741442	NP_001289566	G403D	G365R	Pathogenic/Likely pathogenic	Phenotypic	rs386834264	WBVar00253121	CACNA1D	egl-19	Primary aldosteronism, seizures, and neurologic abnormalities;not provided	drug resistant	NA	ClinVar	Wormbase	275181
NP_000711	NP_741442	XP_017171299	G403D	G365R	Pathogenic/Likely pathogenic	Phenotypic	rs386834264	WBVar00090446	CACNA1D	egl-19	Primary aldosteronism, seizures, and neurologic abnormalities;not provided	constitutive egg laying, drug resistant, male tail morphology variant, thin, dead eggs laid, short, terminal bulb relaxation variant, dumpy, egg laying variant, backward locomotion variant, spicules protrude, forward point velocity variant, muscle cell activity variant, eating variant, head bend angle variant, tail bend angle variant, body posture amplitude decreased, body posture wavelength decr…	NA	ClinVar	Wormbase	275223
NP_000711	NP_001023079	XP_017171312	G403D	G365R	Pathogenic/Likely pathogenic	Phenotypic	rs386834264	WBVar00253121	CACNA1D	egl-19	Primary aldosteronism, seizures, and neurologic abnormalities;not provided	drug resistant	NA	ClinVar	Wormbase	275201
NP_000711	NP_741442	XP_017171302	G403D	G365R	Pathogenic/Likely pathogenic	Phenotypic	rs386834264	WBVar00253122	CACNA1D	egl-19	Primary aldosteronism, seizures, and neurologic abnormalities;not provided	drug resistant	NA	ClinVar	Wormbase	275184
NP_000711	NP_741442	XP_017171304	G403D	G365R	Pathogenic/Likely pathogenic	Phenotypic	rs386834264	WBVar00253121	CACNA1D	egl-19	Primary aldosteronism, seizures, and neurologic abnormalities;not provided	drug resistant	NA	ClinVar	Wormbase	275199
NP_000711	NP_001023079	NP_001077085	G403D	G365R	Pathogenic/Likely pathogenic	Phenotypic	rs386834264	WBVar00253120	CACNA1D	egl-19	Primary aldosteronism, seizures, and neurologic abnormalities;not provided	drug resistant	NA	ClinVar	Wormbase	275192
NP_000711	NP_741442	XP_006518538	G403D	G365R	Pathogenic/Likely pathogenic	Phenotypic	rs386834264	WBVar00253122	CACNA1D	egl-19	Primary aldosteronism, seizures, and neurologic abnormalities;not provided	drug resistant	NA	ClinVar	Wormbase	275229
NP_000711	NP_741442	XP_017171306	G403D	G365R	Pathogenic/Likely pathogenic	Phenotypic	rs386834264	WBVar00090446	CACNA1D	egl-19	Primary aldosteronism, seizures, and neurologic abnormalities;not provided	constitutive egg laying, drug resistant, male tail morphology variant, thin, dead eggs laid, short, terminal bulb relaxation variant, dumpy, egg laying variant, backward locomotion variant, spicules protrude, forward point velocity variant, muscle cell activity variant, eating variant, head bend angle variant, tail bend angle variant, body posture amplitude decreased, body posture wavelength decr…	NA	ClinVar	Wormbase	275226
NP_000711	NP_741442	XP_017171303	G403D	G365R	Pathogenic/Likely pathogenic	Phenotypic	rs386834264	WBVar00090446	CACNA1D	egl-19	Primary aldosteronism, seizures, and neurologic abnormalities;not provided	constitutive egg laying, drug resistant, male tail morphology variant, thin, dead eggs laid, short, terminal bulb relaxation variant, dumpy, egg laying variant, backward locomotion variant, spicules protrude, forward point velocity variant, muscle cell activity variant, eating variant, head bend angle variant, tail bend angle variant, body posture amplitude decreased, body posture wavelength decr…	NA	ClinVar	Wormbase	275190
NP_000711	NP_001023079	XP_017171301	G403D	G365R	Pathogenic/Likely pathogenic	Phenotypic	rs386834264	WBVar00253120	CACNA1D	egl-19	Primary aldosteronism, seizures, and neurologic abnormalities;not provided	drug resistant	NA	ClinVar	Wormbase	275204
NP_000711	NP_741442	XP_017171308	G403D	G365R	Pathogenic/Likely pathogenic	Phenotypic	rs386834264	WBVar00253120	CACNA1D	egl-19	Primary aldosteronism, seizures, and neurologic abnormalities;not provided	drug resistant	NA	ClinVar	Wormbase	275214
NP_000711	NP_741442	XP_017171300	G403D	G365R	Pathogenic/Likely pathogenic	Phenotypic	rs386834264	WBVar00253120	CACNA1D	egl-19	Primary aldosteronism, seizures, and neurologic abnormalities;not provided	drug resistant	NA	ClinVar	Wormbase	275232
NP_000711	NP_001023079	XP_017171313	G403D	G365R	Pathogenic/Likely pathogenic	Phenotypic	rs386834264	WBVar00090446	CACNA1D	egl-19	Primary aldosteronism, seizures, and neurologic abnormalities;not provided	constitutive egg laying, drug resistant, male tail morphology variant, thin, dead eggs laid, short, terminal bulb relaxation variant, dumpy, egg laying variant, backward locomotion variant, spicules protrude, forward point velocity variant, muscle cell activity variant, eating variant, head bend angle variant, tail bend angle variant, body posture amplitude decreased, body posture wavelength decr…	NA	ClinVar	Wormbase	275219
NP_000711	NP_741442	XP_017171301	G403D	G365R	Pathogenic/Likely pathogenic	Phenotypic	rs386834264	WBVar00253120	CACNA1D	egl-19	Primary aldosteronism, seizures, and neurologic abnormalities;not provided	drug resistant	NA	ClinVar	Wormbase	275205
NP_000711	NP_741442	NP_083257	G403D	G365R	Pathogenic/Likely pathogenic	Phenotypic	rs386834264	WBVar00253122	CACNA1D	egl-19	Primary aldosteronism, seizures, and neurologic abnormalities;not provided	drug resistant	NA	ClinVar	Wormbase	275178
NP_000711	NP_001023079	XP_017171311	G403D	G365R	Pathogenic/Likely pathogenic	Phenotypic	rs386834264	WBVar00253121	CACNA1D	egl-19	Primary aldosteronism, seizures, and neurologic abnormalities;not provided	drug resistant	NA	ClinVar	Wormbase	275174
NP_000711	NP_001023079	XP_017171307	G403D	G365R	Pathogenic/Likely pathogenic	Phenotypic	rs386834264	WBVar00253120	CACNA1D	egl-19	Primary aldosteronism, seizures, and neurologic abnormalities;not provided	drug resistant	NA	ClinVar	Wormbase	275234
NP_000711	NP_741442	XP_017171298	G403D	G365R	Pathogenic/Likely pathogenic	Phenotypic	rs386834264	WBVar00090446	CACNA1D	egl-19	Primary aldosteronism, seizures, and neurologic abnormalities;not provided	constitutive egg laying, drug resistant, male tail morphology variant, thin, dead eggs laid, short, terminal bulb relaxation variant, dumpy, egg laying variant, backward locomotion variant, spicules protrude, forward point velocity variant, muscle cell activity variant, eating variant, head bend angle variant, tail bend angle variant, body posture amplitude decreased, body posture wavelength decr…	NA	ClinVar	Wormbase	275211
NP_000711	NP_001023079	XP_006518538	G403D	G365R	Pathogenic/Likely pathogenic	Phenotypic	rs386834264	WBVar00090446	CACNA1D	egl-19	Primary aldosteronism, seizures, and neurologic abnormalities;not provided	constitutive egg laying, drug resistant, male tail morphology variant, thin, dead eggs laid, short, terminal bulb relaxation variant, dumpy, egg laying variant, backward locomotion variant, spicules protrude, forward point velocity variant, muscle cell activity variant, eating variant, head bend angle variant, tail bend angle variant, body posture amplitude decreased, body posture wavelength decr…	NA	ClinVar	Wormbase	275228
NP_000711	NP_741442	NP_001077085	G403D	G365R	Pathogenic/Likely pathogenic	Phenotypic	rs386834264	WBVar00090446	CACNA1D	egl-19	Primary aldosteronism, seizures, and neurologic abnormalities;not provided	constitutive egg laying, drug resistant, male tail morphology variant, thin, dead eggs laid, short, terminal bulb relaxation variant, dumpy, egg laying variant, backward locomotion variant, spicules protrude, forward point velocity variant, muscle cell activity variant, eating variant, head bend angle variant, tail bend angle variant, body posture amplitude decreased, body posture wavelength decr…	NA	ClinVar	Wormbase	275193
NP_000711	NP_741442	XP_017171300	G403D	G365R	Pathogenic/Likely pathogenic	Phenotypic	rs386834264	WBVar00253122	CACNA1D	egl-19	Primary aldosteronism, seizures, and neurologic abnormalities;not provided	drug resistant	NA	ClinVar	Wormbase	275232
NP_000711	NP_001023079	XP_006518542	G403D	G365R	Pathogenic/Likely pathogenic	Phenotypic	rs386834264	WBVar00253121	CACNA1D	egl-19	Primary aldosteronism, seizures, and neurologic abnormalities;not provided	drug resistant	NA	ClinVar	Wormbase	275195
NP_000711	NP_741442	XP_017171298	G403D	G365R	Pathogenic/Likely pathogenic	Phenotypic	rs386834264	WBVar00253120	CACNA1D	egl-19	Primary aldosteronism, seizures, and neurologic abnormalities;not provided	drug resistant	NA	ClinVar	Wormbase	275211
NP_000711	NP_001023079	XP_017171301	G403D	G365R	Pathogenic/Likely pathogenic	Phenotypic	rs386834264	WBVar00253121	CACNA1D	egl-19	Primary aldosteronism, seizures, and neurologic abnormalities;not provided	drug resistant	NA	ClinVar	Wormbase	275204
NP_000711	NP_001023079	XP_017171314	G403D	G365R	Pathogenic/Likely pathogenic	Phenotypic	rs386834264	WBVar00253120	CACNA1D	egl-19	Primary aldosteronism, seizures, and neurologic abnormalities;not provided	drug resistant	NA	ClinVar	Wormbase	275186
NP_000711	NP_001023079	XP_017171303	G403D	G365R	Pathogenic/Likely pathogenic	Phenotypic	rs386834264	WBVar00253122	CACNA1D	egl-19	Primary aldosteronism, seizures, and neurologic abnormalities;not provided	drug resistant	NA	ClinVar	Wormbase	275189
NP_000711	NP_741442	XP_006518543	G403D	G365R	Pathogenic/Likely pathogenic	Phenotypic	rs386834264	WBVar00253121	CACNA1D	egl-19	Primary aldosteronism, seizures, and neurologic abnormalities;not provided	drug resistant	NA	ClinVar	Wormbase	275208
NP_000711	NP_001023079	XP_017171311	G403D	G365R	Pathogenic/Likely pathogenic	Phenotypic	rs386834264	WBVar00090446	CACNA1D	egl-19	Primary aldosteronism, seizures, and neurologic abnormalities;not provided	constitutive egg laying, drug resistant, male tail morphology variant, thin, dead eggs laid, short, terminal bulb relaxation variant, dumpy, egg laying variant, backward locomotion variant, spicules protrude, forward point velocity variant, muscle cell activity variant, eating variant, head bend angle variant, tail bend angle variant, body posture amplitude decreased, body posture wavelength decr…	NA	ClinVar	Wormbase	275174
NP_000711	NP_001023079	XP_017171305	G403D	G365R	Pathogenic/Likely pathogenic	Phenotypic	rs386834264	WBVar00253120	CACNA1D	egl-19	Primary aldosteronism, seizures, and neurologic abnormalities;not provided	drug resistant	NA	ClinVar	Wormbase	275216
NP_000711	NP_001023079	XP_017171311	G403D	G365R	Pathogenic/Likely pathogenic	Phenotypic	rs386834264	WBVar00253120	CACNA1D	egl-19	Primary aldosteronism, seizures, and neurologic abnormalities;not provided	drug resistant	NA	ClinVar	Wormbase	275174
NP_000711	NP_001023079	XP_017171305	G403D	G365R	Pathogenic/Likely pathogenic	Phenotypic	rs386834264	WBVar00090446	CACNA1D	egl-19	Primary aldosteronism, seizures, and neurologic abnormalities;not provided	constitutive egg laying, drug resistant, male tail morphology variant, thin, dead eggs laid, short, terminal bulb relaxation variant, dumpy, egg laying variant, backward locomotion variant, spicules protrude, forward point velocity variant, muscle cell activity variant, eating variant, head bend angle variant, tail bend angle variant, body posture amplitude decreased, body posture wavelength decr…	NA	ClinVar	Wormbase	275216
NP_000711	NP_741442	XP_017171312	G403D	G365R	Pathogenic/Likely pathogenic	Phenotypic	rs386834264	WBVar00253122	CACNA1D	egl-19	Primary aldosteronism, seizures, and neurologic abnormalities;not provided	drug resistant	NA	ClinVar	Wormbase	275202
NP_000711	NP_001023079	XP_017171312	G403D	G365R	Pathogenic/Likely pathogenic	Phenotypic	rs386834264	WBVar00090446	CACNA1D	egl-19	Primary aldosteronism, seizures, and neurologic abnormalities;not provided	constitutive egg laying, drug resistant, male tail morphology variant, thin, dead eggs laid, short, terminal bulb relaxation variant, dumpy, egg laying variant, backward locomotion variant, spicules protrude, forward point velocity variant, muscle cell activity variant, eating variant, head bend angle variant, tail bend angle variant, body posture amplitude decreased, body posture wavelength decr…	NA	ClinVar	Wormbase	275201
NP_000711	NP_001023079	NP_001077085	G403D	G365R	Pathogenic/Likely pathogenic	Phenotypic	rs386834264	WBVar00253121	CACNA1D	egl-19	Primary aldosteronism, seizures, and neurologic abnormalities;not provided	drug resistant	NA	ClinVar	Wormbase	275192
NP_000711	NP_741442	XP_017171306	G403D	G365R	Pathogenic/Likely pathogenic	Phenotypic	rs386834264	WBVar00253122	CACNA1D	egl-19	Primary aldosteronism, seizures, and neurologic abnormalities;not provided	drug resistant	NA	ClinVar	Wormbase	275226
NP_000711	NP_741442	XP_017171299	G403D	G365R	Pathogenic/Likely pathogenic	Phenotypic	rs386834264	WBVar00253120	CACNA1D	egl-19	Primary aldosteronism, seizures, and neurologic abnormalities;not provided	drug resistant	NA	ClinVar	Wormbase	275223
NP_000711	NP_001023079	XP_017171307	G403D	G365R	Pathogenic/Likely pathogenic	Phenotypic	rs386834264	WBVar00253121	CACNA1D	egl-19	Primary aldosteronism, seizures, and neurologic abnormalities;not provided	drug resistant	NA	ClinVar	Wormbase	275234
NP_000711	NP_741442	XP_006518542	G403D	G365R	Pathogenic/Likely pathogenic	Phenotypic	rs386834264	WBVar00253121	CACNA1D	egl-19	Primary aldosteronism, seizures, and neurologic abnormalities;not provided	drug resistant	NA	ClinVar	Wormbase	275196
NP_000711	NP_001023079	XP_017171311	G403D	G365R	Pathogenic/Likely pathogenic	Phenotypic	rs386834264	WBVar00253122	CACNA1D	egl-19	Primary aldosteronism, seizures, and neurologic abnormalities;not provided	drug resistant	NA	ClinVar	Wormbase	275174
NP_000711	NP_741442	XP_017171304	G403D	G365R	Pathogenic/Likely pathogenic	Phenotypic	rs386834264	WBVar00253122	CACNA1D	egl-19	Primary aldosteronism, seizures, and neurologic abnormalities;not provided	drug resistant	NA	ClinVar	Wormbase	275199
NP_000711	NP_001023079	XP_017171297	G403D	G365R	Pathogenic/Likely pathogenic	Phenotypic	rs386834264	WBVar00253121	CACNA1D	egl-19	Primary aldosteronism, seizures, and neurologic abnormalities;not provided	drug resistant	NA	ClinVar	Wormbase	275237
NP_000711	NP_001023079	XP_017171309	G403D	G365R	Pathogenic/Likely pathogenic	Phenotypic	rs386834264	WBVar00253122	CACNA1D	egl-19	Primary aldosteronism, seizures, and neurologic abnormalities;not provided	drug resistant	NA	ClinVar	Wormbase	275171
NP_000711	NP_001023079	XP_017171305	G403D	G365R	Pathogenic/Likely pathogenic	Phenotypic	rs386834264	WBVar00253121	CACNA1D	egl-19	Primary aldosteronism, seizures, and neurologic abnormalities;not provided	drug resistant	NA	ClinVar	Wormbase	275216
NP_000711	NP_001023079	XP_017171307	G403D	G365R	Pathogenic/Likely pathogenic	Phenotypic	rs386834264	WBVar00090446	CACNA1D	egl-19	Primary aldosteronism, seizures, and neurologic abnormalities;not provided	constitutive egg laying, drug resistant, male tail morphology variant, thin, dead eggs laid, short, terminal bulb relaxation variant, dumpy, egg laying variant, backward locomotion variant, spicules protrude, forward point velocity variant, muscle cell activity variant, eating variant, head bend angle variant, tail bend angle variant, body posture amplitude decreased, body posture wavelength decr…	NA	ClinVar	Wormbase	275234
NP_000711	NP_741442	XP_017171305	G403D	G365R	Pathogenic/Likely pathogenic	Phenotypic	rs386834264	WBVar00090446	CACNA1D	egl-19	Primary aldosteronism, seizures, and neurologic abnormalities;not provided	constitutive egg laying, drug resistant, male tail morphology variant, thin, dead eggs laid, short, terminal bulb relaxation variant, dumpy, egg laying variant, backward locomotion variant, spicules protrude, forward point velocity variant, muscle cell activity variant, eating variant, head bend angle variant, tail bend angle variant, body posture amplitude decreased, body posture wavelength decr…	NA	ClinVar	Wormbase	275217
NP_000711	NP_001023079	XP_017171298	G403D	G365R	Pathogenic/Likely pathogenic	Phenotypic	rs386834264	WBVar00253120	CACNA1D	egl-19	Primary aldosteronism, seizures, and neurologic abnormalities;not provided	drug resistant	NA	ClinVar	Wormbase	275210
NP_000711	NP_741442	XP_006518542	G403D	G365R	Pathogenic/Likely pathogenic	Phenotypic	rs386834264	WBVar00253122	CACNA1D	egl-19	Primary aldosteronism, seizures, and neurologic abnormalities;not provided	drug resistant	NA	ClinVar	Wormbase	275196
NP_000711	NP_741442	XP_017171302	G403D	G365R	Pathogenic/Likely pathogenic	Phenotypic	rs386834264	WBVar00090446	CACNA1D	egl-19	Primary aldosteronism, seizures, and neurologic abnormalities;not provided	constitutive egg laying, drug resistant, male tail morphology variant, thin, dead eggs laid, short, terminal bulb relaxation variant, dumpy, egg laying variant, backward locomotion variant, spicules protrude, forward point velocity variant, muscle cell activity variant, eating variant, head bend angle variant, tail bend angle variant, body posture amplitude decreased, body posture wavelength decr…	NA	ClinVar	Wormbase	275184
NP_000711	NP_001023079	XP_017171303	G403D	G365R	Pathogenic/Likely pathogenic	Phenotypic	rs386834264	WBVar00090446	CACNA1D	egl-19	Primary aldosteronism, seizures, and neurologic abnormalities;not provided	constitutive egg laying, drug resistant, male tail morphology variant, thin, dead eggs laid, short, terminal bulb relaxation variant, dumpy, egg laying variant, backward locomotion variant, spicules protrude, forward point velocity variant, muscle cell activity variant, eating variant, head bend angle variant, tail bend angle variant, body posture amplitude decreased, body posture wavelength decr…	NA	ClinVar	Wormbase	275189
NP_000711	NP_741442	NP_083257	G403D	G365R	Pathogenic/Likely pathogenic	Phenotypic	rs386834264	WBVar00253121	CACNA1D	egl-19	Primary aldosteronism, seizures, and neurologic abnormalities;not provided	drug resistant	NA	ClinVar	Wormbase	275178
NP_000711	NP_001023079	XP_017171297	G403D	G365R	Pathogenic/Likely pathogenic	Phenotypic	rs386834264	WBVar00090446	CACNA1D	egl-19	Primary aldosteronism, seizures, and neurologic abnormalities;not provided	constitutive egg laying, drug resistant, male tail morphology variant, thin, dead eggs laid, short, terminal bulb relaxation variant, dumpy, egg laying variant, backward locomotion variant, spicules protrude, forward point velocity variant, muscle cell activity variant, eating variant, head bend angle variant, tail bend angle variant, body posture amplitude decreased, body posture wavelength decr…	NA	ClinVar	Wormbase	275237
NP_000711	NP_741442	XP_017171311	G403D	G365R	Pathogenic/Likely pathogenic	Phenotypic	rs386834264	WBVar00253121	CACNA1D	egl-19	Primary aldosteronism, seizures, and neurologic abnormalities;not provided	drug resistant	NA	ClinVar	Wormbase	275175
NP_000711	NP_741442	XP_017171301	G403D	G365R	Pathogenic/Likely pathogenic	Phenotypic	rs386834264	WBVar00253121	CACNA1D	egl-19	Primary aldosteronism, seizures, and neurologic abnormalities;not provided	drug resistant	NA	ClinVar	Wormbase	275205
NP_000711	NP_001023079	XP_017171297	G403D	G365R	Pathogenic/Likely pathogenic	Phenotypic	rs386834264	WBVar00253122	CACNA1D	egl-19	Primary aldosteronism, seizures, and neurologic abnormalities;not provided	drug resistant	NA	ClinVar	Wormbase	275237
NP_000711	NP_001023079	XP_017171298	G403D	G365R	Pathogenic/Likely pathogenic	Phenotypic	rs386834264	WBVar00253122	CACNA1D	egl-19	Primary aldosteronism, seizures, and neurologic abnormalities;not provided	drug resistant	NA	ClinVar	Wormbase	275210
NP_000711	NP_741442	XP_017171310	G403D	G365R	Pathogenic/Likely pathogenic	Phenotypic	rs386834264	WBVar00253121	CACNA1D	egl-19	Primary aldosteronism, seizures, and neurologic abnormalities;not provided	drug resistant	NA	ClinVar	Wormbase	275169
NP_000711	NP_001023079	XP_017171312	G403D	G365R	Pathogenic/Likely pathogenic	Phenotypic	rs386834264	WBVar00253122	CACNA1D	egl-19	Primary aldosteronism, seizures, and neurologic abnormalities;not provided	drug resistant	NA	ClinVar	Wormbase	275201
NP_000711	NP_741442	XP_017171305	G403D	G365R	Pathogenic/Likely pathogenic	Phenotypic	rs386834264	WBVar00253122	CACNA1D	egl-19	Primary aldosteronism, seizures, and neurologic abnormalities;not provided	drug resistant	NA	ClinVar	Wormbase	275217
NP_000711	NP_741442	XP_017171309	G403D	G365R	Pathogenic/Likely pathogenic	Phenotypic	rs386834264	WBVar00090446	CACNA1D	egl-19	Primary aldosteronism, seizures, and neurologic abnormalities;not provided	constitutive egg laying, drug resistant, male tail morphology variant, thin, dead eggs laid, short, terminal bulb relaxation variant, dumpy, egg laying variant, backward locomotion variant, spicules protrude, forward point velocity variant, muscle cell activity variant, eating variant, head bend angle variant, tail bend angle variant, body posture amplitude decreased, body posture wavelength decr…	NA	ClinVar	Wormbase	275172
NP_000711	NP_741442	XP_017171305	G403D	G365R	Pathogenic/Likely pathogenic	Phenotypic	rs386834264	WBVar00253120	CACNA1D	egl-19	Primary aldosteronism, seizures, and neurologic abnormalities;not provided	drug resistant	NA	ClinVar	Wormbase	275217
NP_000711	NP_001023079	XP_006518538	G403D	G365R	Pathogenic/Likely pathogenic	Phenotypic	rs386834264	WBVar00253121	CACNA1D	egl-19	Primary aldosteronism, seizures, and neurologic abnormalities;not provided	drug resistant	NA	ClinVar	Wormbase	275228
NP_000711	NP_001023079	XP_017171300	G403D	G365R	Pathogenic/Likely pathogenic	Phenotypic	rs386834264	WBVar00090446	CACNA1D	egl-19	Primary aldosteronism, seizures, and neurologic abnormalities;not provided	constitutive egg laying, drug resistant, male tail morphology variant, thin, dead eggs laid, short, terminal bulb relaxation variant, dumpy, egg laying variant, backward locomotion variant, spicules protrude, forward point velocity variant, muscle cell activity variant, eating variant, head bend angle variant, tail bend angle variant, body posture amplitude decreased, body posture wavelength decr…	NA	ClinVar	Wormbase	275231
NP_000711	NP_001023079	XP_017171305	G403D	G365R	Pathogenic/Likely pathogenic	Phenotypic	rs386834264	WBVar00253122	CACNA1D	egl-19	Primary aldosteronism, seizures, and neurologic abnormalities;not provided	drug resistant	NA	ClinVar	Wormbase	275216
NP_000711	NP_741442	XP_017171310	G403D	G365R	Pathogenic/Likely pathogenic	Phenotypic	rs386834264	WBVar00253120	CACNA1D	egl-19	Primary aldosteronism, seizures, and neurologic abnormalities;not provided	drug resistant	NA	ClinVar	Wormbase	275169
NP_000711	NP_001023079	XP_017171309	G403D	G365R	Pathogenic/Likely pathogenic	Phenotypic	rs386834264	WBVar00090446	CACNA1D	egl-19	Primary aldosteronism, seizures, and neurologic abnormalities;not provided	constitutive egg laying, drug resistant, male tail morphology variant, thin, dead eggs laid, short, terminal bulb relaxation variant, dumpy, egg laying variant, backward locomotion variant, spicules protrude, forward point velocity variant, muscle cell activity variant, eating variant, head bend angle variant, tail bend angle variant, body posture amplitude decreased, body posture wavelength decr…	NA	ClinVar	Wormbase	275171
NP_000711	NP_741442	NP_083257	G403D	G365R	Pathogenic/Likely pathogenic	Phenotypic	rs386834264	WBVar00253120	CACNA1D	egl-19	Primary aldosteronism, seizures, and neurologic abnormalities;not provided	drug resistant	NA	ClinVar	Wormbase	275178
NP_000711	NP_001023079	XP_017171300	G403D	G365R	Pathogenic/Likely pathogenic	Phenotypic	rs386834264	WBVar00253122	CACNA1D	egl-19	Primary aldosteronism, seizures, and neurologic abnormalities;not provided	drug resistant	NA	ClinVar	Wormbase	275231
NP_000711	NP_741442	NP_001289566	G403D	G365R	Pathogenic/Likely pathogenic	Phenotypic	rs386834264	WBVar00090446	CACNA1D	egl-19	Primary aldosteronism, seizures, and neurologic abnormalities;not provided	constitutive egg laying, drug resistant, male tail morphology variant, thin, dead eggs laid, short, terminal bulb relaxation variant, dumpy, egg laying variant, backward locomotion variant, spicules protrude, forward point velocity variant, muscle cell activity variant, eating variant, head bend angle variant, tail bend angle variant, body posture amplitude decreased, body posture wavelength decr…	NA	ClinVar	Wormbase	275181
NP_000711	NP_001023079	XP_017171310	G403D	G365R	Pathogenic/Likely pathogenic	Phenotypic	rs386834264	WBVar00090446	CACNA1D	egl-19	Primary aldosteronism, seizures, and neurologic abnormalities;not provided	constitutive egg laying, drug resistant, male tail morphology variant, thin, dead eggs laid, short, terminal bulb relaxation variant, dumpy, egg laying variant, backward locomotion variant, spicules protrude, forward point velocity variant, muscle cell activity variant, eating variant, head bend angle variant, tail bend angle variant, body posture amplitude decreased, body posture wavelength decr…	NA	ClinVar	Wormbase	275168
NP_000711	NP_741442	XP_017171313	G403D	G365R	Pathogenic/Likely pathogenic	Phenotypic	rs386834264	WBVar00253121	CACNA1D	egl-19	Primary aldosteronism, seizures, and neurologic abnormalities;not provided	drug resistant	NA	ClinVar	Wormbase	275220
NP_000711	NP_001023079	XP_006518538	G403D	G365R	Pathogenic/Likely pathogenic	Phenotypic	rs386834264	WBVar00253122	CACNA1D	egl-19	Primary aldosteronism, seizures, and neurologic abnormalities;not provided	drug resistant	NA	ClinVar	Wormbase	275228
NP_000711	NP_741442	XP_017171310	G403D	G365R	Pathogenic/Likely pathogenic	Phenotypic	rs386834264	WBVar00090446	CACNA1D	egl-19	Primary aldosteronism, seizures, and neurologic abnormalities;not provided	constitutive egg laying, drug resistant, male tail morphology variant, thin, dead eggs laid, short, terminal bulb relaxation variant, dumpy, egg laying variant, backward locomotion variant, spicules protrude, forward point velocity variant, muscle cell activity variant, eating variant, head bend angle variant, tail bend angle variant, body posture amplitude decreased, body posture wavelength decr…	NA	ClinVar	Wormbase	275169
NP_000711	NP_741442	XP_017171312	G403D	G365R	Pathogenic/Likely pathogenic	Phenotypic	rs386834264	WBVar00253121	CACNA1D	egl-19	Primary aldosteronism, seizures, and neurologic abnormalities;not provided	drug resistant	NA	ClinVar	Wormbase	275202
NP_000711	NP_741442	XP_017171302	G403D	G365R	Pathogenic/Likely pathogenic	Phenotypic	rs386834264	WBVar00253121	CACNA1D	egl-19	Primary aldosteronism, seizures, and neurologic abnormalities;not provided	drug resistant	NA	ClinVar	Wormbase	275184
NP_000711	NP_741442	NP_001077085	G403D	G365R	Pathogenic/Likely pathogenic	Phenotypic	rs386834264	WBVar00253120	CACNA1D	egl-19	Primary aldosteronism, seizures, and neurologic abnormalities;not provided	drug resistant	NA	ClinVar	Wormbase	275193
NP_000711	NP_741442	XP_017171313	G403D	G365R	Pathogenic/Likely pathogenic	Phenotypic	rs386834264	WBVar00253122	CACNA1D	egl-19	Primary aldosteronism, seizures, and neurologic abnormalities;not provided	drug resistant	NA	ClinVar	Wormbase	275220
NP_000711	NP_001023079	XP_017171297	G403D	G365R	Pathogenic/Likely pathogenic	Phenotypic	rs386834264	WBVar00253120	CACNA1D	egl-19	Primary aldosteronism, seizures, and neurologic abnormalities;not provided	drug resistant	NA	ClinVar	Wormbase	275237
NP_000711	NP_001023079	XP_017171298	G403D	G365R	Pathogenic/Likely pathogenic	Phenotypic	rs386834264	WBVar00090446	CACNA1D	egl-19	Primary aldosteronism, seizures, and neurologic abnormalities;not provided	constitutive egg laying, drug resistant, male tail morphology variant, thin, dead eggs laid, short, terminal bulb relaxation variant, dumpy, egg laying variant, backward locomotion variant, spicules protrude, forward point velocity variant, muscle cell activity variant, eating variant, head bend angle variant, tail bend angle variant, body posture amplitude decreased, body posture wavelength decr…	NA	ClinVar	Wormbase	275210
NP_000711	NP_001023079	XP_017171310	G403D	G365R	Pathogenic/Likely pathogenic	Phenotypic	rs386834264	WBVar00253120	CACNA1D	egl-19	Primary aldosteronism, seizures, and neurologic abnormalities;not provided	drug resistant	NA	ClinVar	Wormbase	275168
NP_000711	NP_741442	NP_083257	G403D	G365R	Pathogenic/Likely pathogenic	Phenotypic	rs386834264	WBVar00090446	CACNA1D	egl-19	Primary aldosteronism, seizures, and neurologic abnormalities;not provided	constitutive egg laying, drug resistant, male tail morphology variant, thin, dead eggs laid, short, terminal bulb relaxation variant, dumpy, egg laying variant, backward locomotion variant, spicules protrude, forward point velocity variant, muscle cell activity variant, eating variant, head bend angle variant, tail bend angle variant, body posture amplitude decreased, body posture wavelength decr…	NA	ClinVar	Wormbase	275178
NP_000711	NP_741442	XP_017171312	G403D	G365R	Pathogenic/Likely pathogenic	Phenotypic	rs386834264	WBVar00253120	CACNA1D	egl-19	Primary aldosteronism, seizures, and neurologic abnormalities;not provided	drug resistant	NA	ClinVar	Wormbase	275202
NP_000711	NP_741442	XP_017171312	G403D	G365R	Pathogenic/Likely pathogenic	Phenotypic	rs386834264	WBVar00090446	CACNA1D	egl-19	Primary aldosteronism, seizures, and neurologic abnormalities;not provided	constitutive egg laying, drug resistant, male tail morphology variant, thin, dead eggs laid, short, terminal bulb relaxation variant, dumpy, egg laying variant, backward locomotion variant, spicules protrude, forward point velocity variant, muscle cell activity variant, eating variant, head bend angle variant, tail bend angle variant, body posture amplitude decreased, body posture wavelength decr…	NA	ClinVar	Wormbase	275202
NP_000711	NP_001023079	XP_017171308	G403D	G365R	Pathogenic/Likely pathogenic	Phenotypic	rs386834264	WBVar00253122	CACNA1D	egl-19	Primary aldosteronism, seizures, and neurologic abnormalities;not provided	drug resistant	NA	ClinVar	Wormbase	275213
NP_000711	NP_741442	XP_017171310	G403D	G365R	Pathogenic/Likely pathogenic	Phenotypic	rs386834264	WBVar00253122	CACNA1D	egl-19	Primary aldosteronism, seizures, and neurologic abnormalities;not provided	drug resistant	NA	ClinVar	Wormbase	275169
NP_000711	NP_001023079	XP_017171300	G403D	G365R	Pathogenic/Likely pathogenic	Phenotypic	rs386834264	WBVar00253120	CACNA1D	egl-19	Primary aldosteronism, seizures, and neurologic abnormalities;not provided	drug resistant	NA	ClinVar	Wormbase	275231
NP_000711	NP_741442	XP_017171309	G403D	G365R	Pathogenic/Likely pathogenic	Phenotypic	rs386834264	WBVar00253122	CACNA1D	egl-19	Primary aldosteronism, seizures, and neurologic abnormalities;not provided	drug resistant	NA	ClinVar	Wormbase	275172
NP_000711	NP_001023079	XP_017171309	G403D	G365R	Pathogenic/Likely pathogenic	Phenotypic	rs386834264	WBVar00253121	CACNA1D	egl-19	Primary aldosteronism, seizures, and neurologic abnormalities;not provided	drug resistant	NA	ClinVar	Wormbase	275171
NP_000711	NP_001023079	XP_017171310	G403D	G365R	Pathogenic/Likely pathogenic	Phenotypic	rs386834264	WBVar00253121	CACNA1D	egl-19	Primary aldosteronism, seizures, and neurologic abnormalities;not provided	drug resistant	NA	ClinVar	Wormbase	275168
NP_000711	NP_001023079	XP_017171310	G403D	G365R	Pathogenic/Likely pathogenic	Phenotypic	rs386834264	WBVar00253122	CACNA1D	egl-19	Primary aldosteronism, seizures, and neurologic abnormalities;not provided	drug resistant	NA	ClinVar	Wormbase	275168
NP_000711	NP_001023079	XP_017171309	G403D	G365R	Pathogenic/Likely pathogenic	Phenotypic	rs386834264	WBVar00253120	CACNA1D	egl-19	Primary aldosteronism, seizures, and neurologic abnormalities;not provided	drug resistant	NA	ClinVar	Wormbase	275171
NP_000711	NP_001023079	XP_017171300	G403D	G365R	Pathogenic/Likely pathogenic	Phenotypic	rs386834264	WBVar00253121	CACNA1D	egl-19	Primary aldosteronism, seizures, and neurologic abnormalities;not provided	drug resistant	NA	ClinVar	Wormbase	275231
NP_000711	NP_741442	XP_006518542	G403D	G365R	Pathogenic/Likely pathogenic	Phenotypic	rs386834264	WBVar00090446	CACNA1D	egl-19	Primary aldosteronism, seizures, and neurologic abnormalities;not provided	constitutive egg laying, drug resistant, male tail morphology variant, thin, dead eggs laid, short, terminal bulb relaxation variant, dumpy, egg laying variant, backward locomotion variant, spicules protrude, forward point velocity variant, muscle cell activity variant, eating variant, head bend angle variant, tail bend angle variant, body posture amplitude decreased, body posture wavelength decr…	NA	ClinVar	Wormbase	275196
NP_000711	NP_741442	XP_006518542	G403D	G365R	Pathogenic/Likely pathogenic	Phenotypic	rs386834264	WBVar00253120	CACNA1D	egl-19	Primary aldosteronism, seizures, and neurologic abnormalities;not provided	drug resistant	NA	ClinVar	Wormbase	275196
NP_000711	NP_741442	XP_017171309	G403D	G365R	Pathogenic/Likely pathogenic	Phenotypic	rs386834264	WBVar00253121	CACNA1D	egl-19	Primary aldosteronism, seizures, and neurologic abnormalities;not provided	drug resistant	NA	ClinVar	Wormbase	275172
NP_000711	NP_001023079	XP_017171298	G403D	G365R	Pathogenic/Likely pathogenic	Phenotypic	rs386834264	WBVar00253121	CACNA1D	egl-19	Primary aldosteronism, seizures, and neurologic abnormalities;not provided	drug resistant	NA	ClinVar	Wormbase	275210
NP_000711	NP_741442	XP_017171313	G403D	G365R	Pathogenic/Likely pathogenic	Phenotypic	rs386834264	WBVar00253120	CACNA1D	egl-19	Primary aldosteronism, seizures, and neurologic abnormalities;not provided	drug resistant	NA	ClinVar	Wormbase	275220
NP_000711	NP_741442	XP_017171313	G403D	G365R	Pathogenic/Likely pathogenic	Phenotypic	rs386834264	WBVar00090446	CACNA1D	egl-19	Primary aldosteronism, seizures, and neurologic abnormalities;not provided	constitutive egg laying, drug resistant, male tail morphology variant, thin, dead eggs laid, short, terminal bulb relaxation variant, dumpy, egg laying variant, backward locomotion variant, spicules protrude, forward point velocity variant, muscle cell activity variant, eating variant, head bend angle variant, tail bend angle variant, body posture amplitude decreased, body posture wavelength decr…	NA	ClinVar	Wormbase	275220
NP_000711	NP_741442	XP_017171309	G403D	G365R	Pathogenic/Likely pathogenic	Phenotypic	rs386834264	WBVar00253120	CACNA1D	egl-19	Primary aldosteronism, seizures, and neurologic abnormalities;not provided	drug resistant	NA	ClinVar	Wormbase	275172
NP_001122312	NP_741442	XP_017171308	G403R	G365R	Likely pathogenic	Phenotypic	rs386834263	WBVar00253120	CACNA1D	egl-19	not provided	drug resistant	NA	ClinVar	Wormbase	110000
NP_001122312	NP_001023079	XP_017171301	G403R	G365R	Likely pathogenic	Phenotypic	rs386834263	WBVar00253120	CACNA1D	egl-19	not provided	drug resistant	NA	ClinVar	Wormbase	109990
NP_001122312	NP_001023079	NP_001289566	G403R	G365R	Likely pathogenic	Phenotypic	rs386834263	WBVar00253121	CACNA1D	egl-19	not provided	drug resistant	NA	ClinVar	Wormbase	109966
NP_001122312	NP_001023079	NP_001077085	G403R	G365R	Likely pathogenic	Phenotypic	rs386834263	WBVar00253120	CACNA1D	egl-19	not provided	drug resistant	NA	ClinVar	Wormbase	109978
NP_001122312	NP_001023079	XP_017171301	G403R	G365R	Likely pathogenic	Phenotypic	rs386834263	WBVar00090446	CACNA1D	egl-19	not provided	constitutive egg laying, drug resistant, male tail morphology variant, thin, dead eggs laid, short, terminal bulb relaxation variant, dumpy, egg laying variant, backward locomotion variant, spicules protrude, forward point velocity variant, muscle cell activity variant, eating variant, head bend angle variant, tail bend angle variant, body posture amplitude decreased, body posture wavelength decr…	NA	ClinVar	Wormbase	109990
NP_001122312	NP_001023079	XP_006518542	G403R	G365R	Likely pathogenic	Phenotypic	rs386834263	WBVar00253121	CACNA1D	egl-19	not provided	drug resistant	NA	ClinVar	Wormbase	109981
NP_001122312	NP_741442	XP_017171310	G403R	G365R	Likely pathogenic	Phenotypic	rs386834263	WBVar00253121	CACNA1D	egl-19	not provided	drug resistant	NA	ClinVar	Wormbase	109955
NP_001122312	NP_741442	XP_017171314	G403R	G365R	Likely pathogenic	Phenotypic	rs386834263	WBVar00253122	CACNA1D	egl-19	not provided	drug resistant	NA	ClinVar	Wormbase	109973
NP_001122312	NP_741442	XP_017171305	G403R	G365R	Likely pathogenic	Phenotypic	rs386834263	WBVar00253122	CACNA1D	egl-19	not provided	drug resistant	NA	ClinVar	Wormbase	110003
NP_001122312	NP_741442	XP_017171307	G403R	G365R	Likely pathogenic	Phenotypic	rs386834263	WBVar00253120	CACNA1D	egl-19	not provided	drug resistant	NA	ClinVar	Wormbase	110021
NP_001122312	NP_741442	XP_017171303	G403R	G365R	Likely pathogenic	Phenotypic	rs386834263	WBVar00090446	CACNA1D	egl-19	not provided	constitutive egg laying, drug resistant, male tail morphology variant, thin, dead eggs laid, short, terminal bulb relaxation variant, dumpy, egg laying variant, backward locomotion variant, spicules protrude, forward point velocity variant, muscle cell activity variant, eating variant, head bend angle variant, tail bend angle variant, body posture amplitude decreased, body posture wavelength decr…	NA	ClinVar	Wormbase	109976
NP_001122312	NP_001023079	NP_001289566	G403R	G365R	Likely pathogenic	Phenotypic	rs386834263	WBVar00090446	CACNA1D	egl-19	not provided	constitutive egg laying, drug resistant, male tail morphology variant, thin, dead eggs laid, short, terminal bulb relaxation variant, dumpy, egg laying variant, backward locomotion variant, spicules protrude, forward point velocity variant, muscle cell activity variant, eating variant, head bend angle variant, tail bend angle variant, body posture amplitude decreased, body posture wavelength decr…	NA	ClinVar	Wormbase	109966
NP_001122312	NP_741442	XP_017171311	G403R	G365R	Likely pathogenic	Phenotypic	rs386834263	WBVar00253121	CACNA1D	egl-19	not provided	drug resistant	NA	ClinVar	Wormbase	109961
NP_001122312	NP_001023079	XP_017171301	G403R	G365R	Likely pathogenic	Phenotypic	rs386834263	WBVar00253122	CACNA1D	egl-19	not provided	drug resistant	NA	ClinVar	Wormbase	109990
NP_001122312	NP_001023079	XP_017171303	G403R	G365R	Likely pathogenic	Phenotypic	rs386834263	WBVar00253121	CACNA1D	egl-19	not provided	drug resistant	NA	ClinVar	Wormbase	109975
NP_001122312	NP_001023079	NP_001077085	G403R	G365R	Likely pathogenic	Phenotypic	rs386834263	WBVar00253121	CACNA1D	egl-19	not provided	drug resistant	NA	ClinVar	Wormbase	109978
NP_001122312	NP_741442	XP_006518538	G403R	G365R	Likely pathogenic	Phenotypic	rs386834263	WBVar00090446	CACNA1D	egl-19	not provided	constitutive egg laying, drug resistant, male tail morphology variant, thin, dead eggs laid, short, terminal bulb relaxation variant, dumpy, egg laying variant, backward locomotion variant, spicules protrude, forward point velocity variant, muscle cell activity variant, eating variant, head bend angle variant, tail bend angle variant, body posture amplitude decreased, body posture wavelength decr…	NA	ClinVar	Wormbase	110015
NP_001122312	NP_741442	XP_017171308	G403R	G365R	Likely pathogenic	Phenotypic	rs386834263	WBVar00253121	CACNA1D	egl-19	not provided	drug resistant	NA	ClinVar	Wormbase	110000
NP_001122312	NP_001023079	XP_017171302	G403R	G365R	Likely pathogenic	Phenotypic	rs386834263	WBVar00253122	CACNA1D	egl-19	not provided	drug resistant	NA	ClinVar	Wormbase	109969
NP_001122312	NP_001023079	XP_017171303	G403R	G365R	Likely pathogenic	Phenotypic	rs386834263	WBVar00253122	CACNA1D	egl-19	not provided	drug resistant	NA	ClinVar	Wormbase	109975
NP_001122312	NP_741442	XP_017171303	G403R	G365R	Likely pathogenic	Phenotypic	rs386834263	WBVar00253121	CACNA1D	egl-19	not provided	drug resistant	NA	ClinVar	Wormbase	109976
NP_001122312	NP_741442	XP_017171314	G403R	G365R	Likely pathogenic	Phenotypic	rs386834263	WBVar00253120	CACNA1D	egl-19	not provided	drug resistant	NA	ClinVar	Wormbase	109973
NP_001122312	NP_001023079	XP_006518543	G403R	G365R	Likely pathogenic	Phenotypic	rs386834263	WBVar00253120	CACNA1D	egl-19	not provided	drug resistant	NA	ClinVar	Wormbase	109993
NP_001122312	NP_741442	NP_001077085	G403R	G365R	Likely pathogenic	Phenotypic	rs386834263	WBVar00090446	CACNA1D	egl-19	not provided	constitutive egg laying, drug resistant, male tail morphology variant, thin, dead eggs laid, short, terminal bulb relaxation variant, dumpy, egg laying variant, backward locomotion variant, spicules protrude, forward point velocity variant, muscle cell activity variant, eating variant, head bend angle variant, tail bend angle variant, body posture amplitude decreased, body posture wavelength decr…	NA	ClinVar	Wormbase	109979
NP_001122312	NP_741442	XP_017171308	G403R	G365R	Likely pathogenic	Phenotypic	rs386834263	WBVar00090446	CACNA1D	egl-19	not provided	constitutive egg laying, drug resistant, male tail morphology variant, thin, dead eggs laid, short, terminal bulb relaxation variant, dumpy, egg laying variant, backward locomotion variant, spicules protrude, forward point velocity variant, muscle cell activity variant, eating variant, head bend angle variant, tail bend angle variant, body posture amplitude decreased, body posture wavelength decr…	NA	ClinVar	Wormbase	110000
NP_001122312	NP_741442	XP_017171308	G403R	G365R	Likely pathogenic	Phenotypic	rs386834263	WBVar00253122	CACNA1D	egl-19	not provided	drug resistant	NA	ClinVar	Wormbase	110000
NP_001122312	NP_741442	XP_006518538	G403R	G365R	Likely pathogenic	Phenotypic	rs386834263	WBVar00253122	CACNA1D	egl-19	not provided	drug resistant	NA	ClinVar	Wormbase	110015
NP_001122312	NP_741442	XP_017171297	G403R	G365R	Likely pathogenic	Phenotypic	rs386834263	WBVar00253121	CACNA1D	egl-19	not provided	drug resistant	NA	ClinVar	Wormbase	110024
NP_001122312	NP_741442	XP_017171310	G403R	G365R	Likely pathogenic	Phenotypic	rs386834263	WBVar00253122	CACNA1D	egl-19	not provided	drug resistant	NA	ClinVar	Wormbase	109955
NP_001122312	NP_741442	XP_017171303	G403R	G365R	Likely pathogenic	Phenotypic	rs386834263	WBVar00253122	CACNA1D	egl-19	not provided	drug resistant	NA	ClinVar	Wormbase	109976
NP_001122312	NP_001023079	NP_001289566	G403R	G365R	Likely pathogenic	Phenotypic	rs386834263	WBVar00253120	CACNA1D	egl-19	not provided	drug resistant	NA	ClinVar	Wormbase	109966
NP_001122312	NP_741442	XP_017171314	G403R	G365R	Likely pathogenic	Phenotypic	rs386834263	WBVar00253121	CACNA1D	egl-19	not provided	drug resistant	NA	ClinVar	Wormbase	109973
NP_001122312	NP_741442	XP_017171314	G403R	G365R	Likely pathogenic	Phenotypic	rs386834263	WBVar00090446	CACNA1D	egl-19	not provided	constitutive egg laying, drug resistant, male tail morphology variant, thin, dead eggs laid, short, terminal bulb relaxation variant, dumpy, egg laying variant, backward locomotion variant, spicules protrude, forward point velocity variant, muscle cell activity variant, eating variant, head bend angle variant, tail bend angle variant, body posture amplitude decreased, body posture wavelength decr…	NA	ClinVar	Wormbase	109973
NP_001122312	NP_001023079	NP_083257	G403R	G365R	Likely pathogenic	Phenotypic	rs386834263	WBVar00253121	CACNA1D	egl-19	not provided	drug resistant	NA	ClinVar	Wormbase	109963
NP_001122312	NP_001023079	XP_017171302	G403R	G365R	Likely pathogenic	Phenotypic	rs386834263	WBVar00253121	CACNA1D	egl-19	not provided	drug resistant	NA	ClinVar	Wormbase	109969
NP_001122312	NP_001023079	XP_017171297	G403R	G365R	Likely pathogenic	Phenotypic	rs386834263	WBVar00253121	CACNA1D	egl-19	not provided	drug resistant	NA	ClinVar	Wormbase	110023
NP_001122312	NP_741442	XP_017171310	G403R	G365R	Likely pathogenic	Phenotypic	rs386834263	WBVar00253120	CACNA1D	egl-19	not provided	drug resistant	NA	ClinVar	Wormbase	109955
NP_001122312	NP_001023079	XP_017171314	G403R	G365R	Likely pathogenic	Phenotypic	rs386834263	WBVar00253120	CACNA1D	egl-19	not provided	drug resistant	NA	ClinVar	Wormbase	109972
NP_001122312	NP_741442	XP_017171299	G403R	G365R	Likely pathogenic	Phenotypic	rs386834263	WBVar00253122	CACNA1D	egl-19	not provided	drug resistant	NA	ClinVar	Wormbase	110009
NP_001122312	NP_001023079	XP_006518542	G403R	G365R	Likely pathogenic	Phenotypic	rs386834263	WBVar00253120	CACNA1D	egl-19	not provided	drug resistant	NA	ClinVar	Wormbase	109981
NP_001122312	NP_001023079	XP_017171300	G403R	G365R	Likely pathogenic	Phenotypic	rs386834263	WBVar00253121	CACNA1D	egl-19	not provided	drug resistant	NA	ClinVar	Wormbase	110017
NP_001122312	NP_741442	XP_017171298	G403R	G365R	Likely pathogenic	Phenotypic	rs386834263	WBVar00253120	CACNA1D	egl-19	not provided	drug resistant	NA	ClinVar	Wormbase	109997
NP_001122312	NP_001023079	XP_017171302	G403R	G365R	Likely pathogenic	Phenotypic	rs386834263	WBVar00090446	CACNA1D	egl-19	not provided	constitutive egg laying, drug resistant, male tail morphology variant, thin, dead eggs laid, short, terminal bulb relaxation variant, dumpy, egg laying variant, backward locomotion variant, spicules protrude, forward point velocity variant, muscle cell activity variant, eating variant, head bend angle variant, tail bend angle variant, body posture amplitude decreased, body posture wavelength decr…	NA	ClinVar	Wormbase	109969
NP_001122312	NP_741442	XP_017171307	G403R	G365R	Likely pathogenic	Phenotypic	rs386834263	WBVar00253121	CACNA1D	egl-19	not provided	drug resistant	NA	ClinVar	Wormbase	110021
NP_001122312	NP_741442	XP_017171298	G403R	G365R	Likely pathogenic	Phenotypic	rs386834263	WBVar00253122	CACNA1D	egl-19	not provided	drug resistant	NA	ClinVar	Wormbase	109997
NP_001122312	NP_001023079	XP_017171303	G403R	G365R	Likely pathogenic	Phenotypic	rs386834263	WBVar00253120	CACNA1D	egl-19	not provided	drug resistant	NA	ClinVar	Wormbase	109975
NP_001122312	NP_001023079	XP_017171314	G403R	G365R	Likely pathogenic	Phenotypic	rs386834263	WBVar00253122	CACNA1D	egl-19	not provided	drug resistant	NA	ClinVar	Wormbase	109972
NP_001122312	NP_741442	XP_017171311	G403R	G365R	Likely pathogenic	Phenotypic	rs386834263	WBVar00253120	CACNA1D	egl-19	not provided	drug resistant	NA	ClinVar	Wormbase	109961
NP_001122312	NP_001023079	XP_017171302	G403R	G365R	Likely pathogenic	Phenotypic	rs386834263	WBVar00253120	CACNA1D	egl-19	not provided	drug resistant	NA	ClinVar	Wormbase	109969
NP_001122312	NP_001023079	XP_017171314	G403R	G365R	Likely pathogenic	Phenotypic	rs386834263	WBVar00090446	CACNA1D	egl-19	not provided	constitutive egg laying, drug resistant, male tail morphology variant, thin, dead eggs laid, short, terminal bulb relaxation variant, dumpy, egg laying variant, backward locomotion variant, spicules protrude, forward point velocity variant, muscle cell activity variant, eating variant, head bend angle variant, tail bend angle variant, body posture amplitude decreased, body posture wavelength decr…	NA	ClinVar	Wormbase	109972
NP_001122312	NP_741442	XP_017171299	G403R	G365R	Likely pathogenic	Phenotypic	rs386834263	WBVar00253120	CACNA1D	egl-19	not provided	drug resistant	NA	ClinVar	Wormbase	110009
NP_001122312	NP_741442	XP_017171303	G403R	G365R	Likely pathogenic	Phenotypic	rs386834263	WBVar00253120	CACNA1D	egl-19	not provided	drug resistant	NA	ClinVar	Wormbase	109976
NP_001122312	NP_001023079	XP_017171303	G403R	G365R	Likely pathogenic	Phenotypic	rs386834263	WBVar00090446	CACNA1D	egl-19	not provided	constitutive egg laying, drug resistant, male tail morphology variant, thin, dead eggs laid, short, terminal bulb relaxation variant, dumpy, egg laying variant, backward locomotion variant, spicules protrude, forward point velocity variant, muscle cell activity variant, eating variant, head bend angle variant, tail bend angle variant, body posture amplitude decreased, body posture wavelength decr…	NA	ClinVar	Wormbase	109975
NP_001122312	NP_741442	XP_006518538	G403R	G365R	Likely pathogenic	Phenotypic	rs386834263	WBVar00253120	CACNA1D	egl-19	not provided	drug resistant	NA	ClinVar	Wormbase	110015
NP_001122312	NP_741442	XP_006518542	G403R	G365R	Likely pathogenic	Phenotypic	rs386834263	WBVar00253122	CACNA1D	egl-19	not provided	drug resistant	NA	ClinVar	Wormbase	109982
NP_001122312	NP_001023079	NP_083257	G403R	G365R	Likely pathogenic	Phenotypic	rs386834263	WBVar00253122	CACNA1D	egl-19	not provided	drug resistant	NA	ClinVar	Wormbase	109963
NP_001122312	NP_001023079	NP_083257	G403R	G365R	Likely pathogenic	Phenotypic	rs386834263	WBVar00253120	CACNA1D	egl-19	not provided	drug resistant	NA	ClinVar	Wormbase	109963
NP_001122312	NP_741442	XP_017171307	G403R	G365R	Likely pathogenic	Phenotypic	rs386834263	WBVar00090446	CACNA1D	egl-19	not provided	constitutive egg laying, drug resistant, male tail morphology variant, thin, dead eggs laid, short, terminal bulb relaxation variant, dumpy, egg laying variant, backward locomotion variant, spicules protrude, forward point velocity variant, muscle cell activity variant, eating variant, head bend angle variant, tail bend angle variant, body posture amplitude decreased, body posture wavelength decr…	NA	ClinVar	Wormbase	110021
NP_001122312	NP_001023079	XP_017171310	G403R	G365R	Likely pathogenic	Phenotypic	rs386834263	WBVar00253121	CACNA1D	egl-19	not provided	drug resistant	NA	ClinVar	Wormbase	109954
NP_001122312	NP_001023079	NP_083257	G403R	G365R	Likely pathogenic	Phenotypic	rs386834263	WBVar00090446	CACNA1D	egl-19	not provided	constitutive egg laying, drug resistant, male tail morphology variant, thin, dead eggs laid, short, terminal bulb relaxation variant, dumpy, egg laying variant, backward locomotion variant, spicules protrude, forward point velocity variant, muscle cell activity variant, eating variant, head bend angle variant, tail bend angle variant, body posture amplitude decreased, body posture wavelength decr…	NA	ClinVar	Wormbase	109963
NP_001122312	NP_001023079	NP_001077085	G403R	G365R	Likely pathogenic	Phenotypic	rs386834263	WBVar00090446	CACNA1D	egl-19	not provided	constitutive egg laying, drug resistant, male tail morphology variant, thin, dead eggs laid, short, terminal bulb relaxation variant, dumpy, egg laying variant, backward locomotion variant, spicules protrude, forward point velocity variant, muscle cell activity variant, eating variant, head bend angle variant, tail bend angle variant, body posture amplitude decreased, body posture wavelength decr…	NA	ClinVar	Wormbase	109978
NP_001122312	NP_741442	XP_017171299	G403R	G365R	Likely pathogenic	Phenotypic	rs386834263	WBVar00090446	CACNA1D	egl-19	not provided	constitutive egg laying, drug resistant, male tail morphology variant, thin, dead eggs laid, short, terminal bulb relaxation variant, dumpy, egg laying variant, backward locomotion variant, spicules protrude, forward point velocity variant, muscle cell activity variant, eating variant, head bend angle variant, tail bend angle variant, body posture amplitude decreased, body posture wavelength decr…	NA	ClinVar	Wormbase	110009
NP_001122312	NP_741442	XP_017171311	G403R	G365R	Likely pathogenic	Phenotypic	rs386834263	WBVar00253122	CACNA1D	egl-19	not provided	drug resistant	NA	ClinVar	Wormbase	109961
NP_001122312	NP_001023079	XP_006518542	G403R	G365R	Likely pathogenic	Phenotypic	rs386834263	WBVar00090446	CACNA1D	egl-19	not provided	constitutive egg laying, drug resistant, male tail morphology variant, thin, dead eggs laid, short, terminal bulb relaxation variant, dumpy, egg laying variant, backward locomotion variant, spicules protrude, forward point velocity variant, muscle cell activity variant, eating variant, head bend angle variant, tail bend angle variant, body posture amplitude decreased, body posture wavelength decr…	NA	ClinVar	Wormbase	109981
NP_001122312	NP_001023079	XP_017171307	G403R	G365R	Likely pathogenic	Phenotypic	rs386834263	WBVar00253122	CACNA1D	egl-19	not provided	drug resistant	NA	ClinVar	Wormbase	110020
NP_001122312	NP_001023079	XP_017171311	G403R	G365R	Likely pathogenic	Phenotypic	rs386834263	WBVar00090446	CACNA1D	egl-19	not provided	constitutive egg laying, drug resistant, male tail morphology variant, thin, dead eggs laid, short, terminal bulb relaxation variant, dumpy, egg laying variant, backward locomotion variant, spicules protrude, forward point velocity variant, muscle cell activity variant, eating variant, head bend angle variant, tail bend angle variant, body posture amplitude decreased, body posture wavelength decr…	NA	ClinVar	Wormbase	109960
NP_001122312	NP_741442	XP_017171299	G403R	G365R	Likely pathogenic	Phenotypic	rs386834263	WBVar00253121	CACNA1D	egl-19	not provided	drug resistant	NA	ClinVar	Wormbase	110009
NP_001122312	NP_741442	XP_017171309	G403R	G365R	Likely pathogenic	Phenotypic	rs386834263	WBVar00090446	CACNA1D	egl-19	not provided	constitutive egg laying, drug resistant, male tail morphology variant, thin, dead eggs laid, short, terminal bulb relaxation variant, dumpy, egg laying variant, backward locomotion variant, spicules protrude, forward point velocity variant, muscle cell activity variant, eating variant, head bend angle variant, tail bend angle variant, body posture amplitude decreased, body posture wavelength decr…	NA	ClinVar	Wormbase	109958
NP_001122312	NP_001023079	XP_017171300	G403R	G365R	Likely pathogenic	Phenotypic	rs386834263	WBVar00090446	CACNA1D	egl-19	not provided	constitutive egg laying, drug resistant, male tail morphology variant, thin, dead eggs laid, short, terminal bulb relaxation variant, dumpy, egg laying variant, backward locomotion variant, spicules protrude, forward point velocity variant, muscle cell activity variant, eating variant, head bend angle variant, tail bend angle variant, body posture amplitude decreased, body posture wavelength decr…	NA	ClinVar	Wormbase	110017
NP_001122312	NP_001023079	XP_017171312	G403R	G365R	Likely pathogenic	Phenotypic	rs386834263	WBVar00253120	CACNA1D	egl-19	not provided	drug resistant	NA	ClinVar	Wormbase	109987
NP_001122312	NP_001023079	XP_017171312	G403R	G365R	Likely pathogenic	Phenotypic	rs386834263	WBVar00090446	CACNA1D	egl-19	not provided	constitutive egg laying, drug resistant, male tail morphology variant, thin, dead eggs laid, short, terminal bulb relaxation variant, dumpy, egg laying variant, backward locomotion variant, spicules protrude, forward point velocity variant, muscle cell activity variant, eating variant, head bend angle variant, tail bend angle variant, body posture amplitude decreased, body posture wavelength decr…	NA	ClinVar	Wormbase	109987
NP_001122312	NP_001023079	XP_017171299	G403R	G365R	Likely pathogenic	Phenotypic	rs386834263	WBVar00253121	CACNA1D	egl-19	not provided	drug resistant	NA	ClinVar	Wormbase	110008
NP_001122312	NP_001023079	XP_017171308	G403R	G365R	Likely pathogenic	Phenotypic	rs386834263	WBVar00253122	CACNA1D	egl-19	not provided	drug resistant	NA	ClinVar	Wormbase	109999
NP_001122312	NP_001023079	XP_017171314	G403R	G365R	Likely pathogenic	Phenotypic	rs386834263	WBVar00253121	CACNA1D	egl-19	not provided	drug resistant	NA	ClinVar	Wormbase	109972
NP_001122312	NP_741442	XP_017171300	G403R	G365R	Likely pathogenic	Phenotypic	rs386834263	WBVar00253121	CACNA1D	egl-19	not provided	drug resistant	NA	ClinVar	Wormbase	110018
NP_001122312	NP_741442	XP_017171298	G403R	G365R	Likely pathogenic	Phenotypic	rs386834263	WBVar00090446	CACNA1D	egl-19	not provided	constitutive egg laying, drug resistant, male tail morphology variant, thin, dead eggs laid, short, terminal bulb relaxation variant, dumpy, egg laying variant, backward locomotion variant, spicules protrude, forward point velocity variant, muscle cell activity variant, eating variant, head bend angle variant, tail bend angle variant, body posture amplitude decreased, body posture wavelength decr…	NA	ClinVar	Wormbase	109997
NP_001122312	NP_001023079	XP_006518543	G403R	G365R	Likely pathogenic	Phenotypic	rs386834263	WBVar00253121	CACNA1D	egl-19	not provided	drug resistant	NA	ClinVar	Wormbase	109993
NP_001122312	NP_001023079	XP_006518543	G403R	G365R	Likely pathogenic	Phenotypic	rs386834263	WBVar00253122	CACNA1D	egl-19	not provided	drug resistant	NA	ClinVar	Wormbase	109993
NP_001122312	NP_001023079	XP_017171311	G403R	G365R	Likely pathogenic	Phenotypic	rs386834263	WBVar00253122	CACNA1D	egl-19	not provided	drug resistant	NA	ClinVar	Wormbase	109960
NP_001122312	NP_741442	XP_006518538	G403R	G365R	Likely pathogenic	Phenotypic	rs386834263	WBVar00253121	CACNA1D	egl-19	not provided	drug resistant	NA	ClinVar	Wormbase	110015
NP_001122312	NP_001023079	XP_017171297	G403R	G365R	Likely pathogenic	Phenotypic	rs386834263	WBVar00253122	CACNA1D	egl-19	not provided	drug resistant	NA	ClinVar	Wormbase	110023
NP_001122312	NP_741442	NP_001077085	G403R	G365R	Likely pathogenic	Phenotypic	rs386834263	WBVar00253120	CACNA1D	egl-19	not provided	drug resistant	NA	ClinVar	Wormbase	109979
NP_001122312	NP_001023079	XP_017171312	G403R	G365R	Likely pathogenic	Phenotypic	rs386834263	WBVar00253121	CACNA1D	egl-19	not provided	drug resistant	NA	ClinVar	Wormbase	109987
NP_001122312	NP_001023079	XP_017171310	G403R	G365R	Likely pathogenic	Phenotypic	rs386834263	WBVar00090446	CACNA1D	egl-19	not provided	constitutive egg laying, drug resistant, male tail morphology variant, thin, dead eggs laid, short, terminal bulb relaxation variant, dumpy, egg laying variant, backward locomotion variant, spicules protrude, forward point velocity variant, muscle cell activity variant, eating variant, head bend angle variant, tail bend angle variant, body posture amplitude decreased, body posture wavelength decr…	NA	ClinVar	Wormbase	109954
NP_001122312	NP_741442	XP_017171307	G403R	G365R	Likely pathogenic	Phenotypic	rs386834263	WBVar00253122	CACNA1D	egl-19	not provided	drug resistant	NA	ClinVar	Wormbase	110021
NP_001122312	NP_001023079	XP_017171307	G403R	G365R	Likely pathogenic	Phenotypic	rs386834263	WBVar00253120	CACNA1D	egl-19	not provided	drug resistant	NA	ClinVar	Wormbase	110020
NP_001122312	NP_001023079	XP_006518538	G403R	G365R	Likely pathogenic	Phenotypic	rs386834263	WBVar00090446	CACNA1D	egl-19	not provided	constitutive egg laying, drug resistant, male tail morphology variant, thin, dead eggs laid, short, terminal bulb relaxation variant, dumpy, egg laying variant, backward locomotion variant, spicules protrude, forward point velocity variant, muscle cell activity variant, eating variant, head bend angle variant, tail bend angle variant, body posture amplitude decreased, body posture wavelength decr…	NA	ClinVar	Wormbase	110014
NP_001122312	NP_001023079	XP_006518542	G403R	G365R	Likely pathogenic	Phenotypic	rs386834263	WBVar00253122	CACNA1D	egl-19	not provided	drug resistant	NA	ClinVar	Wormbase	109981
NP_001122312	NP_001023079	NP_001289566	G403R	G365R	Likely pathogenic	Phenotypic	rs386834263	WBVar00253122	CACNA1D	egl-19	not provided	drug resistant	NA	ClinVar	Wormbase	109966
NP_001122312	NP_741442	XP_017171305	G403R	G365R	Likely pathogenic	Phenotypic	rs386834263	WBVar00253121	CACNA1D	egl-19	not provided	drug resistant	NA	ClinVar	Wormbase	110003
NP_001122312	NP_001023079	XP_017171311	G403R	G365R	Likely pathogenic	Phenotypic	rs386834263	WBVar00253120	CACNA1D	egl-19	not provided	drug resistant	NA	ClinVar	Wormbase	109960
NP_001122312	NP_001023079	XP_017171298	G403R	G365R	Likely pathogenic	Phenotypic	rs386834263	WBVar00253120	CACNA1D	egl-19	not provided	drug resistant	NA	ClinVar	Wormbase	109996
NP_001122312	NP_001023079	XP_017171307	G403R	G365R	Likely pathogenic	Phenotypic	rs386834263	WBVar00090446	CACNA1D	egl-19	not provided	constitutive egg laying, drug resistant, male tail morphology variant, thin, dead eggs laid, short, terminal bulb relaxation variant, dumpy, egg laying variant, backward locomotion variant, spicules protrude, forward point velocity variant, muscle cell activity variant, eating variant, head bend angle variant, tail bend angle variant, body posture amplitude decreased, body posture wavelength decr…	NA	ClinVar	Wormbase	110020
NP_001122312	NP_741442	XP_017171310	G403R	G365R	Likely pathogenic	Phenotypic	rs386834263	WBVar00090446	CACNA1D	egl-19	not provided	constitutive egg laying, drug resistant, male tail morphology variant, thin, dead eggs laid, short, terminal bulb relaxation variant, dumpy, egg laying variant, backward locomotion variant, spicules protrude, forward point velocity variant, muscle cell activity variant, eating variant, head bend angle variant, tail bend angle variant, body posture amplitude decreased, body posture wavelength decr…	NA	ClinVar	Wormbase	109955
NP_001122312	NP_001023079	XP_017171299	G403R	G365R	Likely pathogenic	Phenotypic	rs386834263	WBVar00253120	CACNA1D	egl-19	not provided	drug resistant	NA	ClinVar	Wormbase	110008
NP_001122312	NP_741442	XP_017171297	G403R	G365R	Likely pathogenic	Phenotypic	rs386834263	WBVar00090446	CACNA1D	egl-19	not provided	constitutive egg laying, drug resistant, male tail morphology variant, thin, dead eggs laid, short, terminal bulb relaxation variant, dumpy, egg laying variant, backward locomotion variant, spicules protrude, forward point velocity variant, muscle cell activity variant, eating variant, head bend angle variant, tail bend angle variant, body posture amplitude decreased, body posture wavelength decr…	NA	ClinVar	Wormbase	110024
NP_001122312	NP_741442	XP_017171306	G403R	G365R	Likely pathogenic	Phenotypic	rs386834263	WBVar00253120	CACNA1D	egl-19	not provided	drug resistant	NA	ClinVar	Wormbase	110012
NP_001122312	NP_741442	XP_017171300	G403R	G365R	Likely pathogenic	Phenotypic	rs386834263	WBVar00253122	CACNA1D	egl-19	not provided	drug resistant	NA	ClinVar	Wormbase	110018
NP_001122312	NP_741442	XP_017171302	G403R	G365R	Likely pathogenic	Phenotypic	rs386834263	WBVar00253120	CACNA1D	egl-19	not provided	drug resistant	NA	ClinVar	Wormbase	109970
NP_001122312	NP_001023079	XP_017171310	G403R	G365R	Likely pathogenic	Phenotypic	rs386834263	WBVar00253120	CACNA1D	egl-19	not provided	drug resistant	NA	ClinVar	Wormbase	109954
NP_001122312	NP_741442	XP_017171304	G403R	G365R	Likely pathogenic	Phenotypic	rs386834263	WBVar00253121	CACNA1D	egl-19	not provided	drug resistant	NA	ClinVar	Wormbase	109985
NP_001122312	NP_741442	XP_017171311	G403R	G365R	Likely pathogenic	Phenotypic	rs386834263	WBVar00090446	CACNA1D	egl-19	not provided	constitutive egg laying, drug resistant, male tail morphology variant, thin, dead eggs laid, short, terminal bulb relaxation variant, dumpy, egg laying variant, backward locomotion variant, spicules protrude, forward point velocity variant, muscle cell activity variant, eating variant, head bend angle variant, tail bend angle variant, body posture amplitude decreased, body posture wavelength decr…	NA	ClinVar	Wormbase	109961
NP_001122312	NP_741442	XP_017171309	G403R	G365R	Likely pathogenic	Phenotypic	rs386834263	WBVar00253122	CACNA1D	egl-19	not provided	drug resistant	NA	ClinVar	Wormbase	109958
NP_001122312	NP_001023079	XP_017171308	G403R	G365R	Likely pathogenic	Phenotypic	rs386834263	WBVar00090446	CACNA1D	egl-19	not provided	constitutive egg laying, drug resistant, male tail morphology variant, thin, dead eggs laid, short, terminal bulb relaxation variant, dumpy, egg laying variant, backward locomotion variant, spicules protrude, forward point velocity variant, muscle cell activity variant, eating variant, head bend angle variant, tail bend angle variant, body posture amplitude decreased, body posture wavelength decr…	NA	ClinVar	Wormbase	109999
NP_001122312	NP_001023079	XP_017171301	G403R	G365R	Likely pathogenic	Phenotypic	rs386834263	WBVar00253121	CACNA1D	egl-19	not provided	drug resistant	NA	ClinVar	Wormbase	109990
NP_001122312	NP_741442	XP_006518542	G403R	G365R	Likely pathogenic	Phenotypic	rs386834263	WBVar00253120	CACNA1D	egl-19	not provided	drug resistant	NA	ClinVar	Wormbase	109982
NP_001122312	NP_001023079	XP_006518538	G403R	G365R	Likely pathogenic	Phenotypic	rs386834263	WBVar00253122	CACNA1D	egl-19	not provided	drug resistant	NA	ClinVar	Wormbase	110014
NP_001122312	NP_001023079	XP_006518538	G403R	G365R	Likely pathogenic	Phenotypic	rs386834263	WBVar00253121	CACNA1D	egl-19	not provided	drug resistant	NA	ClinVar	Wormbase	110014
NP_001122312	NP_741442	XP_017171304	G403R	G365R	Likely pathogenic	Phenotypic	rs386834263	WBVar00253122	CACNA1D	egl-19	not provided	drug resistant	NA	ClinVar	Wormbase	109985
NP_001122312	NP_001023079	XP_017171312	G403R	G365R	Likely pathogenic	Phenotypic	rs386834263	WBVar00253122	CACNA1D	egl-19	not provided	drug resistant	NA	ClinVar	Wormbase	109987
NP_001122312	NP_001023079	XP_017171310	G403R	G365R	Likely pathogenic	Phenotypic	rs386834263	WBVar00253122	CACNA1D	egl-19	not provided	drug resistant	NA	ClinVar	Wormbase	109954
NP_001122312	NP_001023079	XP_017171298	G403R	G365R	Likely pathogenic	Phenotypic	rs386834263	WBVar00090446	CACNA1D	egl-19	not provided	constitutive egg laying, drug resistant, male tail morphology variant, thin, dead eggs laid, short, terminal bulb relaxation variant, dumpy, egg laying variant, backward locomotion variant, spicules protrude, forward point velocity variant, muscle cell activity variant, eating variant, head bend angle variant, tail bend angle variant, body posture amplitude decreased, body posture wavelength decr…	NA	ClinVar	Wormbase	109996
NP_001122312	NP_001023079	XP_006518538	G403R	G365R	Likely pathogenic	Phenotypic	rs386834263	WBVar00253120	CACNA1D	egl-19	not provided	drug resistant	NA	ClinVar	Wormbase	110014
NP_001122312	NP_741442	XP_017171300	G403R	G365R	Likely pathogenic	Phenotypic	rs386834263	WBVar00090446	CACNA1D	egl-19	not provided	constitutive egg laying, drug resistant, male tail morphology variant, thin, dead eggs laid, short, terminal bulb relaxation variant, dumpy, egg laying variant, backward locomotion variant, spicules protrude, forward point velocity variant, muscle cell activity variant, eating variant, head bend angle variant, tail bend angle variant, body posture amplitude decreased, body posture wavelength decr…	NA	ClinVar	Wormbase	110018
NP_001122312	NP_741442	XP_017171304	G403R	G365R	Likely pathogenic	Phenotypic	rs386834263	WBVar00090446	CACNA1D	egl-19	not provided	constitutive egg laying, drug resistant, male tail morphology variant, thin, dead eggs laid, short, terminal bulb relaxation variant, dumpy, egg laying variant, backward locomotion variant, spicules protrude, forward point velocity variant, muscle cell activity variant, eating variant, head bend angle variant, tail bend angle variant, body posture amplitude decreased, body posture wavelength decr…	NA	ClinVar	Wormbase	109985
NP_001122312	NP_001023079	XP_017171308	G403R	G365R	Likely pathogenic	Phenotypic	rs386834263	WBVar00253121	CACNA1D	egl-19	not provided	drug resistant	NA	ClinVar	Wormbase	109999
NP_001122312	NP_001023079	XP_017171297	G403R	G365R	Likely pathogenic	Phenotypic	rs386834263	WBVar00090446	CACNA1D	egl-19	not provided	constitutive egg laying, drug resistant, male tail morphology variant, thin, dead eggs laid, short, terminal bulb relaxation variant, dumpy, egg laying variant, backward locomotion variant, spicules protrude, forward point velocity variant, muscle cell activity variant, eating variant, head bend angle variant, tail bend angle variant, body posture amplitude decreased, body posture wavelength decr…	NA	ClinVar	Wormbase	110023
NP_001122312	NP_741442	XP_017171309	G403R	G365R	Likely pathogenic	Phenotypic	rs386834263	WBVar00253120	CACNA1D	egl-19	not provided	drug resistant	NA	ClinVar	Wormbase	109958
NP_001122312	NP_741442	XP_006518542	G403R	G365R	Likely pathogenic	Phenotypic	rs386834263	WBVar00090446	CACNA1D	egl-19	not provided	constitutive egg laying, drug resistant, male tail morphology variant, thin, dead eggs laid, short, terminal bulb relaxation variant, dumpy, egg laying variant, backward locomotion variant, spicules protrude, forward point velocity variant, muscle cell activity variant, eating variant, head bend angle variant, tail bend angle variant, body posture amplitude decreased, body posture wavelength decr…	NA	ClinVar	Wormbase	109982
NP_001122312	NP_001023079	XP_006518543	G403R	G365R	Likely pathogenic	Phenotypic	rs386834263	WBVar00090446	CACNA1D	egl-19	not provided	constitutive egg laying, drug resistant, male tail morphology variant, thin, dead eggs laid, short, terminal bulb relaxation variant, dumpy, egg laying variant, backward locomotion variant, spicules protrude, forward point velocity variant, muscle cell activity variant, eating variant, head bend angle variant, tail bend angle variant, body posture amplitude decreased, body posture wavelength decr…	NA	ClinVar	Wormbase	109993
NP_001122312	NP_741442	NP_001077085	G403R	G365R	Likely pathogenic	Phenotypic	rs386834263	WBVar00253122	CACNA1D	egl-19	not provided	drug resistant	NA	ClinVar	Wormbase	109979
NP_001122312	NP_741442	XP_017171298	G403R	G365R	Likely pathogenic	Phenotypic	rs386834263	WBVar00253121	CACNA1D	egl-19	not provided	drug resistant	NA	ClinVar	Wormbase	109997
NP_001122312	NP_741442	XP_017171302	G403R	G365R	Likely pathogenic	Phenotypic	rs386834263	WBVar00090446	CACNA1D	egl-19	not provided	constitutive egg laying, drug resistant, male tail morphology variant, thin, dead eggs laid, short, terminal bulb relaxation variant, dumpy, egg laying variant, backward locomotion variant, spicules protrude, forward point velocity variant, muscle cell activity variant, eating variant, head bend angle variant, tail bend angle variant, body posture amplitude decreased, body posture wavelength decr…	NA	ClinVar	Wormbase	109970
NP_001122312	NP_001023079	XP_017171304	G403R	G365R	Likely pathogenic	Phenotypic	rs386834263	WBVar00090446	CACNA1D	egl-19	not provided	constitutive egg laying, drug resistant, male tail morphology variant, thin, dead eggs laid, short, terminal bulb relaxation variant, dumpy, egg laying variant, backward locomotion variant, spicules protrude, forward point velocity variant, muscle cell activity variant, eating variant, head bend angle variant, tail bend angle variant, body posture amplitude decreased, body posture wavelength decr…	NA	ClinVar	Wormbase	109984
NP_001122312	NP_741442	XP_017171305	G403R	G365R	Likely pathogenic	Phenotypic	rs386834263	WBVar00253120	CACNA1D	egl-19	not provided	drug resistant	NA	ClinVar	Wormbase	110003
NP_001122312	NP_001023079	XP_017171306	G403R	G365R	Likely pathogenic	Phenotypic	rs386834263	WBVar00090446	CACNA1D	egl-19	not provided	constitutive egg laying, drug resistant, male tail morphology variant, thin, dead eggs laid, short, terminal bulb relaxation variant, dumpy, egg laying variant, backward locomotion variant, spicules protrude, forward point velocity variant, muscle cell activity variant, eating variant, head bend angle variant, tail bend angle variant, body posture amplitude decreased, body posture wavelength decr…	NA	ClinVar	Wormbase	110011
NP_001122312	NP_741442	XP_017171306	G403R	G365R	Likely pathogenic	Phenotypic	rs386834263	WBVar00253122	CACNA1D	egl-19	not provided	drug resistant	NA	ClinVar	Wormbase	110012
NP_001122312	NP_741442	XP_017171304	G403R	G365R	Likely pathogenic	Phenotypic	rs386834263	WBVar00253120	CACNA1D	egl-19	not provided	drug resistant	NA	ClinVar	Wormbase	109985
NP_001122312	NP_001023079	XP_017171299	G403R	G365R	Likely pathogenic	Phenotypic	rs386834263	WBVar00090446	CACNA1D	egl-19	not provided	constitutive egg laying, drug resistant, male tail morphology variant, thin, dead eggs laid, short, terminal bulb relaxation variant, dumpy, egg laying variant, backward locomotion variant, spicules protrude, forward point velocity variant, muscle cell activity variant, eating variant, head bend angle variant, tail bend angle variant, body posture amplitude decreased, body posture wavelength decr…	NA	ClinVar	Wormbase	110008
NP_001122312	NP_741442	XP_017171313	G403R	G365R	Likely pathogenic	Phenotypic	rs386834263	WBVar00090446	CACNA1D	egl-19	not provided	constitutive egg laying, drug resistant, male tail morphology variant, thin, dead eggs laid, short, terminal bulb relaxation variant, dumpy, egg laying variant, backward locomotion variant, spicules protrude, forward point velocity variant, muscle cell activity variant, eating variant, head bend angle variant, tail bend angle variant, body posture amplitude decreased, body posture wavelength decr…	NA	ClinVar	Wormbase	110006
NP_001122312	NP_001023079	XP_017171298	G403R	G365R	Likely pathogenic	Phenotypic	rs386834263	WBVar00253121	CACNA1D	egl-19	not provided	drug resistant	NA	ClinVar	Wormbase	109996
NP_001122312	NP_001023079	XP_017171308	G403R	G365R	Likely pathogenic	Phenotypic	rs386834263	WBVar00253120	CACNA1D	egl-19	not provided	drug resistant	NA	ClinVar	Wormbase	109999
NP_001122312	NP_741442	XP_006518542	G403R	G365R	Likely pathogenic	Phenotypic	rs386834263	WBVar00253121	CACNA1D	egl-19	not provided	drug resistant	NA	ClinVar	Wormbase	109982
NP_001122312	NP_001023079	XP_017171300	G403R	G365R	Likely pathogenic	Phenotypic	rs386834263	WBVar00253122	CACNA1D	egl-19	not provided	drug resistant	NA	ClinVar	Wormbase	110017
NP_001122312	NP_001023079	XP_017171306	G403R	G365R	Likely pathogenic	Phenotypic	rs386834263	WBVar00253121	CACNA1D	egl-19	not provided	drug resistant	NA	ClinVar	Wormbase	110011
NP_001122312	NP_741442	NP_001077085	G403R	G365R	Likely pathogenic	Phenotypic	rs386834263	WBVar00253121	CACNA1D	egl-19	not provided	drug resistant	NA	ClinVar	Wormbase	109979
NP_001122312	NP_001023079	XP_017171304	G403R	G365R	Likely pathogenic	Phenotypic	rs386834263	WBVar00253122	CACNA1D	egl-19	not provided	drug resistant	NA	ClinVar	Wormbase	109984
NP_001122312	NP_741442	XP_017171302	G403R	G365R	Likely pathogenic	Phenotypic	rs386834263	WBVar00253121	CACNA1D	egl-19	not provided	drug resistant	NA	ClinVar	Wormbase	109970
NP_001122312	NP_741442	NP_001289566	G403R	G365R	Likely pathogenic	Phenotypic	rs386834263	WBVar00253120	CACNA1D	egl-19	not provided	drug resistant	NA	ClinVar	Wormbase	109967
NP_001122312	NP_001023079	XP_017171306	G403R	G365R	Likely pathogenic	Phenotypic	rs386834263	WBVar00253120	CACNA1D	egl-19	not provided	drug resistant	NA	ClinVar	Wormbase	110011
NP_001122312	NP_001023079	XP_017171299	G403R	G365R	Likely pathogenic	Phenotypic	rs386834263	WBVar00253122	CACNA1D	egl-19	not provided	drug resistant	NA	ClinVar	Wormbase	110008
NP_001122312	NP_741442	XP_017171306	G403R	G365R	Likely pathogenic	Phenotypic	rs386834263	WBVar00090446	CACNA1D	egl-19	not provided	constitutive egg laying, drug resistant, male tail morphology variant, thin, dead eggs laid, short, terminal bulb relaxation variant, dumpy, egg laying variant, backward locomotion variant, spicules protrude, forward point velocity variant, muscle cell activity variant, eating variant, head bend angle variant, tail bend angle variant, body posture amplitude decreased, body posture wavelength decr…	NA	ClinVar	Wormbase	110012
NP_001122312	NP_001023079	XP_017171297	G403R	G365R	Likely pathogenic	Phenotypic	rs386834263	WBVar00253120	CACNA1D	egl-19	not provided	drug resistant	NA	ClinVar	Wormbase	110023
NP_001122312	NP_001023079	XP_017171313	G403R	G365R	Likely pathogenic	Phenotypic	rs386834263	WBVar00253121	CACNA1D	egl-19	not provided	drug resistant	NA	ClinVar	Wormbase	110005
NP_001122312	NP_741442	XP_017171297	G403R	G365R	Likely pathogenic	Phenotypic	rs386834263	WBVar00253122	CACNA1D	egl-19	not provided	drug resistant	NA	ClinVar	Wormbase	110024
NP_001122312	NP_001023079	XP_017171311	G403R	G365R	Likely pathogenic	Phenotypic	rs386834263	WBVar00253121	CACNA1D	egl-19	not provided	drug resistant	NA	ClinVar	Wormbase	109960
NP_001122312	NP_741442	XP_017171300	G403R	G365R	Likely pathogenic	Phenotypic	rs386834263	WBVar00253120	CACNA1D	egl-19	not provided	drug resistant	NA	ClinVar	Wormbase	110018
NP_001122312	NP_001023079	XP_017171313	G403R	G365R	Likely pathogenic	Phenotypic	rs386834263	WBVar00253120	CACNA1D	egl-19	not provided	drug resistant	NA	ClinVar	Wormbase	110005
NP_001122312	NP_001023079	XP_017171304	G403R	G365R	Likely pathogenic	Phenotypic	rs386834263	WBVar00253120	CACNA1D	egl-19	not provided	drug resistant	NA	ClinVar	Wormbase	109984
NP_001122312	NP_001023079	XP_017171305	G403R	G365R	Likely pathogenic	Phenotypic	rs386834263	WBVar00253121	CACNA1D	egl-19	not provided	drug resistant	NA	ClinVar	Wormbase	110002
NP_001122312	NP_001023079	XP_017171306	G403R	G365R	Likely pathogenic	Phenotypic	rs386834263	WBVar00253122	CACNA1D	egl-19	not provided	drug resistant	NA	ClinVar	Wormbase	110011
NP_001122312	NP_741442	XP_017171301	G403R	G365R	Likely pathogenic	Phenotypic	rs386834263	WBVar00253120	CACNA1D	egl-19	not provided	drug resistant	NA	ClinVar	Wormbase	109991
NP_001122312	NP_741442	XP_017171301	G403R	G365R	Likely pathogenic	Phenotypic	rs386834263	WBVar00253122	CACNA1D	egl-19	not provided	drug resistant	NA	ClinVar	Wormbase	109991
NP_001122312	NP_741442	NP_083257	G403R	G365R	Likely pathogenic	Phenotypic	rs386834263	WBVar00253122	CACNA1D	egl-19	not provided	drug resistant	NA	ClinVar	Wormbase	109964
NP_001122312	NP_001023079	XP_017171298	G403R	G365R	Likely pathogenic	Phenotypic	rs386834263	WBVar00253122	CACNA1D	egl-19	not provided	drug resistant	NA	ClinVar	Wormbase	109996
NP_001122312	NP_741442	NP_001289566	G403R	G365R	Likely pathogenic	Phenotypic	rs386834263	WBVar00090446	CACNA1D	egl-19	not provided	constitutive egg laying, drug resistant, male tail morphology variant, thin, dead eggs laid, short, terminal bulb relaxation variant, dumpy, egg laying variant, backward locomotion variant, spicules protrude, forward point velocity variant, muscle cell activity variant, eating variant, head bend angle variant, tail bend angle variant, body posture amplitude decreased, body posture wavelength decr…	NA	ClinVar	Wormbase	109967
NP_001122312	NP_001023079	XP_017171309	G403R	G365R	Likely pathogenic	Phenotypic	rs386834263	WBVar00253120	CACNA1D	egl-19	not provided	drug resistant	NA	ClinVar	Wormbase	109957
NP_001122312	NP_741442	XP_017171306	G403R	G365R	Likely pathogenic	Phenotypic	rs386834263	WBVar00253121	CACNA1D	egl-19	not provided	drug resistant	NA	ClinVar	Wormbase	110012
NP_001122312	NP_741442	NP_083257	G403R	G365R	Likely pathogenic	Phenotypic	rs386834263	WBVar00253121	CACNA1D	egl-19	not provided	drug resistant	NA	ClinVar	Wormbase	109964
NP_001122312	NP_001023079	XP_017171307	G403R	G365R	Likely pathogenic	Phenotypic	rs386834263	WBVar00253121	CACNA1D	egl-19	not provided	drug resistant	NA	ClinVar	Wormbase	110020
NP_001122312	NP_001023079	XP_017171305	G403R	G365R	Likely pathogenic	Phenotypic	rs386834263	WBVar00253122	CACNA1D	egl-19	not provided	drug resistant	NA	ClinVar	Wormbase	110002
NP_001122312	NP_741442	XP_006518543	G403R	G365R	Likely pathogenic	Phenotypic	rs386834263	WBVar00253121	CACNA1D	egl-19	not provided	drug resistant	NA	ClinVar	Wormbase	109994
NP_001122312	NP_741442	XP_006518543	G403R	G365R	Likely pathogenic	Phenotypic	rs386834263	WBVar00090446	CACNA1D	egl-19	not provided	constitutive egg laying, drug resistant, male tail morphology variant, thin, dead eggs laid, short, terminal bulb relaxation variant, dumpy, egg laying variant, backward locomotion variant, spicules protrude, forward point velocity variant, muscle cell activity variant, eating variant, head bend angle variant, tail bend angle variant, body posture amplitude decreased, body posture wavelength decr…	NA	ClinVar	Wormbase	109994
NP_001122312	NP_741442	NP_083257	G403R	G365R	Likely pathogenic	Phenotypic	rs386834263	WBVar00090446	CACNA1D	egl-19	not provided	constitutive egg laying, drug resistant, male tail morphology variant, thin, dead eggs laid, short, terminal bulb relaxation variant, dumpy, egg laying variant, backward locomotion variant, spicules protrude, forward point velocity variant, muscle cell activity variant, eating variant, head bend angle variant, tail bend angle variant, body posture amplitude decreased, body posture wavelength decr…	NA	ClinVar	Wormbase	109964
NP_001122312	NP_741442	XP_017171309	G403R	G365R	Likely pathogenic	Phenotypic	rs386834263	WBVar00253121	CACNA1D	egl-19	not provided	drug resistant	NA	ClinVar	Wormbase	109958
NP_001122312	NP_001023079	XP_017171305	G403R	G365R	Likely pathogenic	Phenotypic	rs386834263	WBVar00253120	CACNA1D	egl-19	not provided	drug resistant	NA	ClinVar	Wormbase	110002
NP_001122312	NP_741442	XP_017171313	G403R	G365R	Likely pathogenic	Phenotypic	rs386834263	WBVar00253121	CACNA1D	egl-19	not provided	drug resistant	NA	ClinVar	Wormbase	110006
NP_001122312	NP_741442	XP_017171302	G403R	G365R	Likely pathogenic	Phenotypic	rs386834263	WBVar00253122	CACNA1D	egl-19	not provided	drug resistant	NA	ClinVar	Wormbase	109970
NP_001122312	NP_741442	XP_017171312	G403R	G365R	Likely pathogenic	Phenotypic	rs386834263	WBVar00253122	CACNA1D	egl-19	not provided	drug resistant	NA	ClinVar	Wormbase	109988
NP_001122312	NP_741442	NP_001289566	G403R	G365R	Likely pathogenic	Phenotypic	rs386834263	WBVar00253121	CACNA1D	egl-19	not provided	drug resistant	NA	ClinVar	Wormbase	109967
NP_001122312	NP_001023079	XP_017171304	G403R	G365R	Likely pathogenic	Phenotypic	rs386834263	WBVar00253121	CACNA1D	egl-19	not provided	drug resistant	NA	ClinVar	Wormbase	109984
NP_001122312	NP_001023079	XP_017171309	G403R	G365R	Likely pathogenic	Phenotypic	rs386834263	WBVar00253121	CACNA1D	egl-19	not provided	drug resistant	NA	ClinVar	Wormbase	109957
NP_001122312	NP_001023079	NP_001077085	G403R	G365R	Likely pathogenic	Phenotypic	rs386834263	WBVar00253122	CACNA1D	egl-19	not provided	drug resistant	NA	ClinVar	Wormbase	109978
NP_001122312	NP_741442	XP_017171312	G403R	G365R	Likely pathogenic	Phenotypic	rs386834263	WBVar00090446	CACNA1D	egl-19	not provided	constitutive egg laying, drug resistant, male tail morphology variant, thin, dead eggs laid, short, terminal bulb relaxation variant, dumpy, egg laying variant, backward locomotion variant, spicules protrude, forward point velocity variant, muscle cell activity variant, eating variant, head bend angle variant, tail bend angle variant, body posture amplitude decreased, body posture wavelength decr…	NA	ClinVar	Wormbase	109988
NP_001122312	NP_741442	XP_017171301	G403R	G365R	Likely pathogenic	Phenotypic	rs386834263	WBVar00090446	CACNA1D	egl-19	not provided	constitutive egg laying, drug resistant, male tail morphology variant, thin, dead eggs laid, short, terminal bulb relaxation variant, dumpy, egg laying variant, backward locomotion variant, spicules protrude, forward point velocity variant, muscle cell activity variant, eating variant, head bend angle variant, tail bend angle variant, body posture amplitude decreased, body posture wavelength decr…	NA	ClinVar	Wormbase	109991
NP_001122312	NP_741442	XP_006518543	G403R	G365R	Likely pathogenic	Phenotypic	rs386834263	WBVar00253120	CACNA1D	egl-19	not provided	drug resistant	NA	ClinVar	Wormbase	109994
NP_001122312	NP_741442	XP_017171305	G403R	G365R	Likely pathogenic	Phenotypic	rs386834263	WBVar00090446	CACNA1D	egl-19	not provided	constitutive egg laying, drug resistant, male tail morphology variant, thin, dead eggs laid, short, terminal bulb relaxation variant, dumpy, egg laying variant, backward locomotion variant, spicules protrude, forward point velocity variant, muscle cell activity variant, eating variant, head bend angle variant, tail bend angle variant, body posture amplitude decreased, body posture wavelength decr…	NA	ClinVar	Wormbase	110003
NP_001122312	NP_001023079	XP_017171305	G403R	G365R	Likely pathogenic	Phenotypic	rs386834263	WBVar00090446	CACNA1D	egl-19	not provided	constitutive egg laying, drug resistant, male tail morphology variant, thin, dead eggs laid, short, terminal bulb relaxation variant, dumpy, egg laying variant, backward locomotion variant, spicules protrude, forward point velocity variant, muscle cell activity variant, eating variant, head bend angle variant, tail bend angle variant, body posture amplitude decreased, body posture wavelength decr…	NA	ClinVar	Wormbase	110002
NP_001122312	NP_741442	XP_017171297	G403R	G365R	Likely pathogenic	Phenotypic	rs386834263	WBVar00253120	CACNA1D	egl-19	not provided	drug resistant	NA	ClinVar	Wormbase	110024
NP_001122312	NP_741442	XP_017171301	G403R	G365R	Likely pathogenic	Phenotypic	rs386834263	WBVar00253121	CACNA1D	egl-19	not provided	drug resistant	NA	ClinVar	Wormbase	109991
NP_001122312	NP_001023079	XP_017171309	G403R	G365R	Likely pathogenic	Phenotypic	rs386834263	WBVar00253122	CACNA1D	egl-19	not provided	drug resistant	NA	ClinVar	Wormbase	109957
NP_001122312	NP_741442	XP_017171313	G403R	G365R	Likely pathogenic	Phenotypic	rs386834263	WBVar00253122	CACNA1D	egl-19	not provided	drug resistant	NA	ClinVar	Wormbase	110006
NP_001122312	NP_741442	XP_017171312	G403R	G365R	Likely pathogenic	Phenotypic	rs386834263	WBVar00253120	CACNA1D	egl-19	not provided	drug resistant	NA	ClinVar	Wormbase	109988
NP_001122312	NP_741442	NP_083257	G403R	G365R	Likely pathogenic	Phenotypic	rs386834263	WBVar00253120	CACNA1D	egl-19	not provided	drug resistant	NA	ClinVar	Wormbase	109964
NP_001122312	NP_741442	XP_017171312	G403R	G365R	Likely pathogenic	Phenotypic	rs386834263	WBVar00253121	CACNA1D	egl-19	not provided	drug resistant	NA	ClinVar	Wormbase	109988
NP_001122312	NP_741442	XP_006518543	G403R	G365R	Likely pathogenic	Phenotypic	rs386834263	WBVar00253122	CACNA1D	egl-19	not provided	drug resistant	NA	ClinVar	Wormbase	109994
NP_001122312	NP_001023079	XP_017171300	G403R	G365R	Likely pathogenic	Phenotypic	rs386834263	WBVar00253120	CACNA1D	egl-19	not provided	drug resistant	NA	ClinVar	Wormbase	110017
NP_001122312	NP_741442	NP_001289566	G403R	G365R	Likely pathogenic	Phenotypic	rs386834263	WBVar00253122	CACNA1D	egl-19	not provided	drug resistant	NA	ClinVar	Wormbase	109967
NP_001122312	NP_001023079	XP_017171313	G403R	G365R	Likely pathogenic	Phenotypic	rs386834263	WBVar00090446	CACNA1D	egl-19	not provided	constitutive egg laying, drug resistant, male tail morphology variant, thin, dead eggs laid, short, terminal bulb relaxation variant, dumpy, egg laying variant, backward locomotion variant, spicules protrude, forward point velocity variant, muscle cell activity variant, eating variant, head bend angle variant, tail bend angle variant, body posture amplitude decreased, body posture wavelength decr…	NA	ClinVar	Wormbase	110005
NP_001122312	NP_001023079	XP_017171313	G403R	G365R	Likely pathogenic	Phenotypic	rs386834263	WBVar00253122	CACNA1D	egl-19	not provided	drug resistant	NA	ClinVar	Wormbase	110005
NP_001122312	NP_741442	XP_017171313	G403R	G365R	Likely pathogenic	Phenotypic	rs386834263	WBVar00253120	CACNA1D	egl-19	not provided	drug resistant	NA	ClinVar	Wormbase	110006
NP_001122312	NP_001023079	XP_017171309	G403R	G365R	Likely pathogenic	Phenotypic	rs386834263	WBVar00090446	CACNA1D	egl-19	not provided	constitutive egg laying, drug resistant, male tail morphology variant, thin, dead eggs laid, short, terminal bulb relaxation variant, dumpy, egg laying variant, backward locomotion variant, spicules protrude, forward point velocity variant, muscle cell activity variant, eating variant, head bend angle variant, tail bend angle variant, body posture amplitude decreased, body posture wavelength decr…	NA	ClinVar	Wormbase	109957
NP_005174	NP_741442	XP_011245784	G369D	G365R	Pathogenic	Phenotypic	rs122456133	WBVar00090446	CACNA1F	egl-19	Congenital stationary night blindness, type 2A	constitutive egg laying, drug resistant, male tail morphology variant, thin, dead eggs laid, short, terminal bulb relaxation variant, dumpy, egg laying variant, backward locomotion variant, spicules protrude, forward point velocity variant, muscle cell activity variant, eating variant, head bend angle variant, tail bend angle variant, body posture amplitude decreased, body posture wavelength decr…	NA	ClinVar	Wormbase	373189
NP_005174	NP_741442	XP_011245784	G369D	G365R	Pathogenic	Phenotypic	rs122456133	WBVar00253122	CACNA1F	egl-19	Congenital stationary night blindness, type 2A	drug resistant	NA	ClinVar	Wormbase	373189
NP_005174	NP_001023079	XP_017174060	G369D	G365R	Pathogenic	Phenotypic	rs122456133	WBVar00253122	CACNA1F	egl-19	Congenital stationary night blindness, type 2A	drug resistant	NA	ClinVar	Wormbase	373185
NP_005174	NP_741442	XP_017174060	G369D	G365R	Pathogenic	Phenotypic	rs122456133	WBVar00253120	CACNA1F	egl-19	Congenital stationary night blindness, type 2A	drug resistant	NA	ClinVar	Wormbase	373186
NP_005174	NP_741442	XP_011245784	G369D	G365R	Pathogenic	Phenotypic	rs122456133	WBVar00253120	CACNA1F	egl-19	Congenital stationary night blindness, type 2A	drug resistant	NA	ClinVar	Wormbase	373189
NP_005174	NP_001023079	NP_062528	G369D	G365R	Pathogenic	Phenotypic	rs122456133	WBVar00253122	CACNA1F	egl-19	Congenital stationary night blindness, type 2A	drug resistant	NA	ClinVar	Wormbase	373191
NP_005174	NP_741442	XP_017174060	G369D	G365R	Pathogenic	Phenotypic	rs122456133	WBVar00253122	CACNA1F	egl-19	Congenital stationary night blindness, type 2A	drug resistant	NA	ClinVar	Wormbase	373186
NP_005174	NP_741442	NP_062528	G369D	G365R	Pathogenic	Phenotypic	rs122456133	WBVar00253122	CACNA1F	egl-19	Congenital stationary night blindness, type 2A	drug resistant	NA	ClinVar	Wormbase	373192
NP_005174	NP_741442	XP_017174060	G369D	G365R	Pathogenic	Phenotypic	rs122456133	WBVar00253121	CACNA1F	egl-19	Congenital stationary night blindness, type 2A	drug resistant	NA	ClinVar	Wormbase	373186
NP_005174	NP_001023079	NP_062528	G369D	G365R	Pathogenic	Phenotypic	rs122456133	WBVar00253120	CACNA1F	egl-19	Congenital stationary night blindness, type 2A	drug resistant	NA	ClinVar	Wormbase	373191
NP_005174	NP_001023079	NP_062528	G369D	G365R	Pathogenic	Phenotypic	rs122456133	WBVar00090446	CACNA1F	egl-19	Congenital stationary night blindness, type 2A	constitutive egg laying, drug resistant, male tail morphology variant, thin, dead eggs laid, short, terminal bulb relaxation variant, dumpy, egg laying variant, backward locomotion variant, spicules protrude, forward point velocity variant, muscle cell activity variant, eating variant, head bend angle variant, tail bend angle variant, body posture amplitude decreased, body posture wavelength decr…	NA	ClinVar	Wormbase	373191
NP_005174	NP_001023079	XP_011245784	G369D	G365R	Pathogenic	Phenotypic	rs122456133	WBVar00253121	CACNA1F	egl-19	Congenital stationary night blindness, type 2A	drug resistant	NA	ClinVar	Wormbase	373188
NP_005174	NP_001023079	XP_017174060	G369D	G365R	Pathogenic	Phenotypic	rs122456133	WBVar00253120	CACNA1F	egl-19	Congenital stationary night blindness, type 2A	drug resistant	NA	ClinVar	Wormbase	373185
NP_005174	NP_741442	NP_062528	G369D	G365R	Pathogenic	Phenotypic	rs122456133	WBVar00253120	CACNA1F	egl-19	Congenital stationary night blindness, type 2A	drug resistant	NA	ClinVar	Wormbase	373192
NP_005174	NP_001023079	XP_011245784	G369D	G365R	Pathogenic	Phenotypic	rs122456133	WBVar00090446	CACNA1F	egl-19	Congenital stationary night blindness, type 2A	constitutive egg laying, drug resistant, male tail morphology variant, thin, dead eggs laid, short, terminal bulb relaxation variant, dumpy, egg laying variant, backward locomotion variant, spicules protrude, forward point velocity variant, muscle cell activity variant, eating variant, head bend angle variant, tail bend angle variant, body posture amplitude decreased, body posture wavelength decr…	NA	ClinVar	Wormbase	373188
NP_005174	NP_741442	XP_017174060	G369D	G365R	Pathogenic	Phenotypic	rs122456133	WBVar00090446	CACNA1F	egl-19	Congenital stationary night blindness, type 2A	constitutive egg laying, drug resistant, male tail morphology variant, thin, dead eggs laid, short, terminal bulb relaxation variant, dumpy, egg laying variant, backward locomotion variant, spicules protrude, forward point velocity variant, muscle cell activity variant, eating variant, head bend angle variant, tail bend angle variant, body posture amplitude decreased, body posture wavelength decr…	NA	ClinVar	Wormbase	373186
NP_005174	NP_001023079	XP_017174060	G369D	G365R	Pathogenic	Phenotypic	rs122456133	WBVar00090446	CACNA1F	egl-19	Congenital stationary night blindness, type 2A	constitutive egg laying, drug resistant, male tail morphology variant, thin, dead eggs laid, short, terminal bulb relaxation variant, dumpy, egg laying variant, backward locomotion variant, spicules protrude, forward point velocity variant, muscle cell activity variant, eating variant, head bend angle variant, tail bend angle variant, body posture amplitude decreased, body posture wavelength decr…	NA	ClinVar	Wormbase	373185
NP_005174	NP_001023079	NP_062528	G369D	G365R	Pathogenic	Phenotypic	rs122456133	WBVar00253121	CACNA1F	egl-19	Congenital stationary night blindness, type 2A	drug resistant	NA	ClinVar	Wormbase	373191
NP_005174	NP_741442	NP_062528	G369D	G365R	Pathogenic	Phenotypic	rs122456133	WBVar00090446	CACNA1F	egl-19	Congenital stationary night blindness, type 2A	constitutive egg laying, drug resistant, male tail morphology variant, thin, dead eggs laid, short, terminal bulb relaxation variant, dumpy, egg laying variant, backward locomotion variant, spicules protrude, forward point velocity variant, muscle cell activity variant, eating variant, head bend angle variant, tail bend angle variant, body posture amplitude decreased, body posture wavelength decr…	NA	ClinVar	Wormbase	373192
NP_005174	NP_741442	XP_011245784	G369D	G365R	Pathogenic	Phenotypic	rs122456133	WBVar00253121	CACNA1F	egl-19	Congenital stationary night blindness, type 2A	drug resistant	NA	ClinVar	Wormbase	373189
NP_005174	NP_741442	NP_062528	G369D	G365R	Pathogenic	Phenotypic	rs122456133	WBVar00253121	CACNA1F	egl-19	Congenital stationary night blindness, type 2A	drug resistant	NA	ClinVar	Wormbase	373192
NP_005174	NP_001023079	XP_017174060	G369D	G365R	Pathogenic	Phenotypic	rs122456133	WBVar00253121	CACNA1F	egl-19	Congenital stationary night blindness, type 2A	drug resistant	NA	ClinVar	Wormbase	373185
NP_005174	NP_001023079	XP_011245784	G369D	G365R	Pathogenic	Phenotypic	rs122456133	WBVar00253120	CACNA1F	egl-19	Congenital stationary night blindness, type 2A	drug resistant	NA	ClinVar	Wormbase	373188
NP_005174	NP_001023079	XP_011245784	G369D	G365R	Pathogenic	Phenotypic	rs122456133	WBVar00253122	CACNA1F	egl-19	Congenital stationary night blindness, type 2A	drug resistant	NA	ClinVar	Wormbase	373188
NP_741960	NP_001023301	XP_006525604	E109D	E108K	Pathogenic	Phenotypic	rs1287121256	WBVar00089553	CAMK2A	unc-43	Intellectual disability;MENTAL RETARDATION, AUTOSOMAL DOMINANT 53	drug resistant, dauer constitutive, small, egg retention, synapse morphology variant, egg laying variant, sluggish, muscle cell morphology variant, locomotion reduced, protein degradation variant, loss of asymmetry AWC)	NA	ClinVar	Wormbase	309839
NP_741960	NP_001255480	NP_033922	E109D	E218K	Pathogenic	Phenotypic	rs1287121256	WBVar00089553	CAMK2A	unc-43	Intellectual disability;MENTAL RETARDATION, AUTOSOMAL DOMINANT 53	drug resistant, dauer constitutive, small, egg retention, synapse morphology variant, egg laying variant, sluggish, muscle cell morphology variant, locomotion reduced, protein degradation variant, loss of asymmetry AWC)	NA	ClinVar	Wormbase	309812
NP_741960	NP_001023299	NP_803126	E109D	E108K	Pathogenic	Phenotypic	rs1287121256	WBVar00089553	CAMK2A	unc-43	Intellectual disability;MENTAL RETARDATION, AUTOSOMAL DOMINANT 53	drug resistant, dauer constitutive, small, egg retention, synapse morphology variant, egg laying variant, sluggish, muscle cell morphology variant, locomotion reduced, protein degradation variant, loss of asymmetry AWC)	NA	ClinVar	Wormbase	309867
NP_741960	NP_001023302	XP_006525604	E109D	E108K	Pathogenic	Phenotypic	rs1287121256	WBVar00089553	CAMK2A	unc-43	Intellectual disability;MENTAL RETARDATION, AUTOSOMAL DOMINANT 53	drug resistant, dauer constitutive, small, egg retention, synapse morphology variant, egg laying variant, sluggish, muscle cell morphology variant, locomotion reduced, protein degradation variant, loss of asymmetry AWC)	NA	ClinVar	Wormbase	309840
NP_741960	NP_001023297	NP_033922	E109D	E108K	Pathogenic	Phenotypic	rs1287121256	WBVar00089553	CAMK2A	unc-43	Intellectual disability;MENTAL RETARDATION, AUTOSOMAL DOMINANT 53	drug resistant, dauer constitutive, small, egg retention, synapse morphology variant, egg laying variant, sluggish, muscle cell morphology variant, locomotion reduced, protein degradation variant, loss of asymmetry AWC)	NA	ClinVar	Wormbase	309817
NP_741960	NP_001023299	XP_006525604	E109D	E108K	Pathogenic	Phenotypic	rs1287121256	WBVar00089553	CAMK2A	unc-43	Intellectual disability;MENTAL RETARDATION, AUTOSOMAL DOMINANT 53	drug resistant, dauer constitutive, small, egg retention, synapse morphology variant, egg laying variant, sluggish, muscle cell morphology variant, locomotion reduced, protein degradation variant, loss of asymmetry AWC)	NA	ClinVar	Wormbase	309849
NP_741960	NP_001023303	XP_006525604	E109D	E108K	Pathogenic	Phenotypic	rs1287121256	WBVar00089553	CAMK2A	unc-43	Intellectual disability;MENTAL RETARDATION, AUTOSOMAL DOMINANT 53	drug resistant, dauer constitutive, small, egg retention, synapse morphology variant, egg laying variant, sluggish, muscle cell morphology variant, locomotion reduced, protein degradation variant, loss of asymmetry AWC)	NA	ClinVar	Wormbase	309838
NP_741960	NP_001023298	NP_033922	E109D	E108K	Pathogenic	Phenotypic	rs1287121256	WBVar00089553	CAMK2A	unc-43	Intellectual disability;MENTAL RETARDATION, AUTOSOMAL DOMINANT 53	drug resistant, dauer constitutive, small, egg retention, synapse morphology variant, egg laying variant, sluggish, muscle cell morphology variant, locomotion reduced, protein degradation variant, loss of asymmetry AWC)	NA	ClinVar	Wormbase	309807
NP_741960	NP_001023303	XP_017173294	E109D	E108K	Pathogenic	Phenotypic	rs1287121256	WBVar00089553	CAMK2A	unc-43	Intellectual disability;MENTAL RETARDATION, AUTOSOMAL DOMINANT 53	drug resistant, dauer constitutive, small, egg retention, synapse morphology variant, egg laying variant, sluggish, muscle cell morphology variant, locomotion reduced, protein degradation variant, loss of asymmetry AWC)	NA	ClinVar	Wormbase	309874
NP_741960	NP_001023299	XP_017173294	E109D	E108K	Pathogenic	Phenotypic	rs1287121256	WBVar00089553	CAMK2A	unc-43	Intellectual disability;MENTAL RETARDATION, AUTOSOMAL DOMINANT 53	drug resistant, dauer constitutive, small, egg retention, synapse morphology variant, egg laying variant, sluggish, muscle cell morphology variant, locomotion reduced, protein degradation variant, loss of asymmetry AWC)	NA	ClinVar	Wormbase	309885
NP_741960	NP_001023296	NP_803126	E109D	E108K	Pathogenic	Phenotypic	rs1287121256	WBVar00089553	CAMK2A	unc-43	Intellectual disability;MENTAL RETARDATION, AUTOSOMAL DOMINANT 53	drug resistant, dauer constitutive, small, egg retention, synapse morphology variant, egg laying variant, sluggish, muscle cell morphology variant, locomotion reduced, protein degradation variant, loss of asymmetry AWC)	NA	ClinVar	Wormbase	309870
NP_741960	NP_001023301	NP_803126	E109D	E108K	Pathogenic	Phenotypic	rs1287121256	WBVar00089553	CAMK2A	unc-43	Intellectual disability;MENTAL RETARDATION, AUTOSOMAL DOMINANT 53	drug resistant, dauer constitutive, small, egg retention, synapse morphology variant, egg laying variant, sluggish, muscle cell morphology variant, locomotion reduced, protein degradation variant, loss of asymmetry AWC)	NA	ClinVar	Wormbase	309857
NP_741960	NP_001023296	XP_006525604	E109D	E108K	Pathogenic	Phenotypic	rs1287121256	WBVar00089553	CAMK2A	unc-43	Intellectual disability;MENTAL RETARDATION, AUTOSOMAL DOMINANT 53	drug resistant, dauer constitutive, small, egg retention, synapse morphology variant, egg laying variant, sluggish, muscle cell morphology variant, locomotion reduced, protein degradation variant, loss of asymmetry AWC)	NA	ClinVar	Wormbase	309852
NP_741960	NP_001023298	XP_006525604	E109D	E108K	Pathogenic	Phenotypic	rs1287121256	WBVar00089553	CAMK2A	unc-43	Intellectual disability;MENTAL RETARDATION, AUTOSOMAL DOMINANT 53	drug resistant, dauer constitutive, small, egg retention, synapse morphology variant, egg laying variant, sluggish, muscle cell morphology variant, locomotion reduced, protein degradation variant, loss of asymmetry AWC)	NA	ClinVar	Wormbase	309843
NP_741960	NP_001023297	XP_017173294	E109D	E108K	Pathogenic	Phenotypic	rs1287121256	WBVar00089553	CAMK2A	unc-43	Intellectual disability;MENTAL RETARDATION, AUTOSOMAL DOMINANT 53	drug resistant, dauer constitutive, small, egg retention, synapse morphology variant, egg laying variant, sluggish, muscle cell morphology variant, locomotion reduced, protein degradation variant, loss of asymmetry AWC)	NA	ClinVar	Wormbase	309889
NP_741960	NP_001255480	XP_017173294	E109D	E218K	Pathogenic	Phenotypic	rs1287121256	WBVar00089553	CAMK2A	unc-43	Intellectual disability;MENTAL RETARDATION, AUTOSOMAL DOMINANT 53	drug resistant, dauer constitutive, small, egg retention, synapse morphology variant, egg laying variant, sluggish, muscle cell morphology variant, locomotion reduced, protein degradation variant, loss of asymmetry AWC)	NA	ClinVar	Wormbase	309884
NP_741960	NP_001023297	XP_006525604	E109D	E108K	Pathogenic	Phenotypic	rs1287121256	WBVar00089553	CAMK2A	unc-43	Intellectual disability;MENTAL RETARDATION, AUTOSOMAL DOMINANT 53	drug resistant, dauer constitutive, small, egg retention, synapse morphology variant, egg laying variant, sluggish, muscle cell morphology variant, locomotion reduced, protein degradation variant, loss of asymmetry AWC)	NA	ClinVar	Wormbase	309853
NP_741960	NP_001023301	XP_017173294	E109D	E108K	Pathogenic	Phenotypic	rs1287121256	WBVar00089553	CAMK2A	unc-43	Intellectual disability;MENTAL RETARDATION, AUTOSOMAL DOMINANT 53	drug resistant, dauer constitutive, small, egg retention, synapse morphology variant, egg laying variant, sluggish, muscle cell morphology variant, locomotion reduced, protein degradation variant, loss of asymmetry AWC)	NA	ClinVar	Wormbase	309875
NP_741960	NP_001023298	XP_017173294	E109D	E108K	Pathogenic	Phenotypic	rs1287121256	WBVar00089553	CAMK2A	unc-43	Intellectual disability;MENTAL RETARDATION, AUTOSOMAL DOMINANT 53	drug resistant, dauer constitutive, small, egg retention, synapse morphology variant, egg laying variant, sluggish, muscle cell morphology variant, locomotion reduced, protein degradation variant, loss of asymmetry AWC)	NA	ClinVar	Wormbase	309879
NP_741960	NP_001023303	NP_803126	E109D	E108K	Pathogenic	Phenotypic	rs1287121256	WBVar00089553	CAMK2A	unc-43	Intellectual disability;MENTAL RETARDATION, AUTOSOMAL DOMINANT 53	drug resistant, dauer constitutive, small, egg retention, synapse morphology variant, egg laying variant, sluggish, muscle cell morphology variant, locomotion reduced, protein degradation variant, loss of asymmetry AWC)	NA	ClinVar	Wormbase	309856
NP_741960	NP_001023300	NP_803126	E109D	E108K	Pathogenic	Phenotypic	rs1287121256	WBVar00089553	CAMK2A	unc-43	Intellectual disability;MENTAL RETARDATION, AUTOSOMAL DOMINANT 53	drug resistant, dauer constitutive, small, egg retention, synapse morphology variant, egg laying variant, sluggish, muscle cell morphology variant, locomotion reduced, protein degradation variant, loss of asymmetry AWC)	NA	ClinVar	Wormbase	309872
NP_741960	NP_001023294	XP_006525604	E109D	E108K	Pathogenic	Phenotypic	rs1287121256	WBVar00089553	CAMK2A	unc-43	Intellectual disability;MENTAL RETARDATION, AUTOSOMAL DOMINANT 53	drug resistant, dauer constitutive, small, egg retention, synapse morphology variant, egg laying variant, sluggish, muscle cell morphology variant, locomotion reduced, protein degradation variant, loss of asymmetry AWC)	NA	ClinVar	Wormbase	309837
NP_741960	NP_001255480	XP_006525604	E109D	E218K	Pathogenic	Phenotypic	rs1287121256	WBVar00089553	CAMK2A	unc-43	Intellectual disability;MENTAL RETARDATION, AUTOSOMAL DOMINANT 53	drug resistant, dauer constitutive, small, egg retention, synapse morphology variant, egg laying variant, sluggish, muscle cell morphology variant, locomotion reduced, protein degradation variant, loss of asymmetry AWC)	NA	ClinVar	Wormbase	309848
NP_741960	NP_001255480	NP_803126	E109D	E218K	Pathogenic	Phenotypic	rs1287121256	WBVar00089553	CAMK2A	unc-43	Intellectual disability;MENTAL RETARDATION, AUTOSOMAL DOMINANT 53	drug resistant, dauer constitutive, small, egg retention, synapse morphology variant, egg laying variant, sluggish, muscle cell morphology variant, locomotion reduced, protein degradation variant, loss of asymmetry AWC)	NA	ClinVar	Wormbase	309866
NP_741960	NP_001023302	XP_017173294	E109D	E108K	Pathogenic	Phenotypic	rs1287121256	WBVar00089553	CAMK2A	unc-43	Intellectual disability;MENTAL RETARDATION, AUTOSOMAL DOMINANT 53	drug resistant, dauer constitutive, small, egg retention, synapse morphology variant, egg laying variant, sluggish, muscle cell morphology variant, locomotion reduced, protein degradation variant, loss of asymmetry AWC)	NA	ClinVar	Wormbase	309876
NP_741960	NP_001023299	NP_033922	E109D	E108K	Pathogenic	Phenotypic	rs1287121256	WBVar00089553	CAMK2A	unc-43	Intellectual disability;MENTAL RETARDATION, AUTOSOMAL DOMINANT 53	drug resistant, dauer constitutive, small, egg retention, synapse morphology variant, egg laying variant, sluggish, muscle cell morphology variant, locomotion reduced, protein degradation variant, loss of asymmetry AWC)	NA	ClinVar	Wormbase	309813
NP_741960	NP_001023300	XP_017173294	E109D	E108K	Pathogenic	Phenotypic	rs1287121256	WBVar00089553	CAMK2A	unc-43	Intellectual disability;MENTAL RETARDATION, AUTOSOMAL DOMINANT 53	drug resistant, dauer constitutive, small, egg retention, synapse morphology variant, egg laying variant, sluggish, muscle cell morphology variant, locomotion reduced, protein degradation variant, loss of asymmetry AWC)	NA	ClinVar	Wormbase	309890
NP_741960	NP_001023296	XP_017173294	E109D	E108K	Pathogenic	Phenotypic	rs1287121256	WBVar00089553	CAMK2A	unc-43	Intellectual disability;MENTAL RETARDATION, AUTOSOMAL DOMINANT 53	drug resistant, dauer constitutive, small, egg retention, synapse morphology variant, egg laying variant, sluggish, muscle cell morphology variant, locomotion reduced, protein degradation variant, loss of asymmetry AWC)	NA	ClinVar	Wormbase	309888
NP_741960	NP_001023302	NP_803126	E109D	E108K	Pathogenic	Phenotypic	rs1287121256	WBVar00089553	CAMK2A	unc-43	Intellectual disability;MENTAL RETARDATION, AUTOSOMAL DOMINANT 53	drug resistant, dauer constitutive, small, egg retention, synapse morphology variant, egg laying variant, sluggish, muscle cell morphology variant, locomotion reduced, protein degradation variant, loss of asymmetry AWC)	NA	ClinVar	Wormbase	309858
NP_741960	NP_001023294	XP_017173294	E109D	E108K	Pathogenic	Phenotypic	rs1287121256	WBVar00089553	CAMK2A	unc-43	Intellectual disability;MENTAL RETARDATION, AUTOSOMAL DOMINANT 53	drug resistant, dauer constitutive, small, egg retention, synapse morphology variant, egg laying variant, sluggish, muscle cell morphology variant, locomotion reduced, protein degradation variant, loss of asymmetry AWC)	NA	ClinVar	Wormbase	309873
NP_741960	NP_001023298	NP_803126	E109D	E108K	Pathogenic	Phenotypic	rs1287121256	WBVar00089553	CAMK2A	unc-43	Intellectual disability;MENTAL RETARDATION, AUTOSOMAL DOMINANT 53	drug resistant, dauer constitutive, small, egg retention, synapse morphology variant, egg laying variant, sluggish, muscle cell morphology variant, locomotion reduced, protein degradation variant, loss of asymmetry AWC)	NA	ClinVar	Wormbase	309861
NP_741960	NP_001023300	XP_006525604	E109D	E108K	Pathogenic	Phenotypic	rs1287121256	WBVar00089553	CAMK2A	unc-43	Intellectual disability;MENTAL RETARDATION, AUTOSOMAL DOMINANT 53	drug resistant, dauer constitutive, small, egg retention, synapse morphology variant, egg laying variant, sluggish, muscle cell morphology variant, locomotion reduced, protein degradation variant, loss of asymmetry AWC)	NA	ClinVar	Wormbase	309854
NP_741960	NP_001023300	NP_033922	E109D	E108K	Pathogenic	Phenotypic	rs1287121256	WBVar00089553	CAMK2A	unc-43	Intellectual disability;MENTAL RETARDATION, AUTOSOMAL DOMINANT 53	drug resistant, dauer constitutive, small, egg retention, synapse morphology variant, egg laying variant, sluggish, muscle cell morphology variant, locomotion reduced, protein degradation variant, loss of asymmetry AWC)	NA	ClinVar	Wormbase	309818
NP_741960	NP_001023296	NP_033922	E109D	E108K	Pathogenic	Phenotypic	rs1287121256	WBVar00089553	CAMK2A	unc-43	Intellectual disability;MENTAL RETARDATION, AUTOSOMAL DOMINANT 53	drug resistant, dauer constitutive, small, egg retention, synapse morphology variant, egg laying variant, sluggish, muscle cell morphology variant, locomotion reduced, protein degradation variant, loss of asymmetry AWC)	NA	ClinVar	Wormbase	309816
NP_741960	NP_001023297	NP_803126	E109D	E108K	Pathogenic	Phenotypic	rs1287121256	WBVar00089553	CAMK2A	unc-43	Intellectual disability;MENTAL RETARDATION, AUTOSOMAL DOMINANT 53	drug resistant, dauer constitutive, small, egg retention, synapse morphology variant, egg laying variant, sluggish, muscle cell morphology variant, locomotion reduced, protein degradation variant, loss of asymmetry AWC)	NA	ClinVar	Wormbase	309871
NP_741960	NP_001023294	NP_803126	E109D	E108K	Pathogenic	Phenotypic	rs1287121256	WBVar00089553	CAMK2A	unc-43	Intellectual disability;MENTAL RETARDATION, AUTOSOMAL DOMINANT 53	drug resistant, dauer constitutive, small, egg retention, synapse morphology variant, egg laying variant, sluggish, muscle cell morphology variant, locomotion reduced, protein degradation variant, loss of asymmetry AWC)	NA	ClinVar	Wormbase	309855
NP_742076	NP_001023301	XP_006514540	E110K	E108K	Pathogenic	Phenotypic	rs1554402092	WBVar00089553	CAMK2B	unc-43	Intellectual disability;MENTAL RETARDATION, AUTOSOMAL DOMINANT 54	drug resistant, dauer constitutive, small, egg retention, synapse morphology variant, egg laying variant, sluggish, muscle cell morphology variant, locomotion reduced, protein degradation variant, loss of asymmetry AWC)	NA	ClinVar	Wormbase	116937
NP_742076	NP_001255480	XP_006514539	E110K	E218K	Pathogenic	Phenotypic	rs1554402092	WBVar00089553	CAMK2B	unc-43	Intellectual disability;MENTAL RETARDATION, AUTOSOMAL DOMINANT 54	drug resistant, dauer constitutive, small, egg retention, synapse morphology variant, egg laying variant, sluggish, muscle cell morphology variant, locomotion reduced, protein degradation variant, loss of asymmetry AWC)	NA	ClinVar	Wormbase	117036
NP_742076	NP_001023301	XP_006514527	E110K	E108K	Pathogenic	Phenotypic	rs1554402092	WBVar00089553	CAMK2B	unc-43	Intellectual disability;MENTAL RETARDATION, AUTOSOMAL DOMINANT 54	drug resistant, dauer constitutive, small, egg retention, synapse morphology variant, egg laying variant, sluggish, muscle cell morphology variant, locomotion reduced, protein degradation variant, loss of asymmetry AWC)	NA	ClinVar	Wormbase	117099
NP_742076	NP_001255480	XP_017169726	E110K	E218K	Pathogenic	Phenotypic	rs1554402092	WBVar00089553	CAMK2B	unc-43	Intellectual disability;MENTAL RETARDATION, AUTOSOMAL DOMINANT 54	drug resistant, dauer constitutive, small, egg retention, synapse morphology variant, egg laying variant, sluggish, muscle cell morphology variant, locomotion reduced, protein degradation variant, loss of asymmetry AWC)	NA	ClinVar	Wormbase	117072
NP_742076	NP_001023299	XP_006514540	E110K	E108K	Pathogenic	Phenotypic	rs1554402092	WBVar00089553	CAMK2B	unc-43	Intellectual disability;MENTAL RETARDATION, AUTOSOMAL DOMINANT 54	drug resistant, dauer constitutive, small, egg retention, synapse morphology variant, egg laying variant, sluggish, muscle cell morphology variant, locomotion reduced, protein degradation variant, loss of asymmetry AWC)	NA	ClinVar	Wormbase	116947
NP_742076	NP_001023297	XP_006514542	E110K	E108K	Pathogenic	Phenotypic	rs1554402092	WBVar00089553	CAMK2B	unc-43	Intellectual disability;MENTAL RETARDATION, AUTOSOMAL DOMINANT 54	drug resistant, dauer constitutive, small, egg retention, synapse morphology variant, egg laying variant, sluggish, muscle cell morphology variant, locomotion reduced, protein degradation variant, loss of asymmetry AWC)	NA	ClinVar	Wormbase	117005
NP_742076	NP_001023298	XP_017169728	E110K	E108K	Pathogenic	Phenotypic	rs1554402092	WBVar00089553	CAMK2B	unc-43	Intellectual disability;MENTAL RETARDATION, AUTOSOMAL DOMINANT 54	drug resistant, dauer constitutive, small, egg retention, synapse morphology variant, egg laying variant, sluggish, muscle cell morphology variant, locomotion reduced, protein degradation variant, loss of asymmetry AWC)	NA	ClinVar	Wormbase	116959
NP_742076	NP_001023296	XP_006514528	E110K	E108K	Pathogenic	Phenotypic	rs1554402092	WBVar00089553	CAMK2B	unc-43	Intellectual disability;MENTAL RETARDATION, AUTOSOMAL DOMINANT 54	drug resistant, dauer constitutive, small, egg retention, synapse morphology variant, egg laying variant, sluggish, muscle cell morphology variant, locomotion reduced, protein degradation variant, loss of asymmetry AWC)	NA	ClinVar	Wormbase	117184
NP_742076	NP_001023296	XP_006514540	E110K	E108K	Pathogenic	Phenotypic	rs1554402092	WBVar00089553	CAMK2B	unc-43	Intellectual disability;MENTAL RETARDATION, AUTOSOMAL DOMINANT 54	drug resistant, dauer constitutive, small, egg retention, synapse morphology variant, egg laying variant, sluggish, muscle cell morphology variant, locomotion reduced, protein degradation variant, loss of asymmetry AWC)	NA	ClinVar	Wormbase	116950
NP_742076	NP_001255480	XP_006514527	E110K	E218K	Pathogenic	Phenotypic	rs1554402092	WBVar00089553	CAMK2B	unc-43	Intellectual disability;MENTAL RETARDATION, AUTOSOMAL DOMINANT 54	drug resistant, dauer constitutive, small, egg retention, synapse morphology variant, egg laying variant, sluggish, muscle cell morphology variant, locomotion reduced, protein degradation variant, loss of asymmetry AWC)	NA	ClinVar	Wormbase	117108
NP_742076	NP_001023294	XP_017169727	E110K	E108K	Pathogenic	Phenotypic	rs1554402092	WBVar00089553	CAMK2B	unc-43	Intellectual disability;MENTAL RETARDATION, AUTOSOMAL DOMINANT 54	drug resistant, dauer constitutive, small, egg retention, synapse morphology variant, egg laying variant, sluggish, muscle cell morphology variant, locomotion reduced, protein degradation variant, loss of asymmetry AWC)	NA	ClinVar	Wormbase	117151
NP_742076	NP_001023298	XP_017169729	E110K	E108K	Pathogenic	Phenotypic	rs1554402092	WBVar00089553	CAMK2B	unc-43	Intellectual disability;MENTAL RETARDATION, AUTOSOMAL DOMINANT 54	drug resistant, dauer constitutive, small, egg retention, synapse morphology variant, egg laying variant, sluggish, muscle cell morphology variant, locomotion reduced, protein degradation variant, loss of asymmetry AWC)	NA	ClinVar	Wormbase	116977
NP_742076	NP_001023298	XP_017169726	E110K	E108K	Pathogenic	Phenotypic	rs1554402092	WBVar00089553	CAMK2B	unc-43	Intellectual disability;MENTAL RETARDATION, AUTOSOMAL DOMINANT 54	drug resistant, dauer constitutive, small, egg retention, synapse morphology variant, egg laying variant, sluggish, muscle cell morphology variant, locomotion reduced, protein degradation variant, loss of asymmetry AWC)	NA	ClinVar	Wormbase	117067
NP_742076	NP_001023297	XP_017169726	E110K	E108K	Pathogenic	Phenotypic	rs1554402092	WBVar00089553	CAMK2B	unc-43	Intellectual disability;MENTAL RETARDATION, AUTOSOMAL DOMINANT 54	drug resistant, dauer constitutive, small, egg retention, synapse morphology variant, egg laying variant, sluggish, muscle cell morphology variant, locomotion reduced, protein degradation variant, loss of asymmetry AWC)	NA	ClinVar	Wormbase	117077
NP_742076	NP_001023303	XP_006514528	E110K	E108K	Pathogenic	Phenotypic	rs1554402092	WBVar00089553	CAMK2B	unc-43	Intellectual disability;MENTAL RETARDATION, AUTOSOMAL DOMINANT 54	drug resistant, dauer constitutive, small, egg retention, synapse morphology variant, egg laying variant, sluggish, muscle cell morphology variant, locomotion reduced, protein degradation variant, loss of asymmetry AWC)	NA	ClinVar	Wormbase	117170
NP_742076	NP_001023303	XP_006514538	E110K	E108K	Pathogenic	Phenotypic	rs1554402092	WBVar00089553	CAMK2B	unc-43	Intellectual disability;MENTAL RETARDATION, AUTOSOMAL DOMINANT 54	drug resistant, dauer constitutive, small, egg retention, synapse morphology variant, egg laying variant, sluggish, muscle cell morphology variant, locomotion reduced, protein degradation variant, loss of asymmetry AWC)	NA	ClinVar	Wormbase	117206
NP_742076	NP_001023301	XP_006514538	E110K	E108K	Pathogenic	Phenotypic	rs1554402092	WBVar00089553	CAMK2B	unc-43	Intellectual disability;MENTAL RETARDATION, AUTOSOMAL DOMINANT 54	drug resistant, dauer constitutive, small, egg retention, synapse morphology variant, egg laying variant, sluggish, muscle cell morphology variant, locomotion reduced, protein degradation variant, loss of asymmetry AWC)	NA	ClinVar	Wormbase	117207
NP_742076	NP_001023298	NP_001167524	E110K	E108K	Pathogenic	Phenotypic	rs1554402092	WBVar00089553	CAMK2B	unc-43	Intellectual disability;MENTAL RETARDATION, AUTOSOMAL DOMINANT 54	drug resistant, dauer constitutive, small, egg retention, synapse morphology variant, egg laying variant, sluggish, muscle cell morphology variant, locomotion reduced, protein degradation variant, loss of asymmetry AWC)	NA	ClinVar	Wormbase	117139
NP_742076	NP_001023296	XP_006514539	E110K	E108K	Pathogenic	Phenotypic	rs1554402092	WBVar00089553	CAMK2B	unc-43	Intellectual disability;MENTAL RETARDATION, AUTOSOMAL DOMINANT 54	drug resistant, dauer constitutive, small, egg retention, synapse morphology variant, egg laying variant, sluggish, muscle cell morphology variant, locomotion reduced, protein degradation variant, loss of asymmetry AWC)	NA	ClinVar	Wormbase	117040
NP_742076	NP_001023303	XP_006514539	E110K	E108K	Pathogenic	Phenotypic	rs1554402092	WBVar00089553	CAMK2B	unc-43	Intellectual disability;MENTAL RETARDATION, AUTOSOMAL DOMINANT 54	drug resistant, dauer constitutive, small, egg retention, synapse morphology variant, egg laying variant, sluggish, muscle cell morphology variant, locomotion reduced, protein degradation variant, loss of asymmetry AWC)	NA	ClinVar	Wormbase	117026
NP_742076	NP_001023302	XP_017169729	E110K	E108K	Pathogenic	Phenotypic	rs1554402092	WBVar00089553	CAMK2B	unc-43	Intellectual disability;MENTAL RETARDATION, AUTOSOMAL DOMINANT 54	drug resistant, dauer constitutive, small, egg retention, synapse morphology variant, egg laying variant, sluggish, muscle cell morphology variant, locomotion reduced, protein degradation variant, loss of asymmetry AWC)	NA	ClinVar	Wormbase	116974
NP_742076	NP_001023296	XP_006514532	E110K	E108K	Pathogenic	Phenotypic	rs1554402092	WBVar00089553	CAMK2B	unc-43	Intellectual disability;MENTAL RETARDATION, AUTOSOMAL DOMINANT 54	drug resistant, dauer constitutive, small, egg retention, synapse morphology variant, egg laying variant, sluggish, muscle cell morphology variant, locomotion reduced, protein degradation variant, loss of asymmetry AWC)	NA	ClinVar	Wormbase	116932
NP_742076	NP_001023299	XP_006514527	E110K	E108K	Pathogenic	Phenotypic	rs1554402092	WBVar00089553	CAMK2B	unc-43	Intellectual disability;MENTAL RETARDATION, AUTOSOMAL DOMINANT 54	drug resistant, dauer constitutive, small, egg retention, synapse morphology variant, egg laying variant, sluggish, muscle cell morphology variant, locomotion reduced, protein degradation variant, loss of asymmetry AWC)	NA	ClinVar	Wormbase	117109
NP_742076	NP_001023298	XP_006514528	E110K	E108K	Pathogenic	Phenotypic	rs1554402092	WBVar00089553	CAMK2B	unc-43	Intellectual disability;MENTAL RETARDATION, AUTOSOMAL DOMINANT 54	drug resistant, dauer constitutive, small, egg retention, synapse morphology variant, egg laying variant, sluggish, muscle cell morphology variant, locomotion reduced, protein degradation variant, loss of asymmetry AWC)	NA	ClinVar	Wormbase	117175
NP_742076	NP_001023297	XP_017169729	E110K	E108K	Pathogenic	Phenotypic	rs1554402092	WBVar00089553	CAMK2B	unc-43	Intellectual disability;MENTAL RETARDATION, AUTOSOMAL DOMINANT 54	drug resistant, dauer constitutive, small, egg retention, synapse morphology variant, egg laying variant, sluggish, muscle cell morphology variant, locomotion reduced, protein degradation variant, loss of asymmetry AWC)	NA	ClinVar	Wormbase	116987
NP_742076	NP_001023300	XP_017169727	E110K	E108K	Pathogenic	Phenotypic	rs1554402092	WBVar00089553	CAMK2B	unc-43	Intellectual disability;MENTAL RETARDATION, AUTOSOMAL DOMINANT 54	drug resistant, dauer constitutive, small, egg retention, synapse morphology variant, egg laying variant, sluggish, muscle cell morphology variant, locomotion reduced, protein degradation variant, loss of asymmetry AWC)	NA	ClinVar	Wormbase	117168
NP_742076	NP_001023297	XP_017169728	E110K	E108K	Pathogenic	Phenotypic	rs1554402092	WBVar00089553	CAMK2B	unc-43	Intellectual disability;MENTAL RETARDATION, AUTOSOMAL DOMINANT 54	drug resistant, dauer constitutive, small, egg retention, synapse morphology variant, egg laying variant, sluggish, muscle cell morphology variant, locomotion reduced, protein degradation variant, loss of asymmetry AWC)	NA	ClinVar	Wormbase	116969
NP_742076	NP_001023298	NP_031621	E110K	E108K	Pathogenic	Phenotypic	rs1554402092	WBVar00089553	CAMK2B	unc-43	Intellectual disability;MENTAL RETARDATION, AUTOSOMAL DOMINANT 54	drug resistant, dauer constitutive, small, egg retention, synapse morphology variant, egg laying variant, sluggish, muscle cell morphology variant, locomotion reduced, protein degradation variant, loss of asymmetry AWC)	NA	ClinVar	Wormbase	117121
NP_742076	NP_001255480	XP_006514540	E110K	E218K	Pathogenic	Phenotypic	rs1554402092	WBVar00089553	CAMK2B	unc-43	Intellectual disability;MENTAL RETARDATION, AUTOSOMAL DOMINANT 54	drug resistant, dauer constitutive, small, egg retention, synapse morphology variant, egg laying variant, sluggish, muscle cell morphology variant, locomotion reduced, protein degradation variant, loss of asymmetry AWC)	NA	ClinVar	Wormbase	116946
NP_742076	NP_001023301	XP_017169729	E110K	E108K	Pathogenic	Phenotypic	rs1554402092	WBVar00089553	CAMK2B	unc-43	Intellectual disability;MENTAL RETARDATION, AUTOSOMAL DOMINANT 54	drug resistant, dauer constitutive, small, egg retention, synapse morphology variant, egg laying variant, sluggish, muscle cell morphology variant, locomotion reduced, protein degradation variant, loss of asymmetry AWC)	NA	ClinVar	Wormbase	116973
NP_742076	NP_001023296	XP_017169729	E110K	E108K	Pathogenic	Phenotypic	rs1554402092	WBVar00089553	CAMK2B	unc-43	Intellectual disability;MENTAL RETARDATION, AUTOSOMAL DOMINANT 54	drug resistant, dauer constitutive, small, egg retention, synapse morphology variant, egg laying variant, sluggish, muscle cell morphology variant, locomotion reduced, protein degradation variant, loss of asymmetry AWC)	NA	ClinVar	Wormbase	116986
NP_742076	NP_001023300	XP_006514527	E110K	E108K	Pathogenic	Phenotypic	rs1554402092	WBVar00089553	CAMK2B	unc-43	Intellectual disability;MENTAL RETARDATION, AUTOSOMAL DOMINANT 54	drug resistant, dauer constitutive, small, egg retention, synapse morphology variant, egg laying variant, sluggish, muscle cell morphology variant, locomotion reduced, protein degradation variant, loss of asymmetry AWC)	NA	ClinVar	Wormbase	117114
NP_742076	NP_001023298	XP_006514540	E110K	E108K	Pathogenic	Phenotypic	rs1554402092	WBVar00089553	CAMK2B	unc-43	Intellectual disability;MENTAL RETARDATION, AUTOSOMAL DOMINANT 54	drug resistant, dauer constitutive, small, egg retention, synapse morphology variant, egg laying variant, sluggish, muscle cell morphology variant, locomotion reduced, protein degradation variant, loss of asymmetry AWC)	NA	ClinVar	Wormbase	116941
NP_742076	NP_001023303	NP_001167524	E110K	E108K	Pathogenic	Phenotypic	rs1554402092	WBVar00089553	CAMK2B	unc-43	Intellectual disability;MENTAL RETARDATION, AUTOSOMAL DOMINANT 54	drug resistant, dauer constitutive, small, egg retention, synapse morphology variant, egg laying variant, sluggish, muscle cell morphology variant, locomotion reduced, protein degradation variant, loss of asymmetry AWC)	NA	ClinVar	Wormbase	117134
NP_742076	NP_001023299	XP_017169728	E110K	E108K	Pathogenic	Phenotypic	rs1554402092	WBVar00089553	CAMK2B	unc-43	Intellectual disability;MENTAL RETARDATION, AUTOSOMAL DOMINANT 54	drug resistant, dauer constitutive, small, egg retention, synapse morphology variant, egg laying variant, sluggish, muscle cell morphology variant, locomotion reduced, protein degradation variant, loss of asymmetry AWC)	NA	ClinVar	Wormbase	116965
NP_742076	NP_001023297	NP_001167524	E110K	E108K	Pathogenic	Phenotypic	rs1554402092	WBVar00089553	CAMK2B	unc-43	Intellectual disability;MENTAL RETARDATION, AUTOSOMAL DOMINANT 54	drug resistant, dauer constitutive, small, egg retention, synapse morphology variant, egg laying variant, sluggish, muscle cell morphology variant, locomotion reduced, protein degradation variant, loss of asymmetry AWC)	NA	ClinVar	Wormbase	117149
NP_742076	NP_001255480	XP_006514528	E110K	E218K	Pathogenic	Phenotypic	rs1554402092	WBVar00089553	CAMK2B	unc-43	Intellectual disability;MENTAL RETARDATION, AUTOSOMAL DOMINANT 54	drug resistant, dauer constitutive, small, egg retention, synapse morphology variant, egg laying variant, sluggish, muscle cell morphology variant, locomotion reduced, protein degradation variant, loss of asymmetry AWC)	NA	ClinVar	Wormbase	117180
NP_742076	NP_001023299	XP_017169729	E110K	E108K	Pathogenic	Phenotypic	rs1554402092	WBVar00089553	CAMK2B	unc-43	Intellectual disability;MENTAL RETARDATION, AUTOSOMAL DOMINANT 54	drug resistant, dauer constitutive, small, egg retention, synapse morphology variant, egg laying variant, sluggish, muscle cell morphology variant, locomotion reduced, protein degradation variant, loss of asymmetry AWC)	NA	ClinVar	Wormbase	116983
NP_742076	NP_001023303	NP_031621	E110K	E108K	Pathogenic	Phenotypic	rs1554402092	WBVar00089553	CAMK2B	unc-43	Intellectual disability;MENTAL RETARDATION, AUTOSOMAL DOMINANT 54	drug resistant, dauer constitutive, small, egg retention, synapse morphology variant, egg laying variant, sluggish, muscle cell morphology variant, locomotion reduced, protein degradation variant, loss of asymmetry AWC)	NA	ClinVar	Wormbase	117116
NP_742076	NP_001023298	XP_006514539	E110K	E108K	Pathogenic	Phenotypic	rs1554402092	WBVar00089553	CAMK2B	unc-43	Intellectual disability;MENTAL RETARDATION, AUTOSOMAL DOMINANT 54	drug resistant, dauer constitutive, small, egg retention, synapse morphology variant, egg laying variant, sluggish, muscle cell morphology variant, locomotion reduced, protein degradation variant, loss of asymmetry AWC)	NA	ClinVar	Wormbase	117031
NP_742076	NP_001023301	XP_017169727	E110K	E108K	Pathogenic	Phenotypic	rs1554402092	WBVar00089553	CAMK2B	unc-43	Intellectual disability;MENTAL RETARDATION, AUTOSOMAL DOMINANT 54	drug resistant, dauer constitutive, small, egg retention, synapse morphology variant, egg laying variant, sluggish, muscle cell morphology variant, locomotion reduced, protein degradation variant, loss of asymmetry AWC)	NA	ClinVar	Wormbase	117153
NP_742076	NP_001023303	XP_017169729	E110K	E108K	Pathogenic	Phenotypic	rs1554402092	WBVar00089553	CAMK2B	unc-43	Intellectual disability;MENTAL RETARDATION, AUTOSOMAL DOMINANT 54	drug resistant, dauer constitutive, small, egg retention, synapse morphology variant, egg laying variant, sluggish, muscle cell morphology variant, locomotion reduced, protein degradation variant, loss of asymmetry AWC)	NA	ClinVar	Wormbase	116972
NP_742076	NP_001255480	XP_006514533	E110K	E218K	Pathogenic	Phenotypic	rs1554402092	WBVar00089553	CAMK2B	unc-43	Intellectual disability;MENTAL RETARDATION, AUTOSOMAL DOMINANT 54	drug resistant, dauer constitutive, small, egg retention, synapse morphology variant, egg laying variant, sluggish, muscle cell morphology variant, locomotion reduced, protein degradation variant, loss of asymmetry AWC)	NA	ClinVar	Wormbase	117054
NP_742076	NP_001023303	NP_001167525	E110K	E108K	Pathogenic	Phenotypic	rs1554402092	WBVar00089553	CAMK2B	unc-43	Intellectual disability;MENTAL RETARDATION, AUTOSOMAL DOMINANT 54	drug resistant, dauer constitutive, small, egg retention, synapse morphology variant, egg laying variant, sluggish, muscle cell morphology variant, locomotion reduced, protein degradation variant, loss of asymmetry AWC)	NA	ClinVar	Wormbase	117188
NP_742076	NP_001023302	NP_001167524	E110K	E108K	Pathogenic	Phenotypic	rs1554402092	WBVar00089553	CAMK2B	unc-43	Intellectual disability;MENTAL RETARDATION, AUTOSOMAL DOMINANT 54	drug resistant, dauer constitutive, small, egg retention, synapse morphology variant, egg laying variant, sluggish, muscle cell morphology variant, locomotion reduced, protein degradation variant, loss of asymmetry AWC)	NA	ClinVar	Wormbase	117136
NP_742076	NP_001023300	XP_006514539	E110K	E108K	Pathogenic	Phenotypic	rs1554402092	WBVar00089553	CAMK2B	unc-43	Intellectual disability;MENTAL RETARDATION, AUTOSOMAL DOMINANT 54	drug resistant, dauer constitutive, small, egg retention, synapse morphology variant, egg laying variant, sluggish, muscle cell morphology variant, locomotion reduced, protein degradation variant, loss of asymmetry AWC)	NA	ClinVar	Wormbase	117042
NP_742076	NP_001023297	XP_006514533	E110K	E108K	Pathogenic	Phenotypic	rs1554402092	WBVar00089553	CAMK2B	unc-43	Intellectual disability;MENTAL RETARDATION, AUTOSOMAL DOMINANT 54	drug resistant, dauer constitutive, small, egg retention, synapse morphology variant, egg laying variant, sluggish, muscle cell morphology variant, locomotion reduced, protein degradation variant, loss of asymmetry AWC)	NA	ClinVar	Wormbase	117059
NP_742076	NP_001255480	NP_031621	E110K	E218K	Pathogenic	Phenotypic	rs1554402092	WBVar00089553	CAMK2B	unc-43	Intellectual disability;MENTAL RETARDATION, AUTOSOMAL DOMINANT 54	drug resistant, dauer constitutive, small, egg retention, synapse morphology variant, egg laying variant, sluggish, muscle cell morphology variant, locomotion reduced, protein degradation variant, loss of asymmetry AWC)	NA	ClinVar	Wormbase	117126
NP_742076	NP_001023298	XP_006514533	E110K	E108K	Pathogenic	Phenotypic	rs1554402092	WBVar00089553	CAMK2B	unc-43	Intellectual disability;MENTAL RETARDATION, AUTOSOMAL DOMINANT 54	drug resistant, dauer constitutive, small, egg retention, synapse morphology variant, egg laying variant, sluggish, muscle cell morphology variant, locomotion reduced, protein degradation variant, loss of asymmetry AWC)	NA	ClinVar	Wormbase	117049
NP_742076	NP_001023299	XP_017169727	E110K	E108K	Pathogenic	Phenotypic	rs1554402092	WBVar00089553	CAMK2B	unc-43	Intellectual disability;MENTAL RETARDATION, AUTOSOMAL DOMINANT 54	drug resistant, dauer constitutive, small, egg retention, synapse morphology variant, egg laying variant, sluggish, muscle cell morphology variant, locomotion reduced, protein degradation variant, loss of asymmetry AWC)	NA	ClinVar	Wormbase	117163
NP_742076	NP_001023299	NP_031621	E110K	E108K	Pathogenic	Phenotypic	rs1554402092	WBVar00089553	CAMK2B	unc-43	Intellectual disability;MENTAL RETARDATION, AUTOSOMAL DOMINANT 54	drug resistant, dauer constitutive, small, egg retention, synapse morphology variant, egg laying variant, sluggish, muscle cell morphology variant, locomotion reduced, protein degradation variant, loss of asymmetry AWC)	NA	ClinVar	Wormbase	117127
NP_742076	NP_001023303	XP_006514530	E110K	E108K	Pathogenic	Phenotypic	rs1554402092	WBVar00089553	CAMK2B	unc-43	Intellectual disability;MENTAL RETARDATION, AUTOSOMAL DOMINANT 54	drug resistant, dauer constitutive, small, egg retention, synapse morphology variant, egg laying variant, sluggish, muscle cell morphology variant, locomotion reduced, protein degradation variant, loss of asymmetry AWC)	NA	ClinVar	Wormbase	117080
NP_742076	NP_001023301	XP_017169726	E110K	E108K	Pathogenic	Phenotypic	rs1554402092	WBVar00089553	CAMK2B	unc-43	Intellectual disability;MENTAL RETARDATION, AUTOSOMAL DOMINANT 54	drug resistant, dauer constitutive, small, egg retention, synapse morphology variant, egg laying variant, sluggish, muscle cell morphology variant, locomotion reduced, protein degradation variant, loss of asymmetry AWC)	NA	ClinVar	Wormbase	117063
NP_742076	NP_001023299	XP_006514542	E110K	E108K	Pathogenic	Phenotypic	rs1554402092	WBVar00089553	CAMK2B	unc-43	Intellectual disability;MENTAL RETARDATION, AUTOSOMAL DOMINANT 54	drug resistant, dauer constitutive, small, egg retention, synapse morphology variant, egg laying variant, sluggish, muscle cell morphology variant, locomotion reduced, protein degradation variant, loss of asymmetry AWC)	NA	ClinVar	Wormbase	117001
NP_742076	NP_001023299	XP_017169726	E110K	E108K	Pathogenic	Phenotypic	rs1554402092	WBVar00089553	CAMK2B	unc-43	Intellectual disability;MENTAL RETARDATION, AUTOSOMAL DOMINANT 54	drug resistant, dauer constitutive, small, egg retention, synapse morphology variant, egg laying variant, sluggish, muscle cell morphology variant, locomotion reduced, protein degradation variant, loss of asymmetry AWC)	NA	ClinVar	Wormbase	117073
NP_742076	NP_001255480	XP_017169728	E110K	E218K	Pathogenic	Phenotypic	rs1554402092	WBVar00089553	CAMK2B	unc-43	Intellectual disability;MENTAL RETARDATION, AUTOSOMAL DOMINANT 54	drug resistant, dauer constitutive, small, egg retention, synapse morphology variant, egg laying variant, sluggish, muscle cell morphology variant, locomotion reduced, protein degradation variant, loss of asymmetry AWC)	NA	ClinVar	Wormbase	116964
NP_742076	NP_001023298	XP_017169727	E110K	E108K	Pathogenic	Phenotypic	rs1554402092	WBVar00089553	CAMK2B	unc-43	Intellectual disability;MENTAL RETARDATION, AUTOSOMAL DOMINANT 54	drug resistant, dauer constitutive, small, egg retention, synapse morphology variant, egg laying variant, sluggish, muscle cell morphology variant, locomotion reduced, protein degradation variant, loss of asymmetry AWC)	NA	ClinVar	Wormbase	117157
NP_742076	NP_001255480	NP_001167524	E110K	E218K	Pathogenic	Phenotypic	rs1554402092	WBVar00089553	CAMK2B	unc-43	Intellectual disability;MENTAL RETARDATION, AUTOSOMAL DOMINANT 54	drug resistant, dauer constitutive, small, egg retention, synapse morphology variant, egg laying variant, sluggish, muscle cell morphology variant, locomotion reduced, protein degradation variant, loss of asymmetry AWC)	NA	ClinVar	Wormbase	117144
NP_742076	NP_001255480	XP_006514530	E110K	E218K	Pathogenic	Phenotypic	rs1554402092	WBVar00089553	CAMK2B	unc-43	Intellectual disability;MENTAL RETARDATION, AUTOSOMAL DOMINANT 54	drug resistant, dauer constitutive, small, egg retention, synapse morphology variant, egg laying variant, sluggish, muscle cell morphology variant, locomotion reduced, protein degradation variant, loss of asymmetry AWC)	NA	ClinVar	Wormbase	117090
NP_742076	NP_001023300	NP_001167524	E110K	E108K	Pathogenic	Phenotypic	rs1554402092	WBVar00089553	CAMK2B	unc-43	Intellectual disability;MENTAL RETARDATION, AUTOSOMAL DOMINANT 54	drug resistant, dauer constitutive, small, egg retention, synapse morphology variant, egg laying variant, sluggish, muscle cell morphology variant, locomotion reduced, protein degradation variant, loss of asymmetry AWC)	NA	ClinVar	Wormbase	117150
NP_742076	NP_001023298	XP_006514542	E110K	E108K	Pathogenic	Phenotypic	rs1554402092	WBVar00089553	CAMK2B	unc-43	Intellectual disability;MENTAL RETARDATION, AUTOSOMAL DOMINANT 54	drug resistant, dauer constitutive, small, egg retention, synapse morphology variant, egg laying variant, sluggish, muscle cell morphology variant, locomotion reduced, protein degradation variant, loss of asymmetry AWC)	NA	ClinVar	Wormbase	116995
NP_742076	NP_001023301	XP_017169728	E110K	E108K	Pathogenic	Phenotypic	rs1554402092	WBVar00089553	CAMK2B	unc-43	Intellectual disability;MENTAL RETARDATION, AUTOSOMAL DOMINANT 54	drug resistant, dauer constitutive, small, egg retention, synapse morphology variant, egg laying variant, sluggish, muscle cell morphology variant, locomotion reduced, protein degradation variant, loss of asymmetry AWC)	NA	ClinVar	Wormbase	116955
NP_742076	NP_001255480	XP_006514538	E110K	E218K	Pathogenic	Phenotypic	rs1554402092	WBVar00089553	CAMK2B	unc-43	Intellectual disability;MENTAL RETARDATION, AUTOSOMAL DOMINANT 54	drug resistant, dauer constitutive, small, egg retention, synapse morphology variant, egg laying variant, sluggish, muscle cell morphology variant, locomotion reduced, protein degradation variant, loss of asymmetry AWC)	NA	ClinVar	Wormbase	117216
NP_742076	NP_001023303	XP_006514527	E110K	E108K	Pathogenic	Phenotypic	rs1554402092	WBVar00089553	CAMK2B	unc-43	Intellectual disability;MENTAL RETARDATION, AUTOSOMAL DOMINANT 54	drug resistant, dauer constitutive, small, egg retention, synapse morphology variant, egg laying variant, sluggish, muscle cell morphology variant, locomotion reduced, protein degradation variant, loss of asymmetry AWC)	NA	ClinVar	Wormbase	117098
NP_742076	NP_001023296	XP_017169726	E110K	E108K	Pathogenic	Phenotypic	rs1554402092	WBVar00089553	CAMK2B	unc-43	Intellectual disability;MENTAL RETARDATION, AUTOSOMAL DOMINANT 54	drug resistant, dauer constitutive, small, egg retention, synapse morphology variant, egg laying variant, sluggish, muscle cell morphology variant, locomotion reduced, protein degradation variant, loss of asymmetry AWC)	NA	ClinVar	Wormbase	117076
NP_742076	NP_001023299	XP_006514532	E110K	E108K	Pathogenic	Phenotypic	rs1554402092	WBVar00089553	CAMK2B	unc-43	Intellectual disability;MENTAL RETARDATION, AUTOSOMAL DOMINANT 54	drug resistant, dauer constitutive, small, egg retention, synapse morphology variant, egg laying variant, sluggish, muscle cell morphology variant, locomotion reduced, protein degradation variant, loss of asymmetry AWC)	NA	ClinVar	Wormbase	116929
NP_742076	NP_001023303	XP_006514533	E110K	E108K	Pathogenic	Phenotypic	rs1554402092	WBVar00089553	CAMK2B	unc-43	Intellectual disability;MENTAL RETARDATION, AUTOSOMAL DOMINANT 54	drug resistant, dauer constitutive, small, egg retention, synapse morphology variant, egg laying variant, sluggish, muscle cell morphology variant, locomotion reduced, protein degradation variant, loss of asymmetry AWC)	NA	ClinVar	Wormbase	117044
NP_742076	NP_001023294	XP_017169728	E110K	E108K	Pathogenic	Phenotypic	rs1554402092	WBVar00089553	CAMK2B	unc-43	Intellectual disability;MENTAL RETARDATION, AUTOSOMAL DOMINANT 54	drug resistant, dauer constitutive, small, egg retention, synapse morphology variant, egg laying variant, sluggish, muscle cell morphology variant, locomotion reduced, protein degradation variant, loss of asymmetry AWC)	NA	ClinVar	Wormbase	116953
NP_742076	NP_001023298	XP_006514530	E110K	E108K	Pathogenic	Phenotypic	rs1554402092	WBVar00089553	CAMK2B	unc-43	Intellectual disability;MENTAL RETARDATION, AUTOSOMAL DOMINANT 54	drug resistant, dauer constitutive, small, egg retention, synapse morphology variant, egg laying variant, sluggish, muscle cell morphology variant, locomotion reduced, protein degradation variant, loss of asymmetry AWC)	NA	ClinVar	Wormbase	117085
NP_742076	NP_001255480	XP_017169727	E110K	E218K	Pathogenic	Phenotypic	rs1554402092	WBVar00089553	CAMK2B	unc-43	Intellectual disability;MENTAL RETARDATION, AUTOSOMAL DOMINANT 54	drug resistant, dauer constitutive, small, egg retention, synapse morphology variant, egg laying variant, sluggish, muscle cell morphology variant, locomotion reduced, protein degradation variant, loss of asymmetry AWC)	NA	ClinVar	Wormbase	117162
NP_742076	NP_001023298	XP_006514532	E110K	E108K	Pathogenic	Phenotypic	rs1554402092	WBVar00089553	CAMK2B	unc-43	Intellectual disability;MENTAL RETARDATION, AUTOSOMAL DOMINANT 54	drug resistant, dauer constitutive, small, egg retention, synapse morphology variant, egg laying variant, sluggish, muscle cell morphology variant, locomotion reduced, protein degradation variant, loss of asymmetry AWC)	NA	ClinVar	Wormbase	116923
NP_742076	NP_001023302	XP_017169726	E110K	E108K	Pathogenic	Phenotypic	rs1554402092	WBVar00089553	CAMK2B	unc-43	Intellectual disability;MENTAL RETARDATION, AUTOSOMAL DOMINANT 54	drug resistant, dauer constitutive, small, egg retention, synapse morphology variant, egg laying variant, sluggish, muscle cell morphology variant, locomotion reduced, protein degradation variant, loss of asymmetry AWC)	NA	ClinVar	Wormbase	117064
NP_742076	NP_001023294	XP_006514532	E110K	E108K	Pathogenic	Phenotypic	rs1554402092	WBVar00089553	CAMK2B	unc-43	Intellectual disability;MENTAL RETARDATION, AUTOSOMAL DOMINANT 54	drug resistant, dauer constitutive, small, egg retention, synapse morphology variant, egg laying variant, sluggish, muscle cell morphology variant, locomotion reduced, protein degradation variant, loss of asymmetry AWC)	NA	ClinVar	Wormbase	116917
NP_742076	NP_001023299	NP_001167525	E110K	E108K	Pathogenic	Phenotypic	rs1554402092	WBVar00089553	CAMK2B	unc-43	Intellectual disability;MENTAL RETARDATION, AUTOSOMAL DOMINANT 54	drug resistant, dauer constitutive, small, egg retention, synapse morphology variant, egg laying variant, sluggish, muscle cell morphology variant, locomotion reduced, protein degradation variant, loss of asymmetry AWC)	NA	ClinVar	Wormbase	117199
NP_742076	NP_001023303	XP_017169727	E110K	E108K	Pathogenic	Phenotypic	rs1554402092	WBVar00089553	CAMK2B	unc-43	Intellectual disability;MENTAL RETARDATION, AUTOSOMAL DOMINANT 54	drug resistant, dauer constitutive, small, egg retention, synapse morphology variant, egg laying variant, sluggish, muscle cell morphology variant, locomotion reduced, protein degradation variant, loss of asymmetry AWC)	NA	ClinVar	Wormbase	117152
NP_742076	NP_001023294	XP_006514539	E110K	E108K	Pathogenic	Phenotypic	rs1554402092	WBVar00089553	CAMK2B	unc-43	Intellectual disability;MENTAL RETARDATION, AUTOSOMAL DOMINANT 54	drug resistant, dauer constitutive, small, egg retention, synapse morphology variant, egg laying variant, sluggish, muscle cell morphology variant, locomotion reduced, protein degradation variant, loss of asymmetry AWC)	NA	ClinVar	Wormbase	117025
NP_742076	NP_001023299	NP_001167524	E110K	E108K	Pathogenic	Phenotypic	rs1554402092	WBVar00089553	CAMK2B	unc-43	Intellectual disability;MENTAL RETARDATION, AUTOSOMAL DOMINANT 54	drug resistant, dauer constitutive, small, egg retention, synapse morphology variant, egg laying variant, sluggish, muscle cell morphology variant, locomotion reduced, protein degradation variant, loss of asymmetry AWC)	NA	ClinVar	Wormbase	117145
NP_742076	NP_001023299	XP_006514530	E110K	E108K	Pathogenic	Phenotypic	rs1554402092	WBVar00089553	CAMK2B	unc-43	Intellectual disability;MENTAL RETARDATION, AUTOSOMAL DOMINANT 54	drug resistant, dauer constitutive, small, egg retention, synapse morphology variant, egg laying variant, sluggish, muscle cell morphology variant, locomotion reduced, protein degradation variant, loss of asymmetry AWC)	NA	ClinVar	Wormbase	117091
NP_742076	NP_001023296	XP_006514533	E110K	E108K	Pathogenic	Phenotypic	rs1554402092	WBVar00089553	CAMK2B	unc-43	Intellectual disability;MENTAL RETARDATION, AUTOSOMAL DOMINANT 54	drug resistant, dauer constitutive, small, egg retention, synapse morphology variant, egg laying variant, sluggish, muscle cell morphology variant, locomotion reduced, protein degradation variant, loss of asymmetry AWC)	NA	ClinVar	Wormbase	117058
NP_742076	NP_001023297	XP_017169727	E110K	E108K	Pathogenic	Phenotypic	rs1554402092	WBVar00089553	CAMK2B	unc-43	Intellectual disability;MENTAL RETARDATION, AUTOSOMAL DOMINANT 54	drug resistant, dauer constitutive, small, egg retention, synapse morphology variant, egg laying variant, sluggish, muscle cell morphology variant, locomotion reduced, protein degradation variant, loss of asymmetry AWC)	NA	ClinVar	Wormbase	117167
NP_742076	NP_001023301	XP_006514542	E110K	E108K	Pathogenic	Phenotypic	rs1554402092	WBVar00089553	CAMK2B	unc-43	Intellectual disability;MENTAL RETARDATION, AUTOSOMAL DOMINANT 54	drug resistant, dauer constitutive, small, egg retention, synapse morphology variant, egg laying variant, sluggish, muscle cell morphology variant, locomotion reduced, protein degradation variant, loss of asymmetry AWC)	NA	ClinVar	Wormbase	116991
NP_742076	NP_001023297	XP_006514540	E110K	E108K	Pathogenic	Phenotypic	rs1554402092	WBVar00089553	CAMK2B	unc-43	Intellectual disability;MENTAL RETARDATION, AUTOSOMAL DOMINANT 54	drug resistant, dauer constitutive, small, egg retention, synapse morphology variant, egg laying variant, sluggish, muscle cell morphology variant, locomotion reduced, protein degradation variant, loss of asymmetry AWC)	NA	ClinVar	Wormbase	116951
NP_742076	NP_001023302	XP_006514533	E110K	E108K	Pathogenic	Phenotypic	rs1554402092	WBVar00089553	CAMK2B	unc-43	Intellectual disability;MENTAL RETARDATION, AUTOSOMAL DOMINANT 54	drug resistant, dauer constitutive, small, egg retention, synapse morphology variant, egg laying variant, sluggish, muscle cell morphology variant, locomotion reduced, protein degradation variant, loss of asymmetry AWC)	NA	ClinVar	Wormbase	117046
NP_742076	NP_001023302	XP_006514540	E110K	E108K	Pathogenic	Phenotypic	rs1554402092	WBVar00089553	CAMK2B	unc-43	Intellectual disability;MENTAL RETARDATION, AUTOSOMAL DOMINANT 54	drug resistant, dauer constitutive, small, egg retention, synapse morphology variant, egg laying variant, sluggish, muscle cell morphology variant, locomotion reduced, protein degradation variant, loss of asymmetry AWC)	NA	ClinVar	Wormbase	116938
NP_742076	NP_001255480	XP_006514542	E110K	E218K	Pathogenic	Phenotypic	rs1554402092	WBVar00089553	CAMK2B	unc-43	Intellectual disability;MENTAL RETARDATION, AUTOSOMAL DOMINANT 54	drug resistant, dauer constitutive, small, egg retention, synapse morphology variant, egg laying variant, sluggish, muscle cell morphology variant, locomotion reduced, protein degradation variant, loss of asymmetry AWC)	NA	ClinVar	Wormbase	117000
NP_742076	NP_001023298	NP_001167525	E110K	E108K	Pathogenic	Phenotypic	rs1554402092	WBVar00089553	CAMK2B	unc-43	Intellectual disability;MENTAL RETARDATION, AUTOSOMAL DOMINANT 54	drug resistant, dauer constitutive, small, egg retention, synapse morphology variant, egg laying variant, sluggish, muscle cell morphology variant, locomotion reduced, protein degradation variant, loss of asymmetry AWC)	NA	ClinVar	Wormbase	117193
NP_742076	NP_001023300	XP_017169726	E110K	E108K	Pathogenic	Phenotypic	rs1554402092	WBVar00089553	CAMK2B	unc-43	Intellectual disability;MENTAL RETARDATION, AUTOSOMAL DOMINANT 54	drug resistant, dauer constitutive, small, egg retention, synapse morphology variant, egg laying variant, sluggish, muscle cell morphology variant, locomotion reduced, protein degradation variant, loss of asymmetry AWC)	NA	ClinVar	Wormbase	117078
NP_742076	NP_001023303	XP_017169726	E110K	E108K	Pathogenic	Phenotypic	rs1554402092	WBVar00089553	CAMK2B	unc-43	Intellectual disability;MENTAL RETARDATION, AUTOSOMAL DOMINANT 54	drug resistant, dauer constitutive, small, egg retention, synapse morphology variant, egg laying variant, sluggish, muscle cell morphology variant, locomotion reduced, protein degradation variant, loss of asymmetry AWC)	NA	ClinVar	Wormbase	117062
NP_742076	NP_001023303	XP_006514542	E110K	E108K	Pathogenic	Phenotypic	rs1554402092	WBVar00089553	CAMK2B	unc-43	Intellectual disability;MENTAL RETARDATION, AUTOSOMAL DOMINANT 54	drug resistant, dauer constitutive, small, egg retention, synapse morphology variant, egg laying variant, sluggish, muscle cell morphology variant, locomotion reduced, protein degradation variant, loss of asymmetry AWC)	NA	ClinVar	Wormbase	116990
NP_742076	NP_001023298	XP_006514538	E110K	E108K	Pathogenic	Phenotypic	rs1554402092	WBVar00089553	CAMK2B	unc-43	Intellectual disability;MENTAL RETARDATION, AUTOSOMAL DOMINANT 54	drug resistant, dauer constitutive, small, egg retention, synapse morphology variant, egg laying variant, sluggish, muscle cell morphology variant, locomotion reduced, protein degradation variant, loss of asymmetry AWC)	NA	ClinVar	Wormbase	117211
NP_742076	NP_001023296	XP_006514527	E110K	E108K	Pathogenic	Phenotypic	rs1554402092	WBVar00089553	CAMK2B	unc-43	Intellectual disability;MENTAL RETARDATION, AUTOSOMAL DOMINANT 54	drug resistant, dauer constitutive, small, egg retention, synapse morphology variant, egg laying variant, sluggish, muscle cell morphology variant, locomotion reduced, protein degradation variant, loss of asymmetry AWC)	NA	ClinVar	Wormbase	117112
NP_742076	NP_001023299	XP_006514533	E110K	E108K	Pathogenic	Phenotypic	rs1554402092	WBVar00089553	CAMK2B	unc-43	Intellectual disability;MENTAL RETARDATION, AUTOSOMAL DOMINANT 54	drug resistant, dauer constitutive, small, egg retention, synapse morphology variant, egg laying variant, sluggish, muscle cell morphology variant, locomotion reduced, protein degradation variant, loss of asymmetry AWC)	NA	ClinVar	Wormbase	117055
NP_742076	NP_001023301	XP_006514533	E110K	E108K	Pathogenic	Phenotypic	rs1554402092	WBVar00089553	CAMK2B	unc-43	Intellectual disability;MENTAL RETARDATION, AUTOSOMAL DOMINANT 54	drug resistant, dauer constitutive, small, egg retention, synapse morphology variant, egg laying variant, sluggish, muscle cell morphology variant, locomotion reduced, protein degradation variant, loss of asymmetry AWC)	NA	ClinVar	Wormbase	117045
NP_742076	NP_001023294	NP_001167524	E110K	E108K	Pathogenic	Phenotypic	rs1554402092	WBVar00089553	CAMK2B	unc-43	Intellectual disability;MENTAL RETARDATION, AUTOSOMAL DOMINANT 54	drug resistant, dauer constitutive, small, egg retention, synapse morphology variant, egg laying variant, sluggish, muscle cell morphology variant, locomotion reduced, protein degradation variant, loss of asymmetry AWC)	NA	ClinVar	Wormbase	117133
NP_742076	NP_001023300	XP_006514532	E110K	E108K	Pathogenic	Phenotypic	rs1554402092	WBVar00089553	CAMK2B	unc-43	Intellectual disability;MENTAL RETARDATION, AUTOSOMAL DOMINANT 54	drug resistant, dauer constitutive, small, egg retention, synapse morphology variant, egg laying variant, sluggish, muscle cell morphology variant, locomotion reduced, protein degradation variant, loss of asymmetry AWC)	NA	ClinVar	Wormbase	116934
NP_742076	NP_001023297	XP_006514532	E110K	E108K	Pathogenic	Phenotypic	rs1554402092	WBVar00089553	CAMK2B	unc-43	Intellectual disability;MENTAL RETARDATION, AUTOSOMAL DOMINANT 54	drug resistant, dauer constitutive, small, egg retention, synapse morphology variant, egg laying variant, sluggish, muscle cell morphology variant, locomotion reduced, protein degradation variant, loss of asymmetry AWC)	NA	ClinVar	Wormbase	116933
NP_742076	NP_001023297	XP_006514528	E110K	E108K	Pathogenic	Phenotypic	rs1554402092	WBVar00089553	CAMK2B	unc-43	Intellectual disability;MENTAL RETARDATION, AUTOSOMAL DOMINANT 54	drug resistant, dauer constitutive, small, egg retention, synapse morphology variant, egg laying variant, sluggish, muscle cell morphology variant, locomotion reduced, protein degradation variant, loss of asymmetry AWC)	NA	ClinVar	Wormbase	117185
NP_742076	NP_001255480	XP_006514532	E110K	E218K	Pathogenic	Phenotypic	rs1554402092	WBVar00089553	CAMK2B	unc-43	Intellectual disability;MENTAL RETARDATION, AUTOSOMAL DOMINANT 54	drug resistant, dauer constitutive, small, egg retention, synapse morphology variant, egg laying variant, sluggish, muscle cell morphology variant, locomotion reduced, protein degradation variant, loss of asymmetry AWC)	NA	ClinVar	Wormbase	116928
NP_742076	NP_001023302	NP_031621	E110K	E108K	Pathogenic	Phenotypic	rs1554402092	WBVar00089553	CAMK2B	unc-43	Intellectual disability;MENTAL RETARDATION, AUTOSOMAL DOMINANT 54	drug resistant, dauer constitutive, small, egg retention, synapse morphology variant, egg laying variant, sluggish, muscle cell morphology variant, locomotion reduced, protein degradation variant, loss of asymmetry AWC)	NA	ClinVar	Wormbase	117118
NP_742076	NP_001023294	XP_006514527	E110K	E108K	Pathogenic	Phenotypic	rs1554402092	WBVar00089553	CAMK2B	unc-43	Intellectual disability;MENTAL RETARDATION, AUTOSOMAL DOMINANT 54	drug resistant, dauer constitutive, small, egg retention, synapse morphology variant, egg laying variant, sluggish, muscle cell morphology variant, locomotion reduced, protein degradation variant, loss of asymmetry AWC)	NA	ClinVar	Wormbase	117097
NP_742076	NP_001023303	XP_017169728	E110K	E108K	Pathogenic	Phenotypic	rs1554402092	WBVar00089553	CAMK2B	unc-43	Intellectual disability;MENTAL RETARDATION, AUTOSOMAL DOMINANT 54	drug resistant, dauer constitutive, small, egg retention, synapse morphology variant, egg laying variant, sluggish, muscle cell morphology variant, locomotion reduced, protein degradation variant, loss of asymmetry AWC)	NA	ClinVar	Wormbase	116954
NP_742076	NP_001023300	NP_031621	E110K	E108K	Pathogenic	Phenotypic	rs1554402092	WBVar00089553	CAMK2B	unc-43	Intellectual disability;MENTAL RETARDATION, AUTOSOMAL DOMINANT 54	drug resistant, dauer constitutive, small, egg retention, synapse morphology variant, egg laying variant, sluggish, muscle cell morphology variant, locomotion reduced, protein degradation variant, loss of asymmetry AWC)	NA	ClinVar	Wormbase	117132
NP_742076	NP_001023303	XP_006514540	E110K	E108K	Pathogenic	Phenotypic	rs1554402092	WBVar00089553	CAMK2B	unc-43	Intellectual disability;MENTAL RETARDATION, AUTOSOMAL DOMINANT 54	drug resistant, dauer constitutive, small, egg retention, synapse morphology variant, egg laying variant, sluggish, muscle cell morphology variant, locomotion reduced, protein degradation variant, loss of asymmetry AWC)	NA	ClinVar	Wormbase	116936
NP_742076	NP_001023299	XP_006514539	E110K	E108K	Pathogenic	Phenotypic	rs1554402092	WBVar00089553	CAMK2B	unc-43	Intellectual disability;MENTAL RETARDATION, AUTOSOMAL DOMINANT 54	drug resistant, dauer constitutive, small, egg retention, synapse morphology variant, egg laying variant, sluggish, muscle cell morphology variant, locomotion reduced, protein degradation variant, loss of asymmetry AWC)	NA	ClinVar	Wormbase	117037
NP_742076	NP_001023301	XP_006514528	E110K	E108K	Pathogenic	Phenotypic	rs1554402092	WBVar00089553	CAMK2B	unc-43	Intellectual disability;MENTAL RETARDATION, AUTOSOMAL DOMINANT 54	drug resistant, dauer constitutive, small, egg retention, synapse morphology variant, egg laying variant, sluggish, muscle cell morphology variant, locomotion reduced, protein degradation variant, loss of asymmetry AWC)	NA	ClinVar	Wormbase	117171
NP_742076	NP_001023294	XP_017169726	E110K	E108K	Pathogenic	Phenotypic	rs1554402092	WBVar00089553	CAMK2B	unc-43	Intellectual disability;MENTAL RETARDATION, AUTOSOMAL DOMINANT 54	drug resistant, dauer constitutive, small, egg retention, synapse morphology variant, egg laying variant, sluggish, muscle cell morphology variant, locomotion reduced, protein degradation variant, loss of asymmetry AWC)	NA	ClinVar	Wormbase	117061
NP_742076	NP_001023296	NP_001167525	E110K	E108K	Pathogenic	Phenotypic	rs1554402092	WBVar00089553	CAMK2B	unc-43	Intellectual disability;MENTAL RETARDATION, AUTOSOMAL DOMINANT 54	drug resistant, dauer constitutive, small, egg retention, synapse morphology variant, egg laying variant, sluggish, muscle cell morphology variant, locomotion reduced, protein degradation variant, loss of asymmetry AWC)	NA	ClinVar	Wormbase	117202
NP_742076	NP_001023294	XP_006514540	E110K	E108K	Pathogenic	Phenotypic	rs1554402092	WBVar00089553	CAMK2B	unc-43	Intellectual disability;MENTAL RETARDATION, AUTOSOMAL DOMINANT 54	drug resistant, dauer constitutive, small, egg retention, synapse morphology variant, egg laying variant, sluggish, muscle cell morphology variant, locomotion reduced, protein degradation variant, loss of asymmetry AWC)	NA	ClinVar	Wormbase	116935
NP_742076	NP_001023294	NP_001167525	E110K	E108K	Pathogenic	Phenotypic	rs1554402092	WBVar00089553	CAMK2B	unc-43	Intellectual disability;MENTAL RETARDATION, AUTOSOMAL DOMINANT 54	drug resistant, dauer constitutive, small, egg retention, synapse morphology variant, egg laying variant, sluggish, muscle cell morphology variant, locomotion reduced, protein degradation variant, loss of asymmetry AWC)	NA	ClinVar	Wormbase	117187
NP_742076	NP_001023297	XP_006514538	E110K	E108K	Pathogenic	Phenotypic	rs1554402092	WBVar00089553	CAMK2B	unc-43	Intellectual disability;MENTAL RETARDATION, AUTOSOMAL DOMINANT 54	drug resistant, dauer constitutive, small, egg retention, synapse morphology variant, egg laying variant, sluggish, muscle cell morphology variant, locomotion reduced, protein degradation variant, loss of asymmetry AWC)	NA	ClinVar	Wormbase	117221
NP_742076	NP_001023302	XP_017169727	E110K	E108K	Pathogenic	Phenotypic	rs1554402092	WBVar00089553	CAMK2B	unc-43	Intellectual disability;MENTAL RETARDATION, AUTOSOMAL DOMINANT 54	drug resistant, dauer constitutive, small, egg retention, synapse morphology variant, egg laying variant, sluggish, muscle cell morphology variant, locomotion reduced, protein degradation variant, loss of asymmetry AWC)	NA	ClinVar	Wormbase	117154
NP_742076	NP_001023297	XP_006514539	E110K	E108K	Pathogenic	Phenotypic	rs1554402092	WBVar00089553	CAMK2B	unc-43	Intellectual disability;MENTAL RETARDATION, AUTOSOMAL DOMINANT 54	drug resistant, dauer constitutive, small, egg retention, synapse morphology variant, egg laying variant, sluggish, muscle cell morphology variant, locomotion reduced, protein degradation variant, loss of asymmetry AWC)	NA	ClinVar	Wormbase	117041
NP_742076	NP_001023302	XP_017169728	E110K	E108K	Pathogenic	Phenotypic	rs1554402092	WBVar00089553	CAMK2B	unc-43	Intellectual disability;MENTAL RETARDATION, AUTOSOMAL DOMINANT 54	drug resistant, dauer constitutive, small, egg retention, synapse morphology variant, egg laying variant, sluggish, muscle cell morphology variant, locomotion reduced, protein degradation variant, loss of asymmetry AWC)	NA	ClinVar	Wormbase	116956
NP_742076	NP_001255480	XP_017169729	E110K	E218K	Pathogenic	Phenotypic	rs1554402092	WBVar00089553	CAMK2B	unc-43	Intellectual disability;MENTAL RETARDATION, AUTOSOMAL DOMINANT 54	drug resistant, dauer constitutive, small, egg retention, synapse morphology variant, egg laying variant, sluggish, muscle cell morphology variant, locomotion reduced, protein degradation variant, loss of asymmetry AWC)	NA	ClinVar	Wormbase	116982
NP_742076	NP_001023303	XP_006514532	E110K	E108K	Pathogenic	Phenotypic	rs1554402092	WBVar00089553	CAMK2B	unc-43	Intellectual disability;MENTAL RETARDATION, AUTOSOMAL DOMINANT 54	drug resistant, dauer constitutive, small, egg retention, synapse morphology variant, egg laying variant, sluggish, muscle cell morphology variant, locomotion reduced, protein degradation variant, loss of asymmetry AWC)	NA	ClinVar	Wormbase	116918
NP_742076	NP_001023301	NP_001167524	E110K	E108K	Pathogenic	Phenotypic	rs1554402092	WBVar00089553	CAMK2B	unc-43	Intellectual disability;MENTAL RETARDATION, AUTOSOMAL DOMINANT 54	drug resistant, dauer constitutive, small, egg retention, synapse morphology variant, egg laying variant, sluggish, muscle cell morphology variant, locomotion reduced, protein degradation variant, loss of asymmetry AWC)	NA	ClinVar	Wormbase	117135
NP_742076	NP_001023301	XP_006514532	E110K	E108K	Pathogenic	Phenotypic	rs1554402092	WBVar00089553	CAMK2B	unc-43	Intellectual disability;MENTAL RETARDATION, AUTOSOMAL DOMINANT 54	drug resistant, dauer constitutive, small, egg retention, synapse morphology variant, egg laying variant, sluggish, muscle cell morphology variant, locomotion reduced, protein degradation variant, loss of asymmetry AWC)	NA	ClinVar	Wormbase	116919
NP_742076	NP_001023301	NP_031621	E110K	E108K	Pathogenic	Phenotypic	rs1554402092	WBVar00089553	CAMK2B	unc-43	Intellectual disability;MENTAL RETARDATION, AUTOSOMAL DOMINANT 54	drug resistant, dauer constitutive, small, egg retention, synapse morphology variant, egg laying variant, sluggish, muscle cell morphology variant, locomotion reduced, protein degradation variant, loss of asymmetry AWC)	NA	ClinVar	Wormbase	117117
NP_742076	NP_001023301	XP_006514530	E110K	E108K	Pathogenic	Phenotypic	rs1554402092	WBVar00089553	CAMK2B	unc-43	Intellectual disability;MENTAL RETARDATION, AUTOSOMAL DOMINANT 54	drug resistant, dauer constitutive, small, egg retention, synapse morphology variant, egg laying variant, sluggish, muscle cell morphology variant, locomotion reduced, protein degradation variant, loss of asymmetry AWC)	NA	ClinVar	Wormbase	117081
NP_742076	NP_001023296	XP_006514542	E110K	E108K	Pathogenic	Phenotypic	rs1554402092	WBVar00089553	CAMK2B	unc-43	Intellectual disability;MENTAL RETARDATION, AUTOSOMAL DOMINANT 54	drug resistant, dauer constitutive, small, egg retention, synapse morphology variant, egg laying variant, sluggish, muscle cell morphology variant, locomotion reduced, protein degradation variant, loss of asymmetry AWC)	NA	ClinVar	Wormbase	117004
NP_742076	NP_001023296	XP_006514538	E110K	E108K	Pathogenic	Phenotypic	rs1554402092	WBVar00089553	CAMK2B	unc-43	Intellectual disability;MENTAL RETARDATION, AUTOSOMAL DOMINANT 54	drug resistant, dauer constitutive, small, egg retention, synapse morphology variant, egg laying variant, sluggish, muscle cell morphology variant, locomotion reduced, protein degradation variant, loss of asymmetry AWC)	NA	ClinVar	Wormbase	117220
NP_742076	NP_001023294	NP_031621	E110K	E108K	Pathogenic	Phenotypic	rs1554402092	WBVar00089553	CAMK2B	unc-43	Intellectual disability;MENTAL RETARDATION, AUTOSOMAL DOMINANT 54	drug resistant, dauer constitutive, small, egg retention, synapse morphology variant, egg laying variant, sluggish, muscle cell morphology variant, locomotion reduced, protein degradation variant, loss of asymmetry AWC)	NA	ClinVar	Wormbase	117115
NP_742076	NP_001023296	XP_017169728	E110K	E108K	Pathogenic	Phenotypic	rs1554402092	WBVar00089553	CAMK2B	unc-43	Intellectual disability;MENTAL RETARDATION, AUTOSOMAL DOMINANT 54	drug resistant, dauer constitutive, small, egg retention, synapse morphology variant, egg laying variant, sluggish, muscle cell morphology variant, locomotion reduced, protein degradation variant, loss of asymmetry AWC)	NA	ClinVar	Wormbase	116968
NP_742076	NP_001023302	XP_006514532	E110K	E108K	Pathogenic	Phenotypic	rs1554402092	WBVar00089553	CAMK2B	unc-43	Intellectual disability;MENTAL RETARDATION, AUTOSOMAL DOMINANT 54	drug resistant, dauer constitutive, small, egg retention, synapse morphology variant, egg laying variant, sluggish, muscle cell morphology variant, locomotion reduced, protein degradation variant, loss of asymmetry AWC)	NA	ClinVar	Wormbase	116920
NP_742076	NP_001023302	XP_006514538	E110K	E108K	Pathogenic	Phenotypic	rs1554402092	WBVar00089553	CAMK2B	unc-43	Intellectual disability;MENTAL RETARDATION, AUTOSOMAL DOMINANT 54	drug resistant, dauer constitutive, small, egg retention, synapse morphology variant, egg laying variant, sluggish, muscle cell morphology variant, locomotion reduced, protein degradation variant, loss of asymmetry AWC)	NA	ClinVar	Wormbase	117208
NP_742076	NP_001023302	XP_006514528	E110K	E108K	Pathogenic	Phenotypic	rs1554402092	WBVar00089553	CAMK2B	unc-43	Intellectual disability;MENTAL RETARDATION, AUTOSOMAL DOMINANT 54	drug resistant, dauer constitutive, small, egg retention, synapse morphology variant, egg laying variant, sluggish, muscle cell morphology variant, locomotion reduced, protein degradation variant, loss of asymmetry AWC)	NA	ClinVar	Wormbase	117172
NP_742076	NP_001023300	XP_017169728	E110K	E108K	Pathogenic	Phenotypic	rs1554402092	WBVar00089553	CAMK2B	unc-43	Intellectual disability;MENTAL RETARDATION, AUTOSOMAL DOMINANT 54	drug resistant, dauer constitutive, small, egg retention, synapse morphology variant, egg laying variant, sluggish, muscle cell morphology variant, locomotion reduced, protein degradation variant, loss of asymmetry AWC)	NA	ClinVar	Wormbase	116970
NP_742076	NP_001023297	XP_006514530	E110K	E108K	Pathogenic	Phenotypic	rs1554402092	WBVar00089553	CAMK2B	unc-43	Intellectual disability;MENTAL RETARDATION, AUTOSOMAL DOMINANT 54	drug resistant, dauer constitutive, small, egg retention, synapse morphology variant, egg laying variant, sluggish, muscle cell morphology variant, locomotion reduced, protein degradation variant, loss of asymmetry AWC)	NA	ClinVar	Wormbase	117095
NP_742076	NP_001023299	XP_006514528	E110K	E108K	Pathogenic	Phenotypic	rs1554402092	WBVar00089553	CAMK2B	unc-43	Intellectual disability;MENTAL RETARDATION, AUTOSOMAL DOMINANT 54	drug resistant, dauer constitutive, small, egg retention, synapse morphology variant, egg laying variant, sluggish, muscle cell morphology variant, locomotion reduced, protein degradation variant, loss of asymmetry AWC)	NA	ClinVar	Wormbase	117181
NP_742076	NP_001023298	XP_006514527	E110K	E108K	Pathogenic	Phenotypic	rs1554402092	WBVar00089553	CAMK2B	unc-43	Intellectual disability;MENTAL RETARDATION, AUTOSOMAL DOMINANT 54	drug resistant, dauer constitutive, small, egg retention, synapse morphology variant, egg laying variant, sluggish, muscle cell morphology variant, locomotion reduced, protein degradation variant, loss of asymmetry AWC)	NA	ClinVar	Wormbase	117103
NP_742076	NP_001255480	NP_001167525	E110K	E218K	Pathogenic	Phenotypic	rs1554402092	WBVar00089553	CAMK2B	unc-43	Intellectual disability;MENTAL RETARDATION, AUTOSOMAL DOMINANT 54	drug resistant, dauer constitutive, small, egg retention, synapse morphology variant, egg laying variant, sluggish, muscle cell morphology variant, locomotion reduced, protein degradation variant, loss of asymmetry AWC)	NA	ClinVar	Wormbase	117198
NP_742076	NP_001023297	NP_031621	E110K	E108K	Pathogenic	Phenotypic	rs1554402092	WBVar00089553	CAMK2B	unc-43	Intellectual disability;MENTAL RETARDATION, AUTOSOMAL DOMINANT 54	drug resistant, dauer constitutive, small, egg retention, synapse morphology variant, egg laying variant, sluggish, muscle cell morphology variant, locomotion reduced, protein degradation variant, loss of asymmetry AWC)	NA	ClinVar	Wormbase	117131
NP_742076	NP_001023294	XP_006514528	E110K	E108K	Pathogenic	Phenotypic	rs1554402092	WBVar00089553	CAMK2B	unc-43	Intellectual disability;MENTAL RETARDATION, AUTOSOMAL DOMINANT 54	drug resistant, dauer constitutive, small, egg retention, synapse morphology variant, egg laying variant, sluggish, muscle cell morphology variant, locomotion reduced, protein degradation variant, loss of asymmetry AWC)	NA	ClinVar	Wormbase	117169
NP_742076	NP_001023296	NP_031621	E110K	E108K	Pathogenic	Phenotypic	rs1554402092	WBVar00089553	CAMK2B	unc-43	Intellectual disability;MENTAL RETARDATION, AUTOSOMAL DOMINANT 54	drug resistant, dauer constitutive, small, egg retention, synapse morphology variant, egg laying variant, sluggish, muscle cell morphology variant, locomotion reduced, protein degradation variant, loss of asymmetry AWC)	NA	ClinVar	Wormbase	117130
NP_742076	NP_001023300	XP_006514542	E110K	E108K	Pathogenic	Phenotypic	rs1554402092	WBVar00089553	CAMK2B	unc-43	Intellectual disability;MENTAL RETARDATION, AUTOSOMAL DOMINANT 54	drug resistant, dauer constitutive, small, egg retention, synapse morphology variant, egg laying variant, sluggish, muscle cell morphology variant, locomotion reduced, protein degradation variant, loss of asymmetry AWC)	NA	ClinVar	Wormbase	117006
NP_742076	NP_001023297	NP_001167525	E110K	E108K	Pathogenic	Phenotypic	rs1554402092	WBVar00089553	CAMK2B	unc-43	Intellectual disability;MENTAL RETARDATION, AUTOSOMAL DOMINANT 54	drug resistant, dauer constitutive, small, egg retention, synapse morphology variant, egg laying variant, sluggish, muscle cell morphology variant, locomotion reduced, protein degradation variant, loss of asymmetry AWC)	NA	ClinVar	Wormbase	117203
NP_742076	NP_001023294	XP_017169729	E110K	E108K	Pathogenic	Phenotypic	rs1554402092	WBVar00089553	CAMK2B	unc-43	Intellectual disability;MENTAL RETARDATION, AUTOSOMAL DOMINANT 54	drug resistant, dauer constitutive, small, egg retention, synapse morphology variant, egg laying variant, sluggish, muscle cell morphology variant, locomotion reduced, protein degradation variant, loss of asymmetry AWC)	NA	ClinVar	Wormbase	116971
NP_742076	NP_001023302	NP_001167525	E110K	E108K	Pathogenic	Phenotypic	rs1554402092	WBVar00089553	CAMK2B	unc-43	Intellectual disability;MENTAL RETARDATION, AUTOSOMAL DOMINANT 54	drug resistant, dauer constitutive, small, egg retention, synapse morphology variant, egg laying variant, sluggish, muscle cell morphology variant, locomotion reduced, protein degradation variant, loss of asymmetry AWC)	NA	ClinVar	Wormbase	117190
NP_742076	NP_001023302	XP_006514542	E110K	E108K	Pathogenic	Phenotypic	rs1554402092	WBVar00089553	CAMK2B	unc-43	Intellectual disability;MENTAL RETARDATION, AUTOSOMAL DOMINANT 54	drug resistant, dauer constitutive, small, egg retention, synapse morphology variant, egg laying variant, sluggish, muscle cell morphology variant, locomotion reduced, protein degradation variant, loss of asymmetry AWC)	NA	ClinVar	Wormbase	116992
NP_742076	NP_001023294	XP_006514542	E110K	E108K	Pathogenic	Phenotypic	rs1554402092	WBVar00089553	CAMK2B	unc-43	Intellectual disability;MENTAL RETARDATION, AUTOSOMAL DOMINANT 54	drug resistant, dauer constitutive, small, egg retention, synapse morphology variant, egg laying variant, sluggish, muscle cell morphology variant, locomotion reduced, protein degradation variant, loss of asymmetry AWC)	NA	ClinVar	Wormbase	116989
NP_742076	NP_001023296	XP_006514530	E110K	E108K	Pathogenic	Phenotypic	rs1554402092	WBVar00089553	CAMK2B	unc-43	Intellectual disability;MENTAL RETARDATION, AUTOSOMAL DOMINANT 54	drug resistant, dauer constitutive, small, egg retention, synapse morphology variant, egg laying variant, sluggish, muscle cell morphology variant, locomotion reduced, protein degradation variant, loss of asymmetry AWC)	NA	ClinVar	Wormbase	117094
NP_742076	NP_001023300	XP_006514540	E110K	E108K	Pathogenic	Phenotypic	rs1554402092	WBVar00089553	CAMK2B	unc-43	Intellectual disability;MENTAL RETARDATION, AUTOSOMAL DOMINANT 54	drug resistant, dauer constitutive, small, egg retention, synapse morphology variant, egg laying variant, sluggish, muscle cell morphology variant, locomotion reduced, protein degradation variant, loss of asymmetry AWC)	NA	ClinVar	Wormbase	116952
NP_742076	NP_001023301	NP_001167525	E110K	E108K	Pathogenic	Phenotypic	rs1554402092	WBVar00089553	CAMK2B	unc-43	Intellectual disability;MENTAL RETARDATION, AUTOSOMAL DOMINANT 54	drug resistant, dauer constitutive, small, egg retention, synapse morphology variant, egg laying variant, sluggish, muscle cell morphology variant, locomotion reduced, protein degradation variant, loss of asymmetry AWC)	NA	ClinVar	Wormbase	117189
NP_742076	NP_001023302	XP_006514527	E110K	E108K	Pathogenic	Phenotypic	rs1554402092	WBVar00089553	CAMK2B	unc-43	Intellectual disability;MENTAL RETARDATION, AUTOSOMAL DOMINANT 54	drug resistant, dauer constitutive, small, egg retention, synapse morphology variant, egg laying variant, sluggish, muscle cell morphology variant, locomotion reduced, protein degradation variant, loss of asymmetry AWC)	NA	ClinVar	Wormbase	117100
NP_742076	NP_001023296	NP_001167524	E110K	E108K	Pathogenic	Phenotypic	rs1554402092	WBVar00089553	CAMK2B	unc-43	Intellectual disability;MENTAL RETARDATION, AUTOSOMAL DOMINANT 54	drug resistant, dauer constitutive, small, egg retention, synapse morphology variant, egg laying variant, sluggish, muscle cell morphology variant, locomotion reduced, protein degradation variant, loss of asymmetry AWC)	NA	ClinVar	Wormbase	117148
NP_742076	NP_001023300	XP_017169729	E110K	E108K	Pathogenic	Phenotypic	rs1554402092	WBVar00089553	CAMK2B	unc-43	Intellectual disability;MENTAL RETARDATION, AUTOSOMAL DOMINANT 54	drug resistant, dauer constitutive, small, egg retention, synapse morphology variant, egg laying variant, sluggish, muscle cell morphology variant, locomotion reduced, protein degradation variant, loss of asymmetry AWC)	NA	ClinVar	Wormbase	116988
NP_742076	NP_001023302	XP_006514530	E110K	E108K	Pathogenic	Phenotypic	rs1554402092	WBVar00089553	CAMK2B	unc-43	Intellectual disability;MENTAL RETARDATION, AUTOSOMAL DOMINANT 54	drug resistant, dauer constitutive, small, egg retention, synapse morphology variant, egg laying variant, sluggish, muscle cell morphology variant, locomotion reduced, protein degradation variant, loss of asymmetry AWC)	NA	ClinVar	Wormbase	117082
NP_742076	NP_001023301	XP_006514539	E110K	E108K	Pathogenic	Phenotypic	rs1554402092	WBVar00089553	CAMK2B	unc-43	Intellectual disability;MENTAL RETARDATION, AUTOSOMAL DOMINANT 54	drug resistant, dauer constitutive, small, egg retention, synapse morphology variant, egg laying variant, sluggish, muscle cell morphology variant, locomotion reduced, protein degradation variant, loss of asymmetry AWC)	NA	ClinVar	Wormbase	117027
NP_742076	NP_001023299	XP_006514538	E110K	E108K	Pathogenic	Phenotypic	rs1554402092	WBVar00089553	CAMK2B	unc-43	Intellectual disability;MENTAL RETARDATION, AUTOSOMAL DOMINANT 54	drug resistant, dauer constitutive, small, egg retention, synapse morphology variant, egg laying variant, sluggish, muscle cell morphology variant, locomotion reduced, protein degradation variant, loss of asymmetry AWC)	NA	ClinVar	Wormbase	117217
NP_742076	NP_001023300	XP_006514528	E110K	E108K	Pathogenic	Phenotypic	rs1554402092	WBVar00089553	CAMK2B	unc-43	Intellectual disability;MENTAL RETARDATION, AUTOSOMAL DOMINANT 54	drug resistant, dauer constitutive, small, egg retention, synapse morphology variant, egg laying variant, sluggish, muscle cell morphology variant, locomotion reduced, protein degradation variant, loss of asymmetry AWC)	NA	ClinVar	Wormbase	117186
NP_742076	NP_001023297	XP_006514527	E110K	E108K	Pathogenic	Phenotypic	rs1554402092	WBVar00089553	CAMK2B	unc-43	Intellectual disability;MENTAL RETARDATION, AUTOSOMAL DOMINANT 54	drug resistant, dauer constitutive, small, egg retention, synapse morphology variant, egg laying variant, sluggish, muscle cell morphology variant, locomotion reduced, protein degradation variant, loss of asymmetry AWC)	NA	ClinVar	Wormbase	117113
NP_742076	NP_001023294	XP_006514530	E110K	E108K	Pathogenic	Phenotypic	rs1554402092	WBVar00089553	CAMK2B	unc-43	Intellectual disability;MENTAL RETARDATION, AUTOSOMAL DOMINANT 54	drug resistant, dauer constitutive, small, egg retention, synapse morphology variant, egg laying variant, sluggish, muscle cell morphology variant, locomotion reduced, protein degradation variant, loss of asymmetry AWC)	NA	ClinVar	Wormbase	117079
NP_742076	NP_001023296	XP_017169727	E110K	E108K	Pathogenic	Phenotypic	rs1554402092	WBVar00089553	CAMK2B	unc-43	Intellectual disability;MENTAL RETARDATION, AUTOSOMAL DOMINANT 54	drug resistant, dauer constitutive, small, egg retention, synapse morphology variant, egg laying variant, sluggish, muscle cell morphology variant, locomotion reduced, protein degradation variant, loss of asymmetry AWC)	NA	ClinVar	Wormbase	117166
NP_742076	NP_001023300	XP_006514538	E110K	E108K	Pathogenic	Phenotypic	rs1554402092	WBVar00089553	CAMK2B	unc-43	Intellectual disability;MENTAL RETARDATION, AUTOSOMAL DOMINANT 54	drug resistant, dauer constitutive, small, egg retention, synapse morphology variant, egg laying variant, sluggish, muscle cell morphology variant, locomotion reduced, protein degradation variant, loss of asymmetry AWC)	NA	ClinVar	Wormbase	117222
NP_742076	NP_001023294	XP_006514538	E110K	E108K	Pathogenic	Phenotypic	rs1554402092	WBVar00089553	CAMK2B	unc-43	Intellectual disability;MENTAL RETARDATION, AUTOSOMAL DOMINANT 54	drug resistant, dauer constitutive, small, egg retention, synapse morphology variant, egg laying variant, sluggish, muscle cell morphology variant, locomotion reduced, protein degradation variant, loss of asymmetry AWC)	NA	ClinVar	Wormbase	117205
NP_742076	NP_001023300	NP_001167525	E110K	E108K	Pathogenic	Phenotypic	rs1554402092	WBVar00089553	CAMK2B	unc-43	Intellectual disability;MENTAL RETARDATION, AUTOSOMAL DOMINANT 54	drug resistant, dauer constitutive, small, egg retention, synapse morphology variant, egg laying variant, sluggish, muscle cell morphology variant, locomotion reduced, protein degradation variant, loss of asymmetry AWC)	NA	ClinVar	Wormbase	117204
NP_742076	NP_001023300	XP_006514530	E110K	E108K	Pathogenic	Phenotypic	rs1554402092	WBVar00089553	CAMK2B	unc-43	Intellectual disability;MENTAL RETARDATION, AUTOSOMAL DOMINANT 54	drug resistant, dauer constitutive, small, egg retention, synapse morphology variant, egg laying variant, sluggish, muscle cell morphology variant, locomotion reduced, protein degradation variant, loss of asymmetry AWC)	NA	ClinVar	Wormbase	117096
NP_742076	NP_001023302	XP_006514539	E110K	E108K	Pathogenic	Phenotypic	rs1554402092	WBVar00089553	CAMK2B	unc-43	Intellectual disability;MENTAL RETARDATION, AUTOSOMAL DOMINANT 54	drug resistant, dauer constitutive, small, egg retention, synapse morphology variant, egg laying variant, sluggish, muscle cell morphology variant, locomotion reduced, protein degradation variant, loss of asymmetry AWC)	NA	ClinVar	Wormbase	117028
NP_742076	NP_001023294	XP_006514533	E110K	E108K	Pathogenic	Phenotypic	rs1554402092	WBVar00089553	CAMK2B	unc-43	Intellectual disability;MENTAL RETARDATION, AUTOSOMAL DOMINANT 54	drug resistant, dauer constitutive, small, egg retention, synapse morphology variant, egg laying variant, sluggish, muscle cell morphology variant, locomotion reduced, protein degradation variant, loss of asymmetry AWC)	NA	ClinVar	Wormbase	117043
NP_742076	NP_001023300	XP_006514533	E110K	E108K	Pathogenic	Phenotypic	rs1554402092	WBVar00089553	CAMK2B	unc-43	Intellectual disability;MENTAL RETARDATION, AUTOSOMAL DOMINANT 54	drug resistant, dauer constitutive, small, egg retention, synapse morphology variant, egg laying variant, sluggish, muscle cell morphology variant, locomotion reduced, protein degradation variant, loss of asymmetry AWC)	NA	ClinVar	Wormbase	117060
NP_000078	NP_499033	NP_031749	P369T	P383L	Pathogenic	Phenotypic	77714rs-?	WBVar00088278	CNGA1	tax-4	Retinitis pigmentosa	athermotactic, axon outgrowth variant, alkaline pH chemotaxis variant)	NA	ClinVar	Wormbase	147547
NP_000078	NP_499033	XP_006503772	P369T	P383L	Pathogenic	Phenotypic	77714rs-?	WBVar00088278	CNGA1	tax-4	Retinitis pigmentosa	athermotactic, axon outgrowth variant, alkaline pH chemotaxis variant)	NA	ClinVar	Wormbase	147548
NP_001289	NP_499033	NP_034048	P372S	P383L	Pathogenic	Phenotypic	rs1464167194	WBVar00088278	CNGA3	tax-4	Achromatopsia|not provided	athermotactic, axon outgrowth variant, alkaline pH chemotaxis variant)	1e-05	ClinVar	Wormbase	385181
NP_001289	NP_499033	NP_034048	P372A	P383L	Likely pathogenic	Phenotypic	rs1464167194	WBVar00088278	CNGA3	tax-4	Cone-rod degeneration	athermotactic, axon outgrowth variant, alkaline pH chemotaxis variant)	NA	ClinVar	Wormbase	385181
NP_001289	NP_499033	NP_001268939	P372S	P383L	Pathogenic	Phenotypic	rs1464167194	WBVar00088278	CNGA3	tax-4	Achromatopsia|not provided	athermotactic, axon outgrowth variant, alkaline pH chemotaxis variant)	1e-05	ClinVar	Wormbase	385183
NP_001289	NP_499033	NP_001268939	P372A	P383L	Likely pathogenic	Phenotypic	rs1464167194	WBVar00088278	CNGA3	tax-4	Cone-rod degeneration	athermotactic, axon outgrowth variant, alkaline pH chemotaxis variant)	NA	ClinVar	Wormbase	385183
NP_001289	NP_499033	XP_017169237	P372S	P383L	Pathogenic	Phenotypic	rs1464167194	WBVar00088278	CNGA3	tax-4	Achromatopsia|not provided	athermotactic, axon outgrowth variant, alkaline pH chemotaxis variant)	1e-05	ClinVar	Wormbase	385177
NP_001289	NP_499033	XP_017169237	P372A	P383L	Likely pathogenic	Phenotypic	rs1464167194	WBVar00088278	CNGA3	tax-4	Cone-rod degeneration	athermotactic, axon outgrowth variant, alkaline pH chemotaxis variant)	NA	ClinVar	Wormbase	385177
NP_001289	NP_499033	XP_017169234	P372S	P383L	Pathogenic	Phenotypic	rs1464167194	WBVar00088278	CNGA3	tax-4	Achromatopsia|not provided	athermotactic, axon outgrowth variant, alkaline pH chemotaxis variant)	1e-05	ClinVar	Wormbase	385179
NP_001289	NP_499033	XP_017169234	P372A	P383L	Likely pathogenic	Phenotypic	rs1464167194	WBVar00088278	CNGA3	tax-4	Cone-rod degeneration	athermotactic, axon outgrowth variant, alkaline pH chemotaxis variant)	NA	ClinVar	Wormbase	385179
NP_803187	NP_498761	XP_006515672	D1713N	D1690N	Pathogenic	Phenotypic	44112rs-?	WBVar00296485	DICER1	dcr-1	DICER1-related pleuropulmonary blastoma cancer predisposition syndrome	stress induced lethality increased, shortened life span, excess seam cells, retarded seam cell fusion)	NA	ClinVar	Wormbase	264986
NP_803187	NP_498761	XP_017170488	D1713N	D1690N	Pathogenic	Phenotypic	44112rs-?	WBVar00296485	DICER1	dcr-1	DICER1-related pleuropulmonary blastoma cancer predisposition syndrome	stress induced lethality increased, shortened life span, excess seam cells, retarded seam cell fusion)	NA	ClinVar	Wormbase	264982
NP_803187	NP_498761	NP_683750	D1713N	D1690N	Pathogenic	Phenotypic	44112rs-?	WBVar00296485	DICER1	dcr-1	DICER1-related pleuropulmonary blastoma cancer predisposition syndrome	stress induced lethality increased, shortened life span, excess seam cells, retarded seam cell fusion)	NA	ClinVar	Wormbase	264983
NP_803187	NP_498761	XP_017170487	D1713N	D1690N	Pathogenic	Phenotypic	44112rs-?	WBVar00296485	DICER1	dcr-1	DICER1-related pleuropulmonary blastoma cancer predisposition syndrome	stress induced lethality increased, shortened life span, excess seam cells, retarded seam cell fusion)	NA	ClinVar	Wormbase	264985
NP_803187	NP_498761	XP_006515674	D1713N	D1690N	Pathogenic	Phenotypic	44112rs-?	WBVar00296485	DICER1	dcr-1	DICER1-related pleuropulmonary blastoma cancer predisposition syndrome	stress induced lethality increased, shortened life span, excess seam cells, retarded seam cell fusion)	NA	ClinVar	Wormbase	264981
NP_803187	NP_498761	XP_017170486	D1713N	D1690N	Pathogenic	Phenotypic	44112rs-?	WBVar00296485	DICER1	dcr-1	DICER1-related pleuropulmonary blastoma cancer predisposition syndrome	stress induced lethality increased, shortened life span, excess seam cells, retarded seam cell fusion)	NA	ClinVar	Wormbase	264980
NP_803187	NP_498761	XP_006515671	D1713N	D1690N	Pathogenic	Phenotypic	44112rs-?	WBVar00296485	DICER1	dcr-1	DICER1-related pleuropulmonary blastoma cancer predisposition syndrome	stress induced lethality increased, shortened life span, excess seam cells, retarded seam cell fusion)	NA	ClinVar	Wormbase	264984
NP_001367	NP_001317773	NP_084514	G2598V	G1608E	Likely pathogenic	Phenotypic	rs879253971	WBVar00054407	DYNC1H1	dhc-1	not provided	embryonic lethal, maternal effect lethal emb, early larval lethal, male tail morphology variant, zygotic lethal, cytokinesis variant emb, ventral enclosure variant)	NA	ClinVar	Wormbase	187065
NP_001367	NP_491363	NP_084514	G2598V	G2540E	Likely pathogenic	Phenotypic	rs879253971	WBVar00054462	DYNC1H1	dhc-1	not provided	maternal effect lethal emb, zygotic lethal)	NA	ClinVar	Wormbase	187066
NP_001367	NP_491363	NP_084514	G2598V	G2540E	Likely pathogenic	Phenotypic	rs879253971	WBVar00054407	DYNC1H1	dhc-1	not provided	embryonic lethal, maternal effect lethal emb, early larval lethal, male tail morphology variant, zygotic lethal, cytokinesis variant emb, ventral enclosure variant)	NA	ClinVar	Wormbase	187066
NP_001367	NP_001317773	NP_084514	G2598V	G1608E	Likely pathogenic	Phenotypic	rs879253971	WBVar00054462	DYNC1H1	dhc-1	not provided	maternal effect lethal emb, zygotic lethal)	NA	ClinVar	Wormbase	187065
NP_001005463	NP_510453	XP_006507396	R163L	R166W	Pathogenic	Phenotypic	rs1057519389	WBVar00090703	EBF3	unc-3	Ataxia;Expressive language delay;Global developmental delay;Hypotonia, ataxia, and delayed development syndrome;Intellectual disability;Muscular hypotonia;not provided	locomotion variant, extra neuron)	NA	ClinVar	Wormbase	359079
NP_001005463	NP_510453	XP_006507396	R163P	R166W	Pathogenic	Phenotypic	rs1057519389	WBVar00090703	EBF3	unc-3	Hypotonia, ataxia, and delayed development syndrome	locomotion variant, extra neuron)	NA	ClinVar	Wormbase	359079
NP_001005463	NP_510453	XP_006507392	R163L	R166W	Pathogenic	Phenotypic	rs1057519389	WBVar00090703	EBF3	unc-3	Ataxia;Expressive language delay;Global developmental delay;Hypotonia, ataxia, and delayed development syndrome;Intellectual disability;Muscular hypotonia;not provided	locomotion variant, extra neuron)	NA	ClinVar	Wormbase	359077
NP_001005463	NP_510453	XP_006507392	R163P	R166W	Pathogenic	Phenotypic	rs1057519389	WBVar00090703	EBF3	unc-3	Hypotonia, ataxia, and delayed development syndrome	locomotion variant, extra neuron)	NA	ClinVar	Wormbase	359077
NP_001005463	NP_510453	XP_006507394	R163L	R166W	Pathogenic	Phenotypic	rs1057519389	WBVar00090703	EBF3	unc-3	Ataxia;Expressive language delay;Global developmental delay;Hypotonia, ataxia, and delayed development syndrome;Intellectual disability;Muscular hypotonia;not provided	locomotion variant, extra neuron)	NA	ClinVar	Wormbase	359076
NP_001005463	NP_510453	XP_006507394	R163P	R166W	Pathogenic	Phenotypic	rs1057519389	WBVar00090703	EBF3	unc-3	Hypotonia, ataxia, and delayed development syndrome	locomotion variant, extra neuron)	NA	ClinVar	Wormbase	359076
NP_001005463	NP_510453	NP_001106886	R163L	R166W	Pathogenic	Phenotypic	rs1057519389	WBVar00090703	EBF3	unc-3	Ataxia;Expressive language delay;Global developmental delay;Hypotonia, ataxia, and delayed development syndrome;Intellectual disability;Muscular hypotonia;not provided	locomotion variant, extra neuron)	NA	ClinVar	Wormbase	359086
NP_001005463	NP_510453	NP_001106886	R163P	R166W	Pathogenic	Phenotypic	rs1057519389	WBVar00090703	EBF3	unc-3	Hypotonia, ataxia, and delayed development syndrome	locomotion variant, extra neuron)	NA	ClinVar	Wormbase	359086
NP_001005463	NP_510453	NP_001106885	R163L	R166W	Pathogenic	Phenotypic	rs1057519389	WBVar00090703	EBF3	unc-3	Ataxia;Expressive language delay;Global developmental delay;Hypotonia, ataxia, and delayed development syndrome;Intellectual disability;Muscular hypotonia;not provided	locomotion variant, extra neuron)	NA	ClinVar	Wormbase	359085
NP_001005463	NP_510453	NP_001106885	R163P	R166W	Pathogenic	Phenotypic	rs1057519389	WBVar00090703	EBF3	unc-3	Hypotonia, ataxia, and delayed development syndrome	locomotion variant, extra neuron)	NA	ClinVar	Wormbase	359085
NP_001005463	NP_510453	XP_006507398	R163L	R166W	Pathogenic	Phenotypic	rs1057519389	WBVar00090703	EBF3	unc-3	Ataxia;Expressive language delay;Global developmental delay;Hypotonia, ataxia, and delayed development syndrome;Intellectual disability;Muscular hypotonia;not provided	locomotion variant, extra neuron)	NA	ClinVar	Wormbase	359082
NP_001005463	NP_510453	XP_006507398	R163P	R166W	Pathogenic	Phenotypic	rs1057519389	WBVar00090703	EBF3	unc-3	Hypotonia, ataxia, and delayed development syndrome	locomotion variant, extra neuron)	NA	ClinVar	Wormbase	359082
NP_001005463	NP_510453	XP_006507400	R163L	R166W	Pathogenic	Phenotypic	rs1057519389	WBVar00090703	EBF3	unc-3	Ataxia;Expressive language delay;Global developmental delay;Hypotonia, ataxia, and delayed development syndrome;Intellectual disability;Muscular hypotonia;not provided	locomotion variant, extra neuron)	NA	ClinVar	Wormbase	359074
NP_001005463	NP_510453	XP_006507400	R163P	R166W	Pathogenic	Phenotypic	rs1057519389	WBVar00090703	EBF3	unc-3	Hypotonia, ataxia, and delayed development syndrome	locomotion variant, extra neuron)	NA	ClinVar	Wormbase	359074
NP_001005463	NP_510453	NP_034226	R163L	R166W	Pathogenic	Phenotypic	rs1057519389	WBVar00090703	EBF3	unc-3	Ataxia;Expressive language delay;Global developmental delay;Hypotonia, ataxia, and delayed development syndrome;Intellectual disability;Muscular hypotonia;not provided	locomotion variant, extra neuron)	NA	ClinVar	Wormbase	359084
NP_001005463	NP_510453	NP_034226	R163P	R166W	Pathogenic	Phenotypic	rs1057519389	WBVar00090703	EBF3	unc-3	Hypotonia, ataxia, and delayed development syndrome	locomotion variant, extra neuron)	NA	ClinVar	Wormbase	359084
NP_001005463	NP_510453	XP_006507397	R163L	R166W	Pathogenic	Phenotypic	rs1057519389	WBVar00090703	EBF3	unc-3	Ataxia;Expressive language delay;Global developmental delay;Hypotonia, ataxia, and delayed development syndrome;Intellectual disability;Muscular hypotonia;not provided	locomotion variant, extra neuron)	NA	ClinVar	Wormbase	359081
NP_001005463	NP_510453	XP_006507397	R163P	R166W	Pathogenic	Phenotypic	rs1057519389	WBVar00090703	EBF3	unc-3	Hypotonia, ataxia, and delayed development syndrome	locomotion variant, extra neuron)	NA	ClinVar	Wormbase	359081
NP_001005463	NP_510453	XP_011239974	R163L	R166W	Pathogenic	Phenotypic	rs1057519389	WBVar00090703	EBF3	unc-3	Ataxia;Expressive language delay;Global developmental delay;Hypotonia, ataxia, and delayed development syndrome;Intellectual disability;Muscular hypotonia;not provided	locomotion variant, extra neuron)	NA	ClinVar	Wormbase	359083
NP_001005463	NP_510453	XP_011239974	R163P	R166W	Pathogenic	Phenotypic	rs1057519389	WBVar00090703	EBF3	unc-3	Hypotonia, ataxia, and delayed development syndrome	locomotion variant, extra neuron)	NA	ClinVar	Wormbase	359083
NP_001005463	NP_510453	XP_006507399	R163L	R166W	Pathogenic	Phenotypic	rs1057519389	WBVar00090703	EBF3	unc-3	Ataxia;Expressive language delay;Global developmental delay;Hypotonia, ataxia, and delayed development syndrome;Intellectual disability;Muscular hypotonia;not provided	locomotion variant, extra neuron)	NA	ClinVar	Wormbase	359075
NP_001005463	NP_510453	XP_006507399	R163P	R166W	Pathogenic	Phenotypic	rs1057519389	WBVar00090703	EBF3	unc-3	Hypotonia, ataxia, and delayed development syndrome	locomotion variant, extra neuron)	NA	ClinVar	Wormbase	359075
NP_001005463	NP_510453	XP_006507393	R163L	R166W	Pathogenic	Phenotypic	rs1057519389	WBVar00090703	EBF3	unc-3	Ataxia;Expressive language delay;Global developmental delay;Hypotonia, ataxia, and delayed development syndrome;Intellectual disability;Muscular hypotonia;not provided	locomotion variant, extra neuron)	NA	ClinVar	Wormbase	359080
NP_001005463	NP_510453	XP_006507393	R163P	R166W	Pathogenic	Phenotypic	rs1057519389	WBVar00090703	EBF3	unc-3	Hypotonia, ataxia, and delayed development syndrome	locomotion variant, extra neuron)	NA	ClinVar	Wormbase	359080
NP_001005463	NP_510453	XP_006507395	R163L	R166W	Pathogenic	Phenotypic	rs1057519389	WBVar00090703	EBF3	unc-3	Ataxia;Expressive language delay;Global developmental delay;Hypotonia, ataxia, and delayed development syndrome;Intellectual disability;Muscular hypotonia;not provided	locomotion variant, extra neuron)	NA	ClinVar	Wormbase	359078
NP_001005463	NP_510453	XP_006507395	R163P	R166W	Pathogenic	Phenotypic	rs1057519389	WBVar00090703	EBF3	unc-3	Hypotonia, ataxia, and delayed development syndrome	locomotion variant, extra neuron)	NA	ClinVar	Wormbase	359078
NP_001005463	NP_510453	XP_006507400	P177L	P180L	Pathogenic	Phenotypic	rs869312668	WBVar00090691	EBF3	unc-3	Hypotonia, ataxia, and delayed development syndrome	locomotion variant, extra neuron)	NA	ClinVar	Wormbase	359074
NP_001005463	NP_510453	NP_001106886	P177L	P180L	Pathogenic	Phenotypic	rs869312668	WBVar00090691	EBF3	unc-3	Hypotonia, ataxia, and delayed development syndrome	locomotion variant, extra neuron)	NA	ClinVar	Wormbase	359086
NP_001005463	NP_510453	NP_034226	P177L	P180L	Pathogenic	Phenotypic	rs869312668	WBVar00090691	EBF3	unc-3	Hypotonia, ataxia, and delayed development syndrome	locomotion variant, extra neuron)	NA	ClinVar	Wormbase	359084
NP_001005463	NP_510453	XP_011239974	P177L	P180L	Pathogenic	Phenotypic	rs869312668	WBVar00090691	EBF3	unc-3	Hypotonia, ataxia, and delayed development syndrome	locomotion variant, extra neuron)	NA	ClinVar	Wormbase	359083
NP_001005463	NP_510453	XP_006507392	P177L	P180L	Pathogenic	Phenotypic	rs869312668	WBVar00090691	EBF3	unc-3	Hypotonia, ataxia, and delayed development syndrome	locomotion variant, extra neuron)	NA	ClinVar	Wormbase	359077
NP_001005463	NP_510453	XP_006507397	P177L	P180L	Pathogenic	Phenotypic	rs869312668	WBVar00090691	EBF3	unc-3	Hypotonia, ataxia, and delayed development syndrome	locomotion variant, extra neuron)	NA	ClinVar	Wormbase	359081
NP_001005463	NP_510453	NP_001106885	P177L	P180L	Pathogenic	Phenotypic	rs869312668	WBVar00090691	EBF3	unc-3	Hypotonia, ataxia, and delayed development syndrome	locomotion variant, extra neuron)	NA	ClinVar	Wormbase	359085
NP_001005463	NP_510453	XP_006507398	P177L	P180L	Pathogenic	Phenotypic	rs869312668	WBVar00090691	EBF3	unc-3	Hypotonia, ataxia, and delayed development syndrome	locomotion variant, extra neuron)	NA	ClinVar	Wormbase	359082
NP_001005463	NP_510453	XP_006507396	P177L	P180L	Pathogenic	Phenotypic	rs869312668	WBVar00090691	EBF3	unc-3	Hypotonia, ataxia, and delayed development syndrome	locomotion variant, extra neuron)	NA	ClinVar	Wormbase	359079
NP_001005463	NP_510453	XP_006507399	P177L	P180L	Pathogenic	Phenotypic	rs869312668	WBVar00090691	EBF3	unc-3	Hypotonia, ataxia, and delayed development syndrome	locomotion variant, extra neuron)	NA	ClinVar	Wormbase	359075
NP_001005463	NP_510453	XP_006507394	P177L	P180L	Pathogenic	Phenotypic	rs869312668	WBVar00090691	EBF3	unc-3	Hypotonia, ataxia, and delayed development syndrome	locomotion variant, extra neuron)	NA	ClinVar	Wormbase	359076
NP_001005463	NP_510453	XP_006507395	P177L	P180L	Pathogenic	Phenotypic	rs869312668	WBVar00090691	EBF3	unc-3	Hypotonia, ataxia, and delayed development syndrome	locomotion variant, extra neuron)	NA	ClinVar	Wormbase	359078
NP_001005463	NP_510453	XP_006507393	P177L	P180L	Pathogenic	Phenotypic	rs869312668	WBVar00090691	EBF3	unc-3	Hypotonia, ataxia, and delayed development syndrome	locomotion variant, extra neuron)	NA	ClinVar	Wormbase	359080
NP_004435	NP_494807	NP_001153043	C856Y	C961Y	Likely pathogenic	Phenotypic	rs1584653005	WBVar00143715	EPHB4	vab-1	Capillary malformation-arteriovenous malformation 2	cephalic sensillum morphology variant	NA	ClinVar	Wormbase	234815
NP_004435	NP_494806	NP_001153043	C856Y	C966Y	Likely pathogenic	Phenotypic	rs1584653005	WBVar00143715	EPHB4	vab-1	Capillary malformation-arteriovenous malformation 2	cephalic sensillum morphology variant	NA	ClinVar	Wormbase	234816
NP_004435	NP_494807	NP_034274	C856Y	C961Y	Likely pathogenic	Phenotypic	rs1584653005	WBVar00143715	EPHB4	vab-1	Capillary malformation-arteriovenous malformation 2	cephalic sensillum morphology variant	NA	ClinVar	Wormbase	234813
NP_004435	NP_494806	NP_034274	C856Y	C966Y	Likely pathogenic	Phenotypic	rs1584653005	WBVar00143715	EPHB4	vab-1	Capillary malformation-arteriovenous malformation 2	cephalic sensillum morphology variant	NA	ClinVar	Wormbase	234814
NP_001167537	NP_001300361	XP_011240422	W577R	W788*	Pathogenic	Phenotypic	27359rs-?	WBVar00090173	FGFR1	egl-15	Hartsfield syndrome	larval lethal, L1 arrest)	NA	ClinVar	Wormbase	51475
NP_001167537	NP_001024723	XP_006509073	W577R	W788*	Pathogenic	Phenotypic	27359rs-?	WBVar00090173	FGFR1	egl-15	Hartsfield syndrome	larval lethal, L1 arrest)	NA	ClinVar	Wormbase	51596
NP_001167537	NP_001300361	NP_001073378	W577R	W788*	Pathogenic	Phenotypic	27359rs-?	WBVar00090173	FGFR1	egl-15	Hartsfield syndrome	larval lethal, L1 arrest)	NA	ClinVar	Wormbase	51541
NP_001167537	NP_001300360	NP_034336	W577R	W788*	Pathogenic	Phenotypic	27359rs-?	WBVar00090173	FGFR1	egl-15	Hartsfield syndrome	larval lethal, L1 arrest)	NA	ClinVar	Wormbase	51639
NP_001167537	NP_001300362	XP_011240425	W577R	W788*	Pathogenic	Phenotypic	27359rs-?	WBVar00090173	FGFR1	egl-15	Hartsfield syndrome	larval lethal, L1 arrest)	NA	ClinVar	Wormbase	51674
NP_001167537	NP_001300357	XP_011240425	W577R	W840*	Pathogenic	Phenotypic	27359rs-?	WBVar00090173	FGFR1	egl-15	Hartsfield syndrome	larval lethal, L1 arrest)	NA	ClinVar	Wormbase	51685
NP_001167537	NP_001300359	XP_011240424	W577R	W788*	Pathogenic	Phenotypic	27359rs-?	WBVar00090173	FGFR1	egl-15	Hartsfield syndrome	larval lethal, L1 arrest)	NA	ClinVar	Wormbase	51621
NP_001167537	NP_001300362	XP_006509073	W577R	W788*	Pathogenic	Phenotypic	27359rs-?	WBVar00090173	FGFR1	egl-15	Hartsfield syndrome	larval lethal, L1 arrest)	NA	ClinVar	Wormbase	51586
NP_001167537	NP_001024724	NP_034336	W577R	W840*	Pathogenic	Phenotypic	27359rs-?	WBVar00090173	FGFR1	egl-15	Hartsfield syndrome	larval lethal, L1 arrest)	NA	ClinVar	Wormbase	51632
NP_001167537	NP_001024726	XP_006509076	W577R	W840*	Pathogenic	Phenotypic	27359rs-?	WBVar00090173	FGFR1	egl-15	Hartsfield syndrome	larval lethal, L1 arrest)	NA	ClinVar	Wormbase	51572
NP_001167537	NP_001300360	XP_011240424	W577R	W788*	Pathogenic	Phenotypic	27359rs-?	WBVar00090173	FGFR1	egl-15	Hartsfield syndrome	larval lethal, L1 arrest)	NA	ClinVar	Wormbase	51617
NP_001167537	NP_001300359	XP_006509073	W577R	W788*	Pathogenic	Phenotypic	27359rs-?	WBVar00090173	FGFR1	egl-15	Hartsfield syndrome	larval lethal, L1 arrest)	NA	ClinVar	Wormbase	51599
NP_001167537	NP_001300361	XP_006509076	W577R	W788*	Pathogenic	Phenotypic	27359rs-?	WBVar00090173	FGFR1	egl-15	Hartsfield syndrome	larval lethal, L1 arrest)	NA	ClinVar	Wormbase	51563
NP_001167537	NP_001024726	XP_006509073	W577R	W840*	Pathogenic	Phenotypic	27359rs-?	WBVar00090173	FGFR1	egl-15	Hartsfield syndrome	larval lethal, L1 arrest)	NA	ClinVar	Wormbase	51594
NP_001167537	NP_001024724	XP_011240425	W577R	W840*	Pathogenic	Phenotypic	27359rs-?	WBVar00090173	FGFR1	egl-15	Hartsfield syndrome	larval lethal, L1 arrest)	NA	ClinVar	Wormbase	51676
NP_001167537	NP_001300356	NP_034336	W577R	W840*	Pathogenic	Phenotypic	27359rs-?	WBVar00090173	FGFR1	egl-15	Hartsfield syndrome	larval lethal, L1 arrest)	NA	ClinVar	Wormbase	51644
NP_001167537	NP_001024726	XP_011240424	W577R	W840*	Pathogenic	Phenotypic	27359rs-?	WBVar00090173	FGFR1	egl-15	Hartsfield syndrome	larval lethal, L1 arrest)	NA	ClinVar	Wormbase	51616
NP_001167537	NP_001300362	XP_011240422	W577R	W788*	Pathogenic	Phenotypic	27359rs-?	WBVar00090173	FGFR1	egl-15	Hartsfield syndrome	larval lethal, L1 arrest)	NA	ClinVar	Wormbase	51476
NP_001167537	NP_001024724	XP_011240422	W577R	W840*	Pathogenic	Phenotypic	27359rs-?	WBVar00090173	FGFR1	egl-15	Hartsfield syndrome	larval lethal, L1 arrest)	NA	ClinVar	Wormbase	51478
NP_001167537	NP_509842	NP_001073378	W577R	W840*	Pathogenic	Phenotypic	27359rs-?	WBVar00090173	FGFR1	egl-15	Hartsfield syndrome	larval lethal, L1 arrest)	NA	ClinVar	Wormbase	51546
NP_001167537	NP_509842	XP_006509075	W577R	W840*	Pathogenic	Phenotypic	27359rs-?	WBVar00090173	FGFR1	egl-15	Hartsfield syndrome	larval lethal, L1 arrest)	NA	ClinVar	Wormbase	51524
NP_001167537	NP_001300354	XP_006509076	W577R	W840*	Pathogenic	Phenotypic	27359rs-?	WBVar00090173	FGFR1	egl-15	Hartsfield syndrome	larval lethal, L1 arrest)	NA	ClinVar	Wormbase	51569
NP_001167537	NP_001300354	XP_011240425	W577R	W840*	Pathogenic	Phenotypic	27359rs-?	WBVar00090173	FGFR1	egl-15	Hartsfield syndrome	larval lethal, L1 arrest)	NA	ClinVar	Wormbase	51679
NP_001167537	NP_001300358	XP_011240422	W577R	W788*	Pathogenic	Phenotypic	27359rs-?	WBVar00090173	FGFR1	egl-15	Hartsfield syndrome	larval lethal, L1 arrest)	NA	ClinVar	Wormbase	51488
NP_001167537	NP_001300356	NP_001073377	W577R	W840*	Pathogenic	Phenotypic	27359rs-?	WBVar00090173	FGFR1	egl-15	Hartsfield syndrome	larval lethal, L1 arrest)	NA	ClinVar	Wormbase	51666
NP_001167537	NP_001300358	NP_001073378	W577R	W788*	Pathogenic	Phenotypic	27359rs-?	WBVar00090173	FGFR1	egl-15	Hartsfield syndrome	larval lethal, L1 arrest)	NA	ClinVar	Wormbase	51554
NP_001167537	NP_001024724	XP_011240423	W577R	W840*	Pathogenic	Phenotypic	27359rs-?	WBVar00090173	FGFR1	egl-15	Hartsfield syndrome	larval lethal, L1 arrest)	NA	ClinVar	Wormbase	51500
NP_001167537	NP_001024724	XP_011240424	W577R	W840*	Pathogenic	Phenotypic	27359rs-?	WBVar00090173	FGFR1	egl-15	Hartsfield syndrome	larval lethal, L1 arrest)	NA	ClinVar	Wormbase	51610
NP_001167537	NP_001024725	XP_011240425	W577R	W840*	Pathogenic	Phenotypic	27359rs-?	WBVar00090173	FGFR1	egl-15	Hartsfield syndrome	larval lethal, L1 arrest)	NA	ClinVar	Wormbase	51680
NP_001167537	NP_001300360	XP_011240423	W577R	W788*	Pathogenic	Phenotypic	27359rs-?	WBVar00090173	FGFR1	egl-15	Hartsfield syndrome	larval lethal, L1 arrest)	NA	ClinVar	Wormbase	51507
NP_001167537	NP_509842	XP_011240423	W577R	W840*	Pathogenic	Phenotypic	27359rs-?	WBVar00090173	FGFR1	egl-15	Hartsfield syndrome	larval lethal, L1 arrest)	NA	ClinVar	Wormbase	51502
NP_001167537	NP_001300356	XP_006509076	W577R	W840*	Pathogenic	Phenotypic	27359rs-?	WBVar00090173	FGFR1	egl-15	Hartsfield syndrome	larval lethal, L1 arrest)	NA	ClinVar	Wormbase	51578
NP_001167537	NP_001024725	XP_006509075	W577R	W840*	Pathogenic	Phenotypic	27359rs-?	WBVar00090173	FGFR1	egl-15	Hartsfield syndrome	larval lethal, L1 arrest)	NA	ClinVar	Wormbase	51526
NP_001167537	NP_509842	NP_034336	W577R	W840*	Pathogenic	Phenotypic	27359rs-?	WBVar00090173	FGFR1	egl-15	Hartsfield syndrome	larval lethal, L1 arrest)	NA	ClinVar	Wormbase	51634
NP_001167537	NP_001024723	XP_006509075	W577R	W788*	Pathogenic	Phenotypic	27359rs-?	WBVar00090173	FGFR1	egl-15	Hartsfield syndrome	larval lethal, L1 arrest)	NA	ClinVar	Wormbase	51530
NP_001167537	NP_001300360	NP_001073378	W577R	W788*	Pathogenic	Phenotypic	27359rs-?	WBVar00090173	FGFR1	egl-15	Hartsfield syndrome	larval lethal, L1 arrest)	NA	ClinVar	Wormbase	51551
NP_001167537	NP_001300360	XP_006509073	W577R	W788*	Pathogenic	Phenotypic	27359rs-?	WBVar00090173	FGFR1	egl-15	Hartsfield syndrome	larval lethal, L1 arrest)	NA	ClinVar	Wormbase	51595
NP_001167537	NP_509842	XP_011240425	W577R	W840*	Pathogenic	Phenotypic	27359rs-?	WBVar00090173	FGFR1	egl-15	Hartsfield syndrome	larval lethal, L1 arrest)	NA	ClinVar	Wormbase	51678
NP_001167537	NP_001300360	XP_006509075	W577R	W788*	Pathogenic	Phenotypic	27359rs-?	WBVar00090173	FGFR1	egl-15	Hartsfield syndrome	larval lethal, L1 arrest)	NA	ClinVar	Wormbase	51529
NP_001167537	NP_001300354	XP_006509075	W577R	W840*	Pathogenic	Phenotypic	27359rs-?	WBVar00090173	FGFR1	egl-15	Hartsfield syndrome	larval lethal, L1 arrest)	NA	ClinVar	Wormbase	51525
NP_001167537	NP_001300354	XP_011240422	W577R	W840*	Pathogenic	Phenotypic	27359rs-?	WBVar00090173	FGFR1	egl-15	Hartsfield syndrome	larval lethal, L1 arrest)	NA	ClinVar	Wormbase	51481
NP_001167537	NP_001024726	NP_034336	W577R	W840*	Pathogenic	Phenotypic	27359rs-?	WBVar00090173	FGFR1	egl-15	Hartsfield syndrome	larval lethal, L1 arrest)	NA	ClinVar	Wormbase	51638
NP_001167537	NP_001024726	XP_006509075	W577R	W840*	Pathogenic	Phenotypic	27359rs-?	WBVar00090173	FGFR1	egl-15	Hartsfield syndrome	larval lethal, L1 arrest)	NA	ClinVar	Wormbase	51528
NP_001167537	NP_001300361	NP_001073377	W577R	W788*	Pathogenic	Phenotypic	27359rs-?	WBVar00090173	FGFR1	egl-15	Hartsfield syndrome	larval lethal, L1 arrest)	NA	ClinVar	Wormbase	51651
NP_001167537	NP_509842	NP_001073377	W577R	W840*	Pathogenic	Phenotypic	27359rs-?	WBVar00090173	FGFR1	egl-15	Hartsfield syndrome	larval lethal, L1 arrest)	NA	ClinVar	Wormbase	51656
NP_001167537	NP_001300354	NP_001073377	W577R	W840*	Pathogenic	Phenotypic	27359rs-?	WBVar00090173	FGFR1	egl-15	Hartsfield syndrome	larval lethal, L1 arrest)	NA	ClinVar	Wormbase	51657
NP_001167537	NP_001024725	XP_011240424	W577R	W840*	Pathogenic	Phenotypic	27359rs-?	WBVar00090173	FGFR1	egl-15	Hartsfield syndrome	larval lethal, L1 arrest)	NA	ClinVar	Wormbase	51614
NP_001167537	NP_001300359	XP_011240425	W577R	W788*	Pathogenic	Phenotypic	27359rs-?	WBVar00090173	FGFR1	egl-15	Hartsfield syndrome	larval lethal, L1 arrest)	NA	ClinVar	Wormbase	51687
NP_001167537	NP_001300357	XP_006509073	W577R	W840*	Pathogenic	Phenotypic	27359rs-?	WBVar00090173	FGFR1	egl-15	Hartsfield syndrome	larval lethal, L1 arrest)	NA	ClinVar	Wormbase	51597
NP_001167537	NP_001024723	XP_011240422	W577R	W788*	Pathogenic	Phenotypic	27359rs-?	WBVar00090173	FGFR1	egl-15	Hartsfield syndrome	larval lethal, L1 arrest)	NA	ClinVar	Wormbase	51486
NP_001167537	NP_001300362	XP_011240424	W577R	W788*	Pathogenic	Phenotypic	27359rs-?	WBVar00090173	FGFR1	egl-15	Hartsfield syndrome	larval lethal, L1 arrest)	NA	ClinVar	Wormbase	51608
NP_001167537	NP_001300359	NP_034336	W577R	W788*	Pathogenic	Phenotypic	27359rs-?	WBVar00090173	FGFR1	egl-15	Hartsfield syndrome	larval lethal, L1 arrest)	NA	ClinVar	Wormbase	51643
NP_001167537	NP_001300357	XP_011240424	W577R	W840*	Pathogenic	Phenotypic	27359rs-?	WBVar00090173	FGFR1	egl-15	Hartsfield syndrome	larval lethal, L1 arrest)	NA	ClinVar	Wormbase	51619
NP_001167537	NP_001300360	XP_011240425	W577R	W788*	Pathogenic	Phenotypic	27359rs-?	WBVar00090173	FGFR1	egl-15	Hartsfield syndrome	larval lethal, L1 arrest)	NA	ClinVar	Wormbase	51683
NP_001167537	NP_001300362	NP_001073377	W577R	W788*	Pathogenic	Phenotypic	27359rs-?	WBVar00090173	FGFR1	egl-15	Hartsfield syndrome	larval lethal, L1 arrest)	NA	ClinVar	Wormbase	51652
NP_001167537	NP_001300356	XP_011240424	W577R	W840*	Pathogenic	Phenotypic	27359rs-?	WBVar00090173	FGFR1	egl-15	Hartsfield syndrome	larval lethal, L1 arrest)	NA	ClinVar	Wormbase	51622
NP_001167537	NP_001300360	XP_011240422	W577R	W788*	Pathogenic	Phenotypic	27359rs-?	WBVar00090173	FGFR1	egl-15	Hartsfield syndrome	larval lethal, L1 arrest)	NA	ClinVar	Wormbase	51485
NP_001167537	NP_001300359	NP_001073378	W577R	W788*	Pathogenic	Phenotypic	27359rs-?	WBVar00090173	FGFR1	egl-15	Hartsfield syndrome	larval lethal, L1 arrest)	NA	ClinVar	Wormbase	51555
NP_001167537	NP_001024725	XP_006509073	W577R	W840*	Pathogenic	Phenotypic	27359rs-?	WBVar00090173	FGFR1	egl-15	Hartsfield syndrome	larval lethal, L1 arrest)	NA	ClinVar	Wormbase	51592
NP_001167537	NP_001300356	NP_001073378	W577R	W840*	Pathogenic	Phenotypic	27359rs-?	WBVar00090173	FGFR1	egl-15	Hartsfield syndrome	larval lethal, L1 arrest)	NA	ClinVar	Wormbase	51556
NP_001167537	NP_001300358	NP_034336	W577R	W788*	Pathogenic	Phenotypic	27359rs-?	WBVar00090173	FGFR1	egl-15	Hartsfield syndrome	larval lethal, L1 arrest)	NA	ClinVar	Wormbase	51642
NP_001167537	NP_001300358	XP_011240424	W577R	W788*	Pathogenic	Phenotypic	27359rs-?	WBVar00090173	FGFR1	egl-15	Hartsfield syndrome	larval lethal, L1 arrest)	NA	ClinVar	Wormbase	51620
NP_001167537	NP_001024723	NP_034336	W577R	W788*	Pathogenic	Phenotypic	27359rs-?	WBVar00090173	FGFR1	egl-15	Hartsfield syndrome	larval lethal, L1 arrest)	NA	ClinVar	Wormbase	51640
NP_001167537	NP_001300358	XP_011240423	W577R	W788*	Pathogenic	Phenotypic	27359rs-?	WBVar00090173	FGFR1	egl-15	Hartsfield syndrome	larval lethal, L1 arrest)	NA	ClinVar	Wormbase	51510
NP_001167537	NP_001300358	XP_006509073	W577R	W788*	Pathogenic	Phenotypic	27359rs-?	WBVar00090173	FGFR1	egl-15	Hartsfield syndrome	larval lethal, L1 arrest)	NA	ClinVar	Wormbase	51598
NP_001167537	NP_001300355	XP_006509073	W577R	W840*	Pathogenic	Phenotypic	27359rs-?	WBVar00090173	FGFR1	egl-15	Hartsfield syndrome	larval lethal, L1 arrest)	NA	ClinVar	Wormbase	51593
NP_001167537	NP_001300361	XP_011240425	W577R	W788*	Pathogenic	Phenotypic	27359rs-?	WBVar00090173	FGFR1	egl-15	Hartsfield syndrome	larval lethal, L1 arrest)	NA	ClinVar	Wormbase	51673
NP_001167537	NP_001024726	XP_011240423	W577R	W840*	Pathogenic	Phenotypic	27359rs-?	WBVar00090173	FGFR1	egl-15	Hartsfield syndrome	larval lethal, L1 arrest)	NA	ClinVar	Wormbase	51506
NP_001167537	NP_001024723	NP_001073378	W577R	W788*	Pathogenic	Phenotypic	27359rs-?	WBVar00090173	FGFR1	egl-15	Hartsfield syndrome	larval lethal, L1 arrest)	NA	ClinVar	Wormbase	51552
NP_001167537	NP_001300356	XP_011240425	W577R	W840*	Pathogenic	Phenotypic	27359rs-?	WBVar00090173	FGFR1	egl-15	Hartsfield syndrome	larval lethal, L1 arrest)	NA	ClinVar	Wormbase	51688
NP_001167537	NP_001300355	XP_011240425	W577R	W840*	Pathogenic	Phenotypic	27359rs-?	WBVar00090173	FGFR1	egl-15	Hartsfield syndrome	larval lethal, L1 arrest)	NA	ClinVar	Wormbase	51681
NP_001167537	NP_001300358	XP_006509075	W577R	W788*	Pathogenic	Phenotypic	27359rs-?	WBVar00090173	FGFR1	egl-15	Hartsfield syndrome	larval lethal, L1 arrest)	NA	ClinVar	Wormbase	51532
NP_001167537	NP_001300356	XP_006509075	W577R	W840*	Pathogenic	Phenotypic	27359rs-?	WBVar00090173	FGFR1	egl-15	Hartsfield syndrome	larval lethal, L1 arrest)	NA	ClinVar	Wormbase	51534
NP_001167537	NP_001024725	XP_006509076	W577R	W840*	Pathogenic	Phenotypic	27359rs-?	WBVar00090173	FGFR1	egl-15	Hartsfield syndrome	larval lethal, L1 arrest)	NA	ClinVar	Wormbase	51570
NP_001167537	NP_001300359	NP_001073377	W577R	W788*	Pathogenic	Phenotypic	27359rs-?	WBVar00090173	FGFR1	egl-15	Hartsfield syndrome	larval lethal, L1 arrest)	NA	ClinVar	Wormbase	51665
NP_001167537	NP_001300358	NP_001073377	W577R	W788*	Pathogenic	Phenotypic	27359rs-?	WBVar00090173	FGFR1	egl-15	Hartsfield syndrome	larval lethal, L1 arrest)	NA	ClinVar	Wormbase	51664
NP_001167537	NP_001300364	XP_011240425	W577R	W788*	Pathogenic	Phenotypic	27359rs-?	WBVar00090173	FGFR1	egl-15	Hartsfield syndrome	larval lethal, L1 arrest)	NA	ClinVar	Wormbase	51677
NP_001167537	NP_001300357	XP_011240423	W577R	W840*	Pathogenic	Phenotypic	27359rs-?	WBVar00090173	FGFR1	egl-15	Hartsfield syndrome	larval lethal, L1 arrest)	NA	ClinVar	Wormbase	51509
NP_001167537	NP_001300362	XP_006509076	W577R	W788*	Pathogenic	Phenotypic	27359rs-?	WBVar00090173	FGFR1	egl-15	Hartsfield syndrome	larval lethal, L1 arrest)	NA	ClinVar	Wormbase	51564
NP_001167537	NP_001300357	NP_001073378	W577R	W840*	Pathogenic	Phenotypic	27359rs-?	WBVar00090173	FGFR1	egl-15	Hartsfield syndrome	larval lethal, L1 arrest)	NA	ClinVar	Wormbase	51553
NP_001167537	NP_001024726	NP_001073378	W577R	W840*	Pathogenic	Phenotypic	27359rs-?	WBVar00090173	FGFR1	egl-15	Hartsfield syndrome	larval lethal, L1 arrest)	NA	ClinVar	Wormbase	51550
NP_001167537	NP_001300362	XP_011240423	W577R	W788*	Pathogenic	Phenotypic	27359rs-?	WBVar00090173	FGFR1	egl-15	Hartsfield syndrome	larval lethal, L1 arrest)	NA	ClinVar	Wormbase	51498
NP_001167537	NP_001300361	NP_034336	W577R	W788*	Pathogenic	Phenotypic	27359rs-?	WBVar00090173	FGFR1	egl-15	Hartsfield syndrome	larval lethal, L1 arrest)	NA	ClinVar	Wormbase	51629
NP_001167537	NP_001300361	XP_006509075	W577R	W788*	Pathogenic	Phenotypic	27359rs-?	WBVar00090173	FGFR1	egl-15	Hartsfield syndrome	larval lethal, L1 arrest)	NA	ClinVar	Wormbase	51519
NP_001167537	NP_001300354	XP_006509073	W577R	W840*	Pathogenic	Phenotypic	27359rs-?	WBVar00090173	FGFR1	egl-15	Hartsfield syndrome	larval lethal, L1 arrest)	NA	ClinVar	Wormbase	51591
NP_001167537	NP_509842	XP_006509076	W577R	W840*	Pathogenic	Phenotypic	27359rs-?	WBVar00090173	FGFR1	egl-15	Hartsfield syndrome	larval lethal, L1 arrest)	NA	ClinVar	Wormbase	51568
NP_001167537	NP_509842	XP_011240422	W577R	W840*	Pathogenic	Phenotypic	27359rs-?	WBVar00090173	FGFR1	egl-15	Hartsfield syndrome	larval lethal, L1 arrest)	NA	ClinVar	Wormbase	51480
NP_001167537	NP_001024725	XP_011240422	W577R	W840*	Pathogenic	Phenotypic	27359rs-?	WBVar00090173	FGFR1	egl-15	Hartsfield syndrome	larval lethal, L1 arrest)	NA	ClinVar	Wormbase	51482
NP_001167537	NP_001024723	XP_011240424	W577R	W788*	Pathogenic	Phenotypic	27359rs-?	WBVar00090173	FGFR1	egl-15	Hartsfield syndrome	larval lethal, L1 arrest)	NA	ClinVar	Wormbase	51618
NP_001167537	NP_509842	XP_011240424	W577R	W840*	Pathogenic	Phenotypic	27359rs-?	WBVar00090173	FGFR1	egl-15	Hartsfield syndrome	larval lethal, L1 arrest)	NA	ClinVar	Wormbase	51612
NP_001167537	NP_001300359	XP_011240422	W577R	W788*	Pathogenic	Phenotypic	27359rs-?	WBVar00090173	FGFR1	egl-15	Hartsfield syndrome	larval lethal, L1 arrest)	NA	ClinVar	Wormbase	51489
NP_001167537	NP_001300357	NP_034336	W577R	W840*	Pathogenic	Phenotypic	27359rs-?	WBVar00090173	FGFR1	egl-15	Hartsfield syndrome	larval lethal, L1 arrest)	NA	ClinVar	Wormbase	51641
NP_001167537	NP_001300356	XP_011240422	W577R	W840*	Pathogenic	Phenotypic	27359rs-?	WBVar00090173	FGFR1	egl-15	Hartsfield syndrome	larval lethal, L1 arrest)	NA	ClinVar	Wormbase	51490
NP_001167537	NP_001024724	NP_001073378	W577R	W840*	Pathogenic	Phenotypic	27359rs-?	WBVar00090173	FGFR1	egl-15	Hartsfield syndrome	larval lethal, L1 arrest)	NA	ClinVar	Wormbase	51544
NP_001167537	NP_001024726	NP_001073377	W577R	W840*	Pathogenic	Phenotypic	27359rs-?	WBVar00090173	FGFR1	egl-15	Hartsfield syndrome	larval lethal, L1 arrest)	NA	ClinVar	Wormbase	51660
NP_001167537	NP_001024724	XP_006509073	W577R	W840*	Pathogenic	Phenotypic	27359rs-?	WBVar00090173	FGFR1	egl-15	Hartsfield syndrome	larval lethal, L1 arrest)	NA	ClinVar	Wormbase	51588
NP_001167537	NP_001300355	XP_006509076	W577R	W840*	Pathogenic	Phenotypic	27359rs-?	WBVar00090173	FGFR1	egl-15	Hartsfield syndrome	larval lethal, L1 arrest)	NA	ClinVar	Wormbase	51571
NP_001167537	NP_001300360	NP_001073377	W577R	W788*	Pathogenic	Phenotypic	27359rs-?	WBVar00090173	FGFR1	egl-15	Hartsfield syndrome	larval lethal, L1 arrest)	NA	ClinVar	Wormbase	51661
NP_001167537	NP_001300355	NP_001073377	W577R	W840*	Pathogenic	Phenotypic	27359rs-?	WBVar00090173	FGFR1	egl-15	Hartsfield syndrome	larval lethal, L1 arrest)	NA	ClinVar	Wormbase	51659
NP_001167537	NP_001024725	NP_001073378	W577R	W840*	Pathogenic	Phenotypic	27359rs-?	WBVar00090173	FGFR1	egl-15	Hartsfield syndrome	larval lethal, L1 arrest)	NA	ClinVar	Wormbase	51548
NP_001167537	NP_001300354	XP_011240424	W577R	W840*	Pathogenic	Phenotypic	27359rs-?	WBVar00090173	FGFR1	egl-15	Hartsfield syndrome	larval lethal, L1 arrest)	NA	ClinVar	Wormbase	51613
NP_001167537	NP_001300354	NP_034336	W577R	W840*	Pathogenic	Phenotypic	27359rs-?	WBVar00090173	FGFR1	egl-15	Hartsfield syndrome	larval lethal, L1 arrest)	NA	ClinVar	Wormbase	51635
NP_001167537	NP_001300355	XP_011240423	W577R	W840*	Pathogenic	Phenotypic	27359rs-?	WBVar00090173	FGFR1	egl-15	Hartsfield syndrome	larval lethal, L1 arrest)	NA	ClinVar	Wormbase	51505
NP_001167537	NP_001024724	XP_006509075	W577R	W840*	Pathogenic	Phenotypic	27359rs-?	WBVar00090173	FGFR1	egl-15	Hartsfield syndrome	larval lethal, L1 arrest)	NA	ClinVar	Wormbase	51522
NP_001167537	NP_001300358	XP_011240425	W577R	W788*	Pathogenic	Phenotypic	27359rs-?	WBVar00090173	FGFR1	egl-15	Hartsfield syndrome	larval lethal, L1 arrest)	NA	ClinVar	Wormbase	51686
NP_001167537	NP_001300362	NP_001073378	W577R	W788*	Pathogenic	Phenotypic	27359rs-?	WBVar00090173	FGFR1	egl-15	Hartsfield syndrome	larval lethal, L1 arrest)	NA	ClinVar	Wormbase	51542
NP_001167537	NP_001300363	NP_034336	W577R	W788*	Pathogenic	Phenotypic	27359rs-?	WBVar00090173	FGFR1	egl-15	Hartsfield syndrome	larval lethal, L1 arrest)	NA	ClinVar	Wormbase	51631
NP_001167537	NP_001024724	NP_001073377	W577R	W840*	Pathogenic	Phenotypic	27359rs-?	WBVar00090173	FGFR1	egl-15	Hartsfield syndrome	larval lethal, L1 arrest)	NA	ClinVar	Wormbase	51654
NP_001167537	NP_001300364	XP_011240422	W577R	W788*	Pathogenic	Phenotypic	27359rs-?	WBVar00090173	FGFR1	egl-15	Hartsfield syndrome	larval lethal, L1 arrest)	NA	ClinVar	Wormbase	51479
NP_001167537	NP_001300360	XP_006509076	W577R	W788*	Pathogenic	Phenotypic	27359rs-?	WBVar00090173	FGFR1	egl-15	Hartsfield syndrome	larval lethal, L1 arrest)	NA	ClinVar	Wormbase	51573
NP_001167537	NP_001024725	NP_034336	W577R	W840*	Pathogenic	Phenotypic	27359rs-?	WBVar00090173	FGFR1	egl-15	Hartsfield syndrome	larval lethal, L1 arrest)	NA	ClinVar	Wormbase	51636
NP_001167537	NP_001024723	XP_011240423	W577R	W788*	Pathogenic	Phenotypic	27359rs-?	WBVar00090173	FGFR1	egl-15	Hartsfield syndrome	larval lethal, L1 arrest)	NA	ClinVar	Wormbase	51508
NP_001167537	NP_001024725	XP_011240423	W577R	W840*	Pathogenic	Phenotypic	27359rs-?	WBVar00090173	FGFR1	egl-15	Hartsfield syndrome	larval lethal, L1 arrest)	NA	ClinVar	Wormbase	51504
NP_001167537	NP_001300354	NP_001073378	W577R	W840*	Pathogenic	Phenotypic	27359rs-?	WBVar00090173	FGFR1	egl-15	Hartsfield syndrome	larval lethal, L1 arrest)	NA	ClinVar	Wormbase	51547
NP_001167537	NP_001300354	XP_011240423	W577R	W840*	Pathogenic	Phenotypic	27359rs-?	WBVar00090173	FGFR1	egl-15	Hartsfield syndrome	larval lethal, L1 arrest)	NA	ClinVar	Wormbase	51503
NP_001167537	NP_001300355	NP_001073378	W577R	W840*	Pathogenic	Phenotypic	27359rs-?	WBVar00090173	FGFR1	egl-15	Hartsfield syndrome	larval lethal, L1 arrest)	NA	ClinVar	Wormbase	51549
NP_001167537	NP_001300359	XP_006509075	W577R	W788*	Pathogenic	Phenotypic	27359rs-?	WBVar00090173	FGFR1	egl-15	Hartsfield syndrome	larval lethal, L1 arrest)	NA	ClinVar	Wormbase	51533
NP_001167537	NP_001300361	XP_006509073	W577R	W788*	Pathogenic	Phenotypic	27359rs-?	WBVar00090173	FGFR1	egl-15	Hartsfield syndrome	larval lethal, L1 arrest)	NA	ClinVar	Wormbase	51585
NP_001167537	NP_509842	XP_006509073	W577R	W840*	Pathogenic	Phenotypic	27359rs-?	WBVar00090173	FGFR1	egl-15	Hartsfield syndrome	larval lethal, L1 arrest)	NA	ClinVar	Wormbase	51590
NP_001167537	NP_001024723	XP_011240425	W577R	W788*	Pathogenic	Phenotypic	27359rs-?	WBVar00090173	FGFR1	egl-15	Hartsfield syndrome	larval lethal, L1 arrest)	NA	ClinVar	Wormbase	51684
NP_001167537	NP_001024725	NP_001073377	W577R	W840*	Pathogenic	Phenotypic	27359rs-?	WBVar00090173	FGFR1	egl-15	Hartsfield syndrome	larval lethal, L1 arrest)	NA	ClinVar	Wormbase	51658
NP_001167537	NP_001300355	XP_006509075	W577R	W840*	Pathogenic	Phenotypic	27359rs-?	WBVar00090173	FGFR1	egl-15	Hartsfield syndrome	larval lethal, L1 arrest)	NA	ClinVar	Wormbase	51527
NP_001167537	NP_001024726	XP_011240425	W577R	W840*	Pathogenic	Phenotypic	27359rs-?	WBVar00090173	FGFR1	egl-15	Hartsfield syndrome	larval lethal, L1 arrest)	NA	ClinVar	Wormbase	51682
NP_001167537	NP_001300363	XP_006509076	W577R	W788*	Pathogenic	Phenotypic	27359rs-?	WBVar00090173	FGFR1	egl-15	Hartsfield syndrome	larval lethal, L1 arrest)	NA	ClinVar	Wormbase	51565
NP_001167537	NP_001300362	NP_034336	W577R	W788*	Pathogenic	Phenotypic	27359rs-?	WBVar00090173	FGFR1	egl-15	Hartsfield syndrome	larval lethal, L1 arrest)	NA	ClinVar	Wormbase	51630
NP_001167537	NP_001300356	XP_011240423	W577R	W840*	Pathogenic	Phenotypic	27359rs-?	WBVar00090173	FGFR1	egl-15	Hartsfield syndrome	larval lethal, L1 arrest)	NA	ClinVar	Wormbase	51512
NP_001167537	NP_001300355	XP_011240422	W577R	W840*	Pathogenic	Phenotypic	27359rs-?	WBVar00090173	FGFR1	egl-15	Hartsfield syndrome	larval lethal, L1 arrest)	NA	ClinVar	Wormbase	51483
NP_001167537	NP_001024723	XP_006509076	W577R	W788*	Pathogenic	Phenotypic	27359rs-?	WBVar00090173	FGFR1	egl-15	Hartsfield syndrome	larval lethal, L1 arrest)	NA	ClinVar	Wormbase	51574
NP_001167537	NP_001300363	NP_001073378	W577R	W788*	Pathogenic	Phenotypic	27359rs-?	WBVar00090173	FGFR1	egl-15	Hartsfield syndrome	larval lethal, L1 arrest)	NA	ClinVar	Wormbase	51543
NP_001167537	NP_001300361	XP_011240423	W577R	W788*	Pathogenic	Phenotypic	27359rs-?	WBVar00090173	FGFR1	egl-15	Hartsfield syndrome	larval lethal, L1 arrest)	NA	ClinVar	Wormbase	51497
NP_001167537	NP_001300364	XP_011240424	W577R	W788*	Pathogenic	Phenotypic	27359rs-?	WBVar00090173	FGFR1	egl-15	Hartsfield syndrome	larval lethal, L1 arrest)	NA	ClinVar	Wormbase	51611
NP_001167537	NP_001300357	XP_011240422	W577R	W840*	Pathogenic	Phenotypic	27359rs-?	WBVar00090173	FGFR1	egl-15	Hartsfield syndrome	larval lethal, L1 arrest)	NA	ClinVar	Wormbase	51487
NP_001167537	NP_001300363	XP_011240425	W577R	W788*	Pathogenic	Phenotypic	27359rs-?	WBVar00090173	FGFR1	egl-15	Hartsfield syndrome	larval lethal, L1 arrest)	NA	ClinVar	Wormbase	51675
NP_001167537	NP_001300364	NP_034336	W577R	W788*	Pathogenic	Phenotypic	27359rs-?	WBVar00090173	FGFR1	egl-15	Hartsfield syndrome	larval lethal, L1 arrest)	NA	ClinVar	Wormbase	51633
NP_001167537	NP_001300364	XP_006509075	W577R	W788*	Pathogenic	Phenotypic	27359rs-?	WBVar00090173	FGFR1	egl-15	Hartsfield syndrome	larval lethal, L1 arrest)	NA	ClinVar	Wormbase	51523
NP_001167537	NP_001024724	XP_006509076	W577R	W840*	Pathogenic	Phenotypic	27359rs-?	WBVar00090173	FGFR1	egl-15	Hartsfield syndrome	larval lethal, L1 arrest)	NA	ClinVar	Wormbase	51566
NP_001167537	NP_001300358	XP_006509076	W577R	W788*	Pathogenic	Phenotypic	27359rs-?	WBVar00090173	FGFR1	egl-15	Hartsfield syndrome	larval lethal, L1 arrest)	NA	ClinVar	Wormbase	51576
NP_001167537	NP_001024726	XP_011240422	W577R	W840*	Pathogenic	Phenotypic	27359rs-?	WBVar00090173	FGFR1	egl-15	Hartsfield syndrome	larval lethal, L1 arrest)	NA	ClinVar	Wormbase	51484
NP_001167537	NP_001300357	NP_001073377	W577R	W840*	Pathogenic	Phenotypic	27359rs-?	WBVar00090173	FGFR1	egl-15	Hartsfield syndrome	larval lethal, L1 arrest)	NA	ClinVar	Wormbase	51663
NP_001167537	NP_001300357	XP_006509075	W577R	W840*	Pathogenic	Phenotypic	27359rs-?	WBVar00090173	FGFR1	egl-15	Hartsfield syndrome	larval lethal, L1 arrest)	NA	ClinVar	Wormbase	51531
NP_001167537	NP_001300363	XP_006509075	W577R	W788*	Pathogenic	Phenotypic	27359rs-?	WBVar00090173	FGFR1	egl-15	Hartsfield syndrome	larval lethal, L1 arrest)	NA	ClinVar	Wormbase	51521
NP_001167537	NP_001300362	XP_006509075	W577R	W788*	Pathogenic	Phenotypic	27359rs-?	WBVar00090173	FGFR1	egl-15	Hartsfield syndrome	larval lethal, L1 arrest)	NA	ClinVar	Wormbase	51520
NP_001167537	NP_001300363	XP_011240424	W577R	W788*	Pathogenic	Phenotypic	27359rs-?	WBVar00090173	FGFR1	egl-15	Hartsfield syndrome	larval lethal, L1 arrest)	NA	ClinVar	Wormbase	51609
NP_001167537	NP_001300364	XP_006509073	W577R	W788*	Pathogenic	Phenotypic	27359rs-?	WBVar00090173	FGFR1	egl-15	Hartsfield syndrome	larval lethal, L1 arrest)	NA	ClinVar	Wormbase	51589
NP_001167537	NP_001300363	XP_011240422	W577R	W788*	Pathogenic	Phenotypic	27359rs-?	WBVar00090173	FGFR1	egl-15	Hartsfield syndrome	larval lethal, L1 arrest)	NA	ClinVar	Wormbase	51477
NP_001167537	NP_001300363	XP_011240423	W577R	W788*	Pathogenic	Phenotypic	27359rs-?	WBVar00090173	FGFR1	egl-15	Hartsfield syndrome	larval lethal, L1 arrest)	NA	ClinVar	Wormbase	51499
NP_001167537	NP_001300356	XP_006509073	W577R	W840*	Pathogenic	Phenotypic	27359rs-?	WBVar00090173	FGFR1	egl-15	Hartsfield syndrome	larval lethal, L1 arrest)	NA	ClinVar	Wormbase	51600
NP_001167537	NP_001300363	NP_001073377	W577R	W788*	Pathogenic	Phenotypic	27359rs-?	WBVar00090173	FGFR1	egl-15	Hartsfield syndrome	larval lethal, L1 arrest)	NA	ClinVar	Wormbase	51653
NP_001167537	NP_001300355	XP_011240424	W577R	W840*	Pathogenic	Phenotypic	27359rs-?	WBVar00090173	FGFR1	egl-15	Hartsfield syndrome	larval lethal, L1 arrest)	NA	ClinVar	Wormbase	51615
NP_001167537	NP_001300364	XP_006509076	W577R	W788*	Pathogenic	Phenotypic	27359rs-?	WBVar00090173	FGFR1	egl-15	Hartsfield syndrome	larval lethal, L1 arrest)	NA	ClinVar	Wormbase	51567
NP_001167537	NP_001300364	NP_001073377	W577R	W788*	Pathogenic	Phenotypic	27359rs-?	WBVar00090173	FGFR1	egl-15	Hartsfield syndrome	larval lethal, L1 arrest)	NA	ClinVar	Wormbase	51655
NP_001167537	NP_001300355	NP_034336	W577R	W840*	Pathogenic	Phenotypic	27359rs-?	WBVar00090173	FGFR1	egl-15	Hartsfield syndrome	larval lethal, L1 arrest)	NA	ClinVar	Wormbase	51637
NP_001167537	NP_001300359	XP_006509076	W577R	W788*	Pathogenic	Phenotypic	27359rs-?	WBVar00090173	FGFR1	egl-15	Hartsfield syndrome	larval lethal, L1 arrest)	NA	ClinVar	Wormbase	51577
NP_001167537	NP_001300364	NP_001073378	W577R	W788*	Pathogenic	Phenotypic	27359rs-?	WBVar00090173	FGFR1	egl-15	Hartsfield syndrome	larval lethal, L1 arrest)	NA	ClinVar	Wormbase	51545
NP_001167537	NP_001300363	XP_006509073	W577R	W788*	Pathogenic	Phenotypic	27359rs-?	WBVar00090173	FGFR1	egl-15	Hartsfield syndrome	larval lethal, L1 arrest)	NA	ClinVar	Wormbase	51587
NP_001167537	NP_001300364	XP_011240423	W577R	W788*	Pathogenic	Phenotypic	27359rs-?	WBVar00090173	FGFR1	egl-15	Hartsfield syndrome	larval lethal, L1 arrest)	NA	ClinVar	Wormbase	51501
NP_001167537	NP_001300361	XP_011240424	W577R	W788*	Pathogenic	Phenotypic	27359rs-?	WBVar00090173	FGFR1	egl-15	Hartsfield syndrome	larval lethal, L1 arrest)	NA	ClinVar	Wormbase	51607
NP_001167537	NP_001300359	XP_011240423	W577R	W788*	Pathogenic	Phenotypic	27359rs-?	WBVar00090173	FGFR1	egl-15	Hartsfield syndrome	larval lethal, L1 arrest)	NA	ClinVar	Wormbase	51511
NP_001167537	NP_001300357	XP_006509076	W577R	W840*	Pathogenic	Phenotypic	27359rs-?	WBVar00090173	FGFR1	egl-15	Hartsfield syndrome	larval lethal, L1 arrest)	NA	ClinVar	Wormbase	51575
NP_001167537	NP_001024723	NP_001073377	W577R	W788*	Pathogenic	Phenotypic	27359rs-?	WBVar00090173	FGFR1	egl-15	Hartsfield syndrome	larval lethal, L1 arrest)	NA	ClinVar	Wormbase	51662
NP_075598	NP_001300361	XP_006509075	D641N	D763N	Pathogenic	Phenotypic	rs1554548253	WBVar00090182	FGFR1	egl-15	Hartsfield syndrome	larval lethal	NA	ClinVar	Wormbase	301576
NP_075598	NP_001024723	XP_006509073	D641N	D763N	Pathogenic	Phenotypic	rs1554548253	WBVar00090182	FGFR1	egl-15	Hartsfield syndrome	larval lethal	NA	ClinVar	Wormbase	301653
NP_075598	NP_001300362	XP_011240424	D641N	D763N	Pathogenic	Phenotypic	rs1554548253	WBVar00090182	FGFR1	egl-15	Hartsfield syndrome	larval lethal	NA	ClinVar	Wormbase	301665
NP_075598	NP_001300362	NP_001073378	D641N	D763N	Pathogenic	Phenotypic	rs1554548253	WBVar00090182	FGFR1	egl-15	Hartsfield syndrome	larval lethal	NA	ClinVar	Wormbase	301599
NP_075598	NP_001024723	NP_034336	D641N	D763N	Pathogenic	Phenotypic	rs1554548253	WBVar00090182	FGFR1	egl-15	Hartsfield syndrome	larval lethal	NA	ClinVar	Wormbase	301697
NP_075598	NP_001300361	XP_011240422	D641N	D763N	Pathogenic	Phenotypic	rs1554548253	WBVar00090182	FGFR1	egl-15	Hartsfield syndrome	larval lethal	NA	ClinVar	Wormbase	301532
NP_075598	NP_001300356	NP_034336	D641N	D815N	Pathogenic	Phenotypic	rs1554548253	WBVar00090182	FGFR1	egl-15	Hartsfield syndrome	larval lethal	NA	ClinVar	Wormbase	301701
NP_075598	NP_001024723	XP_006509075	D641N	D763N	Pathogenic	Phenotypic	rs1554548253	WBVar00090182	FGFR1	egl-15	Hartsfield syndrome	larval lethal	NA	ClinVar	Wormbase	301587
NP_075598	NP_001300362	XP_006509073	D641N	D763N	Pathogenic	Phenotypic	rs1554548253	WBVar00090182	FGFR1	egl-15	Hartsfield syndrome	larval lethal	NA	ClinVar	Wormbase	301643
NP_075598	NP_001300362	XP_006509076	D641N	D763N	Pathogenic	Phenotypic	rs1554548253	WBVar00090182	FGFR1	egl-15	Hartsfield syndrome	larval lethal	NA	ClinVar	Wormbase	301621
NP_075598	NP_001300360	XP_011240423	D641N	D763N	Pathogenic	Phenotypic	rs1554548253	WBVar00090182	FGFR1	egl-15	Hartsfield syndrome	larval lethal	NA	ClinVar	Wormbase	301564
NP_075598	NP_001300356	XP_011240423	D641N	D815N	Pathogenic	Phenotypic	rs1554548253	WBVar00090182	FGFR1	egl-15	Hartsfield syndrome	larval lethal	NA	ClinVar	Wormbase	301569
NP_075598	NP_001300356	XP_006509076	D641N	D815N	Pathogenic	Phenotypic	rs1554548253	WBVar00090182	FGFR1	egl-15	Hartsfield syndrome	larval lethal	NA	ClinVar	Wormbase	301635
NP_075598	NP_001300361	XP_011240424	D641N	D763N	Pathogenic	Phenotypic	rs1554548253	WBVar00090182	FGFR1	egl-15	Hartsfield syndrome	larval lethal	NA	ClinVar	Wormbase	301664
NP_075598	NP_001300356	XP_006509073	D641N	D815N	Pathogenic	Phenotypic	rs1554548253	WBVar00090182	FGFR1	egl-15	Hartsfield syndrome	larval lethal	NA	ClinVar	Wormbase	301657
NP_075598	NP_001024723	NP_001073378	D641N	D763N	Pathogenic	Phenotypic	rs1554548253	WBVar00090182	FGFR1	egl-15	Hartsfield syndrome	larval lethal	NA	ClinVar	Wormbase	301609
NP_075598	NP_001300361	XP_006509073	D641N	D763N	Pathogenic	Phenotypic	rs1554548253	WBVar00090182	FGFR1	egl-15	Hartsfield syndrome	larval lethal	NA	ClinVar	Wormbase	301642
NP_075598	NP_001024723	XP_006509076	D641N	D763N	Pathogenic	Phenotypic	rs1554548253	WBVar00090182	FGFR1	egl-15	Hartsfield syndrome	larval lethal	NA	ClinVar	Wormbase	301631
NP_075598	NP_001024723	XP_011240424	D641N	D763N	Pathogenic	Phenotypic	rs1554548253	WBVar00090182	FGFR1	egl-15	Hartsfield syndrome	larval lethal	NA	ClinVar	Wormbase	301675
NP_075598	NP_001300356	XP_011240422	D641N	D815N	Pathogenic	Phenotypic	rs1554548253	WBVar00090182	FGFR1	egl-15	Hartsfield syndrome	larval lethal	NA	ClinVar	Wormbase	301547
NP_075598	NP_001300354	NP_001073378	D641N	D815N	Pathogenic	Phenotypic	rs1554548253	WBVar00090182	FGFR1	egl-15	Hartsfield syndrome	larval lethal	NA	ClinVar	Wormbase	301604
NP_075598	NP_001300362	NP_034336	D641N	D763N	Pathogenic	Phenotypic	rs1554548253	WBVar00090182	FGFR1	egl-15	Hartsfield syndrome	larval lethal	NA	ClinVar	Wormbase	301687
NP_075598	NP_001024723	NP_001073377	D641N	D763N	Pathogenic	Phenotypic	rs1554548253	WBVar00090182	FGFR1	egl-15	Hartsfield syndrome	larval lethal	NA	ClinVar	Wormbase	301719
NP_075598	NP_001300362	XP_006509075	D641N	D763N	Pathogenic	Phenotypic	rs1554548253	WBVar00090182	FGFR1	egl-15	Hartsfield syndrome	larval lethal	NA	ClinVar	Wormbase	301577
NP_075598	NP_001024723	XP_011240425	D641N	D763N	Pathogenic	Phenotypic	rs1554548253	WBVar00090182	FGFR1	egl-15	Hartsfield syndrome	larval lethal	NA	ClinVar	Wormbase	301741
NP_075598	NP_001024726	NP_034336	D641N	D815N	Pathogenic	Phenotypic	rs1554548253	WBVar00090182	FGFR1	egl-15	Hartsfield syndrome	larval lethal	NA	ClinVar	Wormbase	301695
NP_075598	NP_001024723	XP_011240423	D641N	D763N	Pathogenic	Phenotypic	rs1554548253	WBVar00090182	FGFR1	egl-15	Hartsfield syndrome	larval lethal	NA	ClinVar	Wormbase	301565
NP_075598	NP_001300362	NP_001073377	D641N	D763N	Pathogenic	Phenotypic	rs1554548253	WBVar00090182	FGFR1	egl-15	Hartsfield syndrome	larval lethal	NA	ClinVar	Wormbase	301709
NP_075598	NP_001300356	NP_001073378	D641N	D815N	Pathogenic	Phenotypic	rs1554548253	WBVar00090182	FGFR1	egl-15	Hartsfield syndrome	larval lethal	NA	ClinVar	Wormbase	301613
NP_075598	NP_001300354	XP_006509075	D641N	D815N	Pathogenic	Phenotypic	rs1554548253	WBVar00090182	FGFR1	egl-15	Hartsfield syndrome	larval lethal	NA	ClinVar	Wormbase	301582
NP_075598	NP_001024726	XP_006509073	D641N	D815N	Pathogenic	Phenotypic	rs1554548253	WBVar00090182	FGFR1	egl-15	Hartsfield syndrome	larval lethal	NA	ClinVar	Wormbase	301651
NP_075598	NP_001300355	NP_034336	D641N	D815N	Pathogenic	Phenotypic	rs1554548253	WBVar00090182	FGFR1	egl-15	Hartsfield syndrome	larval lethal	NA	ClinVar	Wormbase	301694
NP_075598	NP_001300362	XP_011240423	D641N	D763N	Pathogenic	Phenotypic	rs1554548253	WBVar00090182	FGFR1	egl-15	Hartsfield syndrome	larval lethal	NA	ClinVar	Wormbase	301555
NP_075598	NP_001024726	XP_011240424	D641N	D815N	Pathogenic	Phenotypic	rs1554548253	WBVar00090182	FGFR1	egl-15	Hartsfield syndrome	larval lethal	NA	ClinVar	Wormbase	301673
NP_075598	NP_001024724	XP_011240422	D641N	D815N	Pathogenic	Phenotypic	rs1554548253	WBVar00090182	FGFR1	egl-15	Hartsfield syndrome	larval lethal	NA	ClinVar	Wormbase	301535
NP_075598	NP_001300360	XP_006509076	D641N	D763N	Pathogenic	Phenotypic	rs1554548253	WBVar00090182	FGFR1	egl-15	Hartsfield syndrome	larval lethal	NA	ClinVar	Wormbase	301630
NP_075598	NP_001300354	XP_011240425	D641N	D815N	Pathogenic	Phenotypic	rs1554548253	WBVar00090182	FGFR1	egl-15	Hartsfield syndrome	larval lethal	NA	ClinVar	Wormbase	301736
NP_075598	NP_001300356	XP_011240425	D641N	D815N	Pathogenic	Phenotypic	rs1554548253	WBVar00090182	FGFR1	egl-15	Hartsfield syndrome	larval lethal	NA	ClinVar	Wormbase	301745
NP_075598	NP_001300363	XP_006509076	D641N	D763N	Pathogenic	Phenotypic	rs1554548253	WBVar00090182	FGFR1	egl-15	Hartsfield syndrome	larval lethal	NA	ClinVar	Wormbase	301622
NP_075598	NP_001300356	NP_001073377	D641N	D815N	Pathogenic	Phenotypic	rs1554548253	WBVar00090182	FGFR1	egl-15	Hartsfield syndrome	larval lethal	NA	ClinVar	Wormbase	301723
NP_075598	NP_001024725	NP_001073378	D641N	D815N	Pathogenic	Phenotypic	rs1554548253	WBVar00090182	FGFR1	egl-15	Hartsfield syndrome	larval lethal	NA	ClinVar	Wormbase	301605
NP_075598	NP_001024725	NP_001073377	D641N	D815N	Pathogenic	Phenotypic	rs1554548253	WBVar00090182	FGFR1	egl-15	Hartsfield syndrome	larval lethal	NA	ClinVar	Wormbase	301715
NP_075598	NP_001300362	XP_011240422	D641N	D763N	Pathogenic	Phenotypic	rs1554548253	WBVar00090182	FGFR1	egl-15	Hartsfield syndrome	larval lethal	NA	ClinVar	Wormbase	301533
NP_075598	NP_001024726	XP_006509075	D641N	D815N	Pathogenic	Phenotypic	rs1554548253	WBVar00090182	FGFR1	egl-15	Hartsfield syndrome	larval lethal	NA	ClinVar	Wormbase	301585
NP_075598	NP_001300358	XP_011240424	D641N	D763N	Pathogenic	Phenotypic	rs1554548253	WBVar00090182	FGFR1	egl-15	Hartsfield syndrome	larval lethal	NA	ClinVar	Wormbase	301677
NP_075598	NP_001024725	XP_011240424	D641N	D815N	Pathogenic	Phenotypic	rs1554548253	WBVar00090182	FGFR1	egl-15	Hartsfield syndrome	larval lethal	NA	ClinVar	Wormbase	301671
NP_075598	NP_001024723	XP_011240422	D641N	D763N	Pathogenic	Phenotypic	rs1554548253	WBVar00090182	FGFR1	egl-15	Hartsfield syndrome	larval lethal	NA	ClinVar	Wormbase	301543
NP_075598	NP_001300363	NP_001073377	D641N	D763N	Pathogenic	Phenotypic	rs1554548253	WBVar00090182	FGFR1	egl-15	Hartsfield syndrome	larval lethal	NA	ClinVar	Wormbase	301710
NP_075598	NP_001300355	XP_011240422	D641N	D815N	Pathogenic	Phenotypic	rs1554548253	WBVar00090182	FGFR1	egl-15	Hartsfield syndrome	larval lethal	NA	ClinVar	Wormbase	301540
NP_075598	NP_001300357	XP_011240425	D641N	D815N	Pathogenic	Phenotypic	rs1554548253	WBVar00090182	FGFR1	egl-15	Hartsfield syndrome	larval lethal	NA	ClinVar	Wormbase	301742
NP_075598	NP_001024725	NP_034336	D641N	D815N	Pathogenic	Phenotypic	rs1554548253	WBVar00090182	FGFR1	egl-15	Hartsfield syndrome	larval lethal	NA	ClinVar	Wormbase	301693
NP_075598	NP_001300354	XP_011240424	D641N	D815N	Pathogenic	Phenotypic	rs1554548253	WBVar00090182	FGFR1	egl-15	Hartsfield syndrome	larval lethal	NA	ClinVar	Wormbase	301670
NP_075598	NP_001300357	XP_006509073	D641N	D815N	Pathogenic	Phenotypic	rs1554548253	WBVar00090182	FGFR1	egl-15	Hartsfield syndrome	larval lethal	NA	ClinVar	Wormbase	301654
NP_075598	NP_001024725	XP_006509075	D641N	D815N	Pathogenic	Phenotypic	rs1554548253	WBVar00090182	FGFR1	egl-15	Hartsfield syndrome	larval lethal	NA	ClinVar	Wormbase	301583
NP_075598	NP_001024725	XP_011240425	D641N	D815N	Pathogenic	Phenotypic	rs1554548253	WBVar00090182	FGFR1	egl-15	Hartsfield syndrome	larval lethal	NA	ClinVar	Wormbase	301737
NP_075598	NP_001024725	XP_011240422	D641N	D815N	Pathogenic	Phenotypic	rs1554548253	WBVar00090182	FGFR1	egl-15	Hartsfield syndrome	larval lethal	NA	ClinVar	Wormbase	301539
NP_075598	NP_001300359	XP_006509076	D641N	D763N	Pathogenic	Phenotypic	rs1554548253	WBVar00090182	FGFR1	egl-15	Hartsfield syndrome	larval lethal	NA	ClinVar	Wormbase	301634
NP_075598	NP_001300359	NP_001073377	D641N	D763N	Pathogenic	Phenotypic	rs1554548253	WBVar00090182	FGFR1	egl-15	Hartsfield syndrome	larval lethal	NA	ClinVar	Wormbase	301722
NP_075598	NP_001300360	NP_001073378	D641N	D763N	Pathogenic	Phenotypic	rs1554548253	WBVar00090182	FGFR1	egl-15	Hartsfield syndrome	larval lethal	NA	ClinVar	Wormbase	301608
NP_075598	NP_001300363	XP_011240422	D641N	D763N	Pathogenic	Phenotypic	rs1554548253	WBVar00090182	FGFR1	egl-15	Hartsfield syndrome	larval lethal	NA	ClinVar	Wormbase	301534
NP_075598	NP_001300356	XP_011240424	D641N	D815N	Pathogenic	Phenotypic	rs1554548253	WBVar00090182	FGFR1	egl-15	Hartsfield syndrome	larval lethal	NA	ClinVar	Wormbase	301679
NP_075598	NP_001300355	XP_011240425	D641N	D815N	Pathogenic	Phenotypic	rs1554548253	WBVar00090182	FGFR1	egl-15	Hartsfield syndrome	larval lethal	NA	ClinVar	Wormbase	301738
NP_075598	NP_001300364	XP_011240422	D641N	D763N	Pathogenic	Phenotypic	rs1554548253	WBVar00090182	FGFR1	egl-15	Hartsfield syndrome	larval lethal	NA	ClinVar	Wormbase	301536
NP_075598	NP_001024724	XP_006509073	D641N	D815N	Pathogenic	Phenotypic	rs1554548253	WBVar00090182	FGFR1	egl-15	Hartsfield syndrome	larval lethal	NA	ClinVar	Wormbase	301645
NP_075598	NP_001300360	NP_001073377	D641N	D763N	Pathogenic	Phenotypic	rs1554548253	WBVar00090182	FGFR1	egl-15	Hartsfield syndrome	larval lethal	NA	ClinVar	Wormbase	301718
NP_075598	NP_001024726	XP_011240425	D641N	D815N	Pathogenic	Phenotypic	rs1554548253	WBVar00090182	FGFR1	egl-15	Hartsfield syndrome	larval lethal	NA	ClinVar	Wormbase	301739
NP_075598	NP_001024725	XP_006509073	D641N	D815N	Pathogenic	Phenotypic	rs1554548253	WBVar00090182	FGFR1	egl-15	Hartsfield syndrome	larval lethal	NA	ClinVar	Wormbase	301649
NP_075598	NP_001024725	XP_006509076	D641N	D815N	Pathogenic	Phenotypic	rs1554548253	WBVar00090182	FGFR1	egl-15	Hartsfield syndrome	larval lethal	NA	ClinVar	Wormbase	301627
NP_075598	NP_001300359	NP_001073378	D641N	D763N	Pathogenic	Phenotypic	rs1554548253	WBVar00090182	FGFR1	egl-15	Hartsfield syndrome	larval lethal	NA	ClinVar	Wormbase	301612
NP_075598	NP_001300359	XP_011240423	D641N	D763N	Pathogenic	Phenotypic	rs1554548253	WBVar00090182	FGFR1	egl-15	Hartsfield syndrome	larval lethal	NA	ClinVar	Wormbase	301568
NP_075598	NP_001300358	XP_011240422	D641N	D763N	Pathogenic	Phenotypic	rs1554548253	WBVar00090182	FGFR1	egl-15	Hartsfield syndrome	larval lethal	NA	ClinVar	Wormbase	301545
NP_075598	NP_001300358	NP_034336	D641N	D763N	Pathogenic	Phenotypic	rs1554548253	WBVar00090182	FGFR1	egl-15	Hartsfield syndrome	larval lethal	NA	ClinVar	Wormbase	301699
NP_075598	NP_001300360	XP_011240422	D641N	D763N	Pathogenic	Phenotypic	rs1554548253	WBVar00090182	FGFR1	egl-15	Hartsfield syndrome	larval lethal	NA	ClinVar	Wormbase	301542
NP_075598	NP_001300360	XP_006509075	D641N	D763N	Pathogenic	Phenotypic	rs1554548253	WBVar00090182	FGFR1	egl-15	Hartsfield syndrome	larval lethal	NA	ClinVar	Wormbase	301586
NP_075598	NP_001300363	XP_011240424	D641N	D763N	Pathogenic	Phenotypic	rs1554548253	WBVar00090182	FGFR1	egl-15	Hartsfield syndrome	larval lethal	NA	ClinVar	Wormbase	301666
NP_075598	NP_001300355	NP_001073378	D641N	D815N	Pathogenic	Phenotypic	rs1554548253	WBVar00090182	FGFR1	egl-15	Hartsfield syndrome	larval lethal	NA	ClinVar	Wormbase	301606
NP_075598	NP_001300354	XP_006509076	D641N	D815N	Pathogenic	Phenotypic	rs1554548253	WBVar00090182	FGFR1	egl-15	Hartsfield syndrome	larval lethal	NA	ClinVar	Wormbase	301626
NP_075598	NP_001300355	NP_001073377	D641N	D815N	Pathogenic	Phenotypic	rs1554548253	WBVar00090182	FGFR1	egl-15	Hartsfield syndrome	larval lethal	NA	ClinVar	Wormbase	301716
NP_075598	NP_001300361	NP_001073377	D641N	D763N	Pathogenic	Phenotypic	rs1554548253	WBVar00090182	FGFR1	egl-15	Hartsfield syndrome	larval lethal	NA	ClinVar	Wormbase	301708
NP_075598	NP_001300361	XP_011240425	D641N	D763N	Pathogenic	Phenotypic	rs1554548253	WBVar00090182	FGFR1	egl-15	Hartsfield syndrome	larval lethal	NA	ClinVar	Wormbase	301730
NP_075598	NP_001024725	XP_011240423	D641N	D815N	Pathogenic	Phenotypic	rs1554548253	WBVar00090182	FGFR1	egl-15	Hartsfield syndrome	larval lethal	NA	ClinVar	Wormbase	301561
NP_075598	NP_001300354	NP_034336	D641N	D815N	Pathogenic	Phenotypic	rs1554548253	WBVar00090182	FGFR1	egl-15	Hartsfield syndrome	larval lethal	NA	ClinVar	Wormbase	301692
NP_075598	NP_001300354	NP_001073377	D641N	D815N	Pathogenic	Phenotypic	rs1554548253	WBVar00090182	FGFR1	egl-15	Hartsfield syndrome	larval lethal	NA	ClinVar	Wormbase	301714
NP_075598	NP_001300357	NP_001073378	D641N	D815N	Pathogenic	Phenotypic	rs1554548253	WBVar00090182	FGFR1	egl-15	Hartsfield syndrome	larval lethal	NA	ClinVar	Wormbase	301610
NP_075598	NP_509842	NP_001073378	D641N	D815N	Pathogenic	Phenotypic	rs1554548253	WBVar00090182	FGFR1	egl-15	Hartsfield syndrome	larval lethal	NA	ClinVar	Wormbase	301603
NP_075598	NP_001300359	NP_034336	D641N	D763N	Pathogenic	Phenotypic	rs1554548253	WBVar00090182	FGFR1	egl-15	Hartsfield syndrome	larval lethal	NA	ClinVar	Wormbase	301700
NP_075598	NP_509842	XP_011240425	D641N	D815N	Pathogenic	Phenotypic	rs1554548253	WBVar00090182	FGFR1	egl-15	Hartsfield syndrome	larval lethal	NA	ClinVar	Wormbase	301735
NP_075598	NP_001024724	XP_011240423	D641N	D815N	Pathogenic	Phenotypic	rs1554548253	WBVar00090182	FGFR1	egl-15	Hartsfield syndrome	larval lethal	NA	ClinVar	Wormbase	301557
NP_075598	NP_001300363	XP_011240425	D641N	D763N	Pathogenic	Phenotypic	rs1554548253	WBVar00090182	FGFR1	egl-15	Hartsfield syndrome	larval lethal	NA	ClinVar	Wormbase	301732
NP_075598	NP_001300354	XP_011240422	D641N	D815N	Pathogenic	Phenotypic	rs1554548253	WBVar00090182	FGFR1	egl-15	Hartsfield syndrome	larval lethal	NA	ClinVar	Wormbase	301538
NP_075598	NP_001300361	XP_011240423	D641N	D763N	Pathogenic	Phenotypic	rs1554548253	WBVar00090182	FGFR1	egl-15	Hartsfield syndrome	larval lethal	NA	ClinVar	Wormbase	301554
NP_075598	NP_001300357	XP_006509075	D641N	D815N	Pathogenic	Phenotypic	rs1554548253	WBVar00090182	FGFR1	egl-15	Hartsfield syndrome	larval lethal	NA	ClinVar	Wormbase	301588
NP_075598	NP_001300361	NP_001073378	D641N	D763N	Pathogenic	Phenotypic	rs1554548253	WBVar00090182	FGFR1	egl-15	Hartsfield syndrome	larval lethal	NA	ClinVar	Wormbase	301598
NP_075598	NP_001300363	NP_034336	D641N	D763N	Pathogenic	Phenotypic	rs1554548253	WBVar00090182	FGFR1	egl-15	Hartsfield syndrome	larval lethal	NA	ClinVar	Wormbase	301688
NP_075598	NP_001300358	XP_006509073	D641N	D763N	Pathogenic	Phenotypic	rs1554548253	WBVar00090182	FGFR1	egl-15	Hartsfield syndrome	larval lethal	NA	ClinVar	Wormbase	301655
NP_075598	NP_509842	XP_006509076	D641N	D815N	Pathogenic	Phenotypic	rs1554548253	WBVar00090182	FGFR1	egl-15	Hartsfield syndrome	larval lethal	NA	ClinVar	Wormbase	301625
NP_075598	NP_509842	XP_011240423	D641N	D815N	Pathogenic	Phenotypic	rs1554548253	WBVar00090182	FGFR1	egl-15	Hartsfield syndrome	larval lethal	NA	ClinVar	Wormbase	301559
NP_075598	NP_001300354	XP_006509073	D641N	D815N	Pathogenic	Phenotypic	rs1554548253	WBVar00090182	FGFR1	egl-15	Hartsfield syndrome	larval lethal	NA	ClinVar	Wormbase	301648
NP_075598	NP_001024724	NP_001073378	D641N	D815N	Pathogenic	Phenotypic	rs1554548253	WBVar00090182	FGFR1	egl-15	Hartsfield syndrome	larval lethal	NA	ClinVar	Wormbase	301601
NP_075598	NP_001300360	XP_011240424	D641N	D763N	Pathogenic	Phenotypic	rs1554548253	WBVar00090182	FGFR1	egl-15	Hartsfield syndrome	larval lethal	NA	ClinVar	Wormbase	301674
NP_075598	NP_509842	XP_006509075	D641N	D815N	Pathogenic	Phenotypic	rs1554548253	WBVar00090182	FGFR1	egl-15	Hartsfield syndrome	larval lethal	NA	ClinVar	Wormbase	301581
NP_075598	NP_001300360	NP_034336	D641N	D763N	Pathogenic	Phenotypic	rs1554548253	WBVar00090182	FGFR1	egl-15	Hartsfield syndrome	larval lethal	NA	ClinVar	Wormbase	301696
NP_075598	NP_001300357	XP_011240423	D641N	D815N	Pathogenic	Phenotypic	rs1554548253	WBVar00090182	FGFR1	egl-15	Hartsfield syndrome	larval lethal	NA	ClinVar	Wormbase	301566
NP_075598	NP_001300355	XP_006509075	D641N	D815N	Pathogenic	Phenotypic	rs1554548253	WBVar00090182	FGFR1	egl-15	Hartsfield syndrome	larval lethal	NA	ClinVar	Wormbase	301584
NP_075598	NP_001300364	XP_006509073	D641N	D763N	Pathogenic	Phenotypic	rs1554548253	WBVar00090182	FGFR1	egl-15	Hartsfield syndrome	larval lethal	NA	ClinVar	Wormbase	301646
NP_075598	NP_001300355	XP_006509073	D641N	D815N	Pathogenic	Phenotypic	rs1554548253	WBVar00090182	FGFR1	egl-15	Hartsfield syndrome	larval lethal	NA	ClinVar	Wormbase	301650
NP_075598	NP_001300361	XP_006509076	D641N	D763N	Pathogenic	Phenotypic	rs1554548253	WBVar00090182	FGFR1	egl-15	Hartsfield syndrome	larval lethal	NA	ClinVar	Wormbase	301620
NP_075598	NP_001300358	XP_006509076	D641N	D763N	Pathogenic	Phenotypic	rs1554548253	WBVar00090182	FGFR1	egl-15	Hartsfield syndrome	larval lethal	NA	ClinVar	Wormbase	301633
NP_075598	NP_001300364	XP_011240423	D641N	D763N	Pathogenic	Phenotypic	rs1554548253	WBVar00090182	FGFR1	egl-15	Hartsfield syndrome	larval lethal	NA	ClinVar	Wormbase	301558
NP_075598	NP_509842	XP_006509073	D641N	D815N	Pathogenic	Phenotypic	rs1554548253	WBVar00090182	FGFR1	egl-15	Hartsfield syndrome	larval lethal	NA	ClinVar	Wormbase	301647
NP_075598	NP_001300357	NP_034336	D641N	D815N	Pathogenic	Phenotypic	rs1554548253	WBVar00090182	FGFR1	egl-15	Hartsfield syndrome	larval lethal	NA	ClinVar	Wormbase	301698
NP_075598	NP_001300359	XP_011240422	D641N	D763N	Pathogenic	Phenotypic	rs1554548253	WBVar00090182	FGFR1	egl-15	Hartsfield syndrome	larval lethal	NA	ClinVar	Wormbase	301546
NP_075598	NP_001300359	XP_006509073	D641N	D763N	Pathogenic	Phenotypic	rs1554548253	WBVar00090182	FGFR1	egl-15	Hartsfield syndrome	larval lethal	NA	ClinVar	Wormbase	301656
NP_075598	NP_001300358	XP_011240425	D641N	D763N	Pathogenic	Phenotypic	rs1554548253	WBVar00090182	FGFR1	egl-15	Hartsfield syndrome	larval lethal	NA	ClinVar	Wormbase	301743
NP_075598	NP_001300359	XP_011240424	D641N	D763N	Pathogenic	Phenotypic	rs1554548253	WBVar00090182	FGFR1	egl-15	Hartsfield syndrome	larval lethal	NA	ClinVar	Wormbase	301678
NP_075598	NP_001300362	XP_011240425	D641N	D763N	Pathogenic	Phenotypic	rs1554548253	WBVar00090182	FGFR1	egl-15	Hartsfield syndrome	larval lethal	NA	ClinVar	Wormbase	301731
NP_075598	NP_001300361	NP_034336	D641N	D763N	Pathogenic	Phenotypic	rs1554548253	WBVar00090182	FGFR1	egl-15	Hartsfield syndrome	larval lethal	NA	ClinVar	Wormbase	301686
NP_075598	NP_001300355	XP_011240424	D641N	D815N	Pathogenic	Phenotypic	rs1554548253	WBVar00090182	FGFR1	egl-15	Hartsfield syndrome	larval lethal	NA	ClinVar	Wormbase	301672
NP_075598	NP_001300364	XP_006509075	D641N	D763N	Pathogenic	Phenotypic	rs1554548253	WBVar00090182	FGFR1	egl-15	Hartsfield syndrome	larval lethal	NA	ClinVar	Wormbase	301580
NP_075598	NP_001300364	NP_001073378	D641N	D763N	Pathogenic	Phenotypic	rs1554548253	WBVar00090182	FGFR1	egl-15	Hartsfield syndrome	larval lethal	NA	ClinVar	Wormbase	301602
NP_075598	NP_001024726	XP_006509076	D641N	D815N	Pathogenic	Phenotypic	rs1554548253	WBVar00090182	FGFR1	egl-15	Hartsfield syndrome	larval lethal	NA	ClinVar	Wormbase	301629
NP_075598	NP_001300359	XP_011240425	D641N	D763N	Pathogenic	Phenotypic	rs1554548253	WBVar00090182	FGFR1	egl-15	Hartsfield syndrome	larval lethal	NA	ClinVar	Wormbase	301744
NP_075598	NP_001024726	NP_001073378	D641N	D815N	Pathogenic	Phenotypic	rs1554548253	WBVar00090182	FGFR1	egl-15	Hartsfield syndrome	larval lethal	NA	ClinVar	Wormbase	301607
NP_075598	NP_001300357	XP_011240422	D641N	D815N	Pathogenic	Phenotypic	rs1554548253	WBVar00090182	FGFR1	egl-15	Hartsfield syndrome	larval lethal	NA	ClinVar	Wormbase	301544
NP_075598	NP_509842	NP_034336	D641N	D815N	Pathogenic	Phenotypic	rs1554548253	WBVar00090182	FGFR1	egl-15	Hartsfield syndrome	larval lethal	NA	ClinVar	Wormbase	301691
NP_075598	NP_509842	XP_011240424	D641N	D815N	Pathogenic	Phenotypic	rs1554548253	WBVar00090182	FGFR1	egl-15	Hartsfield syndrome	larval lethal	NA	ClinVar	Wormbase	301669
NP_075598	NP_001300355	XP_006509076	D641N	D815N	Pathogenic	Phenotypic	rs1554548253	WBVar00090182	FGFR1	egl-15	Hartsfield syndrome	larval lethal	NA	ClinVar	Wormbase	301628
NP_075598	NP_001300360	XP_011240425	D641N	D763N	Pathogenic	Phenotypic	rs1554548253	WBVar00090182	FGFR1	egl-15	Hartsfield syndrome	larval lethal	NA	ClinVar	Wormbase	301740
NP_075598	NP_001300357	XP_006509076	D641N	D815N	Pathogenic	Phenotypic	rs1554548253	WBVar00090182	FGFR1	egl-15	Hartsfield syndrome	larval lethal	NA	ClinVar	Wormbase	301632
NP_075598	NP_001300356	XP_006509075	D641N	D815N	Pathogenic	Phenotypic	rs1554548253	WBVar00090182	FGFR1	egl-15	Hartsfield syndrome	larval lethal	NA	ClinVar	Wormbase	301591
NP_075598	NP_001300358	XP_011240423	D641N	D763N	Pathogenic	Phenotypic	rs1554548253	WBVar00090182	FGFR1	egl-15	Hartsfield syndrome	larval lethal	NA	ClinVar	Wormbase	301567
NP_075598	NP_001300355	XP_011240423	D641N	D815N	Pathogenic	Phenotypic	rs1554548253	WBVar00090182	FGFR1	egl-15	Hartsfield syndrome	larval lethal	NA	ClinVar	Wormbase	301562
NP_075598	NP_001300363	XP_011240423	D641N	D763N	Pathogenic	Phenotypic	rs1554548253	WBVar00090182	FGFR1	egl-15	Hartsfield syndrome	larval lethal	NA	ClinVar	Wormbase	301556
NP_075598	NP_509842	XP_011240422	D641N	D815N	Pathogenic	Phenotypic	rs1554548253	WBVar00090182	FGFR1	egl-15	Hartsfield syndrome	larval lethal	NA	ClinVar	Wormbase	301537
NP_075598	NP_001024726	XP_011240422	D641N	D815N	Pathogenic	Phenotypic	rs1554548253	WBVar00090182	FGFR1	egl-15	Hartsfield syndrome	larval lethal	NA	ClinVar	Wormbase	301541
NP_075598	NP_001024724	NP_001073377	D641N	D815N	Pathogenic	Phenotypic	rs1554548253	WBVar00090182	FGFR1	egl-15	Hartsfield syndrome	larval lethal	NA	ClinVar	Wormbase	301711
NP_075598	NP_001300363	NP_001073378	D641N	D763N	Pathogenic	Phenotypic	rs1554548253	WBVar00090182	FGFR1	egl-15	Hartsfield syndrome	larval lethal	NA	ClinVar	Wormbase	301600
NP_075598	NP_001300357	XP_011240424	D641N	D815N	Pathogenic	Phenotypic	rs1554548253	WBVar00090182	FGFR1	egl-15	Hartsfield syndrome	larval lethal	NA	ClinVar	Wormbase	301676
NP_075598	NP_001024726	NP_001073377	D641N	D815N	Pathogenic	Phenotypic	rs1554548253	WBVar00090182	FGFR1	egl-15	Hartsfield syndrome	larval lethal	NA	ClinVar	Wormbase	301717
NP_075598	NP_001300364	XP_011240424	D641N	D763N	Pathogenic	Phenotypic	rs1554548253	WBVar00090182	FGFR1	egl-15	Hartsfield syndrome	larval lethal	NA	ClinVar	Wormbase	301668
NP_075598	NP_001300363	XP_006509075	D641N	D763N	Pathogenic	Phenotypic	rs1554548253	WBVar00090182	FGFR1	egl-15	Hartsfield syndrome	larval lethal	NA	ClinVar	Wormbase	301578
NP_075598	NP_001024724	XP_011240425	D641N	D815N	Pathogenic	Phenotypic	rs1554548253	WBVar00090182	FGFR1	egl-15	Hartsfield syndrome	larval lethal	NA	ClinVar	Wormbase	301733
NP_075598	NP_509842	NP_001073377	D641N	D815N	Pathogenic	Phenotypic	rs1554548253	WBVar00090182	FGFR1	egl-15	Hartsfield syndrome	larval lethal	NA	ClinVar	Wormbase	301713
NP_075598	NP_001300360	XP_006509073	D641N	D763N	Pathogenic	Phenotypic	rs1554548253	WBVar00090182	FGFR1	egl-15	Hartsfield syndrome	larval lethal	NA	ClinVar	Wormbase	301652
NP_075598	NP_001300354	XP_011240423	D641N	D815N	Pathogenic	Phenotypic	rs1554548253	WBVar00090182	FGFR1	egl-15	Hartsfield syndrome	larval lethal	NA	ClinVar	Wormbase	301560
NP_075598	NP_001300364	NP_001073377	D641N	D763N	Pathogenic	Phenotypic	rs1554548253	WBVar00090182	FGFR1	egl-15	Hartsfield syndrome	larval lethal	NA	ClinVar	Wormbase	301712
NP_075598	NP_001300357	NP_001073377	D641N	D815N	Pathogenic	Phenotypic	rs1554548253	WBVar00090182	FGFR1	egl-15	Hartsfield syndrome	larval lethal	NA	ClinVar	Wormbase	301720
NP_075598	NP_001300358	NP_001073378	D641N	D763N	Pathogenic	Phenotypic	rs1554548253	WBVar00090182	FGFR1	egl-15	Hartsfield syndrome	larval lethal	NA	ClinVar	Wormbase	301611
NP_075598	NP_001300363	XP_006509073	D641N	D763N	Pathogenic	Phenotypic	rs1554548253	WBVar00090182	FGFR1	egl-15	Hartsfield syndrome	larval lethal	NA	ClinVar	Wormbase	301644
NP_075598	NP_001024726	XP_011240423	D641N	D815N	Pathogenic	Phenotypic	rs1554548253	WBVar00090182	FGFR1	egl-15	Hartsfield syndrome	larval lethal	NA	ClinVar	Wormbase	301563
NP_075598	NP_001300358	NP_001073377	D641N	D763N	Pathogenic	Phenotypic	rs1554548253	WBVar00090182	FGFR1	egl-15	Hartsfield syndrome	larval lethal	NA	ClinVar	Wormbase	301721
NP_075598	NP_001024724	XP_011240424	D641N	D815N	Pathogenic	Phenotypic	rs1554548253	WBVar00090182	FGFR1	egl-15	Hartsfield syndrome	larval lethal	NA	ClinVar	Wormbase	301667
NP_075598	NP_001300364	NP_034336	D641N	D763N	Pathogenic	Phenotypic	rs1554548253	WBVar00090182	FGFR1	egl-15	Hartsfield syndrome	larval lethal	NA	ClinVar	Wormbase	301690
NP_075598	NP_001024724	NP_034336	D641N	D815N	Pathogenic	Phenotypic	rs1554548253	WBVar00090182	FGFR1	egl-15	Hartsfield syndrome	larval lethal	NA	ClinVar	Wormbase	301689
NP_075598	NP_001300364	XP_006509076	D641N	D763N	Pathogenic	Phenotypic	rs1554548253	WBVar00090182	FGFR1	egl-15	Hartsfield syndrome	larval lethal	NA	ClinVar	Wormbase	301624
NP_075598	NP_001300364	XP_011240425	D641N	D763N	Pathogenic	Phenotypic	rs1554548253	WBVar00090182	FGFR1	egl-15	Hartsfield syndrome	larval lethal	NA	ClinVar	Wormbase	301734
NP_075598	NP_001024724	XP_006509075	D641N	D815N	Pathogenic	Phenotypic	rs1554548253	WBVar00090182	FGFR1	egl-15	Hartsfield syndrome	larval lethal	NA	ClinVar	Wormbase	301579
NP_075598	NP_001024724	XP_006509076	D641N	D815N	Pathogenic	Phenotypic	rs1554548253	WBVar00090182	FGFR1	egl-15	Hartsfield syndrome	larval lethal	NA	ClinVar	Wormbase	301623
NP_075598	NP_001300359	XP_006509075	D641N	D763N	Pathogenic	Phenotypic	rs1554548253	WBVar00090182	FGFR1	egl-15	Hartsfield syndrome	larval lethal	NA	ClinVar	Wormbase	301590
NP_075598	NP_001300358	XP_006509075	D641N	D763N	Pathogenic	Phenotypic	rs1554548253	WBVar00090182	FGFR1	egl-15	Hartsfield syndrome	larval lethal	NA	ClinVar	Wormbase	301589
NP_075598	NP_001300363	NP_001073378	R718G	R840I	Pathogenic	Phenotypic	rs1057520536	WBVar00090174	FGFR1	egl-15	not provided	larval lethal	NA	ClinVar	Wormbase	301600
NP_075598	NP_001300360	NP_001073378	R718G	R840I	Pathogenic	Phenotypic	rs1057520536	WBVar00090174	FGFR1	egl-15	not provided	larval lethal	NA	ClinVar	Wormbase	301608
NP_075598	NP_001300356	XP_011240425	R718G	R892I	Pathogenic	Phenotypic	rs1057520536	WBVar00090174	FGFR1	egl-15	not provided	larval lethal	NA	ClinVar	Wormbase	301745
NP_075598	NP_001300356	XP_011240423	R718G	R892I	Pathogenic	Phenotypic	rs1057520536	WBVar00090174	FGFR1	egl-15	not provided	larval lethal	NA	ClinVar	Wormbase	301569
NP_075598	NP_001024724	XP_011240422	R718G	R892I	Pathogenic	Phenotypic	rs1057520536	WBVar00090174	FGFR1	egl-15	not provided	larval lethal	NA	ClinVar	Wormbase	301535
NP_075598	NP_001300356	XP_011240422	R718G	R892I	Pathogenic	Phenotypic	rs1057520536	WBVar00090174	FGFR1	egl-15	not provided	larval lethal	NA	ClinVar	Wormbase	301547
NP_075598	NP_001024724	XP_006509073	R718G	R892I	Pathogenic	Phenotypic	rs1057520536	WBVar00090174	FGFR1	egl-15	not provided	larval lethal	NA	ClinVar	Wormbase	301645
NP_075598	NP_001300356	NP_034336	R718G	R892I	Pathogenic	Phenotypic	rs1057520536	WBVar00090174	FGFR1	egl-15	not provided	larval lethal	NA	ClinVar	Wormbase	301701
NP_075598	NP_001300362	NP_034336	R718G	R840I	Pathogenic	Phenotypic	rs1057520536	WBVar00090174	FGFR1	egl-15	not provided	larval lethal	NA	ClinVar	Wormbase	301687
NP_075598	NP_001300359	XP_006509073	R718G	R840I	Pathogenic	Phenotypic	rs1057520536	WBVar00090174	FGFR1	egl-15	not provided	larval lethal	NA	ClinVar	Wormbase	301656
NP_075598	NP_001300357	NP_034336	R718G	R892I	Pathogenic	Phenotypic	rs1057520536	WBVar00090174	FGFR1	egl-15	not provided	larval lethal	NA	ClinVar	Wormbase	301698
NP_075598	NP_001300355	NP_034336	R718G	R892I	Pathogenic	Phenotypic	rs1057520536	WBVar00090174	FGFR1	egl-15	not provided	larval lethal	NA	ClinVar	Wormbase	301694
NP_075598	NP_001300357	XP_011240423	R718G	R892I	Pathogenic	Phenotypic	rs1057520536	WBVar00090174	FGFR1	egl-15	not provided	larval lethal	NA	ClinVar	Wormbase	301566
NP_075598	NP_001024726	XP_006509076	R718G	R892I	Pathogenic	Phenotypic	rs1057520536	WBVar00090174	FGFR1	egl-15	not provided	larval lethal	NA	ClinVar	Wormbase	301629
NP_075598	NP_001300363	XP_011240422	R718G	R840I	Pathogenic	Phenotypic	rs1057520536	WBVar00090174	FGFR1	egl-15	not provided	larval lethal	NA	ClinVar	Wormbase	301534
NP_075598	NP_001300359	XP_006509075	R718G	R840I	Pathogenic	Phenotypic	rs1057520536	WBVar00090174	FGFR1	egl-15	not provided	larval lethal	NA	ClinVar	Wormbase	301590
NP_075598	NP_001024726	XP_011240422	R718G	R892I	Pathogenic	Phenotypic	rs1057520536	WBVar00090174	FGFR1	egl-15	not provided	larval lethal	NA	ClinVar	Wormbase	301541
NP_075598	NP_001300362	XP_011240425	R718G	R840I	Pathogenic	Phenotypic	rs1057520536	WBVar00090174	FGFR1	egl-15	not provided	larval lethal	NA	ClinVar	Wormbase	301731
NP_075598	NP_001300364	NP_001073378	R718G	R840I	Pathogenic	Phenotypic	rs1057520536	WBVar00090174	FGFR1	egl-15	not provided	larval lethal	NA	ClinVar	Wormbase	301602
NP_075598	NP_001300354	XP_011240422	R718G	R892I	Pathogenic	Phenotypic	rs1057520536	WBVar00090174	FGFR1	egl-15	not provided	larval lethal	NA	ClinVar	Wormbase	301538
NP_075598	NP_001300354	XP_011240425	R718G	R892I	Pathogenic	Phenotypic	rs1057520536	WBVar00090174	FGFR1	egl-15	not provided	larval lethal	NA	ClinVar	Wormbase	301736
NP_075598	NP_001300356	NP_001073378	R718G	R892I	Pathogenic	Phenotypic	rs1057520536	WBVar00090174	FGFR1	egl-15	not provided	larval lethal	NA	ClinVar	Wormbase	301613
NP_075598	NP_001300358	NP_001073378	R718G	R840I	Pathogenic	Phenotypic	rs1057520536	WBVar00090174	FGFR1	egl-15	not provided	larval lethal	NA	ClinVar	Wormbase	301611
NP_075598	NP_001300356	XP_006509073	R718G	R892I	Pathogenic	Phenotypic	rs1057520536	WBVar00090174	FGFR1	egl-15	not provided	larval lethal	NA	ClinVar	Wormbase	301657
NP_075598	NP_001024724	XP_006509076	R718G	R892I	Pathogenic	Phenotypic	rs1057520536	WBVar00090174	FGFR1	egl-15	not provided	larval lethal	NA	ClinVar	Wormbase	301623
NP_075598	NP_001024725	NP_001073378	R718G	R892I	Pathogenic	Phenotypic	rs1057520536	WBVar00090174	FGFR1	egl-15	not provided	larval lethal	NA	ClinVar	Wormbase	301605
NP_075598	NP_001024724	NP_034336	R718G	R892I	Pathogenic	Phenotypic	rs1057520536	WBVar00090174	FGFR1	egl-15	not provided	larval lethal	NA	ClinVar	Wormbase	301689
NP_075598	NP_001024726	NP_034336	R718G	R892I	Pathogenic	Phenotypic	rs1057520536	WBVar00090174	FGFR1	egl-15	not provided	larval lethal	NA	ClinVar	Wormbase	301695
NP_075598	NP_001300357	XP_011240425	R718G	R892I	Pathogenic	Phenotypic	rs1057520536	WBVar00090174	FGFR1	egl-15	not provided	larval lethal	NA	ClinVar	Wormbase	301742
NP_075598	NP_001300354	NP_034336	R718G	R892I	Pathogenic	Phenotypic	rs1057520536	WBVar00090174	FGFR1	egl-15	not provided	larval lethal	NA	ClinVar	Wormbase	301692
NP_075598	NP_001300362	XP_011240423	R718G	R840I	Pathogenic	Phenotypic	rs1057520536	WBVar00090174	FGFR1	egl-15	not provided	larval lethal	NA	ClinVar	Wormbase	301555
NP_075598	NP_001024723	XP_011240425	R718G	R840I	Pathogenic	Phenotypic	rs1057520536	WBVar00090174	FGFR1	egl-15	not provided	larval lethal	NA	ClinVar	Wormbase	301741
NP_075598	NP_001300357	XP_011240422	R718G	R892I	Pathogenic	Phenotypic	rs1057520536	WBVar00090174	FGFR1	egl-15	not provided	larval lethal	NA	ClinVar	Wormbase	301544
NP_075598	NP_001300363	XP_011240425	R718G	R840I	Pathogenic	Phenotypic	rs1057520536	WBVar00090174	FGFR1	egl-15	not provided	larval lethal	NA	ClinVar	Wormbase	301732
NP_075598	NP_001300356	XP_006509076	R718G	R892I	Pathogenic	Phenotypic	rs1057520536	WBVar00090174	FGFR1	egl-15	not provided	larval lethal	NA	ClinVar	Wormbase	301635
NP_075598	NP_001300358	XP_011240423	R718G	R840I	Pathogenic	Phenotypic	rs1057520536	WBVar00090174	FGFR1	egl-15	not provided	larval lethal	NA	ClinVar	Wormbase	301567
NP_075598	NP_001300355	NP_001073377	R718G	R892I	Pathogenic	Phenotypic	rs1057520536	WBVar00090174	FGFR1	egl-15	not provided	larval lethal	NA	ClinVar	Wormbase	301716
NP_075598	NP_001300362	XP_006509076	R718G	R840I	Pathogenic	Phenotypic	rs1057520536	WBVar00090174	FGFR1	egl-15	not provided	larval lethal	NA	ClinVar	Wormbase	301621
NP_075598	NP_001300362	NP_001073377	R718G	R840I	Pathogenic	Phenotypic	rs1057520536	WBVar00090174	FGFR1	egl-15	not provided	larval lethal	NA	ClinVar	Wormbase	301709
NP_075598	NP_001300361	NP_001073377	R718G	R840I	Pathogenic	Phenotypic	rs1057520536	WBVar00090174	FGFR1	egl-15	not provided	larval lethal	NA	ClinVar	Wormbase	301708
NP_075598	NP_001300362	XP_011240422	R718G	R840I	Pathogenic	Phenotypic	rs1057520536	WBVar00090174	FGFR1	egl-15	not provided	larval lethal	NA	ClinVar	Wormbase	301533
NP_075598	NP_001024726	XP_011240423	R718G	R892I	Pathogenic	Phenotypic	rs1057520536	WBVar00090174	FGFR1	egl-15	not provided	larval lethal	NA	ClinVar	Wormbase	301563
NP_075598	NP_001300355	NP_001073378	R718G	R892I	Pathogenic	Phenotypic	rs1057520536	WBVar00090174	FGFR1	egl-15	not provided	larval lethal	NA	ClinVar	Wormbase	301606
NP_075598	NP_001300358	XP_011240424	R718G	R840I	Pathogenic	Phenotypic	rs1057520536	WBVar00090174	FGFR1	egl-15	not provided	larval lethal	NA	ClinVar	Wormbase	301677
NP_075598	NP_001024724	XP_011240424	R718G	R892I	Pathogenic	Phenotypic	rs1057520536	WBVar00090174	FGFR1	egl-15	not provided	larval lethal	NA	ClinVar	Wormbase	301667
NP_075598	NP_001300364	XP_011240423	R718G	R840I	Pathogenic	Phenotypic	rs1057520536	WBVar00090174	FGFR1	egl-15	not provided	larval lethal	NA	ClinVar	Wormbase	301558
NP_075598	NP_001300362	XP_011240424	R718G	R840I	Pathogenic	Phenotypic	rs1057520536	WBVar00090174	FGFR1	egl-15	not provided	larval lethal	NA	ClinVar	Wormbase	301665
NP_075598	NP_001300363	XP_011240423	R718G	R840I	Pathogenic	Phenotypic	rs1057520536	WBVar00090174	FGFR1	egl-15	not provided	larval lethal	NA	ClinVar	Wormbase	301556
NP_075598	NP_001024725	XP_011240425	R718G	R892I	Pathogenic	Phenotypic	rs1057520536	WBVar00090174	FGFR1	egl-15	not provided	larval lethal	NA	ClinVar	Wormbase	301737
NP_075598	NP_001300361	XP_011240422	R718G	R840I	Pathogenic	Phenotypic	rs1057520536	WBVar00090174	FGFR1	egl-15	not provided	larval lethal	NA	ClinVar	Wormbase	301532
NP_075598	NP_001024724	XP_011240425	R718G	R892I	Pathogenic	Phenotypic	rs1057520536	WBVar00090174	FGFR1	egl-15	not provided	larval lethal	NA	ClinVar	Wormbase	301733
NP_075598	NP_001300357	XP_011240424	R718G	R892I	Pathogenic	Phenotypic	rs1057520536	WBVar00090174	FGFR1	egl-15	not provided	larval lethal	NA	ClinVar	Wormbase	301676
NP_075598	NP_001300355	XP_011240423	R718G	R892I	Pathogenic	Phenotypic	rs1057520536	WBVar00090174	FGFR1	egl-15	not provided	larval lethal	NA	ClinVar	Wormbase	301562
NP_075598	NP_001300361	XP_011240424	R718G	R840I	Pathogenic	Phenotypic	rs1057520536	WBVar00090174	FGFR1	egl-15	not provided	larval lethal	NA	ClinVar	Wormbase	301664
NP_075598	NP_001300354	XP_011240423	R718G	R892I	Pathogenic	Phenotypic	rs1057520536	WBVar00090174	FGFR1	egl-15	not provided	larval lethal	NA	ClinVar	Wormbase	301560
NP_075598	NP_001300355	XP_011240425	R718G	R892I	Pathogenic	Phenotypic	rs1057520536	WBVar00090174	FGFR1	egl-15	not provided	larval lethal	NA	ClinVar	Wormbase	301738
NP_075598	NP_001300362	XP_006509073	R718G	R840I	Pathogenic	Phenotypic	rs1057520536	WBVar00090174	FGFR1	egl-15	not provided	larval lethal	NA	ClinVar	Wormbase	301643
NP_075598	NP_001300354	NP_001073377	R718G	R892I	Pathogenic	Phenotypic	rs1057520536	WBVar00090174	FGFR1	egl-15	not provided	larval lethal	NA	ClinVar	Wormbase	301714
NP_075598	NP_001300355	XP_011240422	R718G	R892I	Pathogenic	Phenotypic	rs1057520536	WBVar00090174	FGFR1	egl-15	not provided	larval lethal	NA	ClinVar	Wormbase	301540
NP_075598	NP_509842	XP_011240422	R718G	R892I	Pathogenic	Phenotypic	rs1057520536	WBVar00090174	FGFR1	egl-15	not provided	larval lethal	NA	ClinVar	Wormbase	301537
NP_075598	NP_001300356	NP_001073377	R718G	R892I	Pathogenic	Phenotypic	rs1057520536	WBVar00090174	FGFR1	egl-15	not provided	larval lethal	NA	ClinVar	Wormbase	301723
NP_075598	NP_001300362	NP_001073378	R718G	R840I	Pathogenic	Phenotypic	rs1057520536	WBVar00090174	FGFR1	egl-15	not provided	larval lethal	NA	ClinVar	Wormbase	301599
NP_075598	NP_001300356	XP_011240424	R718G	R892I	Pathogenic	Phenotypic	rs1057520536	WBVar00090174	FGFR1	egl-15	not provided	larval lethal	NA	ClinVar	Wormbase	301679
NP_075598	NP_001024726	NP_001073378	R718G	R892I	Pathogenic	Phenotypic	rs1057520536	WBVar00090174	FGFR1	egl-15	not provided	larval lethal	NA	ClinVar	Wormbase	301607
NP_075598	NP_001300354	XP_006509075	R718G	R892I	Pathogenic	Phenotypic	rs1057520536	WBVar00090174	FGFR1	egl-15	not provided	larval lethal	NA	ClinVar	Wormbase	301582
NP_075598	NP_001300361	NP_034336	R718G	R840I	Pathogenic	Phenotypic	rs1057520536	WBVar00090174	FGFR1	egl-15	not provided	larval lethal	NA	ClinVar	Wormbase	301686
NP_075598	NP_001024725	XP_006509076	R718G	R892I	Pathogenic	Phenotypic	rs1057520536	WBVar00090174	FGFR1	egl-15	not provided	larval lethal	NA	ClinVar	Wormbase	301627
NP_075598	NP_001024724	XP_006509075	R718G	R892I	Pathogenic	Phenotypic	rs1057520536	WBVar00090174	FGFR1	egl-15	not provided	larval lethal	NA	ClinVar	Wormbase	301579
NP_075598	NP_001024725	NP_034336	R718G	R892I	Pathogenic	Phenotypic	rs1057520536	WBVar00090174	FGFR1	egl-15	not provided	larval lethal	NA	ClinVar	Wormbase	301693
NP_075598	NP_001300364	XP_011240422	R718G	R840I	Pathogenic	Phenotypic	rs1057520536	WBVar00090174	FGFR1	egl-15	not provided	larval lethal	NA	ClinVar	Wormbase	301536
NP_075598	NP_001300361	XP_006509073	R718G	R840I	Pathogenic	Phenotypic	rs1057520536	WBVar00090174	FGFR1	egl-15	not provided	larval lethal	NA	ClinVar	Wormbase	301642
NP_075598	NP_509842	XP_006509073	R718G	R892I	Pathogenic	Phenotypic	rs1057520536	WBVar00090174	FGFR1	egl-15	not provided	larval lethal	NA	ClinVar	Wormbase	301647
NP_075598	NP_001300359	NP_001073378	R718G	R840I	Pathogenic	Phenotypic	rs1057520536	WBVar00090174	FGFR1	egl-15	not provided	larval lethal	NA	ClinVar	Wormbase	301612
NP_075598	NP_001300362	XP_006509075	R718G	R840I	Pathogenic	Phenotypic	rs1057520536	WBVar00090174	FGFR1	egl-15	not provided	larval lethal	NA	ClinVar	Wormbase	301577
NP_075598	NP_001300358	NP_001073377	R718G	R840I	Pathogenic	Phenotypic	rs1057520536	WBVar00090174	FGFR1	egl-15	not provided	larval lethal	NA	ClinVar	Wormbase	301721
NP_075598	NP_001024726	XP_011240425	R718G	R892I	Pathogenic	Phenotypic	rs1057520536	WBVar00090174	FGFR1	egl-15	not provided	larval lethal	NA	ClinVar	Wormbase	301739
NP_075598	NP_001300357	NP_001073377	R718G	R892I	Pathogenic	Phenotypic	rs1057520536	WBVar00090174	FGFR1	egl-15	not provided	larval lethal	NA	ClinVar	Wormbase	301720
NP_075598	NP_001300359	XP_011240425	R718G	R840I	Pathogenic	Phenotypic	rs1057520536	WBVar00090174	FGFR1	egl-15	not provided	larval lethal	NA	ClinVar	Wormbase	301744
NP_075598	NP_001024726	XP_006509075	R718G	R892I	Pathogenic	Phenotypic	rs1057520536	WBVar00090174	FGFR1	egl-15	not provided	larval lethal	NA	ClinVar	Wormbase	301585
NP_075598	NP_001300361	XP_011240423	R718G	R840I	Pathogenic	Phenotypic	rs1057520536	WBVar00090174	FGFR1	egl-15	not provided	larval lethal	NA	ClinVar	Wormbase	301554
NP_075598	NP_001300354	NP_001073378	R718G	R892I	Pathogenic	Phenotypic	rs1057520536	WBVar00090174	FGFR1	egl-15	not provided	larval lethal	NA	ClinVar	Wormbase	301604
NP_075598	NP_001024725	XP_006509075	R718G	R892I	Pathogenic	Phenotypic	rs1057520536	WBVar00090174	FGFR1	egl-15	not provided	larval lethal	NA	ClinVar	Wormbase	301583
NP_075598	NP_001024725	NP_001073377	R718G	R892I	Pathogenic	Phenotypic	rs1057520536	WBVar00090174	FGFR1	egl-15	not provided	larval lethal	NA	ClinVar	Wormbase	301715
NP_075598	NP_001300358	NP_034336	R718G	R840I	Pathogenic	Phenotypic	rs1057520536	WBVar00090174	FGFR1	egl-15	not provided	larval lethal	NA	ClinVar	Wormbase	301699
NP_075598	NP_001300357	XP_006509076	R718G	R892I	Pathogenic	Phenotypic	rs1057520536	WBVar00090174	FGFR1	egl-15	not provided	larval lethal	NA	ClinVar	Wormbase	301632
NP_075598	NP_001300363	NP_001073377	R718G	R840I	Pathogenic	Phenotypic	rs1057520536	WBVar00090174	FGFR1	egl-15	not provided	larval lethal	NA	ClinVar	Wormbase	301710
NP_075598	NP_001024726	XP_006509073	R718G	R892I	Pathogenic	Phenotypic	rs1057520536	WBVar00090174	FGFR1	egl-15	not provided	larval lethal	NA	ClinVar	Wormbase	301651
NP_075598	NP_001300364	XP_011240425	R718G	R840I	Pathogenic	Phenotypic	rs1057520536	WBVar00090174	FGFR1	egl-15	not provided	larval lethal	NA	ClinVar	Wormbase	301734
NP_075598	NP_001024723	XP_006509073	R718G	R840I	Pathogenic	Phenotypic	rs1057520536	WBVar00090174	FGFR1	egl-15	not provided	larval lethal	NA	ClinVar	Wormbase	301653
NP_075598	NP_001300359	XP_006509076	R718G	R840I	Pathogenic	Phenotypic	rs1057520536	WBVar00090174	FGFR1	egl-15	not provided	larval lethal	NA	ClinVar	Wormbase	301634
NP_075598	NP_509842	XP_011240425	R718G	R892I	Pathogenic	Phenotypic	rs1057520536	WBVar00090174	FGFR1	egl-15	not provided	larval lethal	NA	ClinVar	Wormbase	301735
NP_075598	NP_001300355	XP_006509075	R718G	R892I	Pathogenic	Phenotypic	rs1057520536	WBVar00090174	FGFR1	egl-15	not provided	larval lethal	NA	ClinVar	Wormbase	301584
NP_075598	NP_001300361	NP_001073378	R718G	R840I	Pathogenic	Phenotypic	rs1057520536	WBVar00090174	FGFR1	egl-15	not provided	larval lethal	NA	ClinVar	Wormbase	301598
NP_075598	NP_001300354	XP_006509076	R718G	R892I	Pathogenic	Phenotypic	rs1057520536	WBVar00090174	FGFR1	egl-15	not provided	larval lethal	NA	ClinVar	Wormbase	301626
NP_075598	NP_001024724	XP_011240423	R718G	R892I	Pathogenic	Phenotypic	rs1057520536	WBVar00090174	FGFR1	egl-15	not provided	larval lethal	NA	ClinVar	Wormbase	301557
NP_075598	NP_001300358	XP_006509075	R718G	R840I	Pathogenic	Phenotypic	rs1057520536	WBVar00090174	FGFR1	egl-15	not provided	larval lethal	NA	ClinVar	Wormbase	301589
NP_075598	NP_001300361	XP_006509076	R718G	R840I	Pathogenic	Phenotypic	rs1057520536	WBVar00090174	FGFR1	egl-15	not provided	larval lethal	NA	ClinVar	Wormbase	301620
NP_075598	NP_001300361	XP_006509075	R718G	R840I	Pathogenic	Phenotypic	rs1057520536	WBVar00090174	FGFR1	egl-15	not provided	larval lethal	NA	ClinVar	Wormbase	301576
NP_075598	NP_509842	XP_006509075	R718G	R892I	Pathogenic	Phenotypic	rs1057520536	WBVar00090174	FGFR1	egl-15	not provided	larval lethal	NA	ClinVar	Wormbase	301581
NP_075598	NP_001300361	XP_011240425	R718G	R840I	Pathogenic	Phenotypic	rs1057520536	WBVar00090174	FGFR1	egl-15	not provided	larval lethal	NA	ClinVar	Wormbase	301730
NP_075598	NP_001024724	NP_001073378	R718G	R892I	Pathogenic	Phenotypic	rs1057520536	WBVar00090174	FGFR1	egl-15	not provided	larval lethal	NA	ClinVar	Wormbase	301601
NP_075598	NP_001300357	XP_006509073	R718G	R892I	Pathogenic	Phenotypic	rs1057520536	WBVar00090174	FGFR1	egl-15	not provided	larval lethal	NA	ClinVar	Wormbase	301654
NP_075598	NP_001300357	NP_001073378	R718G	R892I	Pathogenic	Phenotypic	rs1057520536	WBVar00090174	FGFR1	egl-15	not provided	larval lethal	NA	ClinVar	Wormbase	301610
NP_075598	NP_001300358	XP_011240422	R718G	R840I	Pathogenic	Phenotypic	rs1057520536	WBVar00090174	FGFR1	egl-15	not provided	larval lethal	NA	ClinVar	Wormbase	301545
NP_075598	NP_001300355	XP_011240424	R718G	R892I	Pathogenic	Phenotypic	rs1057520536	WBVar00090174	FGFR1	egl-15	not provided	larval lethal	NA	ClinVar	Wormbase	301672
NP_075598	NP_001300363	XP_011240424	R718G	R840I	Pathogenic	Phenotypic	rs1057520536	WBVar00090174	FGFR1	egl-15	not provided	larval lethal	NA	ClinVar	Wormbase	301666
NP_075598	NP_001024726	XP_011240424	R718G	R892I	Pathogenic	Phenotypic	rs1057520536	WBVar00090174	FGFR1	egl-15	not provided	larval lethal	NA	ClinVar	Wormbase	301673
NP_075598	NP_001024725	XP_006509073	R718G	R892I	Pathogenic	Phenotypic	rs1057520536	WBVar00090174	FGFR1	egl-15	not provided	larval lethal	NA	ClinVar	Wormbase	301649
NP_075598	NP_001300354	XP_006509073	R718G	R892I	Pathogenic	Phenotypic	rs1057520536	WBVar00090174	FGFR1	egl-15	not provided	larval lethal	NA	ClinVar	Wormbase	301648
NP_075598	NP_001300359	NP_001073377	R718G	R840I	Pathogenic	Phenotypic	rs1057520536	WBVar00090174	FGFR1	egl-15	not provided	larval lethal	NA	ClinVar	Wormbase	301722
NP_075598	NP_001300360	XP_011240423	R718G	R840I	Pathogenic	Phenotypic	rs1057520536	WBVar00090174	FGFR1	egl-15	not provided	larval lethal	NA	ClinVar	Wormbase	301564
NP_075598	NP_509842	NP_001073378	R718G	R892I	Pathogenic	Phenotypic	rs1057520536	WBVar00090174	FGFR1	egl-15	not provided	larval lethal	NA	ClinVar	Wormbase	301603
NP_075598	NP_001300360	NP_001073377	R718G	R840I	Pathogenic	Phenotypic	rs1057520536	WBVar00090174	FGFR1	egl-15	not provided	larval lethal	NA	ClinVar	Wormbase	301718
NP_075598	NP_001024725	XP_011240424	R718G	R892I	Pathogenic	Phenotypic	rs1057520536	WBVar00090174	FGFR1	egl-15	not provided	larval lethal	NA	ClinVar	Wormbase	301671
NP_075598	NP_001024726	NP_001073377	R718G	R892I	Pathogenic	Phenotypic	rs1057520536	WBVar00090174	FGFR1	egl-15	not provided	larval lethal	NA	ClinVar	Wormbase	301717
NP_075598	NP_001300358	XP_011240425	R718G	R840I	Pathogenic	Phenotypic	rs1057520536	WBVar00090174	FGFR1	egl-15	not provided	larval lethal	NA	ClinVar	Wormbase	301743
NP_075598	NP_509842	NP_001073377	R718G	R892I	Pathogenic	Phenotypic	rs1057520536	WBVar00090174	FGFR1	egl-15	not provided	larval lethal	NA	ClinVar	Wormbase	301713
NP_075598	NP_001300355	XP_006509073	R718G	R892I	Pathogenic	Phenotypic	rs1057520536	WBVar00090174	FGFR1	egl-15	not provided	larval lethal	NA	ClinVar	Wormbase	301650
NP_075598	NP_001300359	XP_011240423	R718G	R840I	Pathogenic	Phenotypic	rs1057520536	WBVar00090174	FGFR1	egl-15	not provided	larval lethal	NA	ClinVar	Wormbase	301568
NP_075598	NP_001300356	XP_006509075	R718G	R892I	Pathogenic	Phenotypic	rs1057520536	WBVar00090174	FGFR1	egl-15	not provided	larval lethal	NA	ClinVar	Wormbase	301591
NP_075598	NP_001300355	XP_006509076	R718G	R892I	Pathogenic	Phenotypic	rs1057520536	WBVar00090174	FGFR1	egl-15	not provided	larval lethal	NA	ClinVar	Wormbase	301628
NP_075598	NP_001300360	XP_006509073	R718G	R840I	Pathogenic	Phenotypic	rs1057520536	WBVar00090174	FGFR1	egl-15	not provided	larval lethal	NA	ClinVar	Wormbase	301652
NP_075598	NP_001300364	XP_006509076	R718G	R840I	Pathogenic	Phenotypic	rs1057520536	WBVar00090174	FGFR1	egl-15	not provided	larval lethal	NA	ClinVar	Wormbase	301624
NP_075598	NP_001024723	XP_011240423	R718G	R840I	Pathogenic	Phenotypic	rs1057520536	WBVar00090174	FGFR1	egl-15	not provided	larval lethal	NA	ClinVar	Wormbase	301565
NP_075598	NP_509842	XP_006509076	R718G	R892I	Pathogenic	Phenotypic	rs1057520536	WBVar00090174	FGFR1	egl-15	not provided	larval lethal	NA	ClinVar	Wormbase	301625
NP_075598	NP_001300354	XP_011240424	R718G	R892I	Pathogenic	Phenotypic	rs1057520536	WBVar00090174	FGFR1	egl-15	not provided	larval lethal	NA	ClinVar	Wormbase	301670
NP_075598	NP_001024723	NP_001073377	R718G	R840I	Pathogenic	Phenotypic	rs1057520536	WBVar00090174	FGFR1	egl-15	not provided	larval lethal	NA	ClinVar	Wormbase	301719
NP_075598	NP_001300359	XP_011240422	R718G	R840I	Pathogenic	Phenotypic	rs1057520536	WBVar00090174	FGFR1	egl-15	not provided	larval lethal	NA	ClinVar	Wormbase	301546
NP_075598	NP_001024723	NP_034336	R718G	R840I	Pathogenic	Phenotypic	rs1057520536	WBVar00090174	FGFR1	egl-15	not provided	larval lethal	NA	ClinVar	Wormbase	301697
NP_075598	NP_001024723	XP_011240422	R718G	R840I	Pathogenic	Phenotypic	rs1057520536	WBVar00090174	FGFR1	egl-15	not provided	larval lethal	NA	ClinVar	Wormbase	301543
NP_075598	NP_001024724	NP_001073377	R718G	R892I	Pathogenic	Phenotypic	rs1057520536	WBVar00090174	FGFR1	egl-15	not provided	larval lethal	NA	ClinVar	Wormbase	301711
NP_075598	NP_001024723	XP_006509076	R718G	R840I	Pathogenic	Phenotypic	rs1057520536	WBVar00090174	FGFR1	egl-15	not provided	larval lethal	NA	ClinVar	Wormbase	301631
NP_075598	NP_001024725	XP_011240422	R718G	R892I	Pathogenic	Phenotypic	rs1057520536	WBVar00090174	FGFR1	egl-15	not provided	larval lethal	NA	ClinVar	Wormbase	301539
NP_075598	NP_001300360	NP_034336	R718G	R840I	Pathogenic	Phenotypic	rs1057520536	WBVar00090174	FGFR1	egl-15	not provided	larval lethal	NA	ClinVar	Wormbase	301696
NP_075598	NP_001300364	NP_001073377	R718G	R840I	Pathogenic	Phenotypic	rs1057520536	WBVar00090174	FGFR1	egl-15	not provided	larval lethal	NA	ClinVar	Wormbase	301712
NP_075598	NP_001300360	XP_006509076	R718G	R840I	Pathogenic	Phenotypic	rs1057520536	WBVar00090174	FGFR1	egl-15	not provided	larval lethal	NA	ClinVar	Wormbase	301630
NP_075598	NP_001300360	XP_006509075	R718G	R840I	Pathogenic	Phenotypic	rs1057520536	WBVar00090174	FGFR1	egl-15	not provided	larval lethal	NA	ClinVar	Wormbase	301586
NP_075598	NP_001300360	XP_011240422	R718G	R840I	Pathogenic	Phenotypic	rs1057520536	WBVar00090174	FGFR1	egl-15	not provided	larval lethal	NA	ClinVar	Wormbase	301542
NP_075598	NP_001300357	XP_006509075	R718G	R892I	Pathogenic	Phenotypic	rs1057520536	WBVar00090174	FGFR1	egl-15	not provided	larval lethal	NA	ClinVar	Wormbase	301588
NP_075598	NP_001300359	XP_011240424	R718G	R840I	Pathogenic	Phenotypic	rs1057520536	WBVar00090174	FGFR1	egl-15	not provided	larval lethal	NA	ClinVar	Wormbase	301678
NP_075598	NP_001024723	XP_011240424	R718G	R840I	Pathogenic	Phenotypic	rs1057520536	WBVar00090174	FGFR1	egl-15	not provided	larval lethal	NA	ClinVar	Wormbase	301675
NP_075598	NP_001300358	XP_006509076	R718G	R840I	Pathogenic	Phenotypic	rs1057520536	WBVar00090174	FGFR1	egl-15	not provided	larval lethal	NA	ClinVar	Wormbase	301633
NP_075598	NP_001300359	NP_034336	R718G	R840I	Pathogenic	Phenotypic	rs1057520536	WBVar00090174	FGFR1	egl-15	not provided	larval lethal	NA	ClinVar	Wormbase	301700
NP_075598	NP_001300363	XP_006509075	R718G	R840I	Pathogenic	Phenotypic	rs1057520536	WBVar00090174	FGFR1	egl-15	not provided	larval lethal	NA	ClinVar	Wormbase	301578
NP_075598	NP_509842	XP_011240423	R718G	R892I	Pathogenic	Phenotypic	rs1057520536	WBVar00090174	FGFR1	egl-15	not provided	larval lethal	NA	ClinVar	Wormbase	301559
NP_075598	NP_509842	XP_011240424	R718G	R892I	Pathogenic	Phenotypic	rs1057520536	WBVar00090174	FGFR1	egl-15	not provided	larval lethal	NA	ClinVar	Wormbase	301669
NP_075598	NP_001300363	XP_006509073	R718G	R840I	Pathogenic	Phenotypic	rs1057520536	WBVar00090174	FGFR1	egl-15	not provided	larval lethal	NA	ClinVar	Wormbase	301644
NP_075598	NP_001300360	XP_011240424	R718G	R840I	Pathogenic	Phenotypic	rs1057520536	WBVar00090174	FGFR1	egl-15	not provided	larval lethal	NA	ClinVar	Wormbase	301674
NP_075598	NP_001300363	NP_034336	R718G	R840I	Pathogenic	Phenotypic	rs1057520536	WBVar00090174	FGFR1	egl-15	not provided	larval lethal	NA	ClinVar	Wormbase	301688
NP_075598	NP_001300358	XP_006509073	R718G	R840I	Pathogenic	Phenotypic	rs1057520536	WBVar00090174	FGFR1	egl-15	not provided	larval lethal	NA	ClinVar	Wormbase	301655
NP_075598	NP_001300364	XP_011240424	R718G	R840I	Pathogenic	Phenotypic	rs1057520536	WBVar00090174	FGFR1	egl-15	not provided	larval lethal	NA	ClinVar	Wormbase	301668
NP_075598	NP_001024723	XP_006509075	R718G	R840I	Pathogenic	Phenotypic	rs1057520536	WBVar00090174	FGFR1	egl-15	not provided	larval lethal	NA	ClinVar	Wormbase	301587
NP_075598	NP_001300360	XP_011240425	R718G	R840I	Pathogenic	Phenotypic	rs1057520536	WBVar00090174	FGFR1	egl-15	not provided	larval lethal	NA	ClinVar	Wormbase	301740
NP_075598	NP_001024723	NP_001073378	R718G	R840I	Pathogenic	Phenotypic	rs1057520536	WBVar00090174	FGFR1	egl-15	not provided	larval lethal	NA	ClinVar	Wormbase	301609
NP_075598	NP_001300363	XP_006509076	R718G	R840I	Pathogenic	Phenotypic	rs1057520536	WBVar00090174	FGFR1	egl-15	not provided	larval lethal	NA	ClinVar	Wormbase	301622
NP_075598	NP_509842	NP_034336	R718G	R892I	Pathogenic	Phenotypic	rs1057520536	WBVar00090174	FGFR1	egl-15	not provided	larval lethal	NA	ClinVar	Wormbase	301691
NP_075598	NP_001024725	XP_011240423	R718G	R892I	Pathogenic	Phenotypic	rs1057520536	WBVar00090174	FGFR1	egl-15	not provided	larval lethal	NA	ClinVar	Wormbase	301561
NP_075598	NP_001300364	NP_034336	R718G	R840I	Pathogenic	Phenotypic	rs1057520536	WBVar00090174	FGFR1	egl-15	not provided	larval lethal	NA	ClinVar	Wormbase	301690
NP_075598	NP_001300364	XP_006509073	R718G	R840I	Pathogenic	Phenotypic	rs1057520536	WBVar00090174	FGFR1	egl-15	not provided	larval lethal	NA	ClinVar	Wormbase	301646
NP_075598	NP_001300364	XP_006509075	R718G	R840I	Pathogenic	Phenotypic	rs1057520536	WBVar00090174	FGFR1	egl-15	not provided	larval lethal	NA	ClinVar	Wormbase	301580
NP_075598	NP_001024723	XP_011240425	M719V	M841I	Likely pathogenic	Phenotypic	rs1085307879	WBVar00090255	FGFR1	egl-15	not provided	egg laying defective, scrawny, egg laying variant)	NA	ClinVar	Wormbase	301741
NP_075598	NP_001300357	XP_011240425	M719V	M893I	Likely pathogenic	Phenotypic	rs1085307879	WBVar00090255	FGFR1	egl-15	not provided	egg laying defective, scrawny, egg laying variant)	NA	ClinVar	Wormbase	301742
NP_075598	NP_001024725	XP_011240423	M719V	M893I	Likely pathogenic	Phenotypic	rs1085307879	WBVar00090255	FGFR1	egl-15	not provided	egg laying defective, scrawny, egg laying variant)	NA	ClinVar	Wormbase	301561
NP_075598	NP_001024723	XP_011240423	M719V	M841I	Likely pathogenic	Phenotypic	rs1085307879	WBVar00090255	FGFR1	egl-15	not provided	egg laying defective, scrawny, egg laying variant)	NA	ClinVar	Wormbase	301565
NP_075598	NP_001300357	NP_034336	M719V	M893I	Likely pathogenic	Phenotypic	rs1085307879	WBVar00090255	FGFR1	egl-15	not provided	egg laying defective, scrawny, egg laying variant)	NA	ClinVar	Wormbase	301698
NP_075598	NP_001300354	XP_011240422	M719V	M893I	Likely pathogenic	Phenotypic	rs1085307879	WBVar00090255	FGFR1	egl-15	not provided	egg laying defective, scrawny, egg laying variant)	NA	ClinVar	Wormbase	301538
NP_075598	NP_001300357	XP_006509073	M719V	M893I	Likely pathogenic	Phenotypic	rs1085307879	WBVar00090255	FGFR1	egl-15	not provided	egg laying defective, scrawny, egg laying variant)	NA	ClinVar	Wormbase	301654
NP_075598	NP_001300364	XP_011240422	M719V	M841I	Likely pathogenic	Phenotypic	rs1085307879	WBVar00090255	FGFR1	egl-15	not provided	egg laying defective, scrawny, egg laying variant)	NA	ClinVar	Wormbase	301536
NP_075598	NP_001300363	NP_034336	M719V	M841I	Likely pathogenic	Phenotypic	rs1085307879	WBVar00090255	FGFR1	egl-15	not provided	egg laying defective, scrawny, egg laying variant)	NA	ClinVar	Wormbase	301688
NP_075598	NP_001024726	XP_011240422	M719V	M893I	Likely pathogenic	Phenotypic	rs1085307879	WBVar00090255	FGFR1	egl-15	not provided	egg laying defective, scrawny, egg laying variant)	NA	ClinVar	Wormbase	301541
NP_075598	NP_001024724	XP_006509073	M719V	M893I	Likely pathogenic	Phenotypic	rs1085307879	WBVar00090255	FGFR1	egl-15	not provided	egg laying defective, scrawny, egg laying variant)	NA	ClinVar	Wormbase	301645
NP_075598	NP_001300357	XP_011240422	M719V	M893I	Likely pathogenic	Phenotypic	rs1085307879	WBVar00090255	FGFR1	egl-15	not provided	egg laying defective, scrawny, egg laying variant)	NA	ClinVar	Wormbase	301544
NP_075598	NP_001024726	NP_034336	M719V	M893I	Likely pathogenic	Phenotypic	rs1085307879	WBVar00090255	FGFR1	egl-15	not provided	egg laying defective, scrawny, egg laying variant)	NA	ClinVar	Wormbase	301695
NP_075598	NP_001300362	XP_011240422	M719V	M841I	Likely pathogenic	Phenotypic	rs1085307879	WBVar00090255	FGFR1	egl-15	not provided	egg laying defective, scrawny, egg laying variant)	NA	ClinVar	Wormbase	301533
NP_075598	NP_001300355	NP_034336	M719V	M893I	Likely pathogenic	Phenotypic	rs1085307879	WBVar00090255	FGFR1	egl-15	not provided	egg laying defective, scrawny, egg laying variant)	NA	ClinVar	Wormbase	301694
NP_075598	NP_001300357	NP_001073377	M719V	M893I	Likely pathogenic	Phenotypic	rs1085307879	WBVar00090255	FGFR1	egl-15	not provided	egg laying defective, scrawny, egg laying variant)	NA	ClinVar	Wormbase	301720
NP_075598	NP_001300362	XP_011240424	M719V	M841I	Likely pathogenic	Phenotypic	rs1085307879	WBVar00090255	FGFR1	egl-15	not provided	egg laying defective, scrawny, egg laying variant)	NA	ClinVar	Wormbase	301665
NP_075598	NP_001024723	NP_034336	M719V	M841I	Likely pathogenic	Phenotypic	rs1085307879	WBVar00090255	FGFR1	egl-15	not provided	egg laying defective, scrawny, egg laying variant)	NA	ClinVar	Wormbase	301697
NP_075598	NP_001300363	XP_011240424	M719V	M841I	Likely pathogenic	Phenotypic	rs1085307879	WBVar00090255	FGFR1	egl-15	not provided	egg laying defective, scrawny, egg laying variant)	NA	ClinVar	Wormbase	301666
NP_075598	NP_001300360	XP_011240424	M719V	M841I	Likely pathogenic	Phenotypic	rs1085307879	WBVar00090255	FGFR1	egl-15	not provided	egg laying defective, scrawny, egg laying variant)	NA	ClinVar	Wormbase	301674
NP_075598	NP_001300357	XP_011240423	M719V	M893I	Likely pathogenic	Phenotypic	rs1085307879	WBVar00090255	FGFR1	egl-15	not provided	egg laying defective, scrawny, egg laying variant)	NA	ClinVar	Wormbase	301566
NP_075598	NP_001300362	XP_006509075	M719V	M841I	Likely pathogenic	Phenotypic	rs1085307879	WBVar00090255	FGFR1	egl-15	not provided	egg laying defective, scrawny, egg laying variant)	NA	ClinVar	Wormbase	301577
NP_075598	NP_001024726	NP_001073378	M719V	M893I	Likely pathogenic	Phenotypic	rs1085307879	WBVar00090255	FGFR1	egl-15	not provided	egg laying defective, scrawny, egg laying variant)	NA	ClinVar	Wormbase	301607
NP_075598	NP_001300355	XP_011240422	M719V	M893I	Likely pathogenic	Phenotypic	rs1085307879	WBVar00090255	FGFR1	egl-15	not provided	egg laying defective, scrawny, egg laying variant)	NA	ClinVar	Wormbase	301540
NP_075598	NP_001024723	NP_001073378	M719V	M841I	Likely pathogenic	Phenotypic	rs1085307879	WBVar00090255	FGFR1	egl-15	not provided	egg laying defective, scrawny, egg laying variant)	NA	ClinVar	Wormbase	301609
NP_075598	NP_001300359	NP_001073377	M719V	M841I	Likely pathogenic	Phenotypic	rs1085307879	WBVar00090255	FGFR1	egl-15	not provided	egg laying defective, scrawny, egg laying variant)	NA	ClinVar	Wormbase	301722
NP_075598	NP_001300354	NP_001073378	M719V	M893I	Likely pathogenic	Phenotypic	rs1085307879	WBVar00090255	FGFR1	egl-15	not provided	egg laying defective, scrawny, egg laying variant)	NA	ClinVar	Wormbase	301604
NP_075598	NP_001300354	NP_034336	M719V	M893I	Likely pathogenic	Phenotypic	rs1085307879	WBVar00090255	FGFR1	egl-15	not provided	egg laying defective, scrawny, egg laying variant)	NA	ClinVar	Wormbase	301692
NP_075598	NP_001300355	NP_001073377	M719V	M893I	Likely pathogenic	Phenotypic	rs1085307879	WBVar00090255	FGFR1	egl-15	not provided	egg laying defective, scrawny, egg laying variant)	NA	ClinVar	Wormbase	301716
NP_075598	NP_001024723	XP_006509073	M719V	M841I	Likely pathogenic	Phenotypic	rs1085307879	WBVar00090255	FGFR1	egl-15	not provided	egg laying defective, scrawny, egg laying variant)	NA	ClinVar	Wormbase	301653
NP_075598	NP_001024726	XP_011240425	M719V	M893I	Likely pathogenic	Phenotypic	rs1085307879	WBVar00090255	FGFR1	egl-15	not provided	egg laying defective, scrawny, egg laying variant)	NA	ClinVar	Wormbase	301739
NP_075598	NP_001300361	XP_011240424	M719V	M841I	Likely pathogenic	Phenotypic	rs1085307879	WBVar00090255	FGFR1	egl-15	not provided	egg laying defective, scrawny, egg laying variant)	NA	ClinVar	Wormbase	301664
NP_075598	NP_001024726	XP_011240424	M719V	M893I	Likely pathogenic	Phenotypic	rs1085307879	WBVar00090255	FGFR1	egl-15	not provided	egg laying defective, scrawny, egg laying variant)	NA	ClinVar	Wormbase	301673
NP_075598	NP_001024724	NP_001073377	M719V	M893I	Likely pathogenic	Phenotypic	rs1085307879	WBVar00090255	FGFR1	egl-15	not provided	egg laying defective, scrawny, egg laying variant)	NA	ClinVar	Wormbase	301711
NP_075598	NP_001300364	XP_011240423	M719V	M841I	Likely pathogenic	Phenotypic	rs1085307879	WBVar00090255	FGFR1	egl-15	not provided	egg laying defective, scrawny, egg laying variant)	NA	ClinVar	Wormbase	301558
NP_075598	NP_001300363	XP_006509076	M719V	M841I	Likely pathogenic	Phenotypic	rs1085307879	WBVar00090255	FGFR1	egl-15	not provided	egg laying defective, scrawny, egg laying variant)	NA	ClinVar	Wormbase	301622
NP_075598	NP_001024726	XP_011240423	M719V	M893I	Likely pathogenic	Phenotypic	rs1085307879	WBVar00090255	FGFR1	egl-15	not provided	egg laying defective, scrawny, egg laying variant)	NA	ClinVar	Wormbase	301563
NP_075598	NP_001300357	XP_011240424	M719V	M893I	Likely pathogenic	Phenotypic	rs1085307879	WBVar00090255	FGFR1	egl-15	not provided	egg laying defective, scrawny, egg laying variant)	NA	ClinVar	Wormbase	301676
NP_075598	NP_509842	XP_011240422	M719V	M893I	Likely pathogenic	Phenotypic	rs1085307879	WBVar00090255	FGFR1	egl-15	not provided	egg laying defective, scrawny, egg laying variant)	NA	ClinVar	Wormbase	301537
NP_075598	NP_001024723	XP_011240424	M719V	M841I	Likely pathogenic	Phenotypic	rs1085307879	WBVar00090255	FGFR1	egl-15	not provided	egg laying defective, scrawny, egg laying variant)	NA	ClinVar	Wormbase	301675
NP_075598	NP_001300356	XP_006509076	M719V	M893I	Likely pathogenic	Phenotypic	rs1085307879	WBVar00090255	FGFR1	egl-15	not provided	egg laying defective, scrawny, egg laying variant)	NA	ClinVar	Wormbase	301635
NP_075598	NP_001024726	NP_001073377	M719V	M893I	Likely pathogenic	Phenotypic	rs1085307879	WBVar00090255	FGFR1	egl-15	not provided	egg laying defective, scrawny, egg laying variant)	NA	ClinVar	Wormbase	301717
NP_075598	NP_001024726	XP_006509075	M719V	M893I	Likely pathogenic	Phenotypic	rs1085307879	WBVar00090255	FGFR1	egl-15	not provided	egg laying defective, scrawny, egg laying variant)	NA	ClinVar	Wormbase	301585
NP_075598	NP_001024723	NP_001073377	M719V	M841I	Likely pathogenic	Phenotypic	rs1085307879	WBVar00090255	FGFR1	egl-15	not provided	egg laying defective, scrawny, egg laying variant)	NA	ClinVar	Wormbase	301719
NP_075598	NP_001024725	XP_006509075	M719V	M893I	Likely pathogenic	Phenotypic	rs1085307879	WBVar00090255	FGFR1	egl-15	not provided	egg laying defective, scrawny, egg laying variant)	NA	ClinVar	Wormbase	301583
NP_075598	NP_001300357	NP_001073378	M719V	M893I	Likely pathogenic	Phenotypic	rs1085307879	WBVar00090255	FGFR1	egl-15	not provided	egg laying defective, scrawny, egg laying variant)	NA	ClinVar	Wormbase	301610
NP_075598	NP_001024725	NP_001073378	M719V	M893I	Likely pathogenic	Phenotypic	rs1085307879	WBVar00090255	FGFR1	egl-15	not provided	egg laying defective, scrawny, egg laying variant)	NA	ClinVar	Wormbase	301605
NP_075598	NP_001300355	XP_011240425	M719V	M893I	Likely pathogenic	Phenotypic	rs1085307879	WBVar00090255	FGFR1	egl-15	not provided	egg laying defective, scrawny, egg laying variant)	NA	ClinVar	Wormbase	301738
NP_075598	NP_001300357	XP_006509076	M719V	M893I	Likely pathogenic	Phenotypic	rs1085307879	WBVar00090255	FGFR1	egl-15	not provided	egg laying defective, scrawny, egg laying variant)	NA	ClinVar	Wormbase	301632
NP_075598	NP_001300357	XP_006509075	M719V	M893I	Likely pathogenic	Phenotypic	rs1085307879	WBVar00090255	FGFR1	egl-15	not provided	egg laying defective, scrawny, egg laying variant)	NA	ClinVar	Wormbase	301588
NP_075598	NP_001300359	NP_034336	M719V	M841I	Likely pathogenic	Phenotypic	rs1085307879	WBVar00090255	FGFR1	egl-15	not provided	egg laying defective, scrawny, egg laying variant)	NA	ClinVar	Wormbase	301700
NP_075598	NP_001024725	XP_011240422	M719V	M893I	Likely pathogenic	Phenotypic	rs1085307879	WBVar00090255	FGFR1	egl-15	not provided	egg laying defective, scrawny, egg laying variant)	NA	ClinVar	Wormbase	301539
NP_075598	NP_001300362	NP_034336	M719V	M841I	Likely pathogenic	Phenotypic	rs1085307879	WBVar00090255	FGFR1	egl-15	not provided	egg laying defective, scrawny, egg laying variant)	NA	ClinVar	Wormbase	301687
NP_075598	NP_001300363	XP_006509075	M719V	M841I	Likely pathogenic	Phenotypic	rs1085307879	WBVar00090255	FGFR1	egl-15	not provided	egg laying defective, scrawny, egg laying variant)	NA	ClinVar	Wormbase	301578
NP_075598	NP_001024725	XP_011240424	M719V	M893I	Likely pathogenic	Phenotypic	rs1085307879	WBVar00090255	FGFR1	egl-15	not provided	egg laying defective, scrawny, egg laying variant)	NA	ClinVar	Wormbase	301671
NP_075598	NP_001024726	XP_006509076	M719V	M893I	Likely pathogenic	Phenotypic	rs1085307879	WBVar00090255	FGFR1	egl-15	not provided	egg laying defective, scrawny, egg laying variant)	NA	ClinVar	Wormbase	301629
NP_075598	NP_001024725	XP_011240425	M719V	M893I	Likely pathogenic	Phenotypic	rs1085307879	WBVar00090255	FGFR1	egl-15	not provided	egg laying defective, scrawny, egg laying variant)	NA	ClinVar	Wormbase	301737
NP_075598	NP_001300361	XP_006509073	M719V	M841I	Likely pathogenic	Phenotypic	rs1085307879	WBVar00090255	FGFR1	egl-15	not provided	egg laying defective, scrawny, egg laying variant)	NA	ClinVar	Wormbase	301642
NP_075598	NP_001024725	XP_006509076	M719V	M893I	Likely pathogenic	Phenotypic	rs1085307879	WBVar00090255	FGFR1	egl-15	not provided	egg laying defective, scrawny, egg laying variant)	NA	ClinVar	Wormbase	301627
NP_075598	NP_001300362	XP_006509073	M719V	M841I	Likely pathogenic	Phenotypic	rs1085307879	WBVar00090255	FGFR1	egl-15	not provided	egg laying defective, scrawny, egg laying variant)	NA	ClinVar	Wormbase	301643
NP_075598	NP_001300354	XP_011240424	M719V	M893I	Likely pathogenic	Phenotypic	rs1085307879	WBVar00090255	FGFR1	egl-15	not provided	egg laying defective, scrawny, egg laying variant)	NA	ClinVar	Wormbase	301670
NP_075598	NP_001300354	XP_006509075	M719V	M893I	Likely pathogenic	Phenotypic	rs1085307879	WBVar00090255	FGFR1	egl-15	not provided	egg laying defective, scrawny, egg laying variant)	NA	ClinVar	Wormbase	301582
NP_075598	NP_001300354	NP_001073377	M719V	M893I	Likely pathogenic	Phenotypic	rs1085307879	WBVar00090255	FGFR1	egl-15	not provided	egg laying defective, scrawny, egg laying variant)	NA	ClinVar	Wormbase	301714
NP_075598	NP_001300360	XP_006509076	M719V	M841I	Likely pathogenic	Phenotypic	rs1085307879	WBVar00090255	FGFR1	egl-15	not provided	egg laying defective, scrawny, egg laying variant)	NA	ClinVar	Wormbase	301630
NP_075598	NP_001300363	NP_001073377	M719V	M841I	Likely pathogenic	Phenotypic	rs1085307879	WBVar00090255	FGFR1	egl-15	not provided	egg laying defective, scrawny, egg laying variant)	NA	ClinVar	Wormbase	301710
NP_075598	NP_509842	XP_011240425	M719V	M893I	Likely pathogenic	Phenotypic	rs1085307879	WBVar00090255	FGFR1	egl-15	not provided	egg laying defective, scrawny, egg laying variant)	NA	ClinVar	Wormbase	301735
NP_075598	NP_001300359	XP_011240424	M719V	M841I	Likely pathogenic	Phenotypic	rs1085307879	WBVar00090255	FGFR1	egl-15	not provided	egg laying defective, scrawny, egg laying variant)	NA	ClinVar	Wormbase	301678
NP_075598	NP_001300356	XP_011240424	M719V	M893I	Likely pathogenic	Phenotypic	rs1085307879	WBVar00090255	FGFR1	egl-15	not provided	egg laying defective, scrawny, egg laying variant)	NA	ClinVar	Wormbase	301679
NP_075598	NP_001024726	XP_006509073	M719V	M893I	Likely pathogenic	Phenotypic	rs1085307879	WBVar00090255	FGFR1	egl-15	not provided	egg laying defective, scrawny, egg laying variant)	NA	ClinVar	Wormbase	301651
NP_075598	NP_001300355	XP_006509076	M719V	M893I	Likely pathogenic	Phenotypic	rs1085307879	WBVar00090255	FGFR1	egl-15	not provided	egg laying defective, scrawny, egg laying variant)	NA	ClinVar	Wormbase	301628
NP_075598	NP_001300355	XP_006509073	M719V	M893I	Likely pathogenic	Phenotypic	rs1085307879	WBVar00090255	FGFR1	egl-15	not provided	egg laying defective, scrawny, egg laying variant)	NA	ClinVar	Wormbase	301650
NP_075598	NP_001300364	XP_011240424	M719V	M841I	Likely pathogenic	Phenotypic	rs1085307879	WBVar00090255	FGFR1	egl-15	not provided	egg laying defective, scrawny, egg laying variant)	NA	ClinVar	Wormbase	301668
NP_075598	NP_001024725	XP_006509073	M719V	M893I	Likely pathogenic	Phenotypic	rs1085307879	WBVar00090255	FGFR1	egl-15	not provided	egg laying defective, scrawny, egg laying variant)	NA	ClinVar	Wormbase	301649
NP_075598	NP_001024725	NP_001073377	M719V	M893I	Likely pathogenic	Phenotypic	rs1085307879	WBVar00090255	FGFR1	egl-15	not provided	egg laying defective, scrawny, egg laying variant)	NA	ClinVar	Wormbase	301715
NP_075598	NP_001300362	NP_001073377	M719V	M841I	Likely pathogenic	Phenotypic	rs1085307879	WBVar00090255	FGFR1	egl-15	not provided	egg laying defective, scrawny, egg laying variant)	NA	ClinVar	Wormbase	301709
NP_075598	NP_509842	NP_001073378	M719V	M893I	Likely pathogenic	Phenotypic	rs1085307879	WBVar00090255	FGFR1	egl-15	not provided	egg laying defective, scrawny, egg laying variant)	NA	ClinVar	Wormbase	301603
NP_075598	NP_001300360	NP_034336	M719V	M841I	Likely pathogenic	Phenotypic	rs1085307879	WBVar00090255	FGFR1	egl-15	not provided	egg laying defective, scrawny, egg laying variant)	NA	ClinVar	Wormbase	301696
NP_075598	NP_001300360	NP_001073378	M719V	M841I	Likely pathogenic	Phenotypic	rs1085307879	WBVar00090255	FGFR1	egl-15	not provided	egg laying defective, scrawny, egg laying variant)	NA	ClinVar	Wormbase	301608
NP_075598	NP_001300360	NP_001073377	M719V	M841I	Likely pathogenic	Phenotypic	rs1085307879	WBVar00090255	FGFR1	egl-15	not provided	egg laying defective, scrawny, egg laying variant)	NA	ClinVar	Wormbase	301718
NP_075598	NP_001300354	XP_006509076	M719V	M893I	Likely pathogenic	Phenotypic	rs1085307879	WBVar00090255	FGFR1	egl-15	not provided	egg laying defective, scrawny, egg laying variant)	NA	ClinVar	Wormbase	301626
NP_075598	NP_001300363	NP_001073378	M719V	M841I	Likely pathogenic	Phenotypic	rs1085307879	WBVar00090255	FGFR1	egl-15	not provided	egg laying defective, scrawny, egg laying variant)	NA	ClinVar	Wormbase	301600
NP_075598	NP_001300361	XP_011240422	M719V	M841I	Likely pathogenic	Phenotypic	rs1085307879	WBVar00090255	FGFR1	egl-15	not provided	egg laying defective, scrawny, egg laying variant)	NA	ClinVar	Wormbase	301532
NP_075598	NP_001300355	XP_011240424	M719V	M893I	Likely pathogenic	Phenotypic	rs1085307879	WBVar00090255	FGFR1	egl-15	not provided	egg laying defective, scrawny, egg laying variant)	NA	ClinVar	Wormbase	301672
NP_075598	NP_001300355	NP_001073378	M719V	M893I	Likely pathogenic	Phenotypic	rs1085307879	WBVar00090255	FGFR1	egl-15	not provided	egg laying defective, scrawny, egg laying variant)	NA	ClinVar	Wormbase	301606
NP_075598	NP_001300355	XP_006509075	M719V	M893I	Likely pathogenic	Phenotypic	rs1085307879	WBVar00090255	FGFR1	egl-15	not provided	egg laying defective, scrawny, egg laying variant)	NA	ClinVar	Wormbase	301584
NP_075598	NP_001300364	XP_011240425	M719V	M841I	Likely pathogenic	Phenotypic	rs1085307879	WBVar00090255	FGFR1	egl-15	not provided	egg laying defective, scrawny, egg laying variant)	NA	ClinVar	Wormbase	301734
NP_075598	NP_001300361	NP_001073377	M719V	M841I	Likely pathogenic	Phenotypic	rs1085307879	WBVar00090255	FGFR1	egl-15	not provided	egg laying defective, scrawny, egg laying variant)	NA	ClinVar	Wormbase	301708
NP_075598	NP_001300361	XP_011240423	M719V	M841I	Likely pathogenic	Phenotypic	rs1085307879	WBVar00090255	FGFR1	egl-15	not provided	egg laying defective, scrawny, egg laying variant)	NA	ClinVar	Wormbase	301554
NP_075598	NP_001300362	XP_011240423	M719V	M841I	Likely pathogenic	Phenotypic	rs1085307879	WBVar00090255	FGFR1	egl-15	not provided	egg laying defective, scrawny, egg laying variant)	NA	ClinVar	Wormbase	301555
NP_075598	NP_001300356	XP_011240423	M719V	M893I	Likely pathogenic	Phenotypic	rs1085307879	WBVar00090255	FGFR1	egl-15	not provided	egg laying defective, scrawny, egg laying variant)	NA	ClinVar	Wormbase	301569
NP_075598	NP_001300362	NP_001073378	M719V	M841I	Likely pathogenic	Phenotypic	rs1085307879	WBVar00090255	FGFR1	egl-15	not provided	egg laying defective, scrawny, egg laying variant)	NA	ClinVar	Wormbase	301599
NP_075598	NP_001300363	XP_011240423	M719V	M841I	Likely pathogenic	Phenotypic	rs1085307879	WBVar00090255	FGFR1	egl-15	not provided	egg laying defective, scrawny, egg laying variant)	NA	ClinVar	Wormbase	301556
NP_075598	NP_001024725	NP_034336	M719V	M893I	Likely pathogenic	Phenotypic	rs1085307879	WBVar00090255	FGFR1	egl-15	not provided	egg laying defective, scrawny, egg laying variant)	NA	ClinVar	Wormbase	301693
NP_075598	NP_509842	XP_011240423	M719V	M893I	Likely pathogenic	Phenotypic	rs1085307879	WBVar00090255	FGFR1	egl-15	not provided	egg laying defective, scrawny, egg laying variant)	NA	ClinVar	Wormbase	301559
NP_075598	NP_001024723	XP_006509076	M719V	M841I	Likely pathogenic	Phenotypic	rs1085307879	WBVar00090255	FGFR1	egl-15	not provided	egg laying defective, scrawny, egg laying variant)	NA	ClinVar	Wormbase	301631
NP_075598	NP_001300356	NP_001073378	M719V	M893I	Likely pathogenic	Phenotypic	rs1085307879	WBVar00090255	FGFR1	egl-15	not provided	egg laying defective, scrawny, egg laying variant)	NA	ClinVar	Wormbase	301613
NP_075598	NP_509842	XP_011240424	M719V	M893I	Likely pathogenic	Phenotypic	rs1085307879	WBVar00090255	FGFR1	egl-15	not provided	egg laying defective, scrawny, egg laying variant)	NA	ClinVar	Wormbase	301669
NP_075598	NP_001300355	XP_011240423	M719V	M893I	Likely pathogenic	Phenotypic	rs1085307879	WBVar00090255	FGFR1	egl-15	not provided	egg laying defective, scrawny, egg laying variant)	NA	ClinVar	Wormbase	301562
NP_075598	NP_509842	XP_006509075	M719V	M893I	Likely pathogenic	Phenotypic	rs1085307879	WBVar00090255	FGFR1	egl-15	not provided	egg laying defective, scrawny, egg laying variant)	NA	ClinVar	Wormbase	301581
NP_075598	NP_001024723	XP_006509075	M719V	M841I	Likely pathogenic	Phenotypic	rs1085307879	WBVar00090255	FGFR1	egl-15	not provided	egg laying defective, scrawny, egg laying variant)	NA	ClinVar	Wormbase	301587
NP_075598	NP_001300364	XP_006509076	M719V	M841I	Likely pathogenic	Phenotypic	rs1085307879	WBVar00090255	FGFR1	egl-15	not provided	egg laying defective, scrawny, egg laying variant)	NA	ClinVar	Wormbase	301624
NP_075598	NP_001300364	XP_006509073	M719V	M841I	Likely pathogenic	Phenotypic	rs1085307879	WBVar00090255	FGFR1	egl-15	not provided	egg laying defective, scrawny, egg laying variant)	NA	ClinVar	Wormbase	301646
NP_075598	NP_001300361	XP_006509076	M719V	M841I	Likely pathogenic	Phenotypic	rs1085307879	WBVar00090255	FGFR1	egl-15	not provided	egg laying defective, scrawny, egg laying variant)	NA	ClinVar	Wormbase	301620
NP_075598	NP_001300364	NP_001073377	M719V	M841I	Likely pathogenic	Phenotypic	rs1085307879	WBVar00090255	FGFR1	egl-15	not provided	egg laying defective, scrawny, egg laying variant)	NA	ClinVar	Wormbase	301712
NP_075598	NP_001024724	XP_011240424	M719V	M893I	Likely pathogenic	Phenotypic	rs1085307879	WBVar00090255	FGFR1	egl-15	not provided	egg laying defective, scrawny, egg laying variant)	NA	ClinVar	Wormbase	301667
NP_075598	NP_001300361	NP_001073378	M719V	M841I	Likely pathogenic	Phenotypic	rs1085307879	WBVar00090255	FGFR1	egl-15	not provided	egg laying defective, scrawny, egg laying variant)	NA	ClinVar	Wormbase	301598
NP_075598	NP_509842	NP_001073377	M719V	M893I	Likely pathogenic	Phenotypic	rs1085307879	WBVar00090255	FGFR1	egl-15	not provided	egg laying defective, scrawny, egg laying variant)	NA	ClinVar	Wormbase	301713
NP_075598	NP_001300359	XP_006509076	M719V	M841I	Likely pathogenic	Phenotypic	rs1085307879	WBVar00090255	FGFR1	egl-15	not provided	egg laying defective, scrawny, egg laying variant)	NA	ClinVar	Wormbase	301634
NP_075598	NP_001300362	XP_011240425	M719V	M841I	Likely pathogenic	Phenotypic	rs1085307879	WBVar00090255	FGFR1	egl-15	not provided	egg laying defective, scrawny, egg laying variant)	NA	ClinVar	Wormbase	301731
NP_075598	NP_001300356	XP_011240422	M719V	M893I	Likely pathogenic	Phenotypic	rs1085307879	WBVar00090255	FGFR1	egl-15	not provided	egg laying defective, scrawny, egg laying variant)	NA	ClinVar	Wormbase	301547
NP_075598	NP_001300356	XP_006509073	M719V	M893I	Likely pathogenic	Phenotypic	rs1085307879	WBVar00090255	FGFR1	egl-15	not provided	egg laying defective, scrawny, egg laying variant)	NA	ClinVar	Wormbase	301657
NP_075598	NP_001024723	XP_011240422	M719V	M841I	Likely pathogenic	Phenotypic	rs1085307879	WBVar00090255	FGFR1	egl-15	not provided	egg laying defective, scrawny, egg laying variant)	NA	ClinVar	Wormbase	301543
NP_075598	NP_001300359	XP_011240425	M719V	M841I	Likely pathogenic	Phenotypic	rs1085307879	WBVar00090255	FGFR1	egl-15	not provided	egg laying defective, scrawny, egg laying variant)	NA	ClinVar	Wormbase	301744
NP_075598	NP_001300359	XP_011240423	M719V	M841I	Likely pathogenic	Phenotypic	rs1085307879	WBVar00090255	FGFR1	egl-15	not provided	egg laying defective, scrawny, egg laying variant)	NA	ClinVar	Wormbase	301568
NP_075598	NP_001024724	XP_011240425	M719V	M893I	Likely pathogenic	Phenotypic	rs1085307879	WBVar00090255	FGFR1	egl-15	not provided	egg laying defective, scrawny, egg laying variant)	NA	ClinVar	Wormbase	301733
NP_075598	NP_001300364	XP_006509075	M719V	M841I	Likely pathogenic	Phenotypic	rs1085307879	WBVar00090255	FGFR1	egl-15	not provided	egg laying defective, scrawny, egg laying variant)	NA	ClinVar	Wormbase	301580
NP_075598	NP_001300361	NP_034336	M719V	M841I	Likely pathogenic	Phenotypic	rs1085307879	WBVar00090255	FGFR1	egl-15	not provided	egg laying defective, scrawny, egg laying variant)	NA	ClinVar	Wormbase	301686
NP_075598	NP_001300361	XP_006509075	M719V	M841I	Likely pathogenic	Phenotypic	rs1085307879	WBVar00090255	FGFR1	egl-15	not provided	egg laying defective, scrawny, egg laying variant)	NA	ClinVar	Wormbase	301576
NP_075598	NP_001300356	NP_001073377	M719V	M893I	Likely pathogenic	Phenotypic	rs1085307879	WBVar00090255	FGFR1	egl-15	not provided	egg laying defective, scrawny, egg laying variant)	NA	ClinVar	Wormbase	301723
NP_075598	NP_001300361	XP_011240425	M719V	M841I	Likely pathogenic	Phenotypic	rs1085307879	WBVar00090255	FGFR1	egl-15	not provided	egg laying defective, scrawny, egg laying variant)	NA	ClinVar	Wormbase	301730
NP_075598	NP_001300360	XP_006509075	M719V	M841I	Likely pathogenic	Phenotypic	rs1085307879	WBVar00090255	FGFR1	egl-15	not provided	egg laying defective, scrawny, egg laying variant)	NA	ClinVar	Wormbase	301586
NP_075598	NP_509842	NP_034336	M719V	M893I	Likely pathogenic	Phenotypic	rs1085307879	WBVar00090255	FGFR1	egl-15	not provided	egg laying defective, scrawny, egg laying variant)	NA	ClinVar	Wormbase	301691
NP_075598	NP_001300364	NP_001073378	M719V	M841I	Likely pathogenic	Phenotypic	rs1085307879	WBVar00090255	FGFR1	egl-15	not provided	egg laying defective, scrawny, egg laying variant)	NA	ClinVar	Wormbase	301602
NP_075598	NP_001300359	XP_011240422	M719V	M841I	Likely pathogenic	Phenotypic	rs1085307879	WBVar00090255	FGFR1	egl-15	not provided	egg laying defective, scrawny, egg laying variant)	NA	ClinVar	Wormbase	301546
NP_075598	NP_001300359	NP_001073378	M719V	M841I	Likely pathogenic	Phenotypic	rs1085307879	WBVar00090255	FGFR1	egl-15	not provided	egg laying defective, scrawny, egg laying variant)	NA	ClinVar	Wormbase	301612
NP_075598	NP_001300356	NP_034336	M719V	M893I	Likely pathogenic	Phenotypic	rs1085307879	WBVar00090255	FGFR1	egl-15	not provided	egg laying defective, scrawny, egg laying variant)	NA	ClinVar	Wormbase	301701
NP_075598	NP_509842	XP_006509076	M719V	M893I	Likely pathogenic	Phenotypic	rs1085307879	WBVar00090255	FGFR1	egl-15	not provided	egg laying defective, scrawny, egg laying variant)	NA	ClinVar	Wormbase	301625
NP_075598	NP_001300358	NP_001073378	M719V	M841I	Likely pathogenic	Phenotypic	rs1085307879	WBVar00090255	FGFR1	egl-15	not provided	egg laying defective, scrawny, egg laying variant)	NA	ClinVar	Wormbase	301611
NP_075598	NP_001024724	XP_006509076	M719V	M893I	Likely pathogenic	Phenotypic	rs1085307879	WBVar00090255	FGFR1	egl-15	not provided	egg laying defective, scrawny, egg laying variant)	NA	ClinVar	Wormbase	301623
NP_075598	NP_001300358	XP_011240423	M719V	M841I	Likely pathogenic	Phenotypic	rs1085307879	WBVar00090255	FGFR1	egl-15	not provided	egg laying defective, scrawny, egg laying variant)	NA	ClinVar	Wormbase	301567
NP_075598	NP_001300363	XP_011240422	M719V	M841I	Likely pathogenic	Phenotypic	rs1085307879	WBVar00090255	FGFR1	egl-15	not provided	egg laying defective, scrawny, egg laying variant)	NA	ClinVar	Wormbase	301534
NP_075598	NP_001300356	XP_011240425	M719V	M893I	Likely pathogenic	Phenotypic	rs1085307879	WBVar00090255	FGFR1	egl-15	not provided	egg laying defective, scrawny, egg laying variant)	NA	ClinVar	Wormbase	301745
NP_075598	NP_001300364	NP_034336	M719V	M841I	Likely pathogenic	Phenotypic	rs1085307879	WBVar00090255	FGFR1	egl-15	not provided	egg laying defective, scrawny, egg laying variant)	NA	ClinVar	Wormbase	301690
NP_075598	NP_001024724	NP_034336	M719V	M893I	Likely pathogenic	Phenotypic	rs1085307879	WBVar00090255	FGFR1	egl-15	not provided	egg laying defective, scrawny, egg laying variant)	NA	ClinVar	Wormbase	301689
NP_075598	NP_001300356	XP_006509075	M719V	M893I	Likely pathogenic	Phenotypic	rs1085307879	WBVar00090255	FGFR1	egl-15	not provided	egg laying defective, scrawny, egg laying variant)	NA	ClinVar	Wormbase	301591
NP_075598	NP_001024724	XP_011240422	M719V	M893I	Likely pathogenic	Phenotypic	rs1085307879	WBVar00090255	FGFR1	egl-15	not provided	egg laying defective, scrawny, egg laying variant)	NA	ClinVar	Wormbase	301535
NP_075598	NP_001300359	XP_006509075	M719V	M841I	Likely pathogenic	Phenotypic	rs1085307879	WBVar00090255	FGFR1	egl-15	not provided	egg laying defective, scrawny, egg laying variant)	NA	ClinVar	Wormbase	301590
NP_075598	NP_001300359	XP_006509073	M719V	M841I	Likely pathogenic	Phenotypic	rs1085307879	WBVar00090255	FGFR1	egl-15	not provided	egg laying defective, scrawny, egg laying variant)	NA	ClinVar	Wormbase	301656
NP_075598	NP_001300360	XP_011240425	M719V	M841I	Likely pathogenic	Phenotypic	rs1085307879	WBVar00090255	FGFR1	egl-15	not provided	egg laying defective, scrawny, egg laying variant)	NA	ClinVar	Wormbase	301740
NP_075598	NP_001300360	XP_006509073	M719V	M841I	Likely pathogenic	Phenotypic	rs1085307879	WBVar00090255	FGFR1	egl-15	not provided	egg laying defective, scrawny, egg laying variant)	NA	ClinVar	Wormbase	301652
NP_075598	NP_001300358	XP_011240422	M719V	M841I	Likely pathogenic	Phenotypic	rs1085307879	WBVar00090255	FGFR1	egl-15	not provided	egg laying defective, scrawny, egg laying variant)	NA	ClinVar	Wormbase	301545
NP_075598	NP_001300358	XP_011240425	M719V	M841I	Likely pathogenic	Phenotypic	rs1085307879	WBVar00090255	FGFR1	egl-15	not provided	egg laying defective, scrawny, egg laying variant)	NA	ClinVar	Wormbase	301743
NP_075598	NP_001300360	XP_011240422	M719V	M841I	Likely pathogenic	Phenotypic	rs1085307879	WBVar00090255	FGFR1	egl-15	not provided	egg laying defective, scrawny, egg laying variant)	NA	ClinVar	Wormbase	301542
NP_075598	NP_001300363	XP_006509073	M719V	M841I	Likely pathogenic	Phenotypic	rs1085307879	WBVar00090255	FGFR1	egl-15	not provided	egg laying defective, scrawny, egg laying variant)	NA	ClinVar	Wormbase	301644
NP_075598	NP_001300354	XP_006509073	M719V	M893I	Likely pathogenic	Phenotypic	rs1085307879	WBVar00090255	FGFR1	egl-15	not provided	egg laying defective, scrawny, egg laying variant)	NA	ClinVar	Wormbase	301648
NP_075598	NP_001300358	NP_034336	M719V	M841I	Likely pathogenic	Phenotypic	rs1085307879	WBVar00090255	FGFR1	egl-15	not provided	egg laying defective, scrawny, egg laying variant)	NA	ClinVar	Wormbase	301699
NP_075598	NP_001300358	XP_006509076	M719V	M841I	Likely pathogenic	Phenotypic	rs1085307879	WBVar00090255	FGFR1	egl-15	not provided	egg laying defective, scrawny, egg laying variant)	NA	ClinVar	Wormbase	301633
NP_075598	NP_001300354	XP_011240425	M719V	M893I	Likely pathogenic	Phenotypic	rs1085307879	WBVar00090255	FGFR1	egl-15	not provided	egg laying defective, scrawny, egg laying variant)	NA	ClinVar	Wormbase	301736
NP_075598	NP_001300358	XP_006509075	M719V	M841I	Likely pathogenic	Phenotypic	rs1085307879	WBVar00090255	FGFR1	egl-15	not provided	egg laying defective, scrawny, egg laying variant)	NA	ClinVar	Wormbase	301589
NP_075598	NP_509842	XP_006509073	M719V	M893I	Likely pathogenic	Phenotypic	rs1085307879	WBVar00090255	FGFR1	egl-15	not provided	egg laying defective, scrawny, egg laying variant)	NA	ClinVar	Wormbase	301647
NP_075598	NP_001024724	NP_001073378	M719V	M893I	Likely pathogenic	Phenotypic	rs1085307879	WBVar00090255	FGFR1	egl-15	not provided	egg laying defective, scrawny, egg laying variant)	NA	ClinVar	Wormbase	301601
NP_075598	NP_001300363	XP_011240425	M719V	M841I	Likely pathogenic	Phenotypic	rs1085307879	WBVar00090255	FGFR1	egl-15	not provided	egg laying defective, scrawny, egg laying variant)	NA	ClinVar	Wormbase	301732
NP_075598	NP_001300354	XP_011240423	M719V	M893I	Likely pathogenic	Phenotypic	rs1085307879	WBVar00090255	FGFR1	egl-15	not provided	egg laying defective, scrawny, egg laying variant)	NA	ClinVar	Wormbase	301560
NP_075598	NP_001024724	XP_011240423	M719V	M893I	Likely pathogenic	Phenotypic	rs1085307879	WBVar00090255	FGFR1	egl-15	not provided	egg laying defective, scrawny, egg laying variant)	NA	ClinVar	Wormbase	301557
NP_075598	NP_001300358	XP_011240424	M719V	M841I	Likely pathogenic	Phenotypic	rs1085307879	WBVar00090255	FGFR1	egl-15	not provided	egg laying defective, scrawny, egg laying variant)	NA	ClinVar	Wormbase	301677
NP_075598	NP_001024724	XP_006509075	M719V	M893I	Likely pathogenic	Phenotypic	rs1085307879	WBVar00090255	FGFR1	egl-15	not provided	egg laying defective, scrawny, egg laying variant)	NA	ClinVar	Wormbase	301579
NP_075598	NP_001300362	XP_006509076	M719V	M841I	Likely pathogenic	Phenotypic	rs1085307879	WBVar00090255	FGFR1	egl-15	not provided	egg laying defective, scrawny, egg laying variant)	NA	ClinVar	Wormbase	301621
NP_075598	NP_001300358	NP_001073377	M719V	M841I	Likely pathogenic	Phenotypic	rs1085307879	WBVar00090255	FGFR1	egl-15	not provided	egg laying defective, scrawny, egg laying variant)	NA	ClinVar	Wormbase	301721
NP_075598	NP_001300358	XP_006509073	M719V	M841I	Likely pathogenic	Phenotypic	rs1085307879	WBVar00090255	FGFR1	egl-15	not provided	egg laying defective, scrawny, egg laying variant)	NA	ClinVar	Wormbase	301655
NP_075598	NP_001300360	XP_011240423	M719V	M841I	Likely pathogenic	Phenotypic	rs1085307879	WBVar00090255	FGFR1	egl-15	not provided	egg laying defective, scrawny, egg laying variant)	NA	ClinVar	Wormbase	301564
NP_000808	NP_001022831	NP_032103	W468G	W383*	Likely pathogenic	Phenotypic	rs1575446166	WBVar00143000	GAD1	unc-25	Cerebral palsy, spastic quadriplegic, 1	drug hypersensitive, aldicarb hypersensitive, axon morphology variant, small, thrashing reduced, expulsion infrequent, levamisole hypersensitive, GABA levels variant, shrinker, nervous system morphology variant, drug response variant, locomotion variant, sluggish, foraging behavior variant, exaggerated body bends, expulsion defective, backward locomotion variant, head movement variant, quiescence…	NA	ClinVar	Wormbase	40798
NP_000808	NP_499689	XP_006498830	W468G	W383*	Likely pathogenic	Phenotypic	rs1575446166	WBVar00143000	GAD1	unc-25	Cerebral palsy, spastic quadriplegic, 1	drug hypersensitive, aldicarb hypersensitive, axon morphology variant, small, thrashing reduced, expulsion infrequent, levamisole hypersensitive, GABA levels variant, shrinker, nervous system morphology variant, drug response variant, locomotion variant, sluggish, foraging behavior variant, exaggerated body bends, expulsion defective, backward locomotion variant, head movement variant, quiescence…	NA	ClinVar	Wormbase	40776
NP_000808	NP_001022831	XP_006498828	W468G	W383*	Likely pathogenic	Phenotypic	rs1575446166	WBVar00143000	GAD1	unc-25	Cerebral palsy, spastic quadriplegic, 1	drug hypersensitive, aldicarb hypersensitive, axon morphology variant, small, thrashing reduced, expulsion infrequent, levamisole hypersensitive, GABA levels variant, shrinker, nervous system morphology variant, drug response variant, locomotion variant, sluggish, foraging behavior variant, exaggerated body bends, expulsion defective, backward locomotion variant, head movement variant, quiescence…	NA	ClinVar	Wormbase	40780
NP_000808	NP_001022831	NP_001299829	W468G	W383*	Likely pathogenic	Phenotypic	rs1575446166	WBVar00143000	GAD1	unc-25	Cerebral palsy, spastic quadriplegic, 1	drug hypersensitive, aldicarb hypersensitive, axon morphology variant, small, thrashing reduced, expulsion infrequent, levamisole hypersensitive, GABA levels variant, shrinker, nervous system morphology variant, drug response variant, locomotion variant, sluggish, foraging behavior variant, exaggerated body bends, expulsion defective, backward locomotion variant, head movement variant, quiescence…	NA	ClinVar	Wormbase	40786
NP_000808	NP_001022831	XP_017171088	W468G	W383*	Likely pathogenic	Phenotypic	rs1575446166	WBVar00143000	GAD1	unc-25	Cerebral palsy, spastic quadriplegic, 1	drug hypersensitive, aldicarb hypersensitive, axon morphology variant, small, thrashing reduced, expulsion infrequent, levamisole hypersensitive, GABA levels variant, shrinker, nervous system morphology variant, drug response variant, locomotion variant, sluggish, foraging behavior variant, exaggerated body bends, expulsion defective, backward locomotion variant, head movement variant, quiescence…	NA	ClinVar	Wormbase	40792
NP_000808	NP_001022832	NP_032103	W468G	W308*	Likely pathogenic	Phenotypic	rs1575446166	WBVar00143000	GAD1	unc-25	Cerebral palsy, spastic quadriplegic, 1	drug hypersensitive, aldicarb hypersensitive, axon morphology variant, small, thrashing reduced, expulsion infrequent, levamisole hypersensitive, GABA levels variant, shrinker, nervous system morphology variant, drug response variant, locomotion variant, sluggish, foraging behavior variant, exaggerated body bends, expulsion defective, backward locomotion variant, head movement variant, quiescence…	NA	ClinVar	Wormbase	40796
NP_000808	NP_001022832	XP_017171083	W468G	W308*	Likely pathogenic	Phenotypic	rs1575446166	WBVar00143000	GAD1	unc-25	Cerebral palsy, spastic quadriplegic, 1	drug hypersensitive, aldicarb hypersensitive, axon morphology variant, small, thrashing reduced, expulsion infrequent, levamisole hypersensitive, GABA levels variant, shrinker, nervous system morphology variant, drug response variant, locomotion variant, sluggish, foraging behavior variant, exaggerated body bends, expulsion defective, backward locomotion variant, head movement variant, quiescence…	NA	ClinVar	Wormbase	40793
NP_000808	NP_001022831	XP_017171083	W468G	W383*	Likely pathogenic	Phenotypic	rs1575446166	WBVar00143000	GAD1	unc-25	Cerebral palsy, spastic quadriplegic, 1	drug hypersensitive, aldicarb hypersensitive, axon morphology variant, small, thrashing reduced, expulsion infrequent, levamisole hypersensitive, GABA levels variant, shrinker, nervous system morphology variant, drug response variant, locomotion variant, sluggish, foraging behavior variant, exaggerated body bends, expulsion defective, backward locomotion variant, head movement variant, quiescence…	NA	ClinVar	Wormbase	40795
NP_000808	NP_001022831	XP_006498830	W468G	W383*	Likely pathogenic	Phenotypic	rs1575446166	WBVar00143000	GAD1	unc-25	Cerebral palsy, spastic quadriplegic, 1	drug hypersensitive, aldicarb hypersensitive, axon morphology variant, small, thrashing reduced, expulsion infrequent, levamisole hypersensitive, GABA levels variant, shrinker, nervous system morphology variant, drug response variant, locomotion variant, sluggish, foraging behavior variant, exaggerated body bends, expulsion defective, backward locomotion variant, head movement variant, quiescence…	NA	ClinVar	Wormbase	40777
NP_000808	NP_499689	XP_006498828	W468G	W383*	Likely pathogenic	Phenotypic	rs1575446166	WBVar00143000	GAD1	unc-25	Cerebral palsy, spastic quadriplegic, 1	drug hypersensitive, aldicarb hypersensitive, axon morphology variant, small, thrashing reduced, expulsion infrequent, levamisole hypersensitive, GABA levels variant, shrinker, nervous system morphology variant, drug response variant, locomotion variant, sluggish, foraging behavior variant, exaggerated body bends, expulsion defective, backward locomotion variant, head movement variant, quiescence…	NA	ClinVar	Wormbase	40779
NP_000808	NP_001022832	XP_006498829	W468G	W308*	Likely pathogenic	Phenotypic	rs1575446166	WBVar00143000	GAD1	unc-25	Cerebral palsy, spastic quadriplegic, 1	drug hypersensitive, aldicarb hypersensitive, axon morphology variant, small, thrashing reduced, expulsion infrequent, levamisole hypersensitive, GABA levels variant, shrinker, nervous system morphology variant, drug response variant, locomotion variant, sluggish, foraging behavior variant, exaggerated body bends, expulsion defective, backward locomotion variant, head movement variant, quiescence…	NA	ClinVar	Wormbase	40781
NP_000808	NP_499689	XP_017171088	W468G	W383*	Likely pathogenic	Phenotypic	rs1575446166	WBVar00143000	GAD1	unc-25	Cerebral palsy, spastic quadriplegic, 1	drug hypersensitive, aldicarb hypersensitive, axon morphology variant, small, thrashing reduced, expulsion infrequent, levamisole hypersensitive, GABA levels variant, shrinker, nervous system morphology variant, drug response variant, locomotion variant, sluggish, foraging behavior variant, exaggerated body bends, expulsion defective, backward locomotion variant, head movement variant, quiescence…	NA	ClinVar	Wormbase	40791
NP_000808	NP_001022831	XP_006498829	W468G	W383*	Likely pathogenic	Phenotypic	rs1575446166	WBVar00143000	GAD1	unc-25	Cerebral palsy, spastic quadriplegic, 1	drug hypersensitive, aldicarb hypersensitive, axon morphology variant, small, thrashing reduced, expulsion infrequent, levamisole hypersensitive, GABA levels variant, shrinker, nervous system morphology variant, drug response variant, locomotion variant, sluggish, foraging behavior variant, exaggerated body bends, expulsion defective, backward locomotion variant, head movement variant, quiescence…	NA	ClinVar	Wormbase	40783
NP_000808	NP_001022831	XP_017171086	W468G	W383*	Likely pathogenic	Phenotypic	rs1575446166	WBVar00143000	GAD1	unc-25	Cerebral palsy, spastic quadriplegic, 1	drug hypersensitive, aldicarb hypersensitive, axon morphology variant, small, thrashing reduced, expulsion infrequent, levamisole hypersensitive, GABA levels variant, shrinker, nervous system morphology variant, drug response variant, locomotion variant, sluggish, foraging behavior variant, exaggerated body bends, expulsion defective, backward locomotion variant, head movement variant, quiescence…	NA	ClinVar	Wormbase	40789
NP_000808	NP_001022832	XP_006498830	W468G	W308*	Likely pathogenic	Phenotypic	rs1575446166	WBVar00143000	GAD1	unc-25	Cerebral palsy, spastic quadriplegic, 1	drug hypersensitive, aldicarb hypersensitive, axon morphology variant, small, thrashing reduced, expulsion infrequent, levamisole hypersensitive, GABA levels variant, shrinker, nervous system morphology variant, drug response variant, locomotion variant, sluggish, foraging behavior variant, exaggerated body bends, expulsion defective, backward locomotion variant, head movement variant, quiescence…	NA	ClinVar	Wormbase	40775
NP_000808	NP_001022832	XP_017171088	W468G	W308*	Likely pathogenic	Phenotypic	rs1575446166	WBVar00143000	GAD1	unc-25	Cerebral palsy, spastic quadriplegic, 1	drug hypersensitive, aldicarb hypersensitive, axon morphology variant, small, thrashing reduced, expulsion infrequent, levamisole hypersensitive, GABA levels variant, shrinker, nervous system morphology variant, drug response variant, locomotion variant, sluggish, foraging behavior variant, exaggerated body bends, expulsion defective, backward locomotion variant, head movement variant, quiescence…	NA	ClinVar	Wormbase	40790
NP_000808	NP_499689	XP_017171083	W468G	W383*	Likely pathogenic	Phenotypic	rs1575446166	WBVar00143000	GAD1	unc-25	Cerebral palsy, spastic quadriplegic, 1	drug hypersensitive, aldicarb hypersensitive, axon morphology variant, small, thrashing reduced, expulsion infrequent, levamisole hypersensitive, GABA levels variant, shrinker, nervous system morphology variant, drug response variant, locomotion variant, sluggish, foraging behavior variant, exaggerated body bends, expulsion defective, backward locomotion variant, head movement variant, quiescence…	NA	ClinVar	Wormbase	40794
NP_000808	NP_499689	XP_017171086	W468G	W383*	Likely pathogenic	Phenotypic	rs1575446166	WBVar00143000	GAD1	unc-25	Cerebral palsy, spastic quadriplegic, 1	drug hypersensitive, aldicarb hypersensitive, axon morphology variant, small, thrashing reduced, expulsion infrequent, levamisole hypersensitive, GABA levels variant, shrinker, nervous system morphology variant, drug response variant, locomotion variant, sluggish, foraging behavior variant, exaggerated body bends, expulsion defective, backward locomotion variant, head movement variant, quiescence…	NA	ClinVar	Wormbase	40788
NP_000808	NP_001022832	XP_017171086	W468G	W308*	Likely pathogenic	Phenotypic	rs1575446166	WBVar00143000	GAD1	unc-25	Cerebral palsy, spastic quadriplegic, 1	drug hypersensitive, aldicarb hypersensitive, axon morphology variant, small, thrashing reduced, expulsion infrequent, levamisole hypersensitive, GABA levels variant, shrinker, nervous system morphology variant, drug response variant, locomotion variant, sluggish, foraging behavior variant, exaggerated body bends, expulsion defective, backward locomotion variant, head movement variant, quiescence…	NA	ClinVar	Wormbase	40787
NP_000808	NP_499689	NP_032103	W468G	W383*	Likely pathogenic	Phenotypic	rs1575446166	WBVar00143000	GAD1	unc-25	Cerebral palsy, spastic quadriplegic, 1	drug hypersensitive, aldicarb hypersensitive, axon morphology variant, small, thrashing reduced, expulsion infrequent, levamisole hypersensitive, GABA levels variant, shrinker, nervous system morphology variant, drug response variant, locomotion variant, sluggish, foraging behavior variant, exaggerated body bends, expulsion defective, backward locomotion variant, head movement variant, quiescence…	NA	ClinVar	Wormbase	40797
NP_000808	NP_499689	NP_001299829	W468G	W383*	Likely pathogenic	Phenotypic	rs1575446166	WBVar00143000	GAD1	unc-25	Cerebral palsy, spastic quadriplegic, 1	drug hypersensitive, aldicarb hypersensitive, axon morphology variant, small, thrashing reduced, expulsion infrequent, levamisole hypersensitive, GABA levels variant, shrinker, nervous system morphology variant, drug response variant, locomotion variant, sluggish, foraging behavior variant, exaggerated body bends, expulsion defective, backward locomotion variant, head movement variant, quiescence…	NA	ClinVar	Wormbase	40785
NP_000808	NP_499689	XP_006498829	W468G	W383*	Likely pathogenic	Phenotypic	rs1575446166	WBVar00143000	GAD1	unc-25	Cerebral palsy, spastic quadriplegic, 1	drug hypersensitive, aldicarb hypersensitive, axon morphology variant, small, thrashing reduced, expulsion infrequent, levamisole hypersensitive, GABA levels variant, shrinker, nervous system morphology variant, drug response variant, locomotion variant, sluggish, foraging behavior variant, exaggerated body bends, expulsion defective, backward locomotion variant, head movement variant, quiescence…	NA	ClinVar	Wormbase	40782
NP_000808	NP_001022832	XP_006498828	W468G	W308*	Likely pathogenic	Phenotypic	rs1575446166	WBVar00143000	GAD1	unc-25	Cerebral palsy, spastic quadriplegic, 1	drug hypersensitive, aldicarb hypersensitive, axon morphology variant, small, thrashing reduced, expulsion infrequent, levamisole hypersensitive, GABA levels variant, shrinker, nervous system morphology variant, drug response variant, locomotion variant, sluggish, foraging behavior variant, exaggerated body bends, expulsion defective, backward locomotion variant, head movement variant, quiescence…	NA	ClinVar	Wormbase	40778
NP_000152	NP_505710	NP_032128	T94K	T66I	Likely pathogenic	Phenotypic	11957rs-?	WBVar00143773	GCH1	cat-4	Dystonia 5, Dopa-responsive type;GTP cyclohydrolase I deficiency	thin, cuticle development variant, serotonin deficient, male turning defective, dopamine metabolism variant, dopamine deficient, foraging hyperactive, short, antibody staining variant, antibody staining reduced, male mating variant, inactive phase variant, aqueous adaptation defective, biogenic amine physiology variant, chemical hypersensitive, head bend angle increased, tail bend angle variant, …	NA	ClinVar	Wormbase	376004
NP_000152	NP_505710	NP_032128	T94M	T66I	Likely pathogenic	Phenotypic	rs1566687244	WBVar00143773	GCH1	cat-4	Dystonia 5	thin, cuticle development variant, serotonin deficient, male turning defective, dopamine metabolism variant, dopamine deficient, foraging hyperactive, short, antibody staining variant, antibody staining reduced, male mating variant, inactive phase variant, aqueous adaptation defective, biogenic amine physiology variant, chemical hypersensitive, head bend angle increased, tail bend angle variant, …	NA	ClinVar	Wormbase	376004
NP_000507	NP_490817	NP_001070975	R201G	R185C	Pathogenic	Phenotypic	rs11554273	WBVar00053967	GNAS	gsa-1	McCune-Albright syndrome	aldicarb hypersensitive, oocyte meiotic maturation variant, inhibition of oocyte maturation variant, levamisole hypersensitive, hyperactive, quiescence variant)	0	ClinVar	Wormbase	349911
NP_000507	NP_490817	NP_001070975	R201S	R185C	Pathogenic	Phenotypic	rs11554273	WBVar00053967	GNAS	gsa-1	Cushing's syndrome;McCune-Albright syndrome;PITUITARY TUMOR 3, GROWTH HORMONE-SECRETING, SOMATIC;Polyostotic fibrous dysplasia, somatic, mosaic	aldicarb hypersensitive, oocyte meiotic maturation variant, inhibition of oocyte maturation variant, levamisole hypersensitive, hyperactive, quiescence variant)	NA	ClinVar	Wormbase	349911
NP_000507	NP_490817	NP_001070975	R201L	R185C	Pathogenic/Likely pathogenic	Phenotypic	rs121913495	WBVar00053967	GNAS	gsa-1	Adenocarcinoma of stomach;Adrenocortical carcinoma;Hepatocellular carcinoma;Lung adenocarcinoma;Malignant melanoma of skin;McCune-Albright syndrome;Neoplasm;Neoplasm of the breast;Neoplasm of the large intestine;Pancreatic adenocarcinoma;Squamous cell car	aldicarb hypersensitive, oocyte meiotic maturation variant, inhibition of oocyte maturation variant, levamisole hypersensitive, hyperactive, quiescence variant)	NA	ClinVar	Wormbase	349911
NP_000507	NP_490817	NP_001070975	R201C	R185C	Pathogenic/Likely pathogenic	Phenotypic	rs11554273	WBVar00053967	GNAS	gsa-1	Adenocarcinoma of stomach;Adrenocortical carcinoma;Cushing's syndrome;Hepatocellular carcinoma;Lung adenocarcinoma;Malignant melanoma of skin;McCune-Albright syndrome;Neoplasm;Neoplasm of the breast;Neoplasm of the large intestine;PITUITARY ADENOMA 3, MUL	aldicarb hypersensitive, oocyte meiotic maturation variant, inhibition of oocyte maturation variant, levamisole hypersensitive, hyperactive, quiescence variant)	NA	ClinVar	Wormbase	349911
NP_000507	NP_001293157	NP_001297012	R201G	R92C	Pathogenic	Phenotypic	rs11554273	WBVar00053967	GNAS	gsa-1	McCune-Albright syndrome	aldicarb hypersensitive, oocyte meiotic maturation variant, inhibition of oocyte maturation variant, levamisole hypersensitive, hyperactive, quiescence variant)	0	ClinVar	Wormbase	349894
NP_000507	NP_001293157	NP_001297012	R201S	R92C	Pathogenic	Phenotypic	rs11554273	WBVar00053967	GNAS	gsa-1	Cushing's syndrome;McCune-Albright syndrome;PITUITARY TUMOR 3, GROWTH HORMONE-SECRETING, SOMATIC;Polyostotic fibrous dysplasia, somatic, mosaic	aldicarb hypersensitive, oocyte meiotic maturation variant, inhibition of oocyte maturation variant, levamisole hypersensitive, hyperactive, quiescence variant)	NA	ClinVar	Wormbase	349894
NP_000507	NP_001293157	NP_001297012	R201L	R92C	Pathogenic/Likely pathogenic	Phenotypic	rs121913495	WBVar00053967	GNAS	gsa-1	Adenocarcinoma of stomach;Adrenocortical carcinoma;Hepatocellular carcinoma;Lung adenocarcinoma;Malignant melanoma of skin;McCune-Albright syndrome;Neoplasm;Neoplasm of the breast;Neoplasm of the large intestine;Pancreatic adenocarcinoma;Squamous cell car	aldicarb hypersensitive, oocyte meiotic maturation variant, inhibition of oocyte maturation variant, levamisole hypersensitive, hyperactive, quiescence variant)	NA	ClinVar	Wormbase	349894
NP_000507	NP_001293157	NP_001297012	R201C	R92C	Pathogenic/Likely pathogenic	Phenotypic	rs11554273	WBVar00053967	GNAS	gsa-1	Adenocarcinoma of stomach;Adrenocortical carcinoma;Cushing's syndrome;Hepatocellular carcinoma;Lung adenocarcinoma;Malignant melanoma of skin;McCune-Albright syndrome;Neoplasm;Neoplasm of the breast;Neoplasm of the large intestine;PITUITARY ADENOMA 3, MUL	aldicarb hypersensitive, oocyte meiotic maturation variant, inhibition of oocyte maturation variant, levamisole hypersensitive, hyperactive, quiescence variant)	NA	ClinVar	Wormbase	349894
NP_000507	NP_490817	XP_006498843	R201G	R185C	Pathogenic	Phenotypic	rs11554273	WBVar00053967	GNAS	gsa-1	McCune-Albright syndrome	aldicarb hypersensitive, oocyte meiotic maturation variant, inhibition of oocyte maturation variant, levamisole hypersensitive, hyperactive, quiescence variant)	0	ClinVar	Wormbase	349907
NP_000507	NP_490817	XP_006498843	R201S	R185C	Pathogenic	Phenotypic	rs11554273	WBVar00053967	GNAS	gsa-1	Cushing's syndrome;McCune-Albright syndrome;PITUITARY TUMOR 3, GROWTH HORMONE-SECRETING, SOMATIC;Polyostotic fibrous dysplasia, somatic, mosaic	aldicarb hypersensitive, oocyte meiotic maturation variant, inhibition of oocyte maturation variant, levamisole hypersensitive, hyperactive, quiescence variant)	NA	ClinVar	Wormbase	349907
NP_000507	NP_490817	XP_006498843	R201L	R185C	Pathogenic/Likely pathogenic	Phenotypic	rs121913495	WBVar00053967	GNAS	gsa-1	Adenocarcinoma of stomach;Adrenocortical carcinoma;Hepatocellular carcinoma;Lung adenocarcinoma;Malignant melanoma of skin;McCune-Albright syndrome;Neoplasm;Neoplasm of the breast;Neoplasm of the large intestine;Pancreatic adenocarcinoma;Squamous cell car	aldicarb hypersensitive, oocyte meiotic maturation variant, inhibition of oocyte maturation variant, levamisole hypersensitive, hyperactive, quiescence variant)	NA	ClinVar	Wormbase	349907
NP_000507	NP_490817	XP_006498843	R201C	R185C	Pathogenic/Likely pathogenic	Phenotypic	rs11554273	WBVar00053967	GNAS	gsa-1	Adenocarcinoma of stomach;Adrenocortical carcinoma;Cushing's syndrome;Hepatocellular carcinoma;Lung adenocarcinoma;Malignant melanoma of skin;McCune-Albright syndrome;Neoplasm;Neoplasm of the breast;Neoplasm of the large intestine;PITUITARY ADENOMA 3, MUL	aldicarb hypersensitive, oocyte meiotic maturation variant, inhibition of oocyte maturation variant, levamisole hypersensitive, hyperactive, quiescence variant)	NA	ClinVar	Wormbase	349907
NP_000507	NP_001293157	XP_006498841	R201G	R92C	Pathogenic	Phenotypic	rs11554273	WBVar00053967	GNAS	gsa-1	McCune-Albright syndrome	aldicarb hypersensitive, oocyte meiotic maturation variant, inhibition of oocyte maturation variant, levamisole hypersensitive, hyperactive, quiescence variant)	0	ClinVar	Wormbase	349916
NP_000507	NP_001293157	XP_006498841	R201S	R92C	Pathogenic	Phenotypic	rs11554273	WBVar00053967	GNAS	gsa-1	Cushing's syndrome;McCune-Albright syndrome;PITUITARY TUMOR 3, GROWTH HORMONE-SECRETING, SOMATIC;Polyostotic fibrous dysplasia, somatic, mosaic	aldicarb hypersensitive, oocyte meiotic maturation variant, inhibition of oocyte maturation variant, levamisole hypersensitive, hyperactive, quiescence variant)	NA	ClinVar	Wormbase	349916
NP_000507	NP_001293157	XP_006498841	R201L	R92C	Pathogenic/Likely pathogenic	Phenotypic	rs121913495	WBVar00053967	GNAS	gsa-1	Adenocarcinoma of stomach;Adrenocortical carcinoma;Hepatocellular carcinoma;Lung adenocarcinoma;Malignant melanoma of skin;McCune-Albright syndrome;Neoplasm;Neoplasm of the breast;Neoplasm of the large intestine;Pancreatic adenocarcinoma;Squamous cell car	aldicarb hypersensitive, oocyte meiotic maturation variant, inhibition of oocyte maturation variant, levamisole hypersensitive, hyperactive, quiescence variant)	NA	ClinVar	Wormbase	349916
NP_000507	NP_001293157	XP_006498841	R201C	R92C	Pathogenic/Likely pathogenic	Phenotypic	rs11554273	WBVar00053967	GNAS	gsa-1	Adenocarcinoma of stomach;Adrenocortical carcinoma;Cushing's syndrome;Hepatocellular carcinoma;Lung adenocarcinoma;Malignant melanoma of skin;McCune-Albright syndrome;Neoplasm;Neoplasm of the breast;Neoplasm of the large intestine;PITUITARY ADENOMA 3, MUL	aldicarb hypersensitive, oocyte meiotic maturation variant, inhibition of oocyte maturation variant, levamisole hypersensitive, hyperactive, quiescence variant)	NA	ClinVar	Wormbase	349916
NP_000507	NP_490817	NP_001070978	R201G	R185C	Pathogenic	Phenotypic	rs11554273	WBVar00053967	GNAS	gsa-1	McCune-Albright syndrome	aldicarb hypersensitive, oocyte meiotic maturation variant, inhibition of oocyte maturation variant, levamisole hypersensitive, hyperactive, quiescence variant)	0	ClinVar	Wormbase	349899
NP_000507	NP_490817	NP_001070978	R201S	R185C	Pathogenic	Phenotypic	rs11554273	WBVar00053967	GNAS	gsa-1	Cushing's syndrome;McCune-Albright syndrome;PITUITARY TUMOR 3, GROWTH HORMONE-SECRETING, SOMATIC;Polyostotic fibrous dysplasia, somatic, mosaic	aldicarb hypersensitive, oocyte meiotic maturation variant, inhibition of oocyte maturation variant, levamisole hypersensitive, hyperactive, quiescence variant)	NA	ClinVar	Wormbase	349899
NP_000507	NP_490817	NP_001070978	R201L	R185C	Pathogenic/Likely pathogenic	Phenotypic	rs121913495	WBVar00053967	GNAS	gsa-1	Adenocarcinoma of stomach;Adrenocortical carcinoma;Hepatocellular carcinoma;Lung adenocarcinoma;Malignant melanoma of skin;McCune-Albright syndrome;Neoplasm;Neoplasm of the breast;Neoplasm of the large intestine;Pancreatic adenocarcinoma;Squamous cell car	aldicarb hypersensitive, oocyte meiotic maturation variant, inhibition of oocyte maturation variant, levamisole hypersensitive, hyperactive, quiescence variant)	NA	ClinVar	Wormbase	349899
NP_000507	NP_490817	NP_001070978	R201C	R185C	Pathogenic/Likely pathogenic	Phenotypic	rs11554273	WBVar00053967	GNAS	gsa-1	Adenocarcinoma of stomach;Adrenocortical carcinoma;Cushing's syndrome;Hepatocellular carcinoma;Lung adenocarcinoma;Malignant melanoma of skin;McCune-Albright syndrome;Neoplasm;Neoplasm of the breast;Neoplasm of the large intestine;PITUITARY ADENOMA 3, MUL	aldicarb hypersensitive, oocyte meiotic maturation variant, inhibition of oocyte maturation variant, levamisole hypersensitive, hyperactive, quiescence variant)	NA	ClinVar	Wormbase	349899
NP_000507	NP_490817	XP_006498839	R201G	R185C	Pathogenic	Phenotypic	rs11554273	WBVar00053967	GNAS	gsa-1	McCune-Albright syndrome	aldicarb hypersensitive, oocyte meiotic maturation variant, inhibition of oocyte maturation variant, levamisole hypersensitive, hyperactive, quiescence variant)	0	ClinVar	Wormbase	349893
NP_000507	NP_490817	XP_006498839	R201S	R185C	Pathogenic	Phenotypic	rs11554273	WBVar00053967	GNAS	gsa-1	Cushing's syndrome;McCune-Albright syndrome;PITUITARY TUMOR 3, GROWTH HORMONE-SECRETING, SOMATIC;Polyostotic fibrous dysplasia, somatic, mosaic	aldicarb hypersensitive, oocyte meiotic maturation variant, inhibition of oocyte maturation variant, levamisole hypersensitive, hyperactive, quiescence variant)	NA	ClinVar	Wormbase	349893
NP_000507	NP_490817	XP_006498839	R201L	R185C	Pathogenic/Likely pathogenic	Phenotypic	rs121913495	WBVar00053967	GNAS	gsa-1	Adenocarcinoma of stomach;Adrenocortical carcinoma;Hepatocellular carcinoma;Lung adenocarcinoma;Malignant melanoma of skin;McCune-Albright syndrome;Neoplasm;Neoplasm of the breast;Neoplasm of the large intestine;Pancreatic adenocarcinoma;Squamous cell car	aldicarb hypersensitive, oocyte meiotic maturation variant, inhibition of oocyte maturation variant, levamisole hypersensitive, hyperactive, quiescence variant)	NA	ClinVar	Wormbase	349893
NP_000507	NP_490817	XP_006498839	R201C	R185C	Pathogenic/Likely pathogenic	Phenotypic	rs11554273	WBVar00053967	GNAS	gsa-1	Adenocarcinoma of stomach;Adrenocortical carcinoma;Cushing's syndrome;Hepatocellular carcinoma;Lung adenocarcinoma;Malignant melanoma of skin;McCune-Albright syndrome;Neoplasm;Neoplasm of the breast;Neoplasm of the large intestine;PITUITARY ADENOMA 3, MUL	aldicarb hypersensitive, oocyte meiotic maturation variant, inhibition of oocyte maturation variant, levamisole hypersensitive, hyperactive, quiescence variant)	NA	ClinVar	Wormbase	349893
NP_000507	NP_490817	XP_006498837	R201G	R185C	Pathogenic	Phenotypic	rs11554273	WBVar00053967	GNAS	gsa-1	McCune-Albright syndrome	aldicarb hypersensitive, oocyte meiotic maturation variant, inhibition of oocyte maturation variant, levamisole hypersensitive, hyperactive, quiescence variant)	0	ClinVar	Wormbase	349897
NP_000507	NP_490817	XP_006498837	R201S	R185C	Pathogenic	Phenotypic	rs11554273	WBVar00053967	GNAS	gsa-1	Cushing's syndrome;McCune-Albright syndrome;PITUITARY TUMOR 3, GROWTH HORMONE-SECRETING, SOMATIC;Polyostotic fibrous dysplasia, somatic, mosaic	aldicarb hypersensitive, oocyte meiotic maturation variant, inhibition of oocyte maturation variant, levamisole hypersensitive, hyperactive, quiescence variant)	NA	ClinVar	Wormbase	349897
NP_000507	NP_490817	XP_006498837	R201L	R185C	Pathogenic/Likely pathogenic	Phenotypic	rs121913495	WBVar00053967	GNAS	gsa-1	Adenocarcinoma of stomach;Adrenocortical carcinoma;Hepatocellular carcinoma;Lung adenocarcinoma;Malignant melanoma of skin;McCune-Albright syndrome;Neoplasm;Neoplasm of the breast;Neoplasm of the large intestine;Pancreatic adenocarcinoma;Squamous cell car	aldicarb hypersensitive, oocyte meiotic maturation variant, inhibition of oocyte maturation variant, levamisole hypersensitive, hyperactive, quiescence variant)	NA	ClinVar	Wormbase	349897
NP_000507	NP_490817	XP_006498837	R201C	R185C	Pathogenic/Likely pathogenic	Phenotypic	rs11554273	WBVar00053967	GNAS	gsa-1	Adenocarcinoma of stomach;Adrenocortical carcinoma;Cushing's syndrome;Hepatocellular carcinoma;Lung adenocarcinoma;Malignant melanoma of skin;McCune-Albright syndrome;Neoplasm;Neoplasm of the breast;Neoplasm of the large intestine;PITUITARY ADENOMA 3, MUL	aldicarb hypersensitive, oocyte meiotic maturation variant, inhibition of oocyte maturation variant, levamisole hypersensitive, hyperactive, quiescence variant)	NA	ClinVar	Wormbase	349897
NP_000507	NP_001293157	NP_001070975	R201G	R92C	Pathogenic	Phenotypic	rs11554273	WBVar00053967	GNAS	gsa-1	McCune-Albright syndrome	aldicarb hypersensitive, oocyte meiotic maturation variant, inhibition of oocyte maturation variant, levamisole hypersensitive, hyperactive, quiescence variant)	0	ClinVar	Wormbase	349910
NP_000507	NP_001293157	NP_001070975	R201S	R92C	Pathogenic	Phenotypic	rs11554273	WBVar00053967	GNAS	gsa-1	Cushing's syndrome;McCune-Albright syndrome;PITUITARY TUMOR 3, GROWTH HORMONE-SECRETING, SOMATIC;Polyostotic fibrous dysplasia, somatic, mosaic	aldicarb hypersensitive, oocyte meiotic maturation variant, inhibition of oocyte maturation variant, levamisole hypersensitive, hyperactive, quiescence variant)	NA	ClinVar	Wormbase	349910
NP_000507	NP_001293157	NP_001070975	R201L	R92C	Pathogenic/Likely pathogenic	Phenotypic	rs121913495	WBVar00053967	GNAS	gsa-1	Adenocarcinoma of stomach;Adrenocortical carcinoma;Hepatocellular carcinoma;Lung adenocarcinoma;Malignant melanoma of skin;McCune-Albright syndrome;Neoplasm;Neoplasm of the breast;Neoplasm of the large intestine;Pancreatic adenocarcinoma;Squamous cell car	aldicarb hypersensitive, oocyte meiotic maturation variant, inhibition of oocyte maturation variant, levamisole hypersensitive, hyperactive, quiescence variant)	NA	ClinVar	Wormbase	349910
NP_000507	NP_001293157	NP_001070975	R201C	R92C	Pathogenic/Likely pathogenic	Phenotypic	rs11554273	WBVar00053967	GNAS	gsa-1	Adenocarcinoma of stomach;Adrenocortical carcinoma;Cushing's syndrome;Hepatocellular carcinoma;Lung adenocarcinoma;Malignant melanoma of skin;McCune-Albright syndrome;Neoplasm;Neoplasm of the breast;Neoplasm of the large intestine;PITUITARY ADENOMA 3, MUL	aldicarb hypersensitive, oocyte meiotic maturation variant, inhibition of oocyte maturation variant, levamisole hypersensitive, hyperactive, quiescence variant)	NA	ClinVar	Wormbase	349910
NP_000507	NP_001293157	XP_006498837	R201G	R92C	Pathogenic	Phenotypic	rs11554273	WBVar00053967	GNAS	gsa-1	McCune-Albright syndrome	aldicarb hypersensitive, oocyte meiotic maturation variant, inhibition of oocyte maturation variant, levamisole hypersensitive, hyperactive, quiescence variant)	0	ClinVar	Wormbase	349896
NP_000507	NP_001293157	XP_006498837	R201S	R92C	Pathogenic	Phenotypic	rs11554273	WBVar00053967	GNAS	gsa-1	Cushing's syndrome;McCune-Albright syndrome;PITUITARY TUMOR 3, GROWTH HORMONE-SECRETING, SOMATIC;Polyostotic fibrous dysplasia, somatic, mosaic	aldicarb hypersensitive, oocyte meiotic maturation variant, inhibition of oocyte maturation variant, levamisole hypersensitive, hyperactive, quiescence variant)	NA	ClinVar	Wormbase	349896
NP_000507	NP_001293157	XP_006498837	R201L	R92C	Pathogenic/Likely pathogenic	Phenotypic	rs121913495	WBVar00053967	GNAS	gsa-1	Adenocarcinoma of stomach;Adrenocortical carcinoma;Hepatocellular carcinoma;Lung adenocarcinoma;Malignant melanoma of skin;McCune-Albright syndrome;Neoplasm;Neoplasm of the breast;Neoplasm of the large intestine;Pancreatic adenocarcinoma;Squamous cell car	aldicarb hypersensitive, oocyte meiotic maturation variant, inhibition of oocyte maturation variant, levamisole hypersensitive, hyperactive, quiescence variant)	NA	ClinVar	Wormbase	349896
NP_000507	NP_001293157	XP_006498837	R201C	R92C	Pathogenic/Likely pathogenic	Phenotypic	rs11554273	WBVar00053967	GNAS	gsa-1	Adenocarcinoma of stomach;Adrenocortical carcinoma;Cushing's syndrome;Hepatocellular carcinoma;Lung adenocarcinoma;Malignant melanoma of skin;McCune-Albright syndrome;Neoplasm;Neoplasm of the breast;Neoplasm of the large intestine;PITUITARY ADENOMA 3, MUL	aldicarb hypersensitive, oocyte meiotic maturation variant, inhibition of oocyte maturation variant, levamisole hypersensitive, hyperactive, quiescence variant)	NA	ClinVar	Wormbase	349896
NP_000507	NP_490817	NP_034439	R201G	R185C	Pathogenic	Phenotypic	rs11554273	WBVar00053967	GNAS	gsa-1	McCune-Albright syndrome	aldicarb hypersensitive, oocyte meiotic maturation variant, inhibition of oocyte maturation variant, levamisole hypersensitive, hyperactive, quiescence variant)	0	ClinVar	Wormbase	349909
NP_000507	NP_490817	NP_034439	R201S	R185C	Pathogenic	Phenotypic	rs11554273	WBVar00053967	GNAS	gsa-1	Cushing's syndrome;McCune-Albright syndrome;PITUITARY TUMOR 3, GROWTH HORMONE-SECRETING, SOMATIC;Polyostotic fibrous dysplasia, somatic, mosaic	aldicarb hypersensitive, oocyte meiotic maturation variant, inhibition of oocyte maturation variant, levamisole hypersensitive, hyperactive, quiescence variant)	NA	ClinVar	Wormbase	349909
NP_000507	NP_490817	NP_034439	R201L	R185C	Pathogenic/Likely pathogenic	Phenotypic	rs121913495	WBVar00053967	GNAS	gsa-1	Adenocarcinoma of stomach;Adrenocortical carcinoma;Hepatocellular carcinoma;Lung adenocarcinoma;Malignant melanoma of skin;McCune-Albright syndrome;Neoplasm;Neoplasm of the breast;Neoplasm of the large intestine;Pancreatic adenocarcinoma;Squamous cell car	aldicarb hypersensitive, oocyte meiotic maturation variant, inhibition of oocyte maturation variant, levamisole hypersensitive, hyperactive, quiescence variant)	NA	ClinVar	Wormbase	349909
NP_000507	NP_490817	NP_034439	R201C	R185C	Pathogenic/Likely pathogenic	Phenotypic	rs11554273	WBVar00053967	GNAS	gsa-1	Adenocarcinoma of stomach;Adrenocortical carcinoma;Cushing's syndrome;Hepatocellular carcinoma;Lung adenocarcinoma;Malignant melanoma of skin;McCune-Albright syndrome;Neoplasm;Neoplasm of the breast;Neoplasm of the large intestine;PITUITARY ADENOMA 3, MUL	aldicarb hypersensitive, oocyte meiotic maturation variant, inhibition of oocyte maturation variant, levamisole hypersensitive, hyperactive, quiescence variant)	NA	ClinVar	Wormbase	349909
NP_000507	NP_490817	XP_006498841	R201G	R185C	Pathogenic	Phenotypic	rs11554273	WBVar00053967	GNAS	gsa-1	McCune-Albright syndrome	aldicarb hypersensitive, oocyte meiotic maturation variant, inhibition of oocyte maturation variant, levamisole hypersensitive, hyperactive, quiescence variant)	0	ClinVar	Wormbase	349917
NP_000507	NP_490817	XP_006498841	R201S	R185C	Pathogenic	Phenotypic	rs11554273	WBVar00053967	GNAS	gsa-1	Cushing's syndrome;McCune-Albright syndrome;PITUITARY TUMOR 3, GROWTH HORMONE-SECRETING, SOMATIC;Polyostotic fibrous dysplasia, somatic, mosaic	aldicarb hypersensitive, oocyte meiotic maturation variant, inhibition of oocyte maturation variant, levamisole hypersensitive, hyperactive, quiescence variant)	NA	ClinVar	Wormbase	349917
NP_000507	NP_490817	XP_006498841	R201L	R185C	Pathogenic/Likely pathogenic	Phenotypic	rs121913495	WBVar00053967	GNAS	gsa-1	Adenocarcinoma of stomach;Adrenocortical carcinoma;Hepatocellular carcinoma;Lung adenocarcinoma;Malignant melanoma of skin;McCune-Albright syndrome;Neoplasm;Neoplasm of the breast;Neoplasm of the large intestine;Pancreatic adenocarcinoma;Squamous cell car	aldicarb hypersensitive, oocyte meiotic maturation variant, inhibition of oocyte maturation variant, levamisole hypersensitive, hyperactive, quiescence variant)	NA	ClinVar	Wormbase	349917
NP_000507	NP_490817	XP_006498841	R201C	R185C	Pathogenic/Likely pathogenic	Phenotypic	rs11554273	WBVar00053967	GNAS	gsa-1	Adenocarcinoma of stomach;Adrenocortical carcinoma;Cushing's syndrome;Hepatocellular carcinoma;Lung adenocarcinoma;Malignant melanoma of skin;McCune-Albright syndrome;Neoplasm;Neoplasm of the breast;Neoplasm of the large intestine;PITUITARY ADENOMA 3, MUL	aldicarb hypersensitive, oocyte meiotic maturation variant, inhibition of oocyte maturation variant, levamisole hypersensitive, hyperactive, quiescence variant)	NA	ClinVar	Wormbase	349917
NP_000507	NP_001293157	XP_006498840	R201G	R92C	Pathogenic	Phenotypic	rs11554273	WBVar00053967	GNAS	gsa-1	McCune-Albright syndrome	aldicarb hypersensitive, oocyte meiotic maturation variant, inhibition of oocyte maturation variant, levamisole hypersensitive, hyperactive, quiescence variant)	0	ClinVar	Wormbase	349914
NP_000507	NP_001293157	XP_006498840	R201S	R92C	Pathogenic	Phenotypic	rs11554273	WBVar00053967	GNAS	gsa-1	Cushing's syndrome;McCune-Albright syndrome;PITUITARY TUMOR 3, GROWTH HORMONE-SECRETING, SOMATIC;Polyostotic fibrous dysplasia, somatic, mosaic	aldicarb hypersensitive, oocyte meiotic maturation variant, inhibition of oocyte maturation variant, levamisole hypersensitive, hyperactive, quiescence variant)	NA	ClinVar	Wormbase	349914
NP_000507	NP_001293157	XP_006498840	R201L	R92C	Pathogenic/Likely pathogenic	Phenotypic	rs121913495	WBVar00053967	GNAS	gsa-1	Adenocarcinoma of stomach;Adrenocortical carcinoma;Hepatocellular carcinoma;Lung adenocarcinoma;Malignant melanoma of skin;McCune-Albright syndrome;Neoplasm;Neoplasm of the breast;Neoplasm of the large intestine;Pancreatic adenocarcinoma;Squamous cell car	aldicarb hypersensitive, oocyte meiotic maturation variant, inhibition of oocyte maturation variant, levamisole hypersensitive, hyperactive, quiescence variant)	NA	ClinVar	Wormbase	349914
NP_000507	NP_001293157	XP_006498840	R201C	R92C	Pathogenic/Likely pathogenic	Phenotypic	rs11554273	WBVar00053967	GNAS	gsa-1	Adenocarcinoma of stomach;Adrenocortical carcinoma;Cushing's syndrome;Hepatocellular carcinoma;Lung adenocarcinoma;Malignant melanoma of skin;McCune-Albright syndrome;Neoplasm;Neoplasm of the breast;Neoplasm of the large intestine;PITUITARY ADENOMA 3, MUL	aldicarb hypersensitive, oocyte meiotic maturation variant, inhibition of oocyte maturation variant, levamisole hypersensitive, hyperactive, quiescence variant)	NA	ClinVar	Wormbase	349914
NP_000507	NP_001293157	XP_006498843	R201G	R92C	Pathogenic	Phenotypic	rs11554273	WBVar00053967	GNAS	gsa-1	McCune-Albright syndrome	aldicarb hypersensitive, oocyte meiotic maturation variant, inhibition of oocyte maturation variant, levamisole hypersensitive, hyperactive, quiescence variant)	0	ClinVar	Wormbase	349906
NP_000507	NP_001293157	XP_006498843	R201S	R92C	Pathogenic	Phenotypic	rs11554273	WBVar00053967	GNAS	gsa-1	Cushing's syndrome;McCune-Albright syndrome;PITUITARY TUMOR 3, GROWTH HORMONE-SECRETING, SOMATIC;Polyostotic fibrous dysplasia, somatic, mosaic	aldicarb hypersensitive, oocyte meiotic maturation variant, inhibition of oocyte maturation variant, levamisole hypersensitive, hyperactive, quiescence variant)	NA	ClinVar	Wormbase	349906
NP_000507	NP_001293157	XP_006498843	R201L	R92C	Pathogenic/Likely pathogenic	Phenotypic	rs121913495	WBVar00053967	GNAS	gsa-1	Adenocarcinoma of stomach;Adrenocortical carcinoma;Hepatocellular carcinoma;Lung adenocarcinoma;Malignant melanoma of skin;McCune-Albright syndrome;Neoplasm;Neoplasm of the breast;Neoplasm of the large intestine;Pancreatic adenocarcinoma;Squamous cell car	aldicarb hypersensitive, oocyte meiotic maturation variant, inhibition of oocyte maturation variant, levamisole hypersensitive, hyperactive, quiescence variant)	NA	ClinVar	Wormbase	349906
NP_000507	NP_001293157	XP_006498843	R201C	R92C	Pathogenic/Likely pathogenic	Phenotypic	rs11554273	WBVar00053967	GNAS	gsa-1	Adenocarcinoma of stomach;Adrenocortical carcinoma;Cushing's syndrome;Hepatocellular carcinoma;Lung adenocarcinoma;Malignant melanoma of skin;McCune-Albright syndrome;Neoplasm;Neoplasm of the breast;Neoplasm of the large intestine;PITUITARY ADENOMA 3, MUL	aldicarb hypersensitive, oocyte meiotic maturation variant, inhibition of oocyte maturation variant, levamisole hypersensitive, hyperactive, quiescence variant)	NA	ClinVar	Wormbase	349906
NP_000507	NP_490817	XP_017171147	R201G	R185C	Pathogenic	Phenotypic	rs11554273	WBVar00053967	GNAS	gsa-1	McCune-Albright syndrome	aldicarb hypersensitive, oocyte meiotic maturation variant, inhibition of oocyte maturation variant, levamisole hypersensitive, hyperactive, quiescence variant)	0	ClinVar	Wormbase	349891
NP_000507	NP_490817	XP_017171147	R201S	R185C	Pathogenic	Phenotypic	rs11554273	WBVar00053967	GNAS	gsa-1	Cushing's syndrome;McCune-Albright syndrome;PITUITARY TUMOR 3, GROWTH HORMONE-SECRETING, SOMATIC;Polyostotic fibrous dysplasia, somatic, mosaic	aldicarb hypersensitive, oocyte meiotic maturation variant, inhibition of oocyte maturation variant, levamisole hypersensitive, hyperactive, quiescence variant)	NA	ClinVar	Wormbase	349891
NP_000507	NP_490817	XP_017171147	R201L	R185C	Pathogenic/Likely pathogenic	Phenotypic	rs121913495	WBVar00053967	GNAS	gsa-1	Adenocarcinoma of stomach;Adrenocortical carcinoma;Hepatocellular carcinoma;Lung adenocarcinoma;Malignant melanoma of skin;McCune-Albright syndrome;Neoplasm;Neoplasm of the breast;Neoplasm of the large intestine;Pancreatic adenocarcinoma;Squamous cell car	aldicarb hypersensitive, oocyte meiotic maturation variant, inhibition of oocyte maturation variant, levamisole hypersensitive, hyperactive, quiescence variant)	NA	ClinVar	Wormbase	349891
NP_000507	NP_490817	XP_017171147	R201C	R185C	Pathogenic/Likely pathogenic	Phenotypic	rs11554273	WBVar00053967	GNAS	gsa-1	Adenocarcinoma of stomach;Adrenocortical carcinoma;Cushing's syndrome;Hepatocellular carcinoma;Lung adenocarcinoma;Malignant melanoma of skin;McCune-Albright syndrome;Neoplasm;Neoplasm of the breast;Neoplasm of the large intestine;PITUITARY ADENOMA 3, MUL	aldicarb hypersensitive, oocyte meiotic maturation variant, inhibition of oocyte maturation variant, levamisole hypersensitive, hyperactive, quiescence variant)	NA	ClinVar	Wormbase	349891
NP_000507	NP_490817	NP_963910	R201G	R185C	Pathogenic	Phenotypic	rs11554273	WBVar00053967	GNAS	gsa-1	McCune-Albright syndrome	aldicarb hypersensitive, oocyte meiotic maturation variant, inhibition of oocyte maturation variant, levamisole hypersensitive, hyperactive, quiescence variant)	0	ClinVar	Wormbase	349901
NP_000507	NP_490817	NP_963910	R201S	R185C	Pathogenic	Phenotypic	rs11554273	WBVar00053967	GNAS	gsa-1	Cushing's syndrome;McCune-Albright syndrome;PITUITARY TUMOR 3, GROWTH HORMONE-SECRETING, SOMATIC;Polyostotic fibrous dysplasia, somatic, mosaic	aldicarb hypersensitive, oocyte meiotic maturation variant, inhibition of oocyte maturation variant, levamisole hypersensitive, hyperactive, quiescence variant)	NA	ClinVar	Wormbase	349901
NP_000507	NP_490817	NP_963910	R201L	R185C	Pathogenic/Likely pathogenic	Phenotypic	rs121913495	WBVar00053967	GNAS	gsa-1	Adenocarcinoma of stomach;Adrenocortical carcinoma;Hepatocellular carcinoma;Lung adenocarcinoma;Malignant melanoma of skin;McCune-Albright syndrome;Neoplasm;Neoplasm of the breast;Neoplasm of the large intestine;Pancreatic adenocarcinoma;Squamous cell car	aldicarb hypersensitive, oocyte meiotic maturation variant, inhibition of oocyte maturation variant, levamisole hypersensitive, hyperactive, quiescence variant)	NA	ClinVar	Wormbase	349901
NP_000507	NP_490817	NP_963910	R201C	R185C	Pathogenic/Likely pathogenic	Phenotypic	rs11554273	WBVar00053967	GNAS	gsa-1	Adenocarcinoma of stomach;Adrenocortical carcinoma;Cushing's syndrome;Hepatocellular carcinoma;Lung adenocarcinoma;Malignant melanoma of skin;McCune-Albright syndrome;Neoplasm;Neoplasm of the breast;Neoplasm of the large intestine;PITUITARY ADENOMA 3, MUL	aldicarb hypersensitive, oocyte meiotic maturation variant, inhibition of oocyte maturation variant, levamisole hypersensitive, hyperactive, quiescence variant)	NA	ClinVar	Wormbase	349901
NP_000507	NP_001293157	XP_006498839	R201G	R92C	Pathogenic	Phenotypic	rs11554273	WBVar00053967	GNAS	gsa-1	McCune-Albright syndrome	aldicarb hypersensitive, oocyte meiotic maturation variant, inhibition of oocyte maturation variant, levamisole hypersensitive, hyperactive, quiescence variant)	0	ClinVar	Wormbase	349892
NP_000507	NP_001293157	XP_006498839	R201S	R92C	Pathogenic	Phenotypic	rs11554273	WBVar00053967	GNAS	gsa-1	Cushing's syndrome;McCune-Albright syndrome;PITUITARY TUMOR 3, GROWTH HORMONE-SECRETING, SOMATIC;Polyostotic fibrous dysplasia, somatic, mosaic	aldicarb hypersensitive, oocyte meiotic maturation variant, inhibition of oocyte maturation variant, levamisole hypersensitive, hyperactive, quiescence variant)	NA	ClinVar	Wormbase	349892
NP_000507	NP_001293157	XP_006498839	R201L	R92C	Pathogenic/Likely pathogenic	Phenotypic	rs121913495	WBVar00053967	GNAS	gsa-1	Adenocarcinoma of stomach;Adrenocortical carcinoma;Hepatocellular carcinoma;Lung adenocarcinoma;Malignant melanoma of skin;McCune-Albright syndrome;Neoplasm;Neoplasm of the breast;Neoplasm of the large intestine;Pancreatic adenocarcinoma;Squamous cell car	aldicarb hypersensitive, oocyte meiotic maturation variant, inhibition of oocyte maturation variant, levamisole hypersensitive, hyperactive, quiescence variant)	NA	ClinVar	Wormbase	349892
NP_000507	NP_001293157	XP_006498839	R201C	R92C	Pathogenic/Likely pathogenic	Phenotypic	rs11554273	WBVar00053967	GNAS	gsa-1	Adenocarcinoma of stomach;Adrenocortical carcinoma;Cushing's syndrome;Hepatocellular carcinoma;Lung adenocarcinoma;Malignant melanoma of skin;McCune-Albright syndrome;Neoplasm;Neoplasm of the breast;Neoplasm of the large intestine;PITUITARY ADENOMA 3, MUL	aldicarb hypersensitive, oocyte meiotic maturation variant, inhibition of oocyte maturation variant, levamisole hypersensitive, hyperactive, quiescence variant)	NA	ClinVar	Wormbase	349892
NP_000507	NP_001293157	NP_034439	R201G	R92C	Pathogenic	Phenotypic	rs11554273	WBVar00053967	GNAS	gsa-1	McCune-Albright syndrome	aldicarb hypersensitive, oocyte meiotic maturation variant, inhibition of oocyte maturation variant, levamisole hypersensitive, hyperactive, quiescence variant)	0	ClinVar	Wormbase	349908
NP_000507	NP_001293157	NP_034439	R201S	R92C	Pathogenic	Phenotypic	rs11554273	WBVar00053967	GNAS	gsa-1	Cushing's syndrome;McCune-Albright syndrome;PITUITARY TUMOR 3, GROWTH HORMONE-SECRETING, SOMATIC;Polyostotic fibrous dysplasia, somatic, mosaic	aldicarb hypersensitive, oocyte meiotic maturation variant, inhibition of oocyte maturation variant, levamisole hypersensitive, hyperactive, quiescence variant)	NA	ClinVar	Wormbase	349908
NP_000507	NP_001293157	NP_034439	R201L	R92C	Pathogenic/Likely pathogenic	Phenotypic	rs121913495	WBVar00053967	GNAS	gsa-1	Adenocarcinoma of stomach;Adrenocortical carcinoma;Hepatocellular carcinoma;Lung adenocarcinoma;Malignant melanoma of skin;McCune-Albright syndrome;Neoplasm;Neoplasm of the breast;Neoplasm of the large intestine;Pancreatic adenocarcinoma;Squamous cell car	aldicarb hypersensitive, oocyte meiotic maturation variant, inhibition of oocyte maturation variant, levamisole hypersensitive, hyperactive, quiescence variant)	NA	ClinVar	Wormbase	349908
NP_000507	NP_001293157	NP_034439	R201C	R92C	Pathogenic/Likely pathogenic	Phenotypic	rs11554273	WBVar00053967	GNAS	gsa-1	Adenocarcinoma of stomach;Adrenocortical carcinoma;Cushing's syndrome;Hepatocellular carcinoma;Lung adenocarcinoma;Malignant melanoma of skin;McCune-Albright syndrome;Neoplasm;Neoplasm of the breast;Neoplasm of the large intestine;PITUITARY ADENOMA 3, MUL	aldicarb hypersensitive, oocyte meiotic maturation variant, inhibition of oocyte maturation variant, levamisole hypersensitive, hyperactive, quiescence variant)	NA	ClinVar	Wormbase	349908
NP_000507	NP_490817	XP_006498840	R201G	R185C	Pathogenic	Phenotypic	rs11554273	WBVar00053967	GNAS	gsa-1	McCune-Albright syndrome	aldicarb hypersensitive, oocyte meiotic maturation variant, inhibition of oocyte maturation variant, levamisole hypersensitive, hyperactive, quiescence variant)	0	ClinVar	Wormbase	349915
NP_000507	NP_490817	XP_006498840	R201S	R185C	Pathogenic	Phenotypic	rs11554273	WBVar00053967	GNAS	gsa-1	Cushing's syndrome;McCune-Albright syndrome;PITUITARY TUMOR 3, GROWTH HORMONE-SECRETING, SOMATIC;Polyostotic fibrous dysplasia, somatic, mosaic	aldicarb hypersensitive, oocyte meiotic maturation variant, inhibition of oocyte maturation variant, levamisole hypersensitive, hyperactive, quiescence variant)	NA	ClinVar	Wormbase	349915
NP_000507	NP_490817	XP_006498840	R201L	R185C	Pathogenic/Likely pathogenic	Phenotypic	rs121913495	WBVar00053967	GNAS	gsa-1	Adenocarcinoma of stomach;Adrenocortical carcinoma;Hepatocellular carcinoma;Lung adenocarcinoma;Malignant melanoma of skin;McCune-Albright syndrome;Neoplasm;Neoplasm of the breast;Neoplasm of the large intestine;Pancreatic adenocarcinoma;Squamous cell car	aldicarb hypersensitive, oocyte meiotic maturation variant, inhibition of oocyte maturation variant, levamisole hypersensitive, hyperactive, quiescence variant)	NA	ClinVar	Wormbase	349915
NP_000507	NP_490817	XP_006498840	R201C	R185C	Pathogenic/Likely pathogenic	Phenotypic	rs11554273	WBVar00053967	GNAS	gsa-1	Adenocarcinoma of stomach;Adrenocortical carcinoma;Cushing's syndrome;Hepatocellular carcinoma;Lung adenocarcinoma;Malignant melanoma of skin;McCune-Albright syndrome;Neoplasm;Neoplasm of the breast;Neoplasm of the large intestine;PITUITARY ADENOMA 3, MUL	aldicarb hypersensitive, oocyte meiotic maturation variant, inhibition of oocyte maturation variant, levamisole hypersensitive, hyperactive, quiescence variant)	NA	ClinVar	Wormbase	349915
NP_000507	NP_001293157	NP_001070978	R201G	R92C	Pathogenic	Phenotypic	rs11554273	WBVar00053967	GNAS	gsa-1	McCune-Albright syndrome	aldicarb hypersensitive, oocyte meiotic maturation variant, inhibition of oocyte maturation variant, levamisole hypersensitive, hyperactive, quiescence variant)	0	ClinVar	Wormbase	349898
NP_000507	NP_001293157	NP_001070978	R201S	R92C	Pathogenic	Phenotypic	rs11554273	WBVar00053967	GNAS	gsa-1	Cushing's syndrome;McCune-Albright syndrome;PITUITARY TUMOR 3, GROWTH HORMONE-SECRETING, SOMATIC;Polyostotic fibrous dysplasia, somatic, mosaic	aldicarb hypersensitive, oocyte meiotic maturation variant, inhibition of oocyte maturation variant, levamisole hypersensitive, hyperactive, quiescence variant)	NA	ClinVar	Wormbase	349898
NP_000507	NP_001293157	NP_001070978	R201L	R92C	Pathogenic/Likely pathogenic	Phenotypic	rs121913495	WBVar00053967	GNAS	gsa-1	Adenocarcinoma of stomach;Adrenocortical carcinoma;Hepatocellular carcinoma;Lung adenocarcinoma;Malignant melanoma of skin;McCune-Albright syndrome;Neoplasm;Neoplasm of the breast;Neoplasm of the large intestine;Pancreatic adenocarcinoma;Squamous cell car	aldicarb hypersensitive, oocyte meiotic maturation variant, inhibition of oocyte maturation variant, levamisole hypersensitive, hyperactive, quiescence variant)	NA	ClinVar	Wormbase	349898
NP_000507	NP_001293157	NP_001070978	R201C	R92C	Pathogenic/Likely pathogenic	Phenotypic	rs11554273	WBVar00053967	GNAS	gsa-1	Adenocarcinoma of stomach;Adrenocortical carcinoma;Cushing's syndrome;Hepatocellular carcinoma;Lung adenocarcinoma;Malignant melanoma of skin;McCune-Albright syndrome;Neoplasm;Neoplasm of the breast;Neoplasm of the large intestine;PITUITARY ADENOMA 3, MUL	aldicarb hypersensitive, oocyte meiotic maturation variant, inhibition of oocyte maturation variant, levamisole hypersensitive, hyperactive, quiescence variant)	NA	ClinVar	Wormbase	349898
NP_000507	NP_001293157	NP_963910	R201G	R92C	Pathogenic	Phenotypic	rs11554273	WBVar00053967	GNAS	gsa-1	McCune-Albright syndrome	aldicarb hypersensitive, oocyte meiotic maturation variant, inhibition of oocyte maturation variant, levamisole hypersensitive, hyperactive, quiescence variant)	0	ClinVar	Wormbase	349900
NP_000507	NP_001293157	NP_963910	R201S	R92C	Pathogenic	Phenotypic	rs11554273	WBVar00053967	GNAS	gsa-1	Cushing's syndrome;McCune-Albright syndrome;PITUITARY TUMOR 3, GROWTH HORMONE-SECRETING, SOMATIC;Polyostotic fibrous dysplasia, somatic, mosaic	aldicarb hypersensitive, oocyte meiotic maturation variant, inhibition of oocyte maturation variant, levamisole hypersensitive, hyperactive, quiescence variant)	NA	ClinVar	Wormbase	349900
NP_000507	NP_001293157	NP_963910	R201L	R92C	Pathogenic/Likely pathogenic	Phenotypic	rs121913495	WBVar00053967	GNAS	gsa-1	Adenocarcinoma of stomach;Adrenocortical carcinoma;Hepatocellular carcinoma;Lung adenocarcinoma;Malignant melanoma of skin;McCune-Albright syndrome;Neoplasm;Neoplasm of the breast;Neoplasm of the large intestine;Pancreatic adenocarcinoma;Squamous cell car	aldicarb hypersensitive, oocyte meiotic maturation variant, inhibition of oocyte maturation variant, levamisole hypersensitive, hyperactive, quiescence variant)	NA	ClinVar	Wormbase	349900
NP_000507	NP_001293157	NP_963910	R201C	R92C	Pathogenic/Likely pathogenic	Phenotypic	rs11554273	WBVar00053967	GNAS	gsa-1	Adenocarcinoma of stomach;Adrenocortical carcinoma;Cushing's syndrome;Hepatocellular carcinoma;Lung adenocarcinoma;Malignant melanoma of skin;McCune-Albright syndrome;Neoplasm;Neoplasm of the breast;Neoplasm of the large intestine;PITUITARY ADENOMA 3, MUL	aldicarb hypersensitive, oocyte meiotic maturation variant, inhibition of oocyte maturation variant, levamisole hypersensitive, hyperactive, quiescence variant)	NA	ClinVar	Wormbase	349900
NP_000507	NP_001293157	XP_017171147	R201G	R92C	Pathogenic	Phenotypic	rs11554273	WBVar00053967	GNAS	gsa-1	McCune-Albright syndrome	aldicarb hypersensitive, oocyte meiotic maturation variant, inhibition of oocyte maturation variant, levamisole hypersensitive, hyperactive, quiescence variant)	0	ClinVar	Wormbase	349890
NP_000507	NP_001293157	XP_017171147	R201S	R92C	Pathogenic	Phenotypic	rs11554273	WBVar00053967	GNAS	gsa-1	Cushing's syndrome;McCune-Albright syndrome;PITUITARY TUMOR 3, GROWTH HORMONE-SECRETING, SOMATIC;Polyostotic fibrous dysplasia, somatic, mosaic	aldicarb hypersensitive, oocyte meiotic maturation variant, inhibition of oocyte maturation variant, levamisole hypersensitive, hyperactive, quiescence variant)	NA	ClinVar	Wormbase	349890
NP_000507	NP_001293157	XP_017171147	R201L	R92C	Pathogenic/Likely pathogenic	Phenotypic	rs121913495	WBVar00053967	GNAS	gsa-1	Adenocarcinoma of stomach;Adrenocortical carcinoma;Hepatocellular carcinoma;Lung adenocarcinoma;Malignant melanoma of skin;McCune-Albright syndrome;Neoplasm;Neoplasm of the breast;Neoplasm of the large intestine;Pancreatic adenocarcinoma;Squamous cell car	aldicarb hypersensitive, oocyte meiotic maturation variant, inhibition of oocyte maturation variant, levamisole hypersensitive, hyperactive, quiescence variant)	NA	ClinVar	Wormbase	349890
[truncated: 831 more rows]
