# Supplementary material for: ConVarT: a search engine for matching human genetic variants with variants from non-human species
Source: Nucleic Acids Res. 2021 Oct 28;50(D1):D1172–8. doi: 10.1093/nar/gkab939 (PMC8728286; doi:10.1093/nar/gkab939)
Supplement: gkab939_Supplemental_Files [file gkab939_supplemental_files.zip › Table S12.xls]

## Sheet: Sheet1
Human_Protein_ID	C_elegans_Protein_ID	Mouse_Protein_ID	Human_Variation	C_elegans_Variation	Human_Clinical_Significance	C_elegans_Significance	Human_Variant_ID	C_elegans_Variant_ID	Human_Gene_Name	C_elegans_Gene_Name	Human_Disease	C_elegans_Phenotype	Allele_Frequency	Human_Source	C_elegans_Source	msa_index
NP_000918	NP_502413	XP_006503618	G185V	G209E	Pathogenic	Unknown	rs1128501	WBVar00949387	ABCB1	pgp-1	Colchicine resistance	NA	NA	ClinVar	Wormbase	106744
NP_000918	NP_502413	XP_006503619	G185V	G209E	Pathogenic	Unknown	rs1128501	WBVar00949387	ABCB1	pgp-1	Colchicine resistance	NA	NA	ClinVar	Wormbase	106730
NP_000918	NP_502413	NP_035206	G185V	G209E	Pathogenic	Unknown	rs1128501	WBVar00949387	ABCB1	pgp-1	Colchicine resistance	NA	NA	ClinVar	Wormbase	106758
NP_000024	NP_001293680	NP_031461	A626T	A620T	Pathogenic	Unknown	13324rs-?	WBVar00975869	ABCD1	pmp-4	Adrenoleukodystrophy	NA	NA	ClinVar	Wormbase	183149
NP_000007	NP_001294824	NP_031408	G195R	G185E	Pathogenic/Likely pathogenic	Unknown	rs121434278	WBVar01227451	ACADM	acdh-10	Medium-chain acyl-coenzyme A dehydrogenase deficiency;not provided	NA	4e-05	ClinVar	Wormbase	172371
NP_000007	NP_510789	NP_031408	S245L	S232L	Pathogenic/Likely pathogenic	Unknown	rs121434281	WBVar01227469	ACADM	acdh-7	Medium-chain acyl-coenzyme A dehydrogenase deficiency;not provided	NA	2e-05	ClinVar	Wormbase	172370
NP_000010	NP_495455	NP_659033	A380T	A360V	Pathogenic	Unknown	rs120074140	WBVar00741948	ACAT1	kat-1	Deficiency of acetyl-CoA acetyltransferase	NA	NA	ClinVar	Wormbase	129609
NP_000010	NP_495456	NP_659033	G68V	G32E	Likely pathogenic	Unknown	rs794727475	WBVar00741953	ACAT1	T02G5.7	not provided	NA	NA	ClinVar	Wormbase	129608
NP_004026	NP_493262	XP_006532065	G178C	G189R	Pathogenic	Unknown	rs118204091	WBVar00682195	ACOX1	acox-1.2	Pseudoneonatal adrenoleukodystrophy	NA	NA	ClinVar	Wormbase	207961
NP_004026	NP_493262	NP_056544	G178C	G189R	Pathogenic	Unknown	rs118204091	WBVar00682195	ACOX1	acox-1.2	Pseudoneonatal adrenoleukodystrophy	NA	NA	ClinVar	Wormbase	207977
NP_004026	NP_493262	NP_001258827	G178C	G189R	Pathogenic	Unknown	rs118204091	WBVar00682195	ACOX1	acox-1.2	Pseudoneonatal adrenoleukodystrophy	NA	NA	ClinVar	Wormbase	207969
NP_001092	NP_001024803	NP_031419	P109S	P96S	Likely pathogenic	Unknown	83452rs-?	WBVar01144146	ACTB	act-4	Baraitser-Winter syndrome 1	NA	NA	ClinVar	Wormbase	110667
NP_001092	NP_508841	NP_031419	P109S	P110S	Likely pathogenic	Unknown	83452rs-?	WBVar01144146	ACTB	act-4	Baraitser-Winter syndrome 1	NA	NA	ClinVar	Wormbase	110668
NP_001092	NP_508842	NP_031419	P109S	P66S	Likely pathogenic	Unknown	83452rs-?	WBVar01144146	ACTB	act-4	Baraitser-Winter syndrome 1	NA	NA	ClinVar	Wormbase	110666
NP_001092	NP_505819	NP_031419	P322R	P323S	Likely pathogenic	Unknown	83459rs-?	WBVar01046588	ACTB	act-1	Baraitser-Winter syndrome 1	NA	NA	ClinVar	Wormbase	110671
NP_001092	NP_001024803	NP_031419	H73Y	H60Y	Likely pathogenic	Unknown	rs786205585	WBVar01144145	ACTB	act-4	Baraitser-Winter syndrome 1	NA	NA	ClinVar	Wormbase	110667
NP_001092	NP_001024803	NP_031419	H73Q	H60Y	Likely pathogenic	Unknown	19644rs-?	WBVar01144145	ACTB	act-4	Baraitser-Winter syndrome 1;Juvenile-onset dystonia	NA	NA	ClinVar	Wormbase	110667
NP_001092	NP_508841	NP_031419	H73Y	H74Y	Likely pathogenic	Unknown	rs786205585	WBVar01144145	ACTB	act-4	Baraitser-Winter syndrome 1	NA	NA	ClinVar	Wormbase	110668
NP_001092	NP_508841	NP_031419	H73Q	H74Y	Likely pathogenic	Unknown	19644rs-?	WBVar01144145	ACTB	act-4	Baraitser-Winter syndrome 1;Juvenile-onset dystonia	NA	NA	ClinVar	Wormbase	110668
NP_001092	NP_508842	NP_031419	H73Y	H30Y	Likely pathogenic	Unknown	rs786205585	WBVar01144145	ACTB	act-4	Baraitser-Winter syndrome 1	NA	NA	ClinVar	Wormbase	110666
NP_001092	NP_508842	NP_031419	H73Q	H30Y	Likely pathogenic	Unknown	19644rs-?	WBVar01144145	ACTB	act-4	Baraitser-Winter syndrome 1;Juvenile-onset dystonia	NA	NA	ClinVar	Wormbase	110666
NP_001605	NP_499809	NP_001300852	R210H	R210Q	Likely pathogenic	Unknown	rs1555666709	WBVar00414038	ACTG1	act-5	not provided	NA	NA	ClinVar	Wormbase	62044
NP_001605	NP_499809	NP_033739	R210H	R210Q	Likely pathogenic	Unknown	rs1555666709	WBVar00414038	ACTG1	act-5	not provided	NA	NA	ClinVar	Wormbase	62042
NP_001605	NP_499809	NP_033739	T278I	T278I	Pathogenic	Unknown	rs28999112	WBVar00876638	ACTG1	act-5	Deafness, autosomal dominant 20	NA	NA	ClinVar	Wormbase	62042
NP_001605	NP_499809	NP_001300852	T278I	T278I	Pathogenic	Unknown	rs28999112	WBVar00876638	ACTG1	act-5	Deafness, autosomal dominant 20	NA	NA	ClinVar	Wormbase	62044
NP_001605	NP_499809	NP_033739	M283V	M283I	Likely pathogenic	Unknown	rs1555666509	WBVar00414037	ACTG1	act-5	not provided	NA	NA	ClinVar	Wormbase	62042
NP_001605	NP_499809	NP_001300852	M283V	M283I	Likely pathogenic	Unknown	rs1555666509	WBVar00414037	ACTG1	act-5	not provided	NA	NA	ClinVar	Wormbase	62044
NP_899200	NP_504486	NP_001012783	A726T	A546V	Pathogenic	Unknown	rs796065306	WBVar01013337	ADCY5	acy-4	Dyskinesia, familial, with facial myokymia;not provided	NA	NA	ClinVar	Wormbase	21819
NP_899200	NP_504486	NP_001012783	A726T	A546T	Pathogenic	Unknown	rs796065306	WBVar01013338	ADCY5	acy-4	Dyskinesia, familial, with facial myokymia;not provided	NA	NA	ClinVar	Wormbase	21819
NP_000018	NP_508448	NP_001191983	G100E	G98D	Likely pathogenic	Unknown	rs386833421	WBVar01126986	AGA	R04B3.2	Aspartylglucosaminuria	NA	0	ClinVar	Wormbase	297260
NP_000018	NP_508448	XP_006509312	G100E	G98D	Likely pathogenic	Unknown	rs386833421	WBVar01126986	AGA	R04B3.2	Aspartylglucosaminuria	NA	0	ClinVar	Wormbase	297259
NP_000018	NP_508448	NP_001005847	G100E	G98D	Likely pathogenic	Unknown	rs386833421	WBVar01126986	AGA	R04B3.2	Aspartylglucosaminuria	NA	0	ClinVar	Wormbase	297258
NP_000021	NP_495885	NP_057911	G190R	G207R	Likely pathogenic	Unknown	rs180177239	WBVar00752690	AGXT	agxt-1	Primary hyperoxaluria, type I	NA	4e-05	ClinVar	Wormbase	337454
NP_000021	NP_495885	NP_001263639	G190R	G207R	Likely pathogenic	Unknown	rs180177239	WBVar00752690	AGXT	agxt-1	Primary hyperoxaluria, type I	NA	4e-05	ClinVar	Wormbase	337453
NP_000021	NP_495885	NP_001263639	G216R	G233R	Pathogenic	Unknown	rs180177252	WBVar01490998	AGXT	agxt-1	Primary hyperoxaluria, type I	NA	0	ClinVar	Wormbase	337453
NP_000021	NP_495885	NP_057911	G216R	G233R	Pathogenic	Unknown	rs180177252	WBVar01490998	AGXT	agxt-1	Primary hyperoxaluria, type I	NA	0	ClinVar	Wormbase	337454
NP_000467	NP_001257141	XP_006497687	G64R	G76E	Pathogenic	Unknown	rs137853205	WBVar01186865	AK1	F38B2.4	Adenylate kinase deficiency, hemolytic anemia due to	NA	NA	ClinVar	Wormbase	272826
NP_000467	NP_001257141	NP_001185721	G64R	G76E	Pathogenic	Unknown	rs137853205	WBVar01186865	AK1	F38B2.4	Adenylate kinase deficiency, hemolytic anemia due to	NA	NA	ClinVar	Wormbase	272824
NP_000467	NP_001257141	NP_001185720	G64R	G76E	Pathogenic	Unknown	rs137853205	WBVar01186865	AK1	F38B2.4	Adenylate kinase deficiency, hemolytic anemia due to	NA	NA	ClinVar	Wormbase	272825
NP_000467	NP_001257141	NP_001185719	G64R	G76E	Pathogenic	Unknown	rs137853205	WBVar01186865	AK1	F38B2.4	Adenylate kinase deficiency, hemolytic anemia due to	NA	NA	ClinVar	Wormbase	272827
NP_000467	NP_001257141	XP_017170509	G64R	G76E	Pathogenic	Unknown	rs137853205	WBVar01186865	AK1	F38B2.4	Adenylate kinase deficiency, hemolytic anemia due to	NA	NA	ClinVar	Wormbase	272822
NP_000467	NP_001257141	NP_067490	G64R	G76E	Pathogenic	Unknown	rs137853205	WBVar01186865	AK1	F38B2.4	Adenylate kinase deficiency, hemolytic anemia due to	NA	NA	ClinVar	Wormbase	272823
NP_005580	NP_001022078	NP_598803	P421S	P411S	Pathogenic	Unknown	52639rs-?	WBVar00770977	ALDH6A1	alh-8	Methylmalonate semialdehyde dehydrogenase deficiency	NA	NA	ClinVar	Wormbase	16892
NP_005580	NP_001022078	NP_001300896	P421S	P411S	Pathogenic	Unknown	52639rs-?	WBVar00770977	ALDH6A1	alh-8	Methylmalonate semialdehyde dehydrogenase deficiency	NA	NA	ClinVar	Wormbase	16890
NP_005580	NP_001022078	XP_017170417	P421S	P411S	Pathogenic	Unknown	52639rs-?	WBVar00770977	ALDH6A1	alh-8	Methylmalonate semialdehyde dehydrogenase deficiency	NA	NA	ClinVar	Wormbase	16888
NP_001173	NP_498263	NP_001120810	E427Q	E419K	Pathogenic/Likely pathogenic	Unknown	rs121912707	WBVar00830156	ALDH7A1	alh-9	Pyridoxine-dependent epilepsy;Seizures;not provided	NA	NA	ClinVar	Wormbase	37746
NP_001173	NP_498263	NP_001120810	E427D	E419K	Pathogenic	Unknown	rs796052271	WBVar00830156	ALDH7A1	alh-9	not provided	NA	NA	ClinVar	Wormbase	37746
NP_001173	NP_498263	NP_613066	E427Q	E419K	Pathogenic/Likely pathogenic	Unknown	rs121912707	WBVar00830156	ALDH7A1	alh-9	Pyridoxine-dependent epilepsy;Seizures;not provided	NA	NA	ClinVar	Wormbase	37745
NP_001173	NP_498263	NP_613066	E427D	E419K	Pathogenic	Unknown	rs796052271	WBVar00830156	ALDH7A1	alh-9	not provided	NA	NA	ClinVar	Wormbase	37745
NP_000026	NP_741281	NP_659152	A338V	A339V	Pathogenic/Likely pathogenic	Unknown	rs77718928	WBVar00876421	ALDOB	aldo-1	Hereditary fructosuria;not provided	NA	NA	ClinVar	Wormbase	409076
NP_061982	NP_498420	NP_663337	P346T	P333S	Likely pathogenic	Unknown	rs143676440	WBVar00399886	ALG1	algn-1	ALG1-CDG	NA	3e-05	ClinVar	Wormbase	244130
NP_061982	NP_498420	XP_011244162	P346T	P333S	Likely pathogenic	Unknown	rs143676440	WBVar00399886	ALG1	algn-1	ALG1-CDG	NA	3e-05	ClinVar	Wormbase	244128
NP_061982	NP_498420	XP_017172405	P346T	P333S	Likely pathogenic	Unknown	rs143676440	WBVar00399886	ALG1	algn-1	ALG1-CDG	NA	3e-05	ClinVar	Wormbase	244129
NP_000035	NP_505584	NP_038504	V685I	V142M	Likely pathogenic	Unknown	rs1555995822	WBVar01040563	AR	nhr-192	Androgen resistance syndrome;Bulbo-spinal atrophy X-linked	NA	NA	ClinVar	Wormbase	246253
NP_115522	NP_497993	NP_062639	R121H	R121Q	Likely pathogenic	Unknown	rs765715798	WBVar00396716	ARL6	arl-6	not provided	NA	4e-05	ClinVar	Wormbase	5769
NP_115522	NP_497993	XP_006522461	R121H	R121Q	Likely pathogenic	Unknown	rs765715798	WBVar00396716	ARL6	arl-6	not provided	NA	4e-05	ClinVar	Wormbase	5770
NP_004306	NP_493173	XP_017168021	W185R	W166*	Likely pathogenic	Unknown	rs756455049	WBVar00679427	ASAH1	asah-1	not provided	NA	0	ClinVar	Wormbase	84367
NP_004306	NP_493173	XP_017168017	W185R	W166*	Likely pathogenic	Unknown	rs756455049	WBVar00679427	ASAH1	asah-1	not provided	NA	0	ClinVar	Wormbase	84361
NP_004306	NP_493173	XP_017168020	W185R	W166*	Likely pathogenic	Unknown	rs756455049	WBVar00679427	ASAH1	asah-1	not provided	NA	0	ClinVar	Wormbase	84359
NP_004306	NP_493173	XP_017168025	W185R	W166*	Likely pathogenic	Unknown	rs756455049	WBVar00679427	ASAH1	asah-1	not provided	NA	0	ClinVar	Wormbase	84369
NP_004306	NP_493173	XP_017168023	W185R	W166*	Likely pathogenic	Unknown	rs756455049	WBVar00679427	ASAH1	asah-1	not provided	NA	0	ClinVar	Wormbase	84353
NP_004306	NP_493173	XP_017168018	W185R	W166*	Likely pathogenic	Unknown	rs756455049	WBVar00679427	ASAH1	asah-1	not provided	NA	0	ClinVar	Wormbase	84365
NP_004306	NP_493173	XP_017168019	W185R	W166*	Likely pathogenic	Unknown	rs756455049	WBVar00679427	ASAH1	asah-1	not provided	NA	0	ClinVar	Wormbase	84371
NP_004306	NP_493173	XP_017168024	W185R	W166*	Likely pathogenic	Unknown	rs756455049	WBVar00679427	ASAH1	asah-1	not provided	NA	0	ClinVar	Wormbase	84363
NP_004306	NP_493173	XP_017168016	W185R	W166*	Likely pathogenic	Unknown	rs756455049	WBVar00679427	ASAH1	asah-1	not provided	NA	0	ClinVar	Wormbase	84357
NP_004306	NP_493173	NP_062708	W185R	W166*	Likely pathogenic	Unknown	rs756455049	WBVar00679427	ASAH1	asah-1	not provided	NA	0	ClinVar	Wormbase	84373
NP_004306	NP_493173	XP_017168022	W185R	W166*	Likely pathogenic	Unknown	rs756455049	WBVar00679427	ASAH1	asah-1	not provided	NA	0	ClinVar	Wormbase	84355
NP_808592	NP_493173	XP_017168018	P26R	P24S	Pathogenic	Unknown	rs886039750	WBVar00679416	ASAH1	asah-1	Spinal muscular atrophy-progressive myoclonic epilepsy syndrome	NA	NA	ClinVar	Wormbase	206801
NP_808592	NP_493173	NP_062708	P26R	P24S	Pathogenic	Unknown	rs886039750	WBVar00679416	ASAH1	asah-1	Spinal muscular atrophy-progressive myoclonic epilepsy syndrome	NA	NA	ClinVar	Wormbase	206809
NP_808592	NP_493173	XP_017168020	P26R	P24S	Pathogenic	Unknown	rs886039750	WBVar00679416	ASAH1	asah-1	Spinal muscular atrophy-progressive myoclonic epilepsy syndrome	NA	NA	ClinVar	Wormbase	206795
NP_808592	NP_493173	XP_017168016	P26R	P24S	Pathogenic	Unknown	rs886039750	WBVar00679416	ASAH1	asah-1	Spinal muscular atrophy-progressive myoclonic epilepsy syndrome	NA	NA	ClinVar	Wormbase	206793
NP_808592	NP_493173	XP_017168017	P26R	P24S	Pathogenic	Unknown	rs886039750	WBVar00679416	ASAH1	asah-1	Spinal muscular atrophy-progressive myoclonic epilepsy syndrome	NA	NA	ClinVar	Wormbase	206797
NP_808592	NP_493173	XP_017168021	P26R	P24S	Pathogenic	Unknown	rs886039750	WBVar00679416	ASAH1	asah-1	Spinal muscular atrophy-progressive myoclonic epilepsy syndrome	NA	NA	ClinVar	Wormbase	206803
NP_808592	NP_493173	XP_017168019	P26R	P24S	Pathogenic	Unknown	rs886039750	WBVar00679416	ASAH1	asah-1	Spinal muscular atrophy-progressive myoclonic epilepsy syndrome	NA	NA	ClinVar	Wormbase	206807
NP_808592	NP_493173	XP_017168024	R333C	R331C	Likely pathogenic	Unknown	rs543697946	WBVar00679436	ASAH1	asah-1	Farber disease	NA	NA	ClinVar	Wormbase	206799
NP_808592	NP_493173	XP_017168025	R333C	R331C	Likely pathogenic	Unknown	rs543697946	WBVar00679436	ASAH1	asah-1	Farber disease	NA	NA	ClinVar	Wormbase	206805
NP_808592	NP_493173	XP_017168016	R333C	R331C	Likely pathogenic	Unknown	rs543697946	WBVar00679436	ASAH1	asah-1	Farber disease	NA	NA	ClinVar	Wormbase	206793
NP_808592	NP_493173	NP_062708	R333C	R331C	Likely pathogenic	Unknown	rs543697946	WBVar00679436	ASAH1	asah-1	Farber disease	NA	NA	ClinVar	Wormbase	206809
NP_808592	NP_493173	XP_017168017	R333C	R331C	Likely pathogenic	Unknown	rs543697946	WBVar00679436	ASAH1	asah-1	Farber disease	NA	NA	ClinVar	Wormbase	206797
NP_808592	NP_493173	XP_017168023	R333C	R331C	Likely pathogenic	Unknown	rs543697946	WBVar00679436	ASAH1	asah-1	Farber disease	NA	NA	ClinVar	Wormbase	206789
NP_808592	NP_493173	XP_017168018	R333C	R331C	Likely pathogenic	Unknown	rs543697946	WBVar00679436	ASAH1	asah-1	Farber disease	NA	NA	ClinVar	Wormbase	206801
NP_808592	NP_493173	XP_017168022	R333C	R331C	Likely pathogenic	Unknown	rs543697946	WBVar00679436	ASAH1	asah-1	Farber disease	NA	NA	ClinVar	Wormbase	206791
NP_808592	NP_493173	XP_017168021	R333C	R331C	Likely pathogenic	Unknown	rs543697946	WBVar00679436	ASAH1	asah-1	Farber disease	NA	NA	ClinVar	Wormbase	206803
NP_808592	NP_493173	XP_017168019	R333C	R331C	Likely pathogenic	Unknown	rs543697946	WBVar00679436	ASAH1	asah-1	Farber disease	NA	NA	ClinVar	Wormbase	206807
NP_808592	NP_493173	XP_017168020	R333C	R331C	Likely pathogenic	Unknown	rs543697946	WBVar00679436	ASAH1	asah-1	Farber disease	NA	NA	ClinVar	Wormbase	206795
NP_808592	NP_493173	XP_017168019	C392Y	C390Y	Likely pathogenic	Unknown	rs746513660	WBVar00679438	ASAH1	asah-1	Farber disease	NA	1e-05	ClinVar	Wormbase	206807
NP_808592	NP_493173	XP_017168020	C392Y	C390Y	Likely pathogenic	Unknown	rs746513660	WBVar00679438	ASAH1	asah-1	Farber disease	NA	1e-05	ClinVar	Wormbase	206795
NP_808592	NP_493173	XP_017168023	C392Y	C390Y	Likely pathogenic	Unknown	rs746513660	WBVar00679438	ASAH1	asah-1	Farber disease	NA	1e-05	ClinVar	Wormbase	206789
NP_808592	NP_493173	XP_017168016	C392Y	C390Y	Likely pathogenic	Unknown	rs746513660	WBVar00679438	ASAH1	asah-1	Farber disease	NA	1e-05	ClinVar	Wormbase	206793
NP_808592	NP_493173	XP_017168021	C392Y	C390Y	Likely pathogenic	Unknown	rs746513660	WBVar00679438	ASAH1	asah-1	Farber disease	NA	1e-05	ClinVar	Wormbase	206803
NP_808592	NP_493173	XP_017168024	C392Y	C390Y	Likely pathogenic	Unknown	rs746513660	WBVar00679438	ASAH1	asah-1	Farber disease	NA	1e-05	ClinVar	Wormbase	206799
NP_808592	NP_493173	NP_062708	C392Y	C390Y	Likely pathogenic	Unknown	rs746513660	WBVar00679438	ASAH1	asah-1	Farber disease	NA	1e-05	ClinVar	Wormbase	206809
NP_808592	NP_493173	XP_017168018	C392Y	C390Y	Likely pathogenic	Unknown	rs746513660	WBVar00679438	ASAH1	asah-1	Farber disease	NA	1e-05	ClinVar	Wormbase	206801
NP_808592	NP_493173	XP_017168025	C392Y	C390Y	Likely pathogenic	Unknown	rs746513660	WBVar00679438	ASAH1	asah-1	Farber disease	NA	1e-05	ClinVar	Wormbase	206805
NP_808592	NP_493173	XP_017168017	C392Y	C390Y	Likely pathogenic	Unknown	rs746513660	WBVar00679438	ASAH1	asah-1	Farber disease	NA	1e-05	ClinVar	Wormbase	206797
NP_808592	NP_493173	XP_017168022	C392Y	C390Y	Likely pathogenic	Unknown	rs746513660	WBVar00679438	ASAH1	asah-1	Farber disease	NA	1e-05	ClinVar	Wormbase	206791
NP_597680	NP_741865	XP_006505156	R519H	R425K	Likely pathogenic	Unknown	rs568570377	WBVar01169709	ASNS	asns-2	not provided	NA	NA	ClinVar	Wormbase	29685
NP_597680	NP_741865	NP_036185	R519H	R425K	Likely pathogenic	Unknown	rs568570377	WBVar01169709	ASNS	asns-2	not provided	NA	NA	ClinVar	Wormbase	29689
NP_597680	NP_741865	XP_006505155	R519H	R425K	Likely pathogenic	Unknown	rs568570377	WBVar01169709	ASNS	asns-2	not provided	NA	NA	ClinVar	Wormbase	29693
NP_000693	NP_001122529	NP_848492	P979L	P1041S	Likely pathogenic	Unknown	rs121918615	WBVar00691848	ATP1A2	catp-1	Familial hemiplegic migraine;Familial hemiplegic migraine type 2	NA	NA	ClinVar	Wormbase	161771
NP_000046	NP_510660	NP_033868	V170M	V161I	Pathogenic	Unknown	15693rs-?	WBVar00528844	BCHE	ace-1	Bche, h variant	NA	1e-05	ClinVar	Wormbase	300738
NP_000046	NP_510660	XP_011238302	V170M	V161I	Pathogenic	Unknown	15693rs-?	WBVar00528844	BCHE	ace-1	Bche, h variant	NA	1e-05	ClinVar	Wormbase	300725
NP_004174	NP_497218	NP_036043	G299E	G321E	Pathogenic	Unknown	rs28941468	WBVar00798169	BEST1	best-17	Vitelliform macular dystrophy type 2;not provided	NA	NA	ClinVar	Wormbase	333309
NP_004174	NP_497218	NP_036043	G299E	G321R	Pathogenic	Unknown	rs28941468	WBVar00798170	BEST1	best-17	Vitelliform macular dystrophy type 2;not provided	NA	NA	ClinVar	Wormbase	333309
NP_004174	NP_500411	NP_036043	D301E	D303N	Pathogenic	Unknown	rs281865261	WBVar00900603	BEST1	best-20	not provided	NA	NA	ClinVar	Wormbase	333308
NP_009225	NP_001254881	NP_033894	G1748D	G497R	Likely pathogenic	Unknown	rs397509243	WBVar00394890	BRCA1	brc-1	Breast-ovarian cancer, familial 1;Hereditary cancer-predisposing syndrome;not provided	NA	NA	ClinVar	Wormbase	395967
NP_009225	NP_001254881	XP_006532131	G1748D	G497R	Likely pathogenic	Unknown	rs397509243	WBVar00394890	BRCA1	brc-1	Breast-ovarian cancer, familial 1;Hereditary cancer-predisposing syndrome;not provided	NA	NA	ClinVar	Wormbase	395965
NP_009225	NP_001254881	XP_006532127	G1748D	G497R	Likely pathogenic	Unknown	rs397509243	WBVar00394890	BRCA1	brc-1	Breast-ovarian cancer, familial 1;Hereditary cancer-predisposing syndrome;not provided	NA	NA	ClinVar	Wormbase	395963
NP_009225	NP_001254881	XP_006532127	C39R	C36Y	Pathogenic	Unknown	rs80357164	WBVar00818450	BRCA1	brc-1	Breast-ovarian cancer, familial 1;Hereditary breast and ovarian cancer syndrome;Hereditary cancer-predisposing syndrome	NA	NA	ClinVar	Wormbase	395963
NP_009225	NP_001254881	XP_006532127	C39W	C36Y	Pathogenic/Likely pathogenic	Unknown	rs886040898	WBVar00818450	BRCA1	brc-1	Breast-ovarian cancer, familial 1;Hereditary breast and ovarian cancer syndrome	NA	NA	ClinVar	Wormbase	395963
NP_009225	NP_001254881	XP_006532127	C39Y	C36Y	Pathogenic	Unknown	rs80357498	WBVar00818450	BRCA1	brc-1	Breast-ovarian cancer, familial 1;Hereditary breast and ovarian cancer syndrome;Hereditary cancer-predisposing syndrome;Neoplasm of the breast;not provided	NA	NA	ClinVar	Wormbase	395963
NP_009225	NP_001254881	XP_017169722	C39R	C36Y	Pathogenic	Unknown	rs80357164	WBVar00818450	BRCA1	brc-1	Breast-ovarian cancer, familial 1;Hereditary breast and ovarian cancer syndrome;Hereditary cancer-predisposing syndrome	NA	NA	ClinVar	Wormbase	395961
NP_009225	NP_001254881	XP_017169722	C39W	C36Y	Pathogenic/Likely pathogenic	Unknown	rs886040898	WBVar00818450	BRCA1	brc-1	Breast-ovarian cancer, familial 1;Hereditary breast and ovarian cancer syndrome	NA	NA	ClinVar	Wormbase	395961
NP_009225	NP_001254881	XP_017169722	C39Y	C36Y	Pathogenic	Unknown	rs80357498	WBVar00818450	BRCA1	brc-1	Breast-ovarian cancer, familial 1;Hereditary breast and ovarian cancer syndrome;Hereditary cancer-predisposing syndrome;Neoplasm of the breast;not provided	NA	NA	ClinVar	Wormbase	395961
NP_009225	NP_001254881	XP_006532131	C39R	C36Y	Pathogenic	Unknown	rs80357164	WBVar00818450	BRCA1	brc-1	Breast-ovarian cancer, familial 1;Hereditary breast and ovarian cancer syndrome;Hereditary cancer-predisposing syndrome	NA	NA	ClinVar	Wormbase	395965
NP_009225	NP_001254881	XP_006532131	C39W	C36Y	Pathogenic/Likely pathogenic	Unknown	rs886040898	WBVar00818450	BRCA1	brc-1	Breast-ovarian cancer, familial 1;Hereditary breast and ovarian cancer syndrome	NA	NA	ClinVar	Wormbase	395965
NP_009225	NP_001254881	XP_006532131	C39Y	C36Y	Pathogenic	Unknown	rs80357498	WBVar00818450	BRCA1	brc-1	Breast-ovarian cancer, familial 1;Hereditary breast and ovarian cancer syndrome;Hereditary cancer-predisposing syndrome;Neoplasm of the breast;not provided	NA	NA	ClinVar	Wormbase	395965
NP_009225	NP_001254881	NP_033894	C39R	C36Y	Pathogenic	Unknown	rs80357164	WBVar00818450	BRCA1	brc-1	Breast-ovarian cancer, familial 1;Hereditary breast and ovarian cancer syndrome;Hereditary cancer-predisposing syndrome	NA	NA	ClinVar	Wormbase	395967
NP_009225	NP_001254881	NP_033894	C39W	C36Y	Pathogenic/Likely pathogenic	Unknown	rs886040898	WBVar00818450	BRCA1	brc-1	Breast-ovarian cancer, familial 1;Hereditary breast and ovarian cancer syndrome	NA	NA	ClinVar	Wormbase	395967
NP_009225	NP_001254881	NP_033894	C39Y	C36Y	Pathogenic	Unknown	rs80357498	WBVar00818450	BRCA1	brc-1	Breast-ovarian cancer, familial 1;Hereditary breast and ovarian cancer syndrome;Hereditary cancer-predisposing syndrome;Neoplasm of the breast;not provided	NA	NA	ClinVar	Wormbase	395967
NP_001120693	NP_001335563	XP_006530661	C287Y	C279S	Pathogenic	Unknown	rs121908236	WBVar01128791	CACNA1A	unc-2	Episodic ataxia type 2	NA	NA	ClinVar	Wormbase	336941
NP_001120693	NP_001335516	XP_006530670	C287Y	C188S	Pathogenic	Unknown	rs121908236	WBVar01128791	CACNA1A	unc-2	Episodic ataxia type 2	NA	NA	ClinVar	Wormbase	336851
NP_001120693	NP_001335573	XP_006530657	C287Y	C344S	Pathogenic	Unknown	rs121908236	WBVar01128791	CACNA1A	unc-2	Episodic ataxia type 2	NA	NA	ClinVar	Wormbase	336718
NP_001120693	NP_001335563	XP_006530653	C287Y	C279S	Pathogenic	Unknown	rs121908236	WBVar01128791	CACNA1A	unc-2	Episodic ataxia type 2	NA	NA	ClinVar	Wormbase	336837
NP_001120693	NP_001335563	NP_001238990	C287Y	C279S	Pathogenic	Unknown	rs121908236	WBVar01128791	CACNA1A	unc-2	Episodic ataxia type 2	NA	NA	ClinVar	Wormbase	336655
NP_001120693	NP_001335563	XP_006530663	C287Y	C279S	Pathogenic	Unknown	rs121908236	WBVar01128791	CACNA1A	unc-2	Episodic ataxia type 2	NA	NA	ClinVar	Wormbase	336824
NP_001120693	NP_001335573	XP_006530668	C287Y	C344S	Pathogenic	Unknown	rs121908236	WBVar01128791	CACNA1A	unc-2	Episodic ataxia type 2	NA	NA	ClinVar	Wormbase	336978
NP_001120693	NP_001335573	NP_001238988	C287Y	C344S	Pathogenic	Unknown	rs121908236	WBVar01128791	CACNA1A	unc-2	Episodic ataxia type 2	NA	NA	ClinVar	Wormbase	336640
NP_001120693	NP_001123176	XP_006530668	C287Y	C374S	Pathogenic	Unknown	rs121908236	WBVar01128791	CACNA1A	unc-2	Episodic ataxia type 2	NA	NA	ClinVar	Wormbase	336977
NP_001120693	NP_001335515	XP_006530672	C287Y	C188S	Pathogenic	Unknown	rs121908236	WBVar01128791	CACNA1A	unc-2	Episodic ataxia type 2	NA	NA	ClinVar	Wormbase	336804
NP_001120693	NP_001335516	XP_006530668	C287Y	C188S	Pathogenic	Unknown	rs121908236	WBVar01128791	CACNA1A	unc-2	Episodic ataxia type 2	NA	NA	ClinVar	Wormbase	336981
NP_001120693	NP_001335573	XP_006530670	C287Y	C344S	Pathogenic	Unknown	rs121908236	WBVar01128791	CACNA1A	unc-2	Episodic ataxia type 2	NA	NA	ClinVar	Wormbase	336848
NP_001120693	NP_001335571	XP_006530651	C287Y	C344S	Pathogenic	Unknown	rs121908236	WBVar01128791	CACNA1A	unc-2	Episodic ataxia type 2	NA	NA	ClinVar	Wormbase	336950
NP_001120693	NP_001335571	XP_011246587	C287Y	C344S	Pathogenic	Unknown	rs121908236	WBVar01128791	CACNA1A	unc-2	Episodic ataxia type 2	NA	NA	ClinVar	Wormbase	336742
NP_001120693	NP_001335571	XP_006530671	C287Y	C344S	Pathogenic	Unknown	rs121908236	WBVar01128791	CACNA1A	unc-2	Episodic ataxia type 2	NA	NA	ClinVar	Wormbase	336924
NP_001120693	NP_001335573	XP_006530651	C287Y	C344S	Pathogenic	Unknown	rs121908236	WBVar01128791	CACNA1A	unc-2	Episodic ataxia type 2	NA	NA	ClinVar	Wormbase	336952
NP_001120693	NP_001335571	XP_006530672	C287Y	C344S	Pathogenic	Unknown	rs121908236	WBVar01128791	CACNA1A	unc-2	Episodic ataxia type 2	NA	NA	ClinVar	Wormbase	336807
NP_001120693	NP_001123176	XP_006530664	C287Y	C374S	Pathogenic	Unknown	rs121908236	WBVar01128791	CACNA1A	unc-2	Episodic ataxia type 2	NA	NA	ClinVar	Wormbase	336886
NP_001120693	NP_001335563	XP_006530655	C287Y	C279S	Pathogenic	Unknown	rs121908236	WBVar01128791	CACNA1A	unc-2	Episodic ataxia type 2	NA	NA	ClinVar	Wormbase	336733
NP_001120693	NP_001335563	XP_006530658	C287Y	C279S	Pathogenic	Unknown	rs121908236	WBVar01128791	CACNA1A	unc-2	Episodic ataxia type 2	NA	NA	ClinVar	Wormbase	336993
NP_001120693	NP_001335571	XP_006530653	C287Y	C344S	Pathogenic	Unknown	rs121908236	WBVar01128791	CACNA1A	unc-2	Episodic ataxia type 2	NA	NA	ClinVar	Wormbase	336833
NP_001120693	NP_001335573	XP_006530653	C287Y	C344S	Pathogenic	Unknown	rs121908236	WBVar01128791	CACNA1A	unc-2	Episodic ataxia type 2	NA	NA	ClinVar	Wormbase	336835
NP_001120693	NP_001335515	XP_006530661	C287Y	C188S	Pathogenic	Unknown	rs121908236	WBVar01128791	CACNA1A	unc-2	Episodic ataxia type 2	NA	NA	ClinVar	Wormbase	336934
NP_001120693	NP_001335563	XP_006530652	C287Y	C279S	Pathogenic	Unknown	rs121908236	WBVar01128791	CACNA1A	unc-2	Episodic ataxia type 2	NA	NA	ClinVar	Wormbase	336785
NP_001120693	NP_741732	XP_006530652	C287Y	C314S	Pathogenic	Unknown	rs121908236	WBVar01128791	CACNA1A	unc-2	Episodic ataxia type 2	NA	NA	ClinVar	Wormbase	336779
NP_001120693	NP_001123176	XP_006530656	C287Y	C374S	Pathogenic	Unknown	rs121908236	WBVar01128791	CACNA1A	unc-2	Episodic ataxia type 2	NA	NA	ClinVar	Wormbase	336691
NP_001120693	NP_001335562	NP_001238989	C287Y	C279S	Pathogenic	Unknown	rs121908236	WBVar01128791	CACNA1A	unc-2	Episodic ataxia type 2	NA	NA	ClinVar	Wormbase	336670
NP_001120693	NP_001335563	XP_006530660	C287Y	C279S	Pathogenic	Unknown	rs121908236	WBVar01128791	CACNA1A	unc-2	Episodic ataxia type 2	NA	NA	ClinVar	Wormbase	336863
NP_001120693	NP_001335571	XP_006530661	C287Y	C344S	Pathogenic	Unknown	rs121908236	WBVar01128791	CACNA1A	unc-2	Episodic ataxia type 2	NA	NA	ClinVar	Wormbase	336937
NP_001120693	NP_001335562	XP_006530650	C287Y	C279S	Pathogenic	Unknown	rs121908236	WBVar01128791	CACNA1A	unc-2	Episodic ataxia type 2	NA	NA	ClinVar	Wormbase	336878
NP_001120693	NP_001335515	XP_006530660	C287Y	C188S	Pathogenic	Unknown	rs121908236	WBVar01128791	CACNA1A	unc-2	Episodic ataxia type 2	NA	NA	ClinVar	Wormbase	336856
NP_001120693	NP_001123176	NP_001238990	C287Y	C374S	Pathogenic	Unknown	rs121908236	WBVar01128791	CACNA1A	unc-2	Episodic ataxia type 2	NA	NA	ClinVar	Wormbase	336652
NP_001120693	NP_001335573	XP_006530654	C287Y	C344S	Pathogenic	Unknown	rs121908236	WBVar01128791	CACNA1A	unc-2	Episodic ataxia type 2	NA	NA	ClinVar	Wormbase	336900
NP_001120693	NP_001335563	NP_031604	C287Y	C279S	Pathogenic	Unknown	rs121908236	WBVar01128791	CACNA1A	unc-2	Episodic ataxia type 2	NA	NA	ClinVar	Wormbase	336629
NP_001120693	NP_001335560	XP_006530654	C287Y	C279S	Pathogenic	Unknown	rs121908236	WBVar01128791	CACNA1A	unc-2	Episodic ataxia type 2	NA	NA	ClinVar	Wormbase	336907
NP_001120693	NP_001335561	XP_006530655	C287Y	C279S	Pathogenic	Unknown	rs121908236	WBVar01128791	CACNA1A	unc-2	Episodic ataxia type 2	NA	NA	ClinVar	Wormbase	336732
NP_001120693	NP_001335515	XP_011246587	C287Y	C188S	Pathogenic	Unknown	rs121908236	WBVar01128791	CACNA1A	unc-2	Episodic ataxia type 2	NA	NA	ClinVar	Wormbase	336739
NP_001120693	NP_001335562	XP_006530661	C287Y	C279S	Pathogenic	Unknown	rs121908236	WBVar01128791	CACNA1A	unc-2	Episodic ataxia type 2	NA	NA	ClinVar	Wormbase	336943
NP_001120693	NP_001335515	XP_006530657	C287Y	C188S	Pathogenic	Unknown	rs121908236	WBVar01128791	CACNA1A	unc-2	Episodic ataxia type 2	NA	NA	ClinVar	Wormbase	336713
NP_001120693	NP_001335515	NP_001238990	C287Y	C188S	Pathogenic	Unknown	rs121908236	WBVar01128791	CACNA1A	unc-2	Episodic ataxia type 2	NA	NA	ClinVar	Wormbase	336648
NP_001120693	NP_001335571	NP_001238988	C287Y	C344S	Pathogenic	Unknown	rs121908236	WBVar01128791	CACNA1A	unc-2	Episodic ataxia type 2	NA	NA	ClinVar	Wormbase	336638
NP_001120693	NP_001335573	XP_011246587	C287Y	C344S	Pathogenic	Unknown	rs121908236	WBVar01128791	CACNA1A	unc-2	Episodic ataxia type 2	NA	NA	ClinVar	Wormbase	336744
NP_001120693	NP_001335516	NP_001238990	C287Y	C188S	Pathogenic	Unknown	rs121908236	WBVar01128791	CACNA1A	unc-2	Episodic ataxia type 2	NA	NA	ClinVar	Wormbase	336656
NP_001120693	NP_001335570	XP_006530667	C287Y	C344S	Pathogenic	Unknown	rs121908236	WBVar01128791	CACNA1A	unc-2	Episodic ataxia type 2	NA	NA	ClinVar	Wormbase	336910
NP_001120693	NP_001335562	XP_006530668	C287Y	C279S	Pathogenic	Unknown	rs121908236	WBVar01128791	CACNA1A	unc-2	Episodic ataxia type 2	NA	NA	ClinVar	Wormbase	336982
NP_001120693	NP_001123176	XP_017168030	C287Y	C374S	Pathogenic	Unknown	rs121908236	WBVar01128791	CACNA1A	unc-2	Episodic ataxia type 2	NA	NA	ClinVar	Wormbase	336964
NP_001120693	NP_001335573	XP_006530656	C287Y	C344S	Pathogenic	Unknown	rs121908236	WBVar01128791	CACNA1A	unc-2	Episodic ataxia type 2	NA	NA	ClinVar	Wormbase	336692
NP_001120693	NP_001335563	NP_001238989	C287Y	C279S	Pathogenic	Unknown	rs121908236	WBVar01128791	CACNA1A	unc-2	Episodic ataxia type 2	NA	NA	ClinVar	Wormbase	336668
NP_001120693	NP_001335560	XP_006530660	C287Y	C279S	Pathogenic	Unknown	rs121908236	WBVar01128791	CACNA1A	unc-2	Episodic ataxia type 2	NA	NA	ClinVar	Wormbase	336868
NP_001120693	NP_001335562	XP_017168030	C287Y	C279S	Pathogenic	Unknown	rs121908236	WBVar01128791	CACNA1A	unc-2	Episodic ataxia type 2	NA	NA	ClinVar	Wormbase	336969
NP_001120693	NP_001335572	NP_001238989	C287Y	C344S	Pathogenic	Unknown	rs121908236	WBVar01128791	CACNA1A	unc-2	Episodic ataxia type 2	NA	NA	ClinVar	Wormbase	336671
NP_001120693	NP_001335562	XP_006530656	C287Y	C279S	Pathogenic	Unknown	rs121908236	WBVar01128791	CACNA1A	unc-2	Episodic ataxia type 2	NA	NA	ClinVar	Wormbase	336696
NP_001120693	NP_001335562	XP_006530660	C287Y	C279S	Pathogenic	Unknown	rs121908236	WBVar01128791	CACNA1A	unc-2	Episodic ataxia type 2	NA	NA	ClinVar	Wormbase	336865
NP_001120693	NP_001123176	XP_006530663	C287Y	C374S	Pathogenic	Unknown	rs121908236	WBVar01128791	CACNA1A	unc-2	Episodic ataxia type 2	NA	NA	ClinVar	Wormbase	336821
NP_001120693	NP_001335571	XP_006530666	C287Y	C344S	Pathogenic	Unknown	rs121908236	WBVar01128791	CACNA1A	unc-2	Episodic ataxia type 2	NA	NA	ClinVar	Wormbase	336703
NP_001120693	NP_001335515	NP_001238988	C287Y	C188S	Pathogenic	Unknown	rs121908236	WBVar01128791	CACNA1A	unc-2	Episodic ataxia type 2	NA	NA	ClinVar	Wormbase	336635
NP_001120693	NP_001335515	XP_006530666	C287Y	C188S	Pathogenic	Unknown	rs121908236	WBVar01128791	CACNA1A	unc-2	Episodic ataxia type 2	NA	NA	ClinVar	Wormbase	336700
NP_001120693	NP_741732	XP_006530664	C287Y	C314S	Pathogenic	Unknown	rs121908236	WBVar01128791	CACNA1A	unc-2	Episodic ataxia type 2	NA	NA	ClinVar	Wormbase	336883
NP_001120693	NP_001335516	NP_001238989	C287Y	C188S	Pathogenic	Unknown	rs121908236	WBVar01128791	CACNA1A	unc-2	Episodic ataxia type 2	NA	NA	ClinVar	Wormbase	336669
NP_001120693	NP_001123176	XP_006530651	C287Y	C374S	Pathogenic	Unknown	rs121908236	WBVar01128791	CACNA1A	unc-2	Episodic ataxia type 2	NA	NA	ClinVar	Wormbase	336951
NP_001120693	NP_001335573	XP_006530663	C287Y	C344S	Pathogenic	Unknown	rs121908236	WBVar01128791	CACNA1A	unc-2	Episodic ataxia type 2	NA	NA	ClinVar	Wormbase	336822
NP_001120693	NP_001335573	XP_006530664	C287Y	C344S	Pathogenic	Unknown	rs121908236	WBVar01128791	CACNA1A	unc-2	Episodic ataxia type 2	NA	NA	ClinVar	Wormbase	336887
NP_001120693	NP_001335516	XP_006530666	C287Y	C188S	Pathogenic	Unknown	rs121908236	WBVar01128791	CACNA1A	unc-2	Episodic ataxia type 2	NA	NA	ClinVar	Wormbase	336708
NP_001120693	NP_001335516	XP_006530672	C287Y	C188S	Pathogenic	Unknown	rs121908236	WBVar01128791	CACNA1A	unc-2	Episodic ataxia type 2	NA	NA	ClinVar	Wormbase	336812
NP_001120693	NP_001335516	XP_006530667	C287Y	C188S	Pathogenic	Unknown	rs121908236	WBVar01128791	CACNA1A	unc-2	Episodic ataxia type 2	NA	NA	ClinVar	Wormbase	336916
NP_001120693	NP_001335561	NP_001238989	C287Y	C279S	Pathogenic	Unknown	rs121908236	WBVar01128791	CACNA1A	unc-2	Episodic ataxia type 2	NA	NA	ClinVar	Wormbase	336667
NP_001120693	NP_001123176	XP_006530657	C287Y	C374S	Pathogenic	Unknown	rs121908236	WBVar01128791	CACNA1A	unc-2	Episodic ataxia type 2	NA	NA	ClinVar	Wormbase	336717
NP_001120693	NP_001335571	XP_006530663	C287Y	C344S	Pathogenic	Unknown	rs121908236	WBVar01128791	CACNA1A	unc-2	Episodic ataxia type 2	NA	NA	ClinVar	Wormbase	336820
NP_001120693	NP_001335516	XP_006530665	C287Y	C188S	Pathogenic	Unknown	rs121908236	WBVar01128791	CACNA1A	unc-2	Episodic ataxia type 2	NA	NA	ClinVar	Wormbase	336682
NP_001120693	NP_741732	XP_006530659	C287Y	C314S	Pathogenic	Unknown	rs121908236	WBVar01128791	CACNA1A	unc-2	Episodic ataxia type 2	NA	NA	ClinVar	Wormbase	336753
NP_001120693	NP_001335515	XP_006530663	C287Y	C188S	Pathogenic	Unknown	rs121908236	WBVar01128791	CACNA1A	unc-2	Episodic ataxia type 2	NA	NA	ClinVar	Wormbase	336817
NP_001120693	NP_001335515	XP_006530658	C287Y	C188S	Pathogenic	Unknown	rs121908236	WBVar01128791	CACNA1A	unc-2	Episodic ataxia type 2	NA	NA	ClinVar	Wormbase	336986
NP_001120693	NP_001335515	XP_006530662	C287Y	C188S	Pathogenic	Unknown	rs121908236	WBVar01128791	CACNA1A	unc-2	Episodic ataxia type 2	NA	NA	ClinVar	Wormbase	336791
NP_001120693	NP_001335573	XP_006530666	C287Y	C344S	Pathogenic	Unknown	rs121908236	WBVar01128791	CACNA1A	unc-2	Episodic ataxia type 2	NA	NA	ClinVar	Wormbase	336705
NP_001120693	NP_001335573	XP_017168030	C287Y	C344S	Pathogenic	Unknown	rs121908236	WBVar01128791	CACNA1A	unc-2	Episodic ataxia type 2	NA	NA	ClinVar	Wormbase	336965
NP_001120693	NP_001335516	XP_006530659	C287Y	C188S	Pathogenic	Unknown	rs121908236	WBVar01128791	CACNA1A	unc-2	Episodic ataxia type 2	NA	NA	ClinVar	Wormbase	336760
NP_001120693	NP_001335516	XP_006530657	C287Y	C188S	Pathogenic	Unknown	rs121908236	WBVar01128791	CACNA1A	unc-2	Episodic ataxia type 2	NA	NA	ClinVar	Wormbase	336721
NP_001120693	NP_001123176	XP_006530655	C287Y	C374S	Pathogenic	Unknown	rs121908236	WBVar01128791	CACNA1A	unc-2	Episodic ataxia type 2	NA	NA	ClinVar	Wormbase	336730
NP_001120693	NP_001123176	XP_006530658	C287Y	C374S	Pathogenic	Unknown	rs121908236	WBVar01128791	CACNA1A	unc-2	Episodic ataxia type 2	NA	NA	ClinVar	Wormbase	336990
NP_001120693	NP_001335562	XP_006530657	C287Y	C279S	Pathogenic	Unknown	rs121908236	WBVar01128791	CACNA1A	unc-2	Episodic ataxia type 2	NA	NA	ClinVar	Wormbase	336722
NP_001120693	NP_001335562	XP_006530659	C287Y	C279S	Pathogenic	Unknown	rs121908236	WBVar01128791	CACNA1A	unc-2	Episodic ataxia type 2	NA	NA	ClinVar	Wormbase	336761
NP_001120693	NP_001335570	XP_006530651	C287Y	C344S	Pathogenic	Unknown	rs121908236	WBVar01128791	CACNA1A	unc-2	Episodic ataxia type 2	NA	NA	ClinVar	Wormbase	336949
NP_001120693	NP_001335560	XP_006530658	C287Y	C279S	Pathogenic	Unknown	rs121908236	WBVar01128791	CACNA1A	unc-2	Episodic ataxia type 2	NA	NA	ClinVar	Wormbase	336998
NP_001120693	NP_741732	XP_006530668	C287Y	C314S	Pathogenic	Unknown	rs121908236	WBVar01128791	CACNA1A	unc-2	Episodic ataxia type 2	NA	NA	ClinVar	Wormbase	336974
NP_001120693	NP_001335561	XP_006530652	C287Y	C279S	Pathogenic	Unknown	rs121908236	WBVar01128791	CACNA1A	unc-2	Episodic ataxia type 2	NA	NA	ClinVar	Wormbase	336784
NP_001120693	NP_001335561	XP_006530659	C287Y	C279S	Pathogenic	Unknown	rs121908236	WBVar01128791	CACNA1A	unc-2	Episodic ataxia type 2	NA	NA	ClinVar	Wormbase	336758
NP_001120693	NP_001335516	XP_006530655	C287Y	C188S	Pathogenic	Unknown	rs121908236	WBVar01128791	CACNA1A	unc-2	Episodic ataxia type 2	NA	NA	ClinVar	Wormbase	336734
NP_001120693	NP_001335562	NP_001238990	C287Y	C279S	Pathogenic	Unknown	rs121908236	WBVar01128791	CACNA1A	unc-2	Episodic ataxia type 2	NA	NA	ClinVar	Wormbase	336657
NP_001120693	NP_001335573	XP_006530658	C287Y	C344S	Pathogenic	Unknown	rs121908236	WBVar01128791	CACNA1A	unc-2	Episodic ataxia type 2	NA	NA	ClinVar	Wormbase	336991
NP_001120693	NP_001335563	NP_001238988	C287Y	C279S	Pathogenic	Unknown	rs121908236	WBVar01128791	CACNA1A	unc-2	Episodic ataxia type 2	NA	NA	ClinVar	Wormbase	336642
NP_001120693	NP_001335561	XP_006530661	C287Y	C279S	Pathogenic	Unknown	rs121908236	WBVar01128791	CACNA1A	unc-2	Episodic ataxia type 2	NA	NA	ClinVar	Wormbase	336940
NP_001120693	NP_001335560	NP_001238990	C287Y	C279S	Pathogenic	Unknown	rs121908236	WBVar01128791	CACNA1A	unc-2	Episodic ataxia type 2	NA	NA	ClinVar	Wormbase	336660
NP_001120693	NP_001335515	NP_031604	C287Y	C188S	Pathogenic	Unknown	rs121908236	WBVar01128791	CACNA1A	unc-2	Episodic ataxia type 2	NA	NA	ClinVar	Wormbase	336622
NP_001120693	NP_001335570	XP_006530654	C287Y	C344S	Pathogenic	Unknown	rs121908236	WBVar01128791	CACNA1A	unc-2	Episodic ataxia type 2	NA	NA	ClinVar	Wormbase	336897
NP_001120693	NP_741732	XP_006530670	C287Y	C314S	Pathogenic	Unknown	rs121908236	WBVar01128791	CACNA1A	unc-2	Episodic ataxia type 2	NA	NA	ClinVar	Wormbase	336844
NP_001120693	NP_001335516	XP_006530658	C287Y	C188S	Pathogenic	Unknown	rs121908236	WBVar01128791	CACNA1A	unc-2	Episodic ataxia type 2	NA	NA	ClinVar	Wormbase	336994
NP_001120693	NP_001335570	XP_006530660	C287Y	C344S	Pathogenic	Unknown	rs121908236	WBVar01128791	CACNA1A	unc-2	Episodic ataxia type 2	NA	NA	ClinVar	Wormbase	336858
NP_001120693	NP_001335515	XP_006530659	C287Y	C188S	Pathogenic	Unknown	rs121908236	WBVar01128791	CACNA1A	unc-2	Episodic ataxia type 2	NA	NA	ClinVar	Wormbase	336752
NP_001120693	NP_001335515	XP_006530652	C287Y	C188S	Pathogenic	Unknown	rs121908236	WBVar01128791	CACNA1A	unc-2	Episodic ataxia type 2	NA	NA	ClinVar	Wormbase	336778
NP_001120693	NP_001335571	XP_006530654	C287Y	C344S	Pathogenic	Unknown	rs121908236	WBVar01128791	CACNA1A	unc-2	Episodic ataxia type 2	NA	NA	ClinVar	Wormbase	336898
NP_001120693	NP_001335562	XP_006530658	C287Y	C279S	Pathogenic	Unknown	rs121908236	WBVar01128791	CACNA1A	unc-2	Episodic ataxia type 2	NA	NA	ClinVar	Wormbase	336995
NP_001120693	NP_001335573	NP_031604	C287Y	C344S	Pathogenic	Unknown	rs121908236	WBVar01128791	CACNA1A	unc-2	Episodic ataxia type 2	NA	NA	ClinVar	Wormbase	336627
NP_001120693	NP_001335515	XP_017168029	C287Y	C188S	Pathogenic	Unknown	rs121908236	WBVar01128791	CACNA1A	unc-2	Episodic ataxia type 2	NA	NA	ClinVar	Wormbase	336765
NP_001120693	NP_001335516	XP_006530661	C287Y	C188S	Pathogenic	Unknown	rs121908236	WBVar01128791	CACNA1A	unc-2	Episodic ataxia type 2	NA	NA	ClinVar	Wormbase	336942
NP_001120693	NP_001335561	XP_006530656	C287Y	C279S	Pathogenic	Unknown	rs121908236	WBVar01128791	CACNA1A	unc-2	Episodic ataxia type 2	NA	NA	ClinVar	Wormbase	336693
NP_001120693	NP_001335561	XP_006530660	C287Y	C279S	Pathogenic	Unknown	rs121908236	WBVar01128791	CACNA1A	unc-2	Episodic ataxia type 2	NA	NA	ClinVar	Wormbase	336862
NP_001120693	NP_001335516	XP_006530662	C287Y	C188S	Pathogenic	Unknown	rs121908236	WBVar01128791	CACNA1A	unc-2	Episodic ataxia type 2	NA	NA	ClinVar	Wormbase	336799
NP_001120693	NP_001335570	NP_031604	C287Y	C344S	Pathogenic	Unknown	rs121908236	WBVar01128791	CACNA1A	unc-2	Episodic ataxia type 2	NA	NA	ClinVar	Wormbase	336624
NP_001120693	NP_001335570	XP_006530665	C287Y	C344S	Pathogenic	Unknown	rs121908236	WBVar01128791	CACNA1A	unc-2	Episodic ataxia type 2	NA	NA	ClinVar	Wormbase	336676
NP_001120693	NP_741732	NP_001238988	C287Y	C314S	Pathogenic	Unknown	rs121908236	WBVar01128791	CACNA1A	unc-2	Episodic ataxia type 2	NA	NA	ClinVar	Wormbase	336636
NP_001120693	NP_001335571	XP_006530665	C287Y	C344S	Pathogenic	Unknown	rs121908236	WBVar01128791	CACNA1A	unc-2	Episodic ataxia type 2	NA	NA	ClinVar	Wormbase	336677
NP_001120693	NP_741732	XP_006530660	C287Y	C314S	Pathogenic	Unknown	rs121908236	WBVar01128791	CACNA1A	unc-2	Episodic ataxia type 2	NA	NA	ClinVar	Wormbase	336857
NP_001120693	NP_001335515	NP_001238989	C287Y	C188S	Pathogenic	Unknown	rs121908236	WBVar01128791	CACNA1A	unc-2	Episodic ataxia type 2	NA	NA	ClinVar	Wormbase	336661
NP_001120693	NP_001335515	XP_006530653	C287Y	C188S	Pathogenic	Unknown	rs121908236	WBVar01128791	CACNA1A	unc-2	Episodic ataxia type 2	NA	NA	ClinVar	Wormbase	336830
NP_001120693	NP_001335571	NP_001238989	C287Y	C344S	Pathogenic	Unknown	rs121908236	WBVar01128791	CACNA1A	unc-2	Episodic ataxia type 2	NA	NA	ClinVar	Wormbase	336664
NP_001120693	NP_001335572	XP_006530654	C287Y	C344S	Pathogenic	Unknown	rs121908236	WBVar01128791	CACNA1A	unc-2	Episodic ataxia type 2	NA	NA	ClinVar	Wormbase	336905
NP_001120693	NP_001335573	XP_006530650	C287Y	C344S	Pathogenic	Unknown	rs121908236	WBVar01128791	CACNA1A	unc-2	Episodic ataxia type 2	NA	NA	ClinVar	Wormbase	336874
NP_001120693	NP_001335516	XP_006530656	C287Y	C188S	Pathogenic	Unknown	rs121908236	WBVar01128791	CACNA1A	unc-2	Episodic ataxia type 2	NA	NA	ClinVar	Wormbase	336695
NP_001120693	NP_001123176	NP_001238988	C287Y	C374S	Pathogenic	Unknown	rs121908236	WBVar01128791	CACNA1A	unc-2	Episodic ataxia type 2	NA	NA	ClinVar	Wormbase	336639
NP_001120693	NP_001335515	XP_006530667	C287Y	C188S	Pathogenic	Unknown	rs121908236	WBVar01128791	CACNA1A	unc-2	Episodic ataxia type 2	NA	NA	ClinVar	Wormbase	336908
NP_001120693	NP_741732	XP_006530662	C287Y	C314S	Pathogenic	Unknown	rs121908236	WBVar01128791	CACNA1A	unc-2	Episodic ataxia type 2	NA	NA	ClinVar	Wormbase	336792
NP_001120693	NP_001335563	XP_006530659	C287Y	C279S	Pathogenic	Unknown	rs121908236	WBVar01128791	CACNA1A	unc-2	Episodic ataxia type 2	NA	NA	ClinVar	Wormbase	336759
NP_001120693	NP_001335570	XP_006530661	C287Y	C344S	Pathogenic	Unknown	rs121908236	WBVar01128791	CACNA1A	unc-2	Episodic ataxia type 2	NA	NA	ClinVar	Wormbase	336936
NP_001120693	NP_001335562	XP_006530655	C287Y	C279S	Pathogenic	Unknown	rs121908236	WBVar01128791	CACNA1A	unc-2	Episodic ataxia type 2	NA	NA	ClinVar	Wormbase	336735
NP_001120693	NP_001335571	XP_006530660	C287Y	C344S	Pathogenic	Unknown	rs121908236	WBVar01128791	CACNA1A	unc-2	Episodic ataxia type 2	NA	NA	ClinVar	Wormbase	336859
NP_001120693	NP_001335516	XP_006530664	C287Y	C188S	Pathogenic	Unknown	rs121908236	WBVar01128791	CACNA1A	unc-2	Episodic ataxia type 2	NA	NA	ClinVar	Wormbase	336890
NP_001120693	NP_001335561	XP_006530664	C287Y	C279S	Pathogenic	Unknown	rs121908236	WBVar01128791	CACNA1A	unc-2	Episodic ataxia type 2	NA	NA	ClinVar	Wormbase	336888
NP_001120693	NP_001335516	XP_017168029	C287Y	C188S	Pathogenic	Unknown	rs121908236	WBVar01128791	CACNA1A	unc-2	Episodic ataxia type 2	NA	NA	ClinVar	Wormbase	336773
NP_001120693	NP_001335571	XP_006530657	C287Y	C344S	Pathogenic	Unknown	rs121908236	WBVar01128791	CACNA1A	unc-2	Episodic ataxia type 2	NA	NA	ClinVar	Wormbase	336716
NP_001120693	NP_001335562	XP_006530652	C287Y	C279S	Pathogenic	Unknown	rs121908236	WBVar01128791	CACNA1A	unc-2	Episodic ataxia type 2	NA	NA	ClinVar	Wormbase	336787
NP_001120693	NP_001335563	XP_017168030	C287Y	C279S	Pathogenic	Unknown	rs121908236	WBVar01128791	CACNA1A	unc-2	Episodic ataxia type 2	NA	NA	ClinVar	Wormbase	336967
NP_001120693	NP_001335561	XP_006530671	C287Y	C279S	Pathogenic	Unknown	rs121908236	WBVar01128791	CACNA1A	unc-2	Episodic ataxia type 2	NA	NA	ClinVar	Wormbase	336927
NP_001120693	NP_741732	XP_006530656	C287Y	C314S	Pathogenic	Unknown	rs121908236	WBVar01128791	CACNA1A	unc-2	Episodic ataxia type 2	NA	NA	ClinVar	Wormbase	336688
NP_001120693	NP_001335570	XP_006530650	C287Y	C344S	Pathogenic	Unknown	rs121908236	WBVar01128791	CACNA1A	unc-2	Episodic ataxia type 2	NA	NA	ClinVar	Wormbase	336871
NP_001120693	NP_741732	XP_006530666	C287Y	C314S	Pathogenic	Unknown	rs121908236	WBVar01128791	CACNA1A	unc-2	Episodic ataxia type 2	NA	NA	ClinVar	Wormbase	336701
NP_001120693	NP_741732	XP_006530658	C287Y	C314S	Pathogenic	Unknown	rs121908236	WBVar01128791	CACNA1A	unc-2	Episodic ataxia type 2	NA	NA	ClinVar	Wormbase	336987
NP_001120693	NP_001335570	XP_006530666	C287Y	C344S	Pathogenic	Unknown	rs121908236	WBVar01128791	CACNA1A	unc-2	Episodic ataxia type 2	NA	NA	ClinVar	Wormbase	336702
NP_001120693	NP_001335571	XP_006530655	C287Y	C344S	Pathogenic	Unknown	rs121908236	WBVar01128791	CACNA1A	unc-2	Episodic ataxia type 2	NA	NA	ClinVar	Wormbase	336729
NP_001120693	NP_001335561	NP_001238990	C287Y	C279S	Pathogenic	Unknown	rs121908236	WBVar01128791	CACNA1A	unc-2	Episodic ataxia type 2	NA	NA	ClinVar	Wormbase	336654
NP_001120693	NP_001335573	XP_006530665	C287Y	C344S	Pathogenic	Unknown	rs121908236	WBVar01128791	CACNA1A	unc-2	Episodic ataxia type 2	NA	NA	ClinVar	Wormbase	336679
NP_001120693	NP_001335560	NP_001238989	C287Y	C279S	Pathogenic	Unknown	rs121908236	WBVar01128791	CACNA1A	unc-2	Episodic ataxia type 2	NA	NA	ClinVar	Wormbase	336673
NP_001120693	NP_741732	XP_017168030	C287Y	C314S	Pathogenic	Unknown	rs121908236	WBVar01128791	CACNA1A	unc-2	Episodic ataxia type 2	NA	NA	ClinVar	Wormbase	336961
NP_001120693	NP_001335571	XP_006530652	C287Y	C344S	Pathogenic	Unknown	rs121908236	WBVar01128791	CACNA1A	unc-2	Episodic ataxia type 2	NA	NA	ClinVar	Wormbase	336781
NP_001120693	NP_001335572	XP_006530671	C287Y	C344S	Pathogenic	Unknown	rs121908236	WBVar01128791	CACNA1A	unc-2	Episodic ataxia type 2	NA	NA	ClinVar	Wormbase	336931
NP_001120693	NP_001335561	XP_006530651	C287Y	C279S	Pathogenic	Unknown	rs121908236	WBVar01128791	CACNA1A	unc-2	Episodic ataxia type 2	NA	NA	ClinVar	Wormbase	336953
NP_001120693	NP_001335572	XP_017168030	C287Y	C344S	Pathogenic	Unknown	rs121908236	WBVar01128791	CACNA1A	unc-2	Episodic ataxia type 2	NA	NA	ClinVar	Wormbase	336970
NP_001120693	NP_001335561	XP_006530657	C287Y	C279S	Pathogenic	Unknown	rs121908236	WBVar01128791	CACNA1A	unc-2	Episodic ataxia type 2	NA	NA	ClinVar	Wormbase	336719
NP_001120693	NP_001335570	XP_006530655	C287Y	C344S	Pathogenic	Unknown	rs121908236	WBVar01128791	CACNA1A	unc-2	Episodic ataxia type 2	NA	NA	ClinVar	Wormbase	336728
NP_001120693	NP_001335562	XP_006530654	C287Y	C279S	Pathogenic	Unknown	rs121908236	WBVar01128791	CACNA1A	unc-2	Episodic ataxia type 2	NA	NA	ClinVar	Wormbase	336904
NP_001120693	NP_001335562	XP_006530666	C287Y	C279S	Pathogenic	Unknown	rs121908236	WBVar01128791	CACNA1A	unc-2	Episodic ataxia type 2	NA	NA	ClinVar	Wormbase	336709
NP_001120693	NP_001335516	XP_011246587	C287Y	C188S	Pathogenic	Unknown	rs121908236	WBVar01128791	CACNA1A	unc-2	Episodic ataxia type 2	NA	NA	ClinVar	Wormbase	336747
NP_001120693	NP_001335562	XP_006530651	C287Y	C279S	Pathogenic	Unknown	rs121908236	WBVar01128791	CACNA1A	unc-2	Episodic ataxia type 2	NA	NA	ClinVar	Wormbase	336956
NP_001120693	NP_001335562	XP_006530667	C287Y	C279S	Pathogenic	Unknown	rs121908236	WBVar01128791	CACNA1A	unc-2	Episodic ataxia type 2	NA	NA	ClinVar	Wormbase	336917
NP_001120693	NP_001335515	XP_017168030	C287Y	C188S	Pathogenic	Unknown	rs121908236	WBVar01128791	CACNA1A	unc-2	Episodic ataxia type 2	NA	NA	ClinVar	Wormbase	336960
NP_001120693	NP_001335571	XP_006530656	C287Y	C344S	Pathogenic	Unknown	rs121908236	WBVar01128791	CACNA1A	unc-2	Episodic ataxia type 2	NA	NA	ClinVar	Wormbase	336690
NP_001120693	NP_001335571	XP_006530658	C287Y	C344S	Pathogenic	Unknown	rs121908236	WBVar01128791	CACNA1A	unc-2	Episodic ataxia type 2	NA	NA	ClinVar	Wormbase	336989
NP_001120693	NP_001335516	XP_006530660	C287Y	C188S	Pathogenic	Unknown	rs121908236	WBVar01128791	CACNA1A	unc-2	Episodic ataxia type 2	NA	NA	ClinVar	Wormbase	336864
NP_001120693	NP_001335563	XP_006530654	C287Y	C279S	Pathogenic	Unknown	rs121908236	WBVar01128791	CACNA1A	unc-2	Episodic ataxia type 2	NA	NA	ClinVar	Wormbase	336902
NP_001120693	NP_001335561	XP_006530650	C287Y	C279S	Pathogenic	Unknown	rs121908236	WBVar01128791	CACNA1A	unc-2	Episodic ataxia type 2	NA	NA	ClinVar	Wormbase	336875
NP_001120693	NP_001335572	XP_006530670	C287Y	C344S	Pathogenic	Unknown	rs121908236	WBVar01128791	CACNA1A	unc-2	Episodic ataxia type 2	NA	NA	ClinVar	Wormbase	336853
NP_001120693	NP_001335561	XP_006530667	C287Y	C279S	Pathogenic	Unknown	rs121908236	WBVar01128791	CACNA1A	unc-2	Episodic ataxia type 2	NA	NA	ClinVar	Wormbase	336914
NP_001120693	NP_001335560	XP_006530670	C287Y	C279S	Pathogenic	Unknown	rs121908236	WBVar01128791	CACNA1A	unc-2	Episodic ataxia type 2	NA	NA	ClinVar	Wormbase	336855
NP_001120693	NP_001335562	XP_006530671	C287Y	C279S	Pathogenic	Unknown	rs121908236	WBVar01128791	CACNA1A	unc-2	Episodic ataxia type 2	NA	NA	ClinVar	Wormbase	336930
NP_001120693	NP_001335562	NP_031604	C287Y	C279S	Pathogenic	Unknown	rs121908236	WBVar01128791	CACNA1A	unc-2	Episodic ataxia type 2	NA	NA	ClinVar	Wormbase	336631
NP_001120693	NP_001335560	XP_006530661	C287Y	C279S	Pathogenic	Unknown	rs121908236	WBVar01128791	CACNA1A	unc-2	Episodic ataxia type 2	NA	NA	ClinVar	Wormbase	336946
NP_001120693	NP_001335560	XP_006530650	C287Y	C279S	Pathogenic	Unknown	rs121908236	WBVar01128791	CACNA1A	unc-2	Episodic ataxia type 2	NA	NA	ClinVar	Wormbase	336881
NP_001120693	NP_741732	NP_001238990	C287Y	C314S	Pathogenic	Unknown	rs121908236	WBVar01128791	CACNA1A	unc-2	Episodic ataxia type 2	NA	NA	ClinVar	Wormbase	336649
NP_001120693	NP_741732	XP_006530661	C287Y	C314S	Pathogenic	Unknown	rs121908236	WBVar01128791	CACNA1A	unc-2	Episodic ataxia type 2	NA	NA	ClinVar	Wormbase	336935
NP_001120693	NP_741732	XP_006530671	C287Y	C314S	Pathogenic	Unknown	rs121908236	WBVar01128791	CACNA1A	unc-2	Episodic ataxia type 2	NA	NA	ClinVar	Wormbase	336922
NP_001120693	NP_001335561	XP_006530653	C287Y	C279S	Pathogenic	Unknown	rs121908236	WBVar01128791	CACNA1A	unc-2	Episodic ataxia type 2	NA	NA	ClinVar	Wormbase	336836
NP_001120693	NP_001335573	XP_006530659	C287Y	C344S	Pathogenic	Unknown	rs121908236	WBVar01128791	CACNA1A	unc-2	Episodic ataxia type 2	NA	NA	ClinVar	Wormbase	336757
NP_001120693	NP_741732	XP_006530650	C287Y	C314S	Pathogenic	Unknown	rs121908236	WBVar01128791	CACNA1A	unc-2	Episodic ataxia type 2	NA	NA	ClinVar	Wormbase	336870
NP_001120693	NP_741732	XP_006530655	C287Y	C314S	Pathogenic	Unknown	rs121908236	WBVar01128791	CACNA1A	unc-2	Episodic ataxia type 2	NA	NA	ClinVar	Wormbase	336727
NP_001120693	NP_001335570	XP_006530653	C287Y	C344S	Pathogenic	Unknown	rs121908236	WBVar01128791	CACNA1A	unc-2	Episodic ataxia type 2	NA	NA	ClinVar	Wormbase	336832
NP_001120693	NP_001335515	XP_006530670	C287Y	C188S	Pathogenic	Unknown	rs121908236	WBVar01128791	CACNA1A	unc-2	Episodic ataxia type 2	NA	NA	ClinVar	Wormbase	336843
NP_001120693	NP_001335515	XP_006530665	C287Y	C188S	Pathogenic	Unknown	rs121908236	WBVar01128791	CACNA1A	unc-2	Episodic ataxia type 2	NA	NA	ClinVar	Wormbase	336674
NP_001120693	NP_741732	XP_006530657	C287Y	C314S	Pathogenic	Unknown	rs121908236	WBVar01128791	CACNA1A	unc-2	Episodic ataxia type 2	NA	NA	ClinVar	Wormbase	336714
NP_001120693	NP_001335515	XP_006530651	C287Y	C188S	Pathogenic	Unknown	rs121908236	WBVar01128791	CACNA1A	unc-2	Episodic ataxia type 2	NA	NA	ClinVar	Wormbase	336947
NP_001120693	NP_001335572	XP_006530659	C287Y	C344S	Pathogenic	Unknown	rs121908236	WBVar01128791	CACNA1A	unc-2	Episodic ataxia type 2	NA	NA	ClinVar	Wormbase	336762
NP_001120693	NP_001335572	XP_006530650	C287Y	C344S	Pathogenic	Unknown	rs121908236	WBVar01128791	CACNA1A	unc-2	Episodic ataxia type 2	NA	NA	ClinVar	Wormbase	336879
NP_001120693	NP_001335571	XP_006530662	C287Y	C344S	Pathogenic	Unknown	rs121908236	WBVar01128791	CACNA1A	unc-2	Episodic ataxia type 2	NA	NA	ClinVar	Wormbase	336794
NP_001120693	NP_001335560	XP_006530671	C287Y	C279S	Pathogenic	Unknown	rs121908236	WBVar01128791	CACNA1A	unc-2	Episodic ataxia type 2	NA	NA	ClinVar	Wormbase	336933
NP_001120693	NP_001335560	XP_006530664	C287Y	C279S	Pathogenic	Unknown	rs121908236	WBVar01128791	CACNA1A	unc-2	Episodic ataxia type 2	NA	NA	ClinVar	Wormbase	336894
NP_001120693	NP_001335571	XP_006530667	C287Y	C344S	Pathogenic	Unknown	rs121908236	WBVar01128791	CACNA1A	unc-2	Episodic ataxia type 2	NA	NA	ClinVar	Wormbase	336911
NP_001120693	NP_001335563	XP_006530671	C287Y	C279S	Pathogenic	Unknown	rs121908236	WBVar01128791	CACNA1A	unc-2	Episodic ataxia type 2	NA	NA	ClinVar	Wormbase	336928
NP_001120693	NP_001335561	XP_006530658	C287Y	C279S	Pathogenic	Unknown	rs121908236	WBVar01128791	CACNA1A	unc-2	Episodic ataxia type 2	NA	NA	ClinVar	Wormbase	336992
NP_001120693	NP_001123176	XP_006530667	C287Y	C374S	Pathogenic	Unknown	rs121908236	WBVar01128791	CACNA1A	unc-2	Episodic ataxia type 2	NA	NA	ClinVar	Wormbase	336912
NP_001120693	NP_001335515	XP_006530668	C287Y	C188S	Pathogenic	Unknown	rs121908236	WBVar01128791	CACNA1A	unc-2	Episodic ataxia type 2	NA	NA	ClinVar	Wormbase	336973
NP_001120693	NP_001335560	NP_001238988	C287Y	C279S	Pathogenic	Unknown	rs121908236	WBVar01128791	CACNA1A	unc-2	Episodic ataxia type 2	NA	NA	ClinVar	Wormbase	336647
NP_001120693	NP_001335573	XP_017168029	C287Y	C344S	Pathogenic	Unknown	rs121908236	WBVar01128791	CACNA1A	unc-2	Episodic ataxia type 2	NA	NA	ClinVar	Wormbase	336770
NP_001120693	NP_001335570	XP_006530671	C287Y	C344S	Pathogenic	Unknown	rs121908236	WBVar01128791	CACNA1A	unc-2	Episodic ataxia type 2	NA	NA	ClinVar	Wormbase	336923
NP_001120693	NP_001335562	XP_006530663	C287Y	C279S	Pathogenic	Unknown	rs121908236	WBVar01128791	CACNA1A	unc-2	Episodic ataxia type 2	NA	NA	ClinVar	Wormbase	336826
NP_001120693	NP_001123176	XP_006530652	C287Y	C374S	Pathogenic	Unknown	rs121908236	WBVar01128791	CACNA1A	unc-2	Episodic ataxia type 2	NA	NA	ClinVar	Wormbase	336782
NP_001120693	NP_001335563	XP_006530657	C287Y	C279S	Pathogenic	Unknown	rs121908236	WBVar01128791	CACNA1A	unc-2	Episodic ataxia type 2	NA	NA	ClinVar	Wormbase	336720
NP_001120693	NP_001335516	XP_017168030	C287Y	C188S	Pathogenic	Unknown	rs121908236	WBVar01128791	CACNA1A	unc-2	Episodic ataxia type 2	NA	NA	ClinVar	Wormbase	336968
NP_001120693	NP_001335516	NP_031604	C287Y	C188S	Pathogenic	Unknown	rs121908236	WBVar01128791	CACNA1A	unc-2	Episodic ataxia type 2	NA	NA	ClinVar	Wormbase	336630
NP_001120693	NP_001335516	NP_001238988	C287Y	C188S	Pathogenic	Unknown	rs121908236	WBVar01128791	CACNA1A	unc-2	Episodic ataxia type 2	NA	NA	ClinVar	Wormbase	336643
NP_001120693	NP_001335563	XP_006530665	C287Y	C279S	Pathogenic	Unknown	rs121908236	WBVar01128791	CACNA1A	unc-2	Episodic ataxia type 2	NA	NA	ClinVar	Wormbase	336681
NP_001120693	NP_001335573	NP_001238989	C287Y	C344S	Pathogenic	Unknown	rs121908236	WBVar01128791	CACNA1A	unc-2	Episodic ataxia type 2	NA	NA	ClinVar	Wormbase	336666
NP_001120693	NP_001335571	XP_017168030	C287Y	C344S	Pathogenic	Unknown	rs121908236	WBVar01128791	CACNA1A	unc-2	Episodic ataxia type 2	NA	NA	ClinVar	Wormbase	336963
NP_001120693	NP_741732	XP_006530654	C287Y	C314S	Pathogenic	Unknown	rs121908236	WBVar01128791	CACNA1A	unc-2	Episodic ataxia type 2	NA	NA	ClinVar	Wormbase	336896
NP_001120693	NP_001335515	XP_006530671	C287Y	C188S	Pathogenic	Unknown	rs121908236	WBVar01128791	CACNA1A	unc-2	Episodic ataxia type 2	NA	NA	ClinVar	Wormbase	336921
NP_001120693	NP_001335562	XP_006530664	C287Y	C279S	Pathogenic	Unknown	rs121908236	WBVar01128791	CACNA1A	unc-2	Episodic ataxia type 2	NA	NA	ClinVar	Wormbase	336891
NP_001120693	NP_741732	XP_011246587	C287Y	C314S	Pathogenic	Unknown	rs121908236	WBVar01128791	CACNA1A	unc-2	Episodic ataxia type 2	NA	NA	ClinVar	Wormbase	336740
NP_001120693	NP_001335560	XP_006530655	C287Y	C279S	Pathogenic	Unknown	rs121908236	WBVar01128791	CACNA1A	unc-2	Episodic ataxia type 2	NA	NA	ClinVar	Wormbase	336738
NP_001120693	NP_001335561	NP_031604	C287Y	C279S	Pathogenic	Unknown	rs121908236	WBVar01128791	CACNA1A	unc-2	Episodic ataxia type 2	NA	NA	ClinVar	Wormbase	336628
NP_001120693	NP_741732	XP_006530672	C287Y	C314S	Pathogenic	Unknown	rs121908236	WBVar01128791	CACNA1A	unc-2	Episodic ataxia type 2	NA	NA	ClinVar	Wormbase	336805
NP_001120693	NP_741732	XP_006530663	C287Y	C314S	Pathogenic	Unknown	rs121908236	WBVar01128791	CACNA1A	unc-2	Episodic ataxia type 2	NA	NA	ClinVar	Wormbase	336818
NP_001120693	NP_001335563	XP_006530650	C287Y	C279S	Pathogenic	Unknown	rs121908236	WBVar01128791	CACNA1A	unc-2	Episodic ataxia type 2	NA	NA	ClinVar	Wormbase	336876
NP_001120693	NP_001335570	XP_011246587	C287Y	C344S	Pathogenic	Unknown	rs121908236	WBVar01128791	CACNA1A	unc-2	Episodic ataxia type 2	NA	NA	ClinVar	Wormbase	336741
NP_001120693	NP_741732	XP_017168029	C287Y	C314S	Pathogenic	Unknown	rs121908236	WBVar01128791	CACNA1A	unc-2	Episodic ataxia type 2	NA	NA	ClinVar	Wormbase	336766
NP_001120693	NP_001335516	XP_006530653	C287Y	C188S	Pathogenic	Unknown	rs121908236	WBVar01128791	CACNA1A	unc-2	Episodic ataxia type 2	NA	NA	ClinVar	Wormbase	336838
NP_001120693	NP_001335563	XP_006530667	C287Y	C279S	Pathogenic	Unknown	rs121908236	WBVar01128791	CACNA1A	unc-2	Episodic ataxia type 2	NA	NA	ClinVar	Wormbase	336915
NP_001120693	NP_001335515	XP_006530656	C287Y	C188S	Pathogenic	Unknown	rs121908236	WBVar01128791	CACNA1A	unc-2	Episodic ataxia type 2	NA	NA	ClinVar	Wormbase	336687
NP_001120693	NP_001123176	XP_006530661	C287Y	C374S	Pathogenic	Unknown	rs121908236	WBVar01128791	CACNA1A	unc-2	Episodic ataxia type 2	NA	NA	ClinVar	Wormbase	336938
NP_001120693	NP_001335560	XP_017168030	C287Y	C279S	Pathogenic	Unknown	rs121908236	WBVar01128791	CACNA1A	unc-2	Episodic ataxia type 2	NA	NA	ClinVar	Wormbase	336972
NP_001120693	NP_001335516	XP_006530654	C287Y	C188S	Pathogenic	Unknown	rs121908236	WBVar01128791	CACNA1A	unc-2	Episodic ataxia type 2	NA	NA	ClinVar	Wormbase	336903
NP_001120693	NP_001335560	XP_006530666	C287Y	C279S	Pathogenic	Unknown	rs121908236	WBVar01128791	CACNA1A	unc-2	Episodic ataxia type 2	NA	NA	ClinVar	Wormbase	336712
NP_001120693	NP_001335572	XP_006530664	C287Y	C344S	Pathogenic	Unknown	rs121908236	WBVar01128791	CACNA1A	unc-2	Episodic ataxia type 2	NA	NA	ClinVar	Wormbase	336892
NP_001120693	NP_001335562	XP_006530653	C287Y	C279S	Pathogenic	Unknown	rs121908236	WBVar01128791	CACNA1A	unc-2	Episodic ataxia type 2	NA	NA	ClinVar	Wormbase	336839
NP_001120693	NP_001335570	XP_006530663	C287Y	C344S	Pathogenic	Unknown	rs121908236	WBVar01128791	CACNA1A	unc-2	Episodic ataxia type 2	NA	NA	ClinVar	Wormbase	336819
NP_001120693	NP_001335571	XP_006530668	C287Y	C344S	Pathogenic	Unknown	rs121908236	WBVar01128791	CACNA1A	unc-2	Episodic ataxia type 2	NA	NA	ClinVar	Wormbase	336976
NP_001120693	NP_001335560	XP_006530663	C287Y	C279S	Pathogenic	Unknown	rs121908236	WBVar01128791	CACNA1A	unc-2	Episodic ataxia type 2	NA	NA	ClinVar	Wormbase	336829
NP_001120693	NP_001335562	XP_006530665	C287Y	C279S	Pathogenic	Unknown	rs121908236	WBVar01128791	CACNA1A	unc-2	Episodic ataxia type 2	NA	NA	ClinVar	Wormbase	336683
NP_001120693	NP_001335515	XP_006530654	C287Y	C188S	Pathogenic	Unknown	rs121908236	WBVar01128791	CACNA1A	unc-2	Episodic ataxia type 2	NA	NA	ClinVar	Wormbase	336895
NP_001120693	NP_001335572	XP_006530652	C287Y	C344S	Pathogenic	Unknown	rs121908236	WBVar01128791	CACNA1A	unc-2	Episodic ataxia type 2	NA	NA	ClinVar	Wormbase	336788
NP_001120693	NP_001335572	XP_006530661	C287Y	C344S	Pathogenic	Unknown	rs121908236	WBVar01128791	CACNA1A	unc-2	Episodic ataxia type 2	NA	NA	ClinVar	Wormbase	336944
NP_001120693	NP_001335573	XP_006530652	C287Y	C344S	Pathogenic	Unknown	rs121908236	WBVar01128791	CACNA1A	unc-2	Episodic ataxia type 2	NA	NA	ClinVar	Wormbase	336783
NP_001120693	NP_001335515	XP_006530650	C287Y	C188S	Pathogenic	Unknown	rs121908236	WBVar01128791	CACNA1A	unc-2	Episodic ataxia type 2	NA	NA	ClinVar	Wormbase	336869
NP_001120693	NP_001335570	XP_017168030	C287Y	C344S	Pathogenic	Unknown	rs121908236	WBVar01128791	CACNA1A	unc-2	Episodic ataxia type 2	NA	NA	ClinVar	Wormbase	336962
NP_001120693	NP_001335560	XP_006530659	C287Y	C279S	Pathogenic	Unknown	rs121908236	WBVar01128791	CACNA1A	unc-2	Episodic ataxia type 2	NA	NA	ClinVar	Wormbase	336764
NP_001120693	NP_001335570	XP_006530659	C287Y	C344S	Pathogenic	Unknown	rs121908236	WBVar01128791	CACNA1A	unc-2	Episodic ataxia type 2	NA	NA	ClinVar	Wormbase	336754
NP_001120693	NP_001335571	XP_006530659	C287Y	C344S	Pathogenic	Unknown	rs121908236	WBVar01128791	CACNA1A	unc-2	Episodic ataxia type 2	NA	NA	ClinVar	Wormbase	336755
NP_001120693	NP_001335560	XP_006530656	C287Y	C279S	Pathogenic	Unknown	rs121908236	WBVar01128791	CACNA1A	unc-2	Episodic ataxia type 2	NA	NA	ClinVar	Wormbase	336699
NP_001120693	NP_001123176	XP_006530671	C287Y	C374S	Pathogenic	Unknown	rs121908236	WBVar01128791	CACNA1A	unc-2	Episodic ataxia type 2	NA	NA	ClinVar	Wormbase	336925
NP_001120693	NP_001123176	XP_017168029	C287Y	C374S	Pathogenic	Unknown	rs121908236	WBVar01128791	CACNA1A	unc-2	Episodic ataxia type 2	NA	NA	ClinVar	Wormbase	336769
NP_001120693	NP_001335516	XP_006530650	C287Y	C188S	Pathogenic	Unknown	rs121908236	WBVar01128791	CACNA1A	unc-2	Episodic ataxia type 2	NA	NA	ClinVar	Wormbase	336877
NP_001120693	NP_001335563	XP_006530656	C287Y	C279S	Pathogenic	Unknown	rs121908236	WBVar01128791	CACNA1A	unc-2	Episodic ataxia type 2	NA	NA	ClinVar	Wormbase	336694
NP_001120693	NP_001335563	XP_006530664	C287Y	C279S	Pathogenic	Unknown	rs121908236	WBVar01128791	CACNA1A	unc-2	Episodic ataxia type 2	NA	NA	ClinVar	Wormbase	336889
NP_001120693	NP_001335563	XP_006530666	C287Y	C279S	Pathogenic	Unknown	rs121908236	WBVar01128791	CACNA1A	unc-2	Episodic ataxia type 2	NA	NA	ClinVar	Wormbase	336707
NP_001120693	NP_001335563	XP_006530670	C287Y	C279S	Pathogenic	Unknown	rs121908236	WBVar01128791	CACNA1A	unc-2	Episodic ataxia type 2	NA	NA	ClinVar	Wormbase	336850
NP_001120693	NP_001123176	XP_006530654	C287Y	C374S	Pathogenic	Unknown	rs121908236	WBVar01128791	CACNA1A	unc-2	Episodic ataxia type 2	NA	NA	ClinVar	Wormbase	336899
NP_001120693	NP_001335562	XP_011246587	C287Y	C279S	Pathogenic	Unknown	rs121908236	WBVar01128791	CACNA1A	unc-2	Episodic ataxia type 2	NA	NA	ClinVar	Wormbase	336748
NP_001120693	NP_001335573	XP_006530660	C287Y	C344S	Pathogenic	Unknown	rs121908236	WBVar01128791	CACNA1A	unc-2	Episodic ataxia type 2	NA	NA	ClinVar	Wormbase	336861
NP_001120693	NP_001335560	XP_006530652	C287Y	C279S	Pathogenic	Unknown	rs121908236	WBVar01128791	CACNA1A	unc-2	Episodic ataxia type 2	NA	NA	ClinVar	Wormbase	336790
NP_001120693	NP_001335561	XP_011246587	C287Y	C279S	Pathogenic	Unknown	rs121908236	WBVar01128791	CACNA1A	unc-2	Episodic ataxia type 2	NA	NA	ClinVar	Wormbase	336745
NP_001120693	NP_001335516	XP_006530651	C287Y	C188S	Pathogenic	Unknown	rs121908236	WBVar01128791	CACNA1A	unc-2	Episodic ataxia type 2	NA	NA	ClinVar	Wormbase	336955
NP_001120693	NP_741732	XP_006530667	C287Y	C314S	Pathogenic	Unknown	rs121908236	WBVar01128791	CACNA1A	unc-2	Episodic ataxia type 2	NA	NA	ClinVar	Wormbase	336909
NP_001120693	NP_001335561	XP_017168029	C287Y	C279S	Pathogenic	Unknown	rs121908236	WBVar01128791	CACNA1A	unc-2	Episodic ataxia type 2	NA	NA	ClinVar	Wormbase	336771
NP_001120693	NP_001335561	XP_006530662	C287Y	C279S	Pathogenic	Unknown	rs121908236	WBVar01128791	CACNA1A	unc-2	Episodic ataxia type 2	NA	NA	ClinVar	Wormbase	336797
NP_001120693	NP_001335563	XP_006530651	C287Y	C279S	Pathogenic	Unknown	rs121908236	WBVar01128791	CACNA1A	unc-2	Episodic ataxia type 2	NA	NA	ClinVar	Wormbase	336954
NP_001120693	NP_001335561	XP_006530663	C287Y	C279S	Pathogenic	Unknown	rs121908236	WBVar01128791	CACNA1A	unc-2	Episodic ataxia type 2	NA	NA	ClinVar	Wormbase	336823
NP_001120693	NP_001335563	XP_006530668	C287Y	C279S	Pathogenic	Unknown	rs121908236	WBVar01128791	CACNA1A	unc-2	Episodic ataxia type 2	NA	NA	ClinVar	Wormbase	336980
NP_001120693	NP_001335560	NP_031604	C287Y	C279S	Pathogenic	Unknown	rs121908236	WBVar01128791	CACNA1A	unc-2	Episodic ataxia type 2	NA	NA	ClinVar	Wormbase	336634
NP_001120693	NP_001335571	XP_006530670	C287Y	C344S	Pathogenic	Unknown	rs121908236	WBVar01128791	CACNA1A	unc-2	Episodic ataxia type 2	NA	NA	ClinVar	Wormbase	336846
NP_001120693	NP_001335573	XP_006530662	C287Y	C344S	Pathogenic	Unknown	rs121908236	WBVar01128791	CACNA1A	unc-2	Episodic ataxia type 2	NA	NA	ClinVar	Wormbase	336796
NP_001120693	NP_001335572	XP_006530667	C287Y	C344S	Pathogenic	Unknown	rs121908236	WBVar01128791	CACNA1A	unc-2	Episodic ataxia type 2	NA	NA	ClinVar	Wormbase	336918
NP_001120693	NP_001335563	XP_006530672	C287Y	C279S	Pathogenic	Unknown	rs121908236	WBVar01128791	CACNA1A	unc-2	Episodic ataxia type 2	NA	NA	ClinVar	Wormbase	336811
NP_001120693	NP_001335572	XP_006530672	C287Y	C344S	Pathogenic	Unknown	rs121908236	WBVar01128791	CACNA1A	unc-2	Episodic ataxia type 2	NA	NA	ClinVar	Wormbase	336814
NP_001120693	NP_001335561	XP_017168030	C287Y	C279S	Pathogenic	Unknown	rs121908236	WBVar01128791	CACNA1A	unc-2	Episodic ataxia type 2	NA	NA	ClinVar	Wormbase	336966
NP_001120693	NP_001335561	XP_006530665	C287Y	C279S	Pathogenic	Unknown	rs121908236	WBVar01128791	CACNA1A	unc-2	Episodic ataxia type 2	NA	NA	ClinVar	Wormbase	336680
NP_001120693	NP_001335571	XP_006530664	C287Y	C344S	Pathogenic	Unknown	rs121908236	WBVar01128791	CACNA1A	unc-2	Episodic ataxia type 2	NA	NA	ClinVar	Wormbase	336885
NP_001120693	NP_001335571	NP_031604	C287Y	C344S	Pathogenic	Unknown	rs121908236	WBVar01128791	CACNA1A	unc-2	Episodic ataxia type 2	NA	NA	ClinVar	Wormbase	336625
NP_001120693	NP_001335560	XP_006530662	C287Y	C279S	Pathogenic	Unknown	rs121908236	WBVar01128791	CACNA1A	unc-2	Episodic ataxia type 2	NA	NA	ClinVar	Wormbase	336803
NP_001120693	NP_001335515	XP_006530664	C287Y	C188S	Pathogenic	Unknown	rs121908236	WBVar01128791	CACNA1A	unc-2	Episodic ataxia type 2	NA	NA	ClinVar	Wormbase	336882
NP_001120693	NP_001335572	NP_001238988	C287Y	C344S	Pathogenic	Unknown	rs121908236	WBVar01128791	CACNA1A	unc-2	Episodic ataxia type 2	NA	NA	ClinVar	Wormbase	336645
NP_001120693	NP_001335563	XP_006530662	C287Y	C279S	Pathogenic	Unknown	rs121908236	WBVar01128791	CACNA1A	unc-2	Episodic ataxia type 2	NA	NA	ClinVar	Wormbase	336798
NP_001120693	NP_001335516	XP_006530663	C287Y	C188S	Pathogenic	Unknown	rs121908236	WBVar01128791	CACNA1A	unc-2	Episodic ataxia type 2	NA	NA	ClinVar	Wormbase	336825
NP_001120693	NP_001335515	XP_006530655	C287Y	C188S	Pathogenic	Unknown	rs121908236	WBVar01128791	CACNA1A	unc-2	Episodic ataxia type 2	NA	NA	ClinVar	Wormbase	336726
NP_001120693	NP_001335560	XP_006530667	C287Y	C279S	Pathogenic	Unknown	rs121908236	WBVar01128791	CACNA1A	unc-2	Episodic ataxia type 2	NA	NA	ClinVar	Wormbase	336920
NP_001120693	NP_001335572	XP_006530657	C287Y	C344S	Pathogenic	Unknown	rs121908236	WBVar01128791	CACNA1A	unc-2	Episodic ataxia type 2	NA	NA	ClinVar	Wormbase	336723
NP_001120693	NP_001123176	XP_006530665	C287Y	C374S	Pathogenic	Unknown	rs121908236	WBVar01128791	CACNA1A	unc-2	Episodic ataxia type 2	NA	NA	ClinVar	Wormbase	336678
NP_001120693	NP_741732	NP_031604	C287Y	C314S	Pathogenic	Unknown	rs121908236	WBVar01128791	CACNA1A	unc-2	Episodic ataxia type 2	NA	NA	ClinVar	Wormbase	336623
NP_001120693	NP_001335562	XP_006530672	C287Y	C279S	Pathogenic	Unknown	rs121908236	WBVar01128791	CACNA1A	unc-2	Episodic ataxia type 2	NA	NA	ClinVar	Wormbase	336813
NP_001120693	NP_001335561	XP_006530668	C287Y	C279S	Pathogenic	Unknown	rs121908236	WBVar01128791	CACNA1A	unc-2	Episodic ataxia type 2	NA	NA	ClinVar	Wormbase	336979
NP_001120693	NP_001335561	XP_006530670	C287Y	C279S	Pathogenic	Unknown	rs121908236	WBVar01128791	CACNA1A	unc-2	Episodic ataxia type 2	NA	NA	ClinVar	Wormbase	336849
NP_001120693	NP_001335572	NP_001238990	C287Y	C344S	Pathogenic	Unknown	rs121908236	WBVar01128791	CACNA1A	unc-2	Episodic ataxia type 2	NA	NA	ClinVar	Wormbase	336658
NP_001120693	NP_001335560	XP_006530665	C287Y	C279S	Pathogenic	Unknown	rs121908236	WBVar01128791	CACNA1A	unc-2	Episodic ataxia type 2	NA	NA	ClinVar	Wormbase	336686
NP_001120693	NP_001335573	XP_006530672	C287Y	C344S	Pathogenic	Unknown	rs121908236	WBVar01128791	CACNA1A	unc-2	Episodic ataxia type 2	NA	NA	ClinVar	Wormbase	336809
NP_001120693	NP_001335573	XP_006530671	C287Y	C344S	Pathogenic	Unknown	rs121908236	WBVar01128791	CACNA1A	unc-2	Episodic ataxia type 2	NA	NA	ClinVar	Wormbase	336926
NP_001120693	NP_001123176	XP_006530659	C287Y	C374S	Pathogenic	Unknown	rs121908236	WBVar01128791	CACNA1A	unc-2	Episodic ataxia type 2	NA	NA	ClinVar	Wormbase	336756
NP_001120693	NP_001335562	NP_001238988	C287Y	C279S	Pathogenic	Unknown	rs121908236	WBVar01128791	CACNA1A	unc-2	Episodic ataxia type 2	NA	NA	ClinVar	Wormbase	336644
NP_001120693	NP_001335560	XP_006530651	C287Y	C279S	Pathogenic	Unknown	rs121908236	WBVar01128791	CACNA1A	unc-2	Episodic ataxia type 2	NA	NA	ClinVar	Wormbase	336959
NP_001120693	NP_001123176	XP_011246587	C287Y	C374S	Pathogenic	Unknown	rs121908236	WBVar01128791	CACNA1A	unc-2	Episodic ataxia type 2	NA	NA	ClinVar	Wormbase	336743
NP_001120693	NP_001335560	XP_006530672	C287Y	C279S	Pathogenic	Unknown	rs121908236	WBVar01128791	CACNA1A	unc-2	Episodic ataxia type 2	NA	NA	ClinVar	Wormbase	336816
NP_001120693	NP_001335561	NP_001238988	C287Y	C279S	Pathogenic	Unknown	rs121908236	WBVar01128791	CACNA1A	unc-2	Episodic ataxia type 2	NA	NA	ClinVar	Wormbase	336641
NP_001120693	NP_001335561	XP_006530672	C287Y	C279S	Pathogenic	Unknown	rs121908236	WBVar01128791	CACNA1A	unc-2	Episodic ataxia type 2	NA	NA	ClinVar	Wormbase	336810
NP_001120693	NP_741732	XP_006530653	C287Y	C314S	Pathogenic	Unknown	rs121908236	WBVar01128791	CACNA1A	unc-2	Episodic ataxia type 2	NA	NA	ClinVar	Wormbase	336831
NP_001120693	NP_001335572	XP_006530666	C287Y	C344S	Pathogenic	Unknown	rs121908236	WBVar01128791	CACNA1A	unc-2	Episodic ataxia type 2	NA	NA	ClinVar	Wormbase	336710
NP_001120693	NP_741732	XP_006530665	C287Y	C314S	Pathogenic	Unknown	rs121908236	WBVar01128791	CACNA1A	unc-2	Episodic ataxia type 2	NA	NA	ClinVar	Wormbase	336675
NP_001120693	NP_001335560	XP_011246587	C287Y	C279S	Pathogenic	Unknown	rs121908236	WBVar01128791	CACNA1A	unc-2	Episodic ataxia type 2	NA	NA	ClinVar	Wormbase	336751
NP_001120693	NP_001335563	XP_011246587	C287Y	C279S	Pathogenic	Unknown	rs121908236	WBVar01128791	CACNA1A	unc-2	Episodic ataxia type 2	NA	NA	ClinVar	Wormbase	336746
NP_001120693	NP_001335572	XP_006530655	C287Y	C344S	Pathogenic	Unknown	rs121908236	WBVar01128791	CACNA1A	unc-2	Episodic ataxia type 2	NA	NA	ClinVar	Wormbase	336736
NP_001120693	NP_001335572	XP_006530660	C287Y	C344S	Pathogenic	Unknown	rs121908236	WBVar01128791	CACNA1A	unc-2	Episodic ataxia type 2	NA	NA	ClinVar	Wormbase	336866
NP_001120693	NP_001335571	XP_017168029	C287Y	C344S	Pathogenic	Unknown	rs121908236	WBVar01128791	CACNA1A	unc-2	Episodic ataxia type 2	NA	NA	ClinVar	Wormbase	336768
NP_001120693	NP_001123176	XP_006530662	C287Y	C374S	Pathogenic	Unknown	rs121908236	WBVar01128791	CACNA1A	unc-2	Episodic ataxia type 2	NA	NA	ClinVar	Wormbase	336795
NP_001120693	NP_001335570	XP_006530657	C287Y	C344S	Pathogenic	Unknown	rs121908236	WBVar01128791	CACNA1A	unc-2	Episodic ataxia type 2	NA	NA	ClinVar	Wormbase	336715
NP_001120693	NP_001335570	XP_006530658	C287Y	C344S	Pathogenic	Unknown	rs121908236	WBVar01128791	CACNA1A	unc-2	Episodic ataxia type 2	NA	NA	ClinVar	Wormbase	336988
NP_001120693	NP_001335571	XP_006530650	C287Y	C344S	Pathogenic	Unknown	rs121908236	WBVar01128791	CACNA1A	unc-2	Episodic ataxia type 2	NA	NA	ClinVar	Wormbase	336872
NP_001120693	NP_001335570	NP_001238989	C287Y	C344S	Pathogenic	Unknown	rs121908236	WBVar01128791	CACNA1A	unc-2	Episodic ataxia type 2	NA	NA	ClinVar	Wormbase	336663
NP_001120693	NP_001335572	XP_006530663	C287Y	C344S	Pathogenic	Unknown	rs121908236	WBVar01128791	CACNA1A	unc-2	Episodic ataxia type 2	NA	NA	ClinVar	Wormbase	336827
NP_001120693	NP_001335562	XP_017168029	C287Y	C279S	Pathogenic	Unknown	rs121908236	WBVar01128791	CACNA1A	unc-2	Episodic ataxia type 2	NA	NA	ClinVar	Wormbase	336774
NP_001120693	NP_001335572	XP_006530668	C287Y	C344S	Pathogenic	Unknown	rs121908236	WBVar01128791	CACNA1A	unc-2	Episodic ataxia type 2	NA	NA	ClinVar	Wormbase	336983
NP_001120693	NP_001335570	XP_006530662	C287Y	C344S	Pathogenic	Unknown	rs121908236	WBVar01128791	CACNA1A	unc-2	Episodic ataxia type 2	NA	NA	ClinVar	Wormbase	336793
NP_001120693	NP_001335560	XP_017168029	C287Y	C279S	Pathogenic	Unknown	rs121908236	WBVar01128791	CACNA1A	unc-2	Episodic ataxia type 2	NA	NA	ClinVar	Wormbase	336777
NP_001120693	NP_001335561	XP_006530654	C287Y	C279S	Pathogenic	Unknown	rs121908236	WBVar01128791	CACNA1A	unc-2	Episodic ataxia type 2	NA	NA	ClinVar	Wormbase	336901
NP_001120693	NP_001123176	XP_006530666	C287Y	C374S	Pathogenic	Unknown	rs121908236	WBVar01128791	CACNA1A	unc-2	Episodic ataxia type 2	NA	NA	ClinVar	Wormbase	336704
NP_001120693	NP_001123176	XP_006530650	C287Y	C374S	Pathogenic	Unknown	rs121908236	WBVar01128791	CACNA1A	unc-2	Episodic ataxia type 2	NA	NA	ClinVar	Wormbase	336873
NP_001120693	NP_001335572	XP_006530665	C287Y	C344S	Pathogenic	Unknown	rs121908236	WBVar01128791	CACNA1A	unc-2	Episodic ataxia type 2	NA	NA	ClinVar	Wormbase	336684
NP_001120693	NP_001335572	NP_031604	C287Y	C344S	Pathogenic	Unknown	rs121908236	WBVar01128791	CACNA1A	unc-2	Episodic ataxia type 2	NA	NA	ClinVar	Wormbase	336632
NP_001120693	NP_001335572	XP_017168029	C287Y	C344S	Pathogenic	Unknown	rs121908236	WBVar01128791	CACNA1A	unc-2	Episodic ataxia type 2	NA	NA	ClinVar	Wormbase	336775
NP_001120693	NP_001123176	XP_006530660	C287Y	C374S	Pathogenic	Unknown	rs121908236	WBVar01128791	CACNA1A	unc-2	Episodic ataxia type 2	NA	NA	ClinVar	Wormbase	336860
NP_001120693	NP_001123176	XP_006530653	C287Y	C374S	Pathogenic	Unknown	rs121908236	WBVar01128791	CACNA1A	unc-2	Episodic ataxia type 2	NA	NA	ClinVar	Wormbase	336834
NP_001120693	NP_001123176	XP_006530670	C287Y	C374S	Pathogenic	Unknown	rs121908236	WBVar01128791	CACNA1A	unc-2	Episodic ataxia type 2	NA	NA	ClinVar	Wormbase	336847
NP_001120693	NP_001335560	XP_006530657	C287Y	C279S	Pathogenic	Unknown	rs121908236	WBVar01128791	CACNA1A	unc-2	Episodic ataxia type 2	NA	NA	ClinVar	Wormbase	336725
NP_001120693	NP_001335563	XP_017168029	C287Y	C279S	Pathogenic	Unknown	rs121908236	WBVar01128791	CACNA1A	unc-2	Episodic ataxia type 2	NA	NA	ClinVar	Wormbase	336772
NP_001120693	NP_001335572	XP_006530651	C287Y	C344S	Pathogenic	Unknown	rs121908236	WBVar01128791	CACNA1A	unc-2	Episodic ataxia type 2	NA	NA	ClinVar	Wormbase	336957
NP_001120693	NP_001123176	XP_006530672	C287Y	C374S	Pathogenic	Unknown	rs121908236	WBVar01128791	CACNA1A	unc-2	Episodic ataxia type 2	NA	NA	ClinVar	Wormbase	336808
NP_001120693	NP_741732	NP_001238989	C287Y	C314S	Pathogenic	Unknown	rs121908236	WBVar01128791	CACNA1A	unc-2	Episodic ataxia type 2	NA	NA	ClinVar	Wormbase	336662
NP_001120693	NP_001335562	XP_006530662	C287Y	C279S	Pathogenic	Unknown	rs121908236	WBVar01128791	CACNA1A	unc-2	Episodic ataxia type 2	NA	NA	ClinVar	Wormbase	336800
NP_001120693	NP_001335570	XP_006530664	C287Y	C344S	Pathogenic	Unknown	rs121908236	WBVar01128791	CACNA1A	unc-2	Episodic ataxia type 2	NA	NA	ClinVar	Wormbase	336884
NP_001120693	NP_001335572	XP_006530658	C287Y	C344S	Pathogenic	Unknown	rs121908236	WBVar01128791	CACNA1A	unc-2	Episodic ataxia type 2	NA	NA	ClinVar	Wormbase	336996
NP_001120693	NP_001335572	XP_006530662	C287Y	C344S	Pathogenic	Unknown	rs121908236	WBVar01128791	CACNA1A	unc-2	Episodic ataxia type 2	NA	NA	ClinVar	Wormbase	336801
NP_001120693	NP_001335573	NP_001238990	C287Y	C344S	Pathogenic	Unknown	rs121908236	WBVar01128791	CACNA1A	unc-2	Episodic ataxia type 2	NA	NA	ClinVar	Wormbase	336653
NP_001120693	NP_001335573	XP_006530667	C287Y	C344S	Pathogenic	Unknown	rs121908236	WBVar01128791	CACNA1A	unc-2	Episodic ataxia type 2	NA	NA	ClinVar	Wormbase	336913
NP_001120693	NP_001335561	XP_006530666	C287Y	C279S	Pathogenic	Unknown	rs121908236	WBVar01128791	CACNA1A	unc-2	Episodic ataxia type 2	NA	NA	ClinVar	Wormbase	336706
NP_001120693	NP_001335570	NP_001238988	C287Y	C344S	Pathogenic	Unknown	rs121908236	WBVar01128791	CACNA1A	unc-2	Episodic ataxia type 2	NA	NA	ClinVar	Wormbase	336637
NP_001120693	NP_001335562	XP_006530670	C287Y	C279S	Pathogenic	Unknown	rs121908236	WBVar01128791	CACNA1A	unc-2	Episodic ataxia type 2	NA	NA	ClinVar	Wormbase	336852
NP_001120693	NP_001335572	XP_006530656	C287Y	C344S	Pathogenic	Unknown	rs121908236	WBVar01128791	CACNA1A	unc-2	Episodic ataxia type 2	NA	NA	ClinVar	Wormbase	336697
NP_001120693	NP_001335570	XP_006530672	C287Y	C344S	Pathogenic	Unknown	rs121908236	WBVar01128791	CACNA1A	unc-2	Episodic ataxia type 2	NA	NA	ClinVar	Wormbase	336806
NP_001120693	NP_001335570	XP_006530668	C287Y	C344S	Pathogenic	Unknown	rs121908236	WBVar01128791	CACNA1A	unc-2	Episodic ataxia type 2	NA	NA	ClinVar	Wormbase	336975
NP_001120693	NP_001335570	NP_001238990	C287Y	C344S	Pathogenic	Unknown	rs121908236	WBVar01128791	CACNA1A	unc-2	Episodic ataxia type 2	NA	NA	ClinVar	Wormbase	336650
NP_001120693	NP_001123176	NP_031604	C287Y	C374S	Pathogenic	Unknown	rs121908236	WBVar01128791	CACNA1A	unc-2	Episodic ataxia type 2	NA	NA	ClinVar	Wormbase	336626
NP_001120693	NP_001335572	XP_011246587	C287Y	C344S	Pathogenic	Unknown	rs121908236	WBVar01128791	CACNA1A	unc-2	Episodic ataxia type 2	NA	NA	ClinVar	Wormbase	336749
NP_001120693	NP_001335572	XP_006530653	C287Y	C344S	Pathogenic	Unknown	rs121908236	WBVar01128791	CACNA1A	unc-2	Episodic ataxia type 2	NA	NA	ClinVar	Wormbase	336840
NP_001120693	NP_001335570	XP_006530656	C287Y	C344S	Pathogenic	Unknown	rs121908236	WBVar01128791	CACNA1A	unc-2	Episodic ataxia type 2	NA	NA	ClinVar	Wormbase	336689
NP_001120693	NP_001335516	XP_006530671	C287Y	C188S	Pathogenic	Unknown	rs121908236	WBVar01128791	CACNA1A	unc-2	Episodic ataxia type 2	NA	NA	ClinVar	Wormbase	336929
NP_001120693	NP_001123176	NP_001238989	C287Y	C374S	Pathogenic	Unknown	rs121908236	WBVar01128791	CACNA1A	unc-2	Episodic ataxia type 2	NA	NA	ClinVar	Wormbase	336665
NP_001120693	NP_001335573	XP_006530655	C287Y	C344S	Pathogenic	Unknown	rs121908236	WBVar01128791	CACNA1A	unc-2	Episodic ataxia type 2	NA	NA	ClinVar	Wormbase	336731
NP_001120693	NP_001335571	NP_001238990	C287Y	C344S	Pathogenic	Unknown	rs121908236	WBVar01128791	CACNA1A	unc-2	Episodic ataxia type 2	NA	NA	ClinVar	Wormbase	336651
NP_001120693	NP_001335516	XP_006530652	C287Y	C188S	Pathogenic	Unknown	rs121908236	WBVar01128791	CACNA1A	unc-2	Episodic ataxia type 2	NA	NA	ClinVar	Wormbase	336786
NP_001120693	NP_741732	XP_006530651	C287Y	C314S	Pathogenic	Unknown	rs121908236	WBVar01128791	CACNA1A	unc-2	Episodic ataxia type 2	NA	NA	ClinVar	Wormbase	336948
NP_001120693	NP_001335570	XP_006530652	C287Y	C344S	Pathogenic	Unknown	rs121908236	WBVar01128791	CACNA1A	unc-2	Episodic ataxia type 2	NA	NA	ClinVar	Wormbase	336780
NP_001120693	NP_001335570	XP_017168029	C287Y	C344S	Pathogenic	Unknown	rs121908236	WBVar01128791	CACNA1A	unc-2	Episodic ataxia type 2	NA	NA	ClinVar	Wormbase	336767
NP_001120693	NP_001335573	XP_006530661	C287Y	C344S	Pathogenic	Unknown	rs121908236	WBVar01128791	CACNA1A	unc-2	Episodic ataxia type 2	NA	NA	ClinVar	Wormbase	336939
NP_001120693	NP_001335560	XP_006530653	C287Y	C279S	Pathogenic	Unknown	rs121908236	WBVar01128791	CACNA1A	unc-2	Episodic ataxia type 2	NA	NA	ClinVar	Wormbase	336842
NP_001120693	NP_001335560	XP_006530668	C287Y	C279S	Pathogenic	Unknown	rs121908236	WBVar01128791	CACNA1A	unc-2	Episodic ataxia type 2	NA	NA	ClinVar	Wormbase	336985
NP_001120693	NP_001335570	XP_006530670	C287Y	C344S	Pathogenic	Unknown	rs121908236	WBVar01128791	CACNA1A	unc-2	Episodic ataxia type 2	NA	NA	ClinVar	Wormbase	336845
NP_003679	NP_001024587	XP_017173860	P673L	P708S	Likely pathogenic	Unknown	rs1057523820	WBVar02140264	CASK	lin-2	not provided	NA	NA	ClinVar	Wormbase	377018
NP_003679	NP_001024588	XP_011245736	P673L	P367S	Likely pathogenic	Unknown	rs1057523820	WBVar02140264	CASK	lin-2	not provided	NA	NA	ClinVar	Wormbase	376993
NP_003679	NP_001024588	XP_011245734	P673L	P367S	Likely pathogenic	Unknown	rs1057523820	WBVar02140264	CASK	lin-2	not provided	NA	NA	ClinVar	Wormbase	377013
NP_003679	NP_001024587	XP_006527624	P673L	P708S	Likely pathogenic	Unknown	rs1057523820	WBVar02140264	CASK	lin-2	not provided	NA	NA	ClinVar	Wormbase	376994
NP_003679	NP_001024588	XP_006527624	P673L	P367S	Likely pathogenic	Unknown	rs1057523820	WBVar02140264	CASK	lin-2	not provided	NA	NA	ClinVar	Wormbase	376995
NP_003679	NP_001024588	XP_017173857	P673L	P367S	Likely pathogenic	Unknown	rs1057523820	WBVar02140264	CASK	lin-2	not provided	NA	NA	ClinVar	Wormbase	377023
NP_003679	NP_001024587	XP_017173857	P673L	P708S	Likely pathogenic	Unknown	rs1057523820	WBVar02140264	CASK	lin-2	not provided	NA	NA	ClinVar	Wormbase	377022
NP_003679	NP_001024588	XP_011245738	P673L	P367S	Likely pathogenic	Unknown	rs1057523820	WBVar02140264	CASK	lin-2	not provided	NA	NA	ClinVar	Wormbase	377017
NP_003679	NP_001024588	NP_001271432	P673L	P367S	Likely pathogenic	Unknown	rs1057523820	WBVar02140264	CASK	lin-2	not provided	NA	NA	ClinVar	Wormbase	376985
NP_003679	NP_001024588	XP_011245741	P673L	P367S	Likely pathogenic	Unknown	rs1057523820	WBVar02140264	CASK	lin-2	not provided	NA	NA	ClinVar	Wormbase	377007
NP_003679	NP_001024588	NP_033936	P673L	P367S	Likely pathogenic	Unknown	rs1057523820	WBVar02140264	CASK	lin-2	not provided	NA	NA	ClinVar	Wormbase	376989
NP_003679	NP_001024587	XP_011245743	P673L	P708S	Likely pathogenic	Unknown	rs1057523820	WBVar02140264	CASK	lin-2	not provided	NA	NA	ClinVar	Wormbase	377024
NP_003679	NP_001024587	XP_011245737	P673L	P708S	Likely pathogenic	Unknown	rs1057523820	WBVar02140264	CASK	lin-2	not provided	NA	NA	ClinVar	Wormbase	377004
NP_003679	NP_001024587	XP_017173859	P673L	P708S	Likely pathogenic	Unknown	rs1057523820	WBVar02140264	CASK	lin-2	not provided	NA	NA	ClinVar	Wormbase	377000
NP_003679	NP_001024587	XP_011245736	P673L	P708S	Likely pathogenic	Unknown	rs1057523820	WBVar02140264	CASK	lin-2	not provided	NA	NA	ClinVar	Wormbase	376992
NP_003679	NP_001024587	XP_011245738	P673L	P708S	Likely pathogenic	Unknown	rs1057523820	WBVar02140264	CASK	lin-2	not provided	NA	NA	ClinVar	Wormbase	377016
NP_003679	NP_001024588	XP_011245743	P673L	P367S	Likely pathogenic	Unknown	rs1057523820	WBVar02140264	CASK	lin-2	not provided	NA	NA	ClinVar	Wormbase	377025
NP_003679	NP_001024587	XP_017173858	P673L	P708S	Likely pathogenic	Unknown	rs1057523820	WBVar02140264	CASK	lin-2	not provided	NA	NA	ClinVar	Wormbase	376996
NP_003679	NP_001024587	NP_001271433	P673L	P708S	Likely pathogenic	Unknown	rs1057523820	WBVar02140264	CASK	lin-2	not provided	NA	NA	ClinVar	Wormbase	377002
NP_003679	NP_001024587	XP_006527623	P673L	P708S	Likely pathogenic	Unknown	rs1057523820	WBVar02140264	CASK	lin-2	not provided	NA	NA	ClinVar	Wormbase	377020
NP_003679	NP_001024588	XP_011245735	P673L	P367S	Likely pathogenic	Unknown	rs1057523820	WBVar02140264	CASK	lin-2	not provided	NA	NA	ClinVar	Wormbase	376991
NP_003679	NP_001024588	XP_017173855	P673L	P367S	Likely pathogenic	Unknown	rs1057523820	WBVar02140264	CASK	lin-2	not provided	NA	NA	ClinVar	Wormbase	377015
NP_003679	NP_001024588	XP_017173856	P673L	P367S	Likely pathogenic	Unknown	rs1057523820	WBVar02140264	CASK	lin-2	not provided	NA	NA	ClinVar	Wormbase	376987
NP_003679	NP_001024587	XP_011245734	P673L	P708S	Likely pathogenic	Unknown	rs1057523820	WBVar02140264	CASK	lin-2	not provided	NA	NA	ClinVar	Wormbase	377012
NP_003679	NP_001024587	XP_011245733	P673L	P708S	Likely pathogenic	Unknown	rs1057523820	WBVar02140264	CASK	lin-2	not provided	NA	NA	ClinVar	Wormbase	376998
NP_003679	NP_001024588	NP_001271433	P673L	P367S	Likely pathogenic	Unknown	rs1057523820	WBVar02140264	CASK	lin-2	not provided	NA	NA	ClinVar	Wormbase	377003
NP_003679	NP_001024588	XP_011245733	P673L	P367S	Likely pathogenic	Unknown	rs1057523820	WBVar02140264	CASK	lin-2	not provided	NA	NA	ClinVar	Wormbase	376999
NP_003679	NP_001024588	XP_017173858	P673L	P367S	Likely pathogenic	Unknown	rs1057523820	WBVar02140264	CASK	lin-2	not provided	NA	NA	ClinVar	Wormbase	376997
NP_003679	NP_001024588	XP_011245740	P673L	P367S	Likely pathogenic	Unknown	rs1057523820	WBVar02140264	CASK	lin-2	not provided	NA	NA	ClinVar	Wormbase	377009
NP_003679	NP_001024587	XP_017173856	P673L	P708S	Likely pathogenic	Unknown	rs1057523820	WBVar02140264	CASK	lin-2	not provided	NA	NA	ClinVar	Wormbase	376986
NP_003679	NP_001024588	XP_011245737	P673L	P367S	Likely pathogenic	Unknown	rs1057523820	WBVar02140264	CASK	lin-2	not provided	NA	NA	ClinVar	Wormbase	377005
NP_003679	NP_001024588	NP_001271434	P673L	P367S	Likely pathogenic	Unknown	rs1057523820	WBVar02140264	CASK	lin-2	not provided	NA	NA	ClinVar	Wormbase	377027
NP_003679	NP_001024587	NP_033936	P673L	P708S	Likely pathogenic	Unknown	rs1057523820	WBVar02140264	CASK	lin-2	not provided	NA	NA	ClinVar	Wormbase	376988
NP_003679	NP_001024588	XP_017173859	P673L	P367S	Likely pathogenic	Unknown	rs1057523820	WBVar02140264	CASK	lin-2	not provided	NA	NA	ClinVar	Wormbase	377001
NP_003679	NP_001024587	XP_011245741	P673L	P708S	Likely pathogenic	Unknown	rs1057523820	WBVar02140264	CASK	lin-2	not provided	NA	NA	ClinVar	Wormbase	377006
NP_003679	NP_001024587	XP_011245735	P673L	P708S	Likely pathogenic	Unknown	rs1057523820	WBVar02140264	CASK	lin-2	not provided	NA	NA	ClinVar	Wormbase	376990
NP_003679	NP_001024587	NP_001271432	P673L	P708S	Likely pathogenic	Unknown	rs1057523820	WBVar02140264	CASK	lin-2	not provided	NA	NA	ClinVar	Wormbase	376984
NP_003679	NP_001024587	XP_011245742	P673L	P708S	Likely pathogenic	Unknown	rs1057523820	WBVar02140264	CASK	lin-2	not provided	NA	NA	ClinVar	Wormbase	377010
NP_003679	NP_001024588	XP_011245739	P673L	P367S	Likely pathogenic	Unknown	rs1057523820	WBVar02140264	CASK	lin-2	not provided	NA	NA	ClinVar	Wormbase	377029
NP_003679	NP_001024588	XP_006527623	P673L	P367S	Likely pathogenic	Unknown	rs1057523820	WBVar02140264	CASK	lin-2	not provided	NA	NA	ClinVar	Wormbase	377021
NP_003679	NP_001024587	XP_011245739	P673L	P708S	Likely pathogenic	Unknown	rs1057523820	WBVar02140264	CASK	lin-2	not provided	NA	NA	ClinVar	Wormbase	377028
NP_003679	NP_001024587	XP_011245740	P673L	P708S	Likely pathogenic	Unknown	rs1057523820	WBVar02140264	CASK	lin-2	not provided	NA	NA	ClinVar	Wormbase	377008
NP_003679	NP_001024588	XP_017173860	P673L	P367S	Likely pathogenic	Unknown	rs1057523820	WBVar02140264	CASK	lin-2	not provided	NA	NA	ClinVar	Wormbase	377019
NP_003679	NP_001024588	XP_011245742	P673L	P367S	Likely pathogenic	Unknown	rs1057523820	WBVar02140264	CASK	lin-2	not provided	NA	NA	ClinVar	Wormbase	377011
NP_003679	NP_001024587	XP_017173855	P673L	P708S	Likely pathogenic	Unknown	rs1057523820	WBVar02140264	CASK	lin-2	not provided	NA	NA	ClinVar	Wormbase	377014
NP_003679	NP_001024587	NP_001271434	P673L	P708S	Likely pathogenic	Unknown	rs1057523820	WBVar02140264	CASK	lin-2	not provided	NA	NA	ClinVar	Wormbase	377026
NP_003679	NP_001024588	XP_011245739	Y723C	Y422S	Likely pathogenic	Unknown	rs398122844	WBVar01194434	CASK	lin-2	FG syndrome 4;Mental retardation and microcephaly with pontine and cerebellar hypoplasia	NA	NA	ClinVar	Wormbase	377029
NP_003679	NP_001024588	XP_017173858	Y723C	Y422S	Likely pathogenic	Unknown	rs398122844	WBVar01194434	CASK	lin-2	FG syndrome 4;Mental retardation and microcephaly with pontine and cerebellar hypoplasia	NA	NA	ClinVar	Wormbase	376997
NP_003679	NP_001024588	XP_017173859	Y723C	Y422S	Likely pathogenic	Unknown	rs398122844	WBVar01194434	CASK	lin-2	FG syndrome 4;Mental retardation and microcephaly with pontine and cerebellar hypoplasia	NA	NA	ClinVar	Wormbase	377001
NP_003679	NP_001024588	XP_011245742	Y723C	Y422S	Likely pathogenic	Unknown	rs398122844	WBVar01194434	CASK	lin-2	FG syndrome 4;Mental retardation and microcephaly with pontine and cerebellar hypoplasia	NA	NA	ClinVar	Wormbase	377011
NP_003679	NP_001024587	XP_011245736	Y723C	Y763S	Likely pathogenic	Unknown	rs398122844	WBVar01194434	CASK	lin-2	FG syndrome 4;Mental retardation and microcephaly with pontine and cerebellar hypoplasia	NA	NA	ClinVar	Wormbase	376992
NP_003679	NP_001024587	XP_006527624	Y723C	Y763S	Likely pathogenic	Unknown	rs398122844	WBVar01194434	CASK	lin-2	FG syndrome 4;Mental retardation and microcephaly with pontine and cerebellar hypoplasia	NA	NA	ClinVar	Wormbase	376994
NP_003679	NP_001024588	XP_006527624	Y723C	Y422S	Likely pathogenic	Unknown	rs398122844	WBVar01194434	CASK	lin-2	FG syndrome 4;Mental retardation and microcephaly with pontine and cerebellar hypoplasia	NA	NA	ClinVar	Wormbase	376995
NP_003679	NP_001024588	XP_011245737	Y723C	Y422S	Likely pathogenic	Unknown	rs398122844	WBVar01194434	CASK	lin-2	FG syndrome 4;Mental retardation and microcephaly with pontine and cerebellar hypoplasia	NA	NA	ClinVar	Wormbase	377005
NP_003679	NP_001024587	XP_017173858	Y723C	Y763S	Likely pathogenic	Unknown	rs398122844	WBVar01194434	CASK	lin-2	FG syndrome 4;Mental retardation and microcephaly with pontine and cerebellar hypoplasia	NA	NA	ClinVar	Wormbase	376996
NP_003679	NP_001024588	XP_017173857	Y723C	Y422S	Likely pathogenic	Unknown	rs398122844	WBVar01194434	CASK	lin-2	FG syndrome 4;Mental retardation and microcephaly with pontine and cerebellar hypoplasia	NA	NA	ClinVar	Wormbase	377023
NP_003679	NP_001024587	NP_001271433	Y723C	Y763S	Likely pathogenic	Unknown	rs398122844	WBVar01194434	CASK	lin-2	FG syndrome 4;Mental retardation and microcephaly with pontine and cerebellar hypoplasia	NA	NA	ClinVar	Wormbase	377002
NP_003679	NP_001024588	NP_033936	Y723C	Y422S	Likely pathogenic	Unknown	rs398122844	WBVar01194434	CASK	lin-2	FG syndrome 4;Mental retardation and microcephaly with pontine and cerebellar hypoplasia	NA	NA	ClinVar	Wormbase	376989
NP_003679	NP_001024588	NP_001271433	Y723C	Y422S	Likely pathogenic	Unknown	rs398122844	WBVar01194434	CASK	lin-2	FG syndrome 4;Mental retardation and microcephaly with pontine and cerebellar hypoplasia	NA	NA	ClinVar	Wormbase	377003
NP_003679	NP_001024587	XP_011245734	Y723C	Y763S	Likely pathogenic	Unknown	rs398122844	WBVar01194434	CASK	lin-2	FG syndrome 4;Mental retardation and microcephaly with pontine and cerebellar hypoplasia	NA	NA	ClinVar	Wormbase	377012
NP_003679	NP_001024588	XP_017173856	Y723C	Y422S	Likely pathogenic	Unknown	rs398122844	WBVar01194434	CASK	lin-2	FG syndrome 4;Mental retardation and microcephaly with pontine and cerebellar hypoplasia	NA	NA	ClinVar	Wormbase	376987
NP_003679	NP_001024588	XP_011245740	Y723C	Y422S	Likely pathogenic	Unknown	rs398122844	WBVar01194434	CASK	lin-2	FG syndrome 4;Mental retardation and microcephaly with pontine and cerebellar hypoplasia	NA	NA	ClinVar	Wormbase	377009
NP_003679	NP_001024588	XP_006527623	Y723C	Y422S	Likely pathogenic	Unknown	rs398122844	WBVar01194434	CASK	lin-2	FG syndrome 4;Mental retardation and microcephaly with pontine and cerebellar hypoplasia	NA	NA	ClinVar	Wormbase	377021
NP_003679	NP_001024587	XP_011245741	Y723C	Y763S	Likely pathogenic	Unknown	rs398122844	WBVar01194434	CASK	lin-2	FG syndrome 4;Mental retardation and microcephaly with pontine and cerebellar hypoplasia	NA	NA	ClinVar	Wormbase	377006
NP_003679	NP_001024587	XP_011245743	Y723C	Y763S	Likely pathogenic	Unknown	rs398122844	WBVar01194434	CASK	lin-2	FG syndrome 4;Mental retardation and microcephaly with pontine and cerebellar hypoplasia	NA	NA	ClinVar	Wormbase	377024
NP_003679	NP_001024587	XP_011245740	Y723C	Y763S	Likely pathogenic	Unknown	rs398122844	WBVar01194434	CASK	lin-2	FG syndrome 4;Mental retardation and microcephaly with pontine and cerebellar hypoplasia	NA	NA	ClinVar	Wormbase	377008
NP_003679	NP_001024588	XP_011245743	Y723C	Y422S	Likely pathogenic	Unknown	rs398122844	WBVar01194434	CASK	lin-2	FG syndrome 4;Mental retardation and microcephaly with pontine and cerebellar hypoplasia	NA	NA	ClinVar	Wormbase	377025
NP_003679	NP_001024588	NP_001271434	Y723C	Y422S	Likely pathogenic	Unknown	rs398122844	WBVar01194434	CASK	lin-2	FG syndrome 4;Mental retardation and microcephaly with pontine and cerebellar hypoplasia	NA	NA	ClinVar	Wormbase	377027
NP_003679	NP_001024587	XP_011245733	Y723C	Y763S	Likely pathogenic	Unknown	rs398122844	WBVar01194434	CASK	lin-2	FG syndrome 4;Mental retardation and microcephaly with pontine and cerebellar hypoplasia	NA	NA	ClinVar	Wormbase	376998
NP_003679	NP_001024587	NP_033936	Y723C	Y763S	Likely pathogenic	Unknown	rs398122844	WBVar01194434	CASK	lin-2	FG syndrome 4;Mental retardation and microcephaly with pontine and cerebellar hypoplasia	NA	NA	ClinVar	Wormbase	376988
NP_003679	NP_001024587	XP_017173857	Y723C	Y763S	Likely pathogenic	Unknown	rs398122844	WBVar01194434	CASK	lin-2	FG syndrome 4;Mental retardation and microcephaly with pontine and cerebellar hypoplasia	NA	NA	ClinVar	Wormbase	377022
NP_003679	NP_001024587	XP_017173856	Y723C	Y763S	Likely pathogenic	Unknown	rs398122844	WBVar01194434	CASK	lin-2	FG syndrome 4;Mental retardation and microcephaly with pontine and cerebellar hypoplasia	NA	NA	ClinVar	Wormbase	376986
NP_003679	NP_001024587	XP_017173859	Y723C	Y763S	Likely pathogenic	Unknown	rs398122844	WBVar01194434	CASK	lin-2	FG syndrome 4;Mental retardation and microcephaly with pontine and cerebellar hypoplasia	NA	NA	ClinVar	Wormbase	377000
NP_003679	NP_001024587	XP_017173860	Y723C	Y763S	Likely pathogenic	Unknown	rs398122844	WBVar01194434	CASK	lin-2	FG syndrome 4;Mental retardation and microcephaly with pontine and cerebellar hypoplasia	NA	NA	ClinVar	Wormbase	377018
NP_003679	NP_001024588	XP_011245735	Y723C	Y422S	Likely pathogenic	Unknown	rs398122844	WBVar01194434	CASK	lin-2	FG syndrome 4;Mental retardation and microcephaly with pontine and cerebellar hypoplasia	NA	NA	ClinVar	Wormbase	376991
NP_003679	NP_001024587	XP_017173855	Y723C	Y763S	Likely pathogenic	Unknown	rs398122844	WBVar01194434	CASK	lin-2	FG syndrome 4;Mental retardation and microcephaly with pontine and cerebellar hypoplasia	NA	NA	ClinVar	Wormbase	377014
NP_003679	NP_001024588	XP_011245733	Y723C	Y422S	Likely pathogenic	Unknown	rs398122844	WBVar01194434	CASK	lin-2	FG syndrome 4;Mental retardation and microcephaly with pontine and cerebellar hypoplasia	NA	NA	ClinVar	Wormbase	376999
NP_003679	NP_001024588	XP_017173860	Y723C	Y422S	Likely pathogenic	Unknown	rs398122844	WBVar01194434	CASK	lin-2	FG syndrome 4;Mental retardation and microcephaly with pontine and cerebellar hypoplasia	NA	NA	ClinVar	Wormbase	377019
NP_003679	NP_001024587	XP_011245742	Y723C	Y763S	Likely pathogenic	Unknown	rs398122844	WBVar01194434	CASK	lin-2	FG syndrome 4;Mental retardation and microcephaly with pontine and cerebellar hypoplasia	NA	NA	ClinVar	Wormbase	377010
NP_003679	NP_001024588	XP_011245734	Y723C	Y422S	Likely pathogenic	Unknown	rs398122844	WBVar01194434	CASK	lin-2	FG syndrome 4;Mental retardation and microcephaly with pontine and cerebellar hypoplasia	NA	NA	ClinVar	Wormbase	377013
NP_003679	NP_001024588	XP_011245741	Y723C	Y422S	Likely pathogenic	Unknown	rs398122844	WBVar01194434	CASK	lin-2	FG syndrome 4;Mental retardation and microcephaly with pontine and cerebellar hypoplasia	NA	NA	ClinVar	Wormbase	377007
NP_003679	NP_001024587	XP_011245735	Y723C	Y763S	Likely pathogenic	Unknown	rs398122844	WBVar01194434	CASK	lin-2	FG syndrome 4;Mental retardation and microcephaly with pontine and cerebellar hypoplasia	NA	NA	ClinVar	Wormbase	376990
NP_003679	NP_001024587	NP_001271432	Y723C	Y763S	Likely pathogenic	Unknown	rs398122844	WBVar01194434	CASK	lin-2	FG syndrome 4;Mental retardation and microcephaly with pontine and cerebellar hypoplasia	NA	NA	ClinVar	Wormbase	376984
NP_003679	NP_001024587	XP_011245737	Y723C	Y763S	Likely pathogenic	Unknown	rs398122844	WBVar01194434	CASK	lin-2	FG syndrome 4;Mental retardation and microcephaly with pontine and cerebellar hypoplasia	NA	NA	ClinVar	Wormbase	377004
NP_003679	NP_001024587	XP_006527623	Y723C	Y763S	Likely pathogenic	Unknown	rs398122844	WBVar01194434	CASK	lin-2	FG syndrome 4;Mental retardation and microcephaly with pontine and cerebellar hypoplasia	NA	NA	ClinVar	Wormbase	377020
NP_003679	NP_001024587	XP_011245738	Y723C	Y763S	Likely pathogenic	Unknown	rs398122844	WBVar01194434	CASK	lin-2	FG syndrome 4;Mental retardation and microcephaly with pontine and cerebellar hypoplasia	NA	NA	ClinVar	Wormbase	377016
NP_003679	NP_001024588	XP_011245736	Y723C	Y422S	Likely pathogenic	Unknown	rs398122844	WBVar01194434	CASK	lin-2	FG syndrome 4;Mental retardation and microcephaly with pontine and cerebellar hypoplasia	NA	NA	ClinVar	Wormbase	376993
NP_003679	NP_001024588	NP_001271432	Y723C	Y422S	Likely pathogenic	Unknown	rs398122844	WBVar01194434	CASK	lin-2	FG syndrome 4;Mental retardation and microcephaly with pontine and cerebellar hypoplasia	NA	NA	ClinVar	Wormbase	376985
NP_003679	NP_001024588	XP_011245738	Y723C	Y422S	Likely pathogenic	Unknown	rs398122844	WBVar01194434	CASK	lin-2	FG syndrome 4;Mental retardation and microcephaly with pontine and cerebellar hypoplasia	NA	NA	ClinVar	Wormbase	377017
NP_003679	NP_001024587	NP_001271434	Y723C	Y763S	Likely pathogenic	Unknown	rs398122844	WBVar01194434	CASK	lin-2	FG syndrome 4;Mental retardation and microcephaly with pontine and cerebellar hypoplasia	NA	NA	ClinVar	Wormbase	377026
NP_003679	NP_001024587	XP_011245739	Y723C	Y763S	Likely pathogenic	Unknown	rs398122844	WBVar01194434	CASK	lin-2	FG syndrome 4;Mental retardation and microcephaly with pontine and cerebellar hypoplasia	NA	NA	ClinVar	Wormbase	377028
NP_003679	NP_001024588	XP_017173855	Y723C	Y422S	Likely pathogenic	Unknown	rs398122844	WBVar01194434	CASK	lin-2	FG syndrome 4;Mental retardation and microcephaly with pontine and cerebellar hypoplasia	NA	NA	ClinVar	Wormbase	377015
NP_001223	NP_510438	XP_006501010	P308L	P319S	Pathogenic/Likely pathogenic	Unknown	rs139228801	WBVar01209919	CASQ2	csq-1	Cardiovascular phenotype;Catecholaminergic polymorphic ventricular tachycardia;not provided	NA	NA	ClinVar	Wormbase	284976
NP_001223	NP_510438	NP_033944	P308L	P319S	Pathogenic/Likely pathogenic	Unknown	rs139228801	WBVar01209919	CASQ2	csq-1	Cardiovascular phenotype;Catecholaminergic polymorphic ventricular tachycardia;not provided	NA	NA	ClinVar	Wormbase	284975
NP_000062	NP_509670	XP_006523612	P145L	P75L	Pathogenic	Unknown	rs121964963	WBVar01429493	CBS	cysl-1	Homocystinuria due to CBS deficiency;Homocystinuria, pyridoxine-responsive	NA	0	ClinVar	Wormbase	187031
NP_000062	NP_509670	XP_006523614	P145L	P75L	Pathogenic	Unknown	rs121964963	WBVar01429493	CBS	cysl-1	Homocystinuria due to CBS deficiency;Homocystinuria, pyridoxine-responsive	NA	0	ClinVar	Wormbase	187020
NP_000062	NP_509670	XP_006523613	P145L	P75L	Pathogenic	Unknown	rs121964963	WBVar01429493	CBS	cysl-1	Homocystinuria due to CBS deficiency;Homocystinuria, pyridoxine-responsive	NA	0	ClinVar	Wormbase	187053
NP_000062	NP_509670	NP_001258282	P145L	P75L	Pathogenic	Unknown	rs121964963	WBVar01429493	CBS	cysl-1	Homocystinuria due to CBS deficiency;Homocystinuria, pyridoxine-responsive	NA	0	ClinVar	Wormbase	187064
NP_000062	NP_509670	NP_835742	P145L	P75L	Pathogenic	Unknown	rs121964963	WBVar01429493	CBS	cysl-1	Homocystinuria due to CBS deficiency;Homocystinuria, pyridoxine-responsive	NA	0	ClinVar	Wormbase	187009
NP_000062	NP_509670	NP_659104	P145L	P75L	Pathogenic	Unknown	rs121964963	WBVar01429493	CBS	cysl-1	Homocystinuria due to CBS deficiency;Homocystinuria, pyridoxine-responsive	NA	0	ClinVar	Wormbase	187042
NP_000062	NP_504046	NP_835742	G148R	G77R	Likely pathogenic	Unknown	rs755952006	WBVar01001133	CBS	cysl-3	Homocystinuria due to CBS deficiency	NA	1e-05	ClinVar	Wormbase	187000
NP_000062	NP_504046	XP_006523614	G148R	G77R	Likely pathogenic	Unknown	rs755952006	WBVar01001133	CBS	cysl-3	Homocystinuria due to CBS deficiency	NA	1e-05	ClinVar	Wormbase	187011
NP_000062	NP_504046	XP_006523612	G148R	G77R	Likely pathogenic	Unknown	rs755952006	WBVar01001133	CBS	cysl-3	Homocystinuria due to CBS deficiency	NA	1e-05	ClinVar	Wormbase	187022
NP_000062	NP_504046	XP_006523613	G148R	G77R	Likely pathogenic	Unknown	rs755952006	WBVar01001133	CBS	cysl-3	Homocystinuria due to CBS deficiency	NA	1e-05	ClinVar	Wormbase	187044
NP_000062	NP_504046	NP_659104	G148R	G77R	Likely pathogenic	Unknown	rs755952006	WBVar01001133	CBS	cysl-3	Homocystinuria due to CBS deficiency	NA	1e-05	ClinVar	Wormbase	187033
NP_000062	NP_504046	NP_001258282	G148R	G77R	Likely pathogenic	Unknown	rs755952006	WBVar01001133	CBS	cysl-3	Homocystinuria due to CBS deficiency	NA	1e-05	ClinVar	Wormbase	187055
NP_000062	NP_501929	NP_001258282	G151R	G121R	Pathogenic	Unknown	28361rs-?	WBVar00434091	CBS	F01D4.8	Classic homocystinuria|Homocystinuria	NA	NA	ClinVar	Wormbase	187063
NP_000062	NP_501929	XP_006523614	G151R	G121R	Pathogenic	Unknown	28361rs-?	WBVar00434091	CBS	F01D4.8	Classic homocystinuria|Homocystinuria	NA	NA	ClinVar	Wormbase	187019
NP_000062	NP_501929	NP_659104	G151R	G121R	Pathogenic	Unknown	28361rs-?	WBVar00434091	CBS	F01D4.8	Classic homocystinuria|Homocystinuria	NA	NA	ClinVar	Wormbase	187041
NP_000062	NP_501929	XP_006523612	G151R	G121R	Pathogenic	Unknown	28361rs-?	WBVar00434091	CBS	F01D4.8	Classic homocystinuria|Homocystinuria	NA	NA	ClinVar	Wormbase	187030
NP_000062	NP_501929	NP_835742	G151R	G121R	Pathogenic	Unknown	28361rs-?	WBVar00434091	CBS	F01D4.8	Classic homocystinuria|Homocystinuria	NA	NA	ClinVar	Wormbase	187008
NP_000062	NP_501929	XP_006523613	G151R	G121R	Pathogenic	Unknown	28361rs-?	WBVar00434091	CBS	F01D4.8	Classic homocystinuria|Homocystinuria	NA	NA	ClinVar	Wormbase	187052
NP_000062	NP_501929	NP_659104	E176K	E146K	Pathogenic	Unknown	109rs-?	WBVar00434090	CBS	F01D4.8	Homocystinuria	NA	NA	ClinVar	Wormbase	187041
NP_000062	NP_501929	XP_006523613	E176K	E146K	Pathogenic	Unknown	109rs-?	WBVar00434090	CBS	F01D4.8	Homocystinuria	NA	NA	ClinVar	Wormbase	187052
NP_000062	NP_501929	NP_001258282	E176K	E146K	Pathogenic	Unknown	109rs-?	WBVar00434090	CBS	F01D4.8	Homocystinuria	NA	NA	ClinVar	Wormbase	187063
NP_000062	NP_501929	NP_835742	E176K	E146K	Pathogenic	Unknown	109rs-?	WBVar00434090	CBS	F01D4.8	Homocystinuria	NA	NA	ClinVar	Wormbase	187008
NP_000062	NP_501929	XP_006523614	E176K	E146K	Pathogenic	Unknown	109rs-?	WBVar00434090	CBS	F01D4.8	Homocystinuria	NA	NA	ClinVar	Wormbase	187019
NP_000062	NP_501929	XP_006523612	E176K	E146K	Pathogenic	Unknown	109rs-?	WBVar00434090	CBS	F01D4.8	Homocystinuria	NA	NA	ClinVar	Wormbase	187030
NP_000062	NP_509670	XP_006523614	T257M	T184I	Pathogenic/Likely pathogenic	Unknown	rs758236584	WBVar01177737	CBS	cysl-1	Homocystinuria;Homocystinuria due to CBS deficiency;not provided	NA	4e-05	ClinVar	Wormbase	187020
NP_000062	NP_509670	XP_006523612	T257M	T184I	Pathogenic/Likely pathogenic	Unknown	rs758236584	WBVar01177737	CBS	cysl-1	Homocystinuria;Homocystinuria due to CBS deficiency;not provided	NA	4e-05	ClinVar	Wormbase	187031
NP_000062	NP_509670	NP_001258282	T257M	T184I	Pathogenic/Likely pathogenic	Unknown	rs758236584	WBVar01177737	CBS	cysl-1	Homocystinuria;Homocystinuria due to CBS deficiency;not provided	NA	4e-05	ClinVar	Wormbase	187064
NP_000062	NP_509670	NP_835742	T257M	T184I	Pathogenic/Likely pathogenic	Unknown	rs758236584	WBVar01177737	CBS	cysl-1	Homocystinuria;Homocystinuria due to CBS deficiency;not provided	NA	4e-05	ClinVar	Wormbase	187009
NP_000062	NP_509670	XP_006523613	T257M	T184I	Pathogenic/Likely pathogenic	Unknown	rs758236584	WBVar01177737	CBS	cysl-1	Homocystinuria;Homocystinuria due to CBS deficiency;not provided	NA	4e-05	ClinVar	Wormbase	187053
NP_000062	NP_509670	NP_659104	T257M	T184I	Pathogenic/Likely pathogenic	Unknown	rs758236584	WBVar01177737	CBS	cysl-1	Homocystinuria;Homocystinuria due to CBS deficiency;not provided	NA	4e-05	ClinVar	Wormbase	187042
NP_000062	NP_493671	XP_006523614	R266K	R244K	Pathogenic/Likely pathogenic	Unknown	rs121964969	WBVar00696955	CBS	T25D3.3	Cardiovascular phenotype;Homocystinuria due to CBS deficiency;Homocystinuria, pyridoxine-responsive	NA	1e-05	ClinVar	Wormbase	187010
NP_000062	NP_493671	NP_835742	R266K	R244K	Pathogenic/Likely pathogenic	Unknown	rs121964969	WBVar00696955	CBS	T25D3.3	Cardiovascular phenotype;Homocystinuria due to CBS deficiency;Homocystinuria, pyridoxine-responsive	NA	1e-05	ClinVar	Wormbase	186999
NP_000062	NP_493671	XP_006523612	R266K	R244K	Pathogenic/Likely pathogenic	Unknown	rs121964969	WBVar00696955	CBS	T25D3.3	Cardiovascular phenotype;Homocystinuria due to CBS deficiency;Homocystinuria, pyridoxine-responsive	NA	1e-05	ClinVar	Wormbase	187021
NP_000062	NP_493671	NP_659104	R266K	R244K	Pathogenic/Likely pathogenic	Unknown	rs121964969	WBVar00696955	CBS	T25D3.3	Cardiovascular phenotype;Homocystinuria due to CBS deficiency;Homocystinuria, pyridoxine-responsive	NA	1e-05	ClinVar	Wormbase	187032
NP_000062	NP_493671	NP_001258282	R266K	R244K	Pathogenic/Likely pathogenic	Unknown	rs121964969	WBVar00696955	CBS	T25D3.3	Cardiovascular phenotype;Homocystinuria due to CBS deficiency;Homocystinuria, pyridoxine-responsive	NA	1e-05	ClinVar	Wormbase	187054
NP_000062	NP_493671	XP_006523613	R266K	R244K	Pathogenic/Likely pathogenic	Unknown	rs121964969	WBVar00696955	CBS	T25D3.3	Cardiovascular phenotype;Homocystinuria due to CBS deficiency;Homocystinuria, pyridoxine-responsive	NA	1e-05	ClinVar	Wormbase	187043
NP_000062	NP_503547	NP_835742	G307S	G228S	Pathogenic	Unknown	rs121964962	WBVar00451295	CBS	cysl-4	Cardiovascular phenotype;HYPERHOMOCYSTEINEMIA, THROMBOTIC, CBS-RELATED;Homocystinuria;Homocystinuria due to CBS deficiency;Homocystinuria, pyridoxine-nonresponsive;not provided	NA	0.00016	ClinVar	Wormbase	187001
NP_000062	NP_503547	XP_006523614	G307S	G228S	Pathogenic	Unknown	rs121964962	WBVar00451295	CBS	cysl-4	Cardiovascular phenotype;HYPERHOMOCYSTEINEMIA, THROMBOTIC, CBS-RELATED;Homocystinuria;Homocystinuria due to CBS deficiency;Homocystinuria, pyridoxine-nonresponsive;not provided	NA	0.00016	ClinVar	Wormbase	187012
NP_000062	NP_503547	NP_659104	G307S	G228S	Pathogenic	Unknown	rs121964962	WBVar00451295	CBS	cysl-4	Cardiovascular phenotype;HYPERHOMOCYSTEINEMIA, THROMBOTIC, CBS-RELATED;Homocystinuria;Homocystinuria due to CBS deficiency;Homocystinuria, pyridoxine-nonresponsive;not provided	NA	0.00016	ClinVar	Wormbase	187034
NP_000062	NP_503547	XP_006523612	G307S	G228S	Pathogenic	Unknown	rs121964962	WBVar00451295	CBS	cysl-4	Cardiovascular phenotype;HYPERHOMOCYSTEINEMIA, THROMBOTIC, CBS-RELATED;Homocystinuria;Homocystinuria due to CBS deficiency;Homocystinuria, pyridoxine-nonresponsive;not provided	NA	0.00016	ClinVar	Wormbase	187023
NP_000062	NP_503547	XP_006523613	G307S	G228S	Pathogenic	Unknown	rs121964962	WBVar00451295	CBS	cysl-4	Cardiovascular phenotype;HYPERHOMOCYSTEINEMIA, THROMBOTIC, CBS-RELATED;Homocystinuria;Homocystinuria due to CBS deficiency;Homocystinuria, pyridoxine-nonresponsive;not provided	NA	0.00016	ClinVar	Wormbase	187045
NP_000062	NP_503547	NP_001258282	G307S	G228S	Pathogenic	Unknown	rs121964962	WBVar00451295	CBS	cysl-4	Cardiovascular phenotype;HYPERHOMOCYSTEINEMIA, THROMBOTIC, CBS-RELATED;Homocystinuria;Homocystinuria due to CBS deficiency;Homocystinuria, pyridoxine-nonresponsive;not provided	NA	0.00016	ClinVar	Wormbase	187056
NP_000062	NP_501929	XP_006523614	P427L	P321S	Pathogenic	Unknown	rs863223434	WBVar00937788	CBS	F01D4.8	not provided;not specified	NA	1e-05	ClinVar	Wormbase	187019
NP_000062	NP_503549	NP_659104	P427L	P145S	Pathogenic	Unknown	rs863223434	WBVar00990484	CBS	F59A7.7	not provided;not specified	NA	1e-05	ClinVar	Wormbase	187035
NP_000062	NP_503549	XP_006523612	P427L	P145S	Pathogenic	Unknown	rs863223434	WBVar00990484	CBS	F59A7.7	not provided;not specified	NA	1e-05	ClinVar	Wormbase	187024
NP_000062	NP_501929	NP_659104	P427L	P321S	Pathogenic	Unknown	rs863223434	WBVar00937788	CBS	F01D4.8	not provided;not specified	NA	1e-05	ClinVar	Wormbase	187041
NP_000062	NP_501929	XP_006523613	P427L	P321S	Pathogenic	Unknown	rs863223434	WBVar00937788	CBS	F01D4.8	not provided;not specified	NA	1e-05	ClinVar	Wormbase	187052
NP_000062	NP_503549	XP_006523614	P427L	P145S	Pathogenic	Unknown	rs863223434	WBVar00990484	CBS	F59A7.7	not provided;not specified	NA	1e-05	ClinVar	Wormbase	187013
NP_000062	NP_501929	NP_835742	P427L	P321S	Pathogenic	Unknown	rs863223434	WBVar00937788	CBS	F01D4.8	not provided;not specified	NA	1e-05	ClinVar	Wormbase	187008
NP_000062	NP_501929	NP_001258282	P427L	P321S	Pathogenic	Unknown	rs863223434	WBVar00937788	CBS	F01D4.8	not provided;not specified	NA	1e-05	ClinVar	Wormbase	187063
NP_000062	NP_503549	NP_001258282	P427L	P145S	Pathogenic	Unknown	rs863223434	WBVar00990484	CBS	F59A7.7	not provided;not specified	NA	1e-05	ClinVar	Wormbase	187057
NP_000062	NP_503549	NP_835742	P427L	P145S	Pathogenic	Unknown	rs863223434	WBVar00990484	CBS	F59A7.7	not provided;not specified	NA	1e-05	ClinVar	Wormbase	187002
NP_000062	NP_503549	XP_006523613	P427L	P145S	Pathogenic	Unknown	rs863223434	WBVar00990484	CBS	F59A7.7	not provided;not specified	NA	1e-05	ClinVar	Wormbase	187046
NP_000062	NP_501929	XP_006523612	P427L	P321S	Pathogenic	Unknown	rs863223434	WBVar00937788	CBS	F01D4.8	not provided;not specified	NA	1e-05	ClinVar	Wormbase	187030
NP_963842	NP_491977	XP_017173092	G232R	G234R	Likely pathogenic	Unknown	rs78484040	WBVar00646706	CERKL	cerk-1	Cone-rod dystrophy	NA	NA	ClinVar	Wormbase	353772
NP_963842	NP_491977	NP_001041641	G232R	G234R	Likely pathogenic	Unknown	rs78484040	WBVar00646706	CERKL	cerk-1	Cone-rod dystrophy	NA	NA	ClinVar	Wormbase	353774
NP_963842	NP_491977	XP_017173089	G232R	G234R	Likely pathogenic	Unknown	rs78484040	WBVar00646706	CERKL	cerk-1	Cone-rod dystrophy	NA	NA	ClinVar	Wormbase	353771
NP_963842	NP_491977	XP_017173094	G232R	G234R	Likely pathogenic	Unknown	rs78484040	WBVar00646706	CERKL	cerk-1	Cone-rod dystrophy	NA	NA	ClinVar	Wormbase	353766
NP_963842	NP_491977	XP_017173088	G232R	G234R	Likely pathogenic	Unknown	rs78484040	WBVar00646706	CERKL	cerk-1	Cone-rod dystrophy	NA	NA	ClinVar	Wormbase	353770
NP_963842	NP_491977	XP_017173096	G232R	G234R	Likely pathogenic	Unknown	rs78484040	WBVar00646706	CERKL	cerk-1	Cone-rod dystrophy	NA	NA	ClinVar	Wormbase	353773
NP_963842	NP_491977	XP_017173091	G232R	G234R	Likely pathogenic	Unknown	rs78484040	WBVar00646706	CERKL	cerk-1	Cone-rod dystrophy	NA	NA	ClinVar	Wormbase	353769
NP_963842	NP_491977	XP_017173090	G232R	G234R	Likely pathogenic	Unknown	rs78484040	WBVar00646706	CERKL	cerk-1	Cone-rod dystrophy	NA	NA	ClinVar	Wormbase	353768
NP_963842	NP_491977	XP_017173093	G232R	G234R	Likely pathogenic	Unknown	rs78484040	WBVar00646706	CERKL	cerk-1	Cone-rod dystrophy	NA	NA	ClinVar	Wormbase	353767
NP_001277272	NP_001294030	XP_011249179	W15R	W17*	Pathogenic	Unknown	rs762679102	WBVar00927259	CERS3	hyl-1	Autosomal recessive congenital ichthyosis 9	NA	NA	ClinVar	Wormbase	232516
NP_001277272	NP_001294030	XP_006541064	W15R	W17*	Pathogenic	Unknown	rs762679102	WBVar00927259	CERS3	hyl-1	Autosomal recessive congenital ichthyosis 9	NA	NA	ClinVar	Wormbase	232525
NP_001277272	NP_501459	XP_006541065	W15R	W13*	Pathogenic	Unknown	rs762679102	WBVar00927259	CERS3	hyl-1	Autosomal recessive congenital ichthyosis 9	NA	NA	ClinVar	Wormbase	232521
NP_001277272	NP_001294030	XP_006541065	W15R	W17*	Pathogenic	Unknown	rs762679102	WBVar00927259	CERS3	hyl-1	Autosomal recessive congenital ichthyosis 9	NA	NA	ClinVar	Wormbase	232522
NP_001277272	NP_001294030	NP_001157673	W15R	W17*	Pathogenic	Unknown	rs762679102	WBVar00927259	CERS3	hyl-1	Autosomal recessive congenital ichthyosis 9	NA	NA	ClinVar	Wormbase	232519
NP_001277272	NP_501459	XP_011249179	W15R	W13*	Pathogenic	Unknown	rs762679102	WBVar00927259	CERS3	hyl-1	Autosomal recessive congenital ichthyosis 9	NA	NA	ClinVar	Wormbase	232515
NP_001277272	NP_501459	XP_006541064	W15R	W13*	Pathogenic	Unknown	rs762679102	WBVar00927259	CERS3	hyl-1	Autosomal recessive congenital ichthyosis 9	NA	NA	ClinVar	Wormbase	232524
NP_001277272	NP_501459	NP_001157673	W15R	W13*	Pathogenic	Unknown	rs762679102	WBVar00927259	CERS3	hyl-1	Autosomal recessive congenital ichthyosis 9	NA	NA	ClinVar	Wormbase	232518
NP_001123577	NP_492762	NP_001157694	S260L	S116F	Pathogenic	Unknown	rs1064794019	WBVar00667320	CERT1	F25H2.6	not provided	NA	NA	ClinVar	Wormbase	60714
NP_001123577	NP_492762	NP_001157694	S260P	S116F	Pathogenic	Unknown	rs1554039069	WBVar00667320	CERT1	F25H2.6	not provided	NA	NA	ClinVar	Wormbase	60714
NP_001123577	NP_492762	NP_075909	S260L	S116F	Pathogenic	Unknown	rs1064794019	WBVar00667320	CERT1	F25H2.6	not provided	NA	NA	ClinVar	Wormbase	60713
NP_001123577	NP_492762	NP_075909	S260P	S116F	Pathogenic	Unknown	rs1554039069	WBVar00667320	CERT1	F25H2.6	not provided	NA	NA	ClinVar	Wormbase	60713
NP_004919	NP_498812	XP_006514072	V111M	V211I	Pathogenic	Unknown	rs555164150	WBVar00843725	CFAP410	F09G8.5	Spondylometaphyseal dysplasia axial	NA	2e-05	ClinVar	Wormbase	41293
NP_004919	NP_498812	NP_080707	V111M	V211I	Pathogenic	Unknown	rs555164150	WBVar00843725	CFAP410	F09G8.5	Spondylometaphyseal dysplasia axial	NA	2e-05	ClinVar	Wormbase	41294
NP_004919	NP_498812	XP_006514071	V111M	V211I	Pathogenic	Unknown	rs555164150	WBVar00843725	CFAP410	F09G8.5	Spondylometaphyseal dysplasia axial	NA	2e-05	ClinVar	Wormbase	41295
NP_001813	NP_497323	XP_017170384	E313K	E279K	Pathogenic	Unknown	rs121912798	WBVar00801077	CHN1	chin-1	Duane syndrome type 2	NA	NA	ClinVar	Wormbase	30113
NP_001813	NP_497323	NP_001160075	E313K	E279K	Pathogenic	Unknown	rs121912798	WBVar00801077	CHN1	chin-1	Duane syndrome type 2	NA	NA	ClinVar	Wormbase	30123
NP_001813	NP_497323	NP_786928	E313K	E279K	Pathogenic	Unknown	rs121912798	WBVar00389148	CHN1	chin-1	Duane syndrome type 2	NA	NA	ClinVar	Wormbase	30119
NP_001813	NP_497323	XP_017170384	E313K	E279K	Pathogenic	Unknown	rs121912798	WBVar00389148	CHN1	chin-1	Duane syndrome type 2	NA	NA	ClinVar	Wormbase	30113
NP_001813	NP_497323	XP_006498621	E313K	E279K	Pathogenic	Unknown	rs121912798	WBVar00389148	CHN1	chin-1	Duane syndrome type 2	NA	NA	ClinVar	Wormbase	30121
NP_001813	NP_497323	XP_006498624	E313K	E279K	Pathogenic	Unknown	rs121912798	WBVar00801077	CHN1	chin-1	Duane syndrome type 2	NA	NA	ClinVar	Wormbase	30118
NP_001813	NP_497323	NP_001160076	E313K	E279K	Pathogenic	Unknown	rs121912798	WBVar00389148	CHN1	chin-1	Duane syndrome type 2	NA	NA	ClinVar	Wormbase	30117
NP_001813	NP_497323	NP_001160076	E313K	E279K	Pathogenic	Unknown	rs121912798	WBVar00801077	CHN1	chin-1	Duane syndrome type 2	NA	NA	ClinVar	Wormbase	30117
NP_001813	NP_497323	NP_786928	E313K	E279K	Pathogenic	Unknown	rs121912798	WBVar00801077	CHN1	chin-1	Duane syndrome type 2	NA	NA	ClinVar	Wormbase	30119
NP_001813	NP_497323	XP_006498624	E313K	E279K	Pathogenic	Unknown	rs121912798	WBVar00389148	CHN1	chin-1	Duane syndrome type 2	NA	NA	ClinVar	Wormbase	30118
NP_001813	NP_497323	NP_001106717	E313K	E279K	Pathogenic	Unknown	rs121912798	WBVar00801077	CHN1	chin-1	Duane syndrome type 2	NA	NA	ClinVar	Wormbase	30115
NP_001813	NP_497323	NP_001160075	E313K	E279K	Pathogenic	Unknown	rs121912798	WBVar00389148	CHN1	chin-1	Duane syndrome type 2	NA	NA	ClinVar	Wormbase	30123
NP_001813	NP_497323	XP_006498623	E313K	E279K	Pathogenic	Unknown	rs121912798	WBVar00389148	CHN1	chin-1	Duane syndrome type 2	NA	NA	ClinVar	Wormbase	30122
NP_001813	NP_497323	NP_083992	E313K	E279K	Pathogenic	Unknown	rs121912798	WBVar00389148	CHN1	chin-1	Duane syndrome type 2	NA	NA	ClinVar	Wormbase	30116
NP_001813	NP_497323	XP_006498620	E313K	E279K	Pathogenic	Unknown	rs121912798	WBVar00389148	CHN1	chin-1	Duane syndrome type 2	NA	NA	ClinVar	Wormbase	30120
NP_001813	NP_497323	XP_017170383	E313K	E279K	Pathogenic	Unknown	rs121912798	WBVar00389148	CHN1	chin-1	Duane syndrome type 2	NA	NA	ClinVar	Wormbase	30114
NP_001813	NP_497323	NP_001106717	E313K	E279K	Pathogenic	Unknown	rs121912798	WBVar00389148	CHN1	chin-1	Duane syndrome type 2	NA	NA	ClinVar	Wormbase	30115
NP_001813	NP_497323	XP_006498623	E313K	E279K	Pathogenic	Unknown	rs121912798	WBVar00801077	CHN1	chin-1	Duane syndrome type 2	NA	NA	ClinVar	Wormbase	30122
NP_001813	NP_497323	XP_006498621	E313K	E279K	Pathogenic	Unknown	rs121912798	WBVar00801077	CHN1	chin-1	Duane syndrome type 2	NA	NA	ClinVar	Wormbase	30121
NP_001813	NP_497323	XP_006498620	E313K	E279K	Pathogenic	Unknown	rs121912798	WBVar00801077	CHN1	chin-1	Duane syndrome type 2	NA	NA	ClinVar	Wormbase	30120
NP_001813	NP_497323	NP_083992	E313K	E279K	Pathogenic	Unknown	rs121912798	WBVar00801077	CHN1	chin-1	Duane syndrome type 2	NA	NA	ClinVar	Wormbase	30116
NP_001813	NP_497323	XP_017170383	E313K	E279K	Pathogenic	Unknown	rs121912798	WBVar00801077	CHN1	chin-1	Duane syndrome type 2	NA	NA	ClinVar	Wormbase	30114
NP_000074	NP_001022060	NP_038519	Y137D	Y71C	Likely pathogenic	Unknown	18011rs-?	WBVar00742833	CLCN1	clh-3	Congenital myotonia, autosomal dominant form;Congenital myotonia, autosomal recessive form	NA	1e-05	ClinVar	Wormbase	267372
NP_000074	NP_001300531	XP_006505539	Y137D	Y103C	Likely pathogenic	Unknown	18011rs-?	WBVar00742833	CLCN1	clh-3	Congenital myotonia, autosomal dominant form;Congenital myotonia, autosomal recessive form	NA	1e-05	ClinVar	Wormbase	267356
NP_000074	NP_001300533	XP_006505540	Y137D	Y133C	Likely pathogenic	Unknown	18011rs-?	WBVar00742833	CLCN1	clh-3	Congenital myotonia, autosomal dominant form;Congenital myotonia, autosomal recessive form	NA	1e-05	ClinVar	Wormbase	267384
NP_000074	NP_001022060	XP_011239501	Y137D	Y71C	Likely pathogenic	Unknown	18011rs-?	WBVar00742833	CLCN1	clh-3	Congenital myotonia, autosomal dominant form;Congenital myotonia, autosomal recessive form	NA	1e-05	ClinVar	Wormbase	267362
NP_000074	NP_001300531	XP_011239501	Y137D	Y103C	Likely pathogenic	Unknown	18011rs-?	WBVar00742833	CLCN1	clh-3	Congenital myotonia, autosomal dominant form;Congenital myotonia, autosomal recessive form	NA	1e-05	ClinVar	Wormbase	267366
NP_000074	NP_001300531	NP_038519	Y137D	Y103C	Likely pathogenic	Unknown	18011rs-?	WBVar00742833	CLCN1	clh-3	Congenital myotonia, autosomal dominant form;Congenital myotonia, autosomal recessive form	NA	1e-05	ClinVar	Wormbase	267376
NP_000074	NP_001300535	XP_006505540	Y137D	Y142C	Likely pathogenic	Unknown	18011rs-?	WBVar00742833	CLCN1	clh-3	Congenital myotonia, autosomal dominant form;Congenital myotonia, autosomal recessive form	NA	1e-05	ClinVar	Wormbase	267379
NP_000074	NP_001300532	NP_038519	Y137D	Y71C	Likely pathogenic	Unknown	18011rs-?	WBVar00742833	CLCN1	clh-3	Congenital myotonia, autosomal dominant form;Congenital myotonia, autosomal recessive form	NA	1e-05	ClinVar	Wormbase	267373
NP_000074	NP_001022060	XP_006505540	Y137D	Y71C	Likely pathogenic	Unknown	18011rs-?	WBVar00742833	CLCN1	clh-3	Congenital myotonia, autosomal dominant form;Congenital myotonia, autosomal recessive form	NA	1e-05	ClinVar	Wormbase	267382
NP_000074	NP_001300535	NP_038519	Y137D	Y142C	Likely pathogenic	Unknown	18011rs-?	WBVar00742833	CLCN1	clh-3	Congenital myotonia, autosomal dominant form;Congenital myotonia, autosomal recessive form	NA	1e-05	ClinVar	Wormbase	267369
NP_000074	NP_001022060	XP_006505539	Y137D	Y71C	Likely pathogenic	Unknown	18011rs-?	WBVar00742833	CLCN1	clh-3	Congenital myotonia, autosomal dominant form;Congenital myotonia, autosomal recessive form	NA	1e-05	ClinVar	Wormbase	267352
NP_000074	NP_001300533	NP_038519	Y137D	Y133C	Likely pathogenic	Unknown	18011rs-?	WBVar00742833	CLCN1	clh-3	Congenital myotonia, autosomal dominant form;Congenital myotonia, autosomal recessive form	NA	1e-05	ClinVar	Wormbase	267374
NP_000074	NP_001300530	XP_011239501	Y137D	Y133C	Likely pathogenic	Unknown	18011rs-?	WBVar00742833	CLCN1	clh-3	Congenital myotonia, autosomal dominant form;Congenital myotonia, autosomal recessive form	NA	1e-05	ClinVar	Wormbase	267365
NP_000074	NP_001300535	XP_011239501	Y137D	Y142C	Likely pathogenic	Unknown	18011rs-?	WBVar00742833	CLCN1	clh-3	Congenital myotonia, autosomal dominant form;Congenital myotonia, autosomal recessive form	NA	1e-05	ClinVar	Wormbase	267359
NP_000074	NP_001300532	XP_006505539	Y137D	Y71C	Likely pathogenic	Unknown	18011rs-?	WBVar00742833	CLCN1	clh-3	Congenital myotonia, autosomal dominant form;Congenital myotonia, autosomal recessive form	NA	1e-05	ClinVar	Wormbase	267353
NP_000074	NP_001300532	XP_006505540	Y137D	Y71C	Likely pathogenic	Unknown	18011rs-?	WBVar00742833	CLCN1	clh-3	Congenital myotonia, autosomal dominant form;Congenital myotonia, autosomal recessive form	NA	1e-05	ClinVar	Wormbase	267383
NP_000074	NP_001300531	XP_006505540	Y137D	Y103C	Likely pathogenic	Unknown	18011rs-?	WBVar00742833	CLCN1	clh-3	Congenital myotonia, autosomal dominant form;Congenital myotonia, autosomal recessive form	NA	1e-05	ClinVar	Wormbase	267386
NP_000074	NP_001300534	XP_006505539	Y137D	Y103C	Likely pathogenic	Unknown	18011rs-?	WBVar00742833	CLCN1	clh-3	Congenital myotonia, autosomal dominant form;Congenital myotonia, autosomal recessive form	NA	1e-05	ClinVar	Wormbase	267350
NP_000074	NP_001300529	XP_011239501	Y137D	Y142C	Likely pathogenic	Unknown	18011rs-?	WBVar00742833	CLCN1	clh-3	Congenital myotonia, autosomal dominant form;Congenital myotonia, autosomal recessive form	NA	1e-05	ClinVar	Wormbase	267361
NP_000074	NP_001300534	XP_011239501	Y137D	Y103C	Likely pathogenic	Unknown	18011rs-?	WBVar00742833	CLCN1	clh-3	Congenital myotonia, autosomal dominant form;Congenital myotonia, autosomal recessive form	NA	1e-05	ClinVar	Wormbase	267360
NP_000074	NP_001300532	XP_011239501	Y137D	Y71C	Likely pathogenic	Unknown	18011rs-?	WBVar00742833	CLCN1	clh-3	Congenital myotonia, autosomal dominant form;Congenital myotonia, autosomal recessive form	NA	1e-05	ClinVar	Wormbase	267363
NP_000074	NP_001300534	NP_038519	Y137D	Y103C	Likely pathogenic	Unknown	18011rs-?	WBVar00742833	CLCN1	clh-3	Congenital myotonia, autosomal dominant form;Congenital myotonia, autosomal recessive form	NA	1e-05	ClinVar	Wormbase	267370
NP_000074	NP_001300530	XP_006505540	Y137D	Y133C	Likely pathogenic	Unknown	18011rs-?	WBVar00742833	CLCN1	clh-3	Congenital myotonia, autosomal dominant form;Congenital myotonia, autosomal recessive form	NA	1e-05	ClinVar	Wormbase	267385
NP_000074	NP_001300529	XP_006505540	Y137D	Y142C	Likely pathogenic	Unknown	18011rs-?	WBVar00742833	CLCN1	clh-3	Congenital myotonia, autosomal dominant form;Congenital myotonia, autosomal recessive form	NA	1e-05	ClinVar	Wormbase	267381
NP_000074	NP_001300534	XP_006505540	Y137D	Y103C	Likely pathogenic	Unknown	18011rs-?	WBVar00742833	CLCN1	clh-3	Congenital myotonia, autosomal dominant form;Congenital myotonia, autosomal recessive form	NA	1e-05	ClinVar	Wormbase	267380
NP_000074	NP_001300530	XP_006505539	Y137D	Y133C	Likely pathogenic	Unknown	18011rs-?	WBVar00742833	CLCN1	clh-3	Congenital myotonia, autosomal dominant form;Congenital myotonia, autosomal recessive form	NA	1e-05	ClinVar	Wormbase	267355
NP_000074	NP_001300533	XP_006505539	Y137D	Y133C	Likely pathogenic	Unknown	18011rs-?	WBVar00742833	CLCN1	clh-3	Congenital myotonia, autosomal dominant form;Congenital myotonia, autosomal recessive form	NA	1e-05	ClinVar	Wormbase	267354
NP_000074	NP_001300535	XP_006505539	Y137D	Y142C	Likely pathogenic	Unknown	18011rs-?	WBVar00742833	CLCN1	clh-3	Congenital myotonia, autosomal dominant form;Congenital myotonia, autosomal recessive form	NA	1e-05	ClinVar	Wormbase	267349
NP_000074	NP_001300530	NP_038519	Y137D	Y133C	Likely pathogenic	Unknown	18011rs-?	WBVar00742833	CLCN1	clh-3	Congenital myotonia, autosomal dominant form;Congenital myotonia, autosomal recessive form	NA	1e-05	ClinVar	Wormbase	267375
NP_000074	NP_001300529	XP_006505539	Y137D	Y142C	Likely pathogenic	Unknown	18011rs-?	WBVar00742833	CLCN1	clh-3	Congenital myotonia, autosomal dominant form;Congenital myotonia, autosomal recessive form	NA	1e-05	ClinVar	Wormbase	267351
NP_000074	NP_001300529	NP_038519	Y137D	Y142C	Likely pathogenic	Unknown	18011rs-?	WBVar00742833	CLCN1	clh-3	Congenital myotonia, autosomal dominant form;Congenital myotonia, autosomal recessive form	NA	1e-05	ClinVar	Wormbase	267371
NP_000074	NP_001300533	XP_011239501	Y137D	Y133C	Likely pathogenic	Unknown	18011rs-?	WBVar00742833	CLCN1	clh-3	Congenital myotonia, autosomal dominant form;Congenital myotonia, autosomal recessive form	NA	1e-05	ClinVar	Wormbase	267364
NP_000074	NP_001022060	NP_038519	A313T	A249V	Pathogenic	Unknown	rs80356692	WBVar00742822	CLCN1	clh-3	Congenital myotonia, autosomal dominant form;Congenital myotonia, autosomal recessive form;Myotonia congenita;not provided	NA	0	ClinVar	Wormbase	267372
NP_000074	NP_001300535	XP_011239501	A313T	A320V	Pathogenic	Unknown	rs80356692	WBVar00742822	CLCN1	clh-3	Congenital myotonia, autosomal dominant form;Congenital myotonia, autosomal recessive form;Myotonia congenita;not provided	NA	0	ClinVar	Wormbase	267359
NP_000074	NP_001300529	XP_006505540	A313T	A320V	Pathogenic	Unknown	rs80356692	WBVar00742822	CLCN1	clh-3	Congenital myotonia, autosomal dominant form;Congenital myotonia, autosomal recessive form;Myotonia congenita;not provided	NA	0	ClinVar	Wormbase	267381
NP_000074	NP_001300529	XP_006505539	A313T	A320V	Pathogenic	Unknown	rs80356692	WBVar00742822	CLCN1	clh-3	Congenital myotonia, autosomal dominant form;Congenital myotonia, autosomal recessive form;Myotonia congenita;not provided	NA	0	ClinVar	Wormbase	267351
NP_000074	NP_001022060	XP_006505539	A313T	A249V	Pathogenic	Unknown	rs80356692	WBVar00742822	CLCN1	clh-3	Congenital myotonia, autosomal dominant form;Congenital myotonia, autosomal recessive form;Myotonia congenita;not provided	NA	0	ClinVar	Wormbase	267352
NP_000074	NP_001300530	NP_038519	A313T	A311V	Pathogenic	Unknown	rs80356692	WBVar00742822	CLCN1	clh-3	Congenital myotonia, autosomal dominant form;Congenital myotonia, autosomal recessive form;Myotonia congenita;not provided	NA	0	ClinVar	Wormbase	267375
NP_000074	NP_001300531	XP_011239501	A313T	A281V	Pathogenic	Unknown	rs80356692	WBVar00742822	CLCN1	clh-3	Congenital myotonia, autosomal dominant form;Congenital myotonia, autosomal recessive form;Myotonia congenita;not provided	NA	0	ClinVar	Wormbase	267366
NP_000074	NP_001022060	XP_006505540	A313T	A249V	Pathogenic	Unknown	rs80356692	WBVar00742822	CLCN1	clh-3	Congenital myotonia, autosomal dominant form;Congenital myotonia, autosomal recessive form;Myotonia congenita;not provided	NA	0	ClinVar	Wormbase	267382
NP_000074	NP_001022060	XP_011239501	A313T	A249V	Pathogenic	Unknown	rs80356692	WBVar00742822	CLCN1	clh-3	Congenital myotonia, autosomal dominant form;Congenital myotonia, autosomal recessive form;Myotonia congenita;not provided	NA	0	ClinVar	Wormbase	267362
NP_000074	NP_001300535	XP_006505539	A313T	A320V	Pathogenic	Unknown	rs80356692	WBVar00742822	CLCN1	clh-3	Congenital myotonia, autosomal dominant form;Congenital myotonia, autosomal recessive form;Myotonia congenita;not provided	NA	0	ClinVar	Wormbase	267349
NP_000074	NP_001300534	NP_038519	A313T	A281V	Pathogenic	Unknown	rs80356692	WBVar00742822	CLCN1	clh-3	Congenital myotonia, autosomal dominant form;Congenital myotonia, autosomal recessive form;Myotonia congenita;not provided	NA	0	ClinVar	Wormbase	267370
NP_000074	NP_001300534	XP_006505540	A313T	A281V	Pathogenic	Unknown	rs80356692	WBVar00742822	CLCN1	clh-3	Congenital myotonia, autosomal dominant form;Congenital myotonia, autosomal recessive form;Myotonia congenita;not provided	NA	0	ClinVar	Wormbase	267380
NP_000074	NP_001300532	XP_006505539	A313T	A249V	Pathogenic	Unknown	rs80356692	WBVar00742822	CLCN1	clh-3	Congenital myotonia, autosomal dominant form;Congenital myotonia, autosomal recessive form;Myotonia congenita;not provided	NA	0	ClinVar	Wormbase	267353
NP_000074	NP_001300532	XP_006505540	A313T	A249V	Pathogenic	Unknown	rs80356692	WBVar00742822	CLCN1	clh-3	Congenital myotonia, autosomal dominant form;Congenital myotonia, autosomal recessive form;Myotonia congenita;not provided	NA	0	ClinVar	Wormbase	267383
NP_000074	NP_001300531	XP_006505539	A313T	A281V	Pathogenic	Unknown	rs80356692	WBVar00742822	CLCN1	clh-3	Congenital myotonia, autosomal dominant form;Congenital myotonia, autosomal recessive form;Myotonia congenita;not provided	NA	0	ClinVar	Wormbase	267356
NP_000074	NP_001300533	XP_006505540	A313T	A311V	Pathogenic	Unknown	rs80356692	WBVar00742822	CLCN1	clh-3	Congenital myotonia, autosomal dominant form;Congenital myotonia, autosomal recessive form;Myotonia congenita;not provided	NA	0	ClinVar	Wormbase	267384
NP_000074	NP_001300534	XP_011239501	A313T	A281V	Pathogenic	Unknown	rs80356692	WBVar00742822	CLCN1	clh-3	Congenital myotonia, autosomal dominant form;Congenital myotonia, autosomal recessive form;Myotonia congenita;not provided	NA	0	ClinVar	Wormbase	267360
NP_000074	NP_001300530	XP_006505540	A313T	A311V	Pathogenic	Unknown	rs80356692	WBVar00742822	CLCN1	clh-3	Congenital myotonia, autosomal dominant form;Congenital myotonia, autosomal recessive form;Myotonia congenita;not provided	NA	0	ClinVar	Wormbase	267385
NP_000074	NP_001300530	XP_006505539	A313T	A311V	Pathogenic	Unknown	rs80356692	WBVar00742822	CLCN1	clh-3	Congenital myotonia, autosomal dominant form;Congenital myotonia, autosomal recessive form;Myotonia congenita;not provided	NA	0	ClinVar	Wormbase	267355
NP_000074	NP_001300533	NP_038519	A313T	A311V	Pathogenic	Unknown	rs80356692	WBVar00742822	CLCN1	clh-3	Congenital myotonia, autosomal dominant form;Congenital myotonia, autosomal recessive form;Myotonia congenita;not provided	NA	0	ClinVar	Wormbase	267374
NP_000074	NP_001300530	XP_011239501	A313T	A311V	Pathogenic	Unknown	rs80356692	WBVar00742822	CLCN1	clh-3	Congenital myotonia, autosomal dominant form;Congenital myotonia, autosomal recessive form;Myotonia congenita;not provided	NA	0	ClinVar	Wormbase	267365
NP_000074	NP_001300532	NP_038519	A313T	A249V	Pathogenic	Unknown	rs80356692	WBVar00742822	CLCN1	clh-3	Congenital myotonia, autosomal dominant form;Congenital myotonia, autosomal recessive form;Myotonia congenita;not provided	NA	0	ClinVar	Wormbase	267373
NP_000074	NP_001300531	NP_038519	A313T	A281V	Pathogenic	Unknown	rs80356692	WBVar00742822	CLCN1	clh-3	Congenital myotonia, autosomal dominant form;Congenital myotonia, autosomal recessive form;Myotonia congenita;not provided	NA	0	ClinVar	Wormbase	267376
NP_000074	NP_001300535	NP_038519	A313T	A320V	Pathogenic	Unknown	rs80356692	WBVar00742822	CLCN1	clh-3	Congenital myotonia, autosomal dominant form;Congenital myotonia, autosomal recessive form;Myotonia congenita;not provided	NA	0	ClinVar	Wormbase	267369
NP_000074	NP_001300535	XP_006505540	A313T	A320V	Pathogenic	Unknown	rs80356692	WBVar00742822	CLCN1	clh-3	Congenital myotonia, autosomal dominant form;Congenital myotonia, autosomal recessive form;Myotonia congenita;not provided	NA	0	ClinVar	Wormbase	267379
NP_000074	NP_001300532	XP_011239501	A313T	A249V	Pathogenic	Unknown	rs80356692	WBVar00742822	CLCN1	clh-3	Congenital myotonia, autosomal dominant form;Congenital myotonia, autosomal recessive form;Myotonia congenita;not provided	NA	0	ClinVar	Wormbase	267363
NP_000074	NP_001300533	XP_011239501	A313T	A311V	Pathogenic	Unknown	rs80356692	WBVar00742822	CLCN1	clh-3	Congenital myotonia, autosomal dominant form;Congenital myotonia, autosomal recessive form;Myotonia congenita;not provided	NA	0	ClinVar	Wormbase	267364
NP_000074	NP_001300529	NP_038519	A313T	A320V	Pathogenic	Unknown	rs80356692	WBVar00742822	CLCN1	clh-3	Congenital myotonia, autosomal dominant form;Congenital myotonia, autosomal recessive form;Myotonia congenita;not provided	NA	0	ClinVar	Wormbase	267371
NP_000074	NP_001300534	XP_006505539	A313T	A281V	Pathogenic	Unknown	rs80356692	WBVar00742822	CLCN1	clh-3	Congenital myotonia, autosomal dominant form;Congenital myotonia, autosomal recessive form;Myotonia congenita;not provided	NA	0	ClinVar	Wormbase	267350
NP_000074	NP_001300533	XP_006505539	A313T	A311V	Pathogenic	Unknown	rs80356692	WBVar00742822	CLCN1	clh-3	Congenital myotonia, autosomal dominant form;Congenital myotonia, autosomal recessive form;Myotonia congenita;not provided	NA	0	ClinVar	Wormbase	267354
NP_000074	NP_001300531	XP_006505540	A313T	A281V	Pathogenic	Unknown	rs80356692	WBVar00742822	CLCN1	clh-3	Congenital myotonia, autosomal dominant form;Congenital myotonia, autosomal recessive form;Myotonia congenita;not provided	NA	0	ClinVar	Wormbase	267386
NP_000074	NP_001300529	XP_011239501	A313T	A320V	Pathogenic	Unknown	rs80356692	WBVar00742822	CLCN1	clh-3	Congenital myotonia, autosomal dominant form;Congenital myotonia, autosomal recessive form;Myotonia congenita;not provided	NA	0	ClinVar	Wormbase	267361
NP_000074	NP_001022373	XP_011239501	R421L	R433C	Likely pathogenic	Unknown	18034rs-?	WBVar00771747	CLCN1	clh-1	not provided	NA	NA	ClinVar	Wormbase	267368
NP_000074	NP_001022373	XP_011239501	R421C	R433C	Likely pathogenic	Unknown	rs756981034	WBVar00771747	CLCN1	clh-1	not provided	NA	2e-05	ClinVar	Wormbase	267368
NP_000074	NP_001022374	XP_006505540	R421L	R433C	Likely pathogenic	Unknown	18034rs-?	WBVar00771747	CLCN1	clh-1	not provided	NA	NA	ClinVar	Wormbase	267387
NP_000074	NP_001022374	XP_006505540	R421C	R433C	Likely pathogenic	Unknown	rs756981034	WBVar00771747	CLCN1	clh-1	not provided	NA	2e-05	ClinVar	Wormbase	267387
NP_000074	NP_001022373	NP_038519	R421L	R433C	Likely pathogenic	Unknown	18034rs-?	WBVar00771747	CLCN1	clh-1	not provided	NA	NA	ClinVar	Wormbase	267378
NP_000074	NP_001022373	NP_038519	R421C	R433C	Likely pathogenic	Unknown	rs756981034	WBVar00771747	CLCN1	clh-1	not provided	NA	2e-05	ClinVar	Wormbase	267378
NP_000074	NP_001022374	NP_038519	R421L	R433C	Likely pathogenic	Unknown	18034rs-?	WBVar00771747	CLCN1	clh-1	not provided	NA	NA	ClinVar	Wormbase	267377
NP_000074	NP_001022374	NP_038519	R421C	R433C	Likely pathogenic	Unknown	rs756981034	WBVar00771747	CLCN1	clh-1	not provided	NA	2e-05	ClinVar	Wormbase	267377
NP_000074	NP_001022373	XP_006505540	R421L	R433C	Likely pathogenic	Unknown	18034rs-?	WBVar00771747	CLCN1	clh-1	not provided	NA	NA	ClinVar	Wormbase	267388
NP_000074	NP_001022373	XP_006505540	R421C	R433C	Likely pathogenic	Unknown	rs756981034	WBVar00771747	CLCN1	clh-1	not provided	NA	2e-05	ClinVar	Wormbase	267388
NP_000074	NP_001022374	XP_006505539	R421L	R433C	Likely pathogenic	Unknown	18034rs-?	WBVar00771747	CLCN1	clh-1	not provided	NA	NA	ClinVar	Wormbase	267357
NP_000074	NP_001022374	XP_006505539	R421C	R433C	Likely pathogenic	Unknown	rs756981034	WBVar00771747	CLCN1	clh-1	not provided	NA	2e-05	ClinVar	Wormbase	267357
NP_000074	NP_001022374	XP_011239501	R421L	R433C	Likely pathogenic	Unknown	18034rs-?	WBVar00771747	CLCN1	clh-1	not provided	NA	NA	ClinVar	Wormbase	267367
NP_000074	NP_001022374	XP_011239501	R421C	R433C	Likely pathogenic	Unknown	rs756981034	WBVar00771747	CLCN1	clh-1	not provided	NA	2e-05	ClinVar	Wormbase	267367
NP_000074	NP_001022373	XP_006505539	R421L	R433C	Likely pathogenic	Unknown	18034rs-?	WBVar00771747	CLCN1	clh-1	not provided	NA	NA	ClinVar	Wormbase	267358
NP_000074	NP_001022373	XP_006505539	R421C	R433C	Likely pathogenic	Unknown	rs756981034	WBVar00771747	CLCN1	clh-1	not provided	NA	2e-05	ClinVar	Wormbase	267358
NP_056201	NP_493966	NP_598734	G516R	G529E	Pathogenic	Unknown	4792rs-?	WBVar00356937	COG4	cogc-4	SAUL-WILSON SYNDROME	NA	NA	ClinVar	Wormbase	290993
NP_056201	NP_493966	NP_001297536	G516R	G529E	Pathogenic	Unknown	4792rs-?	WBVar00356937	COG4	cogc-4	SAUL-WILSON SYNDROME	NA	NA	ClinVar	Wormbase	290990
NP_000080	NP_494879	NP_031769	G769V	G159R	Likely pathogenic	Unknown	78812rs-?	WBVar00364992	COL1A2	col-20	9 conditions	NA	NA	ClinVar	Wormbase	220795
NP_000080	NP_494879	NP_031769	G769C	G159R	Pathogenic	Unknown	78783rs-?	WBVar00364992	COL1A2	col-20	Osteogenesis imperfecta type I;Ehlers-Danlos syndrome, classic type	NA	NA	ClinVar	Wormbase	220795
NP_001836	NP_505709	XP_017168044	G1073D	G157E	Likely pathogenic	Unknown	79073rs-?	WBVar00468918	COL4A1	col-152	Brain small vessel disease 1 with or without ocular anomalies	NA	NA	ClinVar	Wormbase	391901
NP_001836	NP_505709	NP_034061	G1073D	G157E	Likely pathogenic	Unknown	79073rs-?	WBVar00468918	COL4A1	col-152	Brain small vessel disease 1 with or without ocular anomalies	NA	NA	ClinVar	Wormbase	391902
NP_001837	NP_001022663	NP_034062	G857R	G680E	Likely pathogenic	Unknown	rs1555331796	WBVar00849936	COL4A2	emb-9	not provided	NA	NA	ClinVar	Wormbase	73155
NP_001840	NP_502175	XP_006513240	G358W	G132E	Likely pathogenic	Unknown	78372rs-?	WBVar00943751	COL6A2	col-128	Collagen VI-related myopathy	NA	NA	ClinVar	Wormbase	333659
NP_001840	NP_502175	NP_666119	G358W	G132E	Likely pathogenic	Unknown	78372rs-?	WBVar00943751	COL6A2	col-128	Collagen VI-related myopathy	NA	NA	ClinVar	Wormbase	333661
NP_004360	NP_508552	NP_001229937	G1679E	G1450R	Likely pathogenic	Unknown	rs121434553	WBVar01132435	COL6A3	irg-7	Bethlem myopathy 1	NA	NA	ClinVar	Wormbase	267111
NP_004360	NP_001309693	NP_001229937	G1679E	G1453R	Likely pathogenic	Unknown	rs121434553	WBVar01132435	COL6A3	irg-7	Bethlem myopathy 1	NA	NA	ClinVar	Wormbase	267110
NP_000085	NP_500607	XP_006511998	G2287R	G193E	Pathogenic	Unknown	rs121912839	WBVar00423820	COL7A1	col-111	Generalized dominant dystrophic epidermolysis bullosa;Nail disorder, nonsyndromic congenital, 8;Recessive dystrophic epidermolysis bullosa;not provided	NA	NA	ClinVar	Wormbase	374899
NP_000085	NP_500607	NP_031764	G2287R	G193E	Pathogenic	Unknown	rs121912839	WBVar00423820	COL7A1	col-111	Generalized dominant dystrophic epidermolysis bullosa;Nail disorder, nonsyndromic congenital, 8;Recessive dystrophic epidermolysis bullosa;not provided	NA	NA	ClinVar	Wormbase	374901
NP_056512	NP_498513	NP_082254	M128V	M69I	Pathogenic, risk factor	Unknown	rs778094136	WBVar00836499	COQ2	coq-2	Coenzyme Q10 deficiency, primary;Shy-Drager syndrome	NA	NA	ClinVar	Wormbase	66322
NP_056512	NP_871684	NP_082254	M128V	M69I	Pathogenic, risk factor	Unknown	rs778094136	WBVar00836499	COQ2	coq-2	Coenzyme Q10 deficiency, primary;Shy-Drager syndrome	NA	NA	ClinVar	Wormbase	66323
NP_056512	NP_498513	NP_082254	A302V	A243T	Pathogenic	Unknown	rs762616589	WBVar01566804	COQ2	coq-2	Coenzyme Q10 deficiency, primary	NA	NA	ClinVar	Wormbase	66322
NP_064632	NP_498014	XP_006497025	R213Q	R313K	Likely pathogenic	Unknown	rs767584322	WBVar00396811	COQ8A	coq-8	Coenzyme Q10 deficiency, primary, 4	NA	2e-05	ClinVar	Wormbase	239980
NP_064632	NP_498014	XP_006497024	R213Q	R313K	Likely pathogenic	Unknown	rs767584322	WBVar00396811	COQ8A	coq-8	Coenzyme Q10 deficiency, primary, 4	NA	2e-05	ClinVar	Wormbase	239978
NP_064632	NP_498014	XP_006497026	R213Q	R313K	Likely pathogenic	Unknown	rs767584322	WBVar00396811	COQ8A	coq-8	Coenzyme Q10 deficiency, primary, 4	NA	2e-05	ClinVar	Wormbase	239982
NP_064632	NP_498014	NP_001156762	R213Q	R313K	Likely pathogenic	Unknown	rs767584322	WBVar00396811	COQ8A	coq-8	Coenzyme Q10 deficiency, primary, 4	NA	2e-05	ClinVar	Wormbase	239981
NP_064632	NP_498014	NP_075830	R213Q	R313K	Likely pathogenic	Unknown	rs767584322	WBVar00396811	COQ8A	coq-8	Coenzyme Q10 deficiency, primary, 4	NA	2e-05	ClinVar	Wormbase	239983
NP_064632	NP_498014	XP_011237157	R213Q	R313K	Likely pathogenic	Unknown	rs767584322	WBVar00396811	COQ8A	coq-8	Coenzyme Q10 deficiency, primary, 4	NA	2e-05	ClinVar	Wormbase	239979
NP_957705	NP_510822	NP_573502	C152Y	C167S	Pathogenic	Unknown	rs1571848744	WBVar01228773	CRB1	crb-1	Leber congenital amaurosis|Retinal dystrophy	NA	NA	ClinVar	Wormbase	289261
NP_957705	NP_510822	XP_017174564	C152Y	C167S	Pathogenic	Unknown	rs1571848744	WBVar01228773	CRB1	crb-1	Leber congenital amaurosis|Retinal dystrophy	NA	NA	ClinVar	Wormbase	289255
NP_957705	NP_510822	XP_017174560	C152Y	C167S	Pathogenic	Unknown	rs1571848744	WBVar01228773	CRB1	crb-1	Leber congenital amaurosis|Retinal dystrophy	NA	NA	ClinVar	Wormbase	289263
NP_957705	NP_510822	XP_017174565	C152Y	C167S	Pathogenic	Unknown	rs1571848744	WBVar01228773	CRB1	crb-1	Leber congenital amaurosis|Retinal dystrophy	NA	NA	ClinVar	Wormbase	289259
NP_957705	NP_510822	XP_006529286	C152Y	C167S	Pathogenic	Unknown	rs1571848744	WBVar01228773	CRB1	crb-1	Leber congenital amaurosis|Retinal dystrophy	NA	NA	ClinVar	Wormbase	289257
NP_957705	NP_510822	XP_006529287	C152Y	C167S	Pathogenic	Unknown	rs1571848744	WBVar01228773	CRB1	crb-1	Leber congenital amaurosis|Retinal dystrophy	NA	NA	ClinVar	Wormbase	289258
NP_957705	NP_510822	XP_006529284	C152Y	C167S	Pathogenic	Unknown	rs1571848744	WBVar01228773	CRB1	crb-1	Leber congenital amaurosis|Retinal dystrophy	NA	NA	ClinVar	Wormbase	289260
NP_957705	NP_510822	XP_006529280	C152Y	C167S	Pathogenic	Unknown	rs1571848744	WBVar01228773	CRB1	crb-1	Leber congenital amaurosis|Retinal dystrophy	NA	NA	ClinVar	Wormbase	289262
NP_957705	NP_510822	XP_017174558	C152Y	C167S	Pathogenic	Unknown	rs1571848744	WBVar01228773	CRB1	crb-1	Leber congenital amaurosis|Retinal dystrophy	NA	NA	ClinVar	Wormbase	289256
NP_957705	NP_510822	XP_006529286	C325Y	C346Y	Likely pathogenic	Unknown	49194rs-?	WBVar01228765	CRB1	crb-1	Leber congenital amaurosis 8	NA	NA	ClinVar	Wormbase	289257
NP_957705	NP_510822	NP_573502	C325Y	C346Y	Likely pathogenic	Unknown	49194rs-?	WBVar01228765	CRB1	crb-1	Leber congenital amaurosis 8	NA	NA	ClinVar	Wormbase	289261
NP_957705	NP_510822	XP_017174560	C325Y	C346Y	Likely pathogenic	Unknown	49194rs-?	WBVar01228765	CRB1	crb-1	Leber congenital amaurosis 8	NA	NA	ClinVar	Wormbase	289263
NP_957705	NP_510822	XP_006529284	C325Y	C346Y	Likely pathogenic	Unknown	49194rs-?	WBVar01228765	CRB1	crb-1	Leber congenital amaurosis 8	NA	NA	ClinVar	Wormbase	289260
NP_957705	NP_510822	XP_017174564	C325Y	C346Y	Likely pathogenic	Unknown	49194rs-?	WBVar01228765	CRB1	crb-1	Leber congenital amaurosis 8	NA	NA	ClinVar	Wormbase	289255
NP_957705	NP_510822	XP_017174558	C325Y	C346Y	Likely pathogenic	Unknown	49194rs-?	WBVar01228765	CRB1	crb-1	Leber congenital amaurosis 8	NA	NA	ClinVar	Wormbase	289256
NP_957705	NP_510822	XP_006529280	C325Y	C346Y	Likely pathogenic	Unknown	49194rs-?	WBVar01228765	CRB1	crb-1	Leber congenital amaurosis 8	NA	NA	ClinVar	Wormbase	289262
NP_957705	NP_510822	XP_006529287	C325Y	C346Y	Likely pathogenic	Unknown	49194rs-?	WBVar01228765	CRB1	crb-1	Leber congenital amaurosis 8	NA	NA	ClinVar	Wormbase	289258
NP_957705	NP_510822	XP_017174565	C325Y	C346Y	Likely pathogenic	Unknown	49194rs-?	WBVar01228765	CRB1	crb-1	Leber congenital amaurosis 8	NA	NA	ClinVar	Wormbase	289259
NP_004928	NP_872022	XP_011247627	S141F	S143P	Pathogenic/Likely pathogenic	Unknown	rs1436441738	WBVar00371562	CTNS	ctns-1	Ocular cystinosis;Nephropathic cystinosis;Juvenile nephropathic cystinosis	NA	0	ClinVar	Wormbase	6198
NP_004928	NP_495704	XP_006534598	S141F	S143P	Pathogenic/Likely pathogenic	Unknown	rs1436441738	WBVar00371562	CTNS	ctns-1	Ocular cystinosis;Nephropathic cystinosis;Juvenile nephropathic cystinosis	NA	0	ClinVar	Wormbase	6193
NP_004928	NP_495704	XP_006534597	S141F	S143P	Pathogenic/Likely pathogenic	Unknown	rs1436441738	WBVar00371562	CTNS	ctns-1	Ocular cystinosis;Nephropathic cystinosis;Juvenile nephropathic cystinosis	NA	0	ClinVar	Wormbase	6197
NP_004928	NP_495704	XP_011247625	S141F	S143P	Pathogenic/Likely pathogenic	Unknown	rs1436441738	WBVar00371562	CTNS	ctns-1	Ocular cystinosis;Nephropathic cystinosis;Juvenile nephropathic cystinosis	NA	0	ClinVar	Wormbase	6187
NP_004928	NP_872022	XP_006534598	S141F	S143P	Pathogenic/Likely pathogenic	Unknown	rs1436441738	WBVar00371562	CTNS	ctns-1	Ocular cystinosis;Nephropathic cystinosis;Juvenile nephropathic cystinosis	NA	0	ClinVar	Wormbase	6192
NP_004928	NP_495704	XP_011247626	S141F	S143P	Pathogenic/Likely pathogenic	Unknown	rs1436441738	WBVar00371562	CTNS	ctns-1	Ocular cystinosis;Nephropathic cystinosis;Juvenile nephropathic cystinosis	NA	0	ClinVar	Wormbase	6189
NP_004928	NP_495704	XP_006534599	S141F	S143P	Pathogenic/Likely pathogenic	Unknown	rs1436441738	WBVar00371562	CTNS	ctns-1	Ocular cystinosis;Nephropathic cystinosis;Juvenile nephropathic cystinosis	NA	0	ClinVar	Wormbase	6191
NP_004928	NP_495704	XP_006534596	S141F	S143P	Pathogenic/Likely pathogenic	Unknown	rs1436441738	WBVar00371562	CTNS	ctns-1	Ocular cystinosis;Nephropathic cystinosis;Juvenile nephropathic cystinosis	NA	0	ClinVar	Wormbase	6195
NP_004928	NP_495704	NP_112541	S141F	S143P	Pathogenic/Likely pathogenic	Unknown	rs1436441738	WBVar00371562	CTNS	ctns-1	Ocular cystinosis;Nephropathic cystinosis;Juvenile nephropathic cystinosis	NA	0	ClinVar	Wormbase	6201
NP_004928	NP_872022	XP_006534597	S141F	S143P	Pathogenic/Likely pathogenic	Unknown	rs1436441738	WBVar00371562	CTNS	ctns-1	Ocular cystinosis;Nephropathic cystinosis;Juvenile nephropathic cystinosis	NA	0	ClinVar	Wormbase	6196
NP_004928	NP_872022	XP_006534596	S141F	S143P	Pathogenic/Likely pathogenic	Unknown	rs1436441738	WBVar00371562	CTNS	ctns-1	Ocular cystinosis;Nephropathic cystinosis;Juvenile nephropathic cystinosis	NA	0	ClinVar	Wormbase	6194
NP_004928	NP_872022	XP_006534599	S141F	S143P	Pathogenic/Likely pathogenic	Unknown	rs1436441738	WBVar00371562	CTNS	ctns-1	Ocular cystinosis;Nephropathic cystinosis;Juvenile nephropathic cystinosis	NA	0	ClinVar	Wormbase	6190
NP_004928	NP_872022	XP_011247626	S141F	S143P	Pathogenic/Likely pathogenic	Unknown	rs1436441738	WBVar00371562	CTNS	ctns-1	Ocular cystinosis;Nephropathic cystinosis;Juvenile nephropathic cystinosis	NA	0	ClinVar	Wormbase	6188
NP_004928	NP_872022	NP_112541	S141F	S143P	Pathogenic/Likely pathogenic	Unknown	rs1436441738	WBVar00371562	CTNS	ctns-1	Ocular cystinosis;Nephropathic cystinosis;Juvenile nephropathic cystinosis	NA	0	ClinVar	Wormbase	6200
NP_004928	NP_872022	XP_011247625	S141F	S143P	Pathogenic/Likely pathogenic	Unknown	rs1436441738	WBVar00371562	CTNS	ctns-1	Ocular cystinosis;Nephropathic cystinosis;Juvenile nephropathic cystinosis	NA	0	ClinVar	Wormbase	6186
NP_004928	NP_495704	XP_011247627	S141F	S143P	Pathogenic/Likely pathogenic	Unknown	rs1436441738	WBVar00371562	CTNS	ctns-1	Ocular cystinosis;Nephropathic cystinosis;Juvenile nephropathic cystinosis	NA	0	ClinVar	Wormbase	6199
NP_000299	NP_498460	NP_032932	W83R	W52*	Pathogenic	Unknown	rs28934603	WBVar00834582	CTSA	ctsa-4.2	Combined deficiency of sialidase AND beta galactosidase	NA	NA	ClinVar	Wormbase	337095
NP_000299	NP_498460	NP_001033581	W83R	W52*	Pathogenic	Unknown	rs28934603	WBVar00834582	CTSA	ctsa-4.2	Combined deficiency of sialidase AND beta galactosidase	NA	NA	ClinVar	Wormbase	337086
NP_000299	NP_494846	NP_001033581	W83R	W49*	Pathogenic	Unknown	rs28934603	WBVar00727726	CTSA	ctsa-1.1	Combined deficiency of sialidase AND beta galactosidase	NA	NA	ClinVar	Wormbase	337090
NP_000299	NP_494846	NP_032932	W83R	W49*	Pathogenic	Unknown	rs28934603	WBVar00727726	CTSA	ctsa-1.1	Combined deficiency of sialidase AND beta galactosidase	NA	NA	ClinVar	Wormbase	337099
NP_997235	NP_502152	NP_598730	R390L	R359C	Likely pathogenic	Unknown	rs199476201	WBVar00942955	CYP4V2	cyp-31A2	Bietti crystalline corneoretinal dystrophy	NA	NA	ClinVar	Wormbase	122622
NP_997235	NP_503598	NP_598730	P396L	P384S	Pathogenic	Unknown	rs199476202	WBVar00991839	CYP4V2	cyp-32B1	Bietti crystalline corneoretinal dystrophy	NA	0	ClinVar	Wormbase	122615
NP_997235	NP_505490	NP_598730	R465G	R446*	Pathogenic	Unknown	rs144109267	WBVar01037984	CYP4V2	cyp-29A4	not provided	NA	3e-05	ClinVar	Wormbase	122625
NP_997235	NP_496939	NP_598730	R508H	R494K	Pathogenic	Unknown	rs119103284	WBVar00786143	CYP4V2	cyp-37A1	Bietti crystalline corneoretinal dystrophy	NA	4e-05	ClinVar	Wormbase	122624
NP_001340	NP_499089	NP_663482	G377R	G407E	Likely pathogenic	Unknown	rs761230959	WBVar00405461	DARS1	dars-1	not provided	NA	NA	ClinVar	Wormbase	190818
NP_001340	NP_499089	NP_803228	G377R	G407E	Likely pathogenic	Unknown	rs761230959	WBVar00405461	DARS1	dars-1	not provided	NA	NA	ClinVar	Wormbase	190819
NP_835365	NP_001022398	NP_034155	S47R	S30F	Pathogenic	Unknown	rs104894783	WBVar01318713	DCX	rpi-1	Lissencephaly, X-linked;Subcortical laminar heterotopia, X-linked	NA	NA	ClinVar	Wormbase	173147
NP_835365	NP_001022398	NP_001103693	S47R	S30F	Pathogenic	Unknown	rs104894783	WBVar01318713	DCX	rpi-1	Lissencephaly, X-linked;Subcortical laminar heterotopia, X-linked	NA	NA	ClinVar	Wormbase	173138
NP_835365	NP_001022398	NP_001103692	S47R	S30F	Pathogenic	Unknown	rs104894783	WBVar01318713	DCX	rpi-1	Lissencephaly, X-linked;Subcortical laminar heterotopia, X-linked	NA	NA	ClinVar	Wormbase	173150
NP_835365	NP_001022399	NP_001103692	S47R	S30F	Pathogenic	Unknown	rs104894783	WBVar01318713	DCX	rpi-1	Lissencephaly, X-linked;Subcortical laminar heterotopia, X-linked	NA	NA	ClinVar	Wormbase	173151
NP_835365	NP_001022399	NP_034155	S47R	S30F	Pathogenic	Unknown	rs104894783	WBVar01318713	DCX	rpi-1	Lissencephaly, X-linked;Subcortical laminar heterotopia, X-linked	NA	NA	ClinVar	Wormbase	173148
NP_835365	NP_001022398	NP_001103694	S47R	S30F	Pathogenic	Unknown	rs104894783	WBVar01318713	DCX	rpi-1	Lissencephaly, X-linked;Subcortical laminar heterotopia, X-linked	NA	NA	ClinVar	Wormbase	173141
NP_835365	NP_001022398	XP_006528761	S47R	S30F	Pathogenic	Unknown	rs104894783	WBVar01318713	DCX	rpi-1	Lissencephaly, X-linked;Subcortical laminar heterotopia, X-linked	NA	NA	ClinVar	Wormbase	173144
NP_835365	NP_001022399	NP_001103693	S47R	S30F	Pathogenic	Unknown	rs104894783	WBVar01318713	DCX	rpi-1	Lissencephaly, X-linked;Subcortical laminar heterotopia, X-linked	NA	NA	ClinVar	Wormbase	173139
NP_835365	NP_001022399	XP_006528761	S47R	S30F	Pathogenic	Unknown	rs104894783	WBVar01318713	DCX	rpi-1	Lissencephaly, X-linked;Subcortical laminar heterotopia, X-linked	NA	NA	ClinVar	Wormbase	173145
NP_835365	NP_001022399	NP_001103694	S47R	S30F	Pathogenic	Unknown	rs104894783	WBVar01318713	DCX	rpi-1	Lissencephaly, X-linked;Subcortical laminar heterotopia, X-linked	NA	NA	ClinVar	Wormbase	173142
NP_001347	NP_001254859	XP_006527629	R376C	R426C	Pathogenic	Unknown	rs796052231	WBVar00240998	DDX3X	laf-1	Mental retardation, X-linked 102	NA	NA	ClinVar	Wormbase	392738
NP_001347	NP_001254858	XP_006527629	R376C	R361C	Pathogenic	Unknown	rs796052231	WBVar00240998	DDX3X	laf-1	Mental retardation, X-linked 102	NA	NA	ClinVar	Wormbase	392737
NP_001347	NP_001254858	NP_034158	R376C	R361C	Pathogenic	Unknown	rs796052231	WBVar00240998	DDX3X	laf-1	Mental retardation, X-linked 102	NA	NA	ClinVar	Wormbase	392734
NP_001347	NP_001254859	NP_034158	R376C	R426C	Pathogenic	Unknown	rs796052231	WBVar00240998	DDX3X	laf-1	Mental retardation, X-linked 102	NA	NA	ClinVar	Wormbase	392735
NP_001347	NP_001254859	XP_006527629	P568L	P619S	Pathogenic	Unknown	rs1057519430	WBVar00392674	DDX3X	laf-1	Inborn genetic diseases;Mental retardation, X-linked 102	NA	NA	ClinVar	Wormbase	392738
NP_001347	NP_001254859	NP_034158	P568L	P619S	Pathogenic	Unknown	rs1057519430	WBVar00811795	DDX3X	laf-1	Inborn genetic diseases;Mental retardation, X-linked 102	NA	NA	ClinVar	Wormbase	392735
NP_001347	NP_001254858	XP_006527629	P568L	P554S	Pathogenic	Unknown	rs1057519430	WBVar00811795	DDX3X	laf-1	Inborn genetic diseases;Mental retardation, X-linked 102	NA	NA	ClinVar	Wormbase	392737
NP_001347	NP_001254859	NP_034158	P568L	P619S	Pathogenic	Unknown	rs1057519430	WBVar00392674	DDX3X	laf-1	Inborn genetic diseases;Mental retardation, X-linked 102	NA	NA	ClinVar	Wormbase	392735
NP_001347	NP_001254858	NP_034158	P568L	P554S	Pathogenic	Unknown	rs1057519430	WBVar00811795	DDX3X	laf-1	Inborn genetic diseases;Mental retardation, X-linked 102	NA	NA	ClinVar	Wormbase	392734
NP_001347	NP_001254858	XP_006527629	P568L	P554S	Pathogenic	Unknown	rs1057519430	WBVar00392674	DDX3X	laf-1	Inborn genetic diseases;Mental retardation, X-linked 102	NA	NA	ClinVar	Wormbase	392737
NP_001347	NP_001254859	XP_006527629	P568L	P619S	Pathogenic	Unknown	rs1057519430	WBVar00811795	DDX3X	laf-1	Inborn genetic diseases;Mental retardation, X-linked 102	NA	NA	ClinVar	Wormbase	392738
NP_001347	NP_001254858	NP_034158	P568L	P554S	Pathogenic	Unknown	rs1057519430	WBVar00392674	DDX3X	laf-1	Inborn genetic diseases;Mental retardation, X-linked 102	NA	NA	ClinVar	Wormbase	392734
NP_001354	NP_499370	NP_001025478	L321V	L309F	Pathogenic	Unknown	rs2728726	WBVar00858350	DKC1	K01G5.5	Dyskeratosis congenita X-linked	NA	NA	ClinVar	Wormbase	284415
NP_001354	NP_499370	XP_006528086	L321V	L309F	Pathogenic	Unknown	rs2728726	WBVar00858350	DKC1	K01G5.5	Dyskeratosis congenita X-linked	NA	NA	ClinVar	Wormbase	284414
NP_001354	NP_499370	XP_017173977	L321V	L309F	Pathogenic	Unknown	rs2728726	WBVar00858350	DKC1	K01G5.5	Dyskeratosis congenita X-linked	NA	NA	ClinVar	Wormbase	284413
NP_004399	NP_001024332	NP_001288666	P144L	P146L	Likely pathogenic	Unknown	rs1588352395	WBVar00145135	DNM1	dyn-1	Epileptic encephalopathy, early infantile, 31	NA	NA	ClinVar	Wormbase	904
NP_004399	NP_001024331	XP_006497717	P144L	P146L	Likely pathogenic	Unknown	rs1588352395	WBVar00145135	DNM1	dyn-1	Epileptic encephalopathy, early infantile, 31	NA	NA	ClinVar	Wormbase	933
NP_004399	NP_001024331	XP_006497712	P144L	P146L	Likely pathogenic	Unknown	rs1588352395	WBVar00145135	DNM1	dyn-1	Epileptic encephalopathy, early infantile, 31	NA	NA	ClinVar	Wormbase	923
NP_004399	NP_001024331	XP_006497715	P144L	P146L	Likely pathogenic	Unknown	rs1588352395	WBVar00145135	DNM1	dyn-1	Epileptic encephalopathy, early infantile, 31	NA	NA	ClinVar	Wormbase	917
NP_004399	NP_001024331	NP_001288666	P144L	P146L	Likely pathogenic	Unknown	rs1588352395	WBVar00145135	DNM1	dyn-1	Epileptic encephalopathy, early infantile, 31	NA	NA	ClinVar	Wormbase	905
NP_004399	NP_001024332	XP_017170817	P144L	P146L	Likely pathogenic	Unknown	rs1588352395	WBVar00145135	DNM1	dyn-1	Epileptic encephalopathy, early infantile, 31	NA	NA	ClinVar	Wormbase	914
NP_004399	NP_001024331	XP_006497725	P144L	P146L	Likely pathogenic	Unknown	rs1588352395	WBVar00145135	DNM1	dyn-1	Epileptic encephalopathy, early infantile, 31	NA	NA	ClinVar	Wormbase	929
NP_004399	NP_001024331	XP_006497721	P144L	P146L	Likely pathogenic	Unknown	rs1588352395	WBVar00145135	DNM1	dyn-1	Epileptic encephalopathy, early infantile, 31	NA	NA	ClinVar	Wormbase	911
NP_004399	NP_001024331	XP_017170817	P144L	P146L	Likely pathogenic	Unknown	rs1588352395	WBVar00145135	DNM1	dyn-1	Epileptic encephalopathy, early infantile, 31	NA	NA	ClinVar	Wormbase	915
NP_004399	NP_001024331	XP_006497724	P144L	P146L	Likely pathogenic	Unknown	rs1588352395	WBVar00145135	DNM1	dyn-1	Epileptic encephalopathy, early infantile, 31	NA	NA	ClinVar	Wormbase	913
NP_004399	NP_001024331	XP_006497722	P144L	P146L	Likely pathogenic	Unknown	rs1588352395	WBVar00145135	DNM1	dyn-1	Epileptic encephalopathy, early infantile, 31	NA	NA	ClinVar	Wormbase	907
NP_004399	NP_001024332	XP_006497714	P144L	P146L	Likely pathogenic	Unknown	rs1588352395	WBVar00145135	DNM1	dyn-1	Epileptic encephalopathy, early infantile, 31	NA	NA	ClinVar	Wormbase	920
NP_004399	NP_001024331	XP_006497723	P144L	P146L	Likely pathogenic	Unknown	rs1588352395	WBVar00145135	DNM1	dyn-1	Epileptic encephalopathy, early infantile, 31	NA	NA	ClinVar	Wormbase	909
NP_004399	NP_001024332	XP_006497725	P144L	P146L	Likely pathogenic	Unknown	rs1588352395	WBVar00145135	DNM1	dyn-1	Epileptic encephalopathy, early infantile, 31	NA	NA	ClinVar	Wormbase	928
NP_004399	NP_001024332	XP_006497721	P144L	P146L	Likely pathogenic	Unknown	rs1588352395	WBVar00145135	DNM1	dyn-1	Epileptic encephalopathy, early infantile, 31	NA	NA	ClinVar	Wormbase	910
NP_004399	NP_001024331	XP_006497718	P144L	P146L	Likely pathogenic	Unknown	rs1588352395	WBVar00145135	DNM1	dyn-1	Epileptic encephalopathy, early infantile, 31	NA	NA	ClinVar	Wormbase	931
NP_004399	NP_001024332	NP_034195	P144L	P146L	Likely pathogenic	Unknown	rs1588352395	WBVar00145135	DNM1	dyn-1	Epileptic encephalopathy, early infantile, 31	NA	NA	ClinVar	Wormbase	924
NP_004399	NP_001024332	XP_006497715	P144L	P146L	Likely pathogenic	Unknown	rs1588352395	WBVar00145135	DNM1	dyn-1	Epileptic encephalopathy, early infantile, 31	NA	NA	ClinVar	Wormbase	916
NP_004399	NP_001024331	XP_006497716	P144L	P146L	Likely pathogenic	Unknown	rs1588352395	WBVar00145135	DNM1	dyn-1	Epileptic encephalopathy, early infantile, 31	NA	NA	ClinVar	Wormbase	919
NP_004399	NP_001024332	XP_006497712	P144L	P146L	Likely pathogenic	Unknown	rs1588352395	WBVar00145135	DNM1	dyn-1	Epileptic encephalopathy, early infantile, 31	NA	NA	ClinVar	Wormbase	922
NP_004399	NP_001024332	XP_006497718	P144L	P146L	Likely pathogenic	Unknown	rs1588352395	WBVar00145135	DNM1	dyn-1	Epileptic encephalopathy, early infantile, 31	NA	NA	ClinVar	Wormbase	930
NP_004399	NP_001024331	XP_006497714	P144L	P146L	Likely pathogenic	Unknown	rs1588352395	WBVar00145135	DNM1	dyn-1	Epileptic encephalopathy, early infantile, 31	NA	NA	ClinVar	Wormbase	921
NP_004399	NP_001024331	XP_006497713	P144L	P146L	Likely pathogenic	Unknown	rs1588352395	WBVar00145135	DNM1	dyn-1	Epileptic encephalopathy, early infantile, 31	NA	NA	ClinVar	Wormbase	927
NP_004399	NP_001024331	NP_034195	P144L	P146L	Likely pathogenic	Unknown	rs1588352395	WBVar00145135	DNM1	dyn-1	Epileptic encephalopathy, early infantile, 31	NA	NA	ClinVar	Wormbase	925
NP_004399	NP_001024332	XP_006497717	P144L	P146L	Likely pathogenic	Unknown	rs1588352395	WBVar00145135	DNM1	dyn-1	Epileptic encephalopathy, early infantile, 31	NA	NA	ClinVar	Wormbase	932
NP_004399	NP_001024332	XP_006497724	P144L	P146L	Likely pathogenic	Unknown	rs1588352395	WBVar00145135	DNM1	dyn-1	Epileptic encephalopathy, early infantile, 31	NA	NA	ClinVar	Wormbase	912
NP_004399	NP_001024332	XP_006497713	P144L	P146L	Likely pathogenic	Unknown	rs1588352395	WBVar00145135	DNM1	dyn-1	Epileptic encephalopathy, early infantile, 31	NA	NA	ClinVar	Wormbase	926
NP_004399	NP_001024332	XP_006497722	P144L	P146L	Likely pathogenic	Unknown	rs1588352395	WBVar00145135	DNM1	dyn-1	Epileptic encephalopathy, early infantile, 31	NA	NA	ClinVar	Wormbase	906
NP_004399	NP_001024332	XP_006497723	P144L	P146L	Likely pathogenic	Unknown	rs1588352395	WBVar00145135	DNM1	dyn-1	Epileptic encephalopathy, early infantile, 31	NA	NA	ClinVar	Wormbase	908
NP_004399	NP_001024332	XP_006497716	P144L	P146L	Likely pathogenic	Unknown	rs1588352395	WBVar00145135	DNM1	dyn-1	Epileptic encephalopathy, early infantile, 31	NA	NA	ClinVar	Wormbase	918
NP_001367	NP_491363	NP_084514	M3405L	M3348I	Likely pathogenic	Unknown	84942rs-?	WBVar00332384	DYNC1H1	dhc-1	not provided	NA	NA	ClinVar	Wormbase	187066
NP_001367	NP_001317773	NP_084514	M3405L	M2416I	Likely pathogenic	Unknown	84942rs-?	WBVar00332384	DYNC1H1	dhc-1	not provided	NA	NA	ClinVar	Wormbase	187065
NP_001367	NP_491363	NP_084514	G599R	G581E	Likely pathogenic	Unknown	84940rs-?	WBVar00631999	DYNC1H1	dhc-1	not provided	NA	NA	ClinVar	Wormbase	187066
NP_001387	NP_510460	XP_011244400	S346F	S515F	Likely pathogenic	Unknown	rs1555985649	WBVar01210825	DYRK1A	mbk-1	Mental retardation, autosomal dominant 7	NA	NA	ClinVar	Wormbase	382432
NP_001387	NP_510460	XP_011244400	S346P	S515F	Likely pathogenic	Unknown	rs724159951	WBVar01210825	DYRK1A	mbk-1	Absent or delayed speech development;Deeply set eye;Feeding difficulties;Intellectual disability;Microcephaly;Seizures	NA	NA	ClinVar	Wormbase	382432
NP_001387	NP_510460	NP_031916	S346F	S515F	Likely pathogenic	Unknown	rs1555985649	WBVar01210825	DYRK1A	mbk-1	Mental retardation, autosomal dominant 7	NA	NA	ClinVar	Wormbase	382437
NP_001387	NP_510460	NP_031916	S346P	S515F	Likely pathogenic	Unknown	rs724159951	WBVar01210825	DYRK1A	mbk-1	Absent or delayed speech development;Deeply set eye;Feeding difficulties;Intellectual disability;Microcephaly;Seizures	NA	NA	ClinVar	Wormbase	382437
NP_001387	NP_510460	XP_011244398	S346F	S515F	Likely pathogenic	Unknown	rs1555985649	WBVar01210825	DYRK1A	mbk-1	Mental retardation, autosomal dominant 7	NA	NA	ClinVar	Wormbase	382436
NP_001387	NP_510460	XP_011244398	S346P	S515F	Likely pathogenic	Unknown	rs724159951	WBVar01210825	DYRK1A	mbk-1	Absent or delayed speech development;Deeply set eye;Feeding difficulties;Intellectual disability;Microcephaly;Seizures	NA	NA	ClinVar	Wormbase	382436
NP_001387	NP_510460	XP_011244401	S346F	S515F	Likely pathogenic	Unknown	rs1555985649	WBVar01210825	DYRK1A	mbk-1	Mental retardation, autosomal dominant 7	NA	NA	ClinVar	Wormbase	382433
NP_001387	NP_510460	XP_011244401	S346P	S515F	Likely pathogenic	Unknown	rs724159951	WBVar01210825	DYRK1A	mbk-1	Absent or delayed speech development;Deeply set eye;Feeding difficulties;Intellectual disability;Microcephaly;Seizures	NA	NA	ClinVar	Wormbase	382433
NP_001387	NP_510460	XP_011244396	S346F	S515F	Likely pathogenic	Unknown	rs1555985649	WBVar01210825	DYRK1A	mbk-1	Mental retardation, autosomal dominant 7	NA	NA	ClinVar	Wormbase	382434
NP_001387	NP_510460	XP_011244396	S346P	S515F	Likely pathogenic	Unknown	rs724159951	WBVar01210825	DYRK1A	mbk-1	Absent or delayed speech development;Deeply set eye;Feeding difficulties;Intellectual disability;Microcephaly;Seizures	NA	NA	ClinVar	Wormbase	382434
NP_001387	NP_510460	XP_011244397	S346F	S515F	Likely pathogenic	Unknown	rs1555985649	WBVar01210825	DYRK1A	mbk-1	Mental retardation, autosomal dominant 7	NA	NA	ClinVar	Wormbase	382435
NP_001387	NP_510460	XP_011244397	S346P	S515F	Likely pathogenic	Unknown	rs724159951	WBVar01210825	DYRK1A	mbk-1	Absent or delayed speech development;Deeply set eye;Feeding difficulties;Intellectual disability;Microcephaly;Seizures	NA	NA	ClinVar	Wormbase	382435
NP_001387	NP_510460	NP_001106860	S346F	S515F	Likely pathogenic	Unknown	rs1555985649	WBVar01210825	DYRK1A	mbk-1	Mental retardation, autosomal dominant 7	NA	NA	ClinVar	Wormbase	382438
NP_001387	NP_510460	NP_001106860	S346P	S515F	Likely pathogenic	Unknown	rs724159951	WBVar01210825	DYRK1A	mbk-1	Absent or delayed speech development;Deeply set eye;Feeding difficulties;Intellectual disability;Microcephaly;Seizures	NA	NA	ClinVar	Wormbase	382438
NP_001949	NP_498520	NP_031932	V437F	V437I	Likely pathogenic	Unknown	rs1057521655	WBVar00400817	EEF1A2	eef-1A.1	not provided	NA	NA	ClinVar	Wormbase	24192
NP_079033	NP_500555	XP_006498492	G839V	G311E	Likely pathogenic	Unknown	rs1554888939	WBVar00904462	EHMT1	set-21	Chromosome 9q deletion syndrome	NA	NA	ClinVar	Wormbase	270719
NP_079033	NP_500555	XP_006498490	G839V	G311E	Likely pathogenic	Unknown	rs1554888939	WBVar00904462	EHMT1	set-21	Chromosome 9q deletion syndrome	NA	NA	ClinVar	Wormbase	270695
NP_079033	NP_500555	XP_006498486	G839V	G311E	Likely pathogenic	Unknown	rs1554888939	WBVar00904462	EHMT1	set-21	Chromosome 9q deletion syndrome	NA	NA	ClinVar	Wormbase	270731
NP_079033	NP_500555	XP_006498485	G839V	G311E	Likely pathogenic	Unknown	rs1554888939	WBVar00904462	EHMT1	set-21	Chromosome 9q deletion syndrome	NA	NA	ClinVar	Wormbase	270715
NP_079033	NP_500555	NP_766133	G839V	G311E	Likely pathogenic	Unknown	rs1554888939	WBVar00904462	EHMT1	set-21	Chromosome 9q deletion syndrome	NA	NA	ClinVar	Wormbase	270707
NP_079033	NP_500555	XP_006498495	G839V	G311E	Likely pathogenic	Unknown	rs1554888939	WBVar00904462	EHMT1	set-21	Chromosome 9q deletion syndrome	NA	NA	ClinVar	Wormbase	270683
NP_079033	NP_500555	NP_001012536	G839V	G311E	Likely pathogenic	Unknown	rs1554888939	WBVar00904462	EHMT1	set-21	Chromosome 9q deletion syndrome	NA	NA	ClinVar	Wormbase	270703
NP_079033	NP_500555	XP_017174824	G839V	G311E	Likely pathogenic	Unknown	rs1554888939	WBVar00904462	EHMT1	set-21	Chromosome 9q deletion syndrome	NA	NA	ClinVar	Wormbase	270699
NP_079033	NP_500555	XP_017174825	G839V	G311E	Likely pathogenic	Unknown	rs1554888939	WBVar00904462	EHMT1	set-21	Chromosome 9q deletion syndrome	NA	NA	ClinVar	Wormbase	270711
NP_079033	NP_500555	XP_006498493	G839V	G311E	Likely pathogenic	Unknown	rs1554888939	WBVar00904462	EHMT1	set-21	Chromosome 9q deletion syndrome	NA	NA	ClinVar	Wormbase	270687
NP_079033	NP_500555	XP_006498487	G839V	G311E	Likely pathogenic	Unknown	rs1554888939	WBVar00904462	EHMT1	set-21	Chromosome 9q deletion syndrome	NA	NA	ClinVar	Wormbase	270671
NP_079033	NP_500555	NP_001103156	G839V	G311E	Likely pathogenic	Unknown	rs1554888939	WBVar00904462	EHMT1	set-21	Chromosome 9q deletion syndrome	NA	NA	ClinVar	Wormbase	270679
NP_079033	NP_500555	XP_006498488	G839V	G311E	Likely pathogenic	Unknown	rs1554888939	WBVar00904462	EHMT1	set-21	Chromosome 9q deletion syndrome	NA	NA	ClinVar	Wormbase	270675
NP_079033	NP_500555	XP_006498489	G839V	G311E	Likely pathogenic	Unknown	rs1554888939	WBVar00904462	EHMT1	set-21	Chromosome 9q deletion syndrome	NA	NA	ClinVar	Wormbase	270723
NP_001013725	NP_001254371	XP_006499688	P1115L	P1117S	Pathogenic	Unknown	rs774906916	WBVar00779903	EIF2AK4	gcn-2	Familial pulmonary capillary hemangiomatosis	NA	2e-05	ClinVar	Wormbase	320262
NP_001013725	NP_001254371	XP_006499690	P1115L	P1117S	Pathogenic	Unknown	rs774906916	WBVar00779903	EIF2AK4	gcn-2	Familial pulmonary capillary hemangiomatosis	NA	2e-05	ClinVar	Wormbase	320264
NP_001013725	NP_001254371	XP_006499689	P1115L	P1117S	Pathogenic	Unknown	rs774906916	WBVar00779903	EIF2AK4	gcn-2	Familial pulmonary capillary hemangiomatosis	NA	2e-05	ClinVar	Wormbase	320268
NP_001013725	NP_001254370	XP_006499690	P1115L	P1117S	Pathogenic	Unknown	rs774906916	WBVar00779903	EIF2AK4	gcn-2	Familial pulmonary capillary hemangiomatosis	NA	2e-05	ClinVar	Wormbase	320263
NP_001013725	NP_001254371	XP_017174398	P1115L	P1117S	Pathogenic	Unknown	rs774906916	WBVar00779903	EIF2AK4	gcn-2	Familial pulmonary capillary hemangiomatosis	NA	2e-05	ClinVar	Wormbase	320270
NP_001013725	NP_001254371	XP_017174404	P1115L	P1117S	Pathogenic	Unknown	rs774906916	WBVar00779903	EIF2AK4	gcn-2	Familial pulmonary capillary hemangiomatosis	NA	2e-05	ClinVar	Wormbase	320260
NP_001013725	NP_001254370	XP_006499688	P1115L	P1117S	Pathogenic	Unknown	rs774906916	WBVar00779903	EIF2AK4	gcn-2	Familial pulmonary capillary hemangiomatosis	NA	2e-05	ClinVar	Wormbase	320261
NP_001013725	NP_001254371	NP_038747	P1115L	P1117S	Pathogenic	Unknown	rs774906916	WBVar00779903	EIF2AK4	gcn-2	Familial pulmonary capillary hemangiomatosis	NA	2e-05	ClinVar	Wormbase	320266
NP_001013725	NP_001254370	NP_038747	P1115L	P1117S	Pathogenic	Unknown	rs774906916	WBVar00779903	EIF2AK4	gcn-2	Familial pulmonary capillary hemangiomatosis	NA	2e-05	ClinVar	Wormbase	320265
NP_001013725	NP_001254370	NP_001171277	P1115L	P1117S	Pathogenic	Unknown	rs774906916	WBVar00779903	EIF2AK4	gcn-2	Familial pulmonary capillary hemangiomatosis	NA	2e-05	ClinVar	Wormbase	320257
NP_001013725	NP_001254370	XP_017174398	P1115L	P1117S	Pathogenic	Unknown	rs774906916	WBVar00779903	EIF2AK4	gcn-2	Familial pulmonary capillary hemangiomatosis	NA	2e-05	ClinVar	Wormbase	320269
NP_001013725	NP_001254370	XP_006499689	P1115L	P1117S	Pathogenic	Unknown	rs774906916	WBVar00779903	EIF2AK4	gcn-2	Familial pulmonary capillary hemangiomatosis	NA	2e-05	ClinVar	Wormbase	320267
NP_001013725	NP_001254371	NP_001171277	P1115L	P1117S	Pathogenic	Unknown	rs774906916	WBVar00779903	EIF2AK4	gcn-2	Familial pulmonary capillary hemangiomatosis	NA	2e-05	ClinVar	Wormbase	320258
NP_001013725	NP_001254370	XP_017174404	P1115L	P1117S	Pathogenic	Unknown	rs774906916	WBVar00779903	EIF2AK4	gcn-2	Familial pulmonary capillary hemangiomatosis	NA	2e-05	ClinVar	Wormbase	320259
NP_065098	NP_495428	XP_006502713	A87V	A94T	Pathogenic	Unknown	rs113994022	WBVar00741333	EIF2B3	eif-2Bgamma	Leukoencephalopathy with vanishing white matter	NA	9e-05	ClinVar	Wormbase	202515
NP_065098	NP_495428	NP_001104747	A87V	A94T	Pathogenic	Unknown	rs113994022	WBVar00741333	EIF2B3	eif-2Bgamma	Leukoencephalopathy with vanishing white matter	NA	9e-05	ClinVar	Wormbase	202518
NP_065098	NP_495428	NP_780344	A87V	A94T	Pathogenic	Unknown	rs113994022	WBVar00741333	EIF2B3	eif-2Bgamma	Leukoencephalopathy with vanishing white matter	NA	9e-05	ClinVar	Wormbase	202517
NP_065098	NP_495428	XP_006502712	A87V	A94T	Pathogenic	Unknown	rs113994022	WBVar00741333	EIF2B3	eif-2Bgamma	Leukoencephalopathy with vanishing white matter	NA	9e-05	ClinVar	Wormbase	202516
NP_001420	NP_001122711	NP_808489	P2221Q	P1837S	Pathogenic	Unknown	rs28937578	WBVar00406015	EP300	cbp-1	Carcinoma of colon	NA	NA	ClinVar	Wormbase	383610
NP_001420	NP_001122711	XP_006521152	P2221Q	P1837S	Pathogenic	Unknown	rs28937578	WBVar00406015	EP300	cbp-1	Carcinoma of colon	NA	NA	ClinVar	Wormbase	383615
NP_001420	NP_001122711	XP_006521153	P2221Q	P1837S	Pathogenic	Unknown	rs28937578	WBVar00406015	EP300	cbp-1	Carcinoma of colon	NA	NA	ClinVar	Wormbase	383620
NP_001420	NP_001122711	XP_006521154	P2221Q	P1837S	Pathogenic	Unknown	rs28937578	WBVar00406015	EP300	cbp-1	Carcinoma of colon	NA	NA	ClinVar	Wormbase	383625
NP_005226	NP_505028	XP_006495758	E317K	E131K	Likely pathogenic	Unknown	rs267599193	WBVar01027630	ERBB4	nipi-4	Cutaneous melanoma	NA	NA	ClinVar	Wormbase	214872
NP_000391	NP_001348650	NP_031975	A717G	A711T	Pathogenic	Unknown	rs144564120	WBVar00387584	ERCC2	xpd-1	ERCC2-Related Disorders;Mixed Phenotype Acute Leukemia, T/Myeloid, Not Otherwise Specified;not provided;not specified	NA	0.00031	ClinVar	Wormbase	272943
NP_001278232	NP_001343640	XP_006535547	R2402R	R384K	Pathogenic	Unknown	rs587777726	WBVar00430874	FAT4	cdh-5	Hennekam lymphangiectasia-lymphedema syndrome 2	NA	NA	ClinVar	Wormbase	8459
NP_001278232	NP_001294026	XP_006535547	R2402R	R384K	Pathogenic	Unknown	rs587777726	WBVar00430874	FAT4	cdh-5	Hennekam lymphangiectasia-lymphedema syndrome 2	NA	NA	ClinVar	Wormbase	8461
NP_001278232	NP_001294026	NP_899044	R2402R	R384K	Pathogenic	Unknown	rs587777726	WBVar00430874	FAT4	cdh-5	Hennekam lymphangiectasia-lymphedema syndrome 2	NA	NA	ClinVar	Wormbase	8475
NP_001278232	NP_501487	NP_899044	R2402R	R384K	Pathogenic	Unknown	rs587777726	WBVar00430874	FAT4	cdh-5	Hennekam lymphangiectasia-lymphedema syndrome 2	NA	NA	ClinVar	Wormbase	8476
NP_001278232	NP_001343640	NP_899044	R2402R	R384K	Pathogenic	Unknown	rs587777726	WBVar00430874	FAT4	cdh-5	Hennekam lymphangiectasia-lymphedema syndrome 2	NA	NA	ClinVar	Wormbase	8473
NP_001278232	NP_501487	XP_006535547	R2402R	R384K	Pathogenic	Unknown	rs587777726	WBVar00430874	FAT4	cdh-5	Hennekam lymphangiectasia-lymphedema syndrome 2	NA	NA	ClinVar	Wormbase	8462
NP_001278232	NP_001343703	NP_899044	R2402R	R384K	Pathogenic	Unknown	rs587777726	WBVar00430874	FAT4	cdh-5	Hennekam lymphangiectasia-lymphedema syndrome 2	NA	NA	ClinVar	Wormbase	8474
NP_001278232	NP_001343703	XP_006535547	R2402R	R384K	Pathogenic	Unknown	rs587777726	WBVar00430874	FAT4	cdh-5	Hennekam lymphangiectasia-lymphedema syndrome 2	NA	NA	ClinVar	Wormbase	8460
NP_001121100	NP_491004	XP_011242790	P284R	P288S	Pathogenic	Unknown	rs121918192	WBVar00620779	FBP1	fbp-1	Fructose-biphosphatase deficiency	NA	NA	ClinVar	Wormbase	331093
NP_001121100	NP_491004	NP_062268	P284R	P288S	Pathogenic	Unknown	rs121918192	WBVar00620779	FBP1	fbp-1	Fructose-biphosphatase deficiency	NA	NA	ClinVar	Wormbase	331094
NP_077728	NP_502573	XP_017169746	V158M	V147I	Likely pathogenic	Unknown	rs1441084539	WBVar01668831	FDXR	Y62E10A.6	Auditory neuropathy-optic atrophy syndrome	NA	1e-05	ClinVar	Wormbase	135638
NP_077728	NP_502573	XP_006532249	V158M	V147I	Likely pathogenic	Unknown	rs1441084539	WBVar01668831	FDXR	Y62E10A.6	Auditory neuropathy-optic atrophy syndrome	NA	1e-05	ClinVar	Wormbase	135639
NP_077728	NP_502573	NP_032023	V158M	V147I	Likely pathogenic	Unknown	rs1441084539	WBVar01668831	FDXR	Y62E10A.6	Auditory neuropathy-optic atrophy syndrome	NA	1e-05	ClinVar	Wormbase	135637
NP_075598	NP_001300354	XP_011240425	G348R	G492R	Pathogenic	Unknown	rs886037634	WBVar00090379	FGFR1	egl-15	Hypogonadotropic hypogonadism 2 with anosmia;not provided	NA	NA	ClinVar	Wormbase	301736
NP_075598	NP_001300354	XP_011240425	G348E	G492R	Likely pathogenic	Unknown	75605rs-?	WBVar00090379	FGFR1	egl-15	Hypogonadotropic hypogonadism 2 with or without anosmia	NA	NA	ClinVar	Wormbase	301736
NP_075598	NP_001300363	NP_001073378	G348R	G440R	Pathogenic	Unknown	rs886037634	WBVar00090379	FGFR1	egl-15	Hypogonadotropic hypogonadism 2 with anosmia;not provided	NA	NA	ClinVar	Wormbase	301600
NP_075598	NP_001300363	NP_001073378	G348E	G440R	Likely pathogenic	Unknown	75605rs-?	WBVar00090379	FGFR1	egl-15	Hypogonadotropic hypogonadism 2 with or without anosmia	NA	NA	ClinVar	Wormbase	301600
NP_075598	NP_001300354	XP_006509075	G348R	G492E	Pathogenic	Unknown	rs886037634	WBVar00090381	FGFR1	egl-15	Hypogonadotropic hypogonadism 2 with anosmia;not provided	NA	NA	ClinVar	Wormbase	301582
NP_075598	NP_001300354	XP_006509075	G348E	G492E	Likely pathogenic	Unknown	75605rs-?	WBVar00090381	FGFR1	egl-15	Hypogonadotropic hypogonadism 2 with or without anosmia	NA	NA	ClinVar	Wormbase	301582
NP_075598	NP_001024723	XP_006509073	G348R	G440R	Pathogenic	Unknown	rs886037634	WBVar00090379	FGFR1	egl-15	Hypogonadotropic hypogonadism 2 with anosmia;not provided	NA	NA	ClinVar	Wormbase	301653
NP_075598	NP_001024723	XP_006509073	G348E	G440R	Likely pathogenic	Unknown	75605rs-?	WBVar00090379	FGFR1	egl-15	Hypogonadotropic hypogonadism 2 with or without anosmia	NA	NA	ClinVar	Wormbase	301653
NP_075598	NP_001300354	XP_011240424	G348R	G492R	Pathogenic	Unknown	rs886037634	WBVar00090379	FGFR1	egl-15	Hypogonadotropic hypogonadism 2 with anosmia;not provided	NA	NA	ClinVar	Wormbase	301670
NP_075598	NP_001300354	XP_011240424	G348E	G492R	Likely pathogenic	Unknown	75605rs-?	WBVar00090379	FGFR1	egl-15	Hypogonadotropic hypogonadism 2 with or without anosmia	NA	NA	ClinVar	Wormbase	301670
NP_075598	NP_001024724	XP_006509073	G348R	G492E	Pathogenic	Unknown	rs886037634	WBVar00090381	FGFR1	egl-15	Hypogonadotropic hypogonadism 2 with anosmia;not provided	NA	NA	ClinVar	Wormbase	301645
NP_075598	NP_001024724	XP_006509073	G348E	G492E	Likely pathogenic	Unknown	75605rs-?	WBVar00090381	FGFR1	egl-15	Hypogonadotropic hypogonadism 2 with or without anosmia	NA	NA	ClinVar	Wormbase	301645
NP_075598	NP_001300358	XP_006509076	G348R	G440R	Pathogenic	Unknown	rs886037634	WBVar00090379	FGFR1	egl-15	Hypogonadotropic hypogonadism 2 with anosmia;not provided	NA	NA	ClinVar	Wormbase	301633
NP_075598	NP_001300358	XP_006509076	G348E	G440R	Likely pathogenic	Unknown	75605rs-?	WBVar00090379	FGFR1	egl-15	Hypogonadotropic hypogonadism 2 with or without anosmia	NA	NA	ClinVar	Wormbase	301633
NP_075598	NP_001024724	XP_006509076	G348R	G492R	Pathogenic	Unknown	rs886037634	WBVar00090379	FGFR1	egl-15	Hypogonadotropic hypogonadism 2 with anosmia;not provided	NA	NA	ClinVar	Wormbase	301623
NP_075598	NP_001024724	XP_006509076	G348E	G492R	Likely pathogenic	Unknown	75605rs-?	WBVar00090379	FGFR1	egl-15	Hypogonadotropic hypogonadism 2 with or without anosmia	NA	NA	ClinVar	Wormbase	301623
NP_075598	NP_001024724	XP_006509073	G348R	G492R	Pathogenic	Unknown	rs886037634	WBVar00090379	FGFR1	egl-15	Hypogonadotropic hypogonadism 2 with anosmia;not provided	NA	NA	ClinVar	Wormbase	301645
NP_075598	NP_001024724	XP_006509073	G348E	G492R	Likely pathogenic	Unknown	75605rs-?	WBVar00090379	FGFR1	egl-15	Hypogonadotropic hypogonadism 2 with or without anosmia	NA	NA	ClinVar	Wormbase	301645
NP_075598	NP_001300363	XP_006509073	G348R	G440R	Pathogenic	Unknown	rs886037634	WBVar00090379	FGFR1	egl-15	Hypogonadotropic hypogonadism 2 with anosmia;not provided	NA	NA	ClinVar	Wormbase	301644
NP_075598	NP_001300363	XP_006509073	G348E	G440R	Likely pathogenic	Unknown	75605rs-?	WBVar00090379	FGFR1	egl-15	Hypogonadotropic hypogonadism 2 with or without anosmia	NA	NA	ClinVar	Wormbase	301644
NP_075598	NP_001300354	XP_011240424	G348R	G492E	Pathogenic	Unknown	rs886037634	WBVar00090381	FGFR1	egl-15	Hypogonadotropic hypogonadism 2 with anosmia;not provided	NA	NA	ClinVar	Wormbase	301670
NP_075598	NP_001300354	XP_011240424	G348E	G492E	Likely pathogenic	Unknown	75605rs-?	WBVar00090381	FGFR1	egl-15	Hypogonadotropic hypogonadism 2 with or without anosmia	NA	NA	ClinVar	Wormbase	301670
NP_075598	NP_001300354	NP_034336	G348R	G492E	Pathogenic	Unknown	rs886037634	WBVar00090381	FGFR1	egl-15	Hypogonadotropic hypogonadism 2 with anosmia;not provided	NA	NA	ClinVar	Wormbase	301692
NP_075598	NP_001300354	NP_034336	G348E	G492E	Likely pathogenic	Unknown	75605rs-?	WBVar00090381	FGFR1	egl-15	Hypogonadotropic hypogonadism 2 with or without anosmia	NA	NA	ClinVar	Wormbase	301692
NP_075598	NP_001300363	NP_001073378	G348R	G440E	Pathogenic	Unknown	rs886037634	WBVar00090381	FGFR1	egl-15	Hypogonadotropic hypogonadism 2 with anosmia;not provided	NA	NA	ClinVar	Wormbase	301600
NP_075598	NP_001300363	NP_001073378	G348E	G440E	Likely pathogenic	Unknown	75605rs-?	WBVar00090381	FGFR1	egl-15	Hypogonadotropic hypogonadism 2 with or without anosmia	NA	NA	ClinVar	Wormbase	301600
NP_075598	NP_001300360	XP_011240425	G348R	G440R	Pathogenic	Unknown	rs886037634	WBVar00090379	FGFR1	egl-15	Hypogonadotropic hypogonadism 2 with anosmia;not provided	NA	NA	ClinVar	Wormbase	301740
NP_075598	NP_001300360	XP_011240425	G348E	G440R	Likely pathogenic	Unknown	75605rs-?	WBVar00090379	FGFR1	egl-15	Hypogonadotropic hypogonadism 2 with or without anosmia	NA	NA	ClinVar	Wormbase	301740
NP_075598	NP_001300354	XP_006509073	G348R	G492R	Pathogenic	Unknown	rs886037634	WBVar00090379	FGFR1	egl-15	Hypogonadotropic hypogonadism 2 with anosmia;not provided	NA	NA	ClinVar	Wormbase	301648
NP_075598	NP_001300354	XP_006509073	G348E	G492R	Likely pathogenic	Unknown	75605rs-?	WBVar00090379	FGFR1	egl-15	Hypogonadotropic hypogonadism 2 with or without anosmia	NA	NA	ClinVar	Wormbase	301648
NP_075598	NP_001300360	NP_001073377	G348R	G440R	Pathogenic	Unknown	rs886037634	WBVar00090379	FGFR1	egl-15	Hypogonadotropic hypogonadism 2 with anosmia;not provided	NA	NA	ClinVar	Wormbase	301718
NP_075598	NP_001300360	NP_001073377	G348E	G440R	Likely pathogenic	Unknown	75605rs-?	WBVar00090379	FGFR1	egl-15	Hypogonadotropic hypogonadism 2 with or without anosmia	NA	NA	ClinVar	Wormbase	301718
NP_075598	NP_001300357	XP_011240424	G348R	G492E	Pathogenic	Unknown	rs886037634	WBVar00090381	FGFR1	egl-15	Hypogonadotropic hypogonadism 2 with anosmia;not provided	NA	NA	ClinVar	Wormbase	301676
NP_075598	NP_001300357	XP_011240424	G348E	G492E	Likely pathogenic	Unknown	75605rs-?	WBVar00090381	FGFR1	egl-15	Hypogonadotropic hypogonadism 2 with or without anosmia	NA	NA	ClinVar	Wormbase	301676
NP_075598	NP_001300363	XP_011240422	G348R	G440E	Pathogenic	Unknown	rs886037634	WBVar00090381	FGFR1	egl-15	Hypogonadotropic hypogonadism 2 with anosmia;not provided	NA	NA	ClinVar	Wormbase	301534
NP_075598	NP_001300363	XP_011240422	G348E	G440E	Likely pathogenic	Unknown	75605rs-?	WBVar00090381	FGFR1	egl-15	Hypogonadotropic hypogonadism 2 with or without anosmia	NA	NA	ClinVar	Wormbase	301534
NP_075598	NP_001300357	NP_034336	G348R	G492R	Pathogenic	Unknown	rs886037634	WBVar00090379	FGFR1	egl-15	Hypogonadotropic hypogonadism 2 with anosmia;not provided	NA	NA	ClinVar	Wormbase	301698
NP_075598	NP_001300357	NP_034336	G348E	G492R	Likely pathogenic	Unknown	75605rs-?	WBVar00090379	FGFR1	egl-15	Hypogonadotropic hypogonadism 2 with or without anosmia	NA	NA	ClinVar	Wormbase	301698
NP_075598	NP_001024723	XP_011240422	G348R	G440R	Pathogenic	Unknown	rs886037634	WBVar00090379	FGFR1	egl-15	Hypogonadotropic hypogonadism 2 with anosmia;not provided	NA	NA	ClinVar	Wormbase	301543
NP_075598	NP_001024723	XP_011240422	G348E	G440R	Likely pathogenic	Unknown	75605rs-?	WBVar00090379	FGFR1	egl-15	Hypogonadotropic hypogonadism 2 with or without anosmia	NA	NA	ClinVar	Wormbase	301543
NP_075598	NP_001300361	NP_001073378	G348R	G440R	Pathogenic	Unknown	rs886037634	WBVar00090379	FGFR1	egl-15	Hypogonadotropic hypogonadism 2 with anosmia;not provided	NA	NA	ClinVar	Wormbase	301598
NP_075598	NP_001300361	NP_001073378	G348E	G440R	Likely pathogenic	Unknown	75605rs-?	WBVar00090379	FGFR1	egl-15	Hypogonadotropic hypogonadism 2 with or without anosmia	NA	NA	ClinVar	Wormbase	301598
NP_075598	NP_001300360	XP_011240422	G348R	G440R	Pathogenic	Unknown	rs886037634	WBVar00090379	FGFR1	egl-15	Hypogonadotropic hypogonadism 2 with anosmia;not provided	NA	NA	ClinVar	Wormbase	301542
NP_075598	NP_001300360	XP_011240422	G348E	G440R	Likely pathogenic	Unknown	75605rs-?	WBVar00090379	FGFR1	egl-15	Hypogonadotropic hypogonadism 2 with or without anosmia	NA	NA	ClinVar	Wormbase	301542
NP_075598	NP_001024724	NP_001073377	G348R	G492R	Pathogenic	Unknown	rs886037634	WBVar00090379	FGFR1	egl-15	Hypogonadotropic hypogonadism 2 with anosmia;not provided	NA	NA	ClinVar	Wormbase	301711
NP_075598	NP_001024724	NP_001073377	G348E	G492R	Likely pathogenic	Unknown	75605rs-?	WBVar00090379	FGFR1	egl-15	Hypogonadotropic hypogonadism 2 with or without anosmia	NA	NA	ClinVar	Wormbase	301711
NP_075598	NP_001024724	XP_006509076	G348R	G492E	Pathogenic	Unknown	rs886037634	WBVar00090381	FGFR1	egl-15	Hypogonadotropic hypogonadism 2 with anosmia;not provided	NA	NA	ClinVar	Wormbase	301623
NP_075598	NP_001024724	XP_006509076	G348E	G492E	Likely pathogenic	Unknown	75605rs-?	WBVar00090381	FGFR1	egl-15	Hypogonadotropic hypogonadism 2 with or without anosmia	NA	NA	ClinVar	Wormbase	301623
NP_075598	NP_001300359	XP_011240423	G348R	G440R	Pathogenic	Unknown	rs886037634	WBVar00090379	FGFR1	egl-15	Hypogonadotropic hypogonadism 2 with anosmia;not provided	NA	NA	ClinVar	Wormbase	301568
NP_075598	NP_001300359	XP_011240423	G348E	G440R	Likely pathogenic	Unknown	75605rs-?	WBVar00090379	FGFR1	egl-15	Hypogonadotropic hypogonadism 2 with or without anosmia	NA	NA	ClinVar	Wormbase	301568
NP_075598	NP_001300354	XP_011240425	G348R	G492E	Pathogenic	Unknown	rs886037634	WBVar00090381	FGFR1	egl-15	Hypogonadotropic hypogonadism 2 with anosmia;not provided	NA	NA	ClinVar	Wormbase	301736
NP_075598	NP_001300354	XP_011240425	G348E	G492E	Likely pathogenic	Unknown	75605rs-?	WBVar00090381	FGFR1	egl-15	Hypogonadotropic hypogonadism 2 with or without anosmia	NA	NA	ClinVar	Wormbase	301736
NP_075598	NP_001300354	XP_011240423	G348R	G492R	Pathogenic	Unknown	rs886037634	WBVar00090379	FGFR1	egl-15	Hypogonadotropic hypogonadism 2 with anosmia;not provided	NA	NA	ClinVar	Wormbase	301560
NP_075598	NP_001300354	XP_011240423	G348E	G492R	Likely pathogenic	Unknown	75605rs-?	WBVar00090379	FGFR1	egl-15	Hypogonadotropic hypogonadism 2 with or without anosmia	NA	NA	ClinVar	Wormbase	301560
NP_075598	NP_001300363	XP_011240425	G348R	G440E	Pathogenic	Unknown	rs886037634	WBVar00090381	FGFR1	egl-15	Hypogonadotropic hypogonadism 2 with anosmia;not provided	NA	NA	ClinVar	Wormbase	301732
NP_075598	NP_001300363	XP_011240425	G348E	G440E	Likely pathogenic	Unknown	75605rs-?	WBVar00090381	FGFR1	egl-15	Hypogonadotropic hypogonadism 2 with or without anosmia	NA	NA	ClinVar	Wormbase	301732
NP_075598	NP_001300357	XP_011240425	G348R	G492E	Pathogenic	Unknown	rs886037634	WBVar00090381	FGFR1	egl-15	Hypogonadotropic hypogonadism 2 with anosmia;not provided	NA	NA	ClinVar	Wormbase	301742
NP_075598	NP_001300357	XP_011240425	G348E	G492E	Likely pathogenic	Unknown	75605rs-?	WBVar00090381	FGFR1	egl-15	Hypogonadotropic hypogonadism 2 with or without anosmia	NA	NA	ClinVar	Wormbase	301742
NP_075598	NP_001300363	XP_011240422	G348R	G440R	Pathogenic	Unknown	rs886037634	WBVar00090379	FGFR1	egl-15	Hypogonadotropic hypogonadism 2 with anosmia;not provided	NA	NA	ClinVar	Wormbase	301534
NP_075598	NP_001300363	XP_011240422	G348E	G440R	Likely pathogenic	Unknown	75605rs-?	WBVar00090379	FGFR1	egl-15	Hypogonadotropic hypogonadism 2 with or without anosmia	NA	NA	ClinVar	Wormbase	301534
NP_075598	NP_001300361	NP_034336	G348R	G440E	Pathogenic	Unknown	rs886037634	WBVar00090381	FGFR1	egl-15	Hypogonadotropic hypogonadism 2 with anosmia;not provided	NA	NA	ClinVar	Wormbase	301686
NP_075598	NP_001300361	NP_034336	G348E	G440E	Likely pathogenic	Unknown	75605rs-?	WBVar00090381	FGFR1	egl-15	Hypogonadotropic hypogonadism 2 with or without anosmia	NA	NA	ClinVar	Wormbase	301686
NP_075598	NP_001300357	XP_006509076	G348R	G492R	Pathogenic	Unknown	rs886037634	WBVar00090379	FGFR1	egl-15	Hypogonadotropic hypogonadism 2 with anosmia;not provided	NA	NA	ClinVar	Wormbase	301632
NP_075598	NP_001300357	XP_006509076	G348E	G492R	Likely pathogenic	Unknown	75605rs-?	WBVar00090379	FGFR1	egl-15	Hypogonadotropic hypogonadism 2 with or without anosmia	NA	NA	ClinVar	Wormbase	301632
NP_075598	NP_001300364	XP_006509073	G348R	G440R	Pathogenic	Unknown	rs886037634	WBVar00090379	FGFR1	egl-15	Hypogonadotropic hypogonadism 2 with anosmia;not provided	NA	NA	ClinVar	Wormbase	301646
NP_075598	NP_001300364	XP_006509073	G348E	G440R	Likely pathogenic	Unknown	75605rs-?	WBVar00090379	FGFR1	egl-15	Hypogonadotropic hypogonadism 2 with or without anosmia	NA	NA	ClinVar	Wormbase	301646
NP_075598	NP_001300358	XP_011240422	G348R	G440E	Pathogenic	Unknown	rs886037634	WBVar00090381	FGFR1	egl-15	Hypogonadotropic hypogonadism 2 with anosmia;not provided	NA	NA	ClinVar	Wormbase	301545
NP_075598	NP_001300358	XP_011240422	G348E	G440E	Likely pathogenic	Unknown	75605rs-?	WBVar00090381	FGFR1	egl-15	Hypogonadotropic hypogonadism 2 with or without anosmia	NA	NA	ClinVar	Wormbase	301545
NP_075598	NP_001024724	NP_001073377	G348R	G492E	Pathogenic	Unknown	rs886037634	WBVar00090381	FGFR1	egl-15	Hypogonadotropic hypogonadism 2 with anosmia;not provided	NA	NA	ClinVar	Wormbase	301711
NP_075598	NP_001024724	NP_001073377	G348E	G492E	Likely pathogenic	Unknown	75605rs-?	WBVar00090381	FGFR1	egl-15	Hypogonadotropic hypogonadism 2 with or without anosmia	NA	NA	ClinVar	Wormbase	301711
NP_075598	NP_001300358	XP_011240423	G348R	G440E	Pathogenic	Unknown	rs886037634	WBVar00090381	FGFR1	egl-15	Hypogonadotropic hypogonadism 2 with anosmia;not provided	NA	NA	ClinVar	Wormbase	301567
NP_075598	NP_001300358	XP_011240423	G348E	G440E	Likely pathogenic	Unknown	75605rs-?	WBVar00090381	FGFR1	egl-15	Hypogonadotropic hypogonadism 2 with or without anosmia	NA	NA	ClinVar	Wormbase	301567
NP_075598	NP_001024725	XP_011240422	G348R	G492R	Pathogenic	Unknown	rs886037634	WBVar00090379	FGFR1	egl-15	Hypogonadotropic hypogonadism 2 with anosmia;not provided	NA	NA	ClinVar	Wormbase	301539
NP_075598	NP_001024725	XP_011240422	G348E	G492R	Likely pathogenic	Unknown	75605rs-?	WBVar00090379	FGFR1	egl-15	Hypogonadotropic hypogonadism 2 with or without anosmia	NA	NA	ClinVar	Wormbase	301539
NP_075598	NP_001300360	XP_011240423	G348R	G440E	Pathogenic	Unknown	rs886037634	WBVar00090381	FGFR1	egl-15	Hypogonadotropic hypogonadism 2 with anosmia;not provided	NA	NA	ClinVar	Wormbase	301564
NP_075598	NP_001300360	XP_011240423	G348E	G440E	Likely pathogenic	Unknown	75605rs-?	WBVar00090381	FGFR1	egl-15	Hypogonadotropic hypogonadism 2 with or without anosmia	NA	NA	ClinVar	Wormbase	301564
NP_075598	NP_001300354	NP_034336	G348R	G492R	Pathogenic	Unknown	rs886037634	WBVar00090379	FGFR1	egl-15	Hypogonadotropic hypogonadism 2 with anosmia;not provided	NA	NA	ClinVar	Wormbase	301692
NP_075598	NP_001300354	NP_034336	G348E	G492R	Likely pathogenic	Unknown	75605rs-?	WBVar00090379	FGFR1	egl-15	Hypogonadotropic hypogonadism 2 with or without anosmia	NA	NA	ClinVar	Wormbase	301692
NP_075598	NP_001300363	XP_006509075	G348R	G440E	Pathogenic	Unknown	rs886037634	WBVar00090381	FGFR1	egl-15	Hypogonadotropic hypogonadism 2 with anosmia;not provided	NA	NA	ClinVar	Wormbase	301578
NP_075598	NP_001300363	XP_006509075	G348E	G440E	Likely pathogenic	Unknown	75605rs-?	WBVar00090381	FGFR1	egl-15	Hypogonadotropic hypogonadism 2 with or without anosmia	NA	NA	ClinVar	Wormbase	301578
NP_075598	NP_001300354	XP_011240423	G348R	G492E	Pathogenic	Unknown	rs886037634	WBVar00090381	FGFR1	egl-15	Hypogonadotropic hypogonadism 2 with anosmia;not provided	NA	NA	ClinVar	Wormbase	301560
NP_075598	NP_001300354	XP_011240423	G348E	G492E	Likely pathogenic	Unknown	75605rs-?	WBVar00090381	FGFR1	egl-15	Hypogonadotropic hypogonadism 2 with or without anosmia	NA	NA	ClinVar	Wormbase	301560
NP_075598	NP_001300354	XP_006509073	G348R	G492E	Pathogenic	Unknown	rs886037634	WBVar00090381	FGFR1	egl-15	Hypogonadotropic hypogonadism 2 with anosmia;not provided	NA	NA	ClinVar	Wormbase	301648
NP_075598	NP_001300354	XP_006509073	G348E	G492E	Likely pathogenic	Unknown	75605rs-?	WBVar00090381	FGFR1	egl-15	Hypogonadotropic hypogonadism 2 with or without anosmia	NA	NA	ClinVar	Wormbase	301648
NP_075598	NP_001300364	NP_034336	G348R	G440E	Pathogenic	Unknown	rs886037634	WBVar00090381	FGFR1	egl-15	Hypogonadotropic hypogonadism 2 with anosmia;not provided	NA	NA	ClinVar	Wormbase	301690
NP_075598	NP_001300364	NP_034336	G348E	G440E	Likely pathogenic	Unknown	75605rs-?	WBVar00090381	FGFR1	egl-15	Hypogonadotropic hypogonadism 2 with or without anosmia	NA	NA	ClinVar	Wormbase	301690
NP_075598	NP_001300357	XP_011240425	G348R	G492R	Pathogenic	Unknown	rs886037634	WBVar00090379	FGFR1	egl-15	Hypogonadotropic hypogonadism 2 with anosmia;not provided	NA	NA	ClinVar	Wormbase	301742
NP_075598	NP_001300357	XP_011240425	G348E	G492R	Likely pathogenic	Unknown	75605rs-?	WBVar00090379	FGFR1	egl-15	Hypogonadotropic hypogonadism 2 with or without anosmia	NA	NA	ClinVar	Wormbase	301742
NP_075598	NP_001300364	XP_011240425	G348R	G440R	Pathogenic	Unknown	rs886037634	WBVar00090379	FGFR1	egl-15	Hypogonadotropic hypogonadism 2 with anosmia;not provided	NA	NA	ClinVar	Wormbase	301734
NP_075598	NP_001300364	XP_011240425	G348E	G440R	Likely pathogenic	Unknown	75605rs-?	WBVar00090379	FGFR1	egl-15	Hypogonadotropic hypogonadism 2 with or without anosmia	NA	NA	ClinVar	Wormbase	301734
NP_075598	NP_001300357	NP_001073378	G348R	G492E	Pathogenic	Unknown	rs886037634	WBVar00090381	FGFR1	egl-15	Hypogonadotropic hypogonadism 2 with anosmia;not provided	NA	NA	ClinVar	Wormbase	301610
NP_075598	NP_001300357	NP_001073378	G348E	G492E	Likely pathogenic	Unknown	75605rs-?	WBVar00090381	FGFR1	egl-15	Hypogonadotropic hypogonadism 2 with or without anosmia	NA	NA	ClinVar	Wormbase	301610
NP_075598	NP_001300361	XP_006509076	G348R	G440R	Pathogenic	Unknown	rs886037634	WBVar00090379	FGFR1	egl-15	Hypogonadotropic hypogonadism 2 with anosmia;not provided	NA	NA	ClinVar	Wormbase	301620
NP_075598	NP_001300361	XP_006509076	G348E	G440R	Likely pathogenic	Unknown	75605rs-?	WBVar00090379	FGFR1	egl-15	Hypogonadotropic hypogonadism 2 with or without anosmia	NA	NA	ClinVar	Wormbase	301620
NP_075598	NP_001300357	NP_001073377	G348R	G492E	Pathogenic	Unknown	rs886037634	WBVar00090381	FGFR1	egl-15	Hypogonadotropic hypogonadism 2 with anosmia;not provided	NA	NA	ClinVar	Wormbase	301720
NP_075598	NP_001300357	NP_001073377	G348E	G492E	Likely pathogenic	Unknown	75605rs-?	WBVar00090381	FGFR1	egl-15	Hypogonadotropic hypogonadism 2 with or without anosmia	NA	NA	ClinVar	Wormbase	301720
NP_075598	NP_001300358	XP_006509073	G348R	G440E	Pathogenic	Unknown	rs886037634	WBVar00090381	FGFR1	egl-15	Hypogonadotropic hypogonadism 2 with anosmia;not provided	NA	NA	ClinVar	Wormbase	301655
NP_075598	NP_001300358	XP_006509073	G348E	G440E	Likely pathogenic	Unknown	75605rs-?	WBVar00090381	FGFR1	egl-15	Hypogonadotropic hypogonadism 2 with or without anosmia	NA	NA	ClinVar	Wormbase	301655
NP_075598	NP_001300364	XP_011240425	G348R	G440E	Pathogenic	Unknown	rs886037634	WBVar00090381	FGFR1	egl-15	Hypogonadotropic hypogonadism 2 with anosmia;not provided	NA	NA	ClinVar	Wormbase	301734
NP_075598	NP_001300364	XP_011240425	G348E	G440E	Likely pathogenic	Unknown	75605rs-?	WBVar00090381	FGFR1	egl-15	Hypogonadotropic hypogonadism 2 with or without anosmia	NA	NA	ClinVar	Wormbase	301734
NP_075598	NP_001300360	XP_006509073	G348R	G440E	Pathogenic	Unknown	rs886037634	WBVar00090381	FGFR1	egl-15	Hypogonadotropic hypogonadism 2 with anosmia;not provided	NA	NA	ClinVar	Wormbase	301652
NP_075598	NP_001300360	XP_006509073	G348E	G440E	Likely pathogenic	Unknown	75605rs-?	WBVar00090381	FGFR1	egl-15	Hypogonadotropic hypogonadism 2 with or without anosmia	NA	NA	ClinVar	Wormbase	301652
NP_075598	NP_001300354	XP_006509076	G348R	G492R	Pathogenic	Unknown	rs886037634	WBVar00090379	FGFR1	egl-15	Hypogonadotropic hypogonadism 2 with anosmia;not provided	NA	NA	ClinVar	Wormbase	301626
NP_075598	NP_001300354	XP_006509076	G348E	G492R	Likely pathogenic	Unknown	75605rs-?	WBVar00090379	FGFR1	egl-15	Hypogonadotropic hypogonadism 2 with or without anosmia	NA	NA	ClinVar	Wormbase	301626
NP_075598	NP_001300359	XP_006509075	G348R	G440R	Pathogenic	Unknown	rs886037634	WBVar00090379	FGFR1	egl-15	Hypogonadotropic hypogonadism 2 with anosmia;not provided	NA	NA	ClinVar	Wormbase	301590
NP_075598	NP_001300359	XP_006509075	G348E	G440R	Likely pathogenic	Unknown	75605rs-?	WBVar00090379	FGFR1	egl-15	Hypogonadotropic hypogonadism 2 with or without anosmia	NA	NA	ClinVar	Wormbase	301590
NP_075598	NP_001300363	XP_006509075	G348R	G440R	Pathogenic	Unknown	rs886037634	WBVar00090379	FGFR1	egl-15	Hypogonadotropic hypogonadism 2 with anosmia;not provided	NA	NA	ClinVar	Wormbase	301578
NP_075598	NP_001300363	XP_006509075	G348E	G440R	Likely pathogenic	Unknown	75605rs-?	WBVar00090379	FGFR1	egl-15	Hypogonadotropic hypogonadism 2 with or without anosmia	NA	NA	ClinVar	Wormbase	301578
NP_075598	NP_001300364	NP_001073378	G348R	G440R	Pathogenic	Unknown	rs886037634	WBVar00090379	FGFR1	egl-15	Hypogonadotropic hypogonadism 2 with anosmia;not provided	NA	NA	ClinVar	Wormbase	301602
NP_075598	NP_001300364	NP_001073378	G348E	G440R	Likely pathogenic	Unknown	75605rs-?	WBVar00090379	FGFR1	egl-15	Hypogonadotropic hypogonadism 2 with or without anosmia	NA	NA	ClinVar	Wormbase	301602
NP_075598	NP_001300357	XP_006509075	G348R	G492R	Pathogenic	Unknown	rs886037634	WBVar00090379	FGFR1	egl-15	Hypogonadotropic hypogonadism 2 with anosmia;not provided	NA	NA	ClinVar	Wormbase	301588
NP_075598	NP_001300357	XP_006509075	G348E	G492R	Likely pathogenic	Unknown	75605rs-?	WBVar00090379	FGFR1	egl-15	Hypogonadotropic hypogonadism 2 with or without anosmia	NA	NA	ClinVar	Wormbase	301588
NP_075598	NP_001300357	XP_011240424	G348R	G492R	Pathogenic	Unknown	rs886037634	WBVar00090379	FGFR1	egl-15	Hypogonadotropic hypogonadism 2 with anosmia;not provided	NA	NA	ClinVar	Wormbase	301676
NP_075598	NP_001300357	XP_011240424	G348E	G492R	Likely pathogenic	Unknown	75605rs-?	WBVar00090379	FGFR1	egl-15	Hypogonadotropic hypogonadism 2 with or without anosmia	NA	NA	ClinVar	Wormbase	301676
NP_075598	NP_001300357	XP_011240422	G348R	G492R	Pathogenic	Unknown	rs886037634	WBVar00090379	FGFR1	egl-15	Hypogonadotropic hypogonadism 2 with anosmia;not provided	NA	NA	ClinVar	Wormbase	301544
NP_075598	NP_001300357	XP_011240422	G348E	G492R	Likely pathogenic	Unknown	75605rs-?	WBVar00090379	FGFR1	egl-15	Hypogonadotropic hypogonadism 2 with or without anosmia	NA	NA	ClinVar	Wormbase	301544
NP_075598	NP_001024726	XP_011240422	G348R	G492E	Pathogenic	Unknown	rs886037634	WBVar00090381	FGFR1	egl-15	Hypogonadotropic hypogonadism 2 with anosmia;not provided	NA	NA	ClinVar	Wormbase	301541
NP_075598	NP_001024726	XP_011240422	G348E	G492E	Likely pathogenic	Unknown	75605rs-?	WBVar00090381	FGFR1	egl-15	Hypogonadotropic hypogonadism 2 with or without anosmia	NA	NA	ClinVar	Wormbase	301541
NP_075598	NP_001300364	XP_011240423	G348R	G440E	Pathogenic	Unknown	rs886037634	WBVar00090381	FGFR1	egl-15	Hypogonadotropic hypogonadism 2 with anosmia;not provided	NA	NA	ClinVar	Wormbase	301558
NP_075598	NP_001300364	XP_011240423	G348E	G440E	Likely pathogenic	Unknown	75605rs-?	WBVar00090381	FGFR1	egl-15	Hypogonadotropic hypogonadism 2 with or without anosmia	NA	NA	ClinVar	Wormbase	301558
NP_075598	NP_001024725	XP_006509073	G348R	G492E	Pathogenic	Unknown	rs886037634	WBVar00090381	FGFR1	egl-15	Hypogonadotropic hypogonadism 2 with anosmia;not provided	NA	NA	ClinVar	Wormbase	301649
NP_075598	NP_001024725	XP_006509073	G348E	G492E	Likely pathogenic	Unknown	75605rs-?	WBVar00090381	FGFR1	egl-15	Hypogonadotropic hypogonadism 2 with or without anosmia	NA	NA	ClinVar	Wormbase	301649
NP_075598	NP_001024725	NP_001073377	G348R	G492E	Pathogenic	Unknown	rs886037634	WBVar00090381	FGFR1	egl-15	Hypogonadotropic hypogonadism 2 with anosmia;not provided	NA	NA	ClinVar	Wormbase	301715
NP_075598	NP_001024725	NP_001073377	G348E	G492E	Likely pathogenic	Unknown	75605rs-?	WBVar00090381	FGFR1	egl-15	Hypogonadotropic hypogonadism 2 with or without anosmia	NA	NA	ClinVar	Wormbase	301715
NP_075598	NP_001024725	XP_006509076	G348R	G492E	Pathogenic	Unknown	rs886037634	WBVar00090381	FGFR1	egl-15	Hypogonadotropic hypogonadism 2 with anosmia;not provided	NA	NA	ClinVar	Wormbase	301627
NP_075598	NP_001024725	XP_006509076	G348E	G492E	Likely pathogenic	Unknown	75605rs-?	WBVar00090381	FGFR1	egl-15	Hypogonadotropic hypogonadism 2 with or without anosmia	NA	NA	ClinVar	Wormbase	301627
NP_075598	NP_001300358	XP_006509073	G348R	G440R	Pathogenic	Unknown	rs886037634	WBVar00090379	FGFR1	egl-15	Hypogonadotropic hypogonadism 2 with anosmia;not provided	NA	NA	ClinVar	Wormbase	301655
NP_075598	NP_001300358	XP_006509073	G348E	G440R	Likely pathogenic	Unknown	75605rs-?	WBVar00090379	FGFR1	egl-15	Hypogonadotropic hypogonadism 2 with or without anosmia	NA	NA	ClinVar	Wormbase	301655
NP_075598	NP_001300360	XP_011240422	G348R	G440E	Pathogenic	Unknown	rs886037634	WBVar00090381	FGFR1	egl-15	Hypogonadotropic hypogonadism 2 with anosmia;not provided	NA	NA	ClinVar	Wormbase	301542
NP_075598	NP_001300360	XP_011240422	G348E	G440E	Likely pathogenic	Unknown	75605rs-?	WBVar00090381	FGFR1	egl-15	Hypogonadotropic hypogonadism 2 with or without anosmia	NA	NA	ClinVar	Wormbase	301542
NP_075598	NP_001300359	XP_006509075	G348R	G440E	Pathogenic	Unknown	rs886037634	WBVar00090381	FGFR1	egl-15	Hypogonadotropic hypogonadism 2 with anosmia;not provided	NA	NA	ClinVar	Wormbase	301590
NP_075598	NP_001300359	XP_006509075	G348E	G440E	Likely pathogenic	Unknown	75605rs-?	WBVar00090381	FGFR1	egl-15	Hypogonadotropic hypogonadism 2 with or without anosmia	NA	NA	ClinVar	Wormbase	301590
NP_075598	NP_001300359	XP_006509073	G348R	G440E	Pathogenic	Unknown	rs886037634	WBVar00090381	FGFR1	egl-15	Hypogonadotropic hypogonadism 2 with anosmia;not provided	NA	NA	ClinVar	Wormbase	301656
NP_075598	NP_001300359	XP_006509073	G348E	G440E	Likely pathogenic	Unknown	75605rs-?	WBVar00090381	FGFR1	egl-15	Hypogonadotropic hypogonadism 2 with or without anosmia	NA	NA	ClinVar	Wormbase	301656
NP_075598	NP_001300354	NP_001073377	G348R	G492R	Pathogenic	Unknown	rs886037634	WBVar00090379	FGFR1	egl-15	Hypogonadotropic hypogonadism 2 with anosmia;not provided	NA	NA	ClinVar	Wormbase	301714
NP_075598	NP_001300354	NP_001073377	G348E	G492R	Likely pathogenic	Unknown	75605rs-?	WBVar00090379	FGFR1	egl-15	Hypogonadotropic hypogonadism 2 with or without anosmia	NA	NA	ClinVar	Wormbase	301714
NP_075598	NP_001300354	NP_001073377	G348R	G492E	Pathogenic	Unknown	rs886037634	WBVar00090381	FGFR1	egl-15	Hypogonadotropic hypogonadism 2 with anosmia;not provided	NA	NA	ClinVar	Wormbase	301714
NP_075598	NP_001300354	NP_001073377	G348E	G492E	Likely pathogenic	Unknown	75605rs-?	WBVar00090381	FGFR1	egl-15	Hypogonadotropic hypogonadism 2 with or without anosmia	NA	NA	ClinVar	Wormbase	301714
NP_075598	NP_001300364	XP_006509076	G348R	G440R	Pathogenic	Unknown	rs886037634	WBVar00090379	FGFR1	egl-15	Hypogonadotropic hypogonadism 2 with anosmia;not provided	NA	NA	ClinVar	Wormbase	301624
NP_075598	NP_001300364	XP_006509076	G348E	G440R	Likely pathogenic	Unknown	75605rs-?	WBVar00090379	FGFR1	egl-15	Hypogonadotropic hypogonadism 2 with or without anosmia	NA	NA	ClinVar	Wormbase	301624
NP_075598	NP_001300357	NP_001073377	G348R	G492R	Pathogenic	Unknown	rs886037634	WBVar00090379	FGFR1	egl-15	Hypogonadotropic hypogonadism 2 with anosmia;not provided	NA	NA	ClinVar	Wormbase	301720
NP_075598	NP_001300357	NP_001073377	G348E	G492R	Likely pathogenic	Unknown	75605rs-?	WBVar00090379	FGFR1	egl-15	Hypogonadotropic hypogonadism 2 with or without anosmia	NA	NA	ClinVar	Wormbase	301720
NP_075598	NP_001300357	XP_006509076	G348R	G492E	Pathogenic	Unknown	rs886037634	WBVar00090381	FGFR1	egl-15	Hypogonadotropic hypogonadism 2 with anosmia;not provided	NA	NA	ClinVar	Wormbase	301632
NP_075598	NP_001300357	XP_006509076	G348E	G492E	Likely pathogenic	Unknown	75605rs-?	WBVar00090381	FGFR1	egl-15	Hypogonadotropic hypogonadism 2 with or without anosmia	NA	NA	ClinVar	Wormbase	301632
NP_075598	NP_001300364	NP_001073378	G348R	G440E	Pathogenic	Unknown	rs886037634	WBVar00090381	FGFR1	egl-15	Hypogonadotropic hypogonadism 2 with anosmia;not provided	NA	NA	ClinVar	Wormbase	301602
NP_075598	NP_001300364	NP_001073378	G348E	G440E	Likely pathogenic	Unknown	75605rs-?	WBVar00090381	FGFR1	egl-15	Hypogonadotropic hypogonadism 2 with or without anosmia	NA	NA	ClinVar	Wormbase	301602
NP_075598	NP_001024724	XP_011240423	G348R	G492R	Pathogenic	Unknown	rs886037634	WBVar00090379	FGFR1	egl-15	Hypogonadotropic hypogonadism 2 with anosmia;not provided	NA	NA	ClinVar	Wormbase	301557
NP_075598	NP_001024724	XP_011240423	G348E	G492R	Likely pathogenic	Unknown	75605rs-?	WBVar00090379	FGFR1	egl-15	Hypogonadotropic hypogonadism 2 with or without anosmia	NA	NA	ClinVar	Wormbase	301557
NP_075598	NP_001300358	NP_034336	G348R	G440R	Pathogenic	Unknown	rs886037634	WBVar00090379	FGFR1	egl-15	Hypogonadotropic hypogonadism 2 with anosmia;not provided	NA	NA	ClinVar	Wormbase	301699
NP_075598	NP_001300358	NP_034336	G348E	G440R	Likely pathogenic	Unknown	75605rs-?	WBVar00090379	FGFR1	egl-15	Hypogonadotropic hypogonadism 2 with or without anosmia	NA	NA	ClinVar	Wormbase	301699
NP_075598	NP_001300354	NP_001073378	G348R	G492E	Pathogenic	Unknown	rs886037634	WBVar00090381	FGFR1	egl-15	Hypogonadotropic hypogonadism 2 with anosmia;not provided	NA	NA	ClinVar	Wormbase	301604
NP_075598	NP_001300354	NP_001073378	G348E	G492E	Likely pathogenic	Unknown	75605rs-?	WBVar00090381	FGFR1	egl-15	Hypogonadotropic hypogonadism 2 with or without anosmia	NA	NA	ClinVar	Wormbase	301604
NP_075598	NP_001024725	NP_034336	G348R	G492R	Pathogenic	Unknown	rs886037634	WBVar00090379	FGFR1	egl-15	Hypogonadotropic hypogonadism 2 with anosmia;not provided	NA	NA	ClinVar	Wormbase	301693
NP_075598	NP_001024725	NP_034336	G348E	G492R	Likely pathogenic	Unknown	75605rs-?	WBVar00090379	FGFR1	egl-15	Hypogonadotropic hypogonadism 2 with or without anosmia	NA	NA	ClinVar	Wormbase	301693
NP_075598	NP_001300360	XP_011240424	G348R	G440R	Pathogenic	Unknown	rs886037634	WBVar00090379	FGFR1	egl-15	Hypogonadotropic hypogonadism 2 with anosmia;not provided	NA	NA	ClinVar	Wormbase	301674
NP_075598	NP_001300360	XP_011240424	G348E	G440R	Likely pathogenic	Unknown	75605rs-?	WBVar00090379	FGFR1	egl-15	Hypogonadotropic hypogonadism 2 with or without anosmia	NA	NA	ClinVar	Wormbase	301674
NP_075598	NP_001300360	XP_011240423	G348R	G440R	Pathogenic	Unknown	rs886037634	WBVar00090379	FGFR1	egl-15	Hypogonadotropic hypogonadism 2 with anosmia;not provided	NA	NA	ClinVar	Wormbase	301564
NP_075598	NP_001300360	XP_011240423	G348E	G440R	Likely pathogenic	Unknown	75605rs-?	WBVar00090379	FGFR1	egl-15	Hypogonadotropic hypogonadism 2 with or without anosmia	NA	NA	ClinVar	Wormbase	301564
NP_075598	NP_001300364	XP_006509073	G348R	G440E	Pathogenic	Unknown	rs886037634	WBVar00090381	FGFR1	egl-15	Hypogonadotropic hypogonadism 2 with anosmia;not provided	NA	NA	ClinVar	Wormbase	301646
NP_075598	NP_001300364	XP_006509073	G348E	G440E	Likely pathogenic	Unknown	75605rs-?	WBVar00090381	FGFR1	egl-15	Hypogonadotropic hypogonadism 2 with or without anosmia	NA	NA	ClinVar	Wormbase	301646
NP_075598	NP_001300364	NP_001073377	G348R	G440E	Pathogenic	Unknown	rs886037634	WBVar00090381	FGFR1	egl-15	Hypogonadotropic hypogonadism 2 with anosmia;not provided	NA	NA	ClinVar	Wormbase	301712
NP_075598	NP_001300364	NP_001073377	G348E	G440E	Likely pathogenic	Unknown	75605rs-?	WBVar00090381	FGFR1	egl-15	Hypogonadotropic hypogonadism 2 with or without anosmia	NA	NA	ClinVar	Wormbase	301712
NP_075598	NP_001300364	XP_011240424	G348R	G440E	Pathogenic	Unknown	rs886037634	WBVar00090381	FGFR1	egl-15	Hypogonadotropic hypogonadism 2 with anosmia;not provided	NA	NA	ClinVar	Wormbase	301668
NP_075598	NP_001300364	XP_011240424	G348E	G440E	Likely pathogenic	Unknown	75605rs-?	WBVar00090381	FGFR1	egl-15	Hypogonadotropic hypogonadism 2 with or without anosmia	NA	NA	ClinVar	Wormbase	301668
NP_075598	NP_001300363	XP_011240425	G348R	G440R	Pathogenic	Unknown	rs886037634	WBVar00090379	FGFR1	egl-15	Hypogonadotropic hypogonadism 2 with anosmia;not provided	NA	NA	ClinVar	Wormbase	301732
NP_075598	NP_001300363	XP_011240425	G348E	G440R	Likely pathogenic	Unknown	75605rs-?	WBVar00090379	FGFR1	egl-15	Hypogonadotropic hypogonadism 2 with or without anosmia	NA	NA	ClinVar	Wormbase	301732
NP_075598	NP_001300354	XP_006509076	G348R	G492E	Pathogenic	Unknown	rs886037634	WBVar00090381	FGFR1	egl-15	Hypogonadotropic hypogonadism 2 with anosmia;not provided	NA	NA	ClinVar	Wormbase	301626
NP_075598	NP_001300354	XP_006509076	G348E	G492E	Likely pathogenic	Unknown	75605rs-?	WBVar00090381	FGFR1	egl-15	Hypogonadotropic hypogonadism 2 with or without anosmia	NA	NA	ClinVar	Wormbase	301626
NP_075598	NP_001300364	XP_011240424	G348R	G440R	Pathogenic	Unknown	rs886037634	WBVar00090379	FGFR1	egl-15	Hypogonadotropic hypogonadism 2 with anosmia;not provided	NA	NA	ClinVar	Wormbase	301668
NP_075598	NP_001300364	XP_011240424	G348E	G440R	Likely pathogenic	Unknown	75605rs-?	WBVar00090379	FGFR1	egl-15	Hypogonadotropic hypogonadism 2 with or without anosmia	NA	NA	ClinVar	Wormbase	301668
NP_075598	NP_001300358	XP_006509076	G348R	G440E	Pathogenic	Unknown	rs886037634	WBVar00090381	FGFR1	egl-15	Hypogonadotropic hypogonadism 2 with anosmia;not provided	NA	NA	ClinVar	Wormbase	301633
NP_075598	NP_001300358	XP_006509076	G348E	G440E	Likely pathogenic	Unknown	75605rs-?	WBVar00090381	FGFR1	egl-15	Hypogonadotropic hypogonadism 2 with or without anosmia	NA	NA	ClinVar	Wormbase	301633
NP_075598	NP_001300357	NP_001073378	G348R	G492R	Pathogenic	Unknown	rs886037634	WBVar00090379	FGFR1	egl-15	Hypogonadotropic hypogonadism 2 with anosmia;not provided	NA	NA	ClinVar	Wormbase	301610
NP_075598	NP_001300357	NP_001073378	G348E	G492R	Likely pathogenic	Unknown	75605rs-?	WBVar00090379	FGFR1	egl-15	Hypogonadotropic hypogonadism 2 with or without anosmia	NA	NA	ClinVar	Wormbase	301610
NP_075598	NP_001300359	NP_001073377	G348R	G440E	Pathogenic	Unknown	rs886037634	WBVar00090381	FGFR1	egl-15	Hypogonadotropic hypogonadism 2 with anosmia;not provided	NA	NA	ClinVar	Wormbase	301722
NP_075598	NP_001300359	NP_001073377	G348E	G440E	Likely pathogenic	Unknown	75605rs-?	WBVar00090381	FGFR1	egl-15	Hypogonadotropic hypogonadism 2 with or without anosmia	NA	NA	ClinVar	Wormbase	301722
NP_075598	NP_001300361	XP_011240424	G348R	G440R	Pathogenic	Unknown	rs886037634	WBVar00090379	FGFR1	egl-15	Hypogonadotropic hypogonadism 2 with anosmia;not provided	NA	NA	ClinVar	Wormbase	301664
NP_075598	NP_001300361	XP_011240424	G348E	G440R	Likely pathogenic	Unknown	75605rs-?	WBVar00090379	FGFR1	egl-15	Hypogonadotropic hypogonadism 2 with or without anosmia	NA	NA	ClinVar	Wormbase	301664
NP_075598	NP_001300362	NP_001073378	G348R	G440R	Pathogenic	Unknown	rs886037634	WBVar00090379	FGFR1	egl-15	Hypogonadotropic hypogonadism 2 with anosmia;not provided	NA	NA	ClinVar	Wormbase	301599
NP_075598	NP_001300362	NP_001073378	G348E	G440R	Likely pathogenic	Unknown	75605rs-?	WBVar00090379	FGFR1	egl-15	Hypogonadotropic hypogonadism 2 with or without anosmia	NA	NA	ClinVar	Wormbase	301599
NP_075598	NP_001024724	NP_034336	G348R	G492E	Pathogenic	Unknown	rs886037634	WBVar00090381	FGFR1	egl-15	Hypogonadotropic hypogonadism 2 with anosmia;not provided	NA	NA	ClinVar	Wormbase	301689
NP_075598	NP_001024724	NP_034336	G348E	G492E	Likely pathogenic	Unknown	75605rs-?	WBVar00090381	FGFR1	egl-15	Hypogonadotropic hypogonadism 2 with or without anosmia	NA	NA	ClinVar	Wormbase	301689
NP_075598	NP_001300360	NP_001073377	G348R	G440E	Pathogenic	Unknown	rs886037634	WBVar00090381	FGFR1	egl-15	Hypogonadotropic hypogonadism 2 with anosmia;not provided	NA	NA	ClinVar	Wormbase	301718
NP_075598	NP_001300360	NP_001073377	G348E	G440E	Likely pathogenic	Unknown	75605rs-?	WBVar00090381	FGFR1	egl-15	Hypogonadotropic hypogonadism 2 with or without anosmia	NA	NA	ClinVar	Wormbase	301718
NP_075598	NP_001300360	XP_006509076	G348R	G440R	Pathogenic	Unknown	rs886037634	WBVar00090379	FGFR1	egl-15	Hypogonadotropic hypogonadism 2 with anosmia;not provided	NA	NA	ClinVar	Wormbase	301630
NP_075598	NP_001300360	XP_006509076	G348E	G440R	Likely pathogenic	Unknown	75605rs-?	WBVar00090379	FGFR1	egl-15	Hypogonadotropic hypogonadism 2 with or without anosmia	NA	NA	ClinVar	Wormbase	301630
NP_075598	NP_001300359	XP_011240423	G348R	G440E	Pathogenic	Unknown	rs886037634	WBVar00090381	FGFR1	egl-15	Hypogonadotropic hypogonadism 2 with anosmia;not provided	NA	NA	ClinVar	Wormbase	301568
NP_075598	NP_001300359	XP_011240423	G348E	G440E	Likely pathogenic	Unknown	75605rs-?	WBVar00090381	FGFR1	egl-15	Hypogonadotropic hypogonadism 2 with or without anosmia	NA	NA	ClinVar	Wormbase	301568
NP_075598	NP_001300360	XP_006509073	G348R	G440R	Pathogenic	Unknown	rs886037634	WBVar00090379	FGFR1	egl-15	Hypogonadotropic hypogonadism 2 with anosmia;not provided	NA	NA	ClinVar	Wormbase	301652
NP_075598	NP_001300360	XP_006509073	G348E	G440R	Likely pathogenic	Unknown	75605rs-?	WBVar00090379	FGFR1	egl-15	Hypogonadotropic hypogonadism 2 with or without anosmia	NA	NA	ClinVar	Wormbase	301652
NP_075598	NP_001300364	NP_034336	G348R	G440R	Pathogenic	Unknown	rs886037634	WBVar00090379	FGFR1	egl-15	Hypogonadotropic hypogonadism 2 with anosmia;not provided	NA	NA	ClinVar	Wormbase	301690
NP_075598	NP_001300364	NP_034336	G348E	G440R	Likely pathogenic	Unknown	75605rs-?	WBVar00090379	FGFR1	egl-15	Hypogonadotropic hypogonadism 2 with or without anosmia	NA	NA	ClinVar	Wormbase	301690
NP_075598	NP_001300364	NP_001073377	G348R	G440R	Pathogenic	Unknown	rs886037634	WBVar00090379	FGFR1	egl-15	Hypogonadotropic hypogonadism 2 with anosmia;not provided	NA	NA	ClinVar	Wormbase	301712
NP_075598	NP_001300364	NP_001073377	G348E	G440R	Likely pathogenic	Unknown	75605rs-?	WBVar00090379	FGFR1	egl-15	Hypogonadotropic hypogonadism 2 with or without anosmia	NA	NA	ClinVar	Wormbase	301712
NP_075598	NP_001024723	XP_011240422	G348R	G440E	Pathogenic	Unknown	rs886037634	WBVar00090381	FGFR1	egl-15	Hypogonadotropic hypogonadism 2 with anosmia;not provided	NA	NA	ClinVar	Wormbase	301543
NP_075598	NP_001024723	XP_011240422	G348E	G440E	Likely pathogenic	Unknown	75605rs-?	WBVar00090381	FGFR1	egl-15	Hypogonadotropic hypogonadism 2 with or without anosmia	NA	NA	ClinVar	Wormbase	301543
NP_075598	NP_001300355	XP_011240424	G348R	G492R	Pathogenic	Unknown	rs886037634	WBVar00090379	FGFR1	egl-15	Hypogonadotropic hypogonadism 2 with anosmia;not provided	NA	NA	ClinVar	Wormbase	301672
NP_075598	NP_001300355	XP_011240424	G348E	G492R	Likely pathogenic	Unknown	75605rs-?	WBVar00090379	FGFR1	egl-15	Hypogonadotropic hypogonadism 2 with or without anosmia	NA	NA	ClinVar	Wormbase	301672
NP_075598	NP_001300361	XP_011240423	G348R	G440E	Pathogenic	Unknown	rs886037634	WBVar00090381	FGFR1	egl-15	Hypogonadotropic hypogonadism 2 with anosmia;not provided	NA	NA	ClinVar	Wormbase	301554
NP_075598	NP_001300361	XP_011240423	G348E	G440E	Likely pathogenic	Unknown	75605rs-?	WBVar00090381	FGFR1	egl-15	Hypogonadotropic hypogonadism 2 with or without anosmia	NA	NA	ClinVar	Wormbase	301554
NP_075598	NP_001024723	XP_011240425	G348R	G440R	Pathogenic	Unknown	rs886037634	WBVar00090379	FGFR1	egl-15	Hypogonadotropic hypogonadism 2 with anosmia;not provided	NA	NA	ClinVar	Wormbase	301741
NP_075598	NP_001024723	XP_011240425	G348E	G440R	Likely pathogenic	Unknown	75605rs-?	WBVar00090379	FGFR1	egl-15	Hypogonadotropic hypogonadism 2 with or without anosmia	NA	NA	ClinVar	Wormbase	301741
NP_075598	NP_001300355	XP_006509076	G348R	G492R	Pathogenic	Unknown	rs886037634	WBVar00090379	FGFR1	egl-15	Hypogonadotropic hypogonadism 2 with anosmia;not provided	NA	NA	ClinVar	Wormbase	301628
NP_075598	NP_001300355	XP_006509076	G348E	G492R	Likely pathogenic	Unknown	75605rs-?	WBVar00090379	FGFR1	egl-15	Hypogonadotropic hypogonadism 2 with or without anosmia	NA	NA	ClinVar	Wormbase	301628
NP_075598	NP_001300354	XP_011240422	G348R	G492E	Pathogenic	Unknown	rs886037634	WBVar00090381	FGFR1	egl-15	Hypogonadotropic hypogonadism 2 with anosmia;not provided	NA	NA	ClinVar	Wormbase	301538
NP_075598	NP_001300354	XP_011240422	G348E	G492E	Likely pathogenic	Unknown	75605rs-?	WBVar00090381	FGFR1	egl-15	Hypogonadotropic hypogonadism 2 with or without anosmia	NA	NA	ClinVar	Wormbase	301538
NP_075598	NP_001300361	XP_006509073	G348R	G440E	Pathogenic	Unknown	rs886037634	WBVar00090381	FGFR1	egl-15	Hypogonadotropic hypogonadism 2 with anosmia;not provided	NA	NA	ClinVar	Wormbase	301642
NP_075598	NP_001300361	XP_006509073	G348E	G440E	Likely pathogenic	Unknown	75605rs-?	WBVar00090381	FGFR1	egl-15	Hypogonadotropic hypogonadism 2 with or without anosmia	NA	NA	ClinVar	Wormbase	301642
NP_075598	NP_001024724	XP_011240422	G348R	G492E	Pathogenic	Unknown	rs886037634	WBVar00090381	FGFR1	egl-15	Hypogonadotropic hypogonadism 2 with anosmia;not provided	NA	NA	ClinVar	Wormbase	301535
NP_075598	NP_001024724	XP_011240422	G348E	G492E	Likely pathogenic	Unknown	75605rs-?	WBVar00090381	FGFR1	egl-15	Hypogonadotropic hypogonadism 2 with or without anosmia	NA	NA	ClinVar	Wormbase	301535
NP_075598	NP_001300359	XP_006509073	G348R	G440R	Pathogenic	Unknown	rs886037634	WBVar00090379	FGFR1	egl-15	Hypogonadotropic hypogonadism 2 with anosmia;not provided	NA	NA	ClinVar	Wormbase	301656
NP_075598	NP_001300359	XP_006509073	G348E	G440R	Likely pathogenic	Unknown	75605rs-?	WBVar00090379	FGFR1	egl-15	Hypogonadotropic hypogonadism 2 with or without anosmia	NA	NA	ClinVar	Wormbase	301656
NP_075598	NP_001300363	XP_011240423	G348R	G440R	Pathogenic	Unknown	rs886037634	WBVar00090379	FGFR1	egl-15	Hypogonadotropic hypogonadism 2 with anosmia;not provided	NA	NA	ClinVar	Wormbase	301556
NP_075598	NP_001300363	XP_011240423	G348E	G440R	Likely pathogenic	Unknown	75605rs-?	WBVar00090379	FGFR1	egl-15	Hypogonadotropic hypogonadism 2 with or without anosmia	NA	NA	ClinVar	Wormbase	301556
NP_075598	NP_001300359	XP_006509076	G348R	G440E	Pathogenic	Unknown	rs886037634	WBVar00090381	FGFR1	egl-15	Hypogonadotropic hypogonadism 2 with anosmia;not provided	NA	NA	ClinVar	Wormbase	301634
NP_075598	NP_001300359	XP_006509076	G348E	G440E	Likely pathogenic	Unknown	75605rs-?	WBVar00090381	FGFR1	egl-15	Hypogonadotropic hypogonadism 2 with or without anosmia	NA	NA	ClinVar	Wormbase	301634
NP_075598	NP_001300361	NP_001073377	G348R	G440R	Pathogenic	Unknown	rs886037634	WBVar00090379	FGFR1	egl-15	Hypogonadotropic hypogonadism 2 with anosmia;not provided	NA	NA	ClinVar	Wormbase	301708
NP_075598	NP_001300361	NP_001073377	G348E	G440R	Likely pathogenic	Unknown	75605rs-?	WBVar00090379	FGFR1	egl-15	Hypogonadotropic hypogonadism 2 with or without anosmia	NA	NA	ClinVar	Wormbase	301708
NP_075598	NP_001300359	XP_011240424	G348R	G440E	Pathogenic	Unknown	rs886037634	WBVar00090381	FGFR1	egl-15	Hypogonadotropic hypogonadism 2 with anosmia;not provided	NA	NA	ClinVar	Wormbase	301678
NP_075598	NP_001300359	XP_011240424	G348E	G440E	Likely pathogenic	Unknown	75605rs-?	WBVar00090381	FGFR1	egl-15	Hypogonadotropic hypogonadism 2 with or without anosmia	NA	NA	ClinVar	Wormbase	301678
NP_075598	NP_001300359	NP_001073378	G348R	G440R	Pathogenic	Unknown	rs886037634	WBVar00090379	FGFR1	egl-15	Hypogonadotropic hypogonadism 2 with anosmia;not provided	NA	NA	ClinVar	Wormbase	301612
NP_075598	NP_001300359	NP_001073378	G348E	G440R	Likely pathogenic	Unknown	75605rs-?	WBVar00090379	FGFR1	egl-15	Hypogonadotropic hypogonadism 2 with or without anosmia	NA	NA	ClinVar	Wormbase	301612
NP_075598	NP_001300355	XP_006509076	G348R	G492E	Pathogenic	Unknown	rs886037634	WBVar00090381	FGFR1	egl-15	Hypogonadotropic hypogonadism 2 with anosmia;not provided	NA	NA	ClinVar	Wormbase	301628
NP_075598	NP_001300355	XP_006509076	G348E	G492E	Likely pathogenic	Unknown	75605rs-?	WBVar00090381	FGFR1	egl-15	Hypogonadotropic hypogonadism 2 with or without anosmia	NA	NA	ClinVar	Wormbase	301628
NP_075598	NP_001300364	XP_006509075	G348R	G440E	Pathogenic	Unknown	rs886037634	WBVar00090381	FGFR1	egl-15	Hypogonadotropic hypogonadism 2 with anosmia;not provided	NA	NA	ClinVar	Wormbase	301580
NP_075598	NP_001300364	XP_006509075	G348E	G440E	Likely pathogenic	Unknown	75605rs-?	WBVar00090381	FGFR1	egl-15	Hypogonadotropic hypogonadism 2 with or without anosmia	NA	NA	ClinVar	Wormbase	301580
NP_075598	NP_001300364	XP_011240423	G348R	G440R	Pathogenic	Unknown	rs886037634	WBVar00090379	FGFR1	egl-15	Hypogonadotropic hypogonadism 2 with anosmia;not provided	NA	NA	ClinVar	Wormbase	301558
NP_075598	NP_001300364	XP_011240423	G348E	G440R	Likely pathogenic	Unknown	75605rs-?	WBVar00090379	FGFR1	egl-15	Hypogonadotropic hypogonadism 2 with or without anosmia	NA	NA	ClinVar	Wormbase	301558
NP_075598	NP_001300358	XP_011240423	G348R	G440R	Pathogenic	Unknown	rs886037634	WBVar00090379	FGFR1	egl-15	Hypogonadotropic hypogonadism 2 with anosmia;not provided	NA	NA	ClinVar	Wormbase	301567
NP_075598	NP_001300358	XP_011240423	G348E	G440R	Likely pathogenic	Unknown	75605rs-?	WBVar00090379	FGFR1	egl-15	Hypogonadotropic hypogonadism 2 with or without anosmia	NA	NA	ClinVar	Wormbase	301567
NP_075598	NP_001300357	XP_011240423	G348R	G492R	Pathogenic	Unknown	rs886037634	WBVar00090379	FGFR1	egl-15	Hypogonadotropic hypogonadism 2 with anosmia;not provided	NA	NA	ClinVar	Wormbase	301566
NP_075598	NP_001300357	XP_011240423	G348E	G492R	Likely pathogenic	Unknown	75605rs-?	WBVar00090379	FGFR1	egl-15	Hypogonadotropic hypogonadism 2 with or without anosmia	NA	NA	ClinVar	Wormbase	301566
NP_075598	NP_001300354	XP_006509075	G348R	G492R	Pathogenic	Unknown	rs886037634	WBVar00090379	FGFR1	egl-15	Hypogonadotropic hypogonadism 2 with anosmia;not provided	NA	NA	ClinVar	Wormbase	301582
NP_075598	NP_001300354	XP_006509075	G348E	G492R	Likely pathogenic	Unknown	75605rs-?	WBVar00090379	FGFR1	egl-15	Hypogonadotropic hypogonadism 2 with or without anosmia	NA	NA	ClinVar	Wormbase	301582
NP_075598	NP_001300355	XP_011240423	G348R	G492E	Pathogenic	Unknown	rs886037634	WBVar00090381	FGFR1	egl-15	Hypogonadotropic hypogonadism 2 with anosmia;not provided	NA	NA	ClinVar	Wormbase	301562
NP_075598	NP_001300355	XP_011240423	G348E	G492E	Likely pathogenic	Unknown	75605rs-?	WBVar00090381	FGFR1	egl-15	Hypogonadotropic hypogonadism 2 with or without anosmia	NA	NA	ClinVar	Wormbase	301562
NP_075598	NP_001024724	XP_006509075	G348R	G492E	Pathogenic	Unknown	rs886037634	WBVar00090381	FGFR1	egl-15	Hypogonadotropic hypogonadism 2 with anosmia;not provided	NA	NA	ClinVar	Wormbase	301579
NP_075598	NP_001024724	XP_006509075	G348E	G492E	Likely pathogenic	Unknown	75605rs-?	WBVar00090381	FGFR1	egl-15	Hypogonadotropic hypogonadism 2 with or without anosmia	NA	NA	ClinVar	Wormbase	301579
NP_075598	NP_001300360	XP_006509076	G348R	G440E	Pathogenic	Unknown	rs886037634	WBVar00090381	FGFR1	egl-15	Hypogonadotropic hypogonadism 2 with anosmia;not provided	NA	NA	ClinVar	Wormbase	301630
NP_075598	NP_001300360	XP_006509076	G348E	G440E	Likely pathogenic	Unknown	75605rs-?	WBVar00090381	FGFR1	egl-15	Hypogonadotropic hypogonadism 2 with or without anosmia	NA	NA	ClinVar	Wormbase	301630
NP_075598	NP_001300364	XP_006509076	G348R	G440E	Pathogenic	Unknown	rs886037634	WBVar00090381	FGFR1	egl-15	Hypogonadotropic hypogonadism 2 with anosmia;not provided	NA	NA	ClinVar	Wormbase	301624
NP_075598	NP_001300364	XP_006509076	G348E	G440E	Likely pathogenic	Unknown	75605rs-?	WBVar00090381	FGFR1	egl-15	Hypogonadotropic hypogonadism 2 with or without anosmia	NA	NA	ClinVar	Wormbase	301624
NP_075598	NP_001300359	XP_011240424	G348R	G440R	Pathogenic	Unknown	rs886037634	WBVar00090379	FGFR1	egl-15	Hypogonadotropic hypogonadism 2 with anosmia;not provided	NA	NA	ClinVar	Wormbase	301678
NP_075598	NP_001300359	XP_011240424	G348E	G440R	Likely pathogenic	Unknown	75605rs-?	WBVar00090379	FGFR1	egl-15	Hypogonadotropic hypogonadism 2 with or without anosmia	NA	NA	ClinVar	Wormbase	301678
NP_075598	NP_001300363	XP_006509073	G348R	G440E	Pathogenic	Unknown	rs886037634	WBVar00090381	FGFR1	egl-15	Hypogonadotropic hypogonadism 2 with anosmia;not provided	NA	NA	ClinVar	Wormbase	301644
NP_075598	NP_001300363	XP_006509073	G348E	G440E	Likely pathogenic	Unknown	75605rs-?	WBVar00090381	FGFR1	egl-15	Hypogonadotropic hypogonadism 2 with or without anosmia	NA	NA	ClinVar	Wormbase	301644
NP_075598	NP_001024724	NP_001073378	G348R	G492E	Pathogenic	Unknown	rs886037634	WBVar00090381	FGFR1	egl-15	Hypogonadotropic hypogonadism 2 with anosmia;not provided	NA	NA	ClinVar	Wormbase	301601
NP_075598	NP_001024724	NP_001073378	G348E	G492E	Likely pathogenic	Unknown	75605rs-?	WBVar00090381	FGFR1	egl-15	Hypogonadotropic hypogonadism 2 with or without anosmia	NA	NA	ClinVar	Wormbase	301601
NP_075598	NP_001024723	XP_006509073	G348R	G440E	Pathogenic	Unknown	rs886037634	WBVar00090381	FGFR1	egl-15	Hypogonadotropic hypogonadism 2 with anosmia;not provided	NA	NA	ClinVar	Wormbase	301653
NP_075598	NP_001024723	XP_006509073	G348E	G440E	Likely pathogenic	Unknown	75605rs-?	WBVar00090381	FGFR1	egl-15	Hypogonadotropic hypogonadism 2 with or without anosmia	NA	NA	ClinVar	Wormbase	301653
NP_075598	NP_509842	NP_001073378	G348R	G492E	Pathogenic	Unknown	rs886037634	WBVar00090381	FGFR1	egl-15	Hypogonadotropic hypogonadism 2 with anosmia;not provided	NA	NA	ClinVar	Wormbase	301603
NP_075598	NP_509842	NP_001073378	G348E	G492E	Likely pathogenic	Unknown	75605rs-?	WBVar00090381	FGFR1	egl-15	Hypogonadotropic hypogonadism 2 with or without anosmia	NA	NA	ClinVar	Wormbase	301603
NP_075598	NP_001300359	NP_034336	G348R	G440E	Pathogenic	Unknown	rs886037634	WBVar00090381	FGFR1	egl-15	Hypogonadotropic hypogonadism 2 with anosmia;not provided	NA	NA	ClinVar	Wormbase	301700
NP_075598	NP_001300359	NP_034336	G348E	G440E	Likely pathogenic	Unknown	75605rs-?	WBVar00090381	FGFR1	egl-15	Hypogonadotropic hypogonadism 2 with or without anosmia	NA	NA	ClinVar	Wormbase	301700
NP_075598	NP_001300357	XP_011240422	G348R	G492E	Pathogenic	Unknown	rs886037634	WBVar00090381	FGFR1	egl-15	Hypogonadotropic hypogonadism 2 with anosmia;not provided	NA	NA	ClinVar	Wormbase	301544
NP_075598	NP_001300357	XP_011240422	G348E	G492E	Likely pathogenic	Unknown	75605rs-?	WBVar00090381	FGFR1	egl-15	Hypogonadotropic hypogonadism 2 with or without anosmia	NA	NA	ClinVar	Wormbase	301544
NP_075598	NP_001300358	XP_011240422	G348R	G440R	Pathogenic	Unknown	rs886037634	WBVar00090379	FGFR1	egl-15	Hypogonadotropic hypogonadism 2 with anosmia;not provided	NA	NA	ClinVar	Wormbase	301545
NP_075598	NP_001300358	XP_011240422	G348E	G440R	Likely pathogenic	Unknown	75605rs-?	WBVar00090379	FGFR1	egl-15	Hypogonadotropic hypogonadism 2 with or without anosmia	NA	NA	ClinVar	Wormbase	301545
NP_075598	NP_001024726	XP_006509073	G348R	G492R	Pathogenic	Unknown	rs886037634	WBVar00090379	FGFR1	egl-15	Hypogonadotropic hypogonadism 2 with anosmia;not provided	NA	NA	ClinVar	Wormbase	301651
NP_075598	NP_001024726	XP_006509073	G348E	G492R	Likely pathogenic	Unknown	75605rs-?	WBVar00090379	FGFR1	egl-15	Hypogonadotropic hypogonadism 2 with or without anosmia	NA	NA	ClinVar	Wormbase	301651
NP_075598	NP_001300362	NP_001073378	G348R	G440E	Pathogenic	Unknown	rs886037634	WBVar00090381	FGFR1	egl-15	Hypogonadotropic hypogonadism 2 with anosmia;not provided	NA	NA	ClinVar	Wormbase	301599
NP_075598	NP_001300362	NP_001073378	G348E	G440E	Likely pathogenic	Unknown	75605rs-?	WBVar00090381	FGFR1	egl-15	Hypogonadotropic hypogonadism 2 with or without anosmia	NA	NA	ClinVar	Wormbase	301599
NP_075598	NP_001300358	NP_034336	G348R	G440E	Pathogenic	Unknown	rs886037634	WBVar00090381	FGFR1	egl-15	Hypogonadotropic hypogonadism 2 with anosmia;not provided	NA	NA	ClinVar	Wormbase	301699
NP_075598	NP_001300358	NP_034336	G348E	G440E	Likely pathogenic	Unknown	75605rs-?	WBVar00090381	FGFR1	egl-15	Hypogonadotropic hypogonadism 2 with or without anosmia	NA	NA	ClinVar	Wormbase	301699
NP_075598	NP_001300363	XP_011240423	G348R	G440E	Pathogenic	Unknown	rs886037634	WBVar00090381	FGFR1	egl-15	Hypogonadotropic hypogonadism 2 with anosmia;not provided	NA	NA	ClinVar	Wormbase	301556
NP_075598	NP_001300363	XP_011240423	G348E	G440E	Likely pathogenic	Unknown	75605rs-?	WBVar00090381	FGFR1	egl-15	Hypogonadotropic hypogonadism 2 with or without anosmia	NA	NA	ClinVar	Wormbase	301556
NP_075598	NP_001300364	XP_011240422	G348R	G440E	Pathogenic	Unknown	rs886037634	WBVar00090381	FGFR1	egl-15	Hypogonadotropic hypogonadism 2 with anosmia;not provided	NA	NA	ClinVar	Wormbase	301536
NP_075598	NP_001300364	XP_011240422	G348E	G440E	Likely pathogenic	Unknown	75605rs-?	WBVar00090381	FGFR1	egl-15	Hypogonadotropic hypogonadism 2 with or without anosmia	NA	NA	ClinVar	Wormbase	301536
NP_075598	NP_001300361	NP_001073377	G348R	G440E	Pathogenic	Unknown	rs886037634	WBVar00090381	FGFR1	egl-15	Hypogonadotropic hypogonadism 2 with anosmia;not provided	NA	NA	ClinVar	Wormbase	301708
NP_075598	NP_001300361	NP_001073377	G348E	G440E	Likely pathogenic	Unknown	75605rs-?	WBVar00090381	FGFR1	egl-15	Hypogonadotropic hypogonadism 2 with or without anosmia	NA	NA	ClinVar	Wormbase	301708
NP_075598	NP_001300359	NP_001073377	G348R	G440R	Pathogenic	Unknown	rs886037634	WBVar00090379	FGFR1	egl-15	Hypogonadotropic hypogonadism 2 with anosmia;not provided	NA	NA	ClinVar	Wormbase	301722
NP_075598	NP_001300359	NP_001073377	G348E	G440R	Likely pathogenic	Unknown	75605rs-?	WBVar00090379	FGFR1	egl-15	Hypogonadotropic hypogonadism 2 with or without anosmia	NA	NA	ClinVar	Wormbase	301722
NP_075598	NP_001300357	XP_006509075	G348R	G492E	Pathogenic	Unknown	rs886037634	WBVar00090381	FGFR1	egl-15	Hypogonadotropic hypogonadism 2 with anosmia;not provided	NA	NA	ClinVar	Wormbase	301588
NP_075598	NP_001300357	XP_006509075	G348E	G492E	Likely pathogenic	Unknown	75605rs-?	WBVar00090381	FGFR1	egl-15	Hypogonadotropic hypogonadism 2 with or without anosmia	NA	NA	ClinVar	Wormbase	301588
NP_075598	NP_001024723	NP_034336	G348R	G440E	Pathogenic	Unknown	rs886037634	WBVar00090381	FGFR1	egl-15	Hypogonadotropic hypogonadism 2 with anosmia;not provided	NA	NA	ClinVar	Wormbase	301697
NP_075598	NP_001024723	NP_034336	G348E	G440E	Likely pathogenic	Unknown	75605rs-?	WBVar00090381	FGFR1	egl-15	Hypogonadotropic hypogonadism 2 with or without anosmia	NA	NA	ClinVar	Wormbase	301697
NP_075598	NP_001300356	NP_001073378	G348R	G492R	Pathogenic	Unknown	rs886037634	WBVar00090379	FGFR1	egl-15	Hypogonadotropic hypogonadism 2 with anosmia;not provided	NA	NA	ClinVar	Wormbase	301613
NP_075598	NP_001300356	NP_001073378	G348E	G492R	Likely pathogenic	Unknown	75605rs-?	WBVar00090379	FGFR1	egl-15	Hypogonadotropic hypogonadism 2 with or without anosmia	NA	NA	ClinVar	Wormbase	301613
NP_075598	NP_001300362	XP_011240424	G348R	G440R	Pathogenic	Unknown	rs886037634	WBVar00090379	FGFR1	egl-15	Hypogonadotropic hypogonadism 2 with anosmia;not provided	NA	NA	ClinVar	Wormbase	301665
NP_075598	NP_001300362	XP_011240424	G348E	G440R	Likely pathogenic	Unknown	75605rs-?	WBVar00090379	FGFR1	egl-15	Hypogonadotropic hypogonadism 2 with or without anosmia	NA	NA	ClinVar	Wormbase	301665
NP_075598	NP_001300360	XP_006509075	G348R	G440E	Pathogenic	Unknown	rs886037634	WBVar00090381	FGFR1	egl-15	Hypogonadotropic hypogonadism 2 with anosmia;not provided	NA	NA	ClinVar	Wormbase	301586
NP_075598	NP_001300360	XP_006509075	G348E	G440E	Likely pathogenic	Unknown	75605rs-?	WBVar00090381	FGFR1	egl-15	Hypogonadotropic hypogonadism 2 with or without anosmia	NA	NA	ClinVar	Wormbase	301586
NP_075598	NP_001300363	NP_001073377	G348R	G440R	Pathogenic	Unknown	rs886037634	WBVar00090379	FGFR1	egl-15	Hypogonadotropic hypogonadism 2 with anosmia;not provided	NA	NA	ClinVar	Wormbase	301710
NP_075598	NP_001300363	NP_001073377	G348E	G440R	Likely pathogenic	Unknown	75605rs-?	WBVar00090379	FGFR1	egl-15	Hypogonadotropic hypogonadism 2 with or without anosmia	NA	NA	ClinVar	Wormbase	301710
NP_075598	NP_001300356	XP_011240423	G348R	G492R	Pathogenic	Unknown	rs886037634	WBVar00090379	FGFR1	egl-15	Hypogonadotropic hypogonadism 2 with anosmia;not provided	NA	NA	ClinVar	Wormbase	301569
NP_075598	NP_001300356	XP_011240423	G348E	G492R	Likely pathogenic	Unknown	75605rs-?	WBVar00090379	FGFR1	egl-15	Hypogonadotropic hypogonadism 2 with or without anosmia	NA	NA	ClinVar	Wormbase	301569
NP_075598	NP_001300356	XP_006509073	G348R	G492E	Pathogenic	Unknown	rs886037634	WBVar00090381	FGFR1	egl-15	Hypogonadotropic hypogonadism 2 with anosmia;not provided	NA	NA	ClinVar	Wormbase	301657
NP_075598	NP_001300356	XP_006509073	G348E	G492E	Likely pathogenic	Unknown	75605rs-?	WBVar00090381	FGFR1	egl-15	Hypogonadotropic hypogonadism 2 with or without anosmia	NA	NA	ClinVar	Wormbase	301657
NP_075598	NP_001300354	XP_011240422	G348R	G492R	Pathogenic	Unknown	rs886037634	WBVar00090379	FGFR1	egl-15	Hypogonadotropic hypogonadism 2 with anosmia;not provided	NA	NA	ClinVar	Wormbase	301538
NP_075598	NP_001300354	XP_011240422	G348E	G492R	Likely pathogenic	Unknown	75605rs-?	WBVar00090379	FGFR1	egl-15	Hypogonadotropic hypogonadism 2 with or without anosmia	NA	NA	ClinVar	Wormbase	301538
NP_075598	NP_001024724	XP_006509075	G348R	G492R	Pathogenic	Unknown	rs886037634	WBVar00090379	FGFR1	egl-15	Hypogonadotropic hypogonadism 2 with anosmia;not provided	NA	NA	ClinVar	Wormbase	301579
NP_075598	NP_001024724	XP_006509075	G348E	G492R	Likely pathogenic	Unknown	75605rs-?	WBVar00090379	FGFR1	egl-15	Hypogonadotropic hypogonadism 2 with or without anosmia	NA	NA	ClinVar	Wormbase	301579
NP_075598	NP_001024724	XP_011240424	G348R	G492R	Pathogenic	Unknown	rs886037634	WBVar00090379	FGFR1	egl-15	Hypogonadotropic hypogonadism 2 with anosmia;not provided	NA	NA	ClinVar	Wormbase	301667
NP_075598	NP_001024724	XP_011240424	G348E	G492R	Likely pathogenic	Unknown	75605rs-?	WBVar00090379	FGFR1	egl-15	Hypogonadotropic hypogonadism 2 with or without anosmia	NA	NA	ClinVar	Wormbase	301667
NP_075598	NP_001300360	XP_011240424	G348R	G440E	Pathogenic	Unknown	rs886037634	WBVar00090381	FGFR1	egl-15	Hypogonadotropic hypogonadism 2 with anosmia;not provided	NA	NA	ClinVar	Wormbase	301674
NP_075598	NP_001300360	XP_011240424	G348E	G440E	Likely pathogenic	Unknown	75605rs-?	WBVar00090381	FGFR1	egl-15	Hypogonadotropic hypogonadism 2 with or without anosmia	NA	NA	ClinVar	Wormbase	301674
NP_075598	NP_001300364	XP_011240422	G348R	G440R	Pathogenic	Unknown	rs886037634	WBVar00090379	FGFR1	egl-15	Hypogonadotropic hypogonadism 2 with anosmia;not provided	NA	NA	ClinVar	Wormbase	301536
NP_075598	NP_001300364	XP_011240422	G348E	G440R	Likely pathogenic	Unknown	75605rs-?	WBVar00090379	FGFR1	egl-15	Hypogonadotropic hypogonadism 2 with or without anosmia	NA	NA	ClinVar	Wormbase	301536
NP_075598	NP_001024724	XP_011240423	G348R	G492E	Pathogenic	Unknown	rs886037634	WBVar00090381	FGFR1	egl-15	Hypogonadotropic hypogonadism 2 with anosmia;not provided	NA	NA	ClinVar	Wormbase	301557
NP_075598	NP_001024724	XP_011240423	G348E	G492E	Likely pathogenic	Unknown	75605rs-?	WBVar00090381	FGFR1	egl-15	Hypogonadotropic hypogonadism 2 with or without anosmia	NA	NA	ClinVar	Wormbase	301557
NP_075598	NP_001300356	XP_011240425	G348R	G492R	Pathogenic	Unknown	rs886037634	WBVar00090379	FGFR1	egl-15	Hypogonadotropic hypogonadism 2 with anosmia;not provided	NA	NA	ClinVar	Wormbase	301745
NP_075598	NP_001300356	XP_011240425	G348E	G492R	Likely pathogenic	Unknown	75605rs-?	WBVar00090379	FGFR1	egl-15	Hypogonadotropic hypogonadism 2 with or without anosmia	NA	NA	ClinVar	Wormbase	301745
NP_075598	NP_001300357	XP_006509073	G348R	G492R	Pathogenic	Unknown	rs886037634	WBVar00090379	FGFR1	egl-15	Hypogonadotropic hypogonadism 2 with anosmia;not provided	NA	NA	ClinVar	Wormbase	301654
NP_075598	NP_001300357	XP_006509073	G348E	G492R	Likely pathogenic	Unknown	75605rs-?	WBVar00090379	FGFR1	egl-15	Hypogonadotropic hypogonadism 2 with or without anosmia	NA	NA	ClinVar	Wormbase	301654
NP_075598	NP_001300362	NP_034336	G348R	G440E	Pathogenic	Unknown	rs886037634	WBVar00090381	FGFR1	egl-15	Hypogonadotropic hypogonadism 2 with anosmia;not provided	NA	NA	ClinVar	Wormbase	301687
NP_075598	NP_001300362	NP_034336	G348E	G440E	Likely pathogenic	Unknown	75605rs-?	WBVar00090381	FGFR1	egl-15	Hypogonadotropic hypogonadism 2 with or without anosmia	NA	NA	ClinVar	Wormbase	301687
NP_075598	NP_001024726	XP_011240424	G348R	G492R	Pathogenic	Unknown	rs886037634	WBVar00090379	FGFR1	egl-15	Hypogonadotropic hypogonadism 2 with anosmia;not provided	NA	NA	ClinVar	Wormbase	301673
NP_075598	NP_001024726	XP_011240424	G348E	G492R	Likely pathogenic	Unknown	75605rs-?	WBVar00090379	FGFR1	egl-15	Hypogonadotropic hypogonadism 2 with or without anosmia	NA	NA	ClinVar	Wormbase	301673
NP_075598	NP_001300354	NP_001073378	G348R	G492R	Pathogenic	Unknown	rs886037634	WBVar00090379	FGFR1	egl-15	Hypogonadotropic hypogonadism 2 with anosmia;not provided	NA	NA	ClinVar	Wormbase	301604
NP_075598	NP_001300354	NP_001073378	G348E	G492R	Likely pathogenic	Unknown	75605rs-?	WBVar00090379	FGFR1	egl-15	Hypogonadotropic hypogonadism 2 with or without anosmia	NA	NA	ClinVar	Wormbase	301604
NP_075598	NP_001300356	NP_001073378	G348R	G492E	Pathogenic	Unknown	rs886037634	WBVar00090381	FGFR1	egl-15	Hypogonadotropic hypogonadism 2 with anosmia;not provided	NA	NA	ClinVar	Wormbase	301613
NP_075598	NP_001300356	NP_001073378	G348E	G492E	Likely pathogenic	Unknown	75605rs-?	WBVar00090381	FGFR1	egl-15	Hypogonadotropic hypogonadism 2 with or without anosmia	NA	NA	ClinVar	Wormbase	301613
NP_075598	NP_001300358	XP_011240424	G348R	G440R	Pathogenic	Unknown	rs886037634	WBVar00090379	FGFR1	egl-15	Hypogonadotropic hypogonadism 2 with anosmia;not provided	NA	NA	ClinVar	Wormbase	301677
NP_075598	NP_001300358	XP_011240424	G348E	G440R	Likely pathogenic	Unknown	75605rs-?	WBVar00090379	FGFR1	egl-15	Hypogonadotropic hypogonadism 2 with or without anosmia	NA	NA	ClinVar	Wormbase	301677
NP_075598	NP_001300361	NP_034336	G348R	G440R	Pathogenic	Unknown	rs886037634	WBVar00090379	FGFR1	egl-15	Hypogonadotropic hypogonadism 2 with anosmia;not provided	NA	NA	ClinVar	Wormbase	301686
NP_075598	NP_001300361	NP_034336	G348E	G440R	Likely pathogenic	Unknown	75605rs-?	WBVar00090379	FGFR1	egl-15	Hypogonadotropic hypogonadism 2 with or without anosmia	NA	NA	ClinVar	Wormbase	301686
NP_075598	NP_001300361	XP_011240423	G348R	G440R	Pathogenic	Unknown	rs886037634	WBVar00090379	FGFR1	egl-15	Hypogonadotropic hypogonadism 2 with anosmia;not provided	NA	NA	ClinVar	Wormbase	301554
NP_075598	NP_001300361	XP_011240423	G348E	G440R	Likely pathogenic	Unknown	75605rs-?	WBVar00090379	FGFR1	egl-15	Hypogonadotropic hypogonadism 2 with or without anosmia	NA	NA	ClinVar	Wormbase	301554
NP_075598	NP_001024724	XP_011240422	G348R	G492R	Pathogenic	Unknown	rs886037634	WBVar00090379	FGFR1	egl-15	Hypogonadotropic hypogonadism 2 with anosmia;not provided	NA	NA	ClinVar	Wormbase	301535
NP_075598	NP_001024724	XP_011240422	G348E	G492R	Likely pathogenic	Unknown	75605rs-?	WBVar00090379	FGFR1	egl-15	Hypogonadotropic hypogonadism 2 with or without anosmia	NA	NA	ClinVar	Wormbase	301535
NP_075598	NP_001024725	XP_011240424	G348R	G492E	Pathogenic	Unknown	rs886037634	WBVar00090381	FGFR1	egl-15	Hypogonadotropic hypogonadism 2 with anosmia;not provided	NA	NA	ClinVar	Wormbase	301671
NP_075598	NP_001024725	XP_011240424	G348E	G492E	Likely pathogenic	Unknown	75605rs-?	WBVar00090381	FGFR1	egl-15	Hypogonadotropic hypogonadism 2 with or without anosmia	NA	NA	ClinVar	Wormbase	301671
NP_075598	NP_001024725	XP_011240424	G348R	G492R	Pathogenic	Unknown	rs886037634	WBVar00090379	FGFR1	egl-15	Hypogonadotropic hypogonadism 2 with anosmia;not provided	NA	NA	ClinVar	Wormbase	301671
NP_075598	NP_001024725	XP_011240424	G348E	G492R	Likely pathogenic	Unknown	75605rs-?	WBVar00090379	FGFR1	egl-15	Hypogonadotropic hypogonadism 2 with or without anosmia	NA	NA	ClinVar	Wormbase	301671
NP_075598	NP_001300355	XP_011240423	G348R	G492R	Pathogenic	Unknown	rs886037634	WBVar00090379	FGFR1	egl-15	Hypogonadotropic hypogonadism 2 with anosmia;not provided	NA	NA	ClinVar	Wormbase	301562
NP_075598	NP_001300355	XP_011240423	G348E	G492R	Likely pathogenic	Unknown	75605rs-?	WBVar00090379	FGFR1	egl-15	Hypogonadotropic hypogonadism 2 with or without anosmia	NA	NA	ClinVar	Wormbase	301562
NP_075598	NP_001300361	XP_011240424	G348R	G440E	Pathogenic	Unknown	rs886037634	WBVar00090381	FGFR1	egl-15	Hypogonadotropic hypogonadism 2 with anosmia;not provided	NA	NA	ClinVar	Wormbase	301664
NP_075598	NP_001300361	XP_011240424	G348E	G440E	Likely pathogenic	Unknown	75605rs-?	WBVar00090381	FGFR1	egl-15	Hypogonadotropic hypogonadism 2 with or without anosmia	NA	NA	ClinVar	Wormbase	301664
NP_075598	NP_001300356	XP_011240425	G348R	G492E	Pathogenic	Unknown	rs886037634	WBVar00090381	FGFR1	egl-15	Hypogonadotropic hypogonadism 2 with anosmia;not provided	NA	NA	ClinVar	Wormbase	301745
NP_075598	NP_001300356	XP_011240425	G348E	G492E	Likely pathogenic	Unknown	75605rs-?	WBVar00090381	FGFR1	egl-15	Hypogonadotropic hypogonadism 2 with or without anosmia	NA	NA	ClinVar	Wormbase	301745
NP_075598	NP_001300362	XP_006509073	G348R	G440E	Pathogenic	Unknown	rs886037634	WBVar00090381	FGFR1	egl-15	Hypogonadotropic hypogonadism 2 with anosmia;not provided	NA	NA	ClinVar	Wormbase	301643
NP_075598	NP_001300362	XP_006509073	G348E	G440E	Likely pathogenic	Unknown	75605rs-?	WBVar00090381	FGFR1	egl-15	Hypogonadotropic hypogonadism 2 with or without anosmia	NA	NA	ClinVar	Wormbase	301643
NP_075598	NP_509842	XP_011240423	G348R	G492R	Pathogenic	Unknown	rs886037634	WBVar00090379	FGFR1	egl-15	Hypogonadotropic hypogonadism 2 with anosmia;not provided	NA	NA	ClinVar	Wormbase	301559
NP_075598	NP_509842	XP_011240423	G348E	G492R	Likely pathogenic	Unknown	75605rs-?	WBVar00090379	FGFR1	egl-15	Hypogonadotropic hypogonadism 2 with or without anosmia	NA	NA	ClinVar	Wormbase	301559
NP_075598	NP_509842	XP_006509075	G348R	G492E	Pathogenic	Unknown	rs886037634	WBVar00090381	FGFR1	egl-15	Hypogonadotropic hypogonadism 2 with anosmia;not provided	NA	NA	ClinVar	Wormbase	301581
NP_075598	NP_509842	XP_006509075	G348E	G492E	Likely pathogenic	Unknown	75605rs-?	WBVar00090381	FGFR1	egl-15	Hypogonadotropic hypogonadism 2 with or without anosmia	NA	NA	ClinVar	Wormbase	301581
NP_075598	NP_001024725	NP_001073378	G348R	G492E	Pathogenic	Unknown	rs886037634	WBVar00090381	FGFR1	egl-15	Hypogonadotropic hypogonadism 2 with anosmia;not provided	NA	NA	ClinVar	Wormbase	301605
NP_075598	NP_001024725	NP_001073378	G348E	G492E	Likely pathogenic	Unknown	75605rs-?	WBVar00090381	FGFR1	egl-15	Hypogonadotropic hypogonadism 2 with or without anosmia	NA	NA	ClinVar	Wormbase	301605
NP_075598	NP_001300358	XP_011240424	G348R	G440E	Pathogenic	Unknown	rs886037634	WBVar00090381	FGFR1	egl-15	Hypogonadotropic hypogonadism 2 with anosmia;not provided	NA	NA	ClinVar	Wormbase	301677
NP_075598	NP_001300358	XP_011240424	G348E	G440E	Likely pathogenic	Unknown	75605rs-?	WBVar00090381	FGFR1	egl-15	Hypogonadotropic hypogonadism 2 with or without anosmia	NA	NA	ClinVar	Wormbase	301677
NP_075598	NP_001024723	NP_034336	G348R	G440R	Pathogenic	Unknown	rs886037634	WBVar00090379	FGFR1	egl-15	Hypogonadotropic hypogonadism 2 with anosmia;not provided	NA	NA	ClinVar	Wormbase	301697
NP_075598	NP_001024723	NP_034336	G348E	G440R	Likely pathogenic	Unknown	75605rs-?	WBVar00090379	FGFR1	egl-15	Hypogonadotropic hypogonadism 2 with or without anosmia	NA	NA	ClinVar	Wormbase	301697
NP_075598	NP_001300358	XP_011240425	G348R	G440R	Pathogenic	Unknown	rs886037634	WBVar00090379	FGFR1	egl-15	Hypogonadotropic hypogonadism 2 with anosmia;not provided	NA	NA	ClinVar	Wormbase	301743
NP_075598	NP_001300358	XP_011240425	G348E	G440R	Likely pathogenic	Unknown	75605rs-?	WBVar00090379	FGFR1	egl-15	Hypogonadotropic hypogonadism 2 with or without anosmia	NA	NA	ClinVar	Wormbase	301743
NP_075598	NP_001024724	XP_011240424	G348R	G492E	Pathogenic	Unknown	rs886037634	WBVar00090381	FGFR1	egl-15	Hypogonadotropic hypogonadism 2 with anosmia;not provided	NA	NA	ClinVar	Wormbase	301667
NP_075598	NP_001024724	XP_011240424	G348E	G492E	Likely pathogenic	Unknown	75605rs-?	WBVar00090381	FGFR1	egl-15	Hypogonadotropic hypogonadism 2 with or without anosmia	NA	NA	ClinVar	Wormbase	301667
NP_075598	NP_001024723	NP_001073377	G348R	G440R	Pathogenic	Unknown	rs886037634	WBVar00090379	FGFR1	egl-15	Hypogonadotropic hypogonadism 2 with anosmia;not provided	NA	NA	ClinVar	Wormbase	301719
NP_075598	NP_001024723	NP_001073377	G348E	G440R	Likely pathogenic	Unknown	75605rs-?	WBVar00090379	FGFR1	egl-15	Hypogonadotropic hypogonadism 2 with or without anosmia	NA	NA	ClinVar	Wormbase	301719
NP_075598	NP_001024725	XP_006509073	G348R	G492R	Pathogenic	Unknown	rs886037634	WBVar00090379	FGFR1	egl-15	Hypogonadotropic hypogonadism 2 with anosmia;not provided	NA	NA	ClinVar	Wormbase	301649
NP_075598	NP_001024725	XP_006509073	G348E	G492R	Likely pathogenic	Unknown	75605rs-?	WBVar00090379	FGFR1	egl-15	Hypogonadotropic hypogonadism 2 with or without anosmia	NA	NA	ClinVar	Wormbase	301649
NP_075598	NP_001024725	XP_011240425	G348R	G492E	Pathogenic	Unknown	rs886037634	WBVar00090381	FGFR1	egl-15	Hypogonadotropic hypogonadism 2 with anosmia;not provided	NA	NA	ClinVar	Wormbase	301737
NP_075598	NP_001024725	XP_011240425	G348E	G492E	Likely pathogenic	Unknown	75605rs-?	WBVar00090381	FGFR1	egl-15	Hypogonadotropic hypogonadism 2 with or without anosmia	NA	NA	ClinVar	Wormbase	301737
NP_075598	NP_001024725	XP_011240423	G348R	G492E	Pathogenic	Unknown	rs886037634	WBVar00090381	FGFR1	egl-15	Hypogonadotropic hypogonadism 2 with anosmia;not provided	NA	NA	ClinVar	Wormbase	301561
NP_075598	NP_001024725	XP_011240423	G348E	G492E	Likely pathogenic	Unknown	75605rs-?	WBVar00090381	FGFR1	egl-15	Hypogonadotropic hypogonadism 2 with or without anosmia	NA	NA	ClinVar	Wormbase	301561
NP_075598	NP_001024725	XP_006509075	G348R	G492R	Pathogenic	Unknown	rs886037634	WBVar00090379	FGFR1	egl-15	Hypogonadotropic hypogonadism 2 with anosmia;not provided	NA	NA	ClinVar	Wormbase	301583
NP_075598	NP_001024725	XP_006509075	G348E	G492R	Likely pathogenic	Unknown	75605rs-?	WBVar00090379	FGFR1	egl-15	Hypogonadotropic hypogonadism 2 with or without anosmia	NA	NA	ClinVar	Wormbase	301583
NP_075598	NP_001300356	XP_006509075	G348R	G492R	Pathogenic	Unknown	rs886037634	WBVar00090379	FGFR1	egl-15	Hypogonadotropic hypogonadism 2 with anosmia;not provided	NA	NA	ClinVar	Wormbase	301591
NP_075598	NP_001300356	XP_006509075	G348E	G492R	Likely pathogenic	Unknown	75605rs-?	WBVar00090379	FGFR1	egl-15	Hypogonadotropic hypogonadism 2 with or without anosmia	NA	NA	ClinVar	Wormbase	301591
NP_075598	NP_001024724	XP_011240425	G348R	G492R	Pathogenic	Unknown	rs886037634	WBVar00090379	FGFR1	egl-15	Hypogonadotropic hypogonadism 2 with anosmia;not provided	NA	NA	ClinVar	Wormbase	301733
NP_075598	NP_001024724	XP_011240425	G348E	G492R	Likely pathogenic	Unknown	75605rs-?	WBVar00090379	FGFR1	egl-15	Hypogonadotropic hypogonadism 2 with or without anosmia	NA	NA	ClinVar	Wormbase	301733
NP_075598	NP_509842	NP_034336	G348R	G492R	Pathogenic	Unknown	rs886037634	WBVar00090379	FGFR1	egl-15	Hypogonadotropic hypogonadism 2 with anosmia;not provided	NA	NA	ClinVar	Wormbase	301691
NP_075598	NP_509842	NP_034336	G348E	G492R	Likely pathogenic	Unknown	75605rs-?	WBVar00090379	FGFR1	egl-15	Hypogonadotropic hypogonadism 2 with or without anosmia	NA	NA	ClinVar	Wormbase	301691
NP_075598	NP_001300358	XP_006509075	G348R	G440E	Pathogenic	Unknown	rs886037634	WBVar00090381	FGFR1	egl-15	Hypogonadotropic hypogonadism 2 with anosmia;not provided	NA	NA	ClinVar	Wormbase	301589
NP_075598	NP_001300358	XP_006509075	G348E	G440E	Likely pathogenic	Unknown	75605rs-?	WBVar00090381	FGFR1	egl-15	Hypogonadotropic hypogonadism 2 with or without anosmia	NA	NA	ClinVar	Wormbase	301589
NP_075598	NP_001300363	NP_001073377	G348R	G440E	Pathogenic	Unknown	rs886037634	WBVar00090381	FGFR1	egl-15	Hypogonadotropic hypogonadism 2 with anosmia;not provided	NA	NA	ClinVar	Wormbase	301710
NP_075598	NP_001300363	NP_001073377	G348E	G440E	Likely pathogenic	Unknown	75605rs-?	WBVar00090381	FGFR1	egl-15	Hypogonadotropic hypogonadism 2 with or without anosmia	NA	NA	ClinVar	Wormbase	301710
NP_075598	NP_001300359	XP_011240422	G348R	G440R	Pathogenic	Unknown	rs886037634	WBVar00090379	FGFR1	egl-15	Hypogonadotropic hypogonadism 2 with anosmia;not provided	NA	NA	ClinVar	Wormbase	301546
NP_075598	NP_001300359	XP_011240422	G348E	G440R	Likely pathogenic	Unknown	75605rs-?	WBVar00090379	FGFR1	egl-15	Hypogonadotropic hypogonadism 2 with or without anosmia	NA	NA	ClinVar	Wormbase	301546
NP_075598	NP_001300359	NP_034336	G348R	G440R	Pathogenic	Unknown	rs886037634	WBVar00090379	FGFR1	egl-15	Hypogonadotropic hypogonadism 2 with anosmia;not provided	NA	NA	ClinVar	Wormbase	301700
NP_075598	NP_001300359	NP_034336	G348E	G440R	Likely pathogenic	Unknown	75605rs-?	WBVar00090379	FGFR1	egl-15	Hypogonadotropic hypogonadism 2 with or without anosmia	NA	NA	ClinVar	Wormbase	301700
NP_075598	NP_001024725	XP_011240423	G348R	G492R	Pathogenic	Unknown	rs886037634	WBVar00090379	FGFR1	egl-15	Hypogonadotropic hypogonadism 2 with anosmia;not provided	NA	NA	ClinVar	Wormbase	301561
NP_075598	NP_001024725	XP_011240423	G348E	G492R	Likely pathogenic	Unknown	75605rs-?	WBVar00090379	FGFR1	egl-15	Hypogonadotropic hypogonadism 2 with or without anosmia	NA	NA	ClinVar	Wormbase	301561
NP_075598	NP_001024724	NP_034336	G348R	G492R	Pathogenic	Unknown	rs886037634	WBVar00090379	FGFR1	egl-15	Hypogonadotropic hypogonadism 2 with anosmia;not provided	NA	NA	ClinVar	Wormbase	301689
NP_075598	NP_001024724	NP_034336	G348E	G492R	Likely pathogenic	Unknown	75605rs-?	WBVar00090379	FGFR1	egl-15	Hypogonadotropic hypogonadism 2 with or without anosmia	NA	NA	ClinVar	Wormbase	301689
NP_075598	NP_001024723	NP_001073377	G348R	G440E	Pathogenic	Unknown	rs886037634	WBVar00090381	FGFR1	egl-15	Hypogonadotropic hypogonadism 2 with anosmia;not provided	NA	NA	ClinVar	Wormbase	301719
NP_075598	NP_001024723	NP_001073377	G348E	G440E	Likely pathogenic	Unknown	75605rs-?	WBVar00090381	FGFR1	egl-15	Hypogonadotropic hypogonadism 2 with or without anosmia	NA	NA	ClinVar	Wormbase	301719
NP_075598	NP_001300364	XP_006509075	G348R	G440R	Pathogenic	Unknown	rs886037634	WBVar00090379	FGFR1	egl-15	Hypogonadotropic hypogonadism 2 with anosmia;not provided	NA	NA	ClinVar	Wormbase	301580
NP_075598	NP_001300364	XP_006509075	G348E	G440R	Likely pathogenic	Unknown	75605rs-?	WBVar00090379	FGFR1	egl-15	Hypogonadotropic hypogonadism 2 with or without anosmia	NA	NA	ClinVar	Wormbase	301580
NP_075598	NP_001300360	XP_011240425	G348R	G440E	Pathogenic	Unknown	rs886037634	WBVar00090381	FGFR1	egl-15	Hypogonadotropic hypogonadism 2 with anosmia;not provided	NA	NA	ClinVar	Wormbase	301740
NP_075598	NP_001300360	XP_011240425	G348E	G440E	Likely pathogenic	Unknown	75605rs-?	WBVar00090381	FGFR1	egl-15	Hypogonadotropic hypogonadism 2 with or without anosmia	NA	NA	ClinVar	Wormbase	301740
NP_075598	NP_001300362	XP_006509073	G348R	G440R	Pathogenic	Unknown	rs886037634	WBVar00090379	FGFR1	egl-15	Hypogonadotropic hypogonadism 2 with anosmia;not provided	NA	NA	ClinVar	Wormbase	301643
NP_075598	NP_001300362	XP_006509073	G348E	G440R	Likely pathogenic	Unknown	75605rs-?	WBVar00090379	FGFR1	egl-15	Hypogonadotropic hypogonadism 2 with or without anosmia	NA	NA	ClinVar	Wormbase	301643
NP_075598	NP_001300358	NP_001073378	G348R	G440E	Pathogenic	Unknown	rs886037634	WBVar00090381	FGFR1	egl-15	Hypogonadotropic hypogonadism 2 with anosmia;not provided	NA	NA	ClinVar	Wormbase	301611
NP_075598	NP_001300358	NP_001073378	G348E	G440E	Likely pathogenic	Unknown	75605rs-?	WBVar00090381	FGFR1	egl-15	Hypogonadotropic hypogonadism 2 with or without anosmia	NA	NA	ClinVar	Wormbase	301611
NP_075598	NP_001300355	NP_001073378	G348R	G492R	Pathogenic	Unknown	rs886037634	WBVar00090379	FGFR1	egl-15	Hypogonadotropic hypogonadism 2 with anosmia;not provided	NA	NA	ClinVar	Wormbase	301606
NP_075598	NP_001300355	NP_001073378	G348E	G492R	Likely pathogenic	Unknown	75605rs-?	WBVar00090379	FGFR1	egl-15	Hypogonadotropic hypogonadism 2 with or without anosmia	NA	NA	ClinVar	Wormbase	301606
NP_075598	NP_001300356	NP_001073377	G348R	G492R	Pathogenic	Unknown	rs886037634	WBVar00090379	FGFR1	egl-15	Hypogonadotropic hypogonadism 2 with anosmia;not provided	NA	NA	ClinVar	Wormbase	301723
NP_075598	NP_001300356	NP_001073377	G348E	G492R	Likely pathogenic	Unknown	75605rs-?	WBVar00090379	FGFR1	egl-15	Hypogonadotropic hypogonadism 2 with or without anosmia	NA	NA	ClinVar	Wormbase	301723
NP_075598	NP_001300357	XP_011240423	G348R	G492E	Pathogenic	Unknown	rs886037634	WBVar00090381	FGFR1	egl-15	Hypogonadotropic hypogonadism 2 with anosmia;not provided	NA	NA	ClinVar	Wormbase	301566
NP_075598	NP_001300357	XP_011240423	G348E	G492E	Likely pathogenic	Unknown	75605rs-?	WBVar00090381	FGFR1	egl-15	Hypogonadotropic hypogonadism 2 with or without anosmia	NA	NA	ClinVar	Wormbase	301566
NP_075598	NP_001300357	NP_034336	G348R	G492E	Pathogenic	Unknown	rs886037634	WBVar00090381	FGFR1	egl-15	Hypogonadotropic hypogonadism 2 with anosmia;not provided	NA	NA	ClinVar	Wormbase	301698
NP_075598	NP_001300357	NP_034336	G348E	G492E	Likely pathogenic	Unknown	75605rs-?	WBVar00090381	FGFR1	egl-15	Hypogonadotropic hypogonadism 2 with or without anosmia	NA	NA	ClinVar	Wormbase	301698
NP_075598	NP_001300359	XP_011240425	G348R	G440R	Pathogenic	Unknown	rs886037634	WBVar00090379	FGFR1	egl-15	Hypogonadotropic hypogonadism 2 with anosmia;not provided	NA	NA	ClinVar	Wormbase	301744
NP_075598	NP_001300359	XP_011240425	G348E	G440R	Likely pathogenic	Unknown	75605rs-?	WBVar00090379	FGFR1	egl-15	Hypogonadotropic hypogonadism 2 with or without anosmia	NA	NA	ClinVar	Wormbase	301744
NP_075598	NP_001024724	NP_001073378	G348R	G492R	Pathogenic	Unknown	rs886037634	WBVar00090379	FGFR1	egl-15	Hypogonadotropic hypogonadism 2 with anosmia;not provided	NA	NA	ClinVar	Wormbase	301601
NP_075598	NP_001024724	NP_001073378	G348E	G492R	Likely pathogenic	Unknown	75605rs-?	WBVar00090379	FGFR1	egl-15	Hypogonadotropic hypogonadism 2 with or without anosmia	NA	NA	ClinVar	Wormbase	301601
NP_075598	NP_001300355	NP_001073378	G348R	G492E	Pathogenic	Unknown	rs886037634	WBVar00090381	FGFR1	egl-15	Hypogonadotropic hypogonadism 2 with anosmia;not provided	NA	NA	ClinVar	Wormbase	301606
NP_075598	NP_001300355	NP_001073378	G348E	G492E	Likely pathogenic	Unknown	75605rs-?	WBVar00090381	FGFR1	egl-15	Hypogonadotropic hypogonadism 2 with or without anosmia	NA	NA	ClinVar	Wormbase	301606
NP_075598	NP_001024725	NP_001073378	G348R	G492R	Pathogenic	Unknown	rs886037634	WBVar00090379	FGFR1	egl-15	Hypogonadotropic hypogonadism 2 with anosmia;not provided	NA	NA	ClinVar	Wormbase	301605
NP_075598	NP_001024725	NP_001073378	G348E	G492R	Likely pathogenic	Unknown	75605rs-?	WBVar00090379	FGFR1	egl-15	Hypogonadotropic hypogonadism 2 with or without anosmia	NA	NA	ClinVar	Wormbase	301605
NP_075598	NP_001024725	XP_011240422	G348R	G492E	Pathogenic	Unknown	rs886037634	WBVar00090381	FGFR1	egl-15	Hypogonadotropic hypogonadism 2 with anosmia;not provided	NA	NA	ClinVar	Wormbase	301539
NP_075598	NP_001024725	XP_011240422	G348E	G492E	Likely pathogenic	Unknown	75605rs-?	WBVar00090381	FGFR1	egl-15	Hypogonadotropic hypogonadism 2 with or without anosmia	NA	NA	ClinVar	Wormbase	301539
NP_075598	NP_001300358	XP_011240425	G348R	G440E	Pathogenic	Unknown	rs886037634	WBVar00090381	FGFR1	egl-15	Hypogonadotropic hypogonadism 2 with anosmia;not provided	NA	NA	ClinVar	Wormbase	301743
NP_075598	NP_001300358	XP_011240425	G348E	G440E	Likely pathogenic	Unknown	75605rs-?	WBVar00090381	FGFR1	egl-15	Hypogonadotropic hypogonadism 2 with or without anosmia	NA	NA	ClinVar	Wormbase	301743
NP_075598	NP_001300362	XP_006509076	G348R	G440R	Pathogenic	Unknown	rs886037634	WBVar00090379	FGFR1	egl-15	Hypogonadotropic hypogonadism 2 with anosmia;not provided	NA	NA	ClinVar	Wormbase	301621
NP_075598	NP_001300362	XP_006509076	G348E	G440R	Likely pathogenic	Unknown	75605rs-?	WBVar00090379	FGFR1	egl-15	Hypogonadotropic hypogonadism 2 with or without anosmia	NA	NA	ClinVar	Wormbase	301621
NP_075598	NP_001300363	XP_011240424	G348R	G440E	Pathogenic	Unknown	rs886037634	WBVar00090381	FGFR1	egl-15	Hypogonadotropic hypogonadism 2 with anosmia;not provided	NA	NA	ClinVar	Wormbase	301666
NP_075598	NP_001300363	XP_011240424	G348E	G440E	Likely pathogenic	Unknown	75605rs-?	WBVar00090381	FGFR1	egl-15	Hypogonadotropic hypogonadism 2 with or without anosmia	NA	NA	ClinVar	Wormbase	301666
NP_075598	NP_001300361	XP_006509073	G348R	G440R	Pathogenic	Unknown	rs886037634	WBVar00090379	FGFR1	egl-15	Hypogonadotropic hypogonadism 2 with anosmia;not provided	NA	NA	ClinVar	Wormbase	301642
NP_075598	NP_001300361	XP_006509073	G348E	G440R	Likely pathogenic	Unknown	75605rs-?	WBVar00090379	FGFR1	egl-15	Hypogonadotropic hypogonadism 2 with or without anosmia	NA	NA	ClinVar	Wormbase	301642
NP_075598	NP_001300362	XP_006509076	G348R	G440E	Pathogenic	Unknown	rs886037634	WBVar00090381	FGFR1	egl-15	Hypogonadotropic hypogonadism 2 with anosmia;not provided	NA	NA	ClinVar	Wormbase	301621
NP_075598	NP_001300362	XP_006509076	G348E	G440E	Likely pathogenic	Unknown	75605rs-?	WBVar00090381	FGFR1	egl-15	Hypogonadotropic hypogonadism 2 with or without anosmia	NA	NA	ClinVar	Wormbase	301621
NP_075598	NP_001300357	XP_006509073	G348R	G492E	Pathogenic	Unknown	rs886037634	WBVar00090381	FGFR1	egl-15	Hypogonadotropic hypogonadism 2 with anosmia;not provided	NA	NA	ClinVar	Wormbase	301654
NP_075598	NP_001300357	XP_006509073	G348E	G492E	Likely pathogenic	Unknown	75605rs-?	WBVar00090381	FGFR1	egl-15	Hypogonadotropic hypogonadism 2 with or without anosmia	NA	NA	ClinVar	Wormbase	301654
NP_075598	NP_001300362	XP_011240422	G348R	G440R	Pathogenic	Unknown	rs886037634	WBVar00090379	FGFR1	egl-15	Hypogonadotropic hypogonadism 2 with anosmia;not provided	NA	NA	ClinVar	Wormbase	301533
NP_075598	NP_001300362	XP_011240422	G348E	G440R	Likely pathogenic	Unknown	75605rs-?	WBVar00090379	FGFR1	egl-15	Hypogonadotropic hypogonadism 2 with or without anosmia	NA	NA	ClinVar	Wormbase	301533
NP_075598	NP_001300359	NP_001073378	G348R	G440E	Pathogenic	Unknown	rs886037634	WBVar00090381	FGFR1	egl-15	Hypogonadotropic hypogonadism 2 with anosmia;not provided	NA	NA	ClinVar	Wormbase	301612
NP_075598	NP_001300359	NP_001073378	G348E	G440E	Likely pathogenic	Unknown	75605rs-?	WBVar00090381	FGFR1	egl-15	Hypogonadotropic hypogonadism 2 with or without anosmia	NA	NA	ClinVar	Wormbase	301612
NP_075598	NP_509842	XP_006509073	G348R	G492E	Pathogenic	Unknown	rs886037634	WBVar00090381	FGFR1	egl-15	Hypogonadotropic hypogonadism 2 with anosmia;not provided	NA	NA	ClinVar	Wormbase	301647
NP_075598	NP_509842	XP_006509073	G348E	G492E	Likely pathogenic	Unknown	75605rs-?	WBVar00090381	FGFR1	egl-15	Hypogonadotropic hypogonadism 2 with or without anosmia	NA	NA	ClinVar	Wormbase	301647
NP_075598	NP_001300359	XP_011240422	G348R	G440E	Pathogenic	Unknown	rs886037634	WBVar00090381	FGFR1	egl-15	Hypogonadotropic hypogonadism 2 with anosmia;not provided	NA	NA	ClinVar	Wormbase	301546
NP_075598	NP_001300359	XP_011240422	G348E	G440E	Likely pathogenic	Unknown	75605rs-?	WBVar00090381	FGFR1	egl-15	Hypogonadotropic hypogonadism 2 with or without anosmia	NA	NA	ClinVar	Wormbase	301546
NP_075598	NP_001024724	XP_011240425	G348R	G492E	Pathogenic	Unknown	rs886037634	WBVar00090381	FGFR1	egl-15	Hypogonadotropic hypogonadism 2 with anosmia;not provided	NA	NA	ClinVar	Wormbase	301733
NP_075598	NP_001024724	XP_011240425	G348E	G492E	Likely pathogenic	Unknown	75605rs-?	WBVar00090381	FGFR1	egl-15	Hypogonadotropic hypogonadism 2 with or without anosmia	NA	NA	ClinVar	Wormbase	301733
NP_075598	NP_001024725	XP_006509075	G348R	G492E	Pathogenic	Unknown	rs886037634	WBVar00090381	FGFR1	egl-15	Hypogonadotropic hypogonadism 2 with anosmia;not provided	NA	NA	ClinVar	Wormbase	301583
NP_075598	NP_001024725	XP_006509075	G348E	G492E	Likely pathogenic	Unknown	75605rs-?	WBVar00090381	FGFR1	egl-15	Hypogonadotropic hypogonadism 2 with or without anosmia	NA	NA	ClinVar	Wormbase	301583
NP_075598	NP_001024725	NP_034336	G348R	G492E	Pathogenic	Unknown	rs886037634	WBVar00090381	FGFR1	egl-15	Hypogonadotropic hypogonadism 2 with anosmia;not provided	NA	NA	ClinVar	Wormbase	301693
NP_075598	NP_001024725	NP_034336	G348E	G492E	Likely pathogenic	Unknown	75605rs-?	WBVar00090381	FGFR1	egl-15	Hypogonadotropic hypogonadism 2 with or without anosmia	NA	NA	ClinVar	Wormbase	301693
NP_075598	NP_001300362	NP_034336	G348R	G440R	Pathogenic	Unknown	rs886037634	WBVar00090379	FGFR1	egl-15	Hypogonadotropic hypogonadism 2 with anosmia;not provided	NA	NA	ClinVar	Wormbase	301687
NP_075598	NP_001300362	NP_034336	G348E	G440R	Likely pathogenic	Unknown	75605rs-?	WBVar00090379	FGFR1	egl-15	Hypogonadotropic hypogonadism 2 with or without anosmia	NA	NA	ClinVar	Wormbase	301687
NP_075598	NP_509842	XP_011240424	G348R	G492R	Pathogenic	Unknown	rs886037634	WBVar00090379	FGFR1	egl-15	Hypogonadotropic hypogonadism 2 with anosmia;not provided	NA	NA	ClinVar	Wormbase	301669
NP_075598	NP_509842	XP_011240424	G348E	G492R	Likely pathogenic	Unknown	75605rs-?	WBVar00090379	FGFR1	egl-15	Hypogonadotropic hypogonadism 2 with or without anosmia	NA	NA	ClinVar	Wormbase	301669
NP_075598	NP_509842	XP_006509073	G348R	G492R	Pathogenic	Unknown	rs886037634	WBVar00090379	FGFR1	egl-15	Hypogonadotropic hypogonadism 2 with anosmia;not provided	NA	NA	ClinVar	Wormbase	301647
NP_075598	NP_509842	XP_006509073	G348E	G492R	Likely pathogenic	Unknown	75605rs-?	WBVar00090379	FGFR1	egl-15	Hypogonadotropic hypogonadism 2 with or without anosmia	NA	NA	ClinVar	Wormbase	301647
NP_075598	NP_001300363	NP_034336	G348R	G440E	Pathogenic	Unknown	rs886037634	WBVar00090381	FGFR1	egl-15	Hypogonadotropic hypogonadism 2 with anosmia;not provided	NA	NA	ClinVar	Wormbase	301688
NP_075598	NP_001300363	NP_034336	G348E	G440E	Likely pathogenic	Unknown	75605rs-?	WBVar00090381	FGFR1	egl-15	Hypogonadotropic hypogonadism 2 with or without anosmia	NA	NA	ClinVar	Wormbase	301688
NP_075598	NP_001024726	XP_006509073	G348R	G492E	Pathogenic	Unknown	rs886037634	WBVar00090381	FGFR1	egl-15	Hypogonadotropic hypogonadism 2 with anosmia;not provided	NA	NA	ClinVar	Wormbase	301651
NP_075598	NP_001024726	XP_006509073	G348E	G492E	Likely pathogenic	Unknown	75605rs-?	WBVar00090381	FGFR1	egl-15	Hypogonadotropic hypogonadism 2 with or without anosmia	NA	NA	ClinVar	Wormbase	301651
NP_075598	NP_001300363	XP_011240424	G348R	G440R	Pathogenic	Unknown	rs886037634	WBVar00090379	FGFR1	egl-15	Hypogonadotropic hypogonadism 2 with anosmia;not provided	NA	NA	ClinVar	Wormbase	301666
NP_075598	NP_001300363	XP_011240424	G348E	G440R	Likely pathogenic	Unknown	75605rs-?	WBVar00090379	FGFR1	egl-15	Hypogonadotropic hypogonadism 2 with or without anosmia	NA	NA	ClinVar	Wormbase	301666
NP_075598	NP_001300362	XP_011240423	G348R	G440R	Pathogenic	Unknown	rs886037634	WBVar00090379	FGFR1	egl-15	Hypogonadotropic hypogonadism 2 with anosmia;not provided	NA	NA	ClinVar	Wormbase	301555
NP_075598	NP_001300362	XP_011240423	G348E	G440R	Likely pathogenic	Unknown	75605rs-?	WBVar00090379	FGFR1	egl-15	Hypogonadotropic hypogonadism 2 with or without anosmia	NA	NA	ClinVar	Wormbase	301555
NP_075598	NP_001300360	XP_006509075	G348R	G440R	Pathogenic	Unknown	rs886037634	WBVar00090379	FGFR1	egl-15	Hypogonadotropic hypogonadism 2 with anosmia;not provided	NA	NA	ClinVar	Wormbase	301586
NP_075598	NP_001300360	XP_006509075	G348E	G440R	Likely pathogenic	Unknown	75605rs-?	WBVar00090379	FGFR1	egl-15	Hypogonadotropic hypogonadism 2 with or without anosmia	NA	NA	ClinVar	Wormbase	301586
NP_075598	NP_509842	XP_011240422	G348R	G492R	Pathogenic	Unknown	rs886037634	WBVar00090379	FGFR1	egl-15	Hypogonadotropic hypogonadism 2 with anosmia;not provided	NA	NA	ClinVar	Wormbase	301537
NP_075598	NP_509842	XP_011240422	G348E	G492R	Likely pathogenic	Unknown	75605rs-?	WBVar00090379	FGFR1	egl-15	Hypogonadotropic hypogonadism 2 with or without anosmia	NA	NA	ClinVar	Wormbase	301537
NP_075598	NP_001300356	XP_006509075	G348R	G492E	Pathogenic	Unknown	rs886037634	WBVar00090381	FGFR1	egl-15	Hypogonadotropic hypogonadism 2 with anosmia;not provided	NA	NA	ClinVar	Wormbase	301591
NP_075598	NP_001300356	XP_006509075	G348E	G492E	Likely pathogenic	Unknown	75605rs-?	WBVar00090381	FGFR1	egl-15	Hypogonadotropic hypogonadism 2 with or without anosmia	NA	NA	ClinVar	Wormbase	301591
NP_075598	NP_509842	XP_006509075	G348R	G492R	Pathogenic	Unknown	rs886037634	WBVar00090379	FGFR1	egl-15	Hypogonadotropic hypogonadism 2 with anosmia;not provided	NA	NA	ClinVar	Wormbase	301581
NP_075598	NP_509842	XP_006509075	G348E	G492R	Likely pathogenic	Unknown	75605rs-?	WBVar00090379	FGFR1	egl-15	Hypogonadotropic hypogonadism 2 with or without anosmia	NA	NA	ClinVar	Wormbase	301581
NP_075598	NP_001300355	XP_011240422	G348R	G492E	Pathogenic	Unknown	rs886037634	WBVar00090381	FGFR1	egl-15	Hypogonadotropic hypogonadism 2 with anosmia;not provided	NA	NA	ClinVar	Wormbase	301540
NP_075598	NP_001300355	XP_011240422	G348E	G492E	Likely pathogenic	Unknown	75605rs-?	WBVar00090381	FGFR1	egl-15	Hypogonadotropic hypogonadism 2 with or without anosmia	NA	NA	ClinVar	Wormbase	301540
NP_075598	NP_001300358	NP_001073378	G348R	G440R	Pathogenic	Unknown	rs886037634	WBVar00090379	FGFR1	egl-15	Hypogonadotropic hypogonadism 2 with anosmia;not provided	NA	NA	ClinVar	Wormbase	301611
NP_075598	NP_001300358	NP_001073378	G348E	G440R	Likely pathogenic	Unknown	75605rs-?	WBVar00090379	FGFR1	egl-15	Hypogonadotropic hypogonadism 2 with or without anosmia	NA	NA	ClinVar	Wormbase	301611
NP_075598	NP_001024725	XP_011240425	G348R	G492R	Pathogenic	Unknown	rs886037634	WBVar00090379	FGFR1	egl-15	Hypogonadotropic hypogonadism 2 with anosmia;not provided	NA	NA	ClinVar	Wormbase	301737
NP_075598	NP_001024725	XP_011240425	G348E	G492R	Likely pathogenic	Unknown	75605rs-?	WBVar00090379	FGFR1	egl-15	Hypogonadotropic hypogonadism 2 with or without anosmia	NA	NA	ClinVar	Wormbase	301737
NP_075598	NP_001024725	XP_006509076	G348R	G492R	Pathogenic	Unknown	rs886037634	WBVar00090379	FGFR1	egl-15	Hypogonadotropic hypogonadism 2 with anosmia;not provided	NA	NA	ClinVar	Wormbase	301627
NP_075598	NP_001024725	XP_006509076	G348E	G492R	Likely pathogenic	Unknown	75605rs-?	WBVar00090379	FGFR1	egl-15	Hypogonadotropic hypogonadism 2 with or without anosmia	NA	NA	ClinVar	Wormbase	301627
NP_075598	NP_001300361	XP_011240425	G348R	G440R	Pathogenic	Unknown	rs886037634	WBVar00090379	FGFR1	egl-15	Hypogonadotropic hypogonadism 2 with anosmia;not provided	NA	NA	ClinVar	Wormbase	301730
NP_075598	NP_001300361	XP_011240425	G348E	G440R	Likely pathogenic	Unknown	75605rs-?	WBVar00090379	FGFR1	egl-15	Hypogonadotropic hypogonadism 2 with or without anosmia	NA	NA	ClinVar	Wormbase	301730
NP_075598	NP_001300362	XP_011240422	G348R	G440E	Pathogenic	Unknown	rs886037634	WBVar00090381	FGFR1	egl-15	Hypogonadotropic hypogonadism 2 with anosmia;not provided	NA	NA	ClinVar	Wormbase	301533
NP_075598	NP_001300362	XP_011240422	G348E	G440E	Likely pathogenic	Unknown	75605rs-?	WBVar00090381	FGFR1	egl-15	Hypogonadotropic hypogonadism 2 with or without anosmia	NA	NA	ClinVar	Wormbase	301533
NP_075598	NP_001024723	XP_011240424	G348R	G440R	Pathogenic	Unknown	rs886037634	WBVar00090379	FGFR1	egl-15	Hypogonadotropic hypogonadism 2 with anosmia;not provided	NA	NA	ClinVar	Wormbase	301675
NP_075598	NP_001024723	XP_011240424	G348E	G440R	Likely pathogenic	Unknown	75605rs-?	WBVar00090379	FGFR1	egl-15	Hypogonadotropic hypogonadism 2 with or without anosmia	NA	NA	ClinVar	Wormbase	301675
NP_075598	NP_001024723	XP_011240424	G348R	G440E	Pathogenic	Unknown	rs886037634	WBVar00090381	FGFR1	egl-15	Hypogonadotropic hypogonadism 2 with anosmia;not provided	NA	NA	ClinVar	Wormbase	301675
NP_075598	NP_001024723	XP_011240424	G348E	G440E	Likely pathogenic	Unknown	75605rs-?	WBVar00090381	FGFR1	egl-15	Hypogonadotropic hypogonadism 2 with or without anosmia	NA	NA	ClinVar	Wormbase	301675
NP_075598	NP_001024726	NP_001073378	G348R	G492R	Pathogenic	Unknown	rs886037634	WBVar00090379	FGFR1	egl-15	Hypogonadotropic hypogonadism 2 with anosmia;not provided	NA	NA	ClinVar	Wormbase	301607
NP_075598	NP_001024726	NP_001073378	G348E	G492R	Likely pathogenic	Unknown	75605rs-?	WBVar00090379	FGFR1	egl-15	Hypogonadotropic hypogonadism 2 with or without anosmia	NA	NA	ClinVar	Wormbase	301607
NP_075598	NP_001300356	NP_034336	G348R	G492R	Pathogenic	Unknown	rs886037634	WBVar00090379	FGFR1	egl-15	Hypogonadotropic hypogonadism 2 with anosmia;not provided	NA	NA	ClinVar	Wormbase	301701
NP_075598	NP_001300356	NP_034336	G348E	G492R	Likely pathogenic	Unknown	75605rs-?	WBVar00090379	FGFR1	egl-15	Hypogonadotropic hypogonadism 2 with or without anosmia	NA	NA	ClinVar	Wormbase	301701
NP_075598	NP_001300359	XP_011240425	G348R	G440E	Pathogenic	Unknown	rs886037634	WBVar00090381	FGFR1	egl-15	Hypogonadotropic hypogonadism 2 with anosmia;not provided	NA	NA	ClinVar	Wormbase	301744
NP_075598	NP_001300359	XP_011240425	G348E	G440E	Likely pathogenic	Unknown	75605rs-?	WBVar00090381	FGFR1	egl-15	Hypogonadotropic hypogonadism 2 with or without anosmia	NA	NA	ClinVar	Wormbase	301744
NP_075598	NP_001300356	XP_011240422	G348R	G492E	Pathogenic	Unknown	rs886037634	WBVar00090381	FGFR1	egl-15	Hypogonadotropic hypogonadism 2 with anosmia;not provided	NA	NA	ClinVar	Wormbase	301547
NP_075598	NP_001300356	XP_011240422	G348E	G492E	Likely pathogenic	Unknown	75605rs-?	WBVar00090381	FGFR1	egl-15	Hypogonadotropic hypogonadism 2 with or without anosmia	NA	NA	ClinVar	Wormbase	301547
NP_075598	NP_001024723	XP_006509076	G348R	G440R	Pathogenic	Unknown	rs886037634	WBVar00090379	FGFR1	egl-15	Hypogonadotropic hypogonadism 2 with anosmia;not provided	NA	NA	ClinVar	Wormbase	301631
NP_075598	NP_001024723	XP_006509076	G348E	G440R	Likely pathogenic	Unknown	75605rs-?	WBVar00090379	FGFR1	egl-15	Hypogonadotropic hypogonadism 2 with or without anosmia	NA	NA	ClinVar	Wormbase	301631
NP_075598	NP_509842	XP_011240425	G348R	G492R	Pathogenic	Unknown	rs886037634	WBVar00090379	FGFR1	egl-15	Hypogonadotropic hypogonadism 2 with anosmia;not provided	NA	NA	ClinVar	Wormbase	301735
NP_075598	NP_509842	XP_011240425	G348E	G492R	Likely pathogenic	Unknown	75605rs-?	WBVar00090379	FGFR1	egl-15	Hypogonadotropic hypogonadism 2 with or without anosmia	NA	NA	ClinVar	Wormbase	301735
NP_075598	NP_509842	XP_011240424	G348R	G492E	Pathogenic	Unknown	rs886037634	WBVar00090381	FGFR1	egl-15	Hypogonadotropic hypogonadism 2 with anosmia;not provided	NA	NA	ClinVar	Wormbase	301669
NP_075598	NP_509842	XP_011240424	G348E	G492E	Likely pathogenic	Unknown	75605rs-?	WBVar00090381	FGFR1	egl-15	Hypogonadotropic hypogonadism 2 with or without anosmia	NA	NA	ClinVar	Wormbase	301669
NP_075598	NP_001300355	XP_011240422	G348R	G492R	Pathogenic	Unknown	rs886037634	WBVar00090379	FGFR1	egl-15	Hypogonadotropic hypogonadism 2 with anosmia;not provided	NA	NA	ClinVar	Wormbase	301540
NP_075598	NP_001300355	XP_011240422	G348E	G492R	Likely pathogenic	Unknown	75605rs-?	WBVar00090379	FGFR1	egl-15	Hypogonadotropic hypogonadism 2 with or without anosmia	NA	NA	ClinVar	Wormbase	301540
NP_075598	NP_001300361	XP_006509076	G348R	G440E	Pathogenic	Unknown	rs886037634	WBVar00090381	FGFR1	egl-15	Hypogonadotropic hypogonadism 2 with anosmia;not provided	NA	NA	ClinVar	Wormbase	301620
NP_075598	NP_001300361	XP_006509076	G348E	G440E	Likely pathogenic	Unknown	75605rs-?	WBVar00090381	FGFR1	egl-15	Hypogonadotropic hypogonadism 2 with or without anosmia	NA	NA	ClinVar	Wormbase	301620
NP_075598	NP_001024723	XP_006509075	G348R	G440R	Pathogenic	Unknown	rs886037634	WBVar00090379	FGFR1	egl-15	Hypogonadotropic hypogonadism 2 with anosmia;not provided	NA	NA	ClinVar	Wormbase	301587
NP_075598	NP_001024723	XP_006509075	G348E	G440R	Likely pathogenic	Unknown	75605rs-?	WBVar00090379	FGFR1	egl-15	Hypogonadotropic hypogonadism 2 with or without anosmia	NA	NA	ClinVar	Wormbase	301587
NP_075598	NP_001300361	XP_011240425	G348R	G440E	Pathogenic	Unknown	rs886037634	WBVar00090381	FGFR1	egl-15	Hypogonadotropic hypogonadism 2 with anosmia;not provided	NA	NA	ClinVar	Wormbase	301730
NP_075598	NP_001300361	XP_011240425	G348E	G440E	Likely pathogenic	Unknown	75605rs-?	WBVar00090381	FGFR1	egl-15	Hypogonadotropic hypogonadism 2 with or without anosmia	NA	NA	ClinVar	Wormbase	301730
NP_075598	NP_001024726	XP_011240424	G348R	G492E	Pathogenic	Unknown	rs886037634	WBVar00090381	FGFR1	egl-15	Hypogonadotropic hypogonadism 2 with anosmia;not provided	NA	NA	ClinVar	Wormbase	301673
NP_075598	NP_001024726	XP_011240424	G348E	G492E	Likely pathogenic	Unknown	75605rs-?	WBVar00090381	FGFR1	egl-15	Hypogonadotropic hypogonadism 2 with or without anosmia	NA	NA	ClinVar	Wormbase	301673
NP_075598	NP_001024726	NP_034336	G348R	G492E	Pathogenic	Unknown	rs886037634	WBVar00090381	FGFR1	egl-15	Hypogonadotropic hypogonadism 2 with anosmia;not provided	NA	NA	ClinVar	Wormbase	301695
NP_075598	NP_001024726	NP_034336	G348E	G492E	Likely pathogenic	Unknown	75605rs-?	WBVar00090381	FGFR1	egl-15	Hypogonadotropic hypogonadism 2 with or without anosmia	NA	NA	ClinVar	Wormbase	301695
NP_075598	NP_001300362	XP_006509075	G348R	G440E	Pathogenic	Unknown	rs886037634	WBVar00090381	FGFR1	egl-15	Hypogonadotropic hypogonadism 2 with anosmia;not provided	NA	NA	ClinVar	Wormbase	301577
NP_075598	NP_001300362	XP_006509075	G348E	G440E	Likely pathogenic	Unknown	75605rs-?	WBVar00090381	FGFR1	egl-15	Hypogonadotropic hypogonadism 2 with or without anosmia	NA	NA	ClinVar	Wormbase	301577
NP_075598	NP_001300362	XP_011240423	G348R	G440E	Pathogenic	Unknown	rs886037634	WBVar00090381	FGFR1	egl-15	Hypogonadotropic hypogonadism 2 with anosmia;not provided	NA	NA	ClinVar	Wormbase	301555
NP_075598	NP_001300362	XP_011240423	G348E	G440E	Likely pathogenic	Unknown	75605rs-?	WBVar00090381	FGFR1	egl-15	Hypogonadotropic hypogonadism 2 with or without anosmia	NA	NA	ClinVar	Wormbase	301555
NP_075598	NP_001300356	XP_011240423	G348R	G492E	Pathogenic	Unknown	rs886037634	WBVar00090381	FGFR1	egl-15	Hypogonadotropic hypogonadism 2 with anosmia;not provided	NA	NA	ClinVar	Wormbase	301569
NP_075598	NP_001300356	XP_011240423	G348E	G492E	Likely pathogenic	Unknown	75605rs-?	WBVar00090381	FGFR1	egl-15	Hypogonadotropic hypogonadism 2 with or without anosmia	NA	NA	ClinVar	Wormbase	301569
NP_075598	NP_001024723	XP_006509076	G348R	G440E	Pathogenic	Unknown	rs886037634	WBVar00090381	FGFR1	egl-15	Hypogonadotropic hypogonadism 2 with anosmia;not provided	NA	NA	ClinVar	Wormbase	301631
NP_075598	NP_001024723	XP_006509076	G348E	G440E	Likely pathogenic	Unknown	75605rs-?	WBVar00090381	FGFR1	egl-15	Hypogonadotropic hypogonadism 2 with or without anosmia	NA	NA	ClinVar	Wormbase	301631
NP_075598	NP_001024723	XP_011240423	G348R	G440R	Pathogenic	Unknown	rs886037634	WBVar00090379	FGFR1	egl-15	Hypogonadotropic hypogonadism 2 with anosmia;not provided	NA	NA	ClinVar	Wormbase	301565
NP_075598	NP_001024723	XP_011240423	G348E	G440R	Likely pathogenic	Unknown	75605rs-?	WBVar00090379	FGFR1	egl-15	Hypogonadotropic hypogonadism 2 with or without anosmia	NA	NA	ClinVar	Wormbase	301565
NP_075598	NP_001300358	NP_001073377	G348R	G440R	Pathogenic	Unknown	rs886037634	WBVar00090379	FGFR1	egl-15	Hypogonadotropic hypogonadism 2 with anosmia;not provided	NA	NA	ClinVar	Wormbase	301721
NP_075598	NP_001300358	NP_001073377	G348E	G440R	Likely pathogenic	Unknown	75605rs-?	WBVar00090379	FGFR1	egl-15	Hypogonadotropic hypogonadism 2 with or without anosmia	NA	NA	ClinVar	Wormbase	301721
NP_075598	NP_001300361	NP_001073378	G348R	G440E	Pathogenic	Unknown	rs886037634	WBVar00090381	FGFR1	egl-15	Hypogonadotropic hypogonadism 2 with anosmia;not provided	NA	NA	ClinVar	Wormbase	301598
NP_075598	NP_001300361	NP_001073378	G348E	G440E	Likely pathogenic	Unknown	75605rs-?	WBVar00090381	FGFR1	egl-15	Hypogonadotropic hypogonadism 2 with or without anosmia	NA	NA	ClinVar	Wormbase	301598
NP_075598	NP_001024723	XP_011240425	G348R	G440E	Pathogenic	Unknown	rs886037634	WBVar00090381	FGFR1	egl-15	Hypogonadotropic hypogonadism 2 with anosmia;not provided	NA	NA	ClinVar	Wormbase	301741
NP_075598	NP_001024723	XP_011240425	G348E	G440E	Likely pathogenic	Unknown	75605rs-?	WBVar00090381	FGFR1	egl-15	Hypogonadotropic hypogonadism 2 with or without anosmia	NA	NA	ClinVar	Wormbase	301741
NP_075598	NP_001300360	NP_001073378	G348R	G440E	Pathogenic	Unknown	rs886037634	WBVar00090381	FGFR1	egl-15	Hypogonadotropic hypogonadism 2 with anosmia;not provided	NA	NA	ClinVar	Wormbase	301608
NP_075598	NP_001300360	NP_001073378	G348E	G440E	Likely pathogenic	Unknown	75605rs-?	WBVar00090381	FGFR1	egl-15	Hypogonadotropic hypogonadism 2 with or without anosmia	NA	NA	ClinVar	Wormbase	301608
NP_075598	NP_001300355	XP_006509075	G348R	G492R	Pathogenic	Unknown	rs886037634	WBVar00090379	FGFR1	egl-15	Hypogonadotropic hypogonadism 2 with anosmia;not provided	NA	NA	ClinVar	Wormbase	301584
NP_075598	NP_001300355	XP_006509075	G348E	G492R	Likely pathogenic	Unknown	75605rs-?	WBVar00090379	FGFR1	egl-15	Hypogonadotropic hypogonadism 2 with or without anosmia	NA	NA	ClinVar	Wormbase	301584
NP_075598	NP_001300355	XP_006509073	G348R	G492R	Pathogenic	Unknown	rs886037634	WBVar00090379	FGFR1	egl-15	Hypogonadotropic hypogonadism 2 with anosmia;not provided	NA	NA	ClinVar	Wormbase	301650
NP_075598	NP_001300355	XP_006509073	G348E	G492R	Likely pathogenic	Unknown	75605rs-?	WBVar00090379	FGFR1	egl-15	Hypogonadotropic hypogonadism 2 with or without anosmia	NA	NA	ClinVar	Wormbase	301650
NP_075598	NP_001300363	NP_034336	G348R	G440R	Pathogenic	Unknown	rs886037634	WBVar00090379	FGFR1	egl-15	Hypogonadotropic hypogonadism 2 with anosmia;not provided	NA	NA	ClinVar	Wormbase	301688
NP_075598	NP_001300363	NP_034336	G348E	G440R	Likely pathogenic	Unknown	75605rs-?	WBVar00090379	FGFR1	egl-15	Hypogonadotropic hypogonadism 2 with or without anosmia	NA	NA	ClinVar	Wormbase	301688
NP_075598	NP_001024726	NP_001073377	G348R	G492E	Pathogenic	Unknown	rs886037634	WBVar00090381	FGFR1	egl-15	Hypogonadotropic hypogonadism 2 with anosmia;not provided	NA	NA	ClinVar	Wormbase	301717
NP_075598	NP_001024726	NP_001073377	G348E	G492E	Likely pathogenic	Unknown	75605rs-?	WBVar00090381	FGFR1	egl-15	Hypogonadotropic hypogonadism 2 with or without anosmia	NA	NA	ClinVar	Wormbase	301717
NP_075598	NP_509842	NP_001073378	G348R	G492R	Pathogenic	Unknown	rs886037634	WBVar00090379	FGFR1	egl-15	Hypogonadotropic hypogonadism 2 with anosmia;not provided	NA	NA	ClinVar	Wormbase	301603
NP_075598	NP_509842	NP_001073378	G348E	G492R	Likely pathogenic	Unknown	75605rs-?	WBVar00090379	FGFR1	egl-15	Hypogonadotropic hypogonadism 2 with or without anosmia	NA	NA	ClinVar	Wormbase	301603
NP_075598	NP_001300355	XP_011240425	G348R	G492E	Pathogenic	Unknown	rs886037634	WBVar00090381	FGFR1	egl-15	Hypogonadotropic hypogonadism 2 with anosmia;not provided	NA	NA	ClinVar	Wormbase	301738
NP_075598	NP_001300355	XP_011240425	G348E	G492E	Likely pathogenic	Unknown	75605rs-?	WBVar00090381	FGFR1	egl-15	Hypogonadotropic hypogonadism 2 with or without anosmia	NA	NA	ClinVar	Wormbase	301738
NP_075598	NP_001300355	NP_034336	G348R	G492R	Pathogenic	Unknown	rs886037634	WBVar00090379	FGFR1	egl-15	Hypogonadotropic hypogonadism 2 with anosmia;not provided	NA	NA	ClinVar	Wormbase	301694
NP_075598	NP_001300355	NP_034336	G348E	G492R	Likely pathogenic	Unknown	75605rs-?	WBVar00090379	FGFR1	egl-15	Hypogonadotropic hypogonadism 2 with or without anosmia	NA	NA	ClinVar	Wormbase	301694
NP_075598	NP_001300360	NP_001073378	G348R	G440R	Pathogenic	Unknown	rs886037634	WBVar00090379	FGFR1	egl-15	Hypogonadotropic hypogonadism 2 with anosmia;not provided	NA	NA	ClinVar	Wormbase	301608
NP_075598	NP_001300360	NP_001073378	G348E	G440R	Likely pathogenic	Unknown	75605rs-?	WBVar00090379	FGFR1	egl-15	Hypogonadotropic hypogonadism 2 with or without anosmia	NA	NA	ClinVar	Wormbase	301608
NP_075598	NP_001300358	XP_006509075	G348R	G440R	Pathogenic	Unknown	rs886037634	WBVar00090379	FGFR1	egl-15	Hypogonadotropic hypogonadism 2 with anosmia;not provided	NA	NA	ClinVar	Wormbase	301589
NP_075598	NP_001300358	XP_006509075	G348E	G440R	Likely pathogenic	Unknown	75605rs-?	WBVar00090379	FGFR1	egl-15	Hypogonadotropic hypogonadism 2 with or without anosmia	NA	NA	ClinVar	Wormbase	301589
NP_075598	NP_001300358	NP_001073377	G348R	G440E	Pathogenic	Unknown	rs886037634	WBVar00090381	FGFR1	egl-15	Hypogonadotropic hypogonadism 2 with anosmia;not provided	NA	NA	ClinVar	Wormbase	301721
NP_075598	NP_001300358	NP_001073377	G348E	G440E	Likely pathogenic	Unknown	75605rs-?	WBVar00090381	FGFR1	egl-15	Hypogonadotropic hypogonadism 2 with or without anosmia	NA	NA	ClinVar	Wormbase	301721
NP_075598	NP_001300356	XP_006509076	G348R	G492R	Pathogenic	Unknown	rs886037634	WBVar00090379	FGFR1	egl-15	Hypogonadotropic hypogonadism 2 with anosmia;not provided	NA	NA	ClinVar	Wormbase	301635
NP_075598	NP_001300356	XP_006509076	G348E	G492R	Likely pathogenic	Unknown	75605rs-?	WBVar00090379	FGFR1	egl-15	Hypogonadotropic hypogonadism 2 with or without anosmia	NA	NA	ClinVar	Wormbase	301635
NP_075598	NP_001300361	XP_006509075	G348R	G440E	Pathogenic	Unknown	rs886037634	WBVar00090381	FGFR1	egl-15	Hypogonadotropic hypogonadism 2 with anosmia;not provided	NA	NA	ClinVar	Wormbase	301576
NP_075598	NP_001300361	XP_006509075	G348E	G440E	Likely pathogenic	Unknown	75605rs-?	WBVar00090381	FGFR1	egl-15	Hypogonadotropic hypogonadism 2 with or without anosmia	NA	NA	ClinVar	Wormbase	301576
NP_075598	NP_001024723	XP_006509075	G348R	G440E	Pathogenic	Unknown	rs886037634	WBVar00090381	FGFR1	egl-15	Hypogonadotropic hypogonadism 2 with anosmia;not provided	NA	NA	ClinVar	Wormbase	301587
NP_075598	NP_001024723	XP_006509075	G348E	G440E	Likely pathogenic	Unknown	75605rs-?	WBVar00090381	FGFR1	egl-15	Hypogonadotropic hypogonadism 2 with or without anosmia	NA	NA	ClinVar	Wormbase	301587
NP_075598	NP_001300362	XP_011240424	G348R	G440E	Pathogenic	Unknown	rs886037634	WBVar00090381	FGFR1	egl-15	Hypogonadotropic hypogonadism 2 with anosmia;not provided	NA	NA	ClinVar	Wormbase	301665
NP_075598	NP_001300362	XP_011240424	G348E	G440E	Likely pathogenic	Unknown	75605rs-?	WBVar00090381	FGFR1	egl-15	Hypogonadotropic hypogonadism 2 with or without anosmia	NA	NA	ClinVar	Wormbase	301665
NP_075598	NP_509842	XP_006509076	G348R	G492R	Pathogenic	Unknown	rs886037634	WBVar00090379	FGFR1	egl-15	Hypogonadotropic hypogonadism 2 with anosmia;not provided	NA	NA	ClinVar	Wormbase	301625
NP_075598	NP_509842	XP_006509076	G348E	G492R	Likely pathogenic	Unknown	75605rs-?	WBVar00090379	FGFR1	egl-15	Hypogonadotropic hypogonadism 2 with or without anosmia	NA	NA	ClinVar	Wormbase	301625
NP_075598	NP_001300355	XP_006509073	G348R	G492E	Pathogenic	Unknown	rs886037634	WBVar00090381	FGFR1	egl-15	Hypogonadotropic hypogonadism 2 with anosmia;not provided	NA	NA	ClinVar	Wormbase	301650
NP_075598	NP_001300355	XP_006509073	G348E	G492E	Likely pathogenic	Unknown	75605rs-?	WBVar00090381	FGFR1	egl-15	Hypogonadotropic hypogonadism 2 with or without anosmia	NA	NA	ClinVar	Wormbase	301650
NP_075598	NP_001024723	XP_011240423	G348R	G440E	Pathogenic	Unknown	rs886037634	WBVar00090381	FGFR1	egl-15	Hypogonadotropic hypogonadism 2 with anosmia;not provided	NA	NA	ClinVar	Wormbase	301565
NP_075598	NP_001024723	XP_011240423	G348E	G440E	Likely pathogenic	Unknown	75605rs-?	WBVar00090381	FGFR1	egl-15	Hypogonadotropic hypogonadism 2 with or without anosmia	NA	NA	ClinVar	Wormbase	301565
NP_075598	NP_001300361	XP_011240422	G348R	G440R	Pathogenic	Unknown	rs886037634	WBVar00090379	FGFR1	egl-15	Hypogonadotropic hypogonadism 2 with anosmia;not provided	NA	NA	ClinVar	Wormbase	301532
NP_075598	NP_001300361	XP_011240422	G348E	G440R	Likely pathogenic	Unknown	75605rs-?	WBVar00090379	FGFR1	egl-15	Hypogonadotropic hypogonadism 2 with or without anosmia	NA	NA	ClinVar	Wormbase	301532
NP_075598	NP_001024725	NP_001073377	G348R	G492R	Pathogenic	Unknown	rs886037634	WBVar00090379	FGFR1	egl-15	Hypogonadotropic hypogonadism 2 with anosmia;not provided	NA	NA	ClinVar	Wormbase	301715
NP_075598	NP_001024725	NP_001073377	G348E	G492R	Likely pathogenic	Unknown	75605rs-?	WBVar00090379	FGFR1	egl-15	Hypogonadotropic hypogonadism 2 with or without anosmia	NA	NA	ClinVar	Wormbase	301715
NP_075598	NP_001300356	NP_001073377	G348R	G492E	Pathogenic	Unknown	rs886037634	WBVar00090381	FGFR1	egl-15	Hypogonadotropic hypogonadism 2 with anosmia;not provided	NA	NA	ClinVar	Wormbase	301723
NP_075598	NP_001300356	NP_001073377	G348E	G492E	Likely pathogenic	Unknown	75605rs-?	WBVar00090381	FGFR1	egl-15	Hypogonadotropic hypogonadism 2 with or without anosmia	NA	NA	ClinVar	Wormbase	301723
NP_075598	NP_001024723	NP_001073378	G348R	G440R	Pathogenic	Unknown	rs886037634	WBVar00090379	FGFR1	egl-15	Hypogonadotropic hypogonadism 2 with anosmia;not provided	NA	NA	ClinVar	Wormbase	301609
NP_075598	NP_001024723	NP_001073378	G348E	G440R	Likely pathogenic	Unknown	75605rs-?	WBVar00090379	FGFR1	egl-15	Hypogonadotropic hypogonadism 2 with or without anosmia	NA	NA	ClinVar	Wormbase	301609
NP_075598	NP_509842	XP_011240423	G348R	G492E	Pathogenic	Unknown	rs886037634	WBVar00090381	FGFR1	egl-15	Hypogonadotropic hypogonadism 2 with anosmia;not provided	NA	NA	ClinVar	Wormbase	301559
NP_075598	NP_509842	XP_011240423	G348E	G492E	Likely pathogenic	Unknown	75605rs-?	WBVar00090381	FGFR1	egl-15	Hypogonadotropic hypogonadism 2 with or without anosmia	NA	NA	ClinVar	Wormbase	301559
NP_075598	NP_001024723	NP_001073378	G348R	G440E	Pathogenic	Unknown	rs886037634	WBVar00090381	FGFR1	egl-15	Hypogonadotropic hypogonadism 2 with anosmia;not provided	NA	NA	ClinVar	Wormbase	301609
NP_075598	NP_001024723	NP_001073378	G348E	G440E	Likely pathogenic	Unknown	75605rs-?	WBVar00090381	FGFR1	egl-15	Hypogonadotropic hypogonadism 2 with or without anosmia	NA	NA	ClinVar	Wormbase	301609
NP_075598	NP_509842	XP_011240425	G348R	G492E	Pathogenic	Unknown	rs886037634	WBVar00090381	FGFR1	egl-15	Hypogonadotropic hypogonadism 2 with anosmia;not provided	NA	NA	ClinVar	Wormbase	301735
NP_075598	NP_509842	XP_011240425	G348E	G492E	Likely pathogenic	Unknown	75605rs-?	WBVar00090381	FGFR1	egl-15	Hypogonadotropic hypogonadism 2 with or without anosmia	NA	NA	ClinVar	Wormbase	301735
NP_075598	NP_001300360	NP_034336	G348R	G440E	Pathogenic	Unknown	rs886037634	WBVar00090381	FGFR1	egl-15	Hypogonadotropic hypogonadism 2 with anosmia;not provided	NA	NA	ClinVar	Wormbase	301696
NP_075598	NP_001300360	NP_034336	G348E	G440E	Likely pathogenic	Unknown	75605rs-?	WBVar00090381	FGFR1	egl-15	Hypogonadotropic hypogonadism 2 with or without anosmia	NA	NA	ClinVar	Wormbase	301696
NP_075598	NP_001024726	XP_006509076	G348R	G492E	Pathogenic	Unknown	rs886037634	WBVar00090381	FGFR1	egl-15	Hypogonadotropic hypogonadism 2 with anosmia;not provided	NA	NA	ClinVar	Wormbase	301629
NP_075598	NP_001024726	XP_006509076	G348E	G492E	Likely pathogenic	Unknown	75605rs-?	WBVar00090381	FGFR1	egl-15	Hypogonadotropic hypogonadism 2 with or without anosmia	NA	NA	ClinVar	Wormbase	301629
NP_075598	NP_001300363	XP_006509076	G348R	G440E	Pathogenic	Unknown	rs886037634	WBVar00090381	FGFR1	egl-15	Hypogonadotropic hypogonadism 2 with anosmia;not provided	NA	NA	ClinVar	Wormbase	301622
NP_075598	NP_001300363	XP_006509076	G348E	G440E	Likely pathogenic	Unknown	75605rs-?	WBVar00090381	FGFR1	egl-15	Hypogonadotropic hypogonadism 2 with or without anosmia	NA	NA	ClinVar	Wormbase	301622
NP_075598	NP_001024726	NP_001073377	G348R	G492R	Pathogenic	Unknown	rs886037634	WBVar00090379	FGFR1	egl-15	Hypogonadotropic hypogonadism 2 with anosmia;not provided	NA	NA	ClinVar	Wormbase	301717
NP_075598	NP_001024726	NP_001073377	G348E	G492R	Likely pathogenic	Unknown	75605rs-?	WBVar00090379	FGFR1	egl-15	Hypogonadotropic hypogonadism 2 with or without anosmia	NA	NA	ClinVar	Wormbase	301717
NP_075598	NP_001300362	NP_001073377	G348R	G440E	Pathogenic	Unknown	rs886037634	WBVar00090381	FGFR1	egl-15	Hypogonadotropic hypogonadism 2 with anosmia;not provided	NA	NA	ClinVar	Wormbase	301709
NP_075598	NP_001300362	NP_001073377	G348E	G440E	Likely pathogenic	Unknown	75605rs-?	WBVar00090381	FGFR1	egl-15	Hypogonadotropic hypogonadism 2 with or without anosmia	NA	NA	ClinVar	Wormbase	301709
NP_075598	NP_509842	XP_011240422	G348R	G492E	Pathogenic	Unknown	rs886037634	WBVar00090381	FGFR1	egl-15	Hypogonadotropic hypogonadism 2 with anosmia;not provided	NA	NA	ClinVar	Wormbase	301537
NP_075598	NP_509842	XP_011240422	G348E	G492E	Likely pathogenic	Unknown	75605rs-?	WBVar00090381	FGFR1	egl-15	Hypogonadotropic hypogonadism 2 with or without anosmia	NA	NA	ClinVar	Wormbase	301537
NP_075598	NP_509842	NP_001073377	G348R	G492R	Pathogenic	Unknown	rs886037634	WBVar00090379	FGFR1	egl-15	Hypogonadotropic hypogonadism 2 with anosmia;not provided	NA	NA	ClinVar	Wormbase	301713
NP_075598	NP_509842	NP_001073377	G348E	G492R	Likely pathogenic	Unknown	75605rs-?	WBVar00090379	FGFR1	egl-15	Hypogonadotropic hypogonadism 2 with or without anosmia	NA	NA	ClinVar	Wormbase	301713
NP_075598	NP_001300360	NP_034336	G348R	G440R	Pathogenic	Unknown	rs886037634	WBVar00090379	FGFR1	egl-15	Hypogonadotropic hypogonadism 2 with anosmia;not provided	NA	NA	ClinVar	Wormbase	301696
NP_075598	NP_001300360	NP_034336	G348E	G440R	Likely pathogenic	Unknown	75605rs-?	WBVar00090379	FGFR1	egl-15	Hypogonadotropic hypogonadism 2 with or without anosmia	NA	NA	ClinVar	Wormbase	301696
NP_075598	NP_001024726	XP_006509075	G348R	G492E	Pathogenic	Unknown	rs886037634	WBVar00090381	FGFR1	egl-15	Hypogonadotropic hypogonadism 2 with anosmia;not provided	NA	NA	ClinVar	Wormbase	301585
NP_075598	NP_001024726	XP_006509075	G348E	G492E	Likely pathogenic	Unknown	75605rs-?	WBVar00090381	FGFR1	egl-15	Hypogonadotropic hypogonadism 2 with or without anosmia	NA	NA	ClinVar	Wormbase	301585
NP_075598	NP_001300355	NP_034336	G348R	G492E	Pathogenic	Unknown	rs886037634	WBVar00090381	FGFR1	egl-15	Hypogonadotropic hypogonadism 2 with anosmia;not provided	NA	NA	ClinVar	Wormbase	301694
NP_075598	NP_001300355	NP_034336	G348E	G492E	Likely pathogenic	Unknown	75605rs-?	WBVar00090381	FGFR1	egl-15	Hypogonadotropic hypogonadism 2 with or without anosmia	NA	NA	ClinVar	Wormbase	301694
NP_075598	NP_001300355	XP_006509075	G348R	G492E	Pathogenic	Unknown	rs886037634	WBVar00090381	FGFR1	egl-15	Hypogonadotropic hypogonadism 2 with anosmia;not provided	NA	NA	ClinVar	Wormbase	301584
NP_075598	NP_001300355	XP_006509075	G348E	G492E	Likely pathogenic	Unknown	75605rs-?	WBVar00090381	FGFR1	egl-15	Hypogonadotropic hypogonadism 2 with or without anosmia	NA	NA	ClinVar	Wormbase	301584
NP_075598	NP_001300362	XP_011240425	G348R	G440E	Pathogenic	Unknown	rs886037634	WBVar00090381	FGFR1	egl-15	Hypogonadotropic hypogonadism 2 with anosmia;not provided	NA	NA	ClinVar	Wormbase	301731
NP_075598	NP_001300362	XP_011240425	G348E	G440E	Likely pathogenic	Unknown	75605rs-?	WBVar00090381	FGFR1	egl-15	Hypogonadotropic hypogonadism 2 with or without anosmia	NA	NA	ClinVar	Wormbase	301731
NP_075598	NP_001024726	XP_006509076	G348R	G492R	Pathogenic	Unknown	rs886037634	WBVar00090379	FGFR1	egl-15	Hypogonadotropic hypogonadism 2 with anosmia;not provided	NA	NA	ClinVar	Wormbase	301629
NP_075598	NP_001024726	XP_006509076	G348E	G492R	Likely pathogenic	Unknown	75605rs-?	WBVar00090379	FGFR1	egl-15	Hypogonadotropic hypogonadism 2 with or without anosmia	NA	NA	ClinVar	Wormbase	301629
NP_075598	NP_001300355	NP_001073377	G348R	G492R	Pathogenic	Unknown	rs886037634	WBVar00090379	FGFR1	egl-15	Hypogonadotropic hypogonadism 2 with anosmia;not provided	NA	NA	ClinVar	Wormbase	301716
NP_075598	NP_001300355	NP_001073377	G348E	G492R	Likely pathogenic	Unknown	75605rs-?	WBVar00090379	FGFR1	egl-15	Hypogonadotropic hypogonadism 2 with or without anosmia	NA	NA	ClinVar	Wormbase	301716
NP_075598	NP_001300356	NP_034336	G348R	G492E	Pathogenic	Unknown	rs886037634	WBVar00090381	FGFR1	egl-15	Hypogonadotropic hypogonadism 2 with anosmia;not provided	NA	NA	ClinVar	Wormbase	301701
NP_075598	NP_001300356	NP_034336	G348E	G492E	Likely pathogenic	Unknown	75605rs-?	WBVar00090381	FGFR1	egl-15	Hypogonadotropic hypogonadism 2 with or without anosmia	NA	NA	ClinVar	Wormbase	301701
NP_075598	NP_001300361	XP_006509075	G348R	G440R	Pathogenic	Unknown	rs886037634	WBVar00090379	FGFR1	egl-15	Hypogonadotropic hypogonadism 2 with anosmia;not provided	NA	NA	ClinVar	Wormbase	301576
NP_075598	NP_001300361	XP_006509075	G348E	G440R	Likely pathogenic	Unknown	75605rs-?	WBVar00090379	FGFR1	egl-15	Hypogonadotropic hypogonadism 2 with or without anosmia	NA	NA	ClinVar	Wormbase	301576
NP_075598	NP_509842	NP_001073377	G348R	G492E	Pathogenic	Unknown	rs886037634	WBVar00090381	FGFR1	egl-15	Hypogonadotropic hypogonadism 2 with anosmia;not provided	NA	NA	ClinVar	Wormbase	301713
NP_075598	NP_509842	NP_001073377	G348E	G492E	Likely pathogenic	Unknown	75605rs-?	WBVar00090381	FGFR1	egl-15	Hypogonadotropic hypogonadism 2 with or without anosmia	NA	NA	ClinVar	Wormbase	301713
NP_075598	NP_001300362	XP_006509075	G348R	G440R	Pathogenic	Unknown	rs886037634	WBVar00090379	FGFR1	egl-15	Hypogonadotropic hypogonadism 2 with anosmia;not provided	NA	NA	ClinVar	Wormbase	301577
NP_075598	NP_001300362	XP_006509075	G348E	G440R	Likely pathogenic	Unknown	75605rs-?	WBVar00090379	FGFR1	egl-15	Hypogonadotropic hypogonadism 2 with or without anosmia	NA	NA	ClinVar	Wormbase	301577
NP_075598	NP_001300363	XP_006509076	G348R	G440R	Pathogenic	Unknown	rs886037634	WBVar00090379	FGFR1	egl-15	Hypogonadotropic hypogonadism 2 with anosmia;not provided	NA	NA	ClinVar	Wormbase	301622
NP_075598	NP_001300363	XP_006509076	G348E	G440R	Likely pathogenic	Unknown	75605rs-?	WBVar00090379	FGFR1	egl-15	Hypogonadotropic hypogonadism 2 with or without anosmia	NA	NA	ClinVar	Wormbase	301622
NP_075598	NP_001024726	XP_006509075	G348R	G492R	Pathogenic	Unknown	rs886037634	WBVar00090379	FGFR1	egl-15	Hypogonadotropic hypogonadism 2 with anosmia;not provided	NA	NA	ClinVar	Wormbase	301585
NP_075598	NP_001024726	XP_006509075	G348E	G492R	Likely pathogenic	Unknown	75605rs-?	WBVar00090379	FGFR1	egl-15	Hypogonadotropic hypogonadism 2 with or without anosmia	NA	NA	ClinVar	Wormbase	301585
NP_075598	NP_001300359	XP_006509076	G348R	G440R	Pathogenic	Unknown	rs886037634	WBVar00090379	FGFR1	egl-15	Hypogonadotropic hypogonadism 2 with anosmia;not provided	NA	NA	ClinVar	Wormbase	301634
NP_075598	NP_001300359	XP_006509076	G348E	G440R	Likely pathogenic	Unknown	75605rs-?	WBVar00090379	FGFR1	egl-15	Hypogonadotropic hypogonadism 2 with or without anosmia	NA	NA	ClinVar	Wormbase	301634
NP_075598	NP_001300361	XP_011240422	G348R	G440E	Pathogenic	Unknown	rs886037634	WBVar00090381	FGFR1	egl-15	Hypogonadotropic hypogonadism 2 with anosmia;not provided	NA	NA	ClinVar	Wormbase	301532
NP_075598	NP_001300361	XP_011240422	G348E	G440E	Likely pathogenic	Unknown	75605rs-?	WBVar00090381	FGFR1	egl-15	Hypogonadotropic hypogonadism 2 with or without anosmia	NA	NA	ClinVar	Wormbase	301532
NP_075598	NP_001024726	XP_011240425	G348R	G492E	Pathogenic	Unknown	rs886037634	WBVar00090381	FGFR1	egl-15	Hypogonadotropic hypogonadism 2 with anosmia;not provided	NA	NA	ClinVar	Wormbase	301739
NP_075598	NP_001024726	XP_011240425	G348E	G492E	Likely pathogenic	Unknown	75605rs-?	WBVar00090381	FGFR1	egl-15	Hypogonadotropic hypogonadism 2 with or without anosmia	NA	NA	ClinVar	Wormbase	301739
NP_075598	NP_001024726	NP_034336	G348R	G492R	Pathogenic	Unknown	rs886037634	WBVar00090379	FGFR1	egl-15	Hypogonadotropic hypogonadism 2 with anosmia;not provided	NA	NA	ClinVar	Wormbase	301695
NP_075598	NP_001024726	NP_034336	G348E	G492R	Likely pathogenic	Unknown	75605rs-?	WBVar00090379	FGFR1	egl-15	Hypogonadotropic hypogonadism 2 with or without anosmia	NA	NA	ClinVar	Wormbase	301695
NP_075598	NP_509842	XP_006509076	G348R	G492E	Pathogenic	Unknown	rs886037634	WBVar00090381	FGFR1	egl-15	Hypogonadotropic hypogonadism 2 with anosmia;not provided	NA	NA	ClinVar	Wormbase	301625
NP_075598	NP_509842	XP_006509076	G348E	G492E	Likely pathogenic	Unknown	75605rs-?	WBVar00090381	FGFR1	egl-15	Hypogonadotropic hypogonadism 2 with or without anosmia	NA	NA	ClinVar	Wormbase	301625
NP_075598	NP_001300362	XP_011240425	G348R	G440R	Pathogenic	Unknown	rs886037634	WBVar00090379	FGFR1	egl-15	Hypogonadotropic hypogonadism 2 with anosmia;not provided	NA	NA	ClinVar	Wormbase	301731
NP_075598	NP_001300362	XP_011240425	G348E	G440R	Likely pathogenic	Unknown	75605rs-?	WBVar00090379	FGFR1	egl-15	Hypogonadotropic hypogonadism 2 with or without anosmia	NA	NA	ClinVar	Wormbase	301731
NP_075598	NP_509842	NP_034336	G348R	G492E	Pathogenic	Unknown	rs886037634	WBVar00090381	FGFR1	egl-15	Hypogonadotropic hypogonadism 2 with anosmia;not provided	NA	NA	ClinVar	Wormbase	301691
NP_075598	NP_509842	NP_034336	G348E	G492E	Likely pathogenic	Unknown	75605rs-?	WBVar00090381	FGFR1	egl-15	Hypogonadotropic hypogonadism 2 with or without anosmia	NA	NA	ClinVar	Wormbase	301691
NP_075598	NP_001024726	XP_011240425	G348R	G492R	Pathogenic	Unknown	rs886037634	WBVar00090379	FGFR1	egl-15	Hypogonadotropic hypogonadism 2 with anosmia;not provided	NA	NA	ClinVar	Wormbase	301739
NP_075598	NP_001024726	XP_011240425	G348E	G492R	Likely pathogenic	Unknown	75605rs-?	WBVar00090379	FGFR1	egl-15	Hypogonadotropic hypogonadism 2 with or without anosmia	NA	NA	ClinVar	Wormbase	301739
NP_075598	NP_001300355	XP_011240425	G348R	G492R	Pathogenic	Unknown	rs886037634	WBVar00090379	FGFR1	egl-15	Hypogonadotropic hypogonadism 2 with anosmia;not provided	NA	NA	ClinVar	Wormbase	301738
NP_075598	NP_001300355	XP_011240425	G348E	G492R	Likely pathogenic	Unknown	75605rs-?	WBVar00090379	FGFR1	egl-15	Hypogonadotropic hypogonadism 2 with or without anosmia	NA	NA	ClinVar	Wormbase	301738
NP_075598	NP_001300355	XP_011240424	G348R	G492E	Pathogenic	Unknown	rs886037634	WBVar00090381	FGFR1	egl-15	Hypogonadotropic hypogonadism 2 with anosmia;not provided	NA	NA	ClinVar	Wormbase	301672
NP_075598	NP_001300355	XP_011240424	G348E	G492E	Likely pathogenic	Unknown	75605rs-?	WBVar00090381	FGFR1	egl-15	Hypogonadotropic hypogonadism 2 with or without anosmia	NA	NA	ClinVar	Wormbase	301672
NP_075598	NP_001024726	XP_011240423	G348R	G492R	Pathogenic	Unknown	rs886037634	WBVar00090379	FGFR1	egl-15	Hypogonadotropic hypogonadism 2 with anosmia;not provided	NA	NA	ClinVar	Wormbase	301563
NP_075598	NP_001024726	XP_011240423	G348E	G492R	Likely pathogenic	Unknown	75605rs-?	WBVar00090379	FGFR1	egl-15	Hypogonadotropic hypogonadism 2 with or without anosmia	NA	NA	ClinVar	Wormbase	301563
NP_075598	NP_001300356	XP_011240424	G348R	G492R	Pathogenic	Unknown	rs886037634	WBVar00090379	FGFR1	egl-15	Hypogonadotropic hypogonadism 2 with anosmia;not provided	NA	NA	ClinVar	Wormbase	301679
NP_075598	NP_001300356	XP_011240424	G348E	G492R	Likely pathogenic	Unknown	75605rs-?	WBVar00090379	FGFR1	egl-15	Hypogonadotropic hypogonadism 2 with or without anosmia	NA	NA	ClinVar	Wormbase	301679
NP_075598	NP_001024726	NP_001073378	G348R	G492E	Pathogenic	Unknown	rs886037634	WBVar00090381	FGFR1	egl-15	Hypogonadotropic hypogonadism 2 with anosmia;not provided	NA	NA	ClinVar	Wormbase	301607
NP_075598	NP_001024726	NP_001073378	G348E	G492E	Likely pathogenic	Unknown	75605rs-?	WBVar00090381	FGFR1	egl-15	Hypogonadotropic hypogonadism 2 with or without anosmia	NA	NA	ClinVar	Wormbase	301607
NP_075598	NP_001300356	XP_006509073	G348R	G492R	Pathogenic	Unknown	rs886037634	WBVar00090379	FGFR1	egl-15	Hypogonadotropic hypogonadism 2 with anosmia;not provided	NA	NA	ClinVar	Wormbase	301657
NP_075598	NP_001300356	XP_006509073	G348E	G492R	Likely pathogenic	Unknown	75605rs-?	WBVar00090379	FGFR1	egl-15	Hypogonadotropic hypogonadism 2 with or without anosmia	NA	NA	ClinVar	Wormbase	301657
NP_075598	NP_001024726	XP_011240422	G348R	G492R	Pathogenic	Unknown	rs886037634	WBVar00090379	FGFR1	egl-15	Hypogonadotropic hypogonadism 2 with anosmia;not provided	NA	NA	ClinVar	Wormbase	301541
NP_075598	NP_001024726	XP_011240422	G348E	G492R	Likely pathogenic	Unknown	75605rs-?	WBVar00090379	FGFR1	egl-15	Hypogonadotropic hypogonadism 2 with or without anosmia	NA	NA	ClinVar	Wormbase	301541
NP_075598	NP_001024726	XP_011240423	G348R	G492E	Pathogenic	Unknown	rs886037634	WBVar00090381	FGFR1	egl-15	Hypogonadotropic hypogonadism 2 with anosmia;not provided	NA	NA	ClinVar	Wormbase	301563
NP_075598	NP_001024726	XP_011240423	G348E	G492E	Likely pathogenic	Unknown	75605rs-?	WBVar00090381	FGFR1	egl-15	Hypogonadotropic hypogonadism 2 with or without anosmia	NA	NA	ClinVar	Wormbase	301563
NP_075598	NP_001300355	NP_001073377	G348R	G492E	Pathogenic	Unknown	rs886037634	WBVar00090381	FGFR1	egl-15	Hypogonadotropic hypogonadism 2 with anosmia;not provided	NA	NA	ClinVar	Wormbase	301716
NP_075598	NP_001300355	NP_001073377	G348E	G492E	Likely pathogenic	Unknown	75605rs-?	WBVar00090381	FGFR1	egl-15	Hypogonadotropic hypogonadism 2 with or without anosmia	NA	NA	ClinVar	Wormbase	301716
NP_075598	NP_001300356	XP_006509076	G348R	G492E	Pathogenic	Unknown	rs886037634	WBVar00090381	FGFR1	egl-15	Hypogonadotropic hypogonadism 2 with anosmia;not provided	NA	NA	ClinVar	Wormbase	301635
NP_075598	NP_001300356	XP_006509076	G348E	G492E	Likely pathogenic	Unknown	75605rs-?	WBVar00090381	FGFR1	egl-15	Hypogonadotropic hypogonadism 2 with or without anosmia	NA	NA	ClinVar	Wormbase	301635
NP_075598	NP_001300356	XP_011240422	G348R	G492R	Pathogenic	Unknown	rs886037634	WBVar00090379	FGFR1	egl-15	Hypogonadotropic hypogonadism 2 with anosmia;not provided	NA	NA	ClinVar	Wormbase	301547
NP_075598	NP_001300356	XP_011240422	G348E	G492R	Likely pathogenic	Unknown	75605rs-?	WBVar00090379	FGFR1	egl-15	Hypogonadotropic hypogonadism 2 with or without anosmia	NA	NA	ClinVar	Wormbase	301547
NP_075598	NP_001300362	NP_001073377	G348R	G440R	Pathogenic	Unknown	rs886037634	WBVar00090379	FGFR1	egl-15	Hypogonadotropic hypogonadism 2 with anosmia;not provided	NA	NA	ClinVar	Wormbase	301709
NP_075598	NP_001300362	NP_001073377	G348E	G440R	Likely pathogenic	Unknown	75605rs-?	WBVar00090379	FGFR1	egl-15	Hypogonadotropic hypogonadism 2 with or without anosmia	NA	NA	ClinVar	Wormbase	301709
NP_075598	NP_001300356	XP_011240424	G348R	G492E	Pathogenic	Unknown	rs886037634	WBVar00090381	FGFR1	egl-15	Hypogonadotropic hypogonadism 2 with anosmia;not provided	NA	NA	ClinVar	Wormbase	301679
NP_075598	NP_001300356	XP_011240424	G348E	G492E	Likely pathogenic	Unknown	75605rs-?	WBVar00090381	FGFR1	egl-15	Hypogonadotropic hypogonadism 2 with or without anosmia	NA	NA	ClinVar	Wormbase	301679
NP_075598	NP_506771	XP_011240423	G643D	G313R	Likely pathogenic	Unknown	rs876661333	WBVar00478640	FGFR1	kin-30	microform holoprosencephaly	NA	NA	ClinVar	Wormbase	301553
NP_075598	NP_506771	XP_011240425	G643D	G313R	Likely pathogenic	Unknown	rs876661333	WBVar00478640	FGFR1	kin-30	microform holoprosencephaly	NA	NA	ClinVar	Wormbase	301729
NP_075598	NP_506771	NP_034336	G643D	G313R	Likely pathogenic	Unknown	rs876661333	WBVar00478640	FGFR1	kin-30	microform holoprosencephaly	NA	NA	ClinVar	Wormbase	301685
NP_075598	NP_506771	XP_011240422	G643D	G313R	Likely pathogenic	Unknown	rs876661333	WBVar00478640	FGFR1	kin-30	microform holoprosencephaly	NA	NA	ClinVar	Wormbase	301531
NP_075598	NP_506771	XP_006509073	G643D	G313R	Likely pathogenic	Unknown	rs876661333	WBVar00478640	FGFR1	kin-30	microform holoprosencephaly	NA	NA	ClinVar	Wormbase	301641
NP_075598	NP_506771	XP_006509075	G643D	G313R	Likely pathogenic	Unknown	rs876661333	WBVar00478640	FGFR1	kin-30	microform holoprosencephaly	NA	NA	ClinVar	Wormbase	301575
NP_075598	NP_506771	NP_001073377	G643D	G313R	Likely pathogenic	Unknown	rs876661333	WBVar00478640	FGFR1	kin-30	microform holoprosencephaly	NA	NA	ClinVar	Wormbase	301707
NP_075598	NP_506771	XP_011240424	G643D	G313R	Likely pathogenic	Unknown	rs876661333	WBVar00478640	FGFR1	kin-30	microform holoprosencephaly	NA	NA	ClinVar	Wormbase	301663
NP_075598	NP_506771	NP_001073378	G643D	G313R	Likely pathogenic	Unknown	rs876661333	WBVar00478640	FGFR1	kin-30	microform holoprosencephaly	NA	NA	ClinVar	Wormbase	301597
NP_075598	NP_506771	XP_006509076	G643D	G313R	Likely pathogenic	Unknown	rs876661333	WBVar00478640	FGFR1	kin-30	microform holoprosencephaly	NA	NA	ClinVar	Wormbase	301619
NP_000132	NP_001300359	XP_017177466	V359F	V450M	Likely pathogenic	Unknown	70643rs-?	WBVar01185029	FGFR2	egl-15	FGFR2 related craniosynostosis	NA	NA	ClinVar	Wormbase	171570
NP_000132	NP_001300359	XP_006507417	V359F	V450M	Likely pathogenic	Unknown	70643rs-?	WBVar01185029	FGFR2	egl-15	FGFR2 related craniosynostosis	NA	NA	ClinVar	Wormbase	171846
NP_000132	NP_001300359	XP_011239976	V359F	V450M	Likely pathogenic	Unknown	70643rs-?	WBVar01185029	FGFR2	egl-15	FGFR2 related craniosynostosis	NA	NA	ClinVar	Wormbase	171777
NP_000132	NP_001300359	XP_011239978	V359F	V450M	Likely pathogenic	Unknown	70643rs-?	WBVar01185029	FGFR2	egl-15	FGFR2 related craniosynostosis	NA	NA	ClinVar	Wormbase	171800
NP_000132	NP_001024724	XP_011239979	V359F	V502M	Likely pathogenic	Unknown	70643rs-?	WBVar01185029	FGFR2	egl-15	FGFR2 related craniosynostosis	NA	NA	ClinVar	Wormbase	171743
NP_000132	NP_001300359	NP_034337	V359F	V450M	Likely pathogenic	Unknown	70643rs-?	WBVar01185029	FGFR2	egl-15	FGFR2 related craniosynostosis	NA	NA	ClinVar	Wormbase	171892
NP_000132	NP_001024723	XP_006507413	V359F	V450M	Likely pathogenic	Unknown	70643rs-?	WBVar01185029	FGFR2	egl-15	FGFR2 related craniosynostosis	NA	NA	ClinVar	Wormbase	171705
NP_000132	NP_001300359	XP_011239979	V359F	V450M	Likely pathogenic	Unknown	70643rs-?	WBVar01185029	FGFR2	egl-15	FGFR2 related craniosynostosis	NA	NA	ClinVar	Wormbase	171754
NP_000132	NP_001024723	NP_034337	V359F	V450M	Likely pathogenic	Unknown	70643rs-?	WBVar01185029	FGFR2	egl-15	FGFR2 related craniosynostosis	NA	NA	ClinVar	Wormbase	171889
NP_000132	NP_001300364	XP_006507420	V359F	V450M	Likely pathogenic	Unknown	70643rs-?	WBVar01185029	FGFR2	egl-15	FGFR2 related craniosynostosis	NA	NA	ClinVar	Wormbase	171721
NP_000132	NP_001024723	XP_006507420	V359F	V450M	Likely pathogenic	Unknown	70643rs-?	WBVar01185029	FGFR2	egl-15	FGFR2 related craniosynostosis	NA	NA	ClinVar	Wormbase	171728
NP_000132	NP_001024724	XP_006507413	V359F	V502M	Likely pathogenic	Unknown	70643rs-?	WBVar01185029	FGFR2	egl-15	FGFR2 related craniosynostosis	NA	NA	ClinVar	Wormbase	171697
NP_000132	NP_001024724	XP_017177465	V359F	V502M	Likely pathogenic	Unknown	70643rs-?	WBVar01185029	FGFR2	egl-15	FGFR2 related craniosynostosis	NA	NA	ClinVar	Wormbase	171582
NP_000132	NP_001024723	XP_017177464	V359F	V450M	Likely pathogenic	Unknown	70643rs-?	WBVar01185029	FGFR2	egl-15	FGFR2 related craniosynostosis	NA	NA	ClinVar	Wormbase	171613
NP_000132	NP_001300363	XP_011239976	V359F	V450M	Likely pathogenic	Unknown	70643rs-?	WBVar01185029	FGFR2	egl-15	FGFR2 related craniosynostosis	NA	NA	ClinVar	Wormbase	171765
NP_000132	NP_001024724	XP_017177464	V359F	V502M	Likely pathogenic	Unknown	70643rs-?	WBVar01185029	FGFR2	egl-15	FGFR2 related craniosynostosis	NA	NA	ClinVar	Wormbase	171605
NP_000132	NP_001300359	XP_006507412	V359F	V450M	Likely pathogenic	Unknown	70643rs-?	WBVar01185029	FGFR2	egl-15	FGFR2 related craniosynostosis	NA	NA	ClinVar	Wormbase	171639
NP_000132	NP_001024723	XP_017177466	V359F	V450M	Likely pathogenic	Unknown	70643rs-?	WBVar01185029	FGFR2	egl-15	FGFR2 related craniosynostosis	NA	NA	ClinVar	Wormbase	171567
NP_000132	NP_001300363	XP_017177464	V359F	V450M	Likely pathogenic	Unknown	70643rs-?	WBVar01185029	FGFR2	egl-15	FGFR2 related craniosynostosis	NA	NA	ClinVar	Wormbase	171604
NP_000132	NP_001300359	NP_963895	V359F	V450M	Likely pathogenic	Unknown	70643rs-?	WBVar01185029	FGFR2	egl-15	FGFR2 related craniosynostosis	NA	NA	ClinVar	Wormbase	171823
NP_000132	NP_001024724	XP_017177466	V359F	V502M	Likely pathogenic	Unknown	70643rs-?	WBVar01185029	FGFR2	egl-15	FGFR2 related craniosynostosis	NA	NA	ClinVar	Wormbase	171559
NP_000132	NP_001024723	NP_963895	V359F	V450M	Likely pathogenic	Unknown	70643rs-?	WBVar01185029	FGFR2	egl-15	FGFR2 related craniosynostosis	NA	NA	ClinVar	Wormbase	171820
NP_000132	NP_001024724	NP_963895	V359F	V502M	Likely pathogenic	Unknown	70643rs-?	WBVar01185029	FGFR2	egl-15	FGFR2 related craniosynostosis	NA	NA	ClinVar	Wormbase	171812
NP_000132	NP_001024726	XP_011239979	V359F	V502M	Likely pathogenic	Unknown	70643rs-?	WBVar01185029	FGFR2	egl-15	FGFR2 related craniosynostosis	NA	NA	ClinVar	Wormbase	171749
NP_000132	NP_001300356	XP_006507422	V359F	V502M	Likely pathogenic	Unknown	70643rs-?	WBVar01185029	FGFR2	egl-15	FGFR2 related craniosynostosis	NA	NA	ClinVar	Wormbase	171686
NP_000132	NP_001300363	NP_034337	V359F	V450M	Likely pathogenic	Unknown	70643rs-?	WBVar01185029	FGFR2	egl-15	FGFR2 related craniosynostosis	NA	NA	ClinVar	Wormbase	171880
NP_000132	NP_001300359	XP_006507415	V359F	V450M	Likely pathogenic	Unknown	70643rs-?	WBVar01185029	FGFR2	egl-15	FGFR2 related craniosynostosis	NA	NA	ClinVar	Wormbase	171547
NP_000132	NP_001024723	XP_006507412	V359F	V450M	Likely pathogenic	Unknown	70643rs-?	WBVar01185029	FGFR2	egl-15	FGFR2 related craniosynostosis	NA	NA	ClinVar	Wormbase	171636
NP_000132	NP_001300359	XP_011239975	V359F	V450M	Likely pathogenic	Unknown	70643rs-?	WBVar01185029	FGFR2	egl-15	FGFR2 related craniosynostosis	NA	NA	ClinVar	Wormbase	171869
NP_000132	NP_001300363	XP_006507422	V359F	V450M	Likely pathogenic	Unknown	70643rs-?	WBVar01185029	FGFR2	egl-15	FGFR2 related craniosynostosis	NA	NA	ClinVar	Wormbase	171673
NP_000132	NP_001024723	XP_011239975	V359F	V450M	Likely pathogenic	Unknown	70643rs-?	WBVar01185029	FGFR2	egl-15	FGFR2 related craniosynostosis	NA	NA	ClinVar	Wormbase	171866
NP_000132	NP_001024726	XP_011239976	V359F	V502M	Likely pathogenic	Unknown	70643rs-?	WBVar01185029	FGFR2	egl-15	FGFR2 related craniosynostosis	NA	NA	ClinVar	Wormbase	171772
NP_000132	NP_001024726	XP_017177464	V359F	V502M	Likely pathogenic	Unknown	70643rs-?	WBVar01185029	FGFR2	egl-15	FGFR2 related craniosynostosis	NA	NA	ClinVar	Wormbase	171611
NP_000132	NP_001300354	XP_011239977	V359F	V502M	Likely pathogenic	Unknown	70643rs-?	WBVar01185029	FGFR2	egl-15	FGFR2 related craniosynostosis	NA	NA	ClinVar	Wormbase	171654
NP_000132	NP_001300354	XP_006507417	V359F	V502M	Likely pathogenic	Unknown	70643rs-?	WBVar01185029	FGFR2	egl-15	FGFR2 related craniosynostosis	NA	NA	ClinVar	Wormbase	171838
NP_000132	NP_001024723	XP_006507422	V359F	V450M	Likely pathogenic	Unknown	70643rs-?	WBVar01185029	FGFR2	egl-15	FGFR2 related craniosynostosis	NA	NA	ClinVar	Wormbase	171682
NP_000132	NP_001024723	XP_011239977	V359F	V450M	Likely pathogenic	Unknown	70643rs-?	WBVar01185029	FGFR2	egl-15	FGFR2 related craniosynostosis	NA	NA	ClinVar	Wormbase	171659
NP_000132	NP_001300356	NP_034337	V359F	V502M	Likely pathogenic	Unknown	70643rs-?	WBVar01185029	FGFR2	egl-15	FGFR2 related craniosynostosis	NA	NA	ClinVar	Wormbase	171893
NP_000132	NP_001300355	XP_006507415	V359F	V502M	Likely pathogenic	Unknown	70643rs-?	WBVar01185029	FGFR2	egl-15	FGFR2 related craniosynostosis	NA	NA	ClinVar	Wormbase	171541
NP_000132	NP_001024723	XP_006507417	V359F	V450M	Likely pathogenic	Unknown	70643rs-?	WBVar01185029	FGFR2	egl-15	FGFR2 related craniosynostosis	NA	NA	ClinVar	Wormbase	171843
NP_000132	NP_001024726	XP_017177465	V359F	V502M	Likely pathogenic	Unknown	70643rs-?	WBVar01185029	FGFR2	egl-15	FGFR2 related craniosynostosis	NA	NA	ClinVar	Wormbase	171588
NP_000132	NP_001300359	XP_006507413	V359F	V450M	Likely pathogenic	Unknown	70643rs-?	WBVar01185029	FGFR2	egl-15	FGFR2 related craniosynostosis	NA	NA	ClinVar	Wormbase	171708
NP_000132	NP_001300354	XP_017177465	V359F	V502M	Likely pathogenic	Unknown	70643rs-?	WBVar01185029	FGFR2	egl-15	FGFR2 related craniosynostosis	NA	NA	ClinVar	Wormbase	171585
NP_000132	NP_001300354	XP_017177466	V359F	V502M	Likely pathogenic	Unknown	70643rs-?	WBVar01185029	FGFR2	egl-15	FGFR2 related craniosynostosis	NA	NA	ClinVar	Wormbase	171562
NP_000132	NP_001300359	XP_017177465	V359F	V450M	Likely pathogenic	Unknown	70643rs-?	WBVar01185029	FGFR2	egl-15	FGFR2 related craniosynostosis	NA	NA	ClinVar	Wormbase	171593
NP_000132	NP_001300359	XP_017177464	V359F	V450M	Likely pathogenic	Unknown	70643rs-?	WBVar01185029	FGFR2	egl-15	FGFR2 related craniosynostosis	NA	NA	ClinVar	Wormbase	171616
NP_000132	NP_001300363	XP_017177466	V359F	V450M	Likely pathogenic	Unknown	70643rs-?	WBVar01185029	FGFR2	egl-15	FGFR2 related craniosynostosis	NA	NA	ClinVar	Wormbase	171558
NP_000132	NP_001300364	XP_011239976	V359F	V450M	Likely pathogenic	Unknown	70643rs-?	WBVar01185029	FGFR2	egl-15	FGFR2 related craniosynostosis	NA	NA	ClinVar	Wormbase	171767
NP_000132	NP_001300364	XP_011239975	V359F	V450M	Likely pathogenic	Unknown	70643rs-?	WBVar01185029	FGFR2	egl-15	FGFR2 related craniosynostosis	NA	NA	ClinVar	Wormbase	171859
NP_000132	NP_001300356	XP_006507415	V359F	V502M	Likely pathogenic	Unknown	70643rs-?	WBVar01185029	FGFR2	egl-15	FGFR2 related craniosynostosis	NA	NA	ClinVar	Wormbase	171548
NP_000132	NP_001300363	XP_011239977	V359F	V450M	Likely pathogenic	Unknown	70643rs-?	WBVar01185029	FGFR2	egl-15	FGFR2 related craniosynostosis	NA	NA	ClinVar	Wormbase	171650
NP_000132	NP_001300356	XP_017177465	V359F	V502M	Likely pathogenic	Unknown	70643rs-?	WBVar01185029	FGFR2	egl-15	FGFR2 related craniosynostosis	NA	NA	ClinVar	Wormbase	171594
NP_000132	NP_509842	XP_011239978	V359F	V502M	Likely pathogenic	Unknown	70643rs-?	WBVar01185029	FGFR2	egl-15	FGFR2 related craniosynostosis	NA	NA	ClinVar	Wormbase	171791
NP_000132	NP_001024726	XP_011239977	V359F	V502M	Likely pathogenic	Unknown	70643rs-?	WBVar01185029	FGFR2	egl-15	FGFR2 related craniosynostosis	NA	NA	ClinVar	Wormbase	171657
NP_000132	NP_001300354	XP_006507413	V359F	V502M	Likely pathogenic	Unknown	70643rs-?	WBVar01185029	FGFR2	egl-15	FGFR2 related craniosynostosis	NA	NA	ClinVar	Wormbase	171700
NP_000132	NP_001024723	XP_006507415	V359F	V450M	Likely pathogenic	Unknown	70643rs-?	WBVar01185029	FGFR2	egl-15	FGFR2 related craniosynostosis	NA	NA	ClinVar	Wormbase	171544
NP_000132	NP_001024724	XP_011239978	V359F	V502M	Likely pathogenic	Unknown	70643rs-?	WBVar01185029	FGFR2	egl-15	FGFR2 related craniosynostosis	NA	NA	ClinVar	Wormbase	171789
NP_000132	NP_001300359	XP_011239977	V359F	V450M	Likely pathogenic	Unknown	70643rs-?	WBVar01185029	FGFR2	egl-15	FGFR2 related craniosynostosis	NA	NA	ClinVar	Wormbase	171662
NP_000132	NP_001300364	XP_017177465	V359F	V450M	Likely pathogenic	Unknown	70643rs-?	WBVar01185029	FGFR2	egl-15	FGFR2 related craniosynostosis	NA	NA	ClinVar	Wormbase	171583
NP_000132	NP_001300354	XP_006507420	V359F	V502M	Likely pathogenic	Unknown	70643rs-?	WBVar01185029	FGFR2	egl-15	FGFR2 related craniosynostosis	NA	NA	ClinVar	Wormbase	171723
NP_000132	NP_001024725	XP_006507415	V359F	V502M	Likely pathogenic	Unknown	70643rs-?	WBVar01185029	FGFR2	egl-15	FGFR2 related craniosynostosis	NA	NA	ClinVar	Wormbase	171540
NP_000132	NP_001300356	XP_011239975	V359F	V502M	Likely pathogenic	Unknown	70643rs-?	WBVar01185029	FGFR2	egl-15	FGFR2 related craniosynostosis	NA	NA	ClinVar	Wormbase	171870
NP_000132	NP_001024724	NP_034337	V359F	V502M	Likely pathogenic	Unknown	70643rs-?	WBVar01185029	FGFR2	egl-15	FGFR2 related craniosynostosis	NA	NA	ClinVar	Wormbase	171881
NP_000132	NP_001300357	XP_006507413	V359F	V502M	Likely pathogenic	Unknown	70643rs-?	WBVar01185029	FGFR2	egl-15	FGFR2 related craniosynostosis	NA	NA	ClinVar	Wormbase	171706
NP_000132	NP_001300356	XP_017177466	V359F	V502M	Likely pathogenic	Unknown	70643rs-?	WBVar01185029	FGFR2	egl-15	FGFR2 related craniosynostosis	NA	NA	ClinVar	Wormbase	171571
NP_000132	NP_001300358	XP_006507420	V359F	V450M	Likely pathogenic	Unknown	70643rs-?	WBVar01185029	FGFR2	egl-15	FGFR2 related craniosynostosis	NA	NA	ClinVar	Wormbase	171730
NP_000132	NP_001300363	XP_006507417	V359F	V450M	Likely pathogenic	Unknown	70643rs-?	WBVar01185029	FGFR2	egl-15	FGFR2 related craniosynostosis	NA	NA	ClinVar	Wormbase	171834
NP_000132	NP_001300358	NP_963895	V359F	V450M	Likely pathogenic	Unknown	70643rs-?	WBVar01185029	FGFR2	egl-15	FGFR2 related craniosynostosis	NA	NA	ClinVar	Wormbase	171822
NP_000132	NP_001300358	XP_011239975	V359F	V450M	Likely pathogenic	Unknown	70643rs-?	WBVar01185029	FGFR2	egl-15	FGFR2 related craniosynostosis	NA	NA	ClinVar	Wormbase	171868
NP_000132	NP_001300354	XP_006507412	V359F	V502M	Likely pathogenic	Unknown	70643rs-?	WBVar01185029	FGFR2	egl-15	FGFR2 related craniosynostosis	NA	NA	ClinVar	Wormbase	171631
NP_000132	NP_001300354	XP_011239978	V359F	V502M	Likely pathogenic	Unknown	70643rs-?	WBVar01185029	FGFR2	egl-15	FGFR2 related craniosynostosis	NA	NA	ClinVar	Wormbase	171792
NP_000132	NP_001300354	NP_963895	V359F	V502M	Likely pathogenic	Unknown	70643rs-?	WBVar01185029	FGFR2	egl-15	FGFR2 related craniosynostosis	NA	NA	ClinVar	Wormbase	171815
NP_000132	NP_001300354	XP_006507415	V359F	V502M	Likely pathogenic	Unknown	70643rs-?	WBVar01185029	FGFR2	egl-15	FGFR2 related craniosynostosis	NA	NA	ClinVar	Wormbase	171539
NP_000132	NP_001024724	XP_006507417	V359F	V502M	Likely pathogenic	Unknown	70643rs-?	WBVar01185029	FGFR2	egl-15	FGFR2 related craniosynostosis	NA	NA	ClinVar	Wormbase	171835
NP_000132	NP_001024723	XP_017177465	V359F	V450M	Likely pathogenic	Unknown	70643rs-?	WBVar01185029	FGFR2	egl-15	FGFR2 related craniosynostosis	NA	NA	ClinVar	Wormbase	171590
NP_000132	NP_001300360	XP_017177465	V359F	V450M	Likely pathogenic	Unknown	70643rs-?	WBVar01185029	FGFR2	egl-15	FGFR2 related craniosynostosis	NA	NA	ClinVar	Wormbase	171589
NP_000132	NP_001024724	XP_006507415	V359F	V502M	Likely pathogenic	Unknown	70643rs-?	WBVar01185029	FGFR2	egl-15	FGFR2 related craniosynostosis	NA	NA	ClinVar	Wormbase	171536
NP_000132	NP_001300356	XP_011239978	V359F	V502M	Likely pathogenic	Unknown	70643rs-?	WBVar01185029	FGFR2	egl-15	FGFR2 related craniosynostosis	NA	NA	ClinVar	Wormbase	171801
NP_000132	NP_001300356	XP_006507412	V359F	V502M	Likely pathogenic	Unknown	70643rs-?	WBVar01185029	FGFR2	egl-15	FGFR2 related craniosynostosis	NA	NA	ClinVar	Wormbase	171640
NP_000132	NP_001024726	XP_011239975	V359F	V502M	Likely pathogenic	Unknown	70643rs-?	WBVar01185029	FGFR2	egl-15	FGFR2 related craniosynostosis	NA	NA	ClinVar	Wormbase	171864
NP_000132	NP_001300359	XP_006507422	V359F	V450M	Likely pathogenic	Unknown	70643rs-?	WBVar01185029	FGFR2	egl-15	FGFR2 related craniosynostosis	NA	NA	ClinVar	Wormbase	171685
NP_000132	NP_001024723	XP_011239979	V359F	V450M	Likely pathogenic	Unknown	70643rs-?	WBVar01185029	FGFR2	egl-15	FGFR2 related craniosynostosis	NA	NA	ClinVar	Wormbase	171751
NP_000132	NP_001300360	XP_017177466	V359F	V450M	Likely pathogenic	Unknown	70643rs-?	WBVar01185029	FGFR2	egl-15	FGFR2 related craniosynostosis	NA	NA	ClinVar	Wormbase	171566
NP_000132	NP_509842	XP_017177465	V359F	V502M	Likely pathogenic	Unknown	70643rs-?	WBVar01185029	FGFR2	egl-15	FGFR2 related craniosynostosis	NA	NA	ClinVar	Wormbase	171584
NP_000132	NP_001300360	XP_011239975	V359F	V450M	Likely pathogenic	Unknown	70643rs-?	WBVar01185029	FGFR2	egl-15	FGFR2 related craniosynostosis	NA	NA	ClinVar	Wormbase	171865
NP_000132	NP_001300354	XP_017177464	V359F	V502M	Likely pathogenic	Unknown	70643rs-?	WBVar01185029	FGFR2	egl-15	FGFR2 related craniosynostosis	NA	NA	ClinVar	Wormbase	171608
NP_000132	NP_001024726	XP_006507412	V359F	V502M	Likely pathogenic	Unknown	70643rs-?	WBVar01185029	FGFR2	egl-15	FGFR2 related craniosynostosis	NA	NA	ClinVar	Wormbase	171634
NP_000132	NP_001300362	XP_006507415	V359F	V450M	Likely pathogenic	Unknown	70643rs-?	WBVar01185029	FGFR2	egl-15	FGFR2 related craniosynostosis	NA	NA	ClinVar	Wormbase	171534
NP_000132	NP_001300355	XP_006507412	V359F	V502M	Likely pathogenic	Unknown	70643rs-?	WBVar01185029	FGFR2	egl-15	FGFR2 related craniosynostosis	NA	NA	ClinVar	Wormbase	171633
NP_000132	NP_001024725	XP_006507422	V359F	V502M	Likely pathogenic	Unknown	70643rs-?	WBVar01185029	FGFR2	egl-15	FGFR2 related craniosynostosis	NA	NA	ClinVar	Wormbase	171678
NP_000132	NP_001300361	XP_006507420	V359F	V450M	Likely pathogenic	Unknown	70643rs-?	WBVar01185029	FGFR2	egl-15	FGFR2 related craniosynostosis	NA	NA	ClinVar	Wormbase	171717
NP_000132	NP_001300356	NP_963895	V359F	V502M	Likely pathogenic	Unknown	70643rs-?	WBVar01185029	FGFR2	egl-15	FGFR2 related craniosynostosis	NA	NA	ClinVar	Wormbase	171824
NP_000132	NP_001024726	XP_017177466	V359F	V502M	Likely pathogenic	Unknown	70643rs-?	WBVar01185029	FGFR2	egl-15	FGFR2 related craniosynostosis	NA	NA	ClinVar	Wormbase	171565
NP_000132	NP_001300358	XP_011239979	V359F	V450M	Likely pathogenic	Unknown	70643rs-?	WBVar01185029	FGFR2	egl-15	FGFR2 related craniosynostosis	NA	NA	ClinVar	Wormbase	171753
NP_000132	NP_001300359	XP_006507420	V359F	V450M	Likely pathogenic	Unknown	70643rs-?	WBVar01185029	FGFR2	egl-15	FGFR2 related craniosynostosis	NA	NA	ClinVar	Wormbase	171731
NP_000132	NP_001300360	XP_017177464	V359F	V450M	Likely pathogenic	Unknown	70643rs-?	WBVar01185029	FGFR2	egl-15	FGFR2 related craniosynostosis	NA	NA	ClinVar	Wormbase	171612
NP_000132	NP_001300358	XP_006507412	V359F	V450M	Likely pathogenic	Unknown	70643rs-?	WBVar01185029	FGFR2	egl-15	FGFR2 related craniosynostosis	NA	NA	ClinVar	Wormbase	171638
NP_000132	NP_001300360	XP_006507417	V359F	V450M	Likely pathogenic	Unknown	70643rs-?	WBVar01185029	FGFR2	egl-15	FGFR2 related craniosynostosis	NA	NA	ClinVar	Wormbase	171842
NP_000132	NP_001024726	XP_011239978	V359F	V502M	Likely pathogenic	Unknown	70643rs-?	WBVar01185029	FGFR2	egl-15	FGFR2 related craniosynostosis	NA	NA	ClinVar	Wormbase	171795
NP_000132	NP_001300363	XP_011239979	V359F	V450M	Likely pathogenic	Unknown	70643rs-?	WBVar01185029	FGFR2	egl-15	FGFR2 related craniosynostosis	NA	NA	ClinVar	Wormbase	171742
NP_000132	NP_001300364	XP_006507415	V359F	V450M	Likely pathogenic	Unknown	70643rs-?	WBVar01185029	FGFR2	egl-15	FGFR2 related craniosynostosis	NA	NA	ClinVar	Wormbase	171537
NP_000132	NP_001300363	XP_011239978	V359F	V450M	Likely pathogenic	Unknown	70643rs-?	WBVar01185029	FGFR2	egl-15	FGFR2 related craniosynostosis	NA	NA	ClinVar	Wormbase	171788
NP_000132	NP_001300356	XP_006507413	V359F	V502M	Likely pathogenic	Unknown	70643rs-?	WBVar01185029	FGFR2	egl-15	FGFR2 related craniosynostosis	NA	NA	ClinVar	Wormbase	171709
NP_000132	NP_001024726	XP_006507413	V359F	V502M	Likely pathogenic	Unknown	70643rs-?	WBVar01185029	FGFR2	egl-15	FGFR2 related craniosynostosis	NA	NA	ClinVar	Wormbase	171703
NP_000132	NP_001024726	XP_006507422	V359F	V502M	Likely pathogenic	Unknown	70643rs-?	WBVar01185029	FGFR2	egl-15	FGFR2 related craniosynostosis	NA	NA	ClinVar	Wormbase	171680
NP_000132	NP_001300356	XP_017177464	V359F	V502M	Likely pathogenic	Unknown	70643rs-?	WBVar01185029	FGFR2	egl-15	FGFR2 related craniosynostosis	NA	NA	ClinVar	Wormbase	171617
NP_000132	NP_001300363	NP_963895	V359F	V450M	Likely pathogenic	Unknown	70643rs-?	WBVar01185029	FGFR2	egl-15	FGFR2 related craniosynostosis	NA	NA	ClinVar	Wormbase	171811
NP_000132	NP_001024726	XP_006507420	V359F	V502M	Likely pathogenic	Unknown	70643rs-?	WBVar01185029	FGFR2	egl-15	FGFR2 related craniosynostosis	NA	NA	ClinVar	Wormbase	171726
NP_000132	NP_001024724	XP_011239975	V359F	V502M	Likely pathogenic	Unknown	70643rs-?	WBVar01185029	FGFR2	egl-15	FGFR2 related craniosynostosis	NA	NA	ClinVar	Wormbase	171858
NP_000132	NP_001300364	XP_017177464	V359F	V450M	Likely pathogenic	Unknown	70643rs-?	WBVar01185029	FGFR2	egl-15	FGFR2 related craniosynostosis	NA	NA	ClinVar	Wormbase	171606
NP_000132	NP_509842	XP_006507413	V359F	V502M	Likely pathogenic	Unknown	70643rs-?	WBVar01185029	FGFR2	egl-15	FGFR2 related craniosynostosis	NA	NA	ClinVar	Wormbase	171699
NP_000132	NP_001300360	XP_011239978	V359F	V450M	Likely pathogenic	Unknown	70643rs-?	WBVar01185029	FGFR2	egl-15	FGFR2 related craniosynostosis	NA	NA	ClinVar	Wormbase	171796
NP_000132	NP_509842	XP_006507422	V359F	V502M	Likely pathogenic	Unknown	70643rs-?	WBVar01185029	FGFR2	egl-15	FGFR2 related craniosynostosis	NA	NA	ClinVar	Wormbase	171676
NP_000132	NP_001300362	XP_017177465	V359F	V450M	Likely pathogenic	Unknown	70643rs-?	WBVar01185029	FGFR2	egl-15	FGFR2 related craniosynostosis	NA	NA	ClinVar	Wormbase	171580
NP_000132	NP_001300362	XP_017177464	V359F	V450M	Likely pathogenic	Unknown	70643rs-?	WBVar01185029	FGFR2	egl-15	FGFR2 related craniosynostosis	NA	NA	ClinVar	Wormbase	171603
NP_000132	NP_001300362	XP_011239978	V359F	V450M	Likely pathogenic	Unknown	70643rs-?	WBVar01185029	FGFR2	egl-15	FGFR2 related craniosynostosis	NA	NA	ClinVar	Wormbase	171787
NP_000132	NP_001024723	XP_011239976	V359F	V450M	Likely pathogenic	Unknown	70643rs-?	WBVar01185029	FGFR2	egl-15	FGFR2 related craniosynostosis	NA	NA	ClinVar	Wormbase	171774
NP_000132	NP_001300361	XP_011239978	V359F	V450M	Likely pathogenic	Unknown	70643rs-?	WBVar01185029	FGFR2	egl-15	FGFR2 related craniosynostosis	NA	NA	ClinVar	Wormbase	171786
NP_000132	NP_001300356	XP_006507420	V359F	V502M	Likely pathogenic	Unknown	70643rs-?	WBVar01185029	FGFR2	egl-15	FGFR2 related craniosynostosis	NA	NA	ClinVar	Wormbase	171732
NP_000132	NP_001300358	XP_017177464	V359F	V450M	Likely pathogenic	Unknown	70643rs-?	WBVar01185029	FGFR2	egl-15	FGFR2 related craniosynostosis	NA	NA	ClinVar	Wormbase	171615
NP_000132	NP_001300363	XP_006507412	V359F	V450M	Likely pathogenic	Unknown	70643rs-?	WBVar01185029	FGFR2	egl-15	FGFR2 related craniosynostosis	NA	NA	ClinVar	Wormbase	171627
NP_000132	NP_001300358	XP_017177465	V359F	V450M	Likely pathogenic	Unknown	70643rs-?	WBVar01185029	FGFR2	egl-15	FGFR2 related craniosynostosis	NA	NA	ClinVar	Wormbase	171592
NP_000132	NP_001300358	XP_011239978	V359F	V450M	Likely pathogenic	Unknown	70643rs-?	WBVar01185029	FGFR2	egl-15	FGFR2 related craniosynostosis	NA	NA	ClinVar	Wormbase	171799
NP_000132	NP_001300363	XP_017177465	V359F	V450M	Likely pathogenic	Unknown	70643rs-?	WBVar01185029	FGFR2	egl-15	FGFR2 related craniosynostosis	NA	NA	ClinVar	Wormbase	171581
NP_000132	NP_001024724	XP_011239977	V359F	V502M	Likely pathogenic	Unknown	70643rs-?	WBVar01185029	FGFR2	egl-15	FGFR2 related craniosynostosis	NA	NA	ClinVar	Wormbase	171651
NP_000132	NP_001300360	XP_006507412	V359F	V450M	Likely pathogenic	Unknown	70643rs-?	WBVar01185029	FGFR2	egl-15	FGFR2 related craniosynostosis	NA	NA	ClinVar	Wormbase	171635
NP_000132	NP_001300363	XP_006507415	V359F	V450M	Likely pathogenic	Unknown	70643rs-?	WBVar01185029	FGFR2	egl-15	FGFR2 related craniosynostosis	NA	NA	ClinVar	Wormbase	171535
NP_000132	NP_001300364	XP_011239977	V359F	V450M	Likely pathogenic	Unknown	70643rs-?	WBVar01185029	FGFR2	egl-15	FGFR2 related craniosynostosis	NA	NA	ClinVar	Wormbase	171652
NP_000132	NP_001300363	XP_011239975	V359F	V450M	Likely pathogenic	Unknown	70643rs-?	WBVar01185029	FGFR2	egl-15	FGFR2 related craniosynostosis	NA	NA	ClinVar	Wormbase	171857
NP_000132	NP_001300362	XP_006507422	V359F	V450M	Likely pathogenic	Unknown	70643rs-?	WBVar01185029	FGFR2	egl-15	FGFR2 related craniosynostosis	NA	NA	ClinVar	Wormbase	171672
NP_000132	NP_001024726	NP_963895	V359F	V502M	Likely pathogenic	Unknown	70643rs-?	WBVar01185029	FGFR2	egl-15	FGFR2 related craniosynostosis	NA	NA	ClinVar	Wormbase	171818
NP_000132	NP_001300354	XP_011239979	V359F	V502M	Likely pathogenic	Unknown	70643rs-?	WBVar01185029	FGFR2	egl-15	FGFR2 related craniosynostosis	NA	NA	ClinVar	Wormbase	171746
NP_000132	NP_509842	NP_963895	V359F	V502M	Likely pathogenic	Unknown	70643rs-?	WBVar01185029	FGFR2	egl-15	FGFR2 related craniosynostosis	NA	NA	ClinVar	Wormbase	171814
NP_000132	NP_001300358	XP_006507415	V359F	V450M	Likely pathogenic	Unknown	70643rs-?	WBVar01185029	FGFR2	egl-15	FGFR2 related craniosynostosis	NA	NA	ClinVar	Wormbase	171546
NP_000132	NP_001300361	XP_006507413	V359F	V450M	Likely pathogenic	Unknown	70643rs-?	WBVar01185029	FGFR2	egl-15	FGFR2 related craniosynostosis	NA	NA	ClinVar	Wormbase	171694
NP_000132	NP_001300360	XP_006507413	V359F	V450M	Likely pathogenic	Unknown	70643rs-?	WBVar01185029	FGFR2	egl-15	FGFR2 related craniosynostosis	NA	NA	ClinVar	Wormbase	171704
NP_000132	NP_001300357	XP_006507422	V359F	V502M	Likely pathogenic	Unknown	70643rs-?	WBVar01185029	FGFR2	egl-15	FGFR2 related craniosynostosis	NA	NA	ClinVar	Wormbase	171683
NP_000132	NP_001300357	XP_006507417	V359F	V502M	Likely pathogenic	Unknown	70643rs-?	WBVar01185029	FGFR2	egl-15	FGFR2 related craniosynostosis	NA	NA	ClinVar	Wormbase	171844
NP_000132	NP_001300357	XP_006507415	V359F	V502M	Likely pathogenic	Unknown	70643rs-?	WBVar01185029	FGFR2	egl-15	FGFR2 related craniosynostosis	NA	NA	ClinVar	Wormbase	171545
NP_000132	NP_001300362	XP_011239975	V359F	V450M	Likely pathogenic	Unknown	70643rs-?	WBVar01185029	FGFR2	egl-15	FGFR2 related craniosynostosis	NA	NA	ClinVar	Wormbase	171856
NP_000132	NP_001300362	XP_006507420	V359F	V450M	Likely pathogenic	Unknown	70643rs-?	WBVar01185029	FGFR2	egl-15	FGFR2 related craniosynostosis	NA	NA	ClinVar	Wormbase	171718
NP_000132	NP_001300362	NP_963895	V359F	V450M	Likely pathogenic	Unknown	70643rs-?	WBVar01185029	FGFR2	egl-15	FGFR2 related craniosynostosis	NA	NA	ClinVar	Wormbase	171810
NP_000132	NP_001300361	XP_006507412	V359F	V450M	Likely pathogenic	Unknown	70643rs-?	WBVar01185029	FGFR2	egl-15	FGFR2 related craniosynostosis	NA	NA	ClinVar	Wormbase	171625
NP_000132	NP_001300363	XP_006507420	V359F	V450M	Likely pathogenic	Unknown	70643rs-?	WBVar01185029	FGFR2	egl-15	FGFR2 related craniosynostosis	NA	NA	ClinVar	Wormbase	171719
NP_000132	NP_001024726	XP_006507417	V359F	V502M	Likely pathogenic	Unknown	70643rs-?	WBVar01185029	FGFR2	egl-15	FGFR2 related craniosynostosis	NA	NA	ClinVar	Wormbase	171841
NP_000132	NP_001024726	XP_006507415	V359F	V502M	Likely pathogenic	Unknown	70643rs-?	WBVar01185029	FGFR2	egl-15	FGFR2 related craniosynostosis	NA	NA	ClinVar	Wormbase	171542
NP_000132	NP_509842	XP_011239979	V359F	V502M	Likely pathogenic	Unknown	70643rs-?	WBVar01185029	FGFR2	egl-15	FGFR2 related craniosynostosis	NA	NA	ClinVar	Wormbase	171745
NP_000132	NP_001300358	NP_034337	V359F	V450M	Likely pathogenic	Unknown	70643rs-?	WBVar01185029	FGFR2	egl-15	FGFR2 related craniosynostosis	NA	NA	ClinVar	Wormbase	171891
NP_000132	NP_509842	XP_006507415	V359F	V502M	Likely pathogenic	Unknown	70643rs-?	WBVar01185029	FGFR2	egl-15	FGFR2 related craniosynostosis	NA	NA	ClinVar	Wormbase	171538
NP_000132	NP_001300358	XP_017177466	V359F	V450M	Likely pathogenic	Unknown	70643rs-?	WBVar01185029	FGFR2	egl-15	FGFR2 related craniosynostosis	NA	NA	ClinVar	Wormbase	171569
NP_000132	NP_001300361	XP_011239977	V359F	V450M	Likely pathogenic	Unknown	70643rs-?	WBVar01185029	FGFR2	egl-15	FGFR2 related craniosynostosis	NA	NA	ClinVar	Wormbase	171648
NP_000132	NP_001300364	XP_011239979	V359F	V450M	Likely pathogenic	Unknown	70643rs-?	WBVar01185029	FGFR2	egl-15	FGFR2 related craniosynostosis	NA	NA	ClinVar	Wormbase	171744
NP_000132	NP_509842	NP_034337	V359F	V502M	Likely pathogenic	Unknown	70643rs-?	WBVar01185029	FGFR2	egl-15	FGFR2 related craniosynostosis	NA	NA	ClinVar	Wormbase	171883
NP_000132	NP_001300362	XP_006507412	V359F	V450M	Likely pathogenic	Unknown	70643rs-?	WBVar01185029	FGFR2	egl-15	FGFR2 related craniosynostosis	NA	NA	ClinVar	Wormbase	171626
NP_000132	NP_001300363	XP_006507413	V359F	V450M	Likely pathogenic	Unknown	70643rs-?	WBVar01185029	FGFR2	egl-15	FGFR2 related craniosynostosis	NA	NA	ClinVar	Wormbase	171696
NP_000132	NP_001300362	XP_011239976	V359F	V450M	Likely pathogenic	Unknown	70643rs-?	WBVar01185029	FGFR2	egl-15	FGFR2 related craniosynostosis	NA	NA	ClinVar	Wormbase	171764
NP_000132	NP_001300362	XP_006507413	V359F	V450M	Likely pathogenic	Unknown	70643rs-?	WBVar01185029	FGFR2	egl-15	FGFR2 related craniosynostosis	NA	NA	ClinVar	Wormbase	171695
NP_000132	NP_001300361	NP_034337	V359F	V450M	Likely pathogenic	Unknown	70643rs-?	WBVar01185029	FGFR2	egl-15	FGFR2 related craniosynostosis	NA	NA	ClinVar	Wormbase	171878
NP_000132	NP_001300358	XP_011239976	V359F	V450M	Likely pathogenic	Unknown	70643rs-?	WBVar01185029	FGFR2	egl-15	FGFR2 related craniosynostosis	NA	NA	ClinVar	Wormbase	171776
NP_000132	NP_509842	XP_006507420	V359F	V502M	Likely pathogenic	Unknown	70643rs-?	WBVar01185029	FGFR2	egl-15	FGFR2 related craniosynostosis	NA	NA	ClinVar	Wormbase	171722
NP_000132	NP_001024724	XP_011239976	V359F	V502M	Likely pathogenic	Unknown	70643rs-?	WBVar01185029	FGFR2	egl-15	FGFR2 related craniosynostosis	NA	NA	ClinVar	Wormbase	171766
NP_000132	NP_509842	XP_011239975	V359F	V502M	Likely pathogenic	Unknown	70643rs-?	WBVar01185029	FGFR2	egl-15	FGFR2 related craniosynostosis	NA	NA	ClinVar	Wormbase	171860
NP_000132	NP_001300360	NP_034337	V359F	V450M	Likely pathogenic	Unknown	70643rs-?	WBVar01185029	FGFR2	egl-15	FGFR2 related craniosynostosis	NA	NA	ClinVar	Wormbase	171888
NP_000132	NP_001300357	XP_006507420	V359F	V502M	Likely pathogenic	Unknown	70643rs-?	WBVar01185029	FGFR2	egl-15	FGFR2 related craniosynostosis	NA	NA	ClinVar	Wormbase	171729
NP_000132	NP_001300360	XP_011239977	V359F	V450M	Likely pathogenic	Unknown	70643rs-?	WBVar01185029	FGFR2	egl-15	FGFR2 related craniosynostosis	NA	NA	ClinVar	Wormbase	171658
NP_000132	NP_001300364	XP_006507412	V359F	V450M	Likely pathogenic	Unknown	70643rs-?	WBVar01185029	FGFR2	egl-15	FGFR2 related craniosynostosis	NA	NA	ClinVar	Wormbase	171629
NP_000132	NP_001300364	XP_006507422	V359F	V450M	Likely pathogenic	Unknown	70643rs-?	WBVar01185029	FGFR2	egl-15	FGFR2 related craniosynostosis	NA	NA	ClinVar	Wormbase	171675
NP_000132	NP_001300362	NP_034337	V359F	V450M	Likely pathogenic	Unknown	70643rs-?	WBVar01185029	FGFR2	egl-15	FGFR2 related craniosynostosis	NA	NA	ClinVar	Wormbase	171879
NP_000132	NP_001300356	XP_011239977	V359F	V502M	Likely pathogenic	Unknown	70643rs-?	WBVar01185029	FGFR2	egl-15	FGFR2 related craniosynostosis	NA	NA	ClinVar	Wormbase	171663
NP_000132	NP_001300361	XP_011239975	V359F	V450M	Likely pathogenic	Unknown	70643rs-?	WBVar01185029	FGFR2	egl-15	FGFR2 related craniosynostosis	NA	NA	ClinVar	Wormbase	171855
NP_000132	NP_001024724	XP_006507422	V359F	V502M	Likely pathogenic	Unknown	70643rs-?	WBVar01185029	FGFR2	egl-15	FGFR2 related craniosynostosis	NA	NA	ClinVar	Wormbase	171674
NP_000132	NP_001024725	XP_006507412	V359F	V502M	Likely pathogenic	Unknown	70643rs-?	WBVar01185029	FGFR2	egl-15	FGFR2 related craniosynostosis	NA	NA	ClinVar	Wormbase	171632
NP_000132	NP_001300358	XP_006507413	V359F	V450M	Likely pathogenic	Unknown	70643rs-?	WBVar01185029	FGFR2	egl-15	FGFR2 related craniosynostosis	NA	NA	ClinVar	Wormbase	171707
NP_000132	NP_001300360	XP_006507422	V359F	V450M	Likely pathogenic	Unknown	70643rs-?	WBVar01185029	FGFR2	egl-15	FGFR2 related craniosynostosis	NA	NA	ClinVar	Wormbase	171681
NP_000132	NP_509842	XP_011239976	V359F	V502M	Likely pathogenic	Unknown	70643rs-?	WBVar01185029	FGFR2	egl-15	FGFR2 related craniosynostosis	NA	NA	ClinVar	Wormbase	171768
NP_000132	NP_001300357	XP_011239979	V359F	V502M	Likely pathogenic	Unknown	70643rs-?	WBVar01185029	FGFR2	egl-15	FGFR2 related craniosynostosis	NA	NA	ClinVar	Wormbase	171752
NP_000132	NP_509842	XP_006507412	V359F	V502M	Likely pathogenic	Unknown	70643rs-?	WBVar01185029	FGFR2	egl-15	FGFR2 related craniosynostosis	NA	NA	ClinVar	Wormbase	171630
NP_000132	NP_509842	XP_011239977	V359F	V502M	Likely pathogenic	Unknown	70643rs-?	WBVar01185029	FGFR2	egl-15	FGFR2 related craniosynostosis	NA	NA	ClinVar	Wormbase	171653
NP_000132	NP_001300364	XP_006507417	V359F	V450M	Likely pathogenic	Unknown	70643rs-?	WBVar01185029	FGFR2	egl-15	FGFR2 related craniosynostosis	NA	NA	ClinVar	Wormbase	171836
NP_000132	NP_001300364	NP_963895	V359F	V450M	Likely pathogenic	Unknown	70643rs-?	WBVar01185029	FGFR2	egl-15	FGFR2 related craniosynostosis	NA	NA	ClinVar	Wormbase	171813
NP_000132	NP_001300362	XP_011239979	V359F	V450M	Likely pathogenic	Unknown	70643rs-?	WBVar01185029	FGFR2	egl-15	FGFR2 related craniosynostosis	NA	NA	ClinVar	Wormbase	171741
NP_000132	NP_001300357	XP_017177466	V359F	V502M	Likely pathogenic	Unknown	70643rs-?	WBVar01185029	FGFR2	egl-15	FGFR2 related craniosynostosis	NA	NA	ClinVar	Wormbase	171568
NP_000132	NP_001300362	XP_006507417	V359F	V450M	Likely pathogenic	Unknown	70643rs-?	WBVar01185029	FGFR2	egl-15	FGFR2 related craniosynostosis	NA	NA	ClinVar	Wormbase	171833
NP_000132	NP_001300356	XP_011239979	V359F	V502M	Likely pathogenic	Unknown	70643rs-?	WBVar01185029	FGFR2	egl-15	FGFR2 related craniosynostosis	NA	NA	ClinVar	Wormbase	171755
NP_000132	NP_001300356	XP_006507417	V359F	V502M	Likely pathogenic	Unknown	70643rs-?	WBVar01185029	FGFR2	egl-15	FGFR2 related craniosynostosis	NA	NA	ClinVar	Wormbase	171847
NP_000132	NP_001300358	XP_006507417	V359F	V450M	Likely pathogenic	Unknown	70643rs-?	WBVar01185029	FGFR2	egl-15	FGFR2 related craniosynostosis	NA	NA	ClinVar	Wormbase	171845
NP_000132	NP_509842	XP_017177466	V359F	V502M	Likely pathogenic	Unknown	70643rs-?	WBVar01185029	FGFR2	egl-15	FGFR2 related craniosynostosis	NA	NA	ClinVar	Wormbase	171561
NP_000132	NP_001300361	XP_011239976	V359F	V450M	Likely pathogenic	Unknown	70643rs-?	WBVar01185029	FGFR2	egl-15	FGFR2 related craniosynostosis	NA	NA	ClinVar	Wormbase	171763
NP_000132	NP_001300356	XP_011239976	V359F	V502M	Likely pathogenic	Unknown	70643rs-?	WBVar01185029	FGFR2	egl-15	FGFR2 related craniosynostosis	NA	NA	ClinVar	Wormbase	171778
NP_000132	NP_001300364	XP_017177466	V359F	V450M	Likely pathogenic	Unknown	70643rs-?	WBVar01185029	FGFR2	egl-15	FGFR2 related craniosynostosis	NA	NA	ClinVar	Wormbase	171560
NP_000132	NP_001024726	NP_034337	V359F	V502M	Likely pathogenic	Unknown	70643rs-?	WBVar01185029	FGFR2	egl-15	FGFR2 related craniosynostosis	NA	NA	ClinVar	Wormbase	171887
NP_000132	NP_001300357	XP_006507412	V359F	V502M	Likely pathogenic	Unknown	70643rs-?	WBVar01185029	FGFR2	egl-15	FGFR2 related craniosynostosis	NA	NA	ClinVar	Wormbase	171637
NP_000132	NP_001300357	XP_017177465	V359F	V502M	Likely pathogenic	Unknown	70643rs-?	WBVar01185029	FGFR2	egl-15	FGFR2 related craniosynostosis	NA	NA	ClinVar	Wormbase	171591
NP_000132	NP_001024723	XP_011239978	V359F	V450M	Likely pathogenic	Unknown	70643rs-?	WBVar01185029	FGFR2	egl-15	FGFR2 related craniosynostosis	NA	NA	ClinVar	Wormbase	171797
NP_000132	NP_001300361	XP_006507422	V359F	V450M	Likely pathogenic	Unknown	70643rs-?	WBVar01185029	FGFR2	egl-15	FGFR2 related craniosynostosis	NA	NA	ClinVar	Wormbase	171671
NP_000132	NP_001300361	XP_017177464	V359F	V450M	Likely pathogenic	Unknown	70643rs-?	WBVar01185029	FGFR2	egl-15	FGFR2 related craniosynostosis	NA	NA	ClinVar	Wormbase	171602
NP_000132	NP_001300355	XP_017177465	V359F	V502M	Likely pathogenic	Unknown	70643rs-?	WBVar01185029	FGFR2	egl-15	FGFR2 related craniosynostosis	NA	NA	ClinVar	Wormbase	171587
NP_000132	NP_001300361	XP_006507415	V359F	V450M	Likely pathogenic	Unknown	70643rs-?	WBVar01185029	FGFR2	egl-15	FGFR2 related craniosynostosis	NA	NA	ClinVar	Wormbase	171533
NP_000132	NP_001300357	NP_963895	V359F	V502M	Likely pathogenic	Unknown	70643rs-?	WBVar01185029	FGFR2	egl-15	FGFR2 related craniosynostosis	NA	NA	ClinVar	Wormbase	171821
NP_000132	NP_001300354	XP_006507422	V359F	V502M	Likely pathogenic	Unknown	70643rs-?	WBVar01185029	FGFR2	egl-15	FGFR2 related craniosynostosis	NA	NA	ClinVar	Wormbase	171677
NP_000132	NP_509842	XP_006507417	V359F	V502M	Likely pathogenic	Unknown	70643rs-?	WBVar01185029	FGFR2	egl-15	FGFR2 related craniosynostosis	NA	NA	ClinVar	Wormbase	171837
NP_000132	NP_001300364	XP_006507413	V359F	V450M	Likely pathogenic	Unknown	70643rs-?	WBVar01185029	FGFR2	egl-15	FGFR2 related craniosynostosis	NA	NA	ClinVar	Wormbase	171698
NP_000132	NP_001300357	NP_034337	V359F	V502M	Likely pathogenic	Unknown	70643rs-?	WBVar01185029	FGFR2	egl-15	FGFR2 related craniosynostosis	NA	NA	ClinVar	Wormbase	171890
NP_000132	NP_001300355	NP_963895	V359F	V502M	Likely pathogenic	Unknown	70643rs-?	WBVar01185029	FGFR2	egl-15	FGFR2 related craniosynostosis	NA	NA	ClinVar	Wormbase	171817
NP_000132	NP_001300355	XP_006507413	V359F	V502M	Likely pathogenic	Unknown	70643rs-?	WBVar01185029	FGFR2	egl-15	FGFR2 related craniosynostosis	NA	NA	ClinVar	Wormbase	171702
NP_000132	NP_001300360	NP_963895	V359F	V450M	Likely pathogenic	Unknown	70643rs-?	WBVar01185029	FGFR2	egl-15	FGFR2 related craniosynostosis	NA	NA	ClinVar	Wormbase	171819
NP_000132	NP_001300361	XP_017177466	V359F	V450M	Likely pathogenic	Unknown	70643rs-?	WBVar01185029	FGFR2	egl-15	FGFR2 related craniosynostosis	NA	NA	ClinVar	Wormbase	171556
NP_000132	NP_001300358	XP_006507422	V359F	V450M	Likely pathogenic	Unknown	70643rs-?	WBVar01185029	FGFR2	egl-15	FGFR2 related craniosynostosis	NA	NA	ClinVar	Wormbase	171684
NP_000132	NP_001024724	XP_006507412	V359F	V502M	Likely pathogenic	Unknown	70643rs-?	WBVar01185029	FGFR2	egl-15	FGFR2 related craniosynostosis	NA	NA	ClinVar	Wormbase	171628
NP_000132	NP_001300361	XP_011239979	V359F	V450M	Likely pathogenic	Unknown	70643rs-?	WBVar01185029	FGFR2	egl-15	FGFR2 related craniosynostosis	NA	NA	ClinVar	Wormbase	171740
NP_000132	NP_001024724	XP_006507420	V359F	V502M	Likely pathogenic	Unknown	70643rs-?	WBVar01185029	FGFR2	egl-15	FGFR2 related craniosynostosis	NA	NA	ClinVar	Wormbase	171720
NP_000132	NP_001300360	XP_006507420	V359F	V450M	Likely pathogenic	Unknown	70643rs-?	WBVar01185029	FGFR2	egl-15	FGFR2 related craniosynostosis	NA	NA	ClinVar	Wormbase	171727
NP_000132	NP_001300362	XP_017177466	V359F	V450M	Likely pathogenic	Unknown	70643rs-?	WBVar01185029	FGFR2	egl-15	FGFR2 related craniosynostosis	NA	NA	ClinVar	Wormbase	171557
NP_000132	NP_001300355	XP_011239976	V359F	V502M	Likely pathogenic	Unknown	70643rs-?	WBVar01185029	FGFR2	egl-15	FGFR2 related craniosynostosis	NA	NA	ClinVar	Wormbase	171771
NP_000132	NP_001300355	XP_017177464	V359F	V502M	Likely pathogenic	Unknown	70643rs-?	WBVar01185029	FGFR2	egl-15	FGFR2 related craniosynostosis	NA	NA	ClinVar	Wormbase	171610
NP_000132	NP_001024725	XP_011239978	V359F	V502M	Likely pathogenic	Unknown	70643rs-?	WBVar01185029	FGFR2	egl-15	FGFR2 related craniosynostosis	NA	NA	ClinVar	Wormbase	171793
NP_000132	NP_001300360	XP_011239976	V359F	V450M	Likely pathogenic	Unknown	70643rs-?	WBVar01185029	FGFR2	egl-15	FGFR2 related craniosynostosis	NA	NA	ClinVar	Wormbase	171773
NP_000132	NP_001300360	XP_006507415	V359F	V450M	Likely pathogenic	Unknown	70643rs-?	WBVar01185029	FGFR2	egl-15	FGFR2 related craniosynostosis	NA	NA	ClinVar	Wormbase	171543
NP_000132	NP_001300355	XP_011239978	V359F	V502M	Likely pathogenic	Unknown	70643rs-?	WBVar01185029	FGFR2	egl-15	FGFR2 related craniosynostosis	NA	NA	ClinVar	Wormbase	171794
NP_000132	NP_001300361	NP_963895	V359F	V450M	Likely pathogenic	Unknown	70643rs-?	WBVar01185029	FGFR2	egl-15	FGFR2 related craniosynostosis	NA	NA	ClinVar	Wormbase	171809
NP_000132	NP_001300358	XP_011239977	V359F	V450M	Likely pathogenic	Unknown	70643rs-?	WBVar01185029	FGFR2	egl-15	FGFR2 related craniosynostosis	NA	NA	ClinVar	Wormbase	171661
NP_000132	NP_001300364	NP_034337	V359F	V450M	Likely pathogenic	Unknown	70643rs-?	WBVar01185029	FGFR2	egl-15	FGFR2 related craniosynostosis	NA	NA	ClinVar	Wormbase	171882
NP_000132	NP_001300357	XP_011239977	V359F	V502M	Likely pathogenic	Unknown	70643rs-?	WBVar01185029	FGFR2	egl-15	FGFR2 related craniosynostosis	NA	NA	ClinVar	Wormbase	171660
NP_000132	NP_001300354	NP_034337	V359F	V502M	Likely pathogenic	Unknown	70643rs-?	WBVar01185029	FGFR2	egl-15	FGFR2 related craniosynostosis	NA	NA	ClinVar	Wormbase	171884
NP_000132	NP_001024725	XP_011239977	V359F	V502M	Likely pathogenic	Unknown	70643rs-?	WBVar01185029	FGFR2	egl-15	FGFR2 related craniosynostosis	NA	NA	ClinVar	Wormbase	171655
NP_000132	NP_001300355	XP_017177466	V359F	V502M	Likely pathogenic	Unknown	70643rs-?	WBVar01185029	FGFR2	egl-15	FGFR2 related craniosynostosis	NA	NA	ClinVar	Wormbase	171564
NP_000132	NP_001300355	XP_011239975	V359F	V502M	Likely pathogenic	Unknown	70643rs-?	WBVar01185029	FGFR2	egl-15	FGFR2 related craniosynostosis	NA	NA	ClinVar	Wormbase	171863
NP_000132	NP_001300355	XP_006507417	V359F	V502M	Likely pathogenic	Unknown	70643rs-?	WBVar01185029	FGFR2	egl-15	FGFR2 related craniosynostosis	NA	NA	ClinVar	Wormbase	171840
NP_000132	NP_001300355	XP_011239979	V359F	V502M	Likely pathogenic	Unknown	70643rs-?	WBVar01185029	FGFR2	egl-15	FGFR2 related craniosynostosis	NA	NA	ClinVar	Wormbase	171748
NP_000132	NP_001024725	XP_006507420	V359F	V502M	Likely pathogenic	Unknown	70643rs-?	WBVar01185029	FGFR2	egl-15	FGFR2 related craniosynostosis	NA	NA	ClinVar	Wormbase	171724
NP_000132	NP_001300361	XP_017177465	V359F	V450M	Likely pathogenic	Unknown	70643rs-?	WBVar01185029	FGFR2	egl-15	FGFR2 related craniosynostosis	NA	NA	ClinVar	Wormbase	171579
NP_000132	NP_001300355	NP_034337	V359F	V502M	Likely pathogenic	Unknown	70643rs-?	WBVar01185029	FGFR2	egl-15	FGFR2 related craniosynostosis	NA	NA	ClinVar	Wormbase	171886
NP_000132	NP_001300355	XP_006507422	V359F	V502M	Likely pathogenic	Unknown	70643rs-?	WBVar01185029	FGFR2	egl-15	FGFR2 related craniosynostosis	NA	NA	ClinVar	Wormbase	171679
NP_000132	NP_001024725	XP_006507413	V359F	V502M	Likely pathogenic	Unknown	70643rs-?	WBVar01185029	FGFR2	egl-15	FGFR2 related craniosynostosis	NA	NA	ClinVar	Wormbase	171701
NP_000132	NP_509842	XP_017177464	V359F	V502M	Likely pathogenic	Unknown	70643rs-?	WBVar01185029	FGFR2	egl-15	FGFR2 related craniosynostosis	NA	NA	ClinVar	Wormbase	171607
NP_000132	NP_001300357	XP_017177464	V359F	V502M	Likely pathogenic	Unknown	70643rs-?	WBVar01185029	FGFR2	egl-15	FGFR2 related craniosynostosis	NA	NA	ClinVar	Wormbase	171614
NP_000132	NP_001300357	XP_011239975	V359F	V502M	Likely pathogenic	Unknown	70643rs-?	WBVar01185029	FGFR2	egl-15	FGFR2 related craniosynostosis	NA	NA	ClinVar	Wormbase	171867
NP_000132	NP_001300360	XP_011239979	V359F	V450M	Likely pathogenic	Unknown	70643rs-?	WBVar01185029	FGFR2	egl-15	FGFR2 related craniosynostosis	NA	NA	ClinVar	Wormbase	171750
NP_000132	NP_001024725	NP_034337	V359F	V502M	Likely pathogenic	Unknown	70643rs-?	WBVar01185029	FGFR2	egl-15	FGFR2 related craniosynostosis	NA	NA	ClinVar	Wormbase	171885
NP_000132	NP_001300355	XP_006507420	V359F	V502M	Likely pathogenic	Unknown	70643rs-?	WBVar01185029	FGFR2	egl-15	FGFR2 related craniosynostosis	NA	NA	ClinVar	Wormbase	171725
NP_000132	NP_001300361	XP_006507417	V359F	V450M	Likely pathogenic	Unknown	70643rs-?	WBVar01185029	FGFR2	egl-15	FGFR2 related craniosynostosis	NA	NA	ClinVar	Wormbase	171832
NP_000132	NP_001300362	XP_011239977	V359F	V450M	Likely pathogenic	Unknown	70643rs-?	WBVar01185029	FGFR2	egl-15	FGFR2 related craniosynostosis	NA	NA	ClinVar	Wormbase	171649
NP_000132	NP_001300354	XP_011239976	V359F	V502M	Likely pathogenic	Unknown	70643rs-?	WBVar01185029	FGFR2	egl-15	FGFR2 related craniosynostosis	NA	NA	ClinVar	Wormbase	171769
NP_000132	NP_001024725	XP_006507417	V359F	V502M	Likely pathogenic	Unknown	70643rs-?	WBVar01185029	FGFR2	egl-15	FGFR2 related craniosynostosis	NA	NA	ClinVar	Wormbase	171839
NP_000132	NP_001024725	XP_011239979	V359F	V502M	Likely pathogenic	Unknown	70643rs-?	WBVar01185029	FGFR2	egl-15	FGFR2 related craniosynostosis	NA	NA	ClinVar	Wormbase	171747
NP_000132	NP_001300355	XP_011239977	V359F	V502M	Likely pathogenic	Unknown	70643rs-?	WBVar01185029	FGFR2	egl-15	FGFR2 related craniosynostosis	NA	NA	ClinVar	Wormbase	171656
NP_000132	NP_001300357	XP_011239976	V359F	V502M	Likely pathogenic	Unknown	70643rs-?	WBVar01185029	FGFR2	egl-15	FGFR2 related craniosynostosis	NA	NA	ClinVar	Wormbase	171775
NP_000132	NP_001024725	XP_011239976	V359F	V502M	Likely pathogenic	Unknown	70643rs-?	WBVar01185029	FGFR2	egl-15	FGFR2 related craniosynostosis	NA	NA	ClinVar	Wormbase	171770
NP_000132	NP_001300357	XP_011239978	V359F	V502M	Likely pathogenic	Unknown	70643rs-?	WBVar01185029	FGFR2	egl-15	FGFR2 related craniosynostosis	NA	NA	ClinVar	Wormbase	171798
NP_000132	NP_001024725	XP_017177466	V359F	V502M	Likely pathogenic	Unknown	70643rs-?	WBVar01185029	FGFR2	egl-15	FGFR2 related craniosynostosis	NA	NA	ClinVar	Wormbase	171563
NP_000132	NP_001024725	NP_963895	V359F	V502M	Likely pathogenic	Unknown	70643rs-?	WBVar01185029	FGFR2	egl-15	FGFR2 related craniosynostosis	NA	NA	ClinVar	Wormbase	171816
NP_000132	NP_001024725	XP_017177465	V359F	V502M	Likely pathogenic	Unknown	70643rs-?	WBVar01185029	FGFR2	egl-15	FGFR2 related craniosynostosis	NA	NA	ClinVar	Wormbase	171586
NP_000132	NP_001024725	XP_017177464	V359F	V502M	Likely pathogenic	Unknown	70643rs-?	WBVar01185029	FGFR2	egl-15	FGFR2 related craniosynostosis	NA	NA	ClinVar	Wormbase	171609
NP_000132	NP_001300364	XP_011239978	V359F	V450M	Likely pathogenic	Unknown	70643rs-?	WBVar01185029	FGFR2	egl-15	FGFR2 related craniosynostosis	NA	NA	ClinVar	Wormbase	171790
NP_000132	NP_001300354	XP_011239975	V359F	V502M	Likely pathogenic	Unknown	70643rs-?	WBVar01185029	FGFR2	egl-15	FGFR2 related craniosynostosis	NA	NA	ClinVar	Wormbase	171861
NP_000132	NP_001024725	XP_011239975	V359F	V502M	Likely pathogenic	Unknown	70643rs-?	WBVar01185029	FGFR2	egl-15	FGFR2 related craniosynostosis	NA	NA	ClinVar	Wormbase	171862
NP_000132	NP_001343838	XP_006507420	A628T	A605V	Pathogenic	Unknown	rs121918509	WBVar01023410	FGFR2	F09G2.1	Levy-Hollister syndrome;not provided	NA	NA	ClinVar	Wormbase	171711
NP_000132	NP_001343837	XP_017177464	A628T	A662V	Pathogenic	Unknown	rs121918509	WBVar01023410	FGFR2	F09G2.1	Levy-Hollister syndrome;not provided	NA	NA	ClinVar	Wormbase	171597
NP_000132	NP_001343836	XP_011239978	A628T	A704V	Pathogenic	Unknown	rs121918509	WBVar01023410	FGFR2	F09G2.1	Levy-Hollister syndrome;not provided	NA	NA	ClinVar	Wormbase	171782
NP_000132	NP_001343836	XP_006507420	A628T	A704V	Pathogenic	Unknown	rs121918509	WBVar01023410	FGFR2	F09G2.1	Levy-Hollister syndrome;not provided	NA	NA	ClinVar	Wormbase	171713
NP_000132	NP_001343837	NP_963895	A628T	A662V	Pathogenic	Unknown	rs121918509	WBVar01023410	FGFR2	F09G2.1	Levy-Hollister syndrome;not provided	NA	NA	ClinVar	Wormbase	171804
NP_000132	NP_001343838	XP_017177466	A628T	A605V	Pathogenic	Unknown	rs121918509	WBVar01023410	FGFR2	F09G2.1	Levy-Hollister syndrome;not provided	NA	NA	ClinVar	Wormbase	171550
NP_000132	NP_001343838	XP_006507417	A628T	A605V	Pathogenic	Unknown	rs121918509	WBVar01023410	FGFR2	F09G2.1	Levy-Hollister syndrome;not provided	NA	NA	ClinVar	Wormbase	171826
NP_000132	NP_001343838	XP_006507412	A628T	A605V	Pathogenic	Unknown	rs121918509	WBVar01023410	FGFR2	F09G2.1	Levy-Hollister syndrome;not provided	NA	NA	ClinVar	Wormbase	171619
NP_000132	NP_001343837	XP_006507415	A628T	A662V	Pathogenic	Unknown	rs121918509	WBVar01023410	FGFR2	F09G2.1	Levy-Hollister syndrome;not provided	NA	NA	ClinVar	Wormbase	171528
NP_000132	NP_001343837	XP_017177466	A628T	A662V	Pathogenic	Unknown	rs121918509	WBVar01023410	FGFR2	F09G2.1	Levy-Hollister syndrome;not provided	NA	NA	ClinVar	Wormbase	171551
NP_000132	NP_001343837	XP_011239977	A628T	A662V	Pathogenic	Unknown	rs121918509	WBVar01023410	FGFR2	F09G2.1	Levy-Hollister syndrome;not provided	NA	NA	ClinVar	Wormbase	171643
NP_000132	NP_001343838	XP_011239979	A628T	A605V	Pathogenic	Unknown	rs121918509	WBVar01023410	FGFR2	F09G2.1	Levy-Hollister syndrome;not provided	NA	NA	ClinVar	Wormbase	171734
NP_000132	NP_001343837	XP_006507422	A628T	A662V	Pathogenic	Unknown	rs121918509	WBVar01023410	FGFR2	F09G2.1	Levy-Hollister syndrome;not provided	NA	NA	ClinVar	Wormbase	171666
NP_000132	NP_001343836	XP_011239975	A628T	A704V	Pathogenic	Unknown	rs121918509	WBVar01023410	FGFR2	F09G2.1	Levy-Hollister syndrome;not provided	NA	NA	ClinVar	Wormbase	171851
NP_000132	NP_001343837	XP_006507412	A628T	A662V	Pathogenic	Unknown	rs121918509	WBVar01023410	FGFR2	F09G2.1	Levy-Hollister syndrome;not provided	NA	NA	ClinVar	Wormbase	171620
NP_000132	NP_001343838	XP_017177465	A628T	A605V	Pathogenic	Unknown	rs121918509	WBVar01023410	FGFR2	F09G2.1	Levy-Hollister syndrome;not provided	NA	NA	ClinVar	Wormbase	171573
NP_000132	NP_001343836	XP_006507415	A628T	A704V	Pathogenic	Unknown	rs121918509	WBVar01023410	FGFR2	F09G2.1	Levy-Hollister syndrome;not provided	NA	NA	ClinVar	Wormbase	171529
NP_000132	NP_001343836	XP_006507413	A628T	A704V	Pathogenic	Unknown	rs121918509	WBVar01023410	FGFR2	F09G2.1	Levy-Hollister syndrome;not provided	NA	NA	ClinVar	Wormbase	171690
NP_000132	NP_001343837	XP_006507413	A628T	A662V	Pathogenic	Unknown	rs121918509	WBVar01023410	FGFR2	F09G2.1	Levy-Hollister syndrome;not provided	NA	NA	ClinVar	Wormbase	171689
NP_000132	NP_001343836	NP_034337	A628T	A704V	Pathogenic	Unknown	rs121918509	WBVar01023410	FGFR2	F09G2.1	Levy-Hollister syndrome;not provided	NA	NA	ClinVar	Wormbase	171874
NP_000132	NP_001343837	XP_011239979	A628T	A662V	Pathogenic	Unknown	rs121918509	WBVar01023410	FGFR2	F09G2.1	Levy-Hollister syndrome;not provided	NA	NA	ClinVar	Wormbase	171735
NP_000132	NP_001343837	XP_011239976	A628T	A662V	Pathogenic	Unknown	rs121918509	WBVar01023410	FGFR2	F09G2.1	Levy-Hollister syndrome;not provided	NA	NA	ClinVar	Wormbase	171758
NP_000132	NP_001343836	XP_011239976	A628T	A704V	Pathogenic	Unknown	rs121918509	WBVar01023410	FGFR2	F09G2.1	Levy-Hollister syndrome;not provided	NA	NA	ClinVar	Wormbase	171759
NP_000132	NP_001343836	XP_017177465	A628T	A704V	Pathogenic	Unknown	rs121918509	WBVar01023410	FGFR2	F09G2.1	Levy-Hollister syndrome;not provided	NA	NA	ClinVar	Wormbase	171575
NP_000132	NP_001343836	XP_006507417	A628T	A704V	Pathogenic	Unknown	rs121918509	WBVar01023410	FGFR2	F09G2.1	Levy-Hollister syndrome;not provided	NA	NA	ClinVar	Wormbase	171828
NP_000132	NP_001343836	XP_017177466	A628T	A704V	Pathogenic	Unknown	rs121918509	WBVar01023410	FGFR2	F09G2.1	Levy-Hollister syndrome;not provided	NA	NA	ClinVar	Wormbase	171552
NP_000132	NP_001343838	NP_963895	A628T	A605V	Pathogenic	Unknown	rs121918509	WBVar01023410	FGFR2	F09G2.1	Levy-Hollister syndrome;not provided	NA	NA	ClinVar	Wormbase	171803
NP_000132	NP_001343838	XP_011239975	A628T	A605V	Pathogenic	Unknown	rs121918509	WBVar01023410	FGFR2	F09G2.1	Levy-Hollister syndrome;not provided	NA	NA	ClinVar	Wormbase	171849
NP_000132	NP_001343836	XP_011239979	A628T	A704V	Pathogenic	Unknown	rs121918509	WBVar01023410	FGFR2	F09G2.1	Levy-Hollister syndrome;not provided	NA	NA	ClinVar	Wormbase	171736
NP_000132	NP_001343838	XP_006507413	A628T	A605V	Pathogenic	Unknown	rs121918509	WBVar01023410	FGFR2	F09G2.1	Levy-Hollister syndrome;not provided	NA	NA	ClinVar	Wormbase	171688
NP_000132	NP_001343837	XP_017177465	A628T	A662V	Pathogenic	Unknown	rs121918509	WBVar01023410	FGFR2	F09G2.1	Levy-Hollister syndrome;not provided	NA	NA	ClinVar	Wormbase	171574
NP_000132	NP_001343838	XP_011239978	A628T	A605V	Pathogenic	Unknown	rs121918509	WBVar01023410	FGFR2	F09G2.1	Levy-Hollister syndrome;not provided	NA	NA	ClinVar	Wormbase	171780
NP_000132	NP_001343837	XP_011239978	A628T	A662V	Pathogenic	Unknown	rs121918509	WBVar01023410	FGFR2	F09G2.1	Levy-Hollister syndrome;not provided	NA	NA	ClinVar	Wormbase	171781
NP_000132	NP_001343837	XP_006507420	A628T	A662V	Pathogenic	Unknown	rs121918509	WBVar01023410	FGFR2	F09G2.1	Levy-Hollister syndrome;not provided	NA	NA	ClinVar	Wormbase	171712
NP_000132	NP_001343838	XP_006507422	A628T	A605V	Pathogenic	Unknown	rs121918509	WBVar01023410	FGFR2	F09G2.1	Levy-Hollister syndrome;not provided	NA	NA	ClinVar	Wormbase	171665
NP_000132	NP_001343837	XP_006507417	A628T	A662V	Pathogenic	Unknown	rs121918509	WBVar01023410	FGFR2	F09G2.1	Levy-Hollister syndrome;not provided	NA	NA	ClinVar	Wormbase	171827
NP_000132	NP_001343836	XP_006507422	A628T	A704V	Pathogenic	Unknown	rs121918509	WBVar01023410	FGFR2	F09G2.1	Levy-Hollister syndrome;not provided	NA	NA	ClinVar	Wormbase	171667
NP_000132	NP_001343836	XP_017177464	A628T	A704V	Pathogenic	Unknown	rs121918509	WBVar01023410	FGFR2	F09G2.1	Levy-Hollister syndrome;not provided	NA	NA	ClinVar	Wormbase	171598
NP_000132	NP_001343838	XP_011239977	A628T	A605V	Pathogenic	Unknown	rs121918509	WBVar01023410	FGFR2	F09G2.1	Levy-Hollister syndrome;not provided	NA	NA	ClinVar	Wormbase	171642
NP_000132	NP_001343837	XP_011239975	A628T	A662V	Pathogenic	Unknown	rs121918509	WBVar01023410	FGFR2	F09G2.1	Levy-Hollister syndrome;not provided	NA	NA	ClinVar	Wormbase	171850
NP_000132	NP_001343838	NP_034337	A628T	A605V	Pathogenic	Unknown	rs121918509	WBVar01023410	FGFR2	F09G2.1	Levy-Hollister syndrome;not provided	NA	NA	ClinVar	Wormbase	171872
NP_000132	NP_001343837	NP_034337	A628T	A662V	Pathogenic	Unknown	rs121918509	WBVar01023410	FGFR2	F09G2.1	Levy-Hollister syndrome;not provided	NA	NA	ClinVar	Wormbase	171873
NP_000132	NP_001343838	XP_017177464	A628T	A605V	Pathogenic	Unknown	rs121918509	WBVar01023410	FGFR2	F09G2.1	Levy-Hollister syndrome;not provided	NA	NA	ClinVar	Wormbase	171596
NP_000132	NP_001343838	XP_011239976	A628T	A605V	Pathogenic	Unknown	rs121918509	WBVar01023410	FGFR2	F09G2.1	Levy-Hollister syndrome;not provided	NA	NA	ClinVar	Wormbase	171757
NP_000132	NP_001343836	NP_963895	A628T	A704V	Pathogenic	Unknown	rs121918509	WBVar01023410	FGFR2	F09G2.1	Levy-Hollister syndrome;not provided	NA	NA	ClinVar	Wormbase	171805
NP_000132	NP_001343838	XP_006507415	A628T	A605V	Pathogenic	Unknown	rs121918509	WBVar01023410	FGFR2	F09G2.1	Levy-Hollister syndrome;not provided	NA	NA	ClinVar	Wormbase	171527
NP_000132	NP_001343836	XP_011239977	A628T	A704V	Pathogenic	Unknown	rs121918509	WBVar01023410	FGFR2	F09G2.1	Levy-Hollister syndrome;not provided	NA	NA	ClinVar	Wormbase	171644
NP_000132	NP_001343836	XP_006507412	A628T	A704V	Pathogenic	Unknown	rs121918509	WBVar01023410	FGFR2	F09G2.1	Levy-Hollister syndrome;not provided	NA	NA	ClinVar	Wormbase	171621
NP_000133	NP_496130	XP_006503794	T546K	T251I	Pathogenic	Unknown	rs587777857	WBVar00374914	FGFR3	old-1	Camptodactyly, tall stature, and hearing loss syndrome	NA	NA	ClinVar	Wormbase	254878
NP_000133	NP_496130	NP_001192199	T546K	T251I	Pathogenic	Unknown	rs587777857	WBVar00374914	FGFR3	old-1	Camptodactyly, tall stature, and hearing loss syndrome	NA	NA	ClinVar	Wormbase	254944
NP_000133	NP_496130	XP_006503778	T546K	T251I	Pathogenic	Unknown	rs587777857	WBVar00374914	FGFR3	old-1	Camptodactyly, tall stature, and hearing loss syndrome	NA	NA	ClinVar	Wormbase	254658
NP_000133	NP_496130	XP_006503779	T546K	T251I	Pathogenic	Unknown	rs587777857	WBVar00374914	FGFR3	old-1	Camptodactyly, tall stature, and hearing loss syndrome	NA	NA	ClinVar	Wormbase	254702
NP_000133	NP_496130	XP_006503795	T546K	T251I	Pathogenic	Unknown	rs587777857	WBVar00374914	FGFR3	old-1	Camptodactyly, tall stature, and hearing loss syndrome	NA	NA	ClinVar	Wormbase	254482
NP_000133	NP_496130	XP_006503787	T546K	T251I	Pathogenic	Unknown	rs587777857	WBVar00374914	FGFR3	old-1	Camptodactyly, tall stature, and hearing loss syndrome	NA	NA	ClinVar	Wormbase	254592
NP_000133	NP_496130	XP_006503783	T546K	T251I	Pathogenic	Unknown	rs587777857	WBVar00374914	FGFR3	old-1	Camptodactyly, tall stature, and hearing loss syndrome	NA	NA	ClinVar	Wormbase	254746
NP_000133	NP_496130	XP_006503793	T546K	T251I	Pathogenic	Unknown	rs587777857	WBVar00374914	FGFR3	old-1	Camptodactyly, tall stature, and hearing loss syndrome	NA	NA	ClinVar	Wormbase	254812
NP_000133	NP_496130	XP_006503792	T546K	T251I	Pathogenic	Unknown	rs587777857	WBVar00374914	FGFR3	old-1	Camptodactyly, tall stature, and hearing loss syndrome	NA	NA	ClinVar	Wormbase	254790
NP_000133	NP_496130	XP_006503782	T546K	T251I	Pathogenic	Unknown	rs587777857	WBVar00374914	FGFR3	old-1	Camptodactyly, tall stature, and hearing loss syndrome	NA	NA	ClinVar	Wormbase	254680
NP_000133	NP_496130	XP_006503789	T546K	T251I	Pathogenic	Unknown	rs587777857	WBVar00374914	FGFR3	old-1	Camptodactyly, tall stature, and hearing loss syndrome	NA	NA	ClinVar	Wormbase	255032
NP_000133	NP_496130	XP_006503786	T546K	T251I	Pathogenic	Unknown	rs587777857	WBVar00374914	FGFR3	old-1	Camptodactyly, tall stature, and hearing loss syndrome	NA	NA	ClinVar	Wormbase	254724
NP_000133	NP_496130	XP_017176151	T546K	T251I	Pathogenic	Unknown	rs587777857	WBVar00374914	FGFR3	old-1	Camptodactyly, tall stature, and hearing loss syndrome	NA	NA	ClinVar	Wormbase	254636
NP_000133	NP_496130	XP_017176153	T546K	T251I	Pathogenic	Unknown	rs587777857	WBVar00374914	FGFR3	old-1	Camptodactyly, tall stature, and hearing loss syndrome	NA	NA	ClinVar	Wormbase	254460
NP_000133	NP_496130	XP_006503790	T546K	T251I	Pathogenic	Unknown	rs587777857	WBVar00374914	FGFR3	old-1	Camptodactyly, tall stature, and hearing loss syndrome	NA	NA	ClinVar	Wormbase	255054
NP_000133	NP_496130	NP_001156688	T546K	T251I	Pathogenic	Unknown	rs587777857	WBVar00374914	FGFR3	old-1	Camptodactyly, tall stature, and hearing loss syndrome	NA	NA	ClinVar	Wormbase	254900
NP_000133	NP_496130	XP_006503785	T546K	T251I	Pathogenic	Unknown	rs587777857	WBVar00374914	FGFR3	old-1	Camptodactyly, tall stature, and hearing loss syndrome	NA	NA	ClinVar	Wormbase	254526
NP_000133	NP_496130	XP_006503788	T546K	T251I	Pathogenic	Unknown	rs587777857	WBVar00374914	FGFR3	old-1	Camptodactyly, tall stature, and hearing loss syndrome	NA	NA	ClinVar	Wormbase	254922
NP_000133	NP_496130	NP_001156689	T546K	T251I	Pathogenic	Unknown	rs587777857	WBVar00374914	FGFR3	old-1	Camptodactyly, tall stature, and hearing loss syndrome	NA	NA	ClinVar	Wormbase	255010
NP_000133	NP_496130	XP_006503776	T546K	T251I	Pathogenic	Unknown	rs587777857	WBVar00374914	FGFR3	old-1	Camptodactyly, tall stature, and hearing loss syndrome	NA	NA	ClinVar	Wormbase	254548
NP_000133	NP_496130	XP_006503780	T546K	T251I	Pathogenic	Unknown	rs587777857	WBVar00374914	FGFR3	old-1	Camptodactyly, tall stature, and hearing loss syndrome	NA	NA	ClinVar	Wormbase	254768
NP_000133	NP_496130	NP_032036	T546K	T251I	Pathogenic	Unknown	rs587777857	WBVar00374914	FGFR3	old-1	Camptodactyly, tall stature, and hearing loss syndrome	NA	NA	ClinVar	Wormbase	254988
NP_000133	NP_496130	XP_006503781	T546K	T251I	Pathogenic	Unknown	rs587777857	WBVar00374914	FGFR3	old-1	Camptodactyly, tall stature, and hearing loss syndrome	NA	NA	ClinVar	Wormbase	254614
NP_000133	NP_496130	XP_006503791	T546K	T251I	Pathogenic	Unknown	rs587777857	WBVar00374914	FGFR3	old-1	Camptodactyly, tall stature, and hearing loss syndrome	NA	NA	ClinVar	Wormbase	254856
NP_000133	NP_496130	XP_006503784	T546K	T251I	Pathogenic	Unknown	rs587777857	WBVar00374914	FGFR3	old-1	Camptodactyly, tall stature, and hearing loss syndrome	NA	NA	ClinVar	Wormbase	254504
NP_000133	NP_496130	NP_001156687	T546K	T251I	Pathogenic	Unknown	rs587777857	WBVar00374914	FGFR3	old-1	Camptodactyly, tall stature, and hearing loss syndrome	NA	NA	ClinVar	Wormbase	254834
NP_000133	NP_496130	XP_006503777	T546K	T251I	Pathogenic	Unknown	rs587777857	WBVar00374914	FGFR3	old-1	Camptodactyly, tall stature, and hearing loss syndrome	NA	NA	ClinVar	Wormbase	254570
NP_000133	NP_496130	XP_017176152	T546K	T251I	Pathogenic	Unknown	rs587777857	WBVar00374914	FGFR3	old-1	Camptodactyly, tall stature, and hearing loss syndrome	NA	NA	ClinVar	Wormbase	254966
NP_001156685	NP_504458	XP_017176151	G699C	G790E	Likely pathogenic	Unknown	rs121913480	WBVar01012714	FGFR3	hir-1	Bladder carcinoma;Carcinoma	NA	NA	ClinVar	Wormbase	219966
NP_001156685	NP_504458	XP_006503793	G699C	G790E	Likely pathogenic	Unknown	rs121913480	WBVar01012714	FGFR3	hir-1	Bladder carcinoma;Carcinoma	NA	NA	ClinVar	Wormbase	220142
NP_001156685	NP_504458	XP_006503780	G699C	G790E	Likely pathogenic	Unknown	rs121913480	WBVar01012714	FGFR3	hir-1	Bladder carcinoma;Carcinoma	NA	NA	ClinVar	Wormbase	220098
NP_001156685	NP_504458	XP_006503777	G699C	G790E	Likely pathogenic	Unknown	rs121913480	WBVar01012714	FGFR3	hir-1	Bladder carcinoma;Carcinoma	NA	NA	ClinVar	Wormbase	219900
NP_001156685	NP_504458	XP_017176153	G699C	G790E	Likely pathogenic	Unknown	rs121913480	WBVar01012714	FGFR3	hir-1	Bladder carcinoma;Carcinoma	NA	NA	ClinVar	Wormbase	219790
NP_001156685	NP_504458	XP_006503795	G699C	G790E	Likely pathogenic	Unknown	rs121913480	WBVar01012714	FGFR3	hir-1	Bladder carcinoma;Carcinoma	NA	NA	ClinVar	Wormbase	219812
NP_001156685	NP_504458	XP_006503787	G699C	G790E	Likely pathogenic	Unknown	rs121913480	WBVar01012714	FGFR3	hir-1	Bladder carcinoma;Carcinoma	NA	NA	ClinVar	Wormbase	219922
NP_001156685	NP_504458	XP_006503791	G699C	G790E	Likely pathogenic	Unknown	rs121913480	WBVar01012714	FGFR3	hir-1	Bladder carcinoma;Carcinoma	NA	NA	ClinVar	Wormbase	220186
NP_001156685	NP_504458	NP_001156687	G699C	G790E	Likely pathogenic	Unknown	rs121913480	WBVar01012714	FGFR3	hir-1	Bladder carcinoma;Carcinoma	NA	NA	ClinVar	Wormbase	220164
NP_001156685	NP_504458	XP_006503786	G699C	G790E	Likely pathogenic	Unknown	rs121913480	WBVar01012714	FGFR3	hir-1	Bladder carcinoma;Carcinoma	NA	NA	ClinVar	Wormbase	220054
NP_001156685	NP_504458	XP_006503782	G699C	G790E	Likely pathogenic	Unknown	rs121913480	WBVar01012714	FGFR3	hir-1	Bladder carcinoma;Carcinoma	NA	NA	ClinVar	Wormbase	220010
NP_001156685	NP_504458	XP_006503794	G699C	G790E	Likely pathogenic	Unknown	rs121913480	WBVar01012714	FGFR3	hir-1	Bladder carcinoma;Carcinoma	NA	NA	ClinVar	Wormbase	220208
NP_001156685	NP_504458	XP_006503790	G699C	G790E	Likely pathogenic	Unknown	rs121913480	WBVar01012714	FGFR3	hir-1	Bladder carcinoma;Carcinoma	NA	NA	ClinVar	Wormbase	220384
NP_001156685	NP_504458	XP_006503789	G699C	G790E	Likely pathogenic	Unknown	rs121913480	WBVar01012714	FGFR3	hir-1	Bladder carcinoma;Carcinoma	NA	NA	ClinVar	Wormbase	220362
NP_001156685	NP_504458	XP_017176152	G699C	G790E	Likely pathogenic	Unknown	rs121913480	WBVar01012714	FGFR3	hir-1	Bladder carcinoma;Carcinoma	NA	NA	ClinVar	Wormbase	220296
NP_001156685	NP_504458	XP_006503784	G699C	G790E	Likely pathogenic	Unknown	rs121913480	WBVar01012714	FGFR3	hir-1	Bladder carcinoma;Carcinoma	NA	NA	ClinVar	Wormbase	219834
NP_001156685	NP_504458	NP_001192199	G699C	G790E	Likely pathogenic	Unknown	rs121913480	WBVar01012714	FGFR3	hir-1	Bladder carcinoma;Carcinoma	NA	NA	ClinVar	Wormbase	220274
NP_001156685	NP_504458	XP_006503779	G699C	G790E	Likely pathogenic	Unknown	rs121913480	WBVar01012714	FGFR3	hir-1	Bladder carcinoma;Carcinoma	NA	NA	ClinVar	Wormbase	220032
NP_001156685	NP_504458	XP_006503778	G699C	G790E	Likely pathogenic	Unknown	rs121913480	WBVar01012714	FGFR3	hir-1	Bladder carcinoma;Carcinoma	NA	NA	ClinVar	Wormbase	219988
NP_001156685	NP_504458	NP_001156688	G699C	G790E	Likely pathogenic	Unknown	rs121913480	WBVar01012714	FGFR3	hir-1	Bladder carcinoma;Carcinoma	NA	NA	ClinVar	Wormbase	220230
NP_001156685	NP_504458	XP_006503792	G699C	G790E	Likely pathogenic	Unknown	rs121913480	WBVar01012714	FGFR3	hir-1	Bladder carcinoma;Carcinoma	NA	NA	ClinVar	Wormbase	220120
NP_001156685	NP_504458	XP_006503776	G699C	G790E	Likely pathogenic	Unknown	rs121913480	WBVar01012714	FGFR3	hir-1	Bladder carcinoma;Carcinoma	NA	NA	ClinVar	Wormbase	219878
NP_001156685	NP_504458	NP_032036	G699C	G790E	Likely pathogenic	Unknown	rs121913480	WBVar01012714	FGFR3	hir-1	Bladder carcinoma;Carcinoma	NA	NA	ClinVar	Wormbase	220318
NP_001156685	NP_504458	NP_001156689	G699C	G790E	Likely pathogenic	Unknown	rs121913480	WBVar01012714	FGFR3	hir-1	Bladder carcinoma;Carcinoma	NA	NA	ClinVar	Wormbase	220340
NP_001156685	NP_504458	XP_006503788	G699C	G790E	Likely pathogenic	Unknown	rs121913480	WBVar01012714	FGFR3	hir-1	Bladder carcinoma;Carcinoma	NA	NA	ClinVar	Wormbase	220252
NP_001156685	NP_504458	XP_006503785	G699C	G790E	Likely pathogenic	Unknown	rs121913480	WBVar01012714	FGFR3	hir-1	Bladder carcinoma;Carcinoma	NA	NA	ClinVar	Wormbase	219856
NP_001156685	NP_504458	XP_006503781	G699C	G790E	Likely pathogenic	Unknown	rs121913480	WBVar01012714	FGFR3	hir-1	Bladder carcinoma;Carcinoma	NA	NA	ClinVar	Wormbase	219944
NP_001156685	NP_504458	XP_006503783	G699C	G790E	Likely pathogenic	Unknown	rs121913480	WBVar01012714	FGFR3	hir-1	Bladder carcinoma;Carcinoma	NA	NA	ClinVar	Wormbase	220076
NP_001104026	NP_001300327	NP_001277350	G1728C	G1641R	Pathogenic	Unknown	rs137853316	WBVar00512847	FLNA	fln-2	Otopalatodigital spectrum disorder	NA	NA	ClinVar	Wormbase	382599
NP_001104026	NP_001300325	XP_006527974	G1728C	G1785R	Pathogenic	Unknown	rs137853316	WBVar00512847	FLNA	fln-2	Otopalatodigital spectrum disorder	NA	NA	ClinVar	Wormbase	382467
NP_001104026	NP_001300327	XP_017173922	G1728C	G1641R	Pathogenic	Unknown	rs137853316	WBVar00512847	FLNA	fln-2	Otopalatodigital spectrum disorder	NA	NA	ClinVar	Wormbase	382497
NP_001104026	NP_001300325	NP_001277350	G1728C	G1785R	Pathogenic	Unknown	rs137853316	WBVar00512847	FLNA	fln-2	Otopalatodigital spectrum disorder	NA	NA	ClinVar	Wormbase	382603
NP_001104026	NP_001300325	XP_017173922	G1728C	G1785R	Pathogenic	Unknown	rs137853316	WBVar00512847	FLNA	fln-2	Otopalatodigital spectrum disorder	NA	NA	ClinVar	Wormbase	382501
NP_001104026	NP_001257074	XP_017173922	G1728C	G1697R	Pathogenic	Unknown	rs137853316	WBVar00512847	FLNA	fln-2	Otopalatodigital spectrum disorder	NA	NA	ClinVar	Wormbase	382499
NP_001104026	NP_001300323	NP_001277350	G1728C	G1960R	Pathogenic	Unknown	rs137853316	WBVar00512847	FLNA	fln-2	Otopalatodigital spectrum disorder	NA	NA	ClinVar	Wormbase	382605
NP_001104026	NP_001300323	XP_017173922	G1728C	G1960R	Pathogenic	Unknown	rs137853316	WBVar00512847	FLNA	fln-2	Otopalatodigital spectrum disorder	NA	NA	ClinVar	Wormbase	382503
NP_001104026	NP_001257074	NP_001277350	G1728C	G1697R	Pathogenic	Unknown	rs137853316	WBVar00512847	FLNA	fln-2	Otopalatodigital spectrum disorder	NA	NA	ClinVar	Wormbase	382601
NP_001104026	NP_001300323	XP_006527974	G1728C	G1960R	Pathogenic	Unknown	rs137853316	WBVar00512847	FLNA	fln-2	Otopalatodigital spectrum disorder	NA	NA	ClinVar	Wormbase	382469
NP_001104026	NP_001257074	XP_006527974	G1728C	G1697R	Pathogenic	Unknown	rs137853316	WBVar00512847	FLNA	fln-2	Otopalatodigital spectrum disorder	NA	NA	ClinVar	Wormbase	382465
NP_001448	NP_001294371	NP_001074896	G168C	G47R	Likely pathogenic	Unknown	rs80356504	WBVar00415151	FLNB	fln-1	not specified	NA	NA	ClinVar	Wormbase	378660
NP_001448	NP_001023551	NP_001074896	G168C	G179R	Likely pathogenic	Unknown	rs80356504	WBVar00415151	FLNB	fln-1	not specified	NA	NA	ClinVar	Wormbase	378646
NP_001448	NP_001294372	XP_006518113	G168C	G47R	Likely pathogenic	Unknown	rs80356504	WBVar00415151	FLNB	fln-1	not specified	NA	NA	ClinVar	Wormbase	378632
NP_001448	NP_001294370	NP_001074896	G168C	G47R	Likely pathogenic	Unknown	rs80356504	WBVar00415151	FLNB	fln-1	not specified	NA	NA	ClinVar	Wormbase	378655
NP_001448	NP_001294365	NP_001074896	G168C	G45R	Likely pathogenic	Unknown	rs80356504	WBVar00415151	FLNB	fln-1	not specified	NA	NA	ClinVar	Wormbase	378651
NP_001448	NP_001294369	NP_598841	G168C	G47R	Likely pathogenic	Unknown	rs80356504	WBVar00415151	FLNB	fln-1	not specified	NA	NA	ClinVar	Wormbase	378626
NP_001448	NP_001294365	XP_006518113	G168C	G45R	Likely pathogenic	Unknown	rs80356504	WBVar00415151	FLNB	fln-1	not specified	NA	NA	ClinVar	Wormbase	378633
NP_001448	NP_001294372	NP_001074896	G168C	G47R	Likely pathogenic	Unknown	rs80356504	WBVar00415151	FLNB	fln-1	not specified	NA	NA	ClinVar	Wormbase	378650
NP_001448	NP_001294364	XP_006518113	G168C	G181R	Likely pathogenic	Unknown	rs80356504	WBVar00415151	FLNB	fln-1	not specified	NA	NA	ClinVar	Wormbase	378630
NP_001448	NP_001023550	XP_006518113	G168C	G179R	Likely pathogenic	Unknown	rs80356504	WBVar00415151	FLNB	fln-1	not specified	NA	NA	ClinVar	Wormbase	378631
NP_001448	NP_001294367	NP_001074896	G168C	G45R	Likely pathogenic	Unknown	rs80356504	WBVar00415151	FLNB	fln-1	not specified	NA	NA	ClinVar	Wormbase	378657
NP_001448	NP_001255221	NP_001074896	G168C	G179R	Likely pathogenic	Unknown	rs80356504	WBVar00415151	FLNB	fln-1	not specified	NA	NA	ClinVar	Wormbase	378647
NP_001448	NP_001294366	NP_001074896	G168C	G45R	Likely pathogenic	Unknown	rs80356504	WBVar00415151	FLNB	fln-1	not specified	NA	NA	ClinVar	Wormbase	378653
NP_001448	NP_001294360	XP_006518113	G168C	G179R	Likely pathogenic	Unknown	rs80356504	WBVar00415151	FLNB	fln-1	not specified	NA	NA	ClinVar	Wormbase	378636
NP_001448	NP_001294363	XP_006518113	G168C	G181R	Likely pathogenic	Unknown	rs80356504	WBVar00415151	FLNB	fln-1	not specified	NA	NA	ClinVar	Wormbase	378645
NP_001448	NP_001294362	NP_001074896	G168C	G181R	Likely pathogenic	Unknown	rs80356504	WBVar00415151	FLNB	fln-1	not specified	NA	NA	ClinVar	Wormbase	378661
NP_001448	NP_001023550	NP_598841	G168C	G179R	Likely pathogenic	Unknown	rs80356504	WBVar00415151	FLNB	fln-1	not specified	NA	NA	ClinVar	Wormbase	378613
NP_001448	NP_001294362	XP_006518113	G168C	G181R	Likely pathogenic	Unknown	rs80356504	WBVar00415151	FLNB	fln-1	not specified	NA	NA	ClinVar	Wormbase	378643
NP_001448	NP_001294364	NP_001074896	G168C	G181R	Likely pathogenic	Unknown	rs80356504	WBVar00415151	FLNB	fln-1	not specified	NA	NA	ClinVar	Wormbase	378648
NP_001448	NP_001255220	XP_006518113	G168C	G179R	Likely pathogenic	Unknown	rs80356504	WBVar00415151	FLNB	fln-1	not specified	NA	NA	ClinVar	Wormbase	378634
NP_001448	NP_001294371	NP_598841	G168C	G47R	Likely pathogenic	Unknown	rs80356504	WBVar00415151	FLNB	fln-1	not specified	NA	NA	ClinVar	Wormbase	378624
NP_001448	NP_001294365	NP_598841	G168C	G45R	Likely pathogenic	Unknown	rs80356504	WBVar00415151	FLNB	fln-1	not specified	NA	NA	ClinVar	Wormbase	378615
NP_001448	NP_001294363	NP_001074896	G168C	G181R	Likely pathogenic	Unknown	rs80356504	WBVar00415151	FLNB	fln-1	not specified	NA	NA	ClinVar	Wormbase	378663
NP_001448	NP_001294362	NP_598841	G168C	G181R	Likely pathogenic	Unknown	rs80356504	WBVar00415151	FLNB	fln-1	not specified	NA	NA	ClinVar	Wormbase	378625
NP_001448	NP_001294360	NP_001074896	G168C	G179R	Likely pathogenic	Unknown	rs80356504	WBVar00415151	FLNB	fln-1	not specified	NA	NA	ClinVar	Wormbase	378654
NP_001448	NP_001255220	NP_001074896	G168C	G179R	Likely pathogenic	Unknown	rs80356504	WBVar00415151	FLNB	fln-1	not specified	NA	NA	ClinVar	Wormbase	378652
NP_001448	NP_001023551	XP_006518113	G168C	G179R	Likely pathogenic	Unknown	rs80356504	WBVar00415151	FLNB	fln-1	not specified	NA	NA	ClinVar	Wormbase	378628
NP_001448	NP_001294366	NP_598841	G168C	G45R	Likely pathogenic	Unknown	rs80356504	WBVar00415151	FLNB	fln-1	not specified	NA	NA	ClinVar	Wormbase	378617
NP_001448	NP_001294371	XP_006518113	G168C	G47R	Likely pathogenic	Unknown	rs80356504	WBVar00415151	FLNB	fln-1	not specified	NA	NA	ClinVar	Wormbase	378642
NP_001448	NP_001294361	NP_598841	G168C	G181R	Likely pathogenic	Unknown	rs80356504	WBVar00415151	FLNB	fln-1	not specified	NA	NA	ClinVar	Wormbase	378623
NP_001448	NP_001294364	NP_598841	G168C	G181R	Likely pathogenic	Unknown	rs80356504	WBVar00415151	FLNB	fln-1	not specified	NA	NA	ClinVar	Wormbase	378612
NP_001448	NP_001255220	NP_598841	G168C	G179R	Likely pathogenic	Unknown	rs80356504	WBVar00415151	FLNB	fln-1	not specified	NA	NA	ClinVar	Wormbase	378616
NP_001448	NP_001023551	NP_598841	G168C	G179R	Likely pathogenic	Unknown	rs80356504	WBVar00415151	FLNB	fln-1	not specified	NA	NA	ClinVar	Wormbase	378610
NP_001448	NP_001294370	NP_598841	G168C	G47R	Likely pathogenic	Unknown	rs80356504	WBVar00415151	FLNB	fln-1	not specified	NA	NA	ClinVar	Wormbase	378619
NP_001448	NP_001294361	XP_006518113	G168C	G181R	Likely pathogenic	Unknown	rs80356504	WBVar00415151	FLNB	fln-1	not specified	NA	NA	ClinVar	Wormbase	378641
NP_001448	NP_001294372	NP_598841	G168C	G47R	Likely pathogenic	Unknown	rs80356504	WBVar00415151	FLNB	fln-1	not specified	NA	NA	ClinVar	Wormbase	378614
NP_001448	NP_001255221	XP_006518113	G168C	G179R	Likely pathogenic	Unknown	rs80356504	WBVar00415151	FLNB	fln-1	not specified	NA	NA	ClinVar	Wormbase	378629
NP_001448	NP_001294367	NP_598841	G168C	G45R	Likely pathogenic	Unknown	rs80356504	WBVar00415151	FLNB	fln-1	not specified	NA	NA	ClinVar	Wormbase	378621
NP_001448	NP_001294370	XP_006518113	G168C	G47R	Likely pathogenic	Unknown	rs80356504	WBVar00415151	FLNB	fln-1	not specified	NA	NA	ClinVar	Wormbase	378637
NP_001448	NP_001023550	NP_001074896	G168C	G179R	Likely pathogenic	Unknown	rs80356504	WBVar00415151	FLNB	fln-1	not specified	NA	NA	ClinVar	Wormbase	378649
NP_001448	NP_001294360	NP_598841	G168C	G179R	Likely pathogenic	Unknown	rs80356504	WBVar00415151	FLNB	fln-1	not specified	NA	NA	ClinVar	Wormbase	378618
NP_001448	NP_001294363	NP_598841	G168C	G181R	Likely pathogenic	Unknown	rs80356504	WBVar00415151	FLNB	fln-1	not specified	NA	NA	ClinVar	Wormbase	378627
NP_001448	NP_001294368	NP_001074896	G168C	G45R	Likely pathogenic	Unknown	rs80356504	WBVar00415151	FLNB	fln-1	not specified	NA	NA	ClinVar	Wormbase	378658
NP_001448	NP_001255221	NP_598841	G168C	G179R	Likely pathogenic	Unknown	rs80356504	WBVar00415151	FLNB	fln-1	not specified	NA	NA	ClinVar	Wormbase	378611
NP_001448	NP_001294366	XP_006518113	G168C	G45R	Likely pathogenic	Unknown	rs80356504	WBVar00415151	FLNB	fln-1	not specified	NA	NA	ClinVar	Wormbase	378635
NP_001448	NP_001294368	XP_006518113	G168C	G45R	Likely pathogenic	Unknown	rs80356504	WBVar00415151	FLNB	fln-1	not specified	NA	NA	ClinVar	Wormbase	378640
[truncated: 3,828 more rows]
