# Supplementary material for: ConVarT: a search engine for matching human genetic variants with variants from non-human species
Source: Nucleic Acids Res. 2021 Oct 28;50(D1):D1172–8. doi: 10.1093/nar/gkab939 (PMC8728286; doi:10.1093/nar/gkab939)
Supplement: gkab939_Supplemental_Files [file gkab939_supplemental_files.zip › Table S13.xls]

## Sheet: human_pat_mouse_phe_orthovar_14
Human_Protein_ID	Mouse_Protein_ID	C_elegans_Protein_ID	Human_Variation	Mouse_Variation	Human_Clinical_Significance	Mouse_Significance	Human_Variant_ID	Mouse_Variant_ID	Human_Gene_name	Mouse_Gene_Name	Human_Disease	Mouse_Phenotype	Allele_Frequency	Human_Variant_Source	Mouse_Variant_Source	msa_index
NP_055151	NP_444475	NP_495339	C89R	C89R	Pathogenic	phenotypic	7041rs-?	13871887	AIPL1	Aipl1	Leber congenital amaurosis 4	Homozygous null mice display complete retinal degeneration and a lack of electroretinographic responses. Homozygous hypomorphic mutants display less severe retinal degeneration and impaired electroretinographic responses.	1e-05	ClinVar	APF	216731
NP_000693	NP_848492	NP_001122529	T959M	T959K	Likely pathogenic	phenotypic	rs1226796744	14169016	ATP1A2	Atp1a2	Familial hemiplegic migraine	Homozygous mutants die immediately after birth from breathing failure, lack spontaneous respiratory rhythm activity, have elevated levels of extracellular GABA in the brain, and have abnormal chloride homeostasis in brainstem neurons.	0	ClinVar	APF	161771
NP_000693	NP_848492	NP_497034	T959M	T959K	Likely pathogenic	phenotypic	rs1226796744	14169016	ATP1A2	Atp1a2	Familial hemiplegic migraine	Homozygous mutants die immediately after birth from breathing failure, lack spontaneous respiratory rhythm activity, have elevated levels of extracellular GABA in the brain, and have abnormal chloride homeostasis in brainstem neurons.	0	ClinVar	APF	161773
NP_000693	NP_848492	NP_001122528	T959M	T959K	Likely pathogenic	phenotypic	rs1226796744	14169016	ATP1A2	Atp1a2	Familial hemiplegic migraine	Homozygous mutants die immediately after birth from breathing failure, lack spontaneous respiratory rhythm activity, have elevated levels of extracellular GABA in the brain, and have abnormal chloride homeostasis in brainstem neurons.	0	ClinVar	APF	161772
NP_061971	NP_038955	NP_492427	D261G	D253A	Likely pathogenic	phenotypic	rs1233466909	13997748	CNGB3	Cngb3	Achromatopsia	Mice homozygous for a knock-out allele exhibit cone degeneration and decreased photopic response.	NA	ClinVar	APF	218190
NP_000080	NP_031769	NP_494879	G130V	G136D	Pathogenic	phenotypic	18490rs-?	16076426	COL1A2	Col1a2	not provided	Animals homozygous for a mutation in this gene exhibit reduced body size, reduced bone density and cortical bone thickness, fractured and deformed long bones, dorsal kyphosis, and droopy wrists. Older mutants develop an abnormal gait.	NA	ClinVar	APF	220795
NP_000080	NP_031769	NP_494879	G130D	G136D	Pathogenic	phenotypic	rs72656360	16076426	COL1A2	Col1a2	Ehlers-Danlos syndrome, classic type;Osteogenesis imperfecta type I	Animals homozygous for a mutation in this gene exhibit reduced body size, reduced bone density and cortical bone thickness, fractured and deformed long bones, dorsal kyphosis, and droopy wrists. Older mutants develop an abnormal gait.	NA	ClinVar	APF	220795
NP_001837	NP_034062	NP_001022662	G1152D	G1147V	Pathogenic	phenotypic	rs387906602	10919497	COL4A2	Col4a2	Porencephaly 2	ENU-induced missense mutations of this gene result in a variable phenotype affecting the eye, brain and vascular stability in heterozygotes, and fetal or postnatal survival in homozygotes.	NA	ClinVar	APF	73154
NP_001837	NP_034062	NP_001254079	G1152D	G1147V	Pathogenic	phenotypic	rs387906602	10919497	COL4A2	Col4a2	Porencephaly 2	ENU-induced missense mutations of this gene result in a variable phenotype affecting the eye, brain and vascular stability in heterozygotes, and fetal or postnatal survival in homozygotes.	NA	ClinVar	APF	73156
NP_001837	NP_034062	NP_001254078	G1152D	G1147V	Pathogenic	phenotypic	rs387906602	10919497	COL4A2	Col4a2	Porencephaly 2	ENU-induced missense mutations of this gene result in a variable phenotype affecting the eye, brain and vascular stability in heterozygotes, and fetal or postnatal survival in homozygotes.	NA	ClinVar	APF	73157
NP_001837	NP_034062	NP_001022663	G1152D	G1147V	Pathogenic	phenotypic	rs387906602	10919497	COL4A2	Col4a2	Porencephaly 2	ENU-induced missense mutations of this gene result in a variable phenotype affecting the eye, brain and vascular stability in heterozygotes, and fetal or postnatal survival in homozygotes.	NA	ClinVar	APF	73155
NP_803187	NP_683750	NP_498761	R821C	R811C	Likely pathogenic	phenotypic	44131rs-?	13995255	DICER1	Dicer1	not specified	Mutation of this locus results in arrest of early embryonic development.	NA	ClinVar	APF	264983
NP_803187	XP_006515671	NP_498761	R821C	R811C	Likely pathogenic	phenotypic	44131rs-?	13995255	DICER1	Dicer1	not specified	Mutation of this locus results in arrest of early embryonic development.	NA	ClinVar	APF	264984
NP_803187	XP_006515672	NP_498761	R821C	R811C	Likely pathogenic	phenotypic	44131rs-?	13995255	DICER1	Dicer1	not specified	Mutation of this locus results in arrest of early embryonic development.	NA	ClinVar	APF	264986
NP_803187	XP_006515674	NP_498761	R821C	R811C	Likely pathogenic	phenotypic	44131rs-?	13995255	DICER1	Dicer1	not specified	Mutation of this locus results in arrest of early embryonic development.	NA	ClinVar	APF	264981
NP_001073932	NP_084127	NP_492221	L2289P	L2289Q	Pathogenic	phenotypic	rs1555061205	16305040	DYNC2H1	Dync2h1	Short-rib polydactyly syndrome type III	Mice homozygous for a gene trap allele exhibit embryonic lethality at E12.5 with altered heart looping. Mice homozygous for one ENU-induced mutations exhibit embryonic lethality and altered left-right axis patterning.	NA	ClinVar	APF	133835
NP_000390	NP_034248	NP_510462	I268N	I268N	Pathogenic	phenotypic	rs104894158	14150935	EGR2	Egr2	Congenital hypomyelinating neuropathy 1, autosomal recessive	Homozygotes for targeted mutations exhibit absence of rhombomeres 3 and 5 of the hindbrain affecting axonal migration, disrupted myelination of Schwann cells, slow respiratory and jaw opening rhythms, skeletal abnormalities, and perinatal lethality.	NA	ClinVar	APF	349210
NP_004447	NP_031997	NP_496992	Y153C	Y153*	Pathogenic	phenotypic	rs797044844	11156495	EZH2	Ezh2	Weaver syndrome	Homozygous null mutants die prior to completing gastrulation. A conditional mutant with loos of expression in immune cells survives, but has defects in early B cell development and Igh rearrangement. Conditional loss of maternal protein results in severe growth retardation of neonates.	NA	ClinVar	APF	288391
NP_000132	NP_963895	NP_496017	D321A	D225G	Pathogenic	phenotypic	rs121918510	14767971	FGFR2	Fgfr2	Pfeiffer syndrome	Mice homozygous for null mutations die as embryos. Isoform IIIb deficient mutants die at birth with defects in multiple organs and tissues. Isoform IIIc deficient mutants have defects in osteoblast and chondrocyte lineages, producing dwarfism.	NA	ClinVar	APF	171808
NP_000132	NP_963895	NP_509842	D321A	D225G	Pathogenic	phenotypic	rs121918510	14767971	FGFR2	Fgfr2	Pfeiffer syndrome	Mice homozygous for null mutations die as embryos. Isoform IIIb deficient mutants die at birth with defects in multiple organs and tissues. Isoform IIIc deficient mutants have defects in osteoblast and chondrocyte lineages, producing dwarfism.	NA	ClinVar	APF	171814
NP_000132	NP_963895	NP_001300361	D321A	D225G	Pathogenic	phenotypic	rs121918510	14767971	FGFR2	Fgfr2	Pfeiffer syndrome	Mice homozygous for null mutations die as embryos. Isoform IIIb deficient mutants die at birth with defects in multiple organs and tissues. Isoform IIIc deficient mutants have defects in osteoblast and chondrocyte lineages, producing dwarfism.	NA	ClinVar	APF	171809
NP_000132	NP_963895	NP_001300358	D321A	D225G	Pathogenic	phenotypic	rs121918510	14767971	FGFR2	Fgfr2	Pfeiffer syndrome	Mice homozygous for null mutations die as embryos. Isoform IIIb deficient mutants die at birth with defects in multiple organs and tissues. Isoform IIIc deficient mutants have defects in osteoblast and chondrocyte lineages, producing dwarfism.	NA	ClinVar	APF	171822
NP_000132	NP_963895	NP_495419	D321A	D225G	Pathogenic	phenotypic	rs121918510	14767971	FGFR2	Fgfr2	Pfeiffer syndrome	Mice homozygous for null mutations die as embryos. Isoform IIIb deficient mutants die at birth with defects in multiple organs and tissues. Isoform IIIc deficient mutants have defects in osteoblast and chondrocyte lineages, producing dwarfism.	NA	ClinVar	APF	171806
NP_000132	NP_963895	NP_001300362	D321A	D225G	Pathogenic	phenotypic	rs121918510	14767971	FGFR2	Fgfr2	Pfeiffer syndrome	Mice homozygous for null mutations die as embryos. Isoform IIIb deficient mutants die at birth with defects in multiple organs and tissues. Isoform IIIc deficient mutants have defects in osteoblast and chondrocyte lineages, producing dwarfism.	NA	ClinVar	APF	171810
NP_000132	NP_963895	NP_001343837	D321A	D225G	Pathogenic	phenotypic	rs121918510	14767971	FGFR2	Fgfr2	Pfeiffer syndrome	Mice homozygous for null mutations die as embryos. Isoform IIIb deficient mutants die at birth with defects in multiple organs and tissues. Isoform IIIc deficient mutants have defects in osteoblast and chondrocyte lineages, producing dwarfism.	NA	ClinVar	APF	171804
NP_000132	NP_963895	NP_001300355	D321A	D225G	Pathogenic	phenotypic	rs121918510	14767971	FGFR2	Fgfr2	Pfeiffer syndrome	Mice homozygous for null mutations die as embryos. Isoform IIIb deficient mutants die at birth with defects in multiple organs and tissues. Isoform IIIc deficient mutants have defects in osteoblast and chondrocyte lineages, producing dwarfism.	NA	ClinVar	APF	171817
NP_000132	NP_963895	NP_001300354	D321A	D225G	Pathogenic	phenotypic	rs121918510	14767971	FGFR2	Fgfr2	Pfeiffer syndrome	Mice homozygous for null mutations die as embryos. Isoform IIIb deficient mutants die at birth with defects in multiple organs and tissues. Isoform IIIc deficient mutants have defects in osteoblast and chondrocyte lineages, producing dwarfism.	NA	ClinVar	APF	171815
NP_000132	NP_963895	NP_001024723	D321A	D225G	Pathogenic	phenotypic	rs121918510	14767971	FGFR2	Fgfr2	Pfeiffer syndrome	Mice homozygous for null mutations die as embryos. Isoform IIIb deficient mutants die at birth with defects in multiple organs and tissues. Isoform IIIc deficient mutants have defects in osteoblast and chondrocyte lineages, producing dwarfism.	NA	ClinVar	APF	171820
NP_000132	NP_963895	NP_001300360	D321A	D225G	Pathogenic	phenotypic	rs121918510	14767971	FGFR2	Fgfr2	Pfeiffer syndrome	Mice homozygous for null mutations die as embryos. Isoform IIIb deficient mutants die at birth with defects in multiple organs and tissues. Isoform IIIc deficient mutants have defects in osteoblast and chondrocyte lineages, producing dwarfism.	NA	ClinVar	APF	171819
NP_000132	NP_963895	NP_001300357	D321A	D225G	Pathogenic	phenotypic	rs121918510	14767971	FGFR2	Fgfr2	Pfeiffer syndrome	Mice homozygous for null mutations die as embryos. Isoform IIIb deficient mutants die at birth with defects in multiple organs and tissues. Isoform IIIc deficient mutants have defects in osteoblast and chondrocyte lineages, producing dwarfism.	NA	ClinVar	APF	171821
NP_000132	NP_963895	NP_001300359	D321A	D225G	Pathogenic	phenotypic	rs121918510	14767971	FGFR2	Fgfr2	Pfeiffer syndrome	Mice homozygous for null mutations die as embryos. Isoform IIIb deficient mutants die at birth with defects in multiple organs and tissues. Isoform IIIc deficient mutants have defects in osteoblast and chondrocyte lineages, producing dwarfism.	NA	ClinVar	APF	171823
NP_000132	NP_963895	NP_001300363	D321A	D225G	Pathogenic	phenotypic	rs121918510	14767971	FGFR2	Fgfr2	Pfeiffer syndrome	Mice homozygous for null mutations die as embryos. Isoform IIIb deficient mutants die at birth with defects in multiple organs and tissues. Isoform IIIc deficient mutants have defects in osteoblast and chondrocyte lineages, producing dwarfism.	NA	ClinVar	APF	171811
NP_000132	NP_963895	NP_001343838	D321A	D225G	Pathogenic	phenotypic	rs121918510	14767971	FGFR2	Fgfr2	Pfeiffer syndrome	Mice homozygous for null mutations die as embryos. Isoform IIIb deficient mutants die at birth with defects in multiple organs and tissues. Isoform IIIc deficient mutants have defects in osteoblast and chondrocyte lineages, producing dwarfism.	NA	ClinVar	APF	171803
NP_000132	NP_963895	NP_001024726	D321A	D225G	Pathogenic	phenotypic	rs121918510	14767971	FGFR2	Fgfr2	Pfeiffer syndrome	Mice homozygous for null mutations die as embryos. Isoform IIIb deficient mutants die at birth with defects in multiple organs and tissues. Isoform IIIc deficient mutants have defects in osteoblast and chondrocyte lineages, producing dwarfism.	NA	ClinVar	APF	171818
NP_000132	NP_963895	NP_503375	D321A	D225G	Pathogenic	phenotypic	rs121918510	14767971	FGFR2	Fgfr2	Pfeiffer syndrome	Mice homozygous for null mutations die as embryos. Isoform IIIb deficient mutants die at birth with defects in multiple organs and tissues. Isoform IIIc deficient mutants have defects in osteoblast and chondrocyte lineages, producing dwarfism.	NA	ClinVar	APF	171802
NP_000132	NP_963895	NP_001024725	D321A	D225G	Pathogenic	phenotypic	rs121918510	14767971	FGFR2	Fgfr2	Pfeiffer syndrome	Mice homozygous for null mutations die as embryos. Isoform IIIb deficient mutants die at birth with defects in multiple organs and tissues. Isoform IIIc deficient mutants have defects in osteoblast and chondrocyte lineages, producing dwarfism.	NA	ClinVar	APF	171816
NP_000132	NP_963895	NP_509765	D321A	D225G	Pathogenic	phenotypic	rs121918510	14767971	FGFR2	Fgfr2	Pfeiffer syndrome	Mice homozygous for null mutations die as embryos. Isoform IIIb deficient mutants die at birth with defects in multiple organs and tissues. Isoform IIIc deficient mutants have defects in osteoblast and chondrocyte lineages, producing dwarfism.	NA	ClinVar	APF	171807
NP_000132	NP_963895	NP_001300356	D321A	D225G	Pathogenic	phenotypic	rs121918510	14767971	FGFR2	Fgfr2	Pfeiffer syndrome	Mice homozygous for null mutations die as embryos. Isoform IIIb deficient mutants die at birth with defects in multiple organs and tissues. Isoform IIIc deficient mutants have defects in osteoblast and chondrocyte lineages, producing dwarfism.	NA	ClinVar	APF	171824
NP_000132	NP_963895	NP_001300364	D321A	D225G	Pathogenic	phenotypic	rs121918510	14767971	FGFR2	Fgfr2	Pfeiffer syndrome	Mice homozygous for null mutations die as embryos. Isoform IIIb deficient mutants die at birth with defects in multiple organs and tissues. Isoform IIIc deficient mutants have defects in osteoblast and chondrocyte lineages, producing dwarfism.	NA	ClinVar	APF	171813
NP_000132	NP_963895	NP_001343836	D321A	D225G	Pathogenic	phenotypic	rs121918510	14767971	FGFR2	Fgfr2	Pfeiffer syndrome	Mice homozygous for null mutations die as embryos. Isoform IIIb deficient mutants die at birth with defects in multiple organs and tissues. Isoform IIIc deficient mutants have defects in osteoblast and chondrocyte lineages, producing dwarfism.	NA	ClinVar	APF	171805
NP_000132	NP_963895	NP_001024724	D321A	D225G	Pathogenic	phenotypic	rs121918510	14767971	FGFR2	Fgfr2	Pfeiffer syndrome	Mice homozygous for null mutations die as embryos. Isoform IIIb deficient mutants die at birth with defects in multiple organs and tissues. Isoform IIIc deficient mutants have defects in osteoblast and chondrocyte lineages, producing dwarfism.	NA	ClinVar	APF	171812
NP_000144	NP_032105	NP_498726	N295T	N295S	Likely pathogenic	phenotypic	rs746922378	2310	GALC	Galc	Galactosylceramide beta-galactosidase deficiency	Body Weight - decreased	0	ClinVar	Mutagenetix	216182
NP_000146	NP_057867	NP_497789	R231G	R212S	Likely pathogenic	phenotypic	42318rs-?	13876325	GALT	Galt	Deficiency of UDPglucose-hexose-1-phosphate uridylyltransferase	Homozygotes for a targeted null mutation exhibit abnormal galactose metabolism, but lack symptoms of acute toxicity seen in humans with galactosemia.	NA	ClinVar	APF	324915
NP_000146	NP_057867	NP_497789	R231C	R212S	Pathogenic/Likely pathogenic	phenotypic	rs111033749	13876325	GALT	Galt	Deficiency of UDPglucose-hexose-1-phosphate uridylyltransferase;not provided	Homozygotes for a targeted null mutation exhibit abnormal galactose metabolism, but lack symptoms of acute toxicity seen in humans with galactosemia.	1e-05	ClinVar	APF	324915
NP_000153	NP_034422	NP_001021107	M251T	M251K	Likely pathogenic	phenotypic	rs193922326	13830121	GCK	Gck	Maturity-onset diabetes of the young, type 2	Mice heterozygous for a knock-out or ENU-induced allele exhibit impaired glucose and insulin homeostasis. Mice homozygous for a knock-out allele or some ENU-induced allele exhibit postnatal lethality associated with abnormal glucose homeostasis.	NA	ClinVar	APF	179628
NP_000153	NP_034422	NP_001021106	M251T	M251K	Likely pathogenic	phenotypic	rs193922326	13830121	GCK	Gck	Maturity-onset diabetes of the young, type 2	Mice heterozygous for a knock-out or ENU-induced allele exhibit impaired glucose and insulin homeostasis. Mice homozygous for a knock-out allele or some ENU-induced allele exhibit postnatal lethality associated with abnormal glucose homeostasis.	NA	ClinVar	APF	179629
NP_000153	NP_001274315	NP_001021107	N391K	N391K	Likely pathogenic	phenotypic	rs1554334579	1525	GCK	Gck	Maturity-onset diabetes of the young, type 2	30 min GTT hyperglycemic, 30 min GTT hyperoglycemic (female)	NA	ClinVar	Mutagenetix	179626
NP_000153	NP_001274315	NP_001021106	N391K	N391K	Likely pathogenic	phenotypic	rs1554334579	1525	GCK	Gck	Maturity-onset diabetes of the young, type 2	30 min GTT hyperglycemic, 30 min GTT hyperoglycemic (female)	NA	ClinVar	Mutagenetix	179627
NP_000171	NP_032218	NP_001255957	L404P	L407Q	Likely pathogenic	phenotypic	62282rs-?	13997750	GUCY2D	Gucy2e	Leber congenital amaurosis 1	Mice homozygous for a knock-out allele exhibit abnormal retinal cone cell morphology, impaired cone and rod electrophysiology, and severe retinal cone cell degeneration.	NA	ClinVar	APF	21431
NP_000171	NP_032218	NP_001255956	L404P	L407Q	Likely pathogenic	phenotypic	62282rs-?	13997750	GUCY2D	Gucy2e	Leber congenital amaurosis 1	Mice homozygous for a knock-out allele exhibit abnormal retinal cone cell morphology, impaired cone and rod electrophysiology, and severe retinal cone cell degeneration.	NA	ClinVar	APF	21430
NP_000171	XP_006532307	NP_001255957	L404P	L407Q	Likely pathogenic	phenotypic	62282rs-?	13997750	GUCY2D	Gucy2e	Leber congenital amaurosis 1	Mice homozygous for a knock-out allele exhibit abnormal retinal cone cell morphology, impaired cone and rod electrophysiology, and severe retinal cone cell degeneration.	NA	ClinVar	APF	21433
NP_000171	XP_006532307	NP_001255956	L404P	L407Q	Likely pathogenic	phenotypic	62282rs-?	13997750	GUCY2D	Gucy2e	Leber congenital amaurosis 1	Mice homozygous for a knock-out allele exhibit abnormal retinal cone cell morphology, impaired cone and rod electrophysiology, and severe retinal cone cell degeneration.	NA	ClinVar	APF	21432
NP_000209	NP_032460	NP_001254405	H258R	H257R	Pathogenic	phenotypic	rs199472718	16072580	KCNQ1	Kcnq1	Congenital long QT syndrome;not provided	Homozygous targeted null or spontaneous mutants show circling and head-tossing behavior and are deaf with inner ear dysmorphology. Paternal inheritance of a deletion of an imprinted control region within an intron of this gene results in small body size.	NA	ClinVar	APF	36740
NP_000209	NP_032460	NP_001254404	H258R	H257R	Pathogenic	phenotypic	rs199472718	16072580	KCNQ1	Kcnq1	Congenital long QT syndrome;not provided	Homozygous targeted null or spontaneous mutants show circling and head-tossing behavior and are deaf with inner ear dysmorphology. Paternal inheritance of a deletion of an imprinted control region within an intron of this gene results in small body size.	NA	ClinVar	APF	36741
NP_000209	NP_032460	NP_001254403	H258R	H257R	Pathogenic	phenotypic	rs199472718	16072580	KCNQ1	Kcnq1	Congenital long QT syndrome;not provided	Homozygous targeted null or spontaneous mutants show circling and head-tossing behavior and are deaf with inner ear dysmorphology. Paternal inheritance of a deletion of an imprinted control region within an intron of this gene results in small body size.	NA	ClinVar	APF	36742
NP_004975	NP_001034089	NP_498842	D232N	D232E	Pathogenic	phenotypic	rs690016545	13018939	KIF5A	Kif5a	Spastic paraplegia 10	Homozygotes for a targeted null mutation die at birth. Most mutants for a postnatal conditional knockout allele exhibit fatal seizures around 3 weeks of age, but about 1/4 survive to 3 months or older.	NA	ClinVar	APF	226887
NP_004975	NP_001034089	NP_498842	Y276C	Y276C	Pathogenic/Likely pathogenic	phenotypic	rs121434443	16214212	KIF5A	Kif5a	Spastic paraplegia;Spastic paraplegia 10;not provided	Homozygotes for a targeted null mutation die at birth. Most mutants for a postnatal conditional knockout allele exhibit fatal seizures around 3 weeks of age, but about 1/4 survive to 3 months or older.	NA	ClinVar	APF	226887
NP_004975	NP_001034089	NP_498842	Y276C	Y276C	Pathogenic/Likely pathogenic	phenotypic	rs121434443	16240173	KIF5A	Kif5a	Spastic paraplegia;Spastic paraplegia 10;not provided	Homozygotes for a targeted null mutation die at birth. Most mutants for a postnatal conditional knockout allele exhibit fatal seizures around 3 weeks of age, but about 1/4 survive to 3 months or older.	NA	ClinVar	APF	226887
NP_004975	NP_032473	NP_498842	D232N	D232E	Pathogenic	phenotypic	rs690016545	13018939	KIF5A	Kif5a	Spastic paraplegia 10	Homozygotes for a targeted null mutation die at birth. Most mutants for a postnatal conditional knockout allele exhibit fatal seizures around 3 weeks of age, but about 1/4 survive to 3 months or older.	NA	ClinVar	APF	226888
NP_004975	NP_032473	NP_498842	Y276C	Y276C	Pathogenic/Likely pathogenic	phenotypic	rs121434443	16240173	KIF5A	Kif5a	Spastic paraplegia;Spastic paraplegia 10;not provided	Homozygotes for a targeted null mutation die at birth. Most mutants for a postnatal conditional knockout allele exhibit fatal seizures around 3 weeks of age, but about 1/4 survive to 3 months or older.	NA	ClinVar	APF	226888
NP_004975	NP_032473	NP_498842	Y276C	Y276C	Pathogenic/Likely pathogenic	phenotypic	rs121434443	16214212	KIF5A	Kif5a	Spastic paraplegia;Spastic paraplegia 10;not provided	Homozygotes for a targeted null mutation die at birth. Most mutants for a postnatal conditional knockout allele exhibit fatal seizures around 3 weeks of age, but about 1/4 survive to 3 months or older.	NA	ClinVar	APF	226888
NP_000240	NP_081086	NP_499796	M1K	M1R	Pathogenic	phenotypic	rs111052004	2837	MLH1	Mlh1	Lynch syndrome	T-dependent humoral response defect- decreased antibody response to rSFV, total IgE level - decreased	NA	ClinVar	Mutagenetix	291363
NP_000240	NP_081086	NP_499796	M1R	M1R	Pathogenic	phenotypic	rs111052004	2837	MLH1	Mlh1	Lynch syndrome I	T-dependent humoral response defect- decreased antibody response to rSFV, total IgE level - decreased	NA	ClinVar	Mutagenetix	291363
NP_000240	NP_081086	NP_499796	M1T	M1R	Pathogenic	phenotypic	rs111052004	2837	MLH1	Mlh1	Lynch syndrome I	T-dependent humoral response defect- decreased antibody response to rSFV, total IgE level - decreased	0	ClinVar	Mutagenetix	291363
NP_004949	NP_064393	NP_491552	K1452N	K1452R	Likely pathogenic	phenotypic	98325rs-?	13838862	MTOR	Mtor	CEBALID syndrome	Mice homozygous for a null allele exhibit embryonic lethality by E12.5 due to abnormal embryogenesis. Mice homozygous for an ENU mutation exhibit embryonic lethality by E12.5 with abnormal embryogenesis and brain development. Mice homozygous for a gene trap allele exhibit abnormal embryogenesis.	NA	ClinVar	APF	358225
NP_004949	NP_064393	NP_491549	K1452N	K1452R	Likely pathogenic	phenotypic	98325rs-?	13838862	MTOR	Mtor	CEBALID syndrome	Mice homozygous for a null allele exhibit embryonic lethality by E12.5 due to abnormal embryogenesis. Mice homozygous for an ENU mutation exhibit embryonic lethality by E12.5 with abnormal embryogenesis and brain development. Mice homozygous for a gene trap allele exhibit abnormal embryogenesis.	NA	ClinVar	APF	358226
NP_597677	NP_081983	NP_001300604	L1610P	L1604P	Likely pathogenic	phenotypic	2537rs-?	16261192	NIPBL	Nipbl	Cornelia de Lange syndrome 1	Mice heterozygous for a gene trap allele exhibit increased mortality from birth to early adulthood, decreased weight, decreased adipose tissue, delayed ossification, craniofacial abnormalities, and abnormal hearing, behavior, and eye morphology.	NA	ClinVar	APF	316403
NP_597677	NP_081983	NP_493687	L1610P	L1604P	Likely pathogenic	phenotypic	2537rs-?	16261192	NIPBL	Nipbl	Cornelia de Lange syndrome 1	Mice heterozygous for a gene trap allele exhibit increased mortality from birth to early adulthood, decreased weight, decreased adipose tissue, delayed ossification, craniofacial abnormalities, and abnormal hearing, behavior, and eye morphology.	NA	ClinVar	APF	316402
NP_597677	XP_006520057	NP_493687	L1610P	L1604P	Likely pathogenic	phenotypic	2537rs-?	16261192	NIPBL	Nipbl	Cornelia de Lange syndrome 1	Mice heterozygous for a gene trap allele exhibit increased mortality from birth to early adulthood, decreased weight, decreased adipose tissue, delayed ossification, craniofacial abnormalities, and abnormal hearing, behavior, and eye morphology.	NA	ClinVar	APF	316406
NP_597677	XP_006520057	NP_001300604	L1610P	L1604P	Likely pathogenic	phenotypic	2537rs-?	16261192	NIPBL	Nipbl	Cornelia de Lange syndrome 1	Mice heterozygous for a gene trap allele exhibit increased mortality from birth to early adulthood, decreased weight, decreased adipose tissue, delayed ossification, craniofacial abnormalities, and abnormal hearing, behavior, and eye morphology.	NA	ClinVar	APF	316407
NP_597677	XP_006520058	NP_493687	L1610P	L1604P	Likely pathogenic	phenotypic	2537rs-?	16261192	NIPBL	Nipbl	Cornelia de Lange syndrome 1	Mice heterozygous for a gene trap allele exhibit increased mortality from birth to early adulthood, decreased weight, decreased adipose tissue, delayed ossification, craniofacial abnormalities, and abnormal hearing, behavior, and eye morphology.	NA	ClinVar	APF	316400
NP_597677	XP_006520058	NP_001300604	L1610P	L1604P	Likely pathogenic	phenotypic	2537rs-?	16261192	NIPBL	Nipbl	Cornelia de Lange syndrome 1	Mice heterozygous for a gene trap allele exhibit increased mortality from birth to early adulthood, decreased weight, decreased adipose tissue, delayed ossification, craniofacial abnormalities, and abnormal hearing, behavior, and eye morphology.	NA	ClinVar	APF	316401
NP_919224	NP_114081	NP_492337	Q255H	Q254K	Pathogenic	phenotypic	rs397515611	6497309	OTOF	Otof	Deafness, autosomal recessive 9	Homozygous mutants have no detectable auditory brainstem response at any frequency tested. Otoacoustic transmission distortion products are detected. Direct electrical stimulation of cochlear ganglia elicits brainstem responses. On depolarization, inner hair cells release almost no neurotransmitter.	NA	ClinVar	APF	218642
NP_919224	NP_114081	NP_001122477	Q255H	Q254K	Pathogenic	phenotypic	rs397515611	6497309	OTOF	Otof	Deafness, autosomal recessive 9	Homozygous mutants have no detectable auditory brainstem response at any frequency tested. Otoacoustic transmission distortion products are detected. Direct electrical stimulation of cochlear ganglia elicits brainstem responses. On depolarization, inner hair cells release almost no neurotransmitter.	NA	ClinVar	APF	218643
NP_919224	XP_017176674	NP_001122477	Q255H	Q254K	Pathogenic	phenotypic	rs397515611	6497309	OTOF	Otof	Deafness, autosomal recessive 9	Homozygous mutants have no detectable auditory brainstem response at any frequency tested. Otoacoustic transmission distortion products are detected. Direct electrical stimulation of cochlear ganglia elicits brainstem responses. On depolarization, inner hair cells release almost no neurotransmitter.	NA	ClinVar	APF	218647
NP_919224	XP_017176674	NP_492337	Q255H	Q254K	Pathogenic	phenotypic	rs397515611	6497309	OTOF	Otof	Deafness, autosomal recessive 9	Homozygous mutants have no detectable auditory brainstem response at any frequency tested. Otoacoustic transmission distortion products are detected. Direct electrical stimulation of cochlear ganglia elicits brainstem responses. On depolarization, inner hair cells release almost no neurotransmitter.	NA	ClinVar	APF	218646
NP_000435	NP_035207	NP_001257056	A469E	A469E	Pathogenic	phenotypic	rs375593493	16099459	PHEX	Phex	Familial X-linked hypophosphatemic vitamin D refractory rickets	Males hemizygous for a null mutation exhibit reduced body size, shortened hindlimbs and tail, osteomalacia, and markedly reduced plasma phosphate levels due to impaired kidney reabsorption. Female heterozygotes exhibit milder symptoms.	NA	ClinVar	APF	125064
NP_000435	NP_035207	NP_001257057	A469E	A469E	Pathogenic	phenotypic	rs375593493	16099459	PHEX	Phex	Familial X-linked hypophosphatemic vitamin D refractory rickets	Males hemizygous for a null mutation exhibit reduced body size, shortened hindlimbs and tail, osteomalacia, and markedly reduced plasma phosphate levels due to impaired kidney reabsorption. Female heterozygotes exhibit milder symptoms.	NA	ClinVar	APF	125065
NP_000435	NP_035207	NP_509156	A469E	A469E	Pathogenic	phenotypic	rs375593493	16099459	PHEX	Phex	Familial X-linked hypophosphatemic vitamin D refractory rickets	Males hemizygous for a null mutation exhibit reduced body size, shortened hindlimbs and tail, osteomalacia, and markedly reduced plasma phosphate levels due to impaired kidney reabsorption. Female heterozygotes exhibit milder symptoms.	NA	ClinVar	APF	125066
NP_000435	NP_035207	NP_001023205	A469E	A469E	Pathogenic	phenotypic	rs375593493	16099459	PHEX	Phex	Familial X-linked hypophosphatemic vitamin D refractory rickets	Males hemizygous for a null mutation exhibit reduced body size, shortened hindlimbs and tail, osteomalacia, and markedly reduced plasma phosphate levels due to impaired kidney reabsorption. Female heterozygotes exhibit milder symptoms.	NA	ClinVar	APF	125061
NP_000435	NP_035207	NP_001317749	A469E	A469E	Pathogenic	phenotypic	rs375593493	16099459	PHEX	Phex	Familial X-linked hypophosphatemic vitamin D refractory rickets	Males hemizygous for a null mutation exhibit reduced body size, shortened hindlimbs and tail, osteomalacia, and markedly reduced plasma phosphate levels due to impaired kidney reabsorption. Female heterozygotes exhibit milder symptoms.	NA	ClinVar	APF	125060
NP_000435	NP_035207	NP_001023203	A469E	A469E	Pathogenic	phenotypic	rs375593493	16099459	PHEX	Phex	Familial X-linked hypophosphatemic vitamin D refractory rickets	Males hemizygous for a null mutation exhibit reduced body size, shortened hindlimbs and tail, osteomalacia, and markedly reduced plasma phosphate levels due to impaired kidney reabsorption. Female heterozygotes exhibit milder symptoms.	NA	ClinVar	APF	125062
NP_000435	NP_035207	NP_001023204	A469E	A469E	Pathogenic	phenotypic	rs375593493	16099459	PHEX	Phex	Familial X-linked hypophosphatemic vitamin D refractory rickets	Males hemizygous for a null mutation exhibit reduced body size, shortened hindlimbs and tail, osteomalacia, and markedly reduced plasma phosphate levels due to impaired kidney reabsorption. Female heterozygotes exhibit milder symptoms.	NA	ClinVar	APF	125063
NP_002706	NP_062284	NP_502247	Y127C	Y127*	Likely pathogenic	phenotypic	rs1580637688	13995869	PPP2CA	Ppp2ca	NEURODEVELOPMENTAL DISORDER AND LANGUAGE DELAY WITH OR WITHOUT STRUCTURAL BRAIN ABNORMALITIES	Homozygous null embryos die before gastrulation and exhibit widespread degeneration. Mesoderm is not formed.	NA	ClinVar	APF	93573
NP_002863	NP_033034	NP_500362	N92T	N92S	Pathogenic	phenotypic	55325rs-?	2789	RAC2	Rac2	IMMUNODEFICIENCY 73B WITH DEFECTIVE NEUTROPHIL CHEMOTAXIS AND LYMPHOPENIA	CD8 response - decreased, CTL killing - decreased, CTL killing dominant epitope - decreased, FACS B:T cells - increased, FACS B220 MFI - decreased, FACS CD4:CD8 - decreased, FACS CD4+ T cells - decreased, FACS CD4+ T cells in CD3+ T cells - decreased, FACS CD44+ CD4 MFI - increased, FACS CD44+ CD8 MFI - increased, FACS CD44+ CD8 T cells - increased, FACS CD44+ T cells - increased, FACS CD8+ T cel…	NA	ClinVar	Mutagenetix	201851
NP_002863	NP_033034	NP_500363	N92T	N92S	Pathogenic	phenotypic	55325rs-?	2789	RAC2	Rac2	IMMUNODEFICIENCY 73B WITH DEFECTIVE NEUTROPHIL CHEMOTAXIS AND LYMPHOPENIA	CD8 response - decreased, CTL killing - decreased, CTL killing dominant epitope - decreased, FACS B:T cells - increased, FACS B220 MFI - decreased, FACS CD4:CD8 - decreased, FACS CD4+ T cells - decreased, FACS CD4+ T cells in CD3+ T cells - decreased, FACS CD44+ CD4 MFI - increased, FACS CD44+ CD8 MFI - increased, FACS CD44+ CD8 T cells - increased, FACS CD44+ T cells - increased, FACS CD8+ T cel…	NA	ClinVar	Mutagenetix	201850
NP_001026	NP_076357	NP_001343809	C4957S	C4956Y	Likely pathogenic	phenotypic	rs758500988	14150949	RYR2	Ryr2	not provided	Mice homozygous for a null mutation display embryonic lethality during organogenesis and abnormal cardiomyocyte morphology. Mice homozygous for a phosphorylation defective allele display decreased susceptibility to myocardial infarction-induced heart failure.	1e-05	ClinVar	APF	161106
NP_001026	NP_076357	NP_001343814	C4957S	C4956Y	Likely pathogenic	phenotypic	rs758500988	14150949	RYR2	Ryr2	not provided	Mice homozygous for a null mutation display embryonic lethality during organogenesis and abnormal cardiomyocyte morphology. Mice homozygous for a phosphorylation defective allele display decreased susceptibility to myocardial infarction-induced heart failure.	1e-05	ClinVar	APF	161105
NP_001026	NP_076357	NP_001343812	C4957S	C4956Y	Likely pathogenic	phenotypic	rs758500988	14150949	RYR2	Ryr2	not provided	Mice homozygous for a null mutation display embryonic lethality during organogenesis and abnormal cardiomyocyte morphology. Mice homozygous for a phosphorylation defective allele display decreased susceptibility to myocardial infarction-induced heart failure.	1e-05	ClinVar	APF	161102
NP_001026	NP_076357	NP_001343808	C4957S	C4956Y	Likely pathogenic	phenotypic	rs758500988	14150949	RYR2	Ryr2	not provided	Mice homozygous for a null mutation display embryonic lethality during organogenesis and abnormal cardiomyocyte morphology. Mice homozygous for a phosphorylation defective allele display decreased susceptibility to myocardial infarction-induced heart failure.	1e-05	ClinVar	APF	161092
NP_001026	NP_076357	NP_001343815	C4957S	C4956Y	Likely pathogenic	phenotypic	rs758500988	14150949	RYR2	Ryr2	not provided	Mice homozygous for a null mutation display embryonic lethality during organogenesis and abnormal cardiomyocyte morphology. Mice homozygous for a phosphorylation defective allele display decreased susceptibility to myocardial infarction-induced heart failure.	1e-05	ClinVar	APF	161095
NP_001026	NP_076357	NP_001343811	C4957S	C4956Y	Likely pathogenic	phenotypic	rs758500988	14150949	RYR2	Ryr2	not provided	Mice homozygous for a null mutation display embryonic lethality during organogenesis and abnormal cardiomyocyte morphology. Mice homozygous for a phosphorylation defective allele display decreased susceptibility to myocardial infarction-induced heart failure.	1e-05	ClinVar	APF	161097
NP_001026	NP_076357	NP_001343817	C4957S	C4956Y	Likely pathogenic	phenotypic	rs758500988	14150949	RYR2	Ryr2	not provided	Mice homozygous for a null mutation display embryonic lethality during organogenesis and abnormal cardiomyocyte morphology. Mice homozygous for a phosphorylation defective allele display decreased susceptibility to myocardial infarction-induced heart failure.	1e-05	ClinVar	APF	161104
NP_001026	NP_076357	NP_001343819	C4957S	C4956Y	Likely pathogenic	phenotypic	rs758500988	14150949	RYR2	Ryr2	not provided	Mice homozygous for a null mutation display embryonic lethality during organogenesis and abnormal cardiomyocyte morphology. Mice homozygous for a phosphorylation defective allele display decreased susceptibility to myocardial infarction-induced heart failure.	1e-05	ClinVar	APF	161094
NP_001026	NP_076357	NP_001343696	C4957S	C4956Y	Likely pathogenic	phenotypic	rs758500988	14150949	RYR2	Ryr2	not provided	Mice homozygous for a null mutation display embryonic lethality during organogenesis and abnormal cardiomyocyte morphology. Mice homozygous for a phosphorylation defective allele display decreased susceptibility to myocardial infarction-induced heart failure.	1e-05	ClinVar	APF	161096
NP_001026	NP_076357	NP_001343810	C4957S	C4956Y	Likely pathogenic	phenotypic	rs758500988	14150949	RYR2	Ryr2	not provided	Mice homozygous for a null mutation display embryonic lethality during organogenesis and abnormal cardiomyocyte morphology. Mice homozygous for a phosphorylation defective allele display decreased susceptibility to myocardial infarction-induced heart failure.	1e-05	ClinVar	APF	161100
NP_001026	NP_076357	NP_001343689	C4957S	C4956Y	Likely pathogenic	phenotypic	rs758500988	14150949	RYR2	Ryr2	not provided	Mice homozygous for a null mutation display embryonic lethality during organogenesis and abnormal cardiomyocyte morphology. Mice homozygous for a phosphorylation defective allele display decreased susceptibility to myocardial infarction-induced heart failure.	1e-05	ClinVar	APF	161099
NP_001026	NP_076357	NP_001343818	C4957S	C4956Y	Likely pathogenic	phenotypic	rs758500988	14150949	RYR2	Ryr2	not provided	Mice homozygous for a null mutation display embryonic lethality during organogenesis and abnormal cardiomyocyte morphology. Mice homozygous for a phosphorylation defective allele display decreased susceptibility to myocardial infarction-induced heart failure.	1e-05	ClinVar	APF	161093
NP_001026	NP_076357	NP_001343695	C4957S	C4956Y	Likely pathogenic	phenotypic	rs758500988	14150949	RYR2	Ryr2	not provided	Mice homozygous for a null mutation display embryonic lethality during organogenesis and abnormal cardiomyocyte morphology. Mice homozygous for a phosphorylation defective allele display decreased susceptibility to myocardial infarction-induced heart failure.	1e-05	ClinVar	APF	161107
NP_001026	NP_076357	NP_001343813	C4957S	C4956Y	Likely pathogenic	phenotypic	rs758500988	14150949	RYR2	Ryr2	not provided	Mice homozygous for a null mutation display embryonic lethality during organogenesis and abnormal cardiomyocyte morphology. Mice homozygous for a phosphorylation defective allele display decreased susceptibility to myocardial infarction-induced heart failure.	1e-05	ClinVar	APF	161101
NP_001026	NP_076357	NP_001343816	C4957S	C4956Y	Likely pathogenic	phenotypic	rs758500988	14150949	RYR2	Ryr2	not provided	Mice homozygous for a null mutation display embryonic lethality during organogenesis and abnormal cardiomyocyte morphology. Mice homozygous for a phosphorylation defective allele display decreased susceptibility to myocardial infarction-induced heart failure.	1e-05	ClinVar	APF	161098
NP_001026	NP_076357	NP_001343688	C4957S	C4956Y	Likely pathogenic	phenotypic	rs758500988	14150949	RYR2	Ryr2	not provided	Mice homozygous for a null mutation display embryonic lethality during organogenesis and abnormal cardiomyocyte morphology. Mice homozygous for a phosphorylation defective allele display decreased susceptibility to myocardial infarction-induced heart failure.	1e-05	ClinVar	APF	161103
NP_068587	NP_071308	NP_502539	D48G	D48G	Pathogenic	phenotypic	rs886039768	16134691	SLC5A7	Slc5a7	Myasthenic syndrome, congenital, 20, presynaptic	Homozygous null mice display neonatal lethality with respiratory failure, hyporesponsiveness to touch, inability to sustain acetylcholine release, and abnormal neuromuscular junction morphology.	NA	ClinVar	APF	208856
NP_068587	XP_006524837	NP_502539	D48G	D48G	Pathogenic	phenotypic	rs886039768	16134691	SLC5A7	Slc5a7	Myasthenic syndrome, congenital, 20, presynaptic	Homozygous null mice display neonatal lethality with respiratory failure, hyporesponsiveness to touch, inability to sustain acetylcholine release, and abnormal neuromuscular junction morphology.	NA	ClinVar	APF	208855
NP_068587	XP_006524838	NP_502539	D48G	D48G	Pathogenic	phenotypic	rs886039768	16134691	SLC5A7	Slc5a7	Myasthenic syndrome, congenital, 20, presynaptic	Homozygous null mice display neonatal lethality with respiratory failure, hyporesponsiveness to touch, inability to sustain acetylcholine release, and abnormal neuromuscular junction morphology.	NA	ClinVar	APF	208857
NP_000343	NP_035640		D853N	D860E	Pathogenic	phenotypic	61011rs-?	14145550	ABCC8	Abcc8	Hyperinsulinemic hypoglycemia, familial, 1	Homozygotes for targeted null mutations exhibit a transient neonatal hypoglycemia and a late-developing glucose intolerance.	NA	ClinVar	APF	86442
NP_005673	NP_001185823		C91S	C91S	Pathogenic	phenotypic	rs121908465	5230308	ADGRG1	Gpr56	Polymicrogyria, bilateral frontoparietal;not provided	Mice homozygous for a null allele exhibit neuronal ectopias in the frontoparietal cortex due to disruptions in the pial basement membrane.	NA	ClinVar	APF	23923
NP_005673	NP_061370		C91S	C91S	Pathogenic	phenotypic	rs121908465	5230308	ADGRG1	Gpr56	Polymicrogyria, bilateral frontoparietal;not provided	Mice homozygous for a null allele exhibit neuronal ectopias in the frontoparietal cortex due to disruptions in the pial basement membrane.	NA	ClinVar	APF	23915
NP_005673	XP_006530755		C91S	C91S	Pathogenic	phenotypic	rs121908465	5230308	ADGRG1	Gpr56	Polymicrogyria, bilateral frontoparietal;not provided	Mice homozygous for a null allele exhibit neuronal ectopias in the frontoparietal cortex due to disruptions in the pial basement membrane.	NA	ClinVar	APF	23918
NP_005673	XP_006530756		C91S	C91S	Pathogenic	phenotypic	rs121908465	5230308	ADGRG1	Gpr56	Polymicrogyria, bilateral frontoparietal;not provided	Mice homozygous for a null allele exhibit neuronal ectopias in the frontoparietal cortex due to disruptions in the pial basement membrane.	NA	ClinVar	APF	23921
NP_005673	XP_006530757		C91S	C91S	Pathogenic	phenotypic	rs121908465	5230308	ADGRG1	Gpr56	Polymicrogyria, bilateral frontoparietal;not provided	Mice homozygous for a null allele exhibit neuronal ectopias in the frontoparietal cortex due to disruptions in the pial basement membrane.	NA	ClinVar	APF	23924
NP_005673	XP_006530758		C91S	C91S	Pathogenic	phenotypic	rs121908465	5230308	ADGRG1	Gpr56	Polymicrogyria, bilateral frontoparietal;not provided	Mice homozygous for a null allele exhibit neuronal ectopias in the frontoparietal cortex due to disruptions in the pial basement membrane.	NA	ClinVar	APF	23917
NP_005673	XP_006530759		C91S	C91S	Pathogenic	phenotypic	rs121908465	5230308	ADGRG1	Gpr56	Polymicrogyria, bilateral frontoparietal;not provided	Mice homozygous for a null allele exhibit neuronal ectopias in the frontoparietal cortex due to disruptions in the pial basement membrane.	NA	ClinVar	APF	23913
NP_005673	XP_006530760		C91S	C91S	Pathogenic	phenotypic	rs121908465	5230308	ADGRG1	Gpr56	Polymicrogyria, bilateral frontoparietal;not provided	Mice homozygous for a null allele exhibit neuronal ectopias in the frontoparietal cortex due to disruptions in the pial basement membrane.	NA	ClinVar	APF	23914
NP_065712	NP_033775		V57M	V57M	Likely pathogenic	phenotypic	rs786205474	14010048	AICDA	Aicda	not provided	Homozygous mutation of this gene results in elevated IgM levels and impairment of B cell class switching.	NA	ClinVar	APF	24889
NP_000469	NP_001274101		A485V	A485V	Likely pathogenic	phenotypic	rs886044912	16253482	ALPL	Alpl	Low alkaline phosphatase	Homozygotes for targeted null mutations exhibit hypophosphatemia, growth impairment, elevated pyridoxal 5'-phosphate levels, seizures, poorly mineralized bone and teeth, and preweaning lethality.	1e-05	ClinVar	APF	64171
NP_000469	NP_031457		A485V	A485V	Likely pathogenic	phenotypic	rs886044912	16253482	ALPL	Alpl	Low alkaline phosphatase	Homozygotes for targeted null mutations exhibit hypophosphatemia, growth impairment, elevated pyridoxal 5'-phosphate levels, seizures, poorly mineralized bone and teeth, and preweaning lethality.	1e-05	ClinVar	APF	64173
NP_000469	XP_006538560		A485V	A485V	Likely pathogenic	phenotypic	rs886044912	16253482	ALPL	Alpl	Low alkaline phosphatase	Homozygotes for targeted null mutations exhibit hypophosphatemia, growth impairment, elevated pyridoxal 5'-phosphate levels, seizures, poorly mineralized bone and teeth, and preweaning lethality.	1e-05	ClinVar	APF	64177
NP_000469	XP_006538561		A485V	A485V	Likely pathogenic	phenotypic	rs886044912	16253482	ALPL	Alpl	Low alkaline phosphatase	Homozygotes for targeted null mutations exhibit hypophosphatemia, growth impairment, elevated pyridoxal 5'-phosphate levels, seizures, poorly mineralized bone and teeth, and preweaning lethality.	1e-05	ClinVar	APF	64175
NP_000469	XP_006538563		A485V	A485V	Likely pathogenic	phenotypic	rs886044912	16253482	ALPL	Alpl	Low alkaline phosphatase	Homozygotes for targeted null mutations exhibit hypophosphatemia, growth impairment, elevated pyridoxal 5'-phosphate levels, seizures, poorly mineralized bone and teeth, and preweaning lethality.	1e-05	ClinVar	APF	64174
NP_000469	XP_017175413		A485V	A485V	Likely pathogenic	phenotypic	rs886044912	16253482	ALPL	Alpl	Low alkaline phosphatase	Homozygotes for targeted null mutations exhibit hypophosphatemia, growth impairment, elevated pyridoxal 5'-phosphate levels, seizures, poorly mineralized bone and teeth, and preweaning lethality.	1e-05	ClinVar	APF	64172
NP_000483	NP_066388		Y563D	Y563N	Pathogenic	phenotypic	rs121909006	16287085	CFTR	Cftr	Cystic fibrosis	Homozygotes for targeted null mutations exhibit high mortality associated with intestinal obstruction, and altered mucous and serous glands. Mutants, like humans with cystic fibrosis, also exhibit defective epithelial chloride transport.	NA	ClinVar	APF	18974
NP_000483	NP_066388		Y563N	Y563N	Pathogenic	phenotypic	rs121909006	16287085	CFTR	Cftr	Cystic fibrosis	Homozygotes for targeted null mutations exhibit high mortality associated with intestinal obstruction, and altered mucous and serous glands. Mutants, like humans with cystic fibrosis, also exhibit defective epithelial chloride transport.	1e-05	ClinVar	APF	18974
NP_067628	NP_064334		C102G	C102Y	Pathogenic	phenotypic	rs121917822	5235327	CHST6	Chst5	Macular corneal dystrophy Type I	Homozygous mutation of this gene results in thinner corneas that show abnormally close collagen fibrillar packing.	1e-05	ClinVar	APF	70967
NP_061764	NP_036130		M1T	M1K	Likely pathogenic	phenotypic	rs1554448874	1767180	CLN8	Cln8	Ceroid lipofuscinosis neuronal 8	Homozygous mutants exhibit late-onset progressive motor neuron degeneration and retinal photoreceptor degeneration. Mutants accumulate proteolipid in neuronal cytoplasm, have hindlimb weakness and ataxia, and die at 9-14 months of age.	NA	ClinVar	APF	1241
NP_061764	XP_006508869		M1T	M1K	Likely pathogenic	phenotypic	rs1554448874	1767180	CLN8	Cln8	Ceroid lipofuscinosis neuronal 8	Homozygous mutants exhibit late-onset progressive motor neuron degeneration and retinal photoreceptor degeneration. Mutants accumulate proteolipid in neuronal cytoplasm, have hindlimb weakness and ataxia, and die at 9-14 months of age.	NA	ClinVar	APF	1242
NP_061764	XP_006508870		M1T	M1K	Likely pathogenic	phenotypic	rs1554448874	1767180	CLN8	Cln8	Ceroid lipofuscinosis neuronal 8	Homozygous mutants exhibit late-onset progressive motor neuron degeneration and retinal photoreceptor degeneration. Mutants accumulate proteolipid in neuronal cytoplasm, have hindlimb weakness and ataxia, and die at 9-14 months of age.	NA	ClinVar	APF	1240
NP_061947	NP_062327		C390Y	C391R	Pathogenic	phenotypic	rs796065346	5236562	DLL4	Dll4	Adams-Oliver syndrome;Adams-Oliver syndrome 6	Homozygous null mice display embryonic lethality, absent vascular remodeling, small hearts, and embryonic growth retardation. Heterozygous null mice display background dependent partial or complete embryonic lethality, impaired vascular remodeling, and embryonic growth retardation.	NA	ClinVar	APF	60265
NP_061947	NP_062327		C390R	C391R	Pathogenic	phenotypic	rs796065347	5236562	DLL4	Dll4	Adams-Oliver syndrome;Adams-Oliver syndrome 6	Homozygous null mice display embryonic lethality, absent vascular remodeling, small hearts, and embryonic growth retardation. Heterozygous null mice display background dependent partial or complete embryonic lethality, impaired vascular remodeling, and embryonic growth retardation.	NA	ClinVar	APF	60265
NP_004398	NP_058059		M1V	M1I	Pathogenic	phenotypic	rs104893834	5181751	DMP1	Dmp1	Autosomal recessive hypophosphatemic vitamin D refractory rickets;not provided	Homozygous null mice do not exhibit an overt phenotype. Skeletal development is largely normal showing only modest increases in the size of the hypertrophic chondrocyte zones and the diameter of long bones.	1e-05	ClinVar	APF	45305
NP_000126	NP_058621		L358R	L354Q	Pathogenic	phenotypic	41766rs-?	16212359	FANCA	Fanca,gm20388	Fanconi anemia, complementation group A	Mutants show variably: growth retardation, microphthalmia, craniofacial malformations and hematological changes, depending on allele and strain background. Both sexes show hypogonadism, including diminished primordial germ cells and impaired fertility.,NO_PHENOTYPE	NA	ClinVar	APF	42594
NP_006320	NP_035942		V60L	V60A	Pathogenic	phenotypic	rs121434299	1798704	FBLN5	Fbln5	Age-related macular degeneration 3	Homozygous inactivation of this locus impairs elastic fiber development. Mutant mice exhibit loose skin, lung abnormalities leading to emphysema, and cardiovascular defects affecting the aorta.	1e-05	ClinVar	APF	5739
NP_000142	NP_032087		R83C	R83L	Pathogenic	phenotypic	rs1801175	1798709	G6PC	G6pc	Glycogen storage disease type 1A;Glycogen storage disease, type I;Hypoglycemia;Short stature;not provided	Mice homozygous for disruptions in this gene tend to die within a couple of weeks of weaning. Blood chemistry and glucose metabolism are abnormal as isglycogen storage.	0.00057	ClinVar	APF	65720
NP_003630	NP_001154895		L153R	L153P	Pathogenic	phenotypic	rs137853328	263	IKBKG	Ikbkg	Hypohidrotic ectodermal dysplasia with immune deficiency	immune system, MCMV susceptibility, T-dependent humoral response defect- decreased antibody response to rSFV, TLR signaling defect: TNF production by macrophages	NA	ClinVar	Mutagenetix	74982
NP_006112	NP_032499		I479F	I487V	Pathogenic	phenotypic	rs61218439	15066760	KRT1	Krt1	Ichthyosis, cyclic, with epidermolytic hyperkeratosis;not provided	Mice heterozygous for a dominant mutation exhibit significant blistering and skin erosions at birth and develop severe hyperkeratosis as adults. Mice homozygous for the dominant mutation also exhibit blistering, and die before weaning age.	NA	ClinVar	APF	1818
NP_000521	NP_001302428		R98P	R98C	Pathogenic	phenotypic	rs121913589	2561	MPZ	Mpz	Charcot-Marie-Tooth disease, demyelinating, type 1b;Charcot-Marie-Tooth disease, type I	behavior/neurological	NA	ClinVar	Mutagenetix	71669
NP_000521	NP_001302428		R98C	R98C	Pathogenic	phenotypic	rs121913590	2561	MPZ	Mpz	Charcot-Marie-Tooth disease, demyelinating, type 1b;Charcot-Marie-Tooth disease, type I;not provided	behavior/neurological	NA	ClinVar	Mutagenetix	71669
NP_000266	NP_068679		N489D	N484K	Pathogenic	phenotypic	rs121918170	5976279	OCA2	Oca2	Skin/hair/eye pigmentation, variation in, 1;Tyrosinase-positive oculocutaneous albinism;Tyrosinase-positive oculocutaneous albinism;not provided	Mutations generally result in varying degrees of coat and eye pigment dilution. Specific alleles produce cleft palate, reproductive, endocrine or neurological disorders, and/or lethality.	0.00035	ClinVar	APF	30847
NP_000266	XP_006540762		N489D	N484K	Pathogenic	phenotypic	rs121918170	5976279	OCA2	Oca2	Skin/hair/eye pigmentation, variation in, 1;Tyrosinase-positive oculocutaneous albinism;Tyrosinase-positive oculocutaneous albinism;not provided	Mutations generally result in varying degrees of coat and eye pigment dilution. Specific alleles produce cleft palate, reproductive, endocrine or neurological disorders, and/or lethality.	0.00035	ClinVar	APF	30845
NP_000439	NP_033045		R699W	R696W	Likely pathogenic	phenotypic	rs199474676	4137	RAG1	Rag1	Severe immunodeficiency, autosomal recessive, T-cell negative, B-cell negative, NK cell-positive;not provided	FACS B cells - decreased, FACS CD44+ CD8 MFI - increased, FACS CD44+ CD8 T cells - increased, FACS CD44+ T cells - increased, FACS CD44+ T MFI - increased, FACS central memory CD8 T cells in CD8 T cells - increased, FACS naive CD8 T cells in CD8 T cells - decreased	1e-05	ClinVar	Mutagenetix	20050
NP_001317189	XP_006520719		W937C	W935L	Likely pathogenic	phenotypic	rs1555225835	105	SCN8A	Scn8a	Intellectual disability;Cerebellar ataxia	behavior/neurological	NA	ClinVar	Mutagenetix	18676
NP_000479	NP_543120		I386T	I387S	Likely pathogenic	phenotypic	82690rs-?	16179454	SERPINC1	Serpinc1	Antithrombin III deficiency	Homozygotes for a targeted null mutation exhibit extensive subcutaneous hemorrhage, fibrin deposits in the myocardium and liver, and lethality by embryonic day 16.5. Heterozygotes challenged with lipopolysaccharide show increased fibrin deposits.	NA	ClinVar	APF	88872
NP_000479	XP_006496689		I386T	I387S	Likely pathogenic	phenotypic	82690rs-?	16179454	SERPINC1	Serpinc1	Antithrombin III deficiency	Homozygotes for a targeted null mutation exhibit extensive subcutaneous hemorrhage, fibrin deposits in the myocardium and liver, and lethality by embryonic day 16.5. Heterozygotes challenged with lipopolysaccharide show increased fibrin deposits.	NA	ClinVar	APF	88871
NP_005893	NP_058049		R279K	R279Q	Pathogenic	phenotypic	rs387906852	10122009	SMAD3	Smad3	Loeys-Dietz syndrome 3	Homozygotes for targeted mutations exhibit reduced mucosal immunity, chronic intestinal inflammation (sometimes with colonic adenocarcinoma), forelimb malformation, reduced mineralization of enamel, impaired growth of ovarian follicles, and develop osteoarthritis.	NA	ClinVar	APF	31521
NP_000537	NP_001120705		V172F	V169A	Likely pathogenic	phenotypic	rs1131691043	16053297	TP53	Trp53	Hereditary cancer-predisposing syndrome	Mutations in this locus affect cell-cycle regulation and apoptosis. Null homozygotes show high, early-onset tumor incidence; some have persistent hyaloid vasculature and cataracts. Truncated or temperature-sensitive alleles cause early aging phenotypes.	NA	ClinVar	APF	3315
NP_001119590	NP_001120705		H140D	H176N	Likely pathogenic	phenotypic	rs587780070	9137004	TP53	Trp53	Acute myeloid leukemia;Adenocarcinoma of stomach;Carcinoma of esophagus;Carcinoma of gallbladder;Glioblastoma;Hepatocellular carcinoma;Lung adenocarcinoma;Malignant melanoma of skin;Malignant neoplasm of body of uterus;Neoplasm of brain;Neoplasm of the br	Mutations in this locus affect cell-cycle regulation and apoptosis. Null homozygotes show high, early-onset tumor incidence; some have persistent hyaloid vasculature and cataracts. Truncated or temperature-sensitive alleles cause early aging phenotypes.	NA	ClinVar	APF	56132
NP_000537	NP_035770		V172F	V169A	Likely pathogenic	phenotypic	rs1131691043	16053297	TP53	Trp53	Hereditary cancer-predisposing syndrome	Mutations in this locus affect cell-cycle regulation and apoptosis. Null homozygotes show high, early-onset tumor incidence; some have persistent hyaloid vasculature and cataracts. Truncated or temperature-sensitive alleles cause early aging phenotypes.	NA	ClinVar	APF	3317
NP_001119590	NP_035770		H140D	H176N	Likely pathogenic	phenotypic	rs587780070	9137004	TP53	Trp53	Acute myeloid leukemia;Adenocarcinoma of stomach;Carcinoma of esophagus;Carcinoma of gallbladder;Glioblastoma;Hepatocellular carcinoma;Lung adenocarcinoma;Malignant melanoma of skin;Malignant neoplasm of body of uterus;Neoplasm of brain;Neoplasm of the br	Mutations in this locus affect cell-cycle regulation and apoptosis. Null homozygotes show high, early-onset tumor incidence; some have persistent hyaloid vasculature and cataracts. Truncated or temperature-sensitive alleles cause early aging phenotypes.	NA	ClinVar	APF	56134
NP_000537	XP_006533220		V172F	V169A	Likely pathogenic	phenotypic	rs1131691043	16053297	TP53	Trp53	Hereditary cancer-predisposing syndrome	Mutations in this locus affect cell-cycle regulation and apoptosis. Null homozygotes show high, early-onset tumor incidence; some have persistent hyaloid vasculature and cataracts. Truncated or temperature-sensitive alleles cause early aging phenotypes.	NA	ClinVar	APF	3316
NP_001119590	XP_006533220		H140D	H176N	Likely pathogenic	phenotypic	rs587780070	9137004	TP53	Trp53	Acute myeloid leukemia;Adenocarcinoma of stomach;Carcinoma of esophagus;Carcinoma of gallbladder;Glioblastoma;Hepatocellular carcinoma;Lung adenocarcinoma;Malignant melanoma of skin;Malignant neoplasm of body of uterus;Neoplasm of brain;Neoplasm of the br	Mutations in this locus affect cell-cycle regulation and apoptosis. Null homozygotes show high, early-onset tumor incidence; some have persistent hyaloid vasculature and cataracts. Truncated or temperature-sensitive alleles cause early aging phenotypes.	NA	ClinVar	APF	56133
NP_003713	NP_001120731		R319C	R319C	Pathogenic	phenotypic	rs121908839	14130569	TP63	Trp63	Split-hand/foot malformation 4	Homozygotes for null mutations lack hair follicles, teeth, eyelids, and all squamus epithelia and derivatives including mammary, lacrymal, salivary, and prostate glands. Mutants have missing or truncated limbs, small genitalia, and die perinatally.	NA	ClinVar	APF	58885
NP_003713	NP_001120732		R319C	R319C	Pathogenic	phenotypic	rs121908839	14130569	TP63	Trp63	Split-hand/foot malformation 4	Homozygotes for null mutations lack hair follicles, teeth, eyelids, and all squamus epithelia and derivatives including mammary, lacrymal, salivary, and prostate glands. Mutants have missing or truncated limbs, small genitalia, and die perinatally.	NA	ClinVar	APF	58887
NP_003713	NP_001120733		R319C	R319C	Pathogenic	phenotypic	rs121908839	14130569	TP63	Trp63	Split-hand/foot malformation 4	Homozygotes for null mutations lack hair follicles, teeth, eyelids, and all squamus epithelia and derivatives including mammary, lacrymal, salivary, and prostate glands. Mutants have missing or truncated limbs, small genitalia, and die perinatally.	NA	ClinVar	APF	58888
NP_000382	NP_034036		P202L	P201Q	Likely pathogenic	phenotypic	rs121908205	16269575	TPP1	Tpp1	Ceroid lipofuscinosis neuronal 2	Mice homozygous for targeted mutations exhibit progressive motor defects, reduced lifespan, and respiratory difficulty. One mutation also shows extensive neuronal degeneration and an accumulation of lysosomal storage material. Mice homozygous for a different allele exhibit prenatal lethality.	NA	ClinVar	APF	73677
NP_067638	NP_071300		V620I	V620A	Pathogenic	phenotypic	rs121912633	1764194	TRPV4	Trpv4	Brachyrachia (short spine dysplasia);Charcot-Marie-Tooth disease type 2C;Neuromuscular Diseases;Skeletal dysplasia;Skeletal dysplasia;not provided	Null mutations of this locus have been associated with reduced responsiveness to pressure sensations and abnormal osmotic regulation.	0	ClinVar	APF	70926
NP_067638	XP_006530495		V620I	V620A	Pathogenic	phenotypic	rs121912633	1764194	TRPV4	Trpv4	Brachyrachia (short spine dysplasia);Charcot-Marie-Tooth disease type 2C;Neuromuscular Diseases;Skeletal dysplasia;Skeletal dysplasia;not provided	Null mutations of this locus have been associated with reduced responsiveness to pressure sensations and abnormal osmotic regulation.	0	ClinVar	APF	70925
