# Supplementary material for: ConVarT: a search engine for matching human genetic variants with variants from non-human species
Source: Nucleic Acids Res. 2021 Oct 28;50(D1):D1172–8. doi: 10.1093/nar/gkab939 (PMC8728286; doi:10.1093/nar/gkab939)
Supplement: gkab939_Supplemental_Files [file gkab939_supplemental_files.zip › Table S14.xls]

## Sheet: human_pat_mouse_unk_orthovar_14
Human_Protein_ID	Mouse_Protein_ID	C_elegans_Protein_ID	Human_Variation	Mouse_Variation	Human_Clinical_Significance	Mouse_Significance	Human_Variant_ID	Mouse_Variant_ID	Human_Gene_name	Mouse_Gene_Name	Human_Disease	Mouse_Phenotype	Allele_Frequency	Human_Variant_Source	Mouse_Variant_Source	msa_index
NP_000007	NP_031408	NP_001294824	R206H	R206H	Pathogenic/Likely pathogenic	incidental	rs200724875	399935	ACADM	Acadm	Medium-chain acyl-coenzyme A dehydrogenase deficiency	NA	2e-05	ClinVar	Mutagenetix	172371
NP_000007	NP_031408	NP_510789	R206H	R206H	Pathogenic/Likely pathogenic	incidental	rs200724875	399935	ACADM	Acadm	Medium-chain acyl-coenzyme A dehydrogenase deficiency	NA	2e-05	ClinVar	Mutagenetix	172370
NP_000007	NP_031408	NP_495142	R206H	R206H	Pathogenic/Likely pathogenic	incidental	rs200724875	399935	ACADM	Acadm	Medium-chain acyl-coenzyme A dehydrogenase deficiency	NA	2e-05	ClinVar	Mutagenetix	172372
NP_777577	NP_659181	NP_740832	D236N	D236E	Likely pathogenic	incidental	rs752104014	488954	ACSF3	Acsf3	not provided	NA	1e-05	ClinVar	Mutagenetix	289905
NP_777577	NP_659181	NP_740831	D236N	D236E	Likely pathogenic	incidental	rs752104014	488954	ACSF3	Acsf3	not provided	NA	1e-05	ClinVar	Mutagenetix	289904
NP_777577	NP_659181	NP_503845	D236N	D236E	Likely pathogenic	incidental	rs752104014	488954	ACSF3	Acsf3	not provided	NA	1e-05	ClinVar	Mutagenetix	289903
NP_777577	NP_659181	NP_494848	D236N	D236E	Likely pathogenic	incidental	rs752104014	488954	ACSF3	Acsf3	not provided	NA	1e-05	ClinVar	Mutagenetix	289902
NP_001094	NP_150371	NP_506128	M228T	M228K	Likely pathogenic	incidental	rs786205144	234036	ACTN2	Actn2	Cardiovascular phenotype;Dilated cardiomyopathy 1AA	NA	NA	ClinVar	Mutagenetix	33758
NP_001094	NP_150371	NP_001256424	M228T	M228K	Likely pathogenic	incidental	rs786205144	234036	ACTN2	Actn2	Cardiovascular phenotype;Dilated cardiomyopathy 1AA	NA	NA	ClinVar	Mutagenetix	33757
NP_001094	NP_150371	NP_499140	M228T	M228K	Likely pathogenic	incidental	rs786205144	234036	ACTN2	Actn2	Cardiovascular phenotype;Dilated cardiomyopathy 1AA	NA	NA	ClinVar	Mutagenetix	33755
NP_001094	NP_150371	NP_506127	M228T	M228K	Likely pathogenic	incidental	rs786205144	234036	ACTN2	Actn2	Cardiovascular phenotype;Dilated cardiomyopathy 1AA	NA	NA	ClinVar	Mutagenetix	33759
NP_001094	NP_150371	NP_001256423	M228T	M228K	Likely pathogenic	incidental	rs786205144	234036	ACTN2	Actn2	Cardiovascular phenotype;Dilated cardiomyopathy 1AA	NA	NA	ClinVar	Mutagenetix	33756
NP_000021	NP_057911	NP_495885	G109V	G131R	Pathogenic	incidental	rs180177199	168263	AGXT	Agxt	Primary hyperoxaluria, type I	NA	NA	ClinVar	Mutagenetix	337454
NP_000021	NP_057911	NP_495885	V8L	V30A	Pathogenic	incidental	rs796052057	531650	AGXT	Agxt	Primary hyperoxaluria, type I	NA	0	ClinVar	Mutagenetix	337454
NP_002851	NP_705782	NP_510133	R749Q	R747Q	Pathogenic	incidental	rs748925635	432144	ALDH18A1	Aldh18a1	Cutis laxa, autosomal recessive IIIA|not provided	NA	NA	ClinVar	Mutagenetix	220408
NP_002851	NP_705782	NP_510132	R749Q	R747Q	Pathogenic	incidental	rs748925635	432144	ALDH18A1	Aldh18a1	Cutis laxa, autosomal recessive IIIA|not provided	NA	NA	ClinVar	Mutagenetix	220409
NP_733844	NP_780647	NP_001040782	S352L	S351*	Pathogenic	incidental	rs137852937	555514	ALDH4A1	Aldh4a1	Deficiency of pyrroline-5-carboxylate reductase	NA	NA	ClinVar	Mutagenetix	234900
NP_733844	NP_780647	NP_493946	S352L	S351*	Pathogenic	incidental	rs137852937	555514	ALDH4A1	Aldh4a1	Deficiency of pyrroline-5-carboxylate reductase	NA	NA	ClinVar	Mutagenetix	234901
NP_733844	NP_780647	NP_001022212	S352L	S351*	Pathogenic	incidental	rs137852937	555514	ALDH4A1	Aldh4a1	Deficiency of pyrroline-5-carboxylate reductase	NA	NA	ClinVar	Mutagenetix	234898
NP_733844	NP_780647	NP_871951	S352L	S351*	Pathogenic	incidental	rs137852937	555514	ALDH4A1	Aldh4a1	Deficiency of pyrroline-5-carboxylate reductase	NA	NA	ClinVar	Mutagenetix	234899
NP_037471	NP_001074733	NP_495685	A84T	A84V	Likely pathogenic	incidental	rs762643273	240940	ALG6	Alg6	Congenital disorder of glycosylation type 1C	NA	1e-05	ClinVar	Mutagenetix	8368
NP_000476	NP_033828	NP_491663	D65V	D65G	Pathogenic	incidental	rs104894506	272317	APRT	Aprt	Adenine phosphoribosyltransferase deficiency	NA	NA	ClinVar	Mutagenetix	313836
NP_000478	NP_033843	NP_505102	L137P	L134Q	Pathogenic	incidental	rs121434215	94082	ARSA	Arsa	Metachromatic leukodystrophy, adult type	NA	NA	ClinVar	Mutagenetix	104449
NP_000478	NP_033843	NP_505102	T410I	T407I	Pathogenic	incidental	rs28940895	216398	ARSA	Arsa	Metachromatic leukodystrophy, adult type	NA	0	ClinVar	Mutagenetix	104449
NP_000037	NP_033842	NP_001041232	L321P	L322Q	Pathogenic	incidental	rs1554079320	213736	ARSB	Arsb	Mucopolysaccharidosis type VI	NA	NA	ClinVar	Mutagenetix	363518
NP_000037	NP_033842	NP_001041231	L321P	L322Q	Pathogenic	incidental	rs1554079320	213736	ARSB	Arsb	Mucopolysaccharidosis type VI	NA	NA	ClinVar	Mutagenetix	363519
NP_056999	NP_848743	NP_001293948	S398Y	S398P	Likely pathogenic	incidental	rs864622083	400843	ATL1	Atl1	Spastic paraplegia 3	NA	NA	ClinVar	Mutagenetix	170821
NP_056999	NP_848743	NP_001023492	S398Y	S398P	Likely pathogenic	incidental	rs864622083	400843	ATL1	Atl1	Spastic paraplegia 3	NA	NA	ClinVar	Mutagenetix	170818
NP_056999	NP_848743	NP_001293949	S398Y	S398P	Likely pathogenic	incidental	rs864622083	400843	ATL1	Atl1	Spastic paraplegia 3	NA	NA	ClinVar	Mutagenetix	170820
NP_056999	NP_848743	NP_001294253	S398Y	S398P	Likely pathogenic	incidental	rs864622083	400843	ATL1	Atl1	Spastic paraplegia 3	NA	NA	ClinVar	Mutagenetix	170815
NP_056999	NP_848743	NP_001294252	S398Y	S398P	Likely pathogenic	incidental	rs864622083	400843	ATL1	Atl1	Spastic paraplegia 3	NA	NA	ClinVar	Mutagenetix	170816
NP_056999	NP_848743	NP_001023493	S398Y	S398P	Likely pathogenic	incidental	rs864622083	400843	ATL1	Atl1	Spastic paraplegia 3	NA	NA	ClinVar	Mutagenetix	170817
NP_056999	NP_848743	NP_001293947	S398Y	S398P	Likely pathogenic	incidental	rs864622083	400843	ATL1	Atl1	Spastic paraplegia 3	NA	NA	ClinVar	Mutagenetix	170819
NP_056999	NP_848743	NP_502809	S398Y	S398P	Likely pathogenic	incidental	rs864622083	400843	ATL1	Atl1	Spastic paraplegia 3	NA	NA	ClinVar	Mutagenetix	170822
NP_542172	NP_536693	NP_494394	R232C	R228L	Pathogenic	incidental	rs397514717	458627	B3GALT6	B3galt6	Spondyloepimetaphyseal dysplasia with joint laxity	NA	NA	ClinVar	Mutagenetix	196238
NP_009186	NP_666157	NP_499164	C214Y	C214R	Pathogenic	incidental	rs753594601	560251	B4GALT7	B4galt7	Ehlers-Danlos syndrome progeroid type	NA	3e-05	ClinVar	Mutagenetix	371361
NP_038478	NP_001001182	NP_498673	C709Y	C660Y	Pathogenic	incidental	rs1576949430	456427	BAZ2B	Baz2b	Neurodevelopmental disorder	NA	NA	ClinVar	Mutagenetix	46722
NP_114091	NP_080392	NP_501325	D174E	D174E	Pathogenic	incidental	rs767373822	379536	BBS2	Bbs2	Bardet-Biedl syndrome	NA	1e-05	ClinVar	Mutagenetix	235551
NP_004174	NP_036043	NP_501000	G15D	G15D	Pathogenic	incidental	rs766379510	355074	BEST1	Best1	not provided	NA	NA	ClinVar	Mutagenetix	333310
NP_004174	NP_036043	NP_493482	G15D	G15D	Pathogenic	incidental	rs766379510	355074	BEST1	Best1	not provided	NA	NA	ClinVar	Mutagenetix	333312
NP_004174	NP_036043	NP_501784	G15D	G15D	Pathogenic	incidental	rs766379510	355074	BEST1	Best1	not provided	NA	NA	ClinVar	Mutagenetix	333311
NP_004174	NP_036043	NP_497218	G15D	G15D	Pathogenic	incidental	rs766379510	355074	BEST1	Best1	not provided	NA	NA	ClinVar	Mutagenetix	333309
NP_004174	NP_036043	NP_500411	G15D	G15D	Pathogenic	incidental	rs766379510	355074	BEST1	Best1	not provided	NA	NA	ClinVar	Mutagenetix	333308
NP_004174	NP_036043	NP_501784	R218C	R218L	Pathogenic/Likely pathogenic	incidental	rs281865238	373595	BEST1	Best1	Bestrophinopathy, autosomal recessive;Retinitis pigmentosa 50;Vitelliform macular dystrophy type 2;Vitreoretinochoroidopathy;not provided	NA	NA	ClinVar	Mutagenetix	333311
NP_004174	NP_036043	NP_493482	R218C	R218L	Pathogenic/Likely pathogenic	incidental	rs281865238	373595	BEST1	Best1	Bestrophinopathy, autosomal recessive;Retinitis pigmentosa 50;Vitelliform macular dystrophy type 2;Vitreoretinochoroidopathy;not provided	NA	NA	ClinVar	Mutagenetix	333312
NP_004174	NP_036043	NP_500411	R218C	R218L	Pathogenic/Likely pathogenic	incidental	rs281865238	373595	BEST1	Best1	Bestrophinopathy, autosomal recessive;Retinitis pigmentosa 50;Vitelliform macular dystrophy type 2;Vitreoretinochoroidopathy;not provided	NA	NA	ClinVar	Mutagenetix	333308
NP_004174	NP_036043	NP_497218	R218C	R218L	Pathogenic/Likely pathogenic	incidental	rs281865238	373595	BEST1	Best1	Bestrophinopathy, autosomal recessive;Retinitis pigmentosa 50;Vitelliform macular dystrophy type 2;Vitreoretinochoroidopathy;not provided	NA	NA	ClinVar	Mutagenetix	333309
NP_004174	NP_036043	NP_501000	R218C	R218L	Pathogenic/Likely pathogenic	incidental	rs281865238	373595	BEST1	Best1	Bestrophinopathy, autosomal recessive;Retinitis pigmentosa 50;Vitelliform macular dystrophy type 2;Vitreoretinochoroidopathy;not provided	NA	NA	ClinVar	Mutagenetix	333310
NP_001194	NP_001264145	NP_495271	T483I	T483M	Likely pathogenic	incidental	rs1057521819	66226	BMPR1B	Bmpr1b	not provided	NA	NA	ClinVar	Mutagenetix	180521
NP_004324	NP_647455	NP_001293841	S467A	S504T	Pathogenic	incidental	rs869025606	174250	BRAF	Braf	Cardio-facio-cutaneous syndrome;not provided	NA	NA	ClinVar	Mutagenetix	104407
NP_004324	NP_647455	NP_001293843	S467A	S504T	Pathogenic	incidental	rs869025606	174250	BRAF	Braf	Cardio-facio-cutaneous syndrome;not provided	NA	NA	ClinVar	Mutagenetix	104412
NP_004324	NP_647455	NP_741430	S467A	S504T	Pathogenic	incidental	rs869025606	174250	BRAF	Braf	Cardio-facio-cutaneous syndrome;not provided	NA	NA	ClinVar	Mutagenetix	104408
NP_004324	NP_647455	NP_001293844	S467A	S504T	Pathogenic	incidental	rs869025606	174250	BRAF	Braf	Cardio-facio-cutaneous syndrome;not provided	NA	NA	ClinVar	Mutagenetix	104411
NP_004324	NP_647455	NP_001293842	S467A	S504T	Pathogenic	incidental	rs869025606	174250	BRAF	Braf	Cardio-facio-cutaneous syndrome;not provided	NA	NA	ClinVar	Mutagenetix	104409
NP_004324	NP_647455	NP_741431	S467A	S504T	Pathogenic	incidental	rs869025606	174250	BRAF	Braf	Cardio-facio-cutaneous syndrome;not provided	NA	NA	ClinVar	Mutagenetix	104410
NP_057065	XP_006525604	NP_001023298	G301E	G301E	Likely pathogenic	incidental	101208rs-?	542538	CAMK2A	Camk2a	not provided	NA	NA	ClinVar	Mutagenetix	17958
NP_057065	XP_006525604	NP_001023297	G301E	G301E	Likely pathogenic	incidental	101208rs-?	542538	CAMK2A	Camk2a	not provided	NA	NA	ClinVar	Mutagenetix	17968
NP_057065	XP_006525604	NP_001023302	G301E	G301E	Likely pathogenic	incidental	101208rs-?	542538	CAMK2A	Camk2a	not provided	NA	NA	ClinVar	Mutagenetix	17955
NP_057065	XP_006525604	NP_001122789	G301E	G301E	Likely pathogenic	incidental	101208rs-?	542538	CAMK2A	Camk2a	not provided	NA	NA	ClinVar	Mutagenetix	17960
NP_057065	XP_006525604	NP_001255481	G301E	G301E	Likely pathogenic	incidental	101208rs-?	542538	CAMK2A	Camk2a	not provided	NA	NA	ClinVar	Mutagenetix	17957
NP_057065	XP_006525604	NP_001023299	G301E	G301E	Likely pathogenic	incidental	101208rs-?	542538	CAMK2A	Camk2a	not provided	NA	NA	ClinVar	Mutagenetix	17964
NP_057065	XP_006525604	NP_001255483	G301E	G301E	Likely pathogenic	incidental	101208rs-?	542538	CAMK2A	Camk2a	not provided	NA	NA	ClinVar	Mutagenetix	17956
NP_057065	XP_006525604	NP_001023303	G301E	G301E	Likely pathogenic	incidental	101208rs-?	542538	CAMK2A	Camk2a	not provided	NA	NA	ClinVar	Mutagenetix	17953
NP_057065	XP_006525604	NP_001255482	G301E	G301E	Likely pathogenic	incidental	101208rs-?	542538	CAMK2A	Camk2a	not provided	NA	NA	ClinVar	Mutagenetix	17966
NP_057065	XP_006525604	NP_001023294	G301E	G301E	Likely pathogenic	incidental	101208rs-?	542538	CAMK2A	Camk2a	not provided	NA	NA	ClinVar	Mutagenetix	17952
NP_057065	XP_006525604	NP_001023296	G301E	G301E	Likely pathogenic	incidental	101208rs-?	542538	CAMK2A	Camk2a	not provided	NA	NA	ClinVar	Mutagenetix	17967
NP_057065	XP_006525604	NP_001023301	G301E	G301E	Likely pathogenic	incidental	101208rs-?	542538	CAMK2A	Camk2a	not provided	NA	NA	ClinVar	Mutagenetix	17954
NP_057065	XP_006525604	NP_001122788	G301E	G301E	Likely pathogenic	incidental	101208rs-?	542538	CAMK2A	Camk2a	not provided	NA	NA	ClinVar	Mutagenetix	17959
NP_057065	XP_006525604	NP_001023304	G301E	G301E	Likely pathogenic	incidental	101208rs-?	542538	CAMK2A	Camk2a	not provided	NA	NA	ClinVar	Mutagenetix	17961
NP_057065	XP_006525604	NP_001023293	G301E	G301E	Likely pathogenic	incidental	101208rs-?	542538	CAMK2A	Camk2a	not provided	NA	NA	ClinVar	Mutagenetix	17965
NP_057065	XP_006525604	NP_001129863	G301E	G301E	Likely pathogenic	incidental	101208rs-?	542538	CAMK2A	Camk2a	not provided	NA	NA	ClinVar	Mutagenetix	17962
NP_004046	NP_001288179	NP_502751	R243L	R243S	Pathogenic	incidental	rs397514601	161967	CAPN5	Capn5	Vitreoretinopathy, neovascular inflammatory	NA	NA	ClinVar	Mutagenetix	278937
NP_005179	NP_031645	NP_001024797	C396R	C394W	Pathogenic	incidental	rs387906665	208642	CBL	Cbl	Noonan syndrome-like disorder with juvenile myelomonocytic leukemia;not provided	NA	2e-05	ClinVar	Mutagenetix	295734
NP_005179	NP_031645	NP_508145	C396R	C394W	Pathogenic	incidental	rs387906665	208642	CBL	Cbl	Noonan syndrome-like disorder with juvenile myelomonocytic leukemia;not provided	NA	2e-05	ClinVar	Mutagenetix	295733
NP_005179	NP_031645	NP_001024798	C396R	C394W	Pathogenic	incidental	rs387906665	208642	CBL	Cbl	Noonan syndrome-like disorder with juvenile myelomonocytic leukemia;not provided	NA	2e-05	ClinVar	Mutagenetix	295732
NP_005179	NP_031645	NP_508145	C401R	C399S	Pathogenic	incidental	rs397507492	72557	CBL	Cbl	not provided	NA	NA	ClinVar	Mutagenetix	295733
NP_005179	NP_031645	NP_001024798	C401R	C399S	Pathogenic	incidental	rs397507492	72557	CBL	Cbl	not provided	NA	NA	ClinVar	Mutagenetix	295732
NP_005179	NP_031645	NP_001024797	C401R	C399S	Pathogenic	incidental	rs397507492	72557	CBL	Cbl	not provided	NA	NA	ClinVar	Mutagenetix	295734
NP_003709	NP_081394	NP_001254914	R737C	R737C	Pathogenic	incidental	rs1064796451	357749	CDK13	Cdk13	not provided	NA	NA	ClinVar	Mutagenetix	92432
NP_003709	NP_081394	NP_001254915	R737C	R737C	Pathogenic	incidental	rs1064796451	357749	CDK13	Cdk13	not provided	NA	NA	ClinVar	Mutagenetix	92433
NP_003709	NP_081394	NP_001254916	R737C	R737C	Pathogenic	incidental	rs1064796451	357749	CDK13	Cdk13	not provided	NA	NA	ClinVar	Mutagenetix	92434
NP_065574	NP_034021	NP_001023603	M202R	M95T	Pathogenic	incidental	rs376808313	345263	CHAT	Chat	not provided	NA	NA	ClinVar	Mutagenetix	298881
NP_001264	XP_017176785	NP_510140	P8S	P8Q	Likely pathogenic	incidental	103090rs-?	156396	CHD4	Chd4	Moyamoya angiopathy with developmental delay	NA	NA	ClinVar	Mutagenetix	172403
NP_060250	NP_001264078	NP_491426	K1076E	K1066N	Likely pathogenic	incidental	35532rs-?	430292	CHD7	Chd7	not provided	NA	NA	ClinVar	Mutagenetix	61145
NP_060250	NP_001264078	NP_491426	L1363H	L1353P	Likely pathogenic	incidental	rs1064796242	533745	CHD7	Chd7	not provided	NA	NA	ClinVar	Mutagenetix	61145
NP_000733	NP_659052	NP_491533	I297F	I274V	Pathogenic	incidental	rs1554514507	565478	CHRNA2	Chrna2	Epilepsy, nocturnal frontal lobe, type 4	NA	NA	ClinVar	Mutagenetix	303613
NP_000733	NP_659052	NP_491533	R376W	R353W	Pathogenic	incidental	rs1018084204	231993	CHRNA2	Chrna2	Seizures, benign familial infantile, 6	NA	0	ClinVar	Mutagenetix	303613
NP_000742	NP_067611	NP_001255259	R43W	R46W	Pathogenic	incidental	rs55868108	559467	CHRND	Chrnd	not provided	NA	NA	ClinVar	Mutagenetix	372562
NP_000742	NP_067611	NP_001255260	R43W	R46W	Pathogenic	incidental	rs55868108	559467	CHRND	Chrnd	not provided	NA	NA	ClinVar	Mutagenetix	372563
NP_000742	NP_067611	NP_491472	R43W	R46W	Pathogenic	incidental	rs55868108	559467	CHRND	Chrnd	not provided	NA	NA	ClinVar	Mutagenetix	372564
NP_001278	NP_001304333	NP_506022	L766P	L744P	Pathogenic	incidental	rs121434434	327295	CLCN7	Clcn7	Osteopetrosis autosomal recessive 4	NA	NA	ClinVar	Mutagenetix	308938
NP_001289	NP_001268939	NP_001122918	S419P	S398P	Pathogenic	incidental	62949rs-?	524371	CNGA3	Cnga3	Achromatopsia	NA	NA	ClinVar	Mutagenetix	385184
NP_001289	NP_001268939	NP_499033	S419P	S398P	Pathogenic	incidental	62949rs-?	524371	CNGA3	Cnga3	Achromatopsia	NA	NA	ClinVar	Mutagenetix	385183
NP_997235	NP_598730	NP_505847	I111T	I111N	Pathogenic	incidental	rs119103283	462500	CYP4V2	Cyp4v3	Bietti crystalline corneoretinal dystrophy	NA	NA	ClinVar	Mutagenetix	122621
NP_997235	NP_598730	NP_505009	I111T	I111N	Pathogenic	incidental	rs119103283	462500	CYP4V2	Cyp4v3	Bietti crystalline corneoretinal dystrophy	NA	NA	ClinVar	Mutagenetix	122616
NP_997235	NP_598730	NP_505490	I111T	I111N	Pathogenic	incidental	rs119103283	462500	CYP4V2	Cyp4v3	Bietti crystalline corneoretinal dystrophy	NA	NA	ClinVar	Mutagenetix	122625
NP_997235	NP_598730	NP_496939	I111T	I111N	Pathogenic	incidental	rs119103283	462500	CYP4V2	Cyp4v3	Bietti crystalline corneoretinal dystrophy	NA	NA	ClinVar	Mutagenetix	122624
NP_997235	NP_598730	NP_502152	I111T	I111N	Pathogenic	incidental	rs119103283	462500	CYP4V2	Cyp4v3	Bietti crystalline corneoretinal dystrophy	NA	NA	ClinVar	Mutagenetix	122622
NP_997235	NP_598730	NP_503130	I111T	I111N	Pathogenic	incidental	rs119103283	462500	CYP4V2	Cyp4v3	Bietti crystalline corneoretinal dystrophy	NA	NA	ClinVar	Mutagenetix	122613
NP_997235	NP_598730	NP_001343697	I111T	I111N	Pathogenic	incidental	rs119103283	462500	CYP4V2	Cyp4v3	Bietti crystalline corneoretinal dystrophy	NA	NA	ClinVar	Mutagenetix	122618
NP_997235	NP_598730	NP_507688	I111T	I111N	Pathogenic	incidental	rs119103283	462500	CYP4V2	Cyp4v3	Bietti crystalline corneoretinal dystrophy	NA	NA	ClinVar	Mutagenetix	122617
NP_997235	NP_598730	NP_503598	I111T	I111N	Pathogenic	incidental	rs119103283	462500	CYP4V2	Cyp4v3	Bietti crystalline corneoretinal dystrophy	NA	NA	ClinVar	Mutagenetix	122615
NP_997235	NP_598730	NP_001255738	I111T	I111N	Pathogenic	incidental	rs119103283	462500	CYP4V2	Cyp4v3	Bietti crystalline corneoretinal dystrophy	NA	NA	ClinVar	Mutagenetix	122619
NP_997235	NP_598730	NP_507109	I111T	I111N	Pathogenic	incidental	rs119103283	462500	CYP4V2	Cyp4v3	Bietti crystalline corneoretinal dystrophy	NA	NA	ClinVar	Mutagenetix	122623
NP_997235	NP_598730	NP_001343806	I111T	I111N	Pathogenic	incidental	rs119103283	462500	CYP4V2	Cyp4v3	Bietti crystalline corneoretinal dystrophy	NA	NA	ClinVar	Mutagenetix	122620
NP_997235	NP_598730	NP_500637	I111T	I111N	Pathogenic	incidental	rs119103283	462500	CYP4V2	Cyp4v3	Bietti crystalline corneoretinal dystrophy	NA	NA	ClinVar	Mutagenetix	122614
NP_997235	NP_598730	NP_001343697	S341P	S341P	Pathogenic	incidental	rs199476199	546048	CYP4V2	Cyp4v3	Bietti crystalline corneoretinal dystrophy	NA	NA	ClinVar	Mutagenetix	122618
NP_997235	NP_598730	NP_503130	S341P	S341P	Pathogenic	incidental	rs199476199	546048	CYP4V2	Cyp4v3	Bietti crystalline corneoretinal dystrophy	NA	NA	ClinVar	Mutagenetix	122613
NP_997235	NP_598730	NP_503598	S341P	S341P	Pathogenic	incidental	rs199476199	546048	CYP4V2	Cyp4v3	Bietti crystalline corneoretinal dystrophy	NA	NA	ClinVar	Mutagenetix	122615
NP_997235	NP_598730	NP_496939	S341P	S341P	Pathogenic	incidental	rs199476199	546048	CYP4V2	Cyp4v3	Bietti crystalline corneoretinal dystrophy	NA	NA	ClinVar	Mutagenetix	122624
NP_997235	NP_598730	NP_001255738	S341P	S341P	Pathogenic	incidental	rs199476199	546048	CYP4V2	Cyp4v3	Bietti crystalline corneoretinal dystrophy	NA	NA	ClinVar	Mutagenetix	122619
NP_997235	NP_598730	NP_500637	S341P	S341P	Pathogenic	incidental	rs199476199	546048	CYP4V2	Cyp4v3	Bietti crystalline corneoretinal dystrophy	NA	NA	ClinVar	Mutagenetix	122614
NP_997235	NP_598730	NP_507109	S341P	S341P	Pathogenic	incidental	rs199476199	546048	CYP4V2	Cyp4v3	Bietti crystalline corneoretinal dystrophy	NA	NA	ClinVar	Mutagenetix	122623
NP_997235	NP_598730	NP_505847	S341P	S341P	Pathogenic	incidental	rs199476199	546048	CYP4V2	Cyp4v3	Bietti crystalline corneoretinal dystrophy	NA	NA	ClinVar	Mutagenetix	122621
NP_997235	NP_598730	NP_502152	S341P	S341P	Pathogenic	incidental	rs199476199	546048	CYP4V2	Cyp4v3	Bietti crystalline corneoretinal dystrophy	NA	NA	ClinVar	Mutagenetix	122622
NP_997235	NP_598730	NP_507688	S341P	S341P	Pathogenic	incidental	rs199476199	546048	CYP4V2	Cyp4v3	Bietti crystalline corneoretinal dystrophy	NA	NA	ClinVar	Mutagenetix	122617
NP_997235	NP_598730	NP_001343806	S341P	S341P	Pathogenic	incidental	rs199476199	546048	CYP4V2	Cyp4v3	Bietti crystalline corneoretinal dystrophy	NA	NA	ClinVar	Mutagenetix	122620
NP_997235	NP_598730	NP_505490	S341P	S341P	Pathogenic	incidental	rs199476199	546048	CYP4V2	Cyp4v3	Bietti crystalline corneoretinal dystrophy	NA	NA	ClinVar	Mutagenetix	122625
NP_997235	NP_598730	NP_505009	S341P	S341P	Pathogenic	incidental	rs199476199	546048	CYP4V2	Cyp4v3	Bietti crystalline corneoretinal dystrophy	NA	NA	ClinVar	Mutagenetix	122616
NP_001340	NP_803228	NP_499089	R494H	R494H	Pathogenic	incidental	rs967111310	24938	DARS1	Dars	Hypomyelination with brainstem and spinal cord involvement and leg spasticity	NA	1e-05	ClinVar	Mutagenetix	190819
NP_001909	NP_034152	NP_495670	D104G	D104G	Likely pathogenic	incidental	rs1553232188	350019	DBT	Dbt	Maple syrup urine disease	NA	NA	ClinVar	Mutagenetix	190226
NP_061720	NP_001238999	NP_506272	F3585L	F3585L	Pathogenic	incidental	rs1057519439	349240	DNAH7	Dnah7a	Abnormal muscle tone;Abnormality of the basal ganglia;Dyspnea;Hypoplasia of the corpus callosum;Seizures	NA	NA	ClinVar	Mutagenetix	182129
NP_001005360	NP_001034609	NP_001024331	R369W	R369C	Pathogenic	incidental	rs121909090	535207	DNM2	Dnm2	Charcot-Marie-Tooth disease, dominant intermediate B;Myopathy, centronuclear;Myopathy, centronuclear, 1	NA	NA	ClinVar	Mutagenetix	212929
NP_001005360	NP_001034609	NP_001024331	R369L	R369C	Likely pathogenic	incidental	rs121909089	535207	DNM2	Dnm2	not provided	NA	NA	ClinVar	Mutagenetix	212929
NP_001005360	NP_001034609	NP_001024332	R369L	R369C	Likely pathogenic	incidental	rs121909089	535207	DNM2	Dnm2	not provided	NA	NA	ClinVar	Mutagenetix	212928
NP_001005360	NP_001034609	NP_001024332	R369W	R369C	Pathogenic	incidental	rs121909090	535207	DNM2	Dnm2	Charcot-Marie-Tooth disease, dominant intermediate B;Myopathy, centronuclear;Myopathy, centronuclear, 1	NA	NA	ClinVar	Mutagenetix	212928
NP_001073932	XP_006509889	NP_492221	C1518Y	C1518R	Pathogenic	incidental	rs1555053115	505698	DYNC2H1	Dync2h1	Jeune thoracic dystrophy	NA	NA	ClinVar	Mutagenetix	133834
NP_001368	XP_006509889	NP_492221	W2129C	W2129*	Likely pathogenic	incidental	26934rs-?	426054	DYNC2H1	Dync2h1	Short-rib thoracic dysplasia 3 with or without polydactyly	NA	NA	ClinVar	Mutagenetix	372484
NP_001073932	XP_006509889	NP_492221	F2690L	F2690L	Pathogenic	incidental	rs1214801816	261012	DYNC2H1	Dync2h1	Short-rib polydactyly syndrome type III	NA	NA	ClinVar	Mutagenetix	133834
NP_079033	NP_001103156	NP_500642	H844Y	H789Q	Likely pathogenic	incidental	42313rs-?	392251	EHMT1	Ehmt1	Kleefstra syndrome 1	NA	NA	ClinVar	Mutagenetix	270680
NP_079033	NP_001103156	NP_500555	H844Y	H789Q	Likely pathogenic	incidental	42313rs-?	392251	EHMT1	Ehmt1	Kleefstra syndrome 1	NA	NA	ClinVar	Mutagenetix	270679
NP_079033	NP_001103156	NP_510003	H844Y	H789Q	Likely pathogenic	incidental	42313rs-?	392251	EHMT1	Ehmt1	Kleefstra syndrome 1	NA	NA	ClinVar	Mutagenetix	270681
NP_079033	NP_001103156	NP_492529	H844Y	H789Q	Likely pathogenic	incidental	42313rs-?	392251	EHMT1	Ehmt1	Kleefstra syndrome 1	NA	NA	ClinVar	Mutagenetix	270682
NP_006199	NP_001295256	NP_001256407	Y901S	Y882C	Pathogenic	incidental	rs121908249	509605	ENPP1	Enpp1	Hypophosphatemic rickets, autosomal recessive, 2	NA	NA	ClinVar	Mutagenetix	180675
NP_006199	NP_001295256	NP_001129885	Y901S	Y882C	Pathogenic	incidental	rs121908249	509605	ENPP1	Enpp1	Hypophosphatemic rickets, autosomal recessive, 2	NA	NA	ClinVar	Mutagenetix	180679
NP_006199	NP_001295256	NP_001041085	Y901S	Y882C	Pathogenic	incidental	rs121908249	509605	ENPP1	Enpp1	Hypophosphatemic rickets, autosomal recessive, 2	NA	NA	ClinVar	Mutagenetix	180682
NP_006199	NP_001295256	NP_001256405	Y901S	Y882C	Pathogenic	incidental	rs121908249	509605	ENPP1	Enpp1	Hypophosphatemic rickets, autosomal recessive, 2	NA	NA	ClinVar	Mutagenetix	180680
NP_006199	NP_001295256	NP_001041086	Y901S	Y882C	Pathogenic	incidental	rs121908249	509605	ENPP1	Enpp1	Hypophosphatemic rickets, autosomal recessive, 2	NA	NA	ClinVar	Mutagenetix	180681
NP_006199	NP_001295256	NP_001256406	Y901S	Y882C	Pathogenic	incidental	rs121908249	509605	ENPP1	Enpp1	Hypophosphatemic rickets, autosomal recessive, 2	NA	NA	ClinVar	Mutagenetix	180678
NP_006199	NP_001295256	NP_001041088	Y901S	Y882C	Pathogenic	incidental	rs121908249	509605	ENPP1	Enpp1	Hypophosphatemic rickets, autosomal recessive, 2	NA	NA	ClinVar	Mutagenetix	180676
NP_006199	NP_001295256	NP_001041087	Y901S	Y882C	Pathogenic	incidental	rs121908249	509605	ENPP1	Enpp1	Hypophosphatemic rickets, autosomal recessive, 2	NA	NA	ClinVar	Mutagenetix	180677
NP_001420	NP_808489	NP_499160	Y1446C	Y1445*	Likely pathogenic	incidental	53907rs-?	533501	EP300	Ep300	Rare genetic intellectual disability	NA	NA	ClinVar	Mutagenetix	383608
NP_001420	NP_808489	NP_493339	Y1446C	Y1445*	Likely pathogenic	incidental	53907rs-?	533501	EP300	Ep300	Rare genetic intellectual disability	NA	NA	ClinVar	Mutagenetix	383607
NP_001420	NP_808489	NP_497144	Y1446C	Y1445*	Likely pathogenic	incidental	53907rs-?	533501	EP300	Ep300	Rare genetic intellectual disability	NA	NA	ClinVar	Mutagenetix	383606
NP_001420	NP_808489	NP_499161	Y1446C	Y1445*	Likely pathogenic	incidental	53907rs-?	533501	EP300	Ep300	Rare genetic intellectual disability	NA	NA	ClinVar	Mutagenetix	383609
NP_001420	NP_808489	NP_001122711	Y1446C	Y1445*	Likely pathogenic	incidental	53907rs-?	533501	EP300	Ep300	Rare genetic intellectual disability	NA	NA	ClinVar	Mutagenetix	383610
NP_005227	NP_056584	NP_496498	R689S	R690L	Pathogenic	incidental	rs149364215	350289	ERCC4	Ercc4	Fanconi anemia, complementation group Q	NA	1e-05	ClinVar	Mutagenetix	406986
NP_056516	NP_080021	NP_740930	H413Y	H413Q	Likely pathogenic	incidental	105681rs-?	430374	ERLEC1	Erlec1	Mandibular prognathia	NA	NA	ClinVar	Mutagenetix	127923
NP_077282	NP_835187	NP_492678	Y317D	Y317C	Likely pathogenic	incidental	rs1308764899	521281	FA2H	Fa2h	Toe walking;Cerebellar atrophy	NA	NA	ClinVar	Mutagenetix	87776
NP_077282	NP_835187	NP_492678	D35Y	D35G	Pathogenic	incidental	rs121918217	254807	FA2H	Fa2h	Spastic paraplegia 35	NA	NA	ClinVar	Mutagenetix	87776
NP_000133	NP_001156688	NP_001024724	N540K	N516S	Pathogenic	incidental	rs28933068	255417	FGFR3	Fgfr3	Achondroplasia;Craniosynostosis;Hypochondroplasia;Thanatophoric dysplasia type 1;not provided;not specified	NA	NA	ClinVar	Mutagenetix	254906
NP_000133	NP_001156688	NP_001024724	N540T	N516S	Pathogenic	incidental	rs77722678	255417	FGFR3	Fgfr3	Hypochondroplasia	NA	NA	ClinVar	Mutagenetix	254906
NP_000133	NP_001156688	NP_001300363	N540K	N516S	Pathogenic	incidental	rs28933068	255417	FGFR3	Fgfr3	Achondroplasia;Craniosynostosis;Hypochondroplasia;Thanatophoric dysplasia type 1;not provided;not specified	NA	NA	ClinVar	Mutagenetix	254905
NP_000133	NP_001156688	NP_001300363	N540T	N516S	Pathogenic	incidental	rs77722678	255417	FGFR3	Fgfr3	Hypochondroplasia	NA	NA	ClinVar	Mutagenetix	254905
NP_000133	NP_001156688	NP_001024725	N540K	N516S	Pathogenic	incidental	rs28933068	255417	FGFR3	Fgfr3	Achondroplasia;Craniosynostosis;Hypochondroplasia;Thanatophoric dysplasia type 1;not provided;not specified	NA	NA	ClinVar	Mutagenetix	254910
NP_000133	NP_001156688	NP_001024725	N540T	N516S	Pathogenic	incidental	rs77722678	255417	FGFR3	Fgfr3	Hypochondroplasia	NA	NA	ClinVar	Mutagenetix	254910
NP_000133	NP_001156688	NP_001300361	N540K	N516S	Pathogenic	incidental	rs28933068	255417	FGFR3	Fgfr3	Achondroplasia;Craniosynostosis;Hypochondroplasia;Thanatophoric dysplasia type 1;not provided;not specified	NA	NA	ClinVar	Mutagenetix	254903
NP_000133	NP_001156688	NP_001300361	N540T	N516S	Pathogenic	incidental	rs77722678	255417	FGFR3	Fgfr3	Hypochondroplasia	NA	NA	ClinVar	Mutagenetix	254903
NP_000133	NP_001156688	NP_001024723	N540T	N516S	Pathogenic	incidental	rs77722678	255417	FGFR3	Fgfr3	Hypochondroplasia	NA	NA	ClinVar	Mutagenetix	254914
NP_000133	NP_001156688	NP_509842	N540K	N516S	Pathogenic	incidental	rs28933068	255417	FGFR3	Fgfr3	Achondroplasia;Craniosynostosis;Hypochondroplasia;Thanatophoric dysplasia type 1;not provided;not specified	NA	NA	ClinVar	Mutagenetix	254908
NP_000133	NP_001156688	NP_741035	N540K	N516S	Pathogenic	incidental	rs28933068	255417	FGFR3	Fgfr3	Achondroplasia;Craniosynostosis;Hypochondroplasia;Thanatophoric dysplasia type 1;not provided;not specified	NA	NA	ClinVar	Mutagenetix	254901
NP_000133	NP_001156688	NP_741035	N540T	N516S	Pathogenic	incidental	rs77722678	255417	FGFR3	Fgfr3	Hypochondroplasia	NA	NA	ClinVar	Mutagenetix	254901
NP_000133	NP_001156688	NP_001300354	N540K	N516S	Pathogenic	incidental	rs28933068	255417	FGFR3	Fgfr3	Achondroplasia;Craniosynostosis;Hypochondroplasia;Thanatophoric dysplasia type 1;not provided;not specified	NA	NA	ClinVar	Mutagenetix	254909
NP_000133	NP_001156688	NP_001300354	N540T	N516S	Pathogenic	incidental	rs77722678	255417	FGFR3	Fgfr3	Hypochondroplasia	NA	NA	ClinVar	Mutagenetix	254909
NP_000133	NP_001156688	NP_001024723	N540K	N516S	Pathogenic	incidental	rs28933068	255417	FGFR3	Fgfr3	Achondroplasia;Craniosynostosis;Hypochondroplasia;Thanatophoric dysplasia type 1;not provided;not specified	NA	NA	ClinVar	Mutagenetix	254914
NP_000133	NP_001156688	NP_496025	N540T	N516S	Pathogenic	incidental	rs77722678	255417	FGFR3	Fgfr3	Hypochondroplasia	NA	NA	ClinVar	Mutagenetix	254898
NP_000133	NP_001156688	NP_001300358	N540K	N516S	Pathogenic	incidental	rs28933068	255417	FGFR3	Fgfr3	Achondroplasia;Craniosynostosis;Hypochondroplasia;Thanatophoric dysplasia type 1;not provided;not specified	NA	NA	ClinVar	Mutagenetix	254916
NP_000133	NP_001156688	NP_001300358	N540T	N516S	Pathogenic	incidental	rs77722678	255417	FGFR3	Fgfr3	Hypochondroplasia	NA	NA	ClinVar	Mutagenetix	254916
NP_000133	NP_001156688	NP_001300360	N540K	N516S	Pathogenic	incidental	rs28933068	255417	FGFR3	Fgfr3	Achondroplasia;Craniosynostosis;Hypochondroplasia;Thanatophoric dysplasia type 1;not provided;not specified	NA	NA	ClinVar	Mutagenetix	254913
NP_000133	NP_001156688	NP_001300360	N540T	N516S	Pathogenic	incidental	rs77722678	255417	FGFR3	Fgfr3	Hypochondroplasia	NA	NA	ClinVar	Mutagenetix	254913
NP_000133	NP_001156688	NP_001300357	N540K	N516S	Pathogenic	incidental	rs28933068	255417	FGFR3	Fgfr3	Achondroplasia;Craniosynostosis;Hypochondroplasia;Thanatophoric dysplasia type 1;not provided;not specified	NA	NA	ClinVar	Mutagenetix	254915
NP_000133	NP_001156688	NP_001300357	N540T	N516S	Pathogenic	incidental	rs77722678	255417	FGFR3	Fgfr3	Hypochondroplasia	NA	NA	ClinVar	Mutagenetix	254915
NP_000133	NP_001156688	NP_001024726	N540K	N516S	Pathogenic	incidental	rs28933068	255417	FGFR3	Fgfr3	Achondroplasia;Craniosynostosis;Hypochondroplasia;Thanatophoric dysplasia type 1;not provided;not specified	NA	NA	ClinVar	Mutagenetix	254912
NP_000133	NP_001156688	NP_001024726	N540T	N516S	Pathogenic	incidental	rs77722678	255417	FGFR3	Fgfr3	Hypochondroplasia	NA	NA	ClinVar	Mutagenetix	254912
NP_000133	NP_001156688	NP_001300356	N540K	N516S	Pathogenic	incidental	rs28933068	255417	FGFR3	Fgfr3	Achondroplasia;Craniosynostosis;Hypochondroplasia;Thanatophoric dysplasia type 1;not provided;not specified	NA	NA	ClinVar	Mutagenetix	254918
NP_000133	NP_001156688	NP_001300356	N540T	N516S	Pathogenic	incidental	rs77722678	255417	FGFR3	Fgfr3	Hypochondroplasia	NA	NA	ClinVar	Mutagenetix	254918
NP_000133	NP_001156688	NP_504458	N540K	N516S	Pathogenic	incidental	rs28933068	255417	FGFR3	Fgfr3	Achondroplasia;Craniosynostosis;Hypochondroplasia;Thanatophoric dysplasia type 1;not provided;not specified	NA	NA	ClinVar	Mutagenetix	254897
NP_000133	NP_001156688	NP_504458	N540T	N516S	Pathogenic	incidental	rs77722678	255417	FGFR3	Fgfr3	Hypochondroplasia	NA	NA	ClinVar	Mutagenetix	254897
NP_000133	NP_001156688	NP_496123	N540K	N516S	Pathogenic	incidental	rs28933068	255417	FGFR3	Fgfr3	Achondroplasia;Craniosynostosis;Hypochondroplasia;Thanatophoric dysplasia type 1;not provided;not specified	NA	NA	ClinVar	Mutagenetix	254899
NP_000133	NP_001156688	NP_496123	N540T	N516S	Pathogenic	incidental	rs77722678	255417	FGFR3	Fgfr3	Hypochondroplasia	NA	NA	ClinVar	Mutagenetix	254899
NP_000133	NP_001156688	NP_001300362	N540K	N516S	Pathogenic	incidental	rs28933068	255417	FGFR3	Fgfr3	Achondroplasia;Craniosynostosis;Hypochondroplasia;Thanatophoric dysplasia type 1;not provided;not specified	NA	NA	ClinVar	Mutagenetix	254904
NP_000133	NP_001156688	NP_509842	N540T	N516S	Pathogenic	incidental	rs77722678	255417	FGFR3	Fgfr3	Hypochondroplasia	NA	NA	ClinVar	Mutagenetix	254908
NP_000133	NP_001156688	NP_741034	N540K	N516S	Pathogenic	incidental	rs28933068	255417	FGFR3	Fgfr3	Achondroplasia;Craniosynostosis;Hypochondroplasia;Thanatophoric dysplasia type 1;not provided;not specified	NA	NA	ClinVar	Mutagenetix	254902
NP_000133	NP_001156688	NP_741034	N540T	N516S	Pathogenic	incidental	rs77722678	255417	FGFR3	Fgfr3	Hypochondroplasia	NA	NA	ClinVar	Mutagenetix	254902
NP_000133	NP_001156688	NP_496025	N540K	N516S	Pathogenic	incidental	rs28933068	255417	FGFR3	Fgfr3	Achondroplasia;Craniosynostosis;Hypochondroplasia;Thanatophoric dysplasia type 1;not provided;not specified	NA	NA	ClinVar	Mutagenetix	254898
NP_000133	NP_001156688	NP_496130	N540T	N516S	Pathogenic	incidental	rs77722678	255417	FGFR3	Fgfr3	Hypochondroplasia	NA	NA	ClinVar	Mutagenetix	254900
NP_000133	NP_001156688	NP_001300355	N540K	N516S	Pathogenic	incidental	rs28933068	255417	FGFR3	Fgfr3	Achondroplasia;Craniosynostosis;Hypochondroplasia;Thanatophoric dysplasia type 1;not provided;not specified	NA	NA	ClinVar	Mutagenetix	254911
NP_000133	NP_001156688	NP_001300355	N540T	N516S	Pathogenic	incidental	rs77722678	255417	FGFR3	Fgfr3	Hypochondroplasia	NA	NA	ClinVar	Mutagenetix	254911
NP_000133	NP_001156688	NP_001300362	N540T	N516S	Pathogenic	incidental	rs77722678	255417	FGFR3	Fgfr3	Hypochondroplasia	NA	NA	ClinVar	Mutagenetix	254904
NP_000133	NP_001156688	NP_001300359	N540K	N516S	Pathogenic	incidental	rs28933068	255417	FGFR3	Fgfr3	Achondroplasia;Craniosynostosis;Hypochondroplasia;Thanatophoric dysplasia type 1;not provided;not specified	NA	NA	ClinVar	Mutagenetix	254917
NP_001156685	NP_001156688	NP_496123	N542K	N516S	Pathogenic	incidental	rs28933068	255417	FGFR3	Fgfr3	Achondroplasia;Achondroplasia;Bladder cancer, somatic;Camptodactyly, tall stature, and hearing loss syndrome;Carcinoma of cervix;Carcinoma of colon;Craniosynostosis;Crouzon syndrome with acanthosis nigricans;Epidermal nevus;Hypochondroplasia;Hypochondropl	NA	NA	ClinVar	Mutagenetix	220232
NP_001156685	NP_001156688	NP_001024723	N542K	N516S	Pathogenic	incidental	rs28933068	255417	FGFR3	Fgfr3	Achondroplasia;Achondroplasia;Bladder cancer, somatic;Camptodactyly, tall stature, and hearing loss syndrome;Carcinoma of cervix;Carcinoma of colon;Craniosynostosis;Crouzon syndrome with acanthosis nigricans;Epidermal nevus;Hypochondroplasia;Hypochondropl	NA	NA	ClinVar	Mutagenetix	220247
NP_001156685	NP_001156688	NP_496025	N542K	N516S	Pathogenic	incidental	rs28933068	255417	FGFR3	Fgfr3	Achondroplasia;Achondroplasia;Bladder cancer, somatic;Camptodactyly, tall stature, and hearing loss syndrome;Carcinoma of cervix;Carcinoma of colon;Craniosynostosis;Crouzon syndrome with acanthosis nigricans;Epidermal nevus;Hypochondroplasia;Hypochondropl	NA	NA	ClinVar	Mutagenetix	220231
NP_001156685	NP_001156688	NP_001300362	N542K	N516S	Pathogenic	incidental	rs28933068	255417	FGFR3	Fgfr3	Achondroplasia;Achondroplasia;Bladder cancer, somatic;Camptodactyly, tall stature, and hearing loss syndrome;Carcinoma of cervix;Carcinoma of colon;Craniosynostosis;Crouzon syndrome with acanthosis nigricans;Epidermal nevus;Hypochondroplasia;Hypochondropl	NA	NA	ClinVar	Mutagenetix	220237
NP_001156685	NP_001156688	NP_001300358	N542K	N516S	Pathogenic	incidental	rs28933068	255417	FGFR3	Fgfr3	Achondroplasia;Achondroplasia;Bladder cancer, somatic;Camptodactyly, tall stature, and hearing loss syndrome;Carcinoma of cervix;Carcinoma of colon;Craniosynostosis;Crouzon syndrome with acanthosis nigricans;Epidermal nevus;Hypochondroplasia;Hypochondropl	NA	NA	ClinVar	Mutagenetix	220249
NP_001156685	NP_001156688	NP_504458	N542K	N516S	Pathogenic	incidental	rs28933068	255417	FGFR3	Fgfr3	Achondroplasia;Achondroplasia;Bladder cancer, somatic;Camptodactyly, tall stature, and hearing loss syndrome;Carcinoma of cervix;Carcinoma of colon;Craniosynostosis;Crouzon syndrome with acanthosis nigricans;Epidermal nevus;Hypochondroplasia;Hypochondropl	NA	NA	ClinVar	Mutagenetix	220230
NP_001156685	NP_001156688	NP_001300363	N542K	N516S	Pathogenic	incidental	rs28933068	255417	FGFR3	Fgfr3	Achondroplasia;Achondroplasia;Bladder cancer, somatic;Camptodactyly, tall stature, and hearing loss syndrome;Carcinoma of cervix;Carcinoma of colon;Craniosynostosis;Crouzon syndrome with acanthosis nigricans;Epidermal nevus;Hypochondroplasia;Hypochondropl	NA	NA	ClinVar	Mutagenetix	220238
NP_001156685	NP_001156688	NP_001024724	N542K	N516S	Pathogenic	incidental	rs28933068	255417	FGFR3	Fgfr3	Achondroplasia;Achondroplasia;Bladder cancer, somatic;Camptodactyly, tall stature, and hearing loss syndrome;Carcinoma of cervix;Carcinoma of colon;Craniosynostosis;Crouzon syndrome with acanthosis nigricans;Epidermal nevus;Hypochondroplasia;Hypochondropl	NA	NA	ClinVar	Mutagenetix	220239
NP_001156685	NP_001156688	NP_496130	N542K	N516S	Pathogenic	incidental	rs28933068	255417	FGFR3	Fgfr3	Achondroplasia;Achondroplasia;Bladder cancer, somatic;Camptodactyly, tall stature, and hearing loss syndrome;Carcinoma of cervix;Carcinoma of colon;Craniosynostosis;Crouzon syndrome with acanthosis nigricans;Epidermal nevus;Hypochondroplasia;Hypochondropl	NA	NA	ClinVar	Mutagenetix	220233
NP_001156685	NP_001156688	NP_001300354	N542K	N516S	Pathogenic	incidental	rs28933068	255417	FGFR3	Fgfr3	Achondroplasia;Achondroplasia;Bladder cancer, somatic;Camptodactyly, tall stature, and hearing loss syndrome;Carcinoma of cervix;Carcinoma of colon;Craniosynostosis;Crouzon syndrome with acanthosis nigricans;Epidermal nevus;Hypochondroplasia;Hypochondropl	NA	NA	ClinVar	Mutagenetix	220242
NP_001156685	NP_001156688	NP_509842	N542K	N516S	Pathogenic	incidental	rs28933068	255417	FGFR3	Fgfr3	Achondroplasia;Achondroplasia;Bladder cancer, somatic;Camptodactyly, tall stature, and hearing loss syndrome;Carcinoma of cervix;Carcinoma of colon;Craniosynostosis;Crouzon syndrome with acanthosis nigricans;Epidermal nevus;Hypochondroplasia;Hypochondropl	NA	NA	ClinVar	Mutagenetix	220241
NP_001156685	NP_001156688	NP_001300364	N542K	N516S	Pathogenic	incidental	rs28933068	255417	FGFR3	Fgfr3	Achondroplasia;Achondroplasia;Bladder cancer, somatic;Camptodactyly, tall stature, and hearing loss syndrome;Carcinoma of cervix;Carcinoma of colon;Craniosynostosis;Crouzon syndrome with acanthosis nigricans;Epidermal nevus;Hypochondroplasia;Hypochondropl	NA	NA	ClinVar	Mutagenetix	220240
NP_000133	NP_001156688	NP_001300359	N540T	N516S	Pathogenic	incidental	rs77722678	255417	FGFR3	Fgfr3	Hypochondroplasia	NA	NA	ClinVar	Mutagenetix	254917
NP_000133	NP_001156688	NP_496130	N540K	N516S	Pathogenic	incidental	rs28933068	255417	FGFR3	Fgfr3	Achondroplasia;Craniosynostosis;Hypochondroplasia;Thanatophoric dysplasia type 1;not provided;not specified	NA	NA	ClinVar	Mutagenetix	254900
NP_000133	NP_001156688	NP_001300364	N540K	N516S	Pathogenic	incidental	rs28933068	255417	FGFR3	Fgfr3	Achondroplasia;Craniosynostosis;Hypochondroplasia;Thanatophoric dysplasia type 1;not provided;not specified	NA	NA	ClinVar	Mutagenetix	254907
NP_000133	NP_001156688	NP_001300364	N540T	N516S	Pathogenic	incidental	rs77722678	255417	FGFR3	Fgfr3	Hypochondroplasia	NA	NA	ClinVar	Mutagenetix	254907
NP_001156685	NP_001156688	NP_741035	N542K	N516S	Pathogenic	incidental	rs28933068	255417	FGFR3	Fgfr3	Achondroplasia;Achondroplasia;Bladder cancer, somatic;Camptodactyly, tall stature, and hearing loss syndrome;Carcinoma of cervix;Carcinoma of colon;Craniosynostosis;Crouzon syndrome with acanthosis nigricans;Epidermal nevus;Hypochondroplasia;Hypochondropl	NA	NA	ClinVar	Mutagenetix	220234
NP_001156685	NP_001156688	NP_001300356	N542K	N516S	Pathogenic	incidental	rs28933068	255417	FGFR3	Fgfr3	Achondroplasia;Achondroplasia;Bladder cancer, somatic;Camptodactyly, tall stature, and hearing loss syndrome;Carcinoma of cervix;Carcinoma of colon;Craniosynostosis;Crouzon syndrome with acanthosis nigricans;Epidermal nevus;Hypochondroplasia;Hypochondropl	NA	NA	ClinVar	Mutagenetix	220251
NP_001156685	NP_001156688	NP_001024725	N542K	N516S	Pathogenic	incidental	rs28933068	255417	FGFR3	Fgfr3	Achondroplasia;Achondroplasia;Bladder cancer, somatic;Camptodactyly, tall stature, and hearing loss syndrome;Carcinoma of cervix;Carcinoma of colon;Craniosynostosis;Crouzon syndrome with acanthosis nigricans;Epidermal nevus;Hypochondroplasia;Hypochondropl	NA	NA	ClinVar	Mutagenetix	220243
NP_001156685	NP_001156688	NP_001300360	N542K	N516S	Pathogenic	incidental	rs28933068	255417	FGFR3	Fgfr3	Achondroplasia;Achondroplasia;Bladder cancer, somatic;Camptodactyly, tall stature, and hearing loss syndrome;Carcinoma of cervix;Carcinoma of colon;Craniosynostosis;Crouzon syndrome with acanthosis nigricans;Epidermal nevus;Hypochondroplasia;Hypochondropl	NA	NA	ClinVar	Mutagenetix	220246
NP_001156685	NP_001156688	NP_741034	N542K	N516S	Pathogenic	incidental	rs28933068	255417	FGFR3	Fgfr3	Achondroplasia;Achondroplasia;Bladder cancer, somatic;Camptodactyly, tall stature, and hearing loss syndrome;Carcinoma of cervix;Carcinoma of colon;Craniosynostosis;Crouzon syndrome with acanthosis nigricans;Epidermal nevus;Hypochondroplasia;Hypochondropl	NA	NA	ClinVar	Mutagenetix	220235
NP_001156685	NP_001156688	NP_001300357	N542K	N516S	Pathogenic	incidental	rs28933068	255417	FGFR3	Fgfr3	Achondroplasia;Achondroplasia;Bladder cancer, somatic;Camptodactyly, tall stature, and hearing loss syndrome;Carcinoma of cervix;Carcinoma of colon;Craniosynostosis;Crouzon syndrome with acanthosis nigricans;Epidermal nevus;Hypochondroplasia;Hypochondropl	NA	NA	ClinVar	Mutagenetix	220248
NP_001156685	NP_001156688	NP_001300355	N542K	N516S	Pathogenic	incidental	rs28933068	255417	FGFR3	Fgfr3	Achondroplasia;Achondroplasia;Bladder cancer, somatic;Camptodactyly, tall stature, and hearing loss syndrome;Carcinoma of cervix;Carcinoma of colon;Craniosynostosis;Crouzon syndrome with acanthosis nigricans;Epidermal nevus;Hypochondroplasia;Hypochondropl	NA	NA	ClinVar	Mutagenetix	220244
NP_001156685	NP_001156688	NP_001300359	N542K	N516S	Pathogenic	incidental	rs28933068	255417	FGFR3	Fgfr3	Achondroplasia;Achondroplasia;Bladder cancer, somatic;Camptodactyly, tall stature, and hearing loss syndrome;Carcinoma of cervix;Carcinoma of colon;Craniosynostosis;Crouzon syndrome with acanthosis nigricans;Epidermal nevus;Hypochondroplasia;Hypochondropl	NA	NA	ClinVar	Mutagenetix	220250
NP_001156685	NP_001156688	NP_001300361	N542K	N516S	Pathogenic	incidental	rs28933068	255417	FGFR3	Fgfr3	Achondroplasia;Achondroplasia;Bladder cancer, somatic;Camptodactyly, tall stature, and hearing loss syndrome;Carcinoma of cervix;Carcinoma of colon;Craniosynostosis;Crouzon syndrome with acanthosis nigricans;Epidermal nevus;Hypochondroplasia;Hypochondropl	NA	NA	ClinVar	Mutagenetix	220236
NP_001156685	NP_001156688	NP_001024726	N542K	N516S	Pathogenic	incidental	rs28933068	255417	FGFR3	Fgfr3	Achondroplasia;Achondroplasia;Bladder cancer, somatic;Camptodactyly, tall stature, and hearing loss syndrome;Carcinoma of cervix;Carcinoma of colon;Craniosynostosis;Crouzon syndrome with acanthosis nigricans;Epidermal nevus;Hypochondroplasia;Hypochondropl	NA	NA	ClinVar	Mutagenetix	220245
NP_054772	NP_932142	NP_001020992	A29A	A29S	Likely pathogenic	incidental	109988rs-?	428188	FLVCR1	Flvcr1	Jeune thoracic dystrophy	NA	NA	ClinVar	Mutagenetix	123826
NP_054772	NP_932142	NP_001020991	A29A	A29S	Likely pathogenic	incidental	109988rs-?	428188	FLVCR1	Flvcr1	Jeune thoracic dystrophy	NA	NA	ClinVar	Mutagenetix	123827
NP_000136	NP_038551	NP_001263853	D224V	D224G	Likely pathogenic	incidental	rs386833515	524541	FSHR	Fshr	Ovarian dysgenesis 1	NA	NA	ClinVar	Mutagenetix	261830
NP_000136	NP_038551	NP_505548	D224V	D224G	Likely pathogenic	incidental	rs386833515	524541	FSHR	Fshr	Ovarian dysgenesis 1	NA	NA	ClinVar	Mutagenetix	261829
NP_000144	NP_032105	NP_498726	D187V	D187G	Likely pathogenic	incidental	rs997021099	230329	GALC	Galc	Galactosylceramide beta-galactosidase deficiency	NA	NA	ClinVar	Mutagenetix	216182
NP_000144	NP_032105	NP_498726	I250T	I250R	Pathogenic	incidental	rs886039569	41706	GALC	Galc	not provided	NA	1e-05	ClinVar	Mutagenetix	216182
NP_000144	NP_032105	NP_498726	N295T	N295S	Likely pathogenic	incidental	rs746922378	193217	GALC	Galc	Galactosylceramide beta-galactosidase deficiency	NA	0	ClinVar	Mutagenetix	216182
NP_000146	NP_057867	NP_497789	W154G	W135R	Pathogenic	incidental	rs111033702	556720	GALT	Galt	Deficiency of UDPglucose-hexose-1-phosphate uridylyltransferase	NA	NA	ClinVar	Mutagenetix	324915
NP_000146	NP_057867	NP_497789	W154R	W135R	Pathogenic	incidental	rs111033702	556720	GALT	Galt	Deficiency of UDPglucose-hexose-1-phosphate uridylyltransferase	NA	2e-05	ClinVar	Mutagenetix	324915
NP_000152	NP_032128	NP_505710	A196S	A187T	Pathogenic	incidental	rs104894436	426663	GCH1	Gch1	Dystonia 5, Dopa-responsive type	NA	4e-05	ClinVar	Mutagenetix	376004
NP_000153	NP_001274315	NP_001021107	Y108D	Y108C	Likely pathogenic	incidental	rs193922292	308716	GCK	Gck	Maturity-onset diabetes of the young, type 2	NA	NA	ClinVar	Mutagenetix	179626
NP_000153	NP_001274315	NP_001021106	Y108D	Y108C	Likely pathogenic	incidental	rs193922292	308716	GCK	Gck	Maturity-onset diabetes of the young, type 2	NA	NA	ClinVar	Mutagenetix	179627
NP_000153	NP_001274315	NP_001021106	R191W	R191G	Pathogenic	incidental	rs1085307455	63969	GCK	Gck	Maturity-onset diabetes of the young, type 2;not provided	NA	1e-05	ClinVar	Mutagenetix	179627
NP_000153	NP_001274315	NP_001021107	R191W	R191G	Pathogenic	incidental	rs1085307455	63969	GCK	Gck	Maturity-onset diabetes of the young, type 2;not provided	NA	1e-05	ClinVar	Mutagenetix	179626
NP_000153	NP_001274315	NP_001021106	Y214C	Y214C	Pathogenic	incidental	rs104894015	223695	GCK	Gck	Hyperinsulinemic hypoglycemia familial 3	NA	NA	ClinVar	Mutagenetix	179627
NP_000153	NP_001274315	NP_001021107	Y214C	Y214C	Pathogenic	incidental	rs104894015	223695	GCK	Gck	Hyperinsulinemic hypoglycemia familial 3	NA	NA	ClinVar	Mutagenetix	179626
NP_000153	NP_001274315	NP_001021107	N391K	N391K	Likely pathogenic	incidental	rs1554334579	208971	GCK	Gck	Maturity-onset diabetes of the young, type 2	NA	NA	ClinVar	Mutagenetix	179626
NP_000153	NP_001274315	NP_001021106	N391K	N391K	Likely pathogenic	incidental	rs1554334579	208971	GCK	Gck	Maturity-onset diabetes of the young, type 2	NA	NA	ClinVar	Mutagenetix	179627
NP_000161	NP_613061	NP_495209	F919I	F924I	Pathogenic	incidental	65571rs-?	247376	GLDC	Gldc	Non-ketotic hyperglycinemia	NA	NA	ClinVar	Mutagenetix	314440
NP_000161	NP_613061	NP_001335514	F919I	F924I	Pathogenic	incidental	65571rs-?	247376	GLDC	Gldc	Non-ketotic hyperglycinemia	NA	NA	ClinVar	Mutagenetix	314439
NP_000397	NP_034453	NP_001249721	T269M	T268K	Pathogenic	incidental	rs369176613	489745	GNRHR	Gnrhr	Hypogonadotropic hypogonadism 7 with or without anosmia	NA	1e-05	ClinVar	Mutagenetix	201903
NP_000397	NP_034453	NP_001249720	T269M	T268K	Pathogenic	incidental	rs369176613	489745	GNRHR	Gnrhr	Hypogonadotropic hypogonadism 7 with or without anosmia	NA	1e-05	ClinVar	Mutagenetix	201902
NP_000824	NP_032196	NP_001256640	F652V	F652L	Pathogenic	incidental	rs397518471	488426	GRIN2A	Grin2a	Epilepsy, focal, with speech disorder and with or without mental retardation	NA	NA	ClinVar	Mutagenetix	96894
NP_000824	NP_032196	NP_001256641	F652V	F652L	Pathogenic	incidental	rs397518471	488426	GRIN2A	Grin2a	Epilepsy, focal, with speech disorder and with or without mental retardation	NA	NA	ClinVar	Mutagenetix	96895
NP_000171	NP_032218	NP_001255956	L646P	L649P	Likely pathogenic	incidental	62302rs-?	442458	GUCY2D	Gucy2e	Leber congenital amaurosis 1	NA	NA	ClinVar	Mutagenetix	21430
NP_000171	NP_032218	NP_001255957	L646P	L649P	Likely pathogenic	incidental	62302rs-?	442458	GUCY2D	Gucy2e	Leber congenital amaurosis 1	NA	NA	ClinVar	Mutagenetix	21431
NP_000511	NP_034551	NP_508409	R178H	R178H	Pathogenic	incidental	rs28941770	516223	HEXA	Hexa	Hexa, dn allele;Tay-Sachs disease;Tay-Sachs disease, B1 variant;not provided	NA	5e-05	ClinVar	Mutagenetix	186082
NP_000511	NP_034551	NP_508409	Y213H	Y213H	Likely pathogenic	incidental	rs1057519461	64105	HEXA	Hexa	Tay-Sachs disease	NA	NA	ClinVar	Mutagenetix	186082
NP_060530	NP_941055	NP_001251317	H761R	H761R	Pathogenic	incidental	rs1571863769	403388	IARS2	Iars2	Cataracts, growth hormone deficiency, sensory neuropathy, sensorineural hearing loss, and skeletal dysplasia	NA	NA	ClinVar	Mutagenetix	395626
NP_000199	NP_034698	NP_001299916	R113P	R113L	Pathogenic	incidental	rs121913153	472099	INSR	Insr	Leprechaunism syndrome	NA	NA	ClinVar	Mutagenetix	166852
NP_000199	NP_034698	NP_001299920	R113P	R113L	Pathogenic	incidental	rs121913153	472099	INSR	Insr	Leprechaunism syndrome	NA	NA	ClinVar	Mutagenetix	166855
NP_000199	NP_034698	NP_001299917	R113P	R113L	Pathogenic	incidental	rs121913153	472099	INSR	Insr	Leprechaunism syndrome	NA	NA	ClinVar	Mutagenetix	166853
NP_000199	NP_034698	NP_001299919	R113P	R113L	Pathogenic	incidental	rs121913153	472099	INSR	Insr	Leprechaunism syndrome	NA	NA	ClinVar	Mutagenetix	166854
NP_000199	NP_034698	NP_497650	R113P	R113L	Pathogenic	incidental	rs121913153	472099	INSR	Insr	Leprechaunism syndrome	NA	NA	ClinVar	Mutagenetix	166857
NP_000199	NP_034698	NP_001299918	R113P	R113L	Pathogenic	incidental	rs121913153	472099	INSR	Insr	Leprechaunism syndrome	NA	NA	ClinVar	Mutagenetix	166856
NP_000203	NP_058060	NP_497787	L143W	L142*	Pathogenic	incidental	rs121918452	519428	ITGB3	Itgb3	Glanzmann thrombasthenia	NA	2e-05	ClinVar	Mutagenetix	311302
NP_005537	NP_001268896	NP_502160	R29H	R29H	Pathogenic	incidental	rs397514261	380834	ITK	Itk	Lymphoproliferative syndrome 1	NA	1e-05	ClinVar	Mutagenetix	40524
NP_000205	NP_038850	NP_503877	V101L	V101A	Likely pathogenic	incidental	rs1600196349	547828	JAG1	Jag1	not provided	NA	NA	ClinVar	Mutagenetix	166878
NP_001129663	NP_663586	NP_494276	S676F	S668P	Pathogenic	incidental	rs1555816634	500342	KANK2	Kank2	Nephrotic syndrome type 16	NA	NA	ClinVar	Mutagenetix	369422
NP_742105	NP_001003824	NP_741819	A306T	A306T	Pathogenic	incidental	rs74315390	309040	KCNQ2	Kcnq2	Benign familial neonatal seizures 1;Seizures	NA	NA	ClinVar	Mutagenetix	311255
NP_742105	NP_001003824	NP_741820	A306V	A306T	Pathogenic/Likely pathogenic	incidental	rs864321707	309040	KCNQ2	Kcnq2	Benign familial neonatal seizures 1;Early infantile epileptic encephalopathy;Early infantile epileptic encephalopathy 7;Early infantile epileptic encephalopathy 7	NA	NA	ClinVar	Mutagenetix	311254
NP_742105	NP_001003824	NP_741819	A306V	A306T	Pathogenic/Likely pathogenic	incidental	rs864321707	309040	KCNQ2	Kcnq2	Benign familial neonatal seizures 1;Early infantile epileptic encephalopathy;Early infantile epileptic encephalopathy 7;Early infantile epileptic encephalopathy 7	NA	NA	ClinVar	Mutagenetix	311255
NP_742105	NP_001003824	NP_741820	A306T	A306T	Pathogenic	incidental	rs74315390	309040	KCNQ2	Kcnq2	Benign familial neonatal seizures 1;Seizures	NA	NA	ClinVar	Mutagenetix	311254
NP_742105	NP_001006669	NP_741819	N258S	N258S	Pathogenic	incidental	rs118192207	381812	KCNQ2	Kcnq2	Benign familial neonatal seizures 1	NA	NA	ClinVar	Mutagenetix	311259
NP_742105	NP_001006669	NP_741820	N258S	N258S	Pathogenic	incidental	rs118192207	381812	KCNQ2	Kcnq2	Benign familial neonatal seizures 1	NA	NA	ClinVar	Mutagenetix	311258
NP_742105	NP_001006669	NP_741820	Y284C	Y284C	Pathogenic	incidental	rs28939683	449775	KCNQ2	Kcnq2	Benign familial neonatal seizures 1	NA	NA	ClinVar	Mutagenetix	311258
NP_742105	NP_001006669	NP_741819	Y284D	Y284C	Pathogenic	incidental	rs864321706	449775	KCNQ2	Kcnq2	Early infantile epileptic encephalopathy 7	NA	NA	ClinVar	Mutagenetix	311259
NP_742105	NP_001006669	NP_741820	Y284D	Y284C	Pathogenic	incidental	rs864321706	449775	KCNQ2	Kcnq2	Early infantile epileptic encephalopathy 7	NA	NA	ClinVar	Mutagenetix	311258
NP_742105	NP_001006669	NP_741819	Y284C	Y284C	Pathogenic	incidental	rs28939683	449775	KCNQ2	Kcnq2	Benign familial neonatal seizures 1	NA	NA	ClinVar	Mutagenetix	311259
NP_742105	NP_034741	NP_741820	M1V	M1V	Pathogenic/Likely pathogenic	incidental	rs118192185	564917	KCNQ2	Kcnq2	Benign familial neonatal seizures 1;Early infantile epileptic encephalopathy;not provided	NA	NA	ClinVar	Mutagenetix	311204
NP_742105	NP_034741	NP_741819	M1V	M1V	Pathogenic/Likely pathogenic	incidental	rs118192185	564917	KCNQ2	Kcnq2	Benign familial neonatal seizures 1;Early infantile epileptic encephalopathy;not provided	NA	NA	ClinVar	Mutagenetix	311205
NP_004510	NP_690887	NP_741819	W309R	W310R	Pathogenic	incidental	rs118192249	442074	KCNQ3	Kcnq3	Benign familial neonatal seizures 2	NA	0	ClinVar	Mutagenetix	376310
NP_004510	NP_690887	NP_741820	W309R	W310R	Pathogenic	incidental	rs118192249	442074	KCNQ3	Kcnq3	Benign familial neonatal seizures 2	NA	0	ClinVar	Mutagenetix	376309
NP_065873	XP_006497944	NP_001257146	V271F	V252M	Pathogenic	incidental	90069rs-?	487913	KCNT1	Kcnt1	not provided	NA	NA	ClinVar	Mutagenetix	279149
NP_065873	XP_006497944	NP_001257147	V271F	V252M	Pathogenic	incidental	90069rs-?	487913	KCNT1	Kcnt1	not provided	NA	NA	ClinVar	Mutagenetix	279150
NP_065873	XP_006497944	NP_001257145	V271F	V252M	Pathogenic	incidental	90069rs-?	487913	KCNT1	Kcnt1	not provided	NA	NA	ClinVar	Mutagenetix	279152
NP_065873	XP_006497944	NP_001024529	V271F	V252M	Pathogenic	incidental	90069rs-?	487913	KCNT1	Kcnt1	not provided	NA	NA	ClinVar	Mutagenetix	279151
NP_065873	XP_006497944	NP_001129924	V271F	V252M	Pathogenic	incidental	90069rs-?	487913	KCNT1	Kcnt1	not provided	NA	NA	ClinVar	Mutagenetix	279147
NP_065873	XP_006497944	NP_001257144	V271F	V252M	Pathogenic	incidental	90069rs-?	487913	KCNT1	Kcnt1	not provided	NA	NA	ClinVar	Mutagenetix	279148
NP_065873	XP_006497944	NP_001024527	V271F	V252M	Pathogenic	incidental	90069rs-?	487913	KCNT1	Kcnt1	not provided	NA	NA	ClinVar	Mutagenetix	279145
NP_065873	XP_006497944	NP_001024528	V271F	V252M	Pathogenic	incidental	90069rs-?	487913	KCNT1	Kcnt1	not provided	NA	NA	ClinVar	Mutagenetix	279146
NP_001230937	NP_032466	NP_001022041	Y89D	Y89C	Pathogenic	incidental	rs869312711	550968	KIF1A	Kif1a	Mental retardation, autosomal dominant 9	NA	NA	ClinVar	Mutagenetix	69776
NP_001230937	NP_032466	NP_741019	Y89D	Y89C	Pathogenic	incidental	rs869312711	550968	KIF1A	Kif1a	Mental retardation, autosomal dominant 9	NA	NA	ClinVar	Mutagenetix	69775
NP_000220	NP_032516	NP_492033	M404V	M404V	Pathogenic	incidental	rs779114194	521704	LCAT	Lcat	Norum disease	NA	1e-05	ClinVar	Mutagenetix	19049
NP_000220	NP_032516	NP_492033	M404V	M404I	Pathogenic	incidental	rs779114194	550492	LCAT	Lcat	Norum disease	NA	1e-05	ClinVar	Mutagenetix	19049
NP_000518	NP_001239587	NP_872023	C284G	C285Y	Likely pathogenic	incidental	rs879254693	521506	LDLR	Ldlr	Familial hypercholesterolemia	NA	NA	ClinVar	Mutagenetix	339445
NP_000518	NP_001239587	NP_495387	C284G	C285Y	Likely pathogenic	incidental	rs879254693	521506	LDLR	Ldlr	Familial hypercholesterolemia	NA	NA	ClinVar	Mutagenetix	339444
NP_000518	NP_001239587	NP_872023	C284R	C285Y	Likely pathogenic	incidental	rs879254693	521506	LDLR	Ldlr	Familial hypercholesterolemia	NA	NA	ClinVar	Mutagenetix	339445
NP_000518	NP_001239587	NP_495387	C284R	C285Y	Likely pathogenic	incidental	rs879254693	521506	LDLR	Ldlr	Familial hypercholesterolemia	NA	NA	ClinVar	Mutagenetix	339444
NP_000518	NP_001239587	NP_495387	H327Q	H328L	Likely pathogenic	incidental	rs1060499933	177578	LDLR	Ldlr	Familial hypercholesterolemia	NA	NA	ClinVar	Mutagenetix	339444
NP_000518	NP_001239587	NP_872023	H327Q	H328L	Likely pathogenic	incidental	rs1060499933	177578	LDLR	Ldlr	Familial hypercholesterolemia	NA	NA	ClinVar	Mutagenetix	339445
NP_000518	NP_001239587	NP_872023	C34G	C34*	Pathogenic/Likely pathogenic	incidental	rs879254405	502861	LDLR	Ldlr	Familial hypercholesterolemia	NA	NA	ClinVar	Mutagenetix	339445
NP_000518	NP_001239587	NP_872023	C34S	C34*	Likely pathogenic	incidental	rs879254406	502861	LDLR	Ldlr	Familial hypercholesterolemia	NA	NA	ClinVar	Mutagenetix	339445
NP_000518	NP_001239587	NP_495387	C34G	C34*	Pathogenic/Likely pathogenic	incidental	rs879254405	502861	LDLR	Ldlr	Familial hypercholesterolemia	NA	NA	ClinVar	Mutagenetix	339444
NP_000518	NP_001239587	NP_495387	C34S	C34*	Likely pathogenic	incidental	rs879254406	502861	LDLR	Ldlr	Familial hypercholesterolemia	NA	NA	ClinVar	Mutagenetix	339444
NP_000518	NP_001239587	NP_872023	C340F	C341Y	Likely pathogenic	incidental	42498rs-?	327156	LDLR	Ldlr	Familial hypercholesterolemia 1	NA	NA	ClinVar	Mutagenetix	339445
NP_000518	NP_001239587	NP_495387	C340W	C341Y	Likely pathogenic	incidental	rs777524402	327156	LDLR	Ldlr	Familial hypercholesterolemia	NA	1e-05	ClinVar	Mutagenetix	339444
NP_000518	NP_001239587	NP_495387	C340F	C341Y	Likely pathogenic	incidental	42498rs-?	327156	LDLR	Ldlr	Familial hypercholesterolemia 1	NA	NA	ClinVar	Mutagenetix	339444
NP_000518	NP_001239587	NP_872023	C340W	C341Y	Likely pathogenic	incidental	rs777524402	327156	LDLR	Ldlr	Familial hypercholesterolemia	NA	1e-05	ClinVar	Mutagenetix	339445
NP_000518	NP_001239587	NP_495387	D94Y	D94G	Likely pathogenic	incidental	rs745776977	238497	LDLR	Ldlr	Familial hypercholesterolemia	NA	NA	ClinVar	Mutagenetix	339444
NP_000518	NP_001239587	NP_872023	D94Y	D94G	Likely pathogenic	incidental	rs745776977	238497	LDLR	Ldlr	Familial hypercholesterolemia	NA	NA	ClinVar	Mutagenetix	339445
NP_000226	NP_001104570	NP_501877	R121G	R119*	Likely pathogenic	incidental	rs912441212	215233	LIPA	Lipa	Lysosomal acid lipase deficiency	NA	NA	ClinVar	Mutagenetix	14453
NP_004516	NP_001074557	NP_492127	D3245Y	D3247Y	Likely pathogenic	incidental	rs759025536	445646	LRP2	Lrp2	Retinal dystrophy	NA	NA	ClinVar	Mutagenetix	43959
NP_065394	NP_444407	NP_498664	V446M	V446I	Likely pathogenic	incidental	rs754097561	234723	MCOLN1	Mcoln1	not provided	NA	1e-05	ClinVar	Mutagenetix	162168
NP_065394	NP_444407	NP_001022719	V446L	V446I	Pathogenic	incidental	rs754097561	234723	MCOLN1	Mcoln1	Mucolipidosis type IV	NA	1e-05	ClinVar	Mutagenetix	162171
NP_065394	NP_444407	NP_498664	V446L	V446I	Pathogenic	incidental	rs754097561	234723	MCOLN1	Mcoln1	Mucolipidosis type IV	NA	1e-05	ClinVar	Mutagenetix	162168
NP_065394	NP_444407	NP_001254945	V446M	V446I	Likely pathogenic	incidental	rs754097561	234723	MCOLN1	Mcoln1	not provided	NA	1e-05	ClinVar	Mutagenetix	162169
NP_065394	NP_444407	NP_001254945	V446L	V446I	Pathogenic	incidental	rs754097561	234723	MCOLN1	Mcoln1	Mucolipidosis type IV	NA	1e-05	ClinVar	Mutagenetix	162169
NP_065394	NP_444407	NP_001022722	V446M	V446I	Likely pathogenic	incidental	rs754097561	234723	MCOLN1	Mcoln1	not provided	NA	1e-05	ClinVar	Mutagenetix	162170
NP_065394	NP_444407	NP_001022719	V446M	V446I	Likely pathogenic	incidental	rs754097561	234723	MCOLN1	Mcoln1	not provided	NA	1e-05	ClinVar	Mutagenetix	162171
NP_065394	NP_444407	NP_001022721	V446M	V446I	Likely pathogenic	incidental	rs754097561	234723	MCOLN1	Mcoln1	not provided	NA	1e-05	ClinVar	Mutagenetix	162172
NP_065394	NP_444407	NP_001022722	V446L	V446I	Pathogenic	incidental	rs754097561	234723	MCOLN1	Mcoln1	Mucolipidosis type IV	NA	1e-05	ClinVar	Mutagenetix	162170
NP_065394	NP_444407	NP_001022721	V446L	V446I	Pathogenic	incidental	rs754097561	234723	MCOLN1	Mcoln1	Mucolipidosis type IV	NA	1e-05	ClinVar	Mutagenetix	162172
NP_001120972	NP_032617	NP_001255961	V1206L	V1186A	Pathogenic	incidental	rs121913669	455242	MET	Met	Renal cell carcinoma, papillary, 1	NA	NA	ClinVar	Mutagenetix	94824
NP_001120972	NP_032617	NP_509105	V1206L	V1186A	Pathogenic	incidental	rs121913669	455242	MET	Met	Renal cell carcinoma, papillary, 1	NA	NA	ClinVar	Mutagenetix	94822
NP_001120972	NP_032617	NP_509104	V1206L	V1186A	Pathogenic	incidental	rs121913669	455242	MET	Met	Renal cell carcinoma, papillary, 1	NA	NA	ClinVar	Mutagenetix	94821
NP_001120972	NP_032617	NP_001024906	V1206L	V1186A	Pathogenic	incidental	rs121913669	455242	MET	Met	Renal cell carcinoma, papillary, 1	NA	NA	ClinVar	Mutagenetix	94820
NP_001120972	NP_032617	NP_001255962	V1206L	V1186A	Pathogenic	incidental	rs121913669	455242	MET	Met	Renal cell carcinoma, papillary, 1	NA	NA	ClinVar	Mutagenetix	94825
NP_001120972	NP_032617	NP_001255960	V1206L	V1186A	Pathogenic	incidental	rs121913669	455242	MET	Met	Renal cell carcinoma, papillary, 1	NA	NA	ClinVar	Mutagenetix	94823
NP_055689	NP_001272849	NP_495161	R707W	R707L	Pathogenic/Likely pathogenic	incidental	rs119103267	343084	MFN2	Mfn2	Charcot-Marie-Tooth disease, axonal, autosomal recessive, type 2A2B;Charcot-Marie-Tooth disease, axonal, autosomal recessive, type 2A2B;Charcot-Marie-Tooth disease, type 2;Charcot-Marie-Tooth disease, type 2A2A;Charcot-Marie-Tooth disease, type 2A2A;Hered	NA	NA	ClinVar	Mutagenetix	327376
NP_055689	NP_001272849	NP_495161	R707P	R707L	Likely pathogenic	incidental	rs375937289	343084	MFN2	Mfn2	Charcot-Marie-Tooth disease|Charcot-Marie-Tooth disease, type 2	NA	NA	ClinVar	Mutagenetix	327376
NP_000240	NP_081086	NP_499796	M1K	M1R	Pathogenic	incidental	rs111052004	401667	MLH1	Mlh1	Lynch syndrome	NA	NA	ClinVar	Mutagenetix	291363
NP_000240	NP_081086	NP_499796	M1R	M1R	Pathogenic	incidental	rs111052004	401667	MLH1	Mlh1	Lynch syndrome I	NA	NA	ClinVar	Mutagenetix	291363
NP_000240	NP_081086	NP_499796	M1T	M1R	Pathogenic	incidental	rs111052004	401667	MLH1	Mlh1	Lynch syndrome I	NA	0	ClinVar	Mutagenetix	291363
NP_000240	NP_081086	NP_499796	I216N	I216T	Likely pathogenic	incidental	78009rs-?	355047	MLH1	Mlh1	Lynch-like syndrome	NA	NA	ClinVar	Mutagenetix	291363
NP_000240	NP_081086	NP_499796	D304Y	D304G	Likely pathogenic	incidental	rs1482654951	162817	MLH1	Mlh1	Hereditary nonpolyposis colon cancer	NA	NA	ClinVar	Mutagenetix	291363
NP_000240	NP_081086	NP_499796	D304V	D304G	Likely pathogenic	incidental	rs63750993	162817	MLH1	Mlh1	Lynch syndrome	NA	NA	ClinVar	Mutagenetix	291363
NP_000893	NP_001276391	NP_494343	C621R	C621*	Pathogenic	incidental	rs879253752	520495	MME	Mme	Charcot-Marie-Tooth disease, axonal, type 2T	NA	NA	ClinVar	Mutagenetix	291001
NP_006293	NP_065644	NP_001076681	R486T	R483*	Pathogenic	incidental	rs121909291	222784	MOGS	Mogs	Congenital disorder of glycosylation type 2B	NA	NA	ClinVar	Mutagenetix	290738
NP_006293	NP_065644	NP_001122771	R486T	R483*	Pathogenic	incidental	rs121909291	222784	MOGS	Mogs	Congenital disorder of glycosylation type 2B	NA	NA	ClinVar	Mutagenetix	290739
NP_006293	NP_065644	NP_001076682	R486T	R483*	Pathogenic	incidental	rs121909291	222784	MOGS	Mogs	Congenital disorder of glycosylation type 2B	NA	NA	ClinVar	Mutagenetix	290740
NP_005582	NP_001297657	NP_505736	W210C	W210R	Pathogenic	incidental	rs137852763	152002	MRE11	Mre11a	Ataxia-telangiectasia-like disorder 1;not provided	NA	NA	ClinVar	Mutagenetix	103774
NP_000242	NP_032654	NP_491202	V200D	V200D	Pathogenic	incidental	rs587779167	342711	MSH2	Msh2	Lynch syndrome I	NA	NA	ClinVar	Mutagenetix	147303
NP_000242	NP_032654	NP_491202	Q314Q	Q314K	Pathogenic	incidental	rs587779197	266625	MSH2	Msh2	Lynch syndrome	NA	NA	ClinVar	Mutagenetix	147303
NP_002462	NP_001157643	NP_492053	I820N	I820T	Pathogenic	incidental	rs267606903	428170	MYH6	Myh6	Atrial septal defect 3	NA	NA	ClinVar	Mutagenetix	339441
NP_002462	NP_001157643	NP_492085	I820N	I820T	Pathogenic	incidental	rs267606903	428170	MYH6	Myh6	Atrial septal defect 3	NA	NA	ClinVar	Mutagenetix	339438
NP_002462	NP_001157643	NP_493596	I820N	I820T	Pathogenic	incidental	rs267606903	428170	MYH6	Myh6	Atrial septal defect 3	NA	NA	ClinVar	Mutagenetix	339437
NP_002462	NP_001157643	NP_510092	I820N	I820T	Pathogenic	incidental	rs267606903	428170	MYH6	Myh6	Atrial septal defect 3	NA	NA	ClinVar	Mutagenetix	339440
NP_002462	NP_001157643	NP_001129763	I820N	I820T	Pathogenic	incidental	rs267606903	428170	MYH6	Myh6	Atrial septal defect 3	NA	NA	ClinVar	Mutagenetix	339439
NP_000251	NP_001243011	NP_508420	I134N	I129N	Likely pathogenic	incidental	rs111033181	80753	MYO7A	Myo7a	Deafness, autosomal recessive 2;Usher syndrome, type 1;Usher syndrome, type 1	NA	3e-05	ClinVar	Mutagenetix	258828
NP_000252	NP_034995	NP_491804	G252R	G238E	Pathogenic	incidental	rs74315341	201255	MYOC	Myoc	Primary open angle glaucoma juvenile onset 1	NA	NA	ClinVar	Mutagenetix	278566
NP_443099	NP_796367	NP_497974	M547V	M547L	Pathogenic	incidental	rs1057519432	545466	NALCN	Nalcn	Congenital contractures of the limbs and face, hypotonia, and developmental delay	NA	NA	ClinVar	Mutagenetix	191142
NP_443099	NP_796367	NP_001293822	M547V	M547L	Pathogenic	incidental	rs1057519432	545466	NALCN	Nalcn	Congenital contractures of the limbs and face, hypotonia, and developmental delay	NA	NA	ClinVar	Mutagenetix	191144
NP_443099	NP_796367	NP_741413	M547V	M547L	Pathogenic	incidental	rs1057519432	545466	NALCN	Nalcn	Congenital contractures of the limbs and face, hypotonia, and developmental delay	NA	NA	ClinVar	Mutagenetix	191155
NP_443099	NP_796367	NP_001293819	M547V	M547L	Pathogenic	incidental	rs1057519432	545466	NALCN	Nalcn	Congenital contractures of the limbs and face, hypotonia, and developmental delay	NA	NA	ClinVar	Mutagenetix	191153
NP_443099	NP_796367	NP_001293824	M547V	M547L	Pathogenic	incidental	rs1057519432	545466	NALCN	Nalcn	Congenital contractures of the limbs and face, hypotonia, and developmental delay	NA	NA	ClinVar	Mutagenetix	191158
NP_443099	NP_796367	NP_001293820	M547V	M547L	Pathogenic	incidental	rs1057519432	545466	NALCN	Nalcn	Congenital contractures of the limbs and face, hypotonia, and developmental delay	NA	NA	ClinVar	Mutagenetix	191156
NP_443099	NP_796367	NP_001293821	M547V	M547L	Pathogenic	incidental	rs1057519432	545466	NALCN	Nalcn	Congenital contractures of the limbs and face, hypotonia, and developmental delay	NA	NA	ClinVar	Mutagenetix	191151
NP_443099	NP_796367	NP_500927	M547V	M547L	Pathogenic	incidental	rs1057519432	545466	NALCN	Nalcn	Congenital contractures of the limbs and face, hypotonia, and developmental delay	NA	NA	ClinVar	Mutagenetix	191147
NP_443099	NP_796367	NP_001293818	M547V	M547L	Pathogenic	incidental	rs1057519432	545466	NALCN	Nalcn	Congenital contractures of the limbs and face, hypotonia, and developmental delay	NA	NA	ClinVar	Mutagenetix	191152
NP_443099	NP_796367	NP_001294631	M547V	M547L	Pathogenic	incidental	rs1057519432	545466	NALCN	Nalcn	Congenital contractures of the limbs and face, hypotonia, and developmental delay	NA	NA	ClinVar	Mutagenetix	191146
NP_443099	NP_796367	NP_500926	M547V	M547L	Pathogenic	incidental	rs1057519432	545466	NALCN	Nalcn	Congenital contractures of the limbs and face, hypotonia, and developmental delay	NA	NA	ClinVar	Mutagenetix	191150
NP_443099	NP_796367	NP_001294632	M547V	M547L	Pathogenic	incidental	rs1057519432	545466	NALCN	Nalcn	Congenital contractures of the limbs and face, hypotonia, and developmental delay	NA	NA	ClinVar	Mutagenetix	191143
NP_443099	NP_796367	NP_498054	M547V	M547L	Pathogenic	incidental	rs1057519432	545466	NALCN	Nalcn	Congenital contractures of the limbs and face, hypotonia, and developmental delay	NA	NA	ClinVar	Mutagenetix	191160
NP_443099	NP_796367	NP_741414	M547V	M547L	Pathogenic	incidental	rs1057519432	545466	NALCN	Nalcn	Congenital contractures of the limbs and face, hypotonia, and developmental delay	NA	NA	ClinVar	Mutagenetix	191149
NP_443099	NP_796367	NP_001293827	M547V	M547L	Pathogenic	incidental	rs1057519432	545466	NALCN	Nalcn	Congenital contractures of the limbs and face, hypotonia, and developmental delay	NA	NA	ClinVar	Mutagenetix	191157
NP_443099	NP_796367	NP_001293823	M547V	M547L	Pathogenic	incidental	rs1057519432	545466	NALCN	Nalcn	Congenital contractures of the limbs and face, hypotonia, and developmental delay	NA	NA	ClinVar	Mutagenetix	191145
NP_443099	NP_796367	NP_001129835	M547V	M547L	Pathogenic	incidental	rs1057519432	545466	NALCN	Nalcn	Congenital contractures of the limbs and face, hypotonia, and developmental delay	NA	NA	ClinVar	Mutagenetix	191159
NP_443099	NP_796367	NP_001293825	M547V	M547L	Pathogenic	incidental	rs1057519432	545466	NALCN	Nalcn	Congenital contractures of the limbs and face, hypotonia, and developmental delay	NA	NA	ClinVar	Mutagenetix	191148
NP_443099	NP_796367	NP_001293826	M547V	M547L	Pathogenic	incidental	rs1057519432	545466	NALCN	Nalcn	Congenital contractures of the limbs and face, hypotonia, and developmental delay	NA	NA	ClinVar	Mutagenetix	191154
NP_597677	NP_081983	NP_001300604	C2392Y	C2386S	Likely pathogenic	incidental	rs886042231	515651	NIPBL	Nipbl	Cornelia de Lange syndrome 1;not provided	NA	NA	ClinVar	Mutagenetix	316403
NP_597677	NP_081983	NP_493687	C2392Y	C2386S	Likely pathogenic	incidental	rs886042231	515651	NIPBL	Nipbl	Cornelia de Lange syndrome 1;not provided	NA	NA	ClinVar	Mutagenetix	316402
NP_077719	NP_035058	NP_499871	C480R	C480Y	Pathogenic	incidental	rs312262799	387176	NOTCH2	Notch2	Alagille syndrome 2	NA	NA	ClinVar	Mutagenetix	100189
NP_077719	NP_035058	NP_492397	C480R	C480Y	Pathogenic	incidental	rs312262799	387176	NOTCH2	Notch2	Alagille syndrome 2	NA	NA	ClinVar	Mutagenetix	100191
NP_077719	NP_035058	NP_001256153	C480R	C480Y	Pathogenic	incidental	rs312262799	387176	NOTCH2	Notch2	Alagille syndrome 2	NA	NA	ClinVar	Mutagenetix	100192
NP_077719	NP_035058	NP_499014	C480R	C480Y	Pathogenic	incidental	rs312262799	387176	NOTCH2	Notch2	Alagille syndrome 2	NA	NA	ClinVar	Mutagenetix	100195
NP_077719	NP_035058	NP_500454	C480R	C480Y	Pathogenic	incidental	rs312262799	387176	NOTCH2	Notch2	Alagille syndrome 2	NA	NA	ClinVar	Mutagenetix	100190
NP_077719	NP_035058	NP_499007	C480R	C480Y	Pathogenic	incidental	rs312262799	387176	NOTCH2	Notch2	Alagille syndrome 2	NA	NA	ClinVar	Mutagenetix	100194
NP_077719	NP_035058	NP_001256154	C480R	C480Y	Pathogenic	incidental	rs312262799	387176	NOTCH2	Notch2	Alagille syndrome 2	NA	NA	ClinVar	Mutagenetix	100193
NP_000426	NP_032742	NP_501215	C222Y	C223F	Pathogenic/Likely pathogenic	incidental	rs1555729452	314612	NOTCH3	Notch3	not provided	NA	NA	ClinVar	Mutagenetix	280473
NP_000426	NP_032742	NP_507639	C222Y	C223F	Pathogenic/Likely pathogenic	incidental	rs1555729452	314612	NOTCH3	Notch3	not provided	NA	NA	ClinVar	Mutagenetix	280475
NP_000426	NP_032742	NP_001024615	C222Y	C223F	Pathogenic/Likely pathogenic	incidental	rs1555729452	314612	NOTCH3	Notch3	not provided	NA	NA	ClinVar	Mutagenetix	280477
NP_000426	NP_032742	NP_001024616	C222Y	C223F	Pathogenic/Likely pathogenic	incidental	rs1555729452	314612	NOTCH3	Notch3	not provided	NA	NA	ClinVar	Mutagenetix	280476
NP_000426	NP_032742	NP_501207	C222Y	C223F	Pathogenic/Likely pathogenic	incidental	rs1555729452	314612	NOTCH3	Notch3	not provided	NA	NA	ClinVar	Mutagenetix	280474
NP_000426	NP_032742	NP_507639	R578C	R579S	Likely pathogenic	incidental	rs769773673	450090	NOTCH3	Notch3	not provided	NA	NA	ClinVar	Mutagenetix	280475
NP_000426	NP_032742	NP_001024615	R578C	R579S	Likely pathogenic	incidental	rs769773673	450090	NOTCH3	Notch3	not provided	NA	NA	ClinVar	Mutagenetix	280477
NP_000426	NP_032742	NP_001024616	R578C	R579S	Likely pathogenic	incidental	rs769773673	450090	NOTCH3	Notch3	not provided	NA	NA	ClinVar	Mutagenetix	280476
NP_000426	NP_032742	NP_501207	R578C	R579S	Likely pathogenic	incidental	rs769773673	450090	NOTCH3	Notch3	not provided	NA	NA	ClinVar	Mutagenetix	280474
NP_000426	NP_032742	NP_501215	R578C	R579S	Likely pathogenic	incidental	rs769773673	450090	NOTCH3	Notch3	not provided	NA	NA	ClinVar	Mutagenetix	280473
NP_000262	NP_032746	NP_496343	V950M	V950I	Pathogenic/Likely pathogenic	incidental	rs120074135	509129	NPC1	Npc1	Niemann-Pick disease type C1;not provided	NA	1e-05	ClinVar	Mutagenetix	369613
NP_000262	NP_032746	NP_508771	V950M	V950I	Pathogenic/Likely pathogenic	incidental	rs120074135	509129	NPC1	Npc1	Niemann-Pick disease type C1;not provided	NA	1e-05	ClinVar	Mutagenetix	369616
NP_000262	NP_032746	NP_001256834	V950M	V950I	Pathogenic/Likely pathogenic	incidental	rs120074135	509129	NPC1	Npc1	Niemann-Pick disease type C1;not provided	NA	1e-05	ClinVar	Mutagenetix	369609
NP_000262	NP_032746	NP_498813	V950M	V950I	Pathogenic/Likely pathogenic	incidental	rs120074135	509129	NPC1	Npc1	Niemann-Pick disease type C1;not provided	NA	1e-05	ClinVar	Mutagenetix	369615
NP_000262	NP_032746	NP_001256835	V950M	V950I	Pathogenic/Likely pathogenic	incidental	rs120074135	509129	NPC1	Npc1	Niemann-Pick disease type C1;not provided	NA	1e-05	ClinVar	Mutagenetix	369610
NP_000262	NP_032746	NP_493718	V950M	V950I	Pathogenic/Likely pathogenic	incidental	rs120074135	509129	NPC1	Npc1	Niemann-Pick disease type C1;not provided	NA	1e-05	ClinVar	Mutagenetix	369614
NP_000262	NP_032746	NP_496392	V950M	V950I	Pathogenic/Likely pathogenic	incidental	rs120074135	509129	NPC1	Npc1	Niemann-Pick disease type C1;not provided	NA	1e-05	ClinVar	Mutagenetix	369611
NP_000262	NP_032746	NP_001021559	V950M	V950I	Pathogenic/Likely pathogenic	incidental	rs120074135	509129	NPC1	Npc1	Niemann-Pick disease type C1;not provided	NA	1e-05	ClinVar	Mutagenetix	369612
NP_004637	NP_062332	NP_001309678	I742T	I756T	Likely pathogenic	incidental	rs386833908	503039	NPHS1	Nphs1	Finnish congenital nephrotic syndrome	NA	NA	ClinVar	Mutagenetix	324192
NP_004637	NP_062332	NP_001309676	I742T	I756T	Likely pathogenic	incidental	rs386833908	503039	NPHS1	Nphs1	Finnish congenital nephrotic syndrome	NA	NA	ClinVar	Mutagenetix	324190
NP_004637	NP_062332	NP_001309675	I742T	I756T	Likely pathogenic	incidental	rs386833908	503039	NPHS1	Nphs1	Finnish congenital nephrotic syndrome	NA	NA	ClinVar	Mutagenetix	324189
NP_004637	NP_062332	NP_001309467	I742T	I756T	Likely pathogenic	incidental	rs386833908	503039	NPHS1	Nphs1	Finnish congenital nephrotic syndrome	NA	NA	ClinVar	Mutagenetix	324194
NP_004637	NP_062332	NP_001309679	I742T	I756T	Likely pathogenic	incidental	rs386833908	503039	NPHS1	Nphs1	Finnish congenital nephrotic syndrome	NA	NA	ClinVar	Mutagenetix	324193
NP_004637	NP_062332	NP_001309674	I742T	I756T	Likely pathogenic	incidental	rs386833908	503039	NPHS1	Nphs1	Finnish congenital nephrotic syndrome	NA	NA	ClinVar	Mutagenetix	324195
NP_004637	NP_062332	NP_001309677	I742T	I756T	Likely pathogenic	incidental	rs386833908	503039	NPHS1	Nphs1	Finnish congenital nephrotic syndrome	NA	NA	ClinVar	Mutagenetix	324191
NP_004637	XP_011248949	NP_001309678	S724C	S724*	Likely pathogenic	incidental	rs386833905	262958	NPHS1	Nphs1	Finnish congenital nephrotic syndrome	NA	0	ClinVar	Mutagenetix	324199
NP_004637	XP_011248949	NP_001309675	S724C	S724*	Likely pathogenic	incidental	rs386833905	262958	NPHS1	Nphs1	Finnish congenital nephrotic syndrome	NA	0	ClinVar	Mutagenetix	324196
NP_004637	XP_011248949	NP_001309679	S724C	S724*	Likely pathogenic	incidental	rs386833905	262958	NPHS1	Nphs1	Finnish congenital nephrotic syndrome	NA	0	ClinVar	Mutagenetix	324200
NP_004637	XP_011248949	NP_001309674	S724C	S724*	Likely pathogenic	incidental	rs386833905	262958	NPHS1	Nphs1	Finnish congenital nephrotic syndrome	NA	0	ClinVar	Mutagenetix	324202
NP_004637	XP_011248949	NP_001309467	S724C	S724*	Likely pathogenic	incidental	rs386833905	262958	NPHS1	Nphs1	Finnish congenital nephrotic syndrome	NA	0	ClinVar	Mutagenetix	324201
NP_004637	XP_011248949	NP_001309677	S724C	S724*	Likely pathogenic	incidental	rs386833905	262958	NPHS1	Nphs1	Finnish congenital nephrotic syndrome	NA	0	ClinVar	Mutagenetix	324198
NP_004637	XP_011248949	NP_001309676	S724C	S724*	Likely pathogenic	incidental	rs386833905	262958	NPHS1	Nphs1	Finnish congenital nephrotic syndrome	NA	0	ClinVar	Mutagenetix	324197
NP_055064	NP_038736	NP_508547	R76W	R69G	Pathogenic	incidental	rs104894492	438724	NR2E3	Nr2e3	Enhanced s-cone syndrome	NA	NA	ClinVar	Mutagenetix	356500
NP_055064	NP_038736	NP_001300075	R76W	R69G	Pathogenic	incidental	rs104894492	438724	NR2E3	Nr2e3	Enhanced s-cone syndrome	NA	NA	ClinVar	Mutagenetix	356492
NP_055064	NP_038736	NP_499961	R76W	R69G	Pathogenic	incidental	rs104894492	438724	NR2E3	Nr2e3	Enhanced s-cone syndrome	NA	NA	ClinVar	Mutagenetix	356495
NP_055064	NP_038736	NP_001263953	R76W	R69G	Pathogenic	incidental	rs104894492	438724	NR2E3	Nr2e3	Enhanced s-cone syndrome	NA	NA	ClinVar	Mutagenetix	356501
NP_055064	NP_038736	NP_001300077	R76W	R69G	Pathogenic	incidental	rs104894492	438724	NR2E3	Nr2e3	Enhanced s-cone syndrome	NA	NA	ClinVar	Mutagenetix	356493
NP_055064	NP_038736	NP_001300076	R76W	R69G	Pathogenic	incidental	rs104894492	438724	NR2E3	Nr2e3	Enhanced s-cone syndrome	NA	NA	ClinVar	Mutagenetix	356491
NP_055064	NP_038736	NP_507015	R76W	R69G	Pathogenic	incidental	rs104894492	438724	NR2E3	Nr2e3	Enhanced s-cone syndrome	NA	NA	ClinVar	Mutagenetix	356497
NP_055064	NP_038736	NP_001256000	R76W	R69G	Pathogenic	incidental	rs104894492	438724	NR2E3	Nr2e3	Enhanced s-cone syndrome	NA	NA	ClinVar	Mutagenetix	356489
NP_055064	NP_038736	NP_507060	R76W	R69G	Pathogenic	incidental	rs104894492	438724	NR2E3	Nr2e3	Enhanced s-cone syndrome	NA	NA	ClinVar	Mutagenetix	356496
NP_055064	NP_038736	NP_001293976	R76W	R69G	Pathogenic	incidental	rs104894492	438724	NR2E3	Nr2e3	Enhanced s-cone syndrome	NA	NA	ClinVar	Mutagenetix	356498
NP_055064	NP_038736	NP_503455	R76W	R69G	Pathogenic	incidental	rs104894492	438724	NR2E3	Nr2e3	Enhanced s-cone syndrome	NA	NA	ClinVar	Mutagenetix	356494
NP_055064	NP_038736	NP_001300074	R76W	R69G	Pathogenic	incidental	rs104894492	438724	NR2E3	Nr2e3	Enhanced s-cone syndrome	NA	NA	ClinVar	Mutagenetix	356490
NP_055064	NP_038736	NP_502254	R76W	R69G	Pathogenic	incidental	rs104894492	438724	NR2E3	Nr2e3	Enhanced s-cone syndrome	NA	NA	ClinVar	Mutagenetix	356499
NP_055064	NP_038736	NP_504683	R76W	R69G	Pathogenic	incidental	rs104894492	438724	NR2E3	Nr2e3	Enhanced s-cone syndrome	NA	NA	ClinVar	Mutagenetix	356488
NP_071355	NP_849256	NP_001293365	C152S	C152S	Pathogenic	incidental	106209rs-?	548095	NSUN3	Nsun3	COMBINED OXIDATIVE PHOSPHORYLATION DEFICIENCY 48	NA	NA	ClinVar	Mutagenetix	48355
NP_071355	NP_849256	NP_490958	C152S	C152S	Pathogenic	incidental	106209rs-?	548095	NSUN3	Nsun3	COMBINED OXIDATIVE PHOSPHORYLATION DEFICIENCY 48	NA	NA	ClinVar	Mutagenetix	48357
NP_071355	NP_849256	NP_001293364	C152S	C152S	Pathogenic	incidental	106209rs-?	548095	NSUN3	Nsun3	COMBINED OXIDATIVE PHOSPHORYLATION DEFICIENCY 48	NA	NA	ClinVar	Mutagenetix	48356
NP_000421	NP_038653	NP_499755	M322R	M322T	Likely pathogenic	incidental	rs587784294	516314	PAFAH1B1	Pafah1b1	Lissencephaly 1	NA	NA	ClinVar	Mutagenetix	143817
NP_000268	NP_032803	NP_001254185	D394H	D394E	Likely pathogenic	incidental	rs62516142	512449	PAH	Pah	Phenylketonuria;not provided	NA	NA	ClinVar	Mutagenetix	352753
NP_000268	NP_032803	NP_001254184	D394H	D394E	Likely pathogenic	incidental	rs62516142	512449	PAH	Pah	Phenylketonuria;not provided	NA	NA	ClinVar	Mutagenetix	352754
NP_002576	NP_001278438	NP_001022555	R235W	R235L	Likely pathogenic	incidental	rs1571445295	500062	PBX1	Pbx1	CONGENITAL ANOMALIES OF KIDNEY AND URINARY TRACT SYNDROME WITH OR WITHOUT HEARING LOSS, ABNORMAL EARS, OR DEVELOPMENTAL DELAY	NA	NA	ClinVar	Mutagenetix	448
NP_002576	NP_001278438	NP_509101	R235W	R235L	Likely pathogenic	incidental	rs1571445295	500062	PBX1	Pbx1	CONGENITAL ANOMALIES OF KIDNEY AND URINARY TRACT SYNDROME WITH OR WITHOUT HEARING LOSS, ABNORMAL EARS, OR DEVELOPMENTAL DELAY	NA	NA	ClinVar	Mutagenetix	447
NP_002576	NP_001278438	NP_001022555	C273Y	C273G	Likely pathogenic	incidental	26937rs-?	548808	PBX1	Pbx1	CONGENITAL ANOMALIES OF KIDNEY AND URINARY TRACT SYNDROME WITH OR WITHOUT HEARING LOSS, ABNORMAL EARS, OR DEVELOPMENTAL DELAY	NA	NA	ClinVar	Mutagenetix	448
NP_002576	NP_001278438	NP_509101	C273Y	C273G	Likely pathogenic	incidental	26937rs-?	548808	PBX1	Pbx1	CONGENITAL ANOMALIES OF KIDNEY AND URINARY TRACT SYNDROME WITH OR WITHOUT HEARING LOSS, ABNORMAL EARS, OR DEVELOPMENTAL DELAY	NA	NA	ClinVar	Mutagenetix	447
NP_000273	NP_659093	NP_509293	C688R	C684Y	Pathogenic	incidental	rs774949844	440893	PCCA	Pcca	Propionyl-CoA carboxylase deficiency	NA	0	ClinVar	Mutagenetix	287697
NP_000523	NP_001298078	NP_741742	Y439C	Y404*	Pathogenic/Likely pathogenic	incidental	rs769521436	402229	PCCB	Pccb	Propionyl-CoA carboxylase deficiency	NA	2e-05	ClinVar	Mutagenetix	335632
NP_000523	NP_001298078	NP_741743	Y439C	Y404*	Pathogenic/Likely pathogenic	incidental	rs769521436	402229	PCCB	Pccb	Propionyl-CoA carboxylase deficiency	NA	2e-05	ClinVar	Mutagenetix	335631
NP_000276	NP_032846	NP_490843	G278D	G278D	Pathogenic	incidental	rs121917723	191713	PEPD	Pepd	Prolidase deficiency	NA	4e-05	ClinVar	Mutagenetix	59526
NP_000276	NP_032846	NP_001293413	G278D	G278D	Pathogenic	incidental	rs121917723	191713	PEPD	Pepd	Prolidase deficiency	NA	4e-05	ClinVar	Mutagenetix	59527
NP_002609	NP_076140	NP_495513	I326T	I328T	Pathogenic	incidental	rs61752115	537905	PEX13	Pex13	Peroxisome biogenesis disorder 11B	NA	0	ClinVar	Mutagenetix	406195
NP_003621	NP_001157667	NP_001123111	G331R	G330R	Likely pathogenic	incidental	rs1057523689	42666	PEX3	Pex3	Peroxisome biogenesis disorder 10b	NA	1e-05	ClinVar	Mutagenetix	90069
NP_003621	NP_001157667	NP_509024	G331R	G330R	Likely pathogenic	incidental	rs1057523689	42666	PEX3	Pex3	Peroxisome biogenesis disorder 10b	NA	1e-05	ClinVar	Mutagenetix	90068
NP_000278	NP_663463	NP_504268	R888P	R889W	Likely pathogenic	incidental	56835rs-?	67704	PEX6	Pex6	Elevated hepatic transaminases;Abnormality of the gallbladder;Nystagmus	NA	NA	ClinVar	Mutagenetix	36730
NP_000278	NP_663463	NP_504268	R888L	R889W	Pathogenic	incidental	rs267608247	67704	PEX6	Pex6	Inborn genetic diseases	NA	NA	ClinVar	Mutagenetix	36730
NP_700476	NP_035228	NP_001255701	R84W	R130W	Pathogenic	incidental	rs121909248	504323	PITX2	Pitx2	Iridogoniodysgenesis, dominant type	NA	NA	ClinVar	Mutagenetix	233079
NP_700476	NP_035228	NP_001021277	R84W	R130W	Pathogenic	incidental	rs121909248	504323	PITX2	Pitx2	Iridogoniodysgenesis, dominant type	NA	NA	ClinVar	Mutagenetix	233081
NP_700476	NP_035228	NP_001021276	R84W	R130W	Pathogenic	incidental	rs121909248	504323	PITX2	Pitx2	Iridogoniodysgenesis, dominant type	NA	NA	ClinVar	Mutagenetix	233080
NP_700476	NP_035228	NP_001255700	R84W	R130W	Pathogenic	incidental	rs121909248	504323	PITX2	Pitx2	Iridogoniodysgenesis, dominant type	NA	NA	ClinVar	Mutagenetix	233078
NP_006693	NP_056616	NP_498926	V1062M	V1062L	Pathogenic	incidental	rs587777182	519482	PNPLA6	Pnpla6	Boucher Neuhauser syndrome	NA	0	ClinVar	Mutagenetix	302310
NP_006693	NP_056616	NP_498927	V1062M	V1062L	Pathogenic	incidental	rs587777182	519482	PNPLA6	Pnpla6	Boucher Neuhauser syndrome	NA	0	ClinVar	Mutagenetix	302309
NP_006693	NP_056616	NP_495734	V1062M	V1062L	Pathogenic	incidental	rs587777182	519482	PNPLA6	Pnpla6	Boucher Neuhauser syndrome	NA	0	ClinVar	Mutagenetix	302311
NP_149100	NP_082145	NP_497324	N540S	N540D	Pathogenic	incidental	rs202190573	194717	PNPT1	Pnpt1	Deafness, autosomal recessive 70	NA	NA	ClinVar	Mutagenetix	313418
NP_002730	NP_035232	NP_001024516	D480Y	D480G	Pathogenic	incidental	rs387906679	501253	PRKCG	Prkcg	Spinocerebellar ataxia 14	NA	NA	ClinVar	Mutagenetix	352089
NP_002730	NP_035232	NP_001024518	D480Y	D480G	Pathogenic	incidental	rs387906679	501253	PRKCG	Prkcg	Spinocerebellar ataxia 14	NA	NA	ClinVar	Mutagenetix	352088
NP_002730	NP_035232	NP_001024517	D480Y	D480G	Pathogenic	incidental	rs387906679	501253	PRKCG	Prkcg	Spinocerebellar ataxia 14	NA	NA	ClinVar	Mutagenetix	352090
NP_002730	NP_035232	NP_001123122	D480Y	D480G	Pathogenic	incidental	rs387906679	501253	PRKCG	Prkcg	Spinocerebellar ataxia 14	NA	NA	ClinVar	Mutagenetix	352091
NP_004553	NP_057903	NP_001293603	C431F	C430Y	Pathogenic	incidental	rs397514694	557764	PRKN	Park2	Parkinson disease 2	NA	NA	ClinVar	Mutagenetix	316328
NP_004553	NP_057903	NP_001293602	C431F	C430Y	Pathogenic	incidental	rs397514694	557764	PRKN	Park2	Parkinson disease 2	NA	NA	ClinVar	Mutagenetix	316329
NP_004553	NP_057903	NP_499846	C431F	C430Y	Pathogenic	incidental	rs397514694	557764	PRKN	Park2	Parkinson disease 2	NA	NA	ClinVar	Mutagenetix	316330
NP_000305	NP_032986	NP_499926	T131I	T131P	Pathogenic	incidental	rs397514560	459739	PTEN	Pten	Macrocephaly/autism syndrome;PTEN hamartoma tumor syndrome	NA	NA	ClinVar	Mutagenetix	33806
NP_000305	NP_032986	NP_499926	L345P	L345Q	Likely pathogenic	incidental	rs1554826024	164251	PTEN	Pten	Hereditary cancer-predisposing syndrome	NA	NA	ClinVar	Mutagenetix	33806
NP_000305	NP_032986	NP_499926	L345R	L345Q	Likely pathogenic	incidental	rs1554826024	164251	PTEN	Pten	PTEN hamartoma tumor syndrome	NA	NA	ClinVar	Mutagenetix	33806
NP_002825	NP_001103462	NP_001293512	A31G	A31V	Likely pathogenic	incidental	70681rs-?	228065	PTPN11	Ptpn11	LEOPARD syndrome 1	NA	NA	ClinVar	Mutagenetix	261291
NP_005850	NP_033015	NP_501241	N162D	N161S	Likely pathogenic	incidental	rs1581036424	529475	PURA	Pura	not provided	NA	NA	ClinVar	Mutagenetix	185520
NP_005850	NP_033015	NP_510489	N162D	N161S	Likely pathogenic	incidental	rs1581036424	529475	PURA	Pura	not provided	NA	NA	ClinVar	Mutagenetix	185519
NP_005850	NP_033015	NP_501241	N162K	N161S	Likely pathogenic	incidental	rs1085307826	529475	PURA	Pura	not provided	NA	NA	ClinVar	Mutagenetix	185520
NP_005850	NP_033015	NP_510489	N162K	N161S	Likely pathogenic	incidental	rs1085307826	529475	PURA	Pura	not provided	NA	NA	ClinVar	Mutagenetix	185519
NP_060762	NP_001074523	NP_001294546	G117E	G117E	Pathogenic	incidental	104881rs-?	205937	QRSL1	Qrsl1	COMBINED OXIDATIVE PHOSPHORYLATION DEFICIENCY 40	NA	NA	ClinVar	Mutagenetix	24196
NP_060762	NP_001074523	NP_001294545	G117E	G117E	Pathogenic	incidental	104881rs-?	205937	QRSL1	Qrsl1	COMBINED OXIDATIVE PHOSPHORYLATION DEFICIENCY 40	NA	NA	ClinVar	Mutagenetix	24198
NP_060762	NP_001074523	NP_001294547	G117E	G117E	Pathogenic	incidental	104881rs-?	205937	QRSL1	Qrsl1	COMBINED OXIDATIVE PHOSPHORYLATION DEFICIENCY 40	NA	NA	ClinVar	Mutagenetix	24193
NP_060762	NP_001074523	NP_001294548	G117E	G117E	Pathogenic	incidental	104881rs-?	205937	QRSL1	Qrsl1	COMBINED OXIDATIVE PHOSPHORYLATION DEFICIENCY 40	NA	NA	ClinVar	Mutagenetix	24194
NP_060762	NP_001074523	NP_001294549	G117E	G117E	Pathogenic	incidental	104881rs-?	205937	QRSL1	Qrsl1	COMBINED OXIDATIVE PHOSPHORYLATION DEFICIENCY 40	NA	NA	ClinVar	Mutagenetix	24195
NP_060762	NP_001074523	NP_500129	G117E	G117E	Pathogenic	incidental	104881rs-?	205937	QRSL1	Qrsl1	COMBINED OXIDATIVE PHOSPHORYLATION DEFICIENCY 40	NA	NA	ClinVar	Mutagenetix	24197
NP_002863	NP_033034	NP_500362	N92T	N92S	Pathogenic	incidental	55325rs-?	402108	RAC2	Rac2	IMMUNODEFICIENCY 73B WITH DEFECTIVE NEUTROPHIL CHEMOTAXIS AND LYMPHOPENIA	NA	NA	ClinVar	Mutagenetix	201851
NP_002863	NP_033034	NP_500363	N92T	N92S	Pathogenic	incidental	55325rs-?	402108	RAC2	Rac2	IMMUNODEFICIENCY 73B WITH DEFECTIVE NEUTROPHIL CHEMOTAXIS AND LYMPHOPENIA	NA	NA	ClinVar	Mutagenetix	201850
NP_055805	XP_006516170	NP_001293171	N1076S	N1075K	Pathogenic	incidental	rs1595085511	258116	RALGAPA1	Ralgapa1	Feeding difficulties;Respiratory distress;Generalized hypotonia;Infantile spasms|NEURODEVELOPMENTAL DISORDER WITH HYPOTONIA, NEONATAL RESPIRATORY INSUFFICIENCY, AND THERMODYSREGULATION	NA	NA	ClinVar	Mutagenetix	41058
NP_055805	XP_006516170	NP_001293170	N1076S	N1075K	Pathogenic	incidental	rs1595085511	258116	RALGAPA1	Ralgapa1	Feeding difficulties;Respiratory distress;Generalized hypotonia;Infantile spasms|NEURODEVELOPMENTAL DISORDER WITH HYPOTONIA, NEONATAL RESPIRATORY INSUFFICIENCY, AND THERMODYSREGULATION	NA	NA	ClinVar	Mutagenetix	41057
NP_055805	XP_006516170	NP_001293169	N1076S	N1075K	Pathogenic	incidental	rs1595085511	258116	RALGAPA1	Ralgapa1	Feeding difficulties;Respiratory distress;Generalized hypotonia;Infantile spasms|NEURODEVELOPMENTAL DISORDER WITH HYPOTONIA, NEONATAL RESPIRATORY INSUFFICIENCY, AND THERMODYSREGULATION	NA	NA	ClinVar	Mutagenetix	41056
NP_055805	XP_006516170	NP_001350974	N1076S	N1075K	Pathogenic	incidental	rs1595085511	258116	RALGAPA1	Ralgapa1	Feeding difficulties;Respiratory distress;Generalized hypotonia;Infantile spasms|NEURODEVELOPMENTAL DISORDER WITH HYPOTONIA, NEONATAL RESPIRATORY INSUFFICIENCY, AND THERMODYSREGULATION	NA	NA	ClinVar	Mutagenetix	41055
NP_055805	XP_006516170	NP_001293172	N1076S	N1075K	Pathogenic	incidental	rs1595085511	258116	RALGAPA1	Ralgapa1	Feeding difficulties;Respiratory distress;Generalized hypotonia;Infantile spasms|NEURODEVELOPMENTAL DISORDER WITH HYPOTONIA, NEONATAL RESPIRATORY INSUFFICIENCY, AND THERMODYSREGULATION	NA	NA	ClinVar	Mutagenetix	41059
NP_036234	NP_001078961	NP_001300505	L1517Q	L1509P	Likely pathogenic	incidental	rs1553153669	57819	RERE	Rere	not provided	NA	NA	ClinVar	Mutagenetix	37280
NP_036234	NP_001078961	NP_001300500	L1517Q	L1509P	Likely pathogenic	incidental	rs1553153669	57819	RERE	Rere	not provided	NA	NA	ClinVar	Mutagenetix	37289
NP_036234	NP_001078961	NP_001300507	L1517Q	L1509P	Likely pathogenic	incidental	rs1553153669	57819	RERE	Rere	not provided	NA	NA	ClinVar	Mutagenetix	37283
NP_036234	NP_001078961	NP_001300496	L1517Q	L1509P	Likely pathogenic	incidental	rs1553153669	57819	RERE	Rere	not provided	NA	NA	ClinVar	Mutagenetix	37294
NP_036234	NP_001078961	NP_001300504	L1517Q	L1509P	Likely pathogenic	incidental	rs1553153669	57819	RERE	Rere	not provided	NA	NA	ClinVar	Mutagenetix	37286
NP_036234	NP_001078961	NP_001263660	L1517Q	L1509P	Likely pathogenic	incidental	rs1553153669	57819	RERE	Rere	not provided	NA	NA	ClinVar	Mutagenetix	37281
NP_036234	NP_001078961	NP_001021912	L1517Q	L1509P	Likely pathogenic	incidental	rs1553153669	57819	RERE	Rere	not provided	NA	NA	ClinVar	Mutagenetix	37279
NP_036234	NP_001078961	NP_001300495	L1517Q	L1509P	Likely pathogenic	incidental	rs1553153669	57819	RERE	Rere	not provided	NA	NA	ClinVar	Mutagenetix	37293
NP_036234	NP_001078961	NP_001300494	L1517Q	L1509P	Likely pathogenic	incidental	rs1553153669	57819	RERE	Rere	not provided	NA	NA	ClinVar	Mutagenetix	37292
NP_036234	NP_001078961	NP_001300506	L1517Q	L1509P	Likely pathogenic	incidental	rs1553153669	57819	RERE	Rere	not provided	NA	NA	ClinVar	Mutagenetix	37282
NP_036234	NP_001078961	NP_001300499	L1517Q	L1509P	Likely pathogenic	incidental	rs1553153669	57819	RERE	Rere	not provided	NA	NA	ClinVar	Mutagenetix	37288
NP_036234	NP_001078961	NP_001300503	L1517Q	L1509P	Likely pathogenic	incidental	rs1553153669	57819	RERE	Rere	not provided	NA	NA	ClinVar	Mutagenetix	37285
NP_036234	NP_001078961	NP_001300498	L1517Q	L1509P	Likely pathogenic	incidental	rs1553153669	57819	RERE	Rere	not provided	NA	NA	ClinVar	Mutagenetix	37291
NP_036234	NP_001078961	NP_001300502	L1517Q	L1509P	Likely pathogenic	incidental	rs1553153669	57819	RERE	Rere	not provided	NA	NA	ClinVar	Mutagenetix	37284
NP_036234	NP_001078961	NP_001021911	L1517Q	L1509P	Likely pathogenic	incidental	rs1553153669	57819	RERE	Rere	not provided	NA	NA	ClinVar	Mutagenetix	37287
NP_036234	NP_001078961	NP_001300501	L1517Q	L1509P	Likely pathogenic	incidental	rs1553153669	57819	RERE	Rere	not provided	NA	NA	ClinVar	Mutagenetix	37278
NP_036234	NP_001078961	NP_741012	L1517Q	L1509P	Likely pathogenic	incidental	rs1553153669	57819	RERE	Rere	not provided	NA	NA	ClinVar	Mutagenetix	37295
NP_036234	NP_001078961	NP_001300497	L1517Q	L1509P	Likely pathogenic	incidental	rs1553153669	57819	RERE	Rere	not provided	NA	NA	ClinVar	Mutagenetix	37290
NP_001162580	NP_001104758	NP_494755	R171W	R160*	Pathogenic	incidental	rs28937598	443388	SCO2	Sco2	Cardioencephalomyopathy, fatal infantile, due to cytochrome c oxidase deficiency	NA	1e-05	ClinVar	Mutagenetix	72118
NP_005973	NP_033215	NP_504420	Y129C	Y129S	Pathogenic	incidental	rs104894478	31363	SIX1	Six1	Branchiootic syndrome 3;Branchiootic syndrome 3;Deafness, autosomal dominant 23;Deafness, autosomal dominant 23;Melnick-Fraser syndrome;Melnick-Fraser syndrome;not provided	NA	0	ClinVar	Mutagenetix	301293
NP_001037	NP_033220	NP_502705	D981Y	D975G	Pathogenic, association	incidental	rs1581138944	380597	SLC12A2	Slc12a2	Hearing loss|DEAFNESS, AUTOSOMAL DOMINANT 78	NA	NA	ClinVar	Mutagenetix	78145
NP_001037	NP_033220	NP_502704	D981Y	D975G	Pathogenic, association	incidental	rs1581138944	380597	SLC12A2	Slc12a2	Hearing loss|DEAFNESS, AUTOSOMAL DOMINANT 78	NA	NA	ClinVar	Mutagenetix	78146
NP_001037	NP_033220	NP_001255790	D981Y	D975G	Pathogenic, association	incidental	rs1581138944	380597	SLC12A2	Slc12a2	Hearing loss|DEAFNESS, AUTOSOMAL DOMINANT 78	NA	NA	ClinVar	Mutagenetix	78152
NP_001037	NP_033220	NP_001076724	D981Y	D975G	Pathogenic, association	incidental	rs1581138944	380597	SLC12A2	Slc12a2	Hearing loss|DEAFNESS, AUTOSOMAL DOMINANT 78	NA	NA	ClinVar	Mutagenetix	78151
NP_001037	NP_033220	NP_001263812	D981Y	D975G	Pathogenic, association	incidental	rs1581138944	380597	SLC12A2	Slc12a2	Hearing loss|DEAFNESS, AUTOSOMAL DOMINANT 78	NA	NA	ClinVar	Mutagenetix	78148
NP_001037	NP_033220	NP_001255789	D981Y	D975G	Pathogenic, association	incidental	rs1581138944	380597	SLC12A2	Slc12a2	Hearing loss|DEAFNESS, AUTOSOMAL DOMINANT 78	NA	NA	ClinVar	Mutagenetix	78147
NP_001037	NP_033220	NP_001255791	D981Y	D975G	Pathogenic, association	incidental	rs1581138944	380597	SLC12A2	Slc12a2	Hearing loss|DEAFNESS, AUTOSOMAL DOMINANT 78	NA	NA	ClinVar	Mutagenetix	78150
NP_001037	NP_033220	NP_001255788	D981Y	D975G	Pathogenic, association	incidental	rs1581138944	380597	SLC12A2	Slc12a2	Hearing loss|DEAFNESS, AUTOSOMAL DOMINANT 78	NA	NA	ClinVar	Mutagenetix	78149
NP_064425	NP_001012363	NP_493982	R171C	R137W	Pathogenic	incidental	rs776127501	456032	SLC2A9	Slc2a9	Renal hypouricemia 2	NA	4e-05	ClinVar	Mutagenetix	306604
NP_064425	NP_001012363	NP_508566	R171C	R137W	Pathogenic	incidental	rs776127501	456032	SLC2A9	Slc2a9	Renal hypouricemia 2	NA	4e-05	ClinVar	Mutagenetix	306603
NP_064425	NP_001012363	NP_493981	R171C	R137W	Pathogenic	incidental	rs776127501	456032	SLC2A9	Slc2a9	Renal hypouricemia 2	NA	4e-05	ClinVar	Mutagenetix	306605
NP_064425	NP_001012363	NP_499720	R171C	R137W	Pathogenic	incidental	rs776127501	456032	SLC2A9	Slc2a9	Renal hypouricemia 2	NA	4e-05	ClinVar	Mutagenetix	306606
NP_064425	NP_001012363	NP_508586	R171C	R137W	Pathogenic	incidental	rs776127501	456032	SLC2A9	Slc2a9	Renal hypouricemia 2	NA	4e-05	ClinVar	Mutagenetix	306609
NP_064425	NP_001012363	NP_741656	R171C	R137W	Pathogenic	incidental	rs776127501	456032	SLC2A9	Slc2a9	Renal hypouricemia 2	NA	4e-05	ClinVar	Mutagenetix	306607
NP_064425	NP_001012363	NP_502675	R171C	R137W	Pathogenic	incidental	rs776127501	456032	SLC2A9	Slc2a9	Renal hypouricemia 2	NA	4e-05	ClinVar	Mutagenetix	306608
NP_001128618	NP_001128621	NP_001294570	C113S	C113S	Likely pathogenic	incidental	101271rs-?	274046	SLC39A8	Slc39a8	SLC39A8-CDG	NA	NA	ClinVar	Mutagenetix	93782
NP_001128618	NP_001128621	NP_001294572	C113S	C113S	Likely pathogenic	incidental	101271rs-?	274046	SLC39A8	Slc39a8	SLC39A8-CDG	NA	NA	ClinVar	Mutagenetix	93781
NP_000332	NP_033231	NP_503064	N410K	N409K	Likely pathogenic	incidental	83235rs-?	401469	SLC3A1	Slc3a1	Cystinuria	NA	NA	ClinVar	Mutagenetix	20277
NP_000332	NP_033231	NP_001122774	N410K	N409K	Likely pathogenic	incidental	83235rs-?	401469	SLC3A1	Slc3a1	Cystinuria	NA	NA	ClinVar	Mutagenetix	20276
NP_000332	NP_033231	NP_001254436	N410K	N409K	Likely pathogenic	incidental	83235rs-?	401469	SLC3A1	Slc3a1	Cystinuria	NA	NA	ClinVar	Mutagenetix	20274
NP_000332	NP_033231	NP_001254435	N410K	N409K	Likely pathogenic	incidental	83235rs-?	401469	SLC3A1	Slc3a1	Cystinuria	NA	NA	ClinVar	Mutagenetix	20273
NP_000332	NP_033231	NP_001254437	N410K	N409K	Likely pathogenic	incidental	83235rs-?	401469	SLC3A1	Slc3a1	Cystinuria	NA	NA	ClinVar	Mutagenetix	20275
NP_005350	NP_032566	NP_508161	Y353S	Y352*	Pathogenic	incidental	rs377767346	221893	SMAD4	Smad4	Juvenile polyposis syndrome	NA	NA	ClinVar	Mutagenetix	206525
NP_005350	NP_032566	NP_001300342	Y353S	Y352*	Pathogenic	incidental	rs377767346	221893	SMAD4	Smad4	Juvenile polyposis syndrome	NA	NA	ClinVar	Mutagenetix	206529
NP_005350	NP_032566	NP_001300346	Y353S	Y352*	Pathogenic	incidental	rs377767346	221893	SMAD4	Smad4	Juvenile polyposis syndrome	NA	NA	ClinVar	Mutagenetix	206526
NP_005350	NP_032566	NP_001040865	Y353S	Y352*	Pathogenic	incidental	rs377767346	221893	SMAD4	Smad4	Juvenile polyposis syndrome	NA	NA	ClinVar	Mutagenetix	206520
NP_005350	NP_032566	NP_001024604	Y353S	Y352*	Pathogenic	incidental	rs377767346	221893	SMAD4	Smad4	Juvenile polyposis syndrome	NA	NA	ClinVar	Mutagenetix	206530
NP_005350	NP_032566	NP_001300341	Y353S	Y352*	Pathogenic	incidental	rs377767346	221893	SMAD4	Smad4	Juvenile polyposis syndrome	NA	NA	ClinVar	Mutagenetix	206528
NP_005350	NP_032566	NP_001024605	Y353S	Y352*	Pathogenic	incidental	rs377767346	221893	SMAD4	Smad4	Juvenile polyposis syndrome	NA	NA	ClinVar	Mutagenetix	206522
NP_005350	NP_032566	NP_001300345	Y353S	Y352*	Pathogenic	incidental	rs377767346	221893	SMAD4	Smad4	Juvenile polyposis syndrome	NA	NA	ClinVar	Mutagenetix	206524
NP_005350	NP_032566	NP_001300344	Y353S	Y352*	Pathogenic	incidental	rs377767346	221893	SMAD4	Smad4	Juvenile polyposis syndrome	NA	NA	ClinVar	Mutagenetix	206523
NP_005350	NP_032566	NP_001300343	Y353S	Y352*	Pathogenic	incidental	rs377767346	221893	SMAD4	Smad4	Juvenile polyposis syndrome	NA	NA	ClinVar	Mutagenetix	206527
NP_005350	NP_032566	NP_001040864	Y353S	Y352*	Pathogenic	incidental	rs377767346	221893	SMAD4	Smad4	Juvenile polyposis syndrome	NA	NA	ClinVar	Mutagenetix	206521
NP_001122321	NP_001167550	NP_001342016	I1193V	I1193F	Likely pathogenic	incidental	rs1555784468	223406	SMARCA4	Smarca4	not provided	NA	NA	ClinVar	Mutagenetix	324522
NP_001122321	NP_001167550	NP_502082	I1193V	I1193F	Likely pathogenic	incidental	rs1555784468	223406	SMARCA4	Smarca4	not provided	NA	NA	ClinVar	Mutagenetix	324521
NP_054733	NP_796188	NP_496710	Y689C	Y689*	Pathogenic/Likely pathogenic	incidental	56268rs-?	508946	SNRNP200	Snrnp200	Retinal dystrophy|not provided	NA	NA	ClinVar	Mutagenetix	42054
NP_055761	NP_058658	NP_741586	Q347P	Q344*	Likely pathogenic	incidental	48960rs-?	390016	SPAST	Spast	Spastic paraplegia 4, autosomal dominant	NA	NA	ClinVar	Mutagenetix	26008
NP_055761	NP_058658	NP_001256115	Q347P	Q344*	Likely pathogenic	incidental	48960rs-?	390016	SPAST	Spast	Spastic paraplegia 4, autosomal dominant	NA	NA	ClinVar	Mutagenetix	26007
NP_003117	NP_035595	NP_001256999	L260P	L258P	Likely pathogenic	incidental	rs121918634	62892	SPTA1	Spta1	Elliptocytosis 2;not provided	NA	NA	ClinVar	Mutagenetix	363541
NP_003117	NP_035595	NP_498787	L260P	L258P	Likely pathogenic	incidental	rs121918634	62892	SPTA1	Spta1	Elliptocytosis 2;not provided	NA	NA	ClinVar	Mutagenetix	363539
NP_003117	NP_035595	NP_001257000	L260P	L258P	Likely pathogenic	incidental	rs121918634	62892	SPTA1	Spta1	Elliptocytosis 2;not provided	NA	NA	ClinVar	Mutagenetix	363540
NP_008877	NP_067262	NP_001294672	A178T	A178V	Likely pathogenic	incidental	rs1057524761	436322	SPTBN2	Sptbn2	not provided	NA	NA	ClinVar	Mutagenetix	188553
NP_008877	NP_067262	NP_001024052	A178T	A178V	Likely pathogenic	incidental	rs1057524761	436322	SPTBN2	Sptbn2	not provided	NA	NA	ClinVar	Mutagenetix	188551
NP_008877	NP_067262	NP_001256073	A178T	A178V	Likely pathogenic	incidental	rs1057524761	436322	SPTBN2	Sptbn2	not provided	NA	NA	ClinVar	Mutagenetix	188550
NP_008877	NP_067262	NP_001024053	A178T	A178V	Likely pathogenic	incidental	rs1057524761	436322	SPTBN2	Sptbn2	not provided	NA	NA	ClinVar	Mutagenetix	188552
NP_003134	NP_001273592	NP_498935	S141N	S141G	Pathogenic	incidental	106462rs-?	448263	SSBP1	Ssbp1	Optic atrophy with negative electroretinograms	NA	NA	ClinVar	Mutagenetix	139496
NP_009330	NP_001192243	NP_001122815	V389G	V389E	Likely pathogenic	incidental	60875rs-?	402398	STAT1	Stat1	Immunodeficiency 31a;Immunodeficiency 31C;Mycobacterial and viral infections, susceptibility to, autosomal recessive	NA	NA	ClinVar	Mutagenetix	351125
NP_009330	NP_001192243	NP_502974	V389G	V389E	Likely pathogenic	incidental	60875rs-?	402398	STAT1	Stat1	Immunodeficiency 31a;Immunodeficiency 31C;Mycobacterial and viral infections, susceptibility to, autosomal recessive	NA	NA	ClinVar	Mutagenetix	351127
NP_009330	NP_001192243	NP_001122814	V389G	V389E	Likely pathogenic	incidental	60875rs-?	402398	STAT1	Stat1	Immunodeficiency 31a;Immunodeficiency 31C;Mycobacterial and viral infections, susceptibility to, autosomal recessive	NA	NA	ClinVar	Mutagenetix	351126
NP_009330	NP_001192243	NP_001122815	T720I	T720I	Likely pathogenic	incidental	rs1574636674	175045	STAT1	Stat1	Inherited Immunodeficiency Diseases	NA	NA	ClinVar	Mutagenetix	351125
NP_009330	NP_001192243	NP_001122814	T720I	T720I	Likely pathogenic	incidental	rs1574636674	175045	STAT1	Stat1	Inherited Immunodeficiency Diseases	NA	NA	ClinVar	Mutagenetix	351126
NP_009330	NP_001192243	NP_502974	T720I	T720I	Likely pathogenic	incidental	rs1574636674	175045	STAT1	Stat1	Inherited Immunodeficiency Diseases	NA	NA	ClinVar	Mutagenetix	351127
NP_000446	NP_001288782	NP_001256779	G215D	G215V	Likely pathogenic	incidental	rs1057520038	398017	STK11	Stk11	Peutz-Jeghers syndrome	NA	NA	ClinVar	Mutagenetix	95847
NP_000446	NP_001288782	NP_001256780	G215D	G215V	Likely pathogenic	incidental	rs1057520038	398017	STK11	Stk11	Peutz-Jeghers syndrome	NA	NA	ClinVar	Mutagenetix	95846
NP_000446	NP_001288782	NP_001256778	G215D	G215V	Likely pathogenic	incidental	rs1057520038	398017	STK11	Stk11	Peutz-Jeghers syndrome	NA	NA	ClinVar	Mutagenetix	95848
NP_055419	NP_083840	NP_498071	M78T	M78K	Likely pathogenic	incidental	26717rs-?	555073	TAX1BP3	Tax1bp3	TAX1BP3-related arrhythmogenic right ventricular cardiomyopathy	NA	NA	ClinVar	Mutagenetix	205501
NP_001186036	NP_001157322	NP_741779	R293P	R293C	Pathogenic	incidental	rs199700840	561695	TBC1D24	Tbc1d24	Deafness, autosomal recessive 86	NA	NA	ClinVar	Mutagenetix	179906
NP_001186036	NP_001157322	NP_741778	R293P	R293C	Pathogenic	incidental	rs199700840	561695	TBC1D24	Tbc1d24	Deafness, autosomal recessive 86	NA	NA	ClinVar	Mutagenetix	179907
NP_001071121	NP_065242	NP_493750	I152M	I151F	Pathogenic	incidental	rs137852954	320585	TBX20	Tbx20	Atrial septal defect 4	NA	1e-05	ClinVar	Mutagenetix	289174
NP_001071121	NP_065242	NP_499506	I152M	I151F	Pathogenic	incidental	rs137852954	320585	TBX20	Tbx20	Atrial septal defect 4	NA	1e-05	ClinVar	Mutagenetix	289173
NP_003226	NP_033401	NP_505373	C1996S	C1993R	Pathogenic	incidental	rs2076739	563429	TG	Tg	Iodotyrosyl coupling defect	NA	NA	ClinVar	Mutagenetix	366687
NP_001121649	NP_001106888	NP_503018	Q340H	Q340K	Pathogenic	incidental	rs121918688	326006	THRB	Thrb	Thyroid hormone resistance, generalized, autosomal dominant	NA	NA	ClinVar	Mutagenetix	91883
NP_001121649	NP_033406	NP_503018	M310T	M324K	Pathogenic	incidental	rs121918699	566188	THRB	Thrb	Thyroid hormone resistance, generalized	NA	NA	ClinVar	Mutagenetix	91871
NP_619636	NP_083229	NP_508221	N576K	N573S	Pathogenic	incidental	5091rs-?	542592	TMC1	Tmc1	Deafness	NA	NA	ClinVar	Mutagenetix	133256
NP_115730	NP_082612	NP_001252431	E45G	E45G	Pathogenic	incidental	rs1555526172	239326	TMEM107	Tmem107	OROFACIODIGITAL SYNDROME XVI	NA	NA	ClinVar	Mutagenetix	332257
NP_001135773	XP_006538070	NP_495591	D349G	D496G	Pathogenic	incidental	1919rs-?	500071	TMEM67	Tmem67	RHYNS syndrome	NA	NA	ClinVar	Mutagenetix	304596
NP_071890	NP_001298040	NP_001023023	C192W	C143S	Likely pathogenic	incidental	rs1554523224	487389	TPK1	Tpk1	Thiamine metabolism dysfunction syndrome 5 (episodic encephalopathy type)	NA	NA	ClinVar	Mutagenetix	158959
NP_071890	NP_001298040	NP_001023024	C192W	C143S	Likely pathogenic	incidental	rs1554523224	487389	TPK1	Tpk1	Thiamine metabolism dysfunction syndrome 5 (episodic encephalopathy type)	NA	NA	ClinVar	Mutagenetix	158958
NP_000538	NP_033443	NP_505188	R602C	R590S	Likely pathogenic	incidental	rs372225161	478814	TPO	Tpo	not provided	NA	1e-05	ClinVar	Mutagenetix	379246
NP_003292	NP_038724	NP_001309490	I131T	I131T	Pathogenic	incidental	rs771222349	425433	TRHR	Trhr	HYPOTHYROIDISM, CONGENITAL, NONGOITROUS, 7	NA	NA	ClinVar	Mutagenetix	326696
NP_003292	NP_038724	NP_509470	I131T	I131T	Pathogenic	incidental	rs771222349	425433	TRHR	Trhr	HYPOTHYROIDISM, CONGENITAL, NONGOITROUS, 7	NA	NA	ClinVar	Mutagenetix	326694
NP_003292	NP_038724	NP_492672	I131T	I131T	Pathogenic	incidental	rs771222349	425433	TRHR	Trhr	HYPOTHYROIDISM, CONGENITAL, NONGOITROUS, 7	NA	NA	ClinVar	Mutagenetix	326697
NP_003292	NP_038724	NP_001257032	I131T	I131T	Pathogenic	incidental	rs771222349	425433	TRHR	Trhr	HYPOTHYROIDISM, CONGENITAL, NONGOITROUS, 7	NA	NA	ClinVar	Mutagenetix	326699
NP_003292	NP_038724	NP_001257033	I131T	I131T	Pathogenic	incidental	rs771222349	425433	TRHR	Trhr	HYPOTHYROIDISM, CONGENITAL, NONGOITROUS, 7	NA	NA	ClinVar	Mutagenetix	326698
NP_003292	NP_038724	NP_491990	I131T	I131T	Pathogenic	incidental	rs771222349	425433	TRHR	Trhr	HYPOTHYROIDISM, CONGENITAL, NONGOITROUS, 7	NA	NA	ClinVar	Mutagenetix	326695
NP_060476	NP_082339	NP_502120	S72F	S72P	Likely pathogenic	incidental	rs1085307928	368511	TRMU	Trmu	not provided	NA	NA	ClinVar	Mutagenetix	136009
NP_001124170	NP_062383	NP_001040889	R762H	R751H	Pathogenic	incidental	rs142339351	541199	TRPC3	Trpc3	Spinocerebellar ataxia 41	NA	1e-05	ClinVar	Mutagenetix	199982
NP_001124170	NP_062383	NP_001040890	R762H	R751H	Pathogenic	incidental	rs142339351	541199	TRPC3	Trpc3	Spinocerebellar ataxia 41	NA	1e-05	ClinVar	Mutagenetix	199981
NP_000362	NP_038725	NP_001040981	L75P	L75P	Pathogenic	incidental	rs121918079	481350	TTR	Ttr	Amyloidogenic transthyretin amyloidosis	NA	NA	ClinVar	Mutagenetix	378281
NP_000362	NP_038725	NP_001040980	L75P	L75P	Pathogenic	incidental	rs121918079	481350	TTR	Ttr	Amyloidogenic transthyretin amyloidosis	NA	NA	ClinVar	Mutagenetix	378282
NP_000362	NP_038725	NP_001040981	L75R	L75P	Pathogenic	incidental	70745rs-?	481350	TTR	Ttr	Amyloidogenic transthyretin amyloidosis	NA	NA	ClinVar	Mutagenetix	378281
NP_000362	NP_038725	NP_001040980	L75R	L75P	Pathogenic	incidental	70745rs-?	481350	TTR	Ttr	Amyloidogenic transthyretin amyloidosis	NA	NA	ClinVar	Mutagenetix	378282
NP_006000	NP_035783	NP_497663	I5L	I5F	Likely pathogenic	incidental	rs387906840	356165	TUBA1A	Tuba1a	Lissencephaly 3;Tubulinopathies	NA	NA	ClinVar	Mutagenetix	315844
NP_000465	NP_035788	NP_509367	T121I	T125M	Pathogenic	incidental	rs1585617108	375007	TWIST1	Twist1	TWIST1-related disorder	NA	NA	ClinVar	Mutagenetix	245340
NP_003350	NP_033492	NP_505730	Y367C	Y367*	Pathogenic/Likely pathogenic	incidental	rs1578264574	489249	UGDH	Ugdh	Epileptic encephalopathy|DEVELOPMENTAL AND EPILEPTIC ENCEPHALOPATHY 84	NA	NA	ClinVar	Mutagenetix	76892
NP_001006658	NP_001152999	NP_508940	W311L	W311L	Likely pathogenic	incidental	rs200649783	387857	WDR35	Wdr35	Jeune thoracic dystrophy;SHORT-RIB THORACIC DYSPLASIA 7 WITHOUT POLYDACTYLY;Short rib polydactyly syndrome 5;Short-rib thoracic dysplasia 7/20 with polydactyly, digenic	NA	2e-05	ClinVar	Mutagenetix	70201
NP_110388	NP_033549	NP_493668	R83W	R83W	Pathogenic	incidental	rs121908652	82386	WNT4	Wnt4	Mullerian aplasia and hyperandrogenism	NA	0	ClinVar	Mutagenetix	402459
NP_110388	NP_033549	NP_505154	R83W	R83W	Pathogenic	incidental	rs121908652	82386	WNT4	Wnt4	Mullerian aplasia and hyperandrogenism	NA	0	ClinVar	Mutagenetix	402458
NP_000341	NP_031404		A1773V	A1772V	Likely pathogenic	incidental	rs760549861	341803	ABCA4	Abca4	Stargardt disease 1;not provided	NA	8e-05	ClinVar	Mutagenetix	75564
NP_000341	NP_031404		T971N	T971S	Likely pathogenic	incidental	rs61749450	527487	ABCA4	Abca4	not provided	NA	0	ClinVar	Mutagenetix	75564
NP_001162	NP_061265		L1025P	L1020R	Pathogenic	incidental	rs1555509499	314158	ABCC6	Abcc6	Pseudoxanthoma elasticum	NA	NA	ClinVar	Mutagenetix	49985
NP_000343	NP_035640		R1214W	R1221C	Pathogenic/Likely pathogenic	incidental	rs139964066	356880	ABCC8	Abcc8	Familial hyperinsulinism;Persistent hyperinsulinemic hypoglycemia of infancy;not provided	NA	6e-05	ClinVar	Mutagenetix	86442
NP_000343	NP_035640		I1518S	I1525T	Likely pathogenic	incidental	rs193922406	384269	ABCC8	Abcc8	Neonatal diabetes mellitus	NA	NA	ClinVar	Mutagenetix	86442
NP_005682	NP_066379		C1043Y	C1005S	Pathogenic	incidental	rs387907210	385875	ABCC9	Abcc9	Hypertrichotic osteochondrodysplasia	NA	NA	ClinVar	Mutagenetix	74723
NP_064693	NP_066379		V462A	V460A	Likely pathogenic	incidental	rs1001916923	268476	ABCC9	Abcc9	not provided	NA	NA	ClinVar	Mutagenetix	13205
NP_005682	NP_066379		R939W	R901G	Likely pathogenic	incidental	rs373890183	251317	ABCC9	Abcc9	not provided	NA	2e-05	ClinVar	Mutagenetix	74723
NP_000011	NP_001264186		R329H	R328H	Pathogenic/Likely pathogenic	incidental	rs863223412	187228	ACVRL1	Acvrl1	Hereditary hemorrhagic telangiectasia type 2;not provided	NA	NA	ClinVar	Mutagenetix	76272
NP_001128303	NP_080479		D666V	D516G	Pathogenic/Likely pathogenic	incidental	rs863225147	505184	AHI1	Ahi1	Joubert syndrome 3;not provided	NA	1e-05	ClinVar	Mutagenetix	53510
NP_001130	NP_033789		R386C	R386L	Likely pathogenic	incidental	rs750066836	399127	ALOX12B	Alox12b	not provided	NA	3e-05	ClinVar	Mutagenetix	78020
NP_001130	NP_033789		Y566C	Y566*	Likely pathogenic	incidental	7821rs-?	525395	ALOX12B	Alox12b	Autosomal recessive congenital ichthyosis 2	NA	NA	ClinVar	Mutagenetix	78020
NP_115507	NP_001030030		I760N	I747T	Pathogenic	incidental	27698rs-?	472036	ARMC2	Armc2	Male infertility with teratozoospermia due to single gene mutation;SPERMATOGENIC FAILURE 38	NA	NA	ClinVar	Mutagenetix	52294
NP_078961	NP_082190		L55P	L51P	Pathogenic/Likely pathogenic	incidental	rs1460517643	157638	BBS10	Bbs10	Bardet-Biedl syndrome 1;Bardet-Biedl syndrome 10	NA	NA	ClinVar	Mutagenetix	65125
NP_001195	NP_031587		C116R	C116F	Pathogenic	incidental	rs1574464160	20616	BMPR2	Bmpr2	Pulmonary arterial hypertension	NA	NA	ClinVar	Mutagenetix	35674
NP_001195	NP_031587		E31*	E31G	Pathogenic	incidental	rs1085307162	221004	BMPR2	Bmpr2	Primary pulmonary hypertension	NA	NA	ClinVar	Mutagenetix	35674
NP_001195	NP_031587		V563M	V563L	Pathogenic	incidental	rs557172581	504441	BMPR2	Bmpr2	Primary pulmonary hypertension	NA	0	ClinVar	Mutagenetix	35674
NP_434700	NP_001032836		R101C	R101C	Pathogenic	incidental	rs398122364	552619	CARD9	Card9	Candidiasis, familial, 2	NA	1e-05	ClinVar	Mutagenetix	78507
NP_597716	NP_848908		C174R	C175S	Pathogenic	incidental	rs121908254	562198	CCBE1	Ccbe1	Hennekam lymphangiectasia-lymphedema syndrome	NA	2e-05	ClinVar	Mutagenetix	69250
NP_000565	NP_031853		C267S	C265F	Pathogenic	incidental	rs1135402917	205562	CD55	Cd55b	Protein-losing enteropathy	NA	NA	ClinVar	Mutagenetix	36563
NP_055771	NP_001074842		R93W	R93L	Pathogenic	incidental	rs387907310	214204	CEP164	Cep164	Nephronophthisis 15	NA	2e-05	ClinVar	Mutagenetix	399
NP_055771	XP_006510196		R93W	R93*	Pathogenic	incidental	rs387907310	49259	CEP164	Cep164	Nephronophthisis 15	NA	2e-05	ClinVar	Mutagenetix	402
NP_000086	NP_057894		D342Y	D340G	Pathogenic	incidental	rs137852652	201625	COMP	Comp	Epiphyseal dysplasia, multiple, 1, severe	NA	NA	ClinVar	Mutagenetix	11873
NP_000086	NP_057894		D422A	D420A	Likely pathogenic	incidental	11695rs-?	33619	COMP	Comp	Multiple epiphyseal dysplasia 1	NA	NA	ClinVar	Mutagenetix	11873
NP_005202	NP_001032948		C653R	C651S	Pathogenic	incidental	rs690016559	350145	CSF1R	Csf1r	Hereditary diffuse leukoencephalopathy with spheroids	NA	NA	ClinVar	Mutagenetix	33032
NP_005202	NP_001032948		C653Y	C651S	Pathogenic	incidental	rs397515555	350145	CSF1R	Csf1r	Hereditary diffuse leukoencephalopathy with spheroids	NA	NA	ClinVar	Mutagenetix	33032
NP_775754	NP_796281		R156H	R156H	Pathogenic	incidental	1214rs-?	451072	CYP4F22	Cyp4f39	Autosomal recessive congenital ichthyosis 5	NA	3e-05	ClinVar	Mutagenetix	420
NP_004811	NP_031851		T297A	T295S	Pathogenic	incidental	rs587777222	40376	CYP7B1	Cyp7b1	Spastic paraplegia;Spastic paraplegia 5A;not provided	NA	3e-05	ClinVar	Mutagenetix	10728
NP_066288	XP_006536268		G220S	G221S	Likely pathogenic	incidental	rs751569402	381395	DEAF1	Deaf1	Inborn genetic diseases	NA	1e-05	ClinVar	Mutagenetix	95796
NP_665860	NP_598398		D130G	D123V	Likely pathogenic	incidental	rs1553271837	523034	EDARADD	Edaradd	not provided	NA	NA	ClinVar	Mutagenetix	42900
NP_000119	NP_082342		T404N	T406A	Pathogenic	incidental	rs121965067	232782	F11	F11	Hereditary factor XI deficiency disease	NA	NA	ClinVar	Mutagenetix	70827
NP_000122	NP_034302		H408Q	H389Y	Pathogenic	incidental	rs121964936	510858	F7	F7	Factor VII deficiency	NA	2e-05	ClinVar	Mutagenetix	81166
NP_000129	NP_032019		C1296R	C1298W	Likely pathogenic	incidental	rs397515797	471087	FBN1	Fbn1	Marfan syndrome;not provided	NA	NA	ClinVar	Mutagenetix	68252
NP_000129	NP_032019		C1326Y	C1328S	Likely pathogenic	incidental	rs1555397738	63806	FBN1	Fbn1	Marfan syndrome;not provided	NA	NA	ClinVar	Mutagenetix	68252
NP_000129	NP_032019		G1594C	G1596C	Likely pathogenic	incidental	75770rs-?	349393	FBN1	Fbn1	Familial thoracic aortic aneurysm and aortic dissection	NA	NA	ClinVar	Mutagenetix	68252
NP_000129	NP_032019		G1594D	G1596C	Likely pathogenic	incidental	rs267606798	349393	FBN1	Fbn1	Marfan syndrome;Stiff skin syndrome	NA	NA	ClinVar	Mutagenetix	68252
NP_000129	NP_032019		C1646Y	C1648F	Pathogenic/Likely pathogenic	incidental	rs397515814	236110	FBN1	Fbn1	Marfan syndrome;not provided	NA	NA	ClinVar	Mutagenetix	68252
NP_000129	NP_032019		C1646F	C1648F	Likely pathogenic	incidental	17573rs-?	236110	FBN1	Fbn1	Marfan syndrome	NA	NA	ClinVar	Mutagenetix	68252
NP_000129	NP_032019		C1646G	C1648F	Likely pathogenic	incidental	rs1064793115	236110	FBN1	Fbn1	not provided	NA	NA	ClinVar	Mutagenetix	68252
NP_000129	NP_032019		C1652Y	C1654S	Pathogenic	incidental	rs397515817	555453	FBN1	Fbn1	Marfan syndrome	NA	NA	ClinVar	Mutagenetix	68252
NP_000129	NP_032019		C1658Y	C1660*	Likely pathogenic	incidental	rs1555396859	82141	FBN1	Fbn1	Marfan syndrome;Thoracic aortic aneurysm and aortic dissection	NA	NA	ClinVar	Mutagenetix	68252
NP_000129	NP_032019		C177R	C177R	Likely pathogenic	incidental	rs363853	483037	FBN1	Fbn1	Marfan syndrome	NA	NA	ClinVar	Mutagenetix	68252
NP_000129	NP_032019		C177Y	C177R	Pathogenic	incidental	17444rs-?	483037	FBN1	Fbn1	Marfan syndrome;Thoracic aortic aneurysm and aortic dissection	NA	NA	ClinVar	Mutagenetix	68252
NP_000129	NP_032019		C2024Y	C2026S	Likely pathogenic	incidental	rs1597529826	366701	FBN1	Fbn1	not specified	NA	NA	ClinVar	Mutagenetix	68252
NP_000129	NP_032019		C2085S	C2087S	Likely pathogenic	incidental	rs1555395261	38497	FBN1	Fbn1	Marfan syndrome	NA	NA	ClinVar	Mutagenetix	68252
NP_000129	NP_032019		T212P	T212P	Likely pathogenic	incidental	rs1597593736	236337	FBN1	Fbn1	Marfan syndrome	NA	NA	ClinVar	Mutagenetix	68252
NP_000129	NP_032019		D2206G	D2208V	Likely pathogenic	incidental	rs1597522584	446643	FBN1	Fbn1	not provided	NA	NA	ClinVar	Mutagenetix	68252
NP_000129	NP_032019		C224Y	C224Y	Pathogenic	incidental	17457rs-?	504122	FBN1	Fbn1	Marfan syndrome;Thoracic aortic aneurysm and aortic dissection	NA	NA	ClinVar	Mutagenetix	68252
NP_000129	NP_032019		C224R	C224Y	Likely pathogenic	incidental	rs1555401676	504122	FBN1	Fbn1	Marfan syndrome	NA	NA	ClinVar	Mutagenetix	68252
NP_000129	NP_032019		C2251S	C2253Y	Likely pathogenic	incidental	rs112836174	271880	FBN1	Fbn1	Cardiovascular phenotype	NA	NA	ClinVar	Mutagenetix	68252
NP_000129	NP_032019		C2251Y	C2253Y	Pathogenic	incidental	rs794728256	271880	FBN1	Fbn1	not provided	NA	NA	ClinVar	Mutagenetix	68252
NP_000129	NP_032019		C2251R	C2253Y	Pathogenic	incidental	17461rs-?	271880	FBN1	Fbn1	Marfan syndrome;Thoracic aortic aneurysm and aortic dissection	NA	NA	ClinVar	Mutagenetix	68252
NP_000129	NP_032019		C2251F	C2253Y	Likely pathogenic	incidental	76076rs-?	271880	FBN1	Fbn1	Marfan syndrome;Familial thoracic aortic aneurysm and aortic dissection	NA	NA	ClinVar	Mutagenetix	68252
NP_000129	NP_032019		C2251G	C2253Y	Likely pathogenic	incidental	rs112836174	271880	FBN1	Fbn1	not provided	NA	NA	ClinVar	Mutagenetix	68252
NP_000129	NP_032019		N2267K	N2269S	Likely pathogenic	incidental	rs886051245	531402	FBN1	Fbn1	Marfan syndrome	NA	NA	ClinVar	Mutagenetix	68252
NP_000129	NP_032019		C2318R	C2320R	Likely pathogenic	incidental	rs111588631	481363	FBN1	Fbn1	Marfan syndrome	NA	NA	ClinVar	Mutagenetix	68252
NP_000129	NP_032019		C2318Y	C2320R	Pathogenic	incidental	rs1555394626	481363	FBN1	Fbn1	Marfan syndrome;not provided	NA	NA	ClinVar	Mutagenetix	68252
NP_000129	NP_032019		D2607N	D2609E	Likely pathogenic	incidental	rs1597512576	377701	FBN1	Fbn1	not provided	NA	NA	ClinVar	Mutagenetix	68252
NP_000129	NP_032019		R464C	R466C	Likely pathogenic	incidental	rs587782943	46513	FBN1	Fbn1	Marfan syndrome	NA	0	ClinVar	Mutagenetix	68252
NP_000129	NP_032019		C570W	C572F	Likely pathogenic	incidental	17440rs-?	383164	FBN1	Fbn1	Marfan syndrome;Thoracic aortic aneurysm and aortic dissection	NA	NA	ClinVar	Mutagenetix	68252
NP_000129	NP_032019		C570Y	C572F	Pathogenic	incidental	rs1555400049	383164	FBN1	Fbn1	Marfan syndrome	NA	NA	ClinVar	Mutagenetix	68252
NP_000129	NP_032019		C570R	C572F	Pathogenic	incidental	76130rs-?	383164	FBN1	Fbn1	Marfan syndrome;Familial thoracic aortic aneurysm and aortic dissection	NA	NA	ClinVar	Mutagenetix	68252
NP_000129	NP_032019		C890Y	C892*	Pathogenic	incidental	rs1555399144	489858	FBN1	Fbn1	Marfan syndrome;not provided	NA	NA	ClinVar	Mutagenetix	68252
NP_000129	NP_032019		C890S	C892*	Pathogenic	incidental	rs1555399145	489858	FBN1	Fbn1	not provided	NA	NA	ClinVar	Mutagenetix	68252
NP_000129	NP_032019		R976C	R978L	Pathogenic	incidental	rs548296552	431841	FBN1	Fbn1	not provided	NA	1e-05	ClinVar	Mutagenetix	68252
NP_004110	NP_034359		D839G	D842G	Likely pathogenic	incidental	rs991132188	101470	FLT3	Flt3	Acute myeloid leukemia	NA	NA	ClinVar	Mutagenetix	32743
NP_008825	NP_032056		G148R	G148W	Likely pathogenic	incidental	17414rs-?	99465	FMO3	Fmo3	Trimethylaminuria	NA	NA	ClinVar	Mutagenetix	84196
NP_997647	NP_001263340		C169Y	C170Y	Likely pathogenic	incidental	17417rs-?	393710	FN1	Fn1	Spondylometaphyseal dysplasia	NA	NA	ClinVar	Mutagenetix	29076
NP_000142	NP_032087		D38V	D38G	Pathogenic	incidental	rs104894565	509208	G6PC	G6pc	Glycogen storage disease type 1A;not specified	NA	1e-05	ClinVar	Mutagenetix	65720
NP_000142	NP_032087		R83C	R83L	Pathogenic	incidental	rs1801175	553561	G6PC	G6pc	Glycogen storage disease type 1A;Glycogen storage disease, type I;Hypoglycemia;Short stature;not provided	NA	0.00057	ClinVar	Mutagenetix	65720
NP_000143	NP_001152796		M671R	M671K	Pathogenic	incidental	rs398123170	440882	GAA	Gaa	Glycogen storage disease, type II	NA	NA	ClinVar	Mutagenetix	67393
NP_071417	NP_001192178		T66M	T59I	Likely pathogenic	incidental	rs372108744	328357	GAL3ST2	Gal3st2b	not provided	NA	3e-05	ClinVar	Mutagenetix	95477
NP_071324	NP_001074620		I423T	I423N	Pathogenic	incidental	rs119485091	478401	GAN	Gan	Giant axonal neuropathy	NA	NA	ClinVar	Mutagenetix	55025
NP_663624	NP_076376		A169T	A167S	Pathogenic	incidental	rs137853339	29958	GCNT2	Gcnt2	ADULT i BLOOD GROUP PHENOTYPE	NA	NA	ClinVar	Mutagenetix	37604
NP_061845	NP_034397		Y96C	Y96C	Likely pathogenic	incidental	rs1586795440	97745	GDAP1	Gdap1	not provided	NA	NA	ClinVar	Mutagenetix	61344
NP_002046	NP_001124492		Y257C	Y254C	Pathogenic	incidental	rs267607505	371766	GFAP	Gfap	Alexander Disease;not provided	NA	NA	ClinVar	Mutagenetix	14285
NP_002046	NP_001124492		R66Q	R63Q	Pathogenic	incidental	rs797044569	401561	GFAP	Gfap	Alexander Disease	NA	NA	ClinVar	Mutagenetix	14285
NP_001135811	NP_796111		V137M	V204M	Pathogenic	incidental	rs398122923	462455	GNAL	Gnal	Dystonia 25	NA	NA	ClinVar	Mutagenetix	19748
NP_000549	NP_001077424		Y141H	Y141H	Pathogenic, other	incidental	rs35723200	342090	HBA1	Hba-a2	ERYTHROCYTOSIS, FAMILIAL, 7;HEMOGLOBIN ETHIOPIA;HEMOGLOBIN ROUEN	NA	NA	ClinVar	Mutagenetix	4987
NP_000509	NP_001188320		Y146N	Y146C	Pathogenic	incidental	14947rs-?	448784	HBB	Hbb-bs	Hemoglobinopathy	NA	NA	ClinVar	Mutagenetix	50462
NP_000509	NP_001188320		Y146C	Y146C	Pathogenic, other	incidental	rs35117167	448784	HBB	Hbb-bs	Erythrocytosis 6, familial;HEMOGLOBIN RAINIER	NA	NA	ClinVar	Mutagenetix	50462
NP_000509	NP_001188320		H147D	H147R	Pathogenic, other	incidental	rs33961444	33729	HBB	Hbb-bs	Erythrocytosis 6, familial;HEMOGLOBIN HIROSHIMA	NA	NA	ClinVar	Mutagenetix	50462
NP_066550	NP_034538		H279Y	H268Y	Pathogenic	incidental	rs587777495	349948	HCN1	Hcn1	Epileptic encephalopathy, early infantile, 24	NA	NA	ClinVar	Mutagenetix	59096
NP_000401	NP_034554		I105T	I109N	Pathogenic	incidental	rs28934596	378057	HFE	Hfe	Hemochromatosis type 1	NA	0	ClinVar	Mutagenetix	77093
NP_000449	NP_001278197		M160V	M160L	Pathogenic	incidental	14704rs-?	429693	HNF1B	Hnf1b	Renal cysts and diabetes syndrome	NA	NA	ClinVar	Mutagenetix	33352
NP_000851	NP_032304		S193P	S193P	Pathogenic	incidental	rs121434481	450265	HPGD	Hpgd	Digital clubbing, isolated congenital	NA	NA	ClinVar	Mutagenetix	89164
NP_063945	NP_149125		R621Q	R624Q	Likely pathogenic	incidental	rs1588830568	377537	INPP5E	Inpp5e	Leber congenital amaurosis	NA	NA	ClinVar	Mutagenetix	54872
NP_006138	NP_058547		R400Q	R400H	Pathogenic	incidental	rs200166664	157560	IRF6	Irf6	Van der Woude syndrome	NA	NA	ClinVar	Mutagenetix	1393
NP_000214	NP_034791		Y429D	Y422C	Pathogenic	incidental	rs58162394	36012	KRT12	Krt12	Meesman's corneal dystrophy;not provided	NA	NA	ClinVar	Mutagenetix	20576
NP_000517	NP_058654		M272R	M278K	Pathogenic	incidental	rs61371557	433983	KRT14	Krt14	Epidermolysis bullosa simplex, Koebner type;not provided	NA	NA	ClinVar	Mutagenetix	9078
NP_000517	NP_058654		M272T	M278K	Pathogenic	incidental	rs61371557	433983	KRT14	Krt14	not provided	NA	NA	ClinVar	Mutagenetix	9078
NP_000228	NP_032535		C266Y	C266S	Likely pathogenic	incidental	rs1554517725	211054	LPL	Lpl	Hyperlipoproteinemia, type I	NA	NA	ClinVar	Mutagenetix	43699
NP_000228	NP_032535		C266W	C266S	Pathogenic	incidental	rs118204082	211054	LPL	Lpl	Hyperlipoproteinemia, type I	NA	NA	ClinVar	Mutagenetix	43699
NP_000228	NP_032535		C310R	C310S	Likely pathogenic	incidental	rs886037774	367684	LPL	Lpl	Hyperlipoproteinemia, type I	NA	NA	ClinVar	Mutagenetix	43699
NP_000228	NP_032535		C310Y	C310S	Pathogenic	incidental	rs1409123950	367684	LPL	Lpl	Hyperlipoproteinemia, type I	NA	NA	ClinVar	Mutagenetix	43699
NP_940908	NP_001274153		C328Y	C328S	Pathogenic	incidental	rs376610215	484370	LRIT3	Lrit3	Congenital stationary night blindness, type 1F	NA	2e-05	ClinVar	Mutagenetix	96016
NP_002326	NP_032539		D434N	D433E	Likely pathogenic	incidental	51531rs-?	550240	LRP5	Lrp5	not provided	NA	NA	ClinVar	Mutagenetix	19914
NP_859056	NP_083603		Q72E	Q72R	Likely pathogenic	incidental	rs869025604	352371	LYRM7	Lyrm7	Mitochondrial complex III deficiency, nuclear type 8	NA	NA	ClinVar	Mutagenetix	46549
NP_000521	NP_001302428		R98P	R98C	Pathogenic	incidental	rs121913589	374017	MPZ	Mpz	Charcot-Marie-Tooth disease, demyelinating, type 1b;Charcot-Marie-Tooth disease, type I	NA	NA	ClinVar	Mutagenetix	71669
NP_000521	NP_001302428		R98C	R98C	Pathogenic	incidental	rs121913590	374017	MPZ	Mpz	Charcot-Marie-Tooth disease, demyelinating, type 1b;Charcot-Marie-Tooth disease, type I;not provided	NA	NA	ClinVar	Mutagenetix	71669
NP_060586	NP_659147		R345C	R331L	Pathogenic	incidental	rs749922789	487920	MSTO1	Msto1	MYOPATHY, MITOCHONDRIAL, AND ATAXIA	NA	2e-05	ClinVar	Mutagenetix	63419
NP_115724	NP_077225		I413N	I413T	Likely pathogenic	incidental	rs374879755	204315	MXRA8	Mxra8	Abnormality of brain morphology	NA	NA	ClinVar	Mutagenetix	41388
NP_002461	NP_001093105		T333R	T333M	Likely pathogenic	incidental	rs1567559562	351231	MYH3	Myh3	Contractures, pterygia, and variable skeletal fusions syndrome 1A	NA	NA	ClinVar	Mutagenetix	96666
NP_036356	NP_001280566		I129S	I129R	Likely pathogenic	incidental	rs1131690775	218962	NEK1	Nek1	Motor neuron disease	NA	NA	ClinVar	Mutagenetix	80610
NP_036356	NP_001280566		I129S	I129T	Likely pathogenic	incidental	rs1131690775	388451	NEK1	Nek1	Motor neuron disease	NA	NA	ClinVar	Mutagenetix	80610
NP_000258	XP_006532504		W1258R	W1260G	Likely pathogenic	incidental	rs1597722508	83105	NF1	Nf1	Neurofibromatosis, type 1	NA	NA	ClinVar	Mutagenetix	77555
NP_940916	NP_080087		D148Y	D148G	Pathogenic	incidental	27468rs-?	39934	NHLRC2	Nhlrc2	FIBROSIS, NEURODEGENERATION, AND CEREBRAL ANGIOMATOSIS	NA	0.00041	ClinVar	Mutagenetix	45791
NP_005441	NP_032737		L200P	L200P	Likely pathogenic	incidental	8524rs-?	341788	NOG	Nog	Proximal symphalangism	NA	NA	ClinVar	Mutagenetix	2777
NP_006423	NP_075898		S67P	S67P	Pathogenic	incidental	rs11694	151771	NPC2	Npc2	Niemann-Pick disease type C2	NA	NA	ClinVar	Mutagenetix	81786
NP_001007793	NP_001028296		R613W	R652W	Pathogenic	incidental	66278rs-?	448437	NTRK1	Ntrk1	Hereditary insensitivity to pain with anhidrosis	NA	NA	ClinVar	Mutagenetix	50174
NP_000522	XP_011245751		Q216E	Q216R	Pathogenic	incidental	rs72558423	240216	OTC	Otc	Ornithine carbamoyltransferase deficiency;not provided	NA	NA	ClinVar	Mutagenetix	75519
NP_056183	NP_062355		C347S	C346R	Pathogenic	incidental	rs1212949833	209751	PANX1	Panx1	OOCYTE MATURATION DEFECT 7	NA	NA	ClinVar	Mutagenetix	95904
NP_006337	NP_083596		Y503C	Y503*	Pathogenic	incidental	rs144610914	374094	PIBF1	Pibf1	Cephalocele;JOUBERT SYNDROME 33;JOUBERT SYNDROME 33	NA	6e-05	ClinVar	Mutagenetix	55803
NP_619639	NP_694819		G1180E	G1178R	Likely pathogenic	incidental	rs1581827172	158618	PKHD1	Pkhd1	not provided	NA	NA	ClinVar	Mutagenetix	68479
NP_619639	NP_694819		D1942G	D1938G	Pathogenic/Likely pathogenic	incidental	rs1210846081	405858	PKHD1	Pkhd1	Autosomal recessive polycystic kidney disease	NA	1e-05	ClinVar	Mutagenetix	68479
NP_619639	NP_694819		M2574R	M2568K	Likely pathogenic	incidental	43302rs-?	45055	PKHD1	Pkhd1	Autosomal recessive polycystic kidney disease	NA	NA	ClinVar	Mutagenetix	68479
NP_619639	NP_694819		R2955L	R2949S	Likely pathogenic	incidental	5303rs-?	63989	PKHD1	Pkhd1	Autosomal recessive polycystic kidney disease	NA	NA	ClinVar	Mutagenetix	68479
NP_619639	NP_694819		H491P	H489L	Likely pathogenic	incidental	rs886039888	241905	PKHD1	Pkhd1	Autosomal recessive polycystic kidney disease	NA	NA	ClinVar	Mutagenetix	68479
NP_000289	NP_001093249		R359C	R328C	Pathogenic	incidental	rs138871700	258598	PKLR	Pklr	not specified	NA	NA	ClinVar	Mutagenetix	35927
NP_000295	NP_001289184		W28R	W28R	Pathogenic	incidental	rs104894626	45887	PMP22	Pmp22	Charcot-Marie-Tooth disease and deafness	NA	NA	ClinVar	Mutagenetix	21314
NP_009146	NP_056625		G451E	G425R	Pathogenic	incidental	rs104894632	62671	POLG2	Polg2	Autosomal dominant progressive external ophthalmoplegia with mitochondrial DNA deletions 4	NA	NA	ClinVar	Mutagenetix	34824
NP_037514	NP_700464		W748S	W818R	Pathogenic	incidental	rs267606967	513492	POMT2	Pomt2	Limb-girdle muscular dystrophy-dystroglycanopathy, type C2	NA	NA	ClinVar	Mutagenetix	41881
NP_071756	NP_077248		L155H	L155P	Pathogenic	incidental	105725rs-?	70583	POPDC3	Popdc3	MUSCULAR DYSTROPHY, LIMB-GIRDLE, AUTOSOMAL RECESSIVE 26	NA	NA	ClinVar	Mutagenetix	69729
NP_000303	NP_001036232		M406V	M405I	Likely pathogenic	incidental	rs1553425459	161750	PROC	Proc	not provided	NA	NA	ClinVar	Mutagenetix	7716
NP_000304	NP_035303		E67A	E67V	Likely pathogenic	incidental	70662rs-?	373494	PROS1	Pros1	Thrombophilia due to protein S deficiency, autosomal recessive	NA	NA	ClinVar	Mutagenetix	32676
NP_000439	NP_033045		R699W	R696W	Likely pathogenic	incidental	rs199474676	525274	RAG1	Rag1	Severe immunodeficiency, autosomal recessive, T-cell negative, B-cell negative, NK cell-positive;not provided	NA	1e-05	ClinVar	Mutagenetix	20050
NP_000439	NP_033045		Y912C	Y909C	Pathogenic	incidental	rs104894290	564247	RAG1	Rag1	Histiocytic medullary reticulosis	NA	NA	ClinVar	Mutagenetix	20050
NP_112506	NP_001077390		N387S	N385K	Pathogenic	incidental	rs566912235	93	RBCK1	Rbck1	Polyglucosan body myopathy 1 with or without immunodeficiency	NA	NA	ClinVar	Mutagenetix	67378
NP_001127835	NP_001164318		E916K	E896K	Likely pathogenic	incidental	rs727504859	481099	RBM20	Rbm20	Primary dilated cardiomyopathy	NA	NA	ClinVar	Mutagenetix	91902
NP_000320	NP_084263		G104R	G104C	Pathogenic	incidental	70358rs-?	427166	RPE65	Rpe65	Autosomal recessive retinitis pigmentosa	NA	NA	ClinVar	Mutagenetix	49202
NP_000320	NP_084263		Y431C	Y431C	Pathogenic	incidental	rs62636300	197210	RPE65	Rpe65	Leber congenital amaurosis 2;not provided	NA	0	ClinVar	Mutagenetix	49202
NP_001159435	NP_061203		V1366L	V1355L	Likely pathogenic	incidental	rs121918805	22297	SCN1A	Scn1a	not provided	NA	NA	ClinVar	Mutagenetix	68221
NP_001159435	NP_061203		W957G	W946*	Likely pathogenic	incidental	68582rs-?	167761	SCN1A	Scn1a	Early infantile epileptic encephalopathy	NA	NA	ClinVar	Mutagenetix	68221
NP_066287	NP_001092768		S214P	S214*	Likely pathogenic	incidental	rs1057517854	452701	SCN2A	Scn2a	not provided	NA	NA	ClinVar	Mutagenetix	70332
NP_000326	NP_001240789		N1324S	N1328S	Pathogenic	incidental	rs28937317	321664	SCN5A	Scn5a	Congenital long QT syndrome;Long QT syndrome 3	NA	NA	ClinVar	Mutagenetix	28467
NP_065184	NP_083376		R469W	R435L	Likely pathogenic	incidental	5679rs-?	435216	SELENON	Selenon	Eichsfeld type congenital muscular dystrophy	NA	1e-05	ClinVar	Mutagenetix	60889
NP_000286	NP_033270		F76S	F70S	Pathogenic	incidental	rs1555369172	354864	SERPINA1	Serpina1b	Alpha-1-antitrypsin deficiency	NA	NA	ClinVar	Mutagenetix	40049
NP_001121173	NP_033272		D280V	D274V	Pathogenic/Likely pathogenic, other	incidental	rs121912714	209296	SERPINA1	Serpina1d	Alpha-1-antitrypsin deficiency;PI NULL(CARDIFF);PI P(DUARTE);PI P(LOWELL);PI Q0(CARDIFF);not provided	NA	0.00038	ClinVar	Mutagenetix	8500
NP_942130	NP_035589		M1T	M1T	Pathogenic	incidental	rs374612640	524727	SERPINB8	Serpinb8	Peeling skin syndrome 5	NA	3e-05	ClinVar	Mutagenetix	46323
NP_942130	NP_035589		M1T	M1K	Pathogenic	incidental	rs374612640	402533	SERPINB8	Serpinb8	Peeling skin syndrome 5	NA	3e-05	ClinVar	Mutagenetix	46323
NP_000102	NP_067328		Y520C	Y513S	Likely pathogenic	incidental	rs386833462	310462	SLC26A3	Slc26a3	Congenital secretory diarrhea, chloride type	NA	NA	ClinVar	Mutagenetix	42003
NP_003664	NP_035670		M1V	M1L	Likely pathogenic	incidental	7007rs-?	456401	TCAP	Tcap	Primary familial hypertrophic cardiomyopathy	NA	NA	ClinVar	Mutagenetix	18023
NP_937983	NP_033380		F115L	F115Y	Likely pathogenic	incidental	rs1579598699	328289	TERT	Tert	Pulmonary fibrosis and/or bone marrow failure, telomere-related, 1	NA	NA	ClinVar	Mutagenetix	72031
NP_937983	NP_033380		T567M	T557I	Likely pathogenic	incidental	rs886039438	386640	TERT	Tert	not provided	NA	NA	ClinVar	Mutagenetix	72031
NP_937983	NP_033380		R865H	R858H	Pathogenic	incidental	rs121918666	563488	TERT	Tert	Idiopathic fibrosing alveolitis, chronic form;Pulmonary fibrosis and/or bone marrow failure, telomere-related, 1;not provided	NA	1e-05	ClinVar	Mutagenetix	72031
NP_003235	NP_001157546		R90H	R70H	Pathogenic	incidental	rs1057517835	379869	TGIF1	Tgif1	not provided	NA	NA	ClinVar	Mutagenetix	74753
NP_000350	NP_001155186		I361T	I360T	Pathogenic	incidental	rs1057517837	229011	TGM1	Tgm1	not provided	NA	NA	ClinVar	Mutagenetix	26299
NP_000451	NP_001166976		R38C	R38C	Likely pathogenic	incidental	rs760797899	277025	THPO	Thpo	Inborn genetic diseases	NA	1e-05	ClinVar	Mutagenetix	37202
NP_000353	NP_035725		Y191C	Y191C	Pathogenic	incidental	rs137853299	150791	TIMP3	Timp3	Sorsby fundus dystrophy	NA	NA	ClinVar	Mutagenetix	86395
NP_671729	NP_666372		E31G	E32A	Pathogenic	incidental	rs1057517839	500011	TMIE	Tmie	not provided	NA	NA	ClinVar	Mutagenetix	65764
NP_003271	NP_033419		D149G	D149G	Likely pathogenic	incidental	rs730881062	20410	TNNC1	Tnnc1	not provided	NA	NA	ClinVar	Mutagenetix	19682
NP_001119590	NP_001120705		Y166S	Y202D	Likely pathogenic	incidental	rs1057520007	20527	TP53	Trp53	Carcinoma of esophagus;Glioblastoma;Hepatocellular carcinoma;Lung adenocarcinoma;Malignant neoplasm of body of uterus;Multiple myeloma;Neoplasm of brain;Neoplasm of the breast;Neoplasm of the large intestine;Non-Hodgkin lymphoma;Ovarian Serous Cystadenoca	NA	NA	ClinVar	Mutagenetix	56132
NP_001119590	NP_001120705		Y166S	Y202C	Likely pathogenic	incidental	rs1057520007	23452	TP53	Trp53	Carcinoma of esophagus;Glioblastoma;Hepatocellular carcinoma;Lung adenocarcinoma;Malignant neoplasm of body of uterus;Multiple myeloma;Neoplasm of brain;Neoplasm of the breast;Neoplasm of the large intestine;Non-Hodgkin lymphoma;Ovarian Serous Cystadenoca	NA	NA	ClinVar	Mutagenetix	56132
NP_000537	NP_001120705		Y205C	Y202D	Likely pathogenic	incidental	rs1057520007	20527	TP53	Trp53	Carcinoma of esophagus;Glioblastoma;Hepatocellular carcinoma;Li-Fraumeni syndrome;Lung adenocarcinoma;Malignant neoplasm of body of uterus;Multiple myeloma;Neoplasm of brain;Neoplasm of the breast;Neoplasm of the large intestine;Non-Hodgkin lymphoma;Ovari	NA	NA	ClinVar	Mutagenetix	3315
NP_000537	NP_001120705		Y205C	Y202C	Likely pathogenic	incidental	rs1057520007	23452	TP53	Trp53	Carcinoma of esophagus;Glioblastoma;Hepatocellular carcinoma;Li-Fraumeni syndrome;Lung adenocarcinoma;Malignant neoplasm of body of uterus;Multiple myeloma;Neoplasm of brain;Neoplasm of the breast;Neoplasm of the large intestine;Non-Hodgkin lymphoma;Ovari	NA	NA	ClinVar	Mutagenetix	3315
NP_000537	NP_001120705		H214L	H211L	Likely pathogenic	incidental	rs1057519992	509609	TP53	Trp53	Adenocarcinoma of stomach;Carcinoma of esophagus;Chronic lymphocytic leukemia;Glioblastoma;Hepatocellular carcinoma;Neoplasm of the large intestine;Ovarian Serous Cystadenocarcinoma;Pancreatic adenocarcinoma;Renal cell carcinoma, papillary, 1;Squamous cel	NA	NA	ClinVar	Mutagenetix	3315
NP_001119584	NP_001120705		C275R	C272Y	Likely pathogenic	incidental	rs1057519983	516542	TP53	Trp53	Adrenocortical carcinoma;Carcinoma of esophagus;Chronic lymphocytic leukemia;Glioblastoma;Hepatocellular carcinoma;Lung adenocarcinoma;Malignant melanoma of skin;Multiple myeloma;Neoplasm of brain;Neoplasm of the breast;Neoplasm of the large intestine;Ova	NA	NA	ClinVar	Mutagenetix	52208
NP_000537	NP_001120705		C275F	C272Y	Likely pathogenic	incidental	rs863224451	516542	TP53	Trp53	Adrenocortical carcinoma;Carcinoma of esophagus;Chronic lymphocytic leukemia;Glioblastoma;Hepatocellular carcinoma;Lung adenocarcinoma;Malignant melanoma of skin;Multiple myeloma;Neoplasm of brain;Neoplasm of the breast;Neoplasm of the large intestine;Ova	NA	NA	ClinVar	Mutagenetix	3315
NP_000537	NP_001120705		C275Y	C272Y	Pathogenic/Likely pathogenic	incidental	rs863224451	516542	TP53	Trp53	Adrenocortical carcinoma;Carcinoma of esophagus;Chronic lymphocytic leukemia;Glioblastoma;Hepatocellular carcinoma;Hereditary cancer-predisposing syndrome;Li-Fraumeni syndrome;Lung adenocarcinoma;Malignant melanoma of skin;Multiple myeloma;Neoplasm of bra	NA	NA	ClinVar	Mutagenetix	3315
NP_000537	NP_001120705		C275W	C272Y	Likely pathogenic	incidental	rs1555525279	516542	TP53	Trp53	Hereditary cancer-predisposing syndrome;Ovarian Neoplasms	NA	NA	ClinVar	Mutagenetix	3315
NP_000537	NP_035770		T125T	T122A	Pathogenic	incidental	rs55863639	472643	TP53	Trp53	Hereditary cancer-predisposing syndrome;Li-Fraumeni syndrome;not provided	NA	NA	ClinVar	Mutagenetix	3317
NP_000537	NP_035770		T125T	T122A	Likely pathogenic	incidental	rs55863639	472643	TP53	Trp53	Li-Fraumeni syndrome;not provided	NA	NA	ClinVar	Mutagenetix	3317
NP_000537	NP_035770		T125T	T122A	Likely pathogenic	incidental	rs55863639	472643	TP53	Trp53	Hereditary cancer-predisposing syndrome	NA	NA	ClinVar	Mutagenetix	3317
NP_000537	NP_035770		V173L	V170A	Pathogenic	incidental	rs876660754	257841	TP53	Trp53	Adenocarcinoma of stomach;Adrenocortical carcinoma;Brainstem glioma;Carcinoma of esophagus;Hepatocellular carcinoma;Li-Fraumeni syndrome;Lung adenocarcinoma;Malignant melanoma of skin;Malignant neoplasm of body of uterus;Neoplasm of brain;Neoplasm of the	NA	NA	ClinVar	Mutagenetix	3317
NP_000537	NP_035770		V173A	V170A	Likely pathogenic	incidental	rs1057519747	257841	TP53	Trp53	Acute myeloid leukemia;Adenocarcinoma of stomach;Adrenocortical carcinoma;Brainstem glioma;Carcinoma of esophagus;Hepatocellular carcinoma;Hereditary cancer-predisposing syndrome;Lung adenocarcinoma;Malignant melanoma of skin;Malignant neoplasm of body of	NA	NA	ClinVar	Mutagenetix	3317
NP_000537	NP_035770		V173M	V170A	Pathogenic/Likely pathogenic	incidental	rs876660754	257841	TP53	Trp53	Adenocarcinoma of stomach;Adrenocortical carcinoma;Brainstem glioma;Carcinoma of esophagus;Hepatocellular carcinoma;Hereditary cancer-predisposing syndrome;Li-Fraumeni syndrome;Lung adenocarcinoma;Malignant melanoma of skin;Malignant neoplasm of body of u	NA	NA	ClinVar	Mutagenetix	3317
NP_000537	NP_035770		M246R	M243K	Pathogenic	incidental	rs587780074	400093	TP53	Trp53	not provided	NA	NA	ClinVar	Mutagenetix	3317
NP_000537	NP_035770		M246K	M243K	Likely pathogenic	incidental	rs587780074	400093	TP53	Trp53	Hereditary cancer-predisposing syndrome	NA	NA	ClinVar	Mutagenetix	3317
NP_000537	NP_035770		D281V	D278G	Pathogenic/Likely pathogenic	incidental	rs587781525	227067	TP53	Trp53	Adenocarcinoma of stomach;Chronic lymphocytic leukemia;Glioblastoma;Hepatocellular carcinoma;Hereditary cancer-predisposing syndrome;Lung adenocarcinoma;Malignant melanoma of skin;Malignant neoplasm of body of uterus;Multiple myeloma;Neoplasm of the breas	NA	NA	ClinVar	Mutagenetix	3317
NP_001119588	NP_035770		D149Y	D278G	Likely pathogenic	incidental	rs764146326	227067	TP53	Trp53	Adenocarcinoma of stomach;Chronic lymphocytic leukemia;Glioblastoma;Hepatocellular carcinoma;Lung adenocarcinoma;Malignant melanoma of skin;Malignant neoplasm of body of uterus;Multiple myeloma;Neoplasm of the breast;Neuroblastoma;Ovarian Serous Cystadeno	NA	NA	ClinVar	Mutagenetix	89961
NP_000537	NP_035770		D281G	D278G	Pathogenic	incidental	rs587781525	227067	TP53	Trp53	Adenocarcinoma of stomach;Chronic lymphocytic leukemia;Glioblastoma;Hepatocellular carcinoma;Hereditary cancer-predisposing syndrome;Li-Fraumeni syndrome;Lung adenocarcinoma;Malignant melanoma of skin;Malignant neoplasm of body of uterus;Multiple myeloma;	NA	NA	ClinVar	Mutagenetix	3317
NP_001119589	NP_035770		D149A	D278G	Likely pathogenic	incidental	rs587781525	227067	TP53	Trp53	Adenocarcinoma of stomach;Chronic lymphocytic leukemia;Glioblastoma;Hepatocellular carcinoma;Lung adenocarcinoma;Malignant melanoma of skin;Malignant neoplasm of body of uterus;Multiple myeloma;Neoplasm of the breast;Neuroblastoma;Ovarian Serous Cystadeno	NA	NA	ClinVar	Mutagenetix	67783
NP_000382	NP_034036		R206H	R205H	Likely pathogenic	incidental	rs121908209	62656	TPP1	Tpp1	Ceroid lipofuscinosis neuronal 2;Neuronal ceroid lipofuscinosis	NA	1e-05	ClinVar	Mutagenetix	73677
NP_000539	NP_001273642		R1713H	R1715Q	Pathogenic	incidental	rs45517395	191169	TSC2	Tsc2	Focal cortical dysplasia type II;Hereditary cancer-predisposing syndrome;Lymphangiomyomatosis;Tuberous sclerosis 2;Tuberous sclerosis 2;Tuberous sclerosis syndrome;not provided	NA	0	ClinVar	Mutagenetix	3280
NP_037451	NP_082149		D112G	D110G	Pathogenic	incidental	rs118203950	539894	UBIAD1	Ubiad1	Schnyder crystalline corneal dystrophy	NA	NA	ClinVar	Mutagenetix	66762
NP_000366	NP_001289015		C73R	C73F	Pathogenic	incidental	rs121908012	523541	UROS	Uros	Congenital erythropoietic porphyria;not provided	NA	NA	ClinVar	Mutagenetix	81797
NP_996816	NP_067383		D2279Y	D2270V	Pathogenic	incidental	37125rs-?	167821	USH2A	Ush2a	Retinitis pigmentosa	NA	NA	ClinVar	Mutagenetix	3709
NP_996816	NP_067383		C419F	C416R	Pathogenic	incidental	rs121912600	157818	USH2A	Ush2a	USH2A-Related Disorders;Usher syndrome;Usher syndrome, type 2A;not provided	NA	4e-05	ClinVar	Mutagenetix	3709
NP_996816	NP_067383		C744Y	C741G	Likely pathogenic	incidental	rs751035557	485901	USH2A	Ush2a	not provided	NA	0	ClinVar	Mutagenetix	3709
NP_000542	NP_033533		M54L	M20L	Likely pathogenic	incidental	36313rs-?	384667	VHL	Vhl	Von Hippel-Lindau syndrome;Erythrocytosis, familial, 2	NA	NA	ClinVar	Mutagenetix	9983
NP_000543	NP_035838		Y1258C	Y1258N	Pathogenic	incidental	28645rs-?	236995	VWF	Vwf	not provided	NA	NA	ClinVar	Mutagenetix	26566
