# Supplementary material for: ConVarT: a search engine for matching human genetic variants with variants from non-human species
Source: Nucleic Acids Res. 2021 Oct 28;50(D1):D1172–8. doi: 10.1093/nar/gkab939 (PMC8728286; doi:10.1093/nar/gkab939)
Supplement: gkab939_Supplemental_Files [file gkab939_supplemental_files.zip › Table S15.xls]

## Sheet: mouse_nohuman_wSIFT_PP_disease_
Mouse_Gene_name	Mouse_Protein_ID	Mouse_Variation	Mouse_Variant_ID	Mouse_Significance	Phenotype	Human_Gene_name	Human_Disease	Source	Polyphen Score	Polyphen Prediction	SIFT Score	SIFT Prediction
0610010F05Rik	NP_082136	S530P	353879	incidental		KIAA1841	NA	Mutagenetix		probably benign	1	tolerated
0610010F05Rik	NP_082136	V151A	538983	incidental		KIAA1841	NA	Mutagenetix	0.986	probably damaging	0	deleterious
0610010F05Rik	XP_006514873	M182R	394384	incidental		KIAA1841	NA	Mutagenetix	0.226	probably benign	0.01	deleterious
0610010F05Rik	NP_082136	I358S	85742	incidental		KIAA1841	NA	Mutagenetix	0.45	probably benign	0.25	tolerated
0610010F05Rik	NP_082136	Y207*	151669	incidental		KIAA1841	NA	Mutagenetix		probably null
0610010F05Rik	NP_082136	L407H	438203	incidental		KIAA1841	NA	Mutagenetix	0.961	probably damaging	0.02	deleterious
0610010F05Rik	NP_082136	M255K	164913	incidental		KIAA1841	NA	Mutagenetix	0.991	probably damaging	0	deleterious
0610010F05Rik	NP_082136	L58P	535452	incidental		KIAA1841	NA	Mutagenetix	0.999	probably damaging	0	deleterious
0610010F05Rik	NP_082136	P145L	564215	incidental		KIAA1841	NA	Mutagenetix	0.412	probably benign	0	deleterious
0610010F05Rik	XP_006514873	L279Q	391870	incidental		KIAA1841	NA	Mutagenetix	0.766	possibly damaging	0.05	tolerated
0610030E20Rik	NP_080972	S90R	490375	incidental		C2orf68	NA	Mutagenetix	0.002	probably benign
0610037L13Rik	NP_001334089	L6Q	76895	incidental		CZIB	NA	Mutagenetix	0.998	probably damaging	0	deleterious
0610037L13Rik	NP_083030	D155E	557788	incidental		CZIB	NA	Mutagenetix		not run
0610037L13Rik	NP_001334089	V64A	368076	incidental		CZIB	NA	Mutagenetix	1	probably damaging	0.02	deleterious
0610037L13Rik	NP_001334089	I130S	525990	incidental		CZIB	NA	Mutagenetix	0.991	probably damaging	0.04	deleterious
0610040J01Rik	NP_083830	R272P	227214	incidental		C4orf19	NA	Mutagenetix	0.828	possibly damaging	0.12	tolerated
0610040J01Rik	NP_083830	V249A	238729	incidental		C4orf19	NA	Mutagenetix	0.914	possibly damaging	0.4	tolerated
0610040J01Rik	NP_083830	Y181D	37844	incidental		C4orf19	NA	Mutagenetix	0.105	probably benign	0.03	deleterious
1110004F10Rik	NP_062746	S90C	505849	incidental		C11orf58	NA	Mutagenetix	1	probably damaging	0.08	tolerated
1110008L16Rik	NP_079649	S189P	437472	incidental		PRORP	NA	Mutagenetix	0.89	possibly damaging	0.01	deleterious
1110008L16Rik	NP_079649	I142N	207672	incidental		PRORP	NA	Mutagenetix	0.584	possibly damaging	0.01	deleterious
1110008L16Rik	NP_079649	Q102L	167873	incidental		PRORP	NA	Mutagenetix	0.21	probably benign	0.15	tolerated
1110008L16Rik	NP_079649	Y178*	398462	incidental		PRORP	NA	Mutagenetix		probably null
1110008L16Rik	NP_079649	V170M	561757	incidental		PRORP	NA	Mutagenetix	0.788	possibly damaging	0	deleterious
1110017D15Rik	NP_001240717	T183A	326785	incidental		C9orf24	NA	Mutagenetix	0.707	possibly damaging	0.19	tolerated_low_confidence
1110017D15Rik	NP_001240717	M1I	487168	incidental		C9orf24	NA	Mutagenetix	0.977	probably null
1110017D15Rik	NP_001240717	E150A	24595	incidental		C9orf24	NA	Mutagenetix	0.999	probably damaging	0.18	tolerated
1110017D15Rik	NP_001240717	V196D	514804	incidental		C9orf24	NA	Mutagenetix	0.861	possibly damaging	0	deleterious_low_confidence
1110032A03Rik	NP_075972	Y32C	233743	incidental		C11orf1	NA	Mutagenetix	0.998	probably damaging	0.01	deleterious
1110032A03Rik	NP_001348037	T67A	442680	incidental		C11orf1	NA	Mutagenetix	0.028	probably benign	1	tolerated
1110032A03Rik	NP_001348037	R40Q	166900	incidental		C11orf1	NA	Mutagenetix	0.966	probably damaging	0.17	tolerated
1110032A03Rik	NP_075972	E148K	505304	incidental		C11orf1	NA	Mutagenetix	0.002	probably benign	1	tolerated
1110032F04Rik	NP_001161468	S169N	176131	incidental		C3orf80	NA	Mutagenetix		probably benign	0.03	deleterious_low_confidence
1110032F04Rik	NP_001161468	S187P	342805	incidental		C3orf80	NA	Mutagenetix	0.856	possibly damaging	0.13	tolerated
1110032F04Rik	NP_001161468	V199A	38906	incidental		C3orf80	NA	Mutagenetix	0.511	possibly damaging	0.02	deleterious
1110032F04Rik	NP_001161468	F78I	546587	incidental		C3orf80	NA	Mutagenetix	0.282	probably benign	0.11	tolerated
1110032F04Rik	NP_001161468	V186A	372884	incidental		C3orf80	NA	Mutagenetix	0.511	possibly damaging	0.3	tolerated
1110034G24Rik	NP_001345189	S165T	254030	incidental		SHLD1	NA	Mutagenetix	0.987	probably damaging	0.28	tolerated
1110034G24Rik	NP_001345189	K204*	538626	incidental		SHLD1	NA	Mutagenetix		probably null		-
1110034G24Rik	NP_001345189	V202A	37829	incidental		SHLD1	NA	Mutagenetix	0.011	probably benign	0.2	tolerated
1110051M20Rik	NP_780332	T58S	77358	incidental		C11orf49	NA	Mutagenetix	0.98	probably damaging
1110051M20Rik	NP_780332	Y41H	537025	incidental		C11orf49	NA	Mutagenetix	0.998	probably damaging	0.3	tolerated
1110051M20Rik	NP_780332	L21P	39047	incidental		C11orf49	NA	Mutagenetix	0.993	probably damaging	0	deleterious
1110059E24Rik	NP_079699	C130F	166314	incidental		C9orf85	NA	Mutagenetix	0.96	probably damaging	0.65	tolerated
1190002N15Rik	NP_001028317	S62G	426828	incidental		DIPK2A	NA	Mutagenetix	0.992	probably damaging	0.13	tolerated
1190002N15Rik	NP_001028317	C402S	349676	incidental		DIPK2A	NA	Mutagenetix	0.999	probably damaging
1190002N15Rik	NP_001028317	I303N	232381	incidental		DIPK2A	NA	Mutagenetix	0.991	probably damaging	0.01	deleterious
1190002N15Rik	NP_001028317	C364F	257803	incidental		DIPK2A	NA	Mutagenetix	0.999	probably damaging	0	deleterious
1190002N15Rik	NP_001028317	V356E	444694	incidental		DIPK2A	NA	Mutagenetix	0.843	possibly damaging	0.09	tolerated
1190002N15Rik	NP_001028317	V302I	532505	incidental		DIPK2A	NA	Mutagenetix	0.145	probably benign	0.11	tolerated
1190002N15Rik	NP_001028317	R148L	385111	incidental		DIPK2A	NA	Mutagenetix	0.061	probably benign	0.09	tolerated
1190002N15Rik	NP_001028317	I349T	404912	incidental		DIPK2A	NA	Mutagenetix	0.001	probably benign	0.49	tolerated
1190002N15Rik	NP_001028317	D291E	22844	incidental		DIPK2A	NA	Mutagenetix	0.172	probably benign
1190005I06Rik	NP_932105	S69G	565456	incidental		C16orf74	NA	Mutagenetix	0.712	possibly damaging	0.06	tolerated_low_confidence
1190007I07Rik	NP_001129039	T37S	220495	incidental		C12orf73	NA	Mutagenetix	0.707	possibly damaging	0.57	tolerated
1500015O10Rik	NP_077245	F87I	524328	incidental		ECRG4	NA	Mutagenetix	1	probably damaging	0	deleterious
1500015O10Rik	NP_077245	N144K	531270	incidental		ECRG4	NA	Mutagenetix	1	probably damaging
1600012H06Rik	NP_001077349	V133E	220235	incidental		C6orf120	NA	Mutagenetix	0.992	probably damaging	0.09	tolerated
1600014C10Rik	NP_001078854	I95T	237694	incidental		C19orf12	hereditary spastic paraplegia 43, neurodegeneration with brain iron accumulation 4	Mutagenetix	0.936	possibly damaging	0	deleterious
1700001L19Rik	NP_081311	I171L	216319	incidental		C5orf49	NA	Mutagenetix	0.001	probably benign	0.77	tolerated
1700001L19Rik	NP_081311	H106R	274259	incidental		C5orf49	NA	Mutagenetix	0.997	probably damaging	0.01	deleterious
1700001L19Rik	NP_081311	M1K	167878	incidental		C5orf49	NA	Mutagenetix	0.024	probably null	0	deleterious_low_confidence
1700001O22Rik	NP_932117	T281A	400214	incidental		C9orf50	NA	Mutagenetix	0.699	possibly damaging	0.69	tolerated
1700001O22Rik	NP_932117	V278D	449913	incidental		C9orf50	NA	Mutagenetix	0.606	possibly damaging	0	deleterious
1700001O22Rik	NP_932117	T329I	559632	incidental		C9orf50	NA	Mutagenetix	0.99	probably damaging	0.01	deleterious
1700001O22Rik	NP_932117	L185Q	507984	incidental		C9orf50	NA	Mutagenetix	0.824	possibly damaging	0.07	tolerated
1700001O22Rik	NP_932117	I242N	220789	incidental		C9orf50	NA	Mutagenetix	0.348	probably benign	0.08	tolerated
1700001O22Rik	NP_932117	D268G	211360	incidental		C9orf50	NA	Mutagenetix	0.725	possibly damaging	0	deleterious
1700001O22Rik	NP_932117	Y360C	152416	incidental		C9orf50	NA	Mutagenetix	1	probably damaging	0	deleterious
1700001O22Rik	NP_932117	L364Q	232146	incidental		C9orf50	NA	Mutagenetix	0.998	probably damaging	0	deleterious
1700001P01Rik	NP_082432	W99L	398967	incidental		C17orf98	NA	Mutagenetix	0.919	possibly damaging	0.26	tolerated
1700001P01Rik	NP_082432	S144P	342916	incidental		C17orf98	NA	Mutagenetix	1	probably damaging	0	deleterious
1700001P01Rik	NP_082432	Y54N	269480	incidental		C17orf98	NA	Mutagenetix	1	probably damaging	0	deleterious
1700001P01Rik	NP_082432	F146L	191397	incidental		C17orf98	NA	Mutagenetix	0.999	probably damaging
1700003E16Rik	NP_082224	A193V	561138	incidental		C2orf81	NA	Mutagenetix	0.004	probably benign	0.02	deleterious
1700003E16Rik	NP_082224	E309G	152689	incidental		C2orf81	NA	Mutagenetix		probably benign	0.39	tolerated
1700003E16Rik	NP_082224	T194A	21215	incidental		C2orf81	NA	Mutagenetix		probably benign	0.08	tolerated
1700003E16Rik	NP_082224	T127A	421952	incidental		C2orf81	NA	Mutagenetix	0.993	probably damaging	0.16	tolerated
1700003E16Rik	NP_082224	S498P	167517	incidental		C2orf81	NA	Mutagenetix	0.962	probably damaging	0.22	tolerated
1700003E16Rik	NP_082224	T538A	324909	incidental		C2orf81	NA	Mutagenetix	0.993	probably damaging	0.03	deleterious
1700007G11Rik	NP_001019785	T15I	519862	incidental		CFAP299	NA	Mutagenetix	0.156	probably benign	0.17	tolerated
1700007G11Rik	NP_001019785	M158L	452073	incidental		CFAP299	NA	Mutagenetix		probably benign
1700007G11Rik	NP_001019785	Q27K	172098	incidental		CFAP299	NA	Mutagenetix	0.247	probably benign	0.24	tolerated
1700007G11Rik	NP_001019785	H221Q	556264	incidental		CFAP299	NA	Mutagenetix	0.002	probably benign
1700007G11Rik	NP_001019785	H134R	382991	incidental		CFAP299	NA	Mutagenetix	0.951	possibly damaging	0	deleterious
1700007G11Rik	NP_001019785	D217V	524853	incidental		CFAP299	NA	Mutagenetix	0.78	possibly damaging	0.04	deleterious
1700007K13Rik	NP_081316	R60L	55578	incidental		C9orf116	NA	Mutagenetix	0.55	possibly damaging	0.02	deleterious
1700008O03Rik	NP_081325	R181Q	433338	incidental		C19orf81	NA	Mutagenetix	0.986	probably damaging	0.07	tolerated
1700010I14Rik	NP_080127	H158Y	217151	incidental		C6orf118	NA	Mutagenetix	0.985	probably damaging	0.07	tolerated
1700010I14Rik	NP_001334473	R465*	472446	incidental		C6orf118	NA	Mutagenetix		probably null		-
1700010I14Rik	NP_080127	V126I	49075	incidental		C6orf118	NA	Mutagenetix	0.316	probably benign	0.28	tolerated
1700010I14Rik	NP_001334473	M473T	268618	incidental		C6orf118	NA	Mutagenetix	0.152	probably benign	0.1	tolerated_low_confidence
1700010I14Rik	NP_001334473	V494A	550112	incidental		C6orf118	NA	Mutagenetix	0.002	probably benign	0.43	tolerated_low_confidence
1700010I14Rik	NP_080127	Y45N	353793	incidental		C6orf118	NA	Mutagenetix	1	probably damaging	0	deleterious
1700010I14Rik	NP_001334473	S467T	371672	incidental		C6orf118	NA	Mutagenetix	0.413	probably benign	0.42	tolerated
1700010I14Rik	NP_001334473	N435S	550592	incidental		C6orf118	NA	Mutagenetix	1	probably damaging	0	deleterious
1700010I14Rik	NP_001334473	I83T	528467	incidental		C6orf118	NA	Mutagenetix	0.007	probably benign	0.44	tolerated
1700010I14Rik	NP_001334473	C322*	566514	incidental		C6orf118	NA	Mutagenetix		probably null		-
1700010I14Rik	NP_001334473	Y304H	486303	incidental		C6orf118	NA	Mutagenetix	0.85	possibly damaging	0.08	tolerated
1700010I14Rik	NP_080127	K450R	355379	incidental		C6orf118	NA	Mutagenetix	0.999	probably damaging	0.14	tolerated
1700010I14Rik	NP_080127	E381K	384707	incidental		C6orf118	NA	Mutagenetix	1	probably damaging	0.01	deleterious
1700010I14Rik	NP_001334473	Y227F	424876	incidental		C6orf118	NA	Mutagenetix	0.859	possibly damaging	0.01	deleterious
1700010I14Rik	NP_001334473	I424L	523807	incidental		C6orf118	NA	Mutagenetix	0.083	probably benign
1700010I14Rik	NP_080127	V176L	30145	incidental		C6orf118	NA	Mutagenetix	0.387	probably benign
1700010I14Rik	NP_080127	L357S	26390	incidental		C6orf118	NA	Mutagenetix	0.326	probably benign	0.41	tolerated
1700011H14Rik	NP_080232	D292E	210091	incidental		CCDC198	NA	Mutagenetix	1	probably damaging
1700011H14Rik	NP_080232	L172H	481671	incidental		CCDC198	NA	Mutagenetix	1	probably damaging	0.01	deleterious
1700011H14Rik	NP_080232	L102I	207753	incidental		CCDC198	NA	Mutagenetix	1	probably damaging	0	deleterious
1700011L22Rik	NP_080591	T79S	26061	incidental		C4orf51	NA	Mutagenetix	0.077	probably benign	0.22	tolerated
1700011L22Rik	NP_080591	K208*	391978	incidental		C4orf51	NA	Mutagenetix		probably null		-
1700011L22Rik	NP_080591	Y87C	483783	incidental		C4orf51	NA	Mutagenetix	0.001	probably benign	0.23	tolerated
1700011L22Rik	NP_080591	E54K	272984	incidental		C4orf51	NA	Mutagenetix	0.063	probably benign	1	tolerated
1700011L22Rik	NP_080591	W178R	346025	incidental		C4orf51	NA	Mutagenetix	0.005	probably benign
1700011L22Rik	NP_080591	E10G	543976	incidental		C4orf51	NA	Mutagenetix	0.91	possibly damaging	0	deleterious
1700011L22Rik	NP_080591	T38A	563759	incidental		C4orf51	NA	Mutagenetix	0.001	probably benign	0.23	tolerated
1700012P22Rik	NP_081332	N110K	62945	incidental		C1orf158	NA	Mutagenetix	0.995	probably damaging
1700012P22Rik	NP_081332	W70R	425794	incidental		C1orf158	NA	Mutagenetix	0.983	probably damaging
1700013F07Rik	NP_083590	N33D	242709	incidental		C1orf194	NA	Mutagenetix	0.937	possibly damaging	0.37	tolerated
1700016C15Rik	NP_081353	T23A	82496	incidental		C1orf100	NA	Mutagenetix		probably benign	0.62	tolerated
1700016G14Rik	NP_001357861	S78P	553024	incidental		ARMH2	NA	Mutagenetix	0.002	probably benign	1	tolerated
1700016H13Rik	NP_001157022	P25L	458684	incidental		C4orf36	NA	Mutagenetix	0.998	probably damaging	0.03	deleterious
1700016H13Rik	NP_001157022	V51E	40158	incidental		C4orf36	NA	Mutagenetix	0.001	probably benign	0.36	tolerated
1700016H13Rik	NP_001157022	I99F	442237	incidental		C4orf36	NA	Mutagenetix	0.087	probably benign	0.01	deleterious
1700016K19Rik	NP_941039	S64P	226863	incidental		C17orf97	NA	Mutagenetix	0.482	possibly damaging	0.02	deleterious
1700016K19Rik	NP_941039	S32P	505312	incidental		C17orf97	NA	Mutagenetix	0.993	probably damaging	0.27	tolerated
1700016K19Rik	NP_941039	I134F	170697	incidental		C17orf97	NA	Mutagenetix	0.991	probably damaging	0.03	deleterious
1700017B05Rik	NP_083096	L111Q	550090	incidental		C15orf39	NA	Mutagenetix	0.998	probably damaging	0.01	deleterious
1700017B05Rik	NP_083096	K943N	376425	incidental		C15orf39	NA	Mutagenetix	1	probably damaging
1700017B05Rik	NP_083096	D488G	503723	incidental		C15orf39	NA	Mutagenetix	0.333	probably benign	0.69	tolerated
1700017N19Rik	NP_001074715	K170M	459211	incidental		C12orf50	NA	Mutagenetix	1	probably damaging	0	deleterious
1700019D03Rik	NP_001355203	D78E	151294	incidental		C2orf88	NA	Mutagenetix	0.629	possibly damaging
1700019D03Rik	NP_001355203	D31G	344784	incidental		C2orf88	NA	Mutagenetix		probably benign	0.06	tolerated
1700019D03Rik	NP_001355203	S24G	428130	incidental		C2orf88	NA	Mutagenetix	0.962	probably damaging	0.25	tolerated
1700019N19Rik	NP_001355617	K10T	198119	incidental		C10orf82	NA	Mutagenetix	0.212	probably benign	0.24	tolerated
1700019N19Rik	NP_001355617	H80Q	262520	incidental		C10orf82	NA	Mutagenetix	1	probably damaging
1700019N19Rik	NP_001355617	L176H	387668	incidental		C10orf82	NA	Mutagenetix	1	probably damaging	0.03	deleterious_low_confidence
1700019N19Rik	NP_001355617	L138Q	83731	incidental		C10orf82	NA	Mutagenetix	1	probably damaging	0.01	deleterious
1700019N19Rik	NP_080484	Y90*	566519	incidental		C10orf82	NA	Mutagenetix		probably null
1700019N19Rik	NP_001355617	A61V	32280	incidental		C10orf82	NA	Mutagenetix	0.978	probably damaging	0.08	tolerated
1700019N19Rik	NP_001355617	Y82H	312156	incidental		C10orf82	NA	Mutagenetix	1	probably damaging	0	deleterious
1700020L24Rik	NP_079768	S31P	231220	incidental		C17orf50	NA	Mutagenetix	0.843	possibly damaging	0.13	tolerated
1700020L24Rik	NP_079768	D161G	554426	incidental		C17orf50	NA	Mutagenetix	1	probably damaging	0.03	deleterious
1700020L24Rik	NP_079768	W11R	213832	incidental		C17orf50	NA	Mutagenetix	0.999	probably damaging
1700020L24Rik	NP_079768	D2G	247706	incidental		C17orf50	NA	Mutagenetix	0.995	probably damaging	0	deleterious_low_confidence
1700021F05Rik	NP_080687	K94R	432977	incidental		MTRES1	NA	Mutagenetix	0.073	probably benign	0.26	tolerated
1700021F05Rik	NP_080687	Y76N	485388	incidental		MTRES1	NA	Mutagenetix	0.081	probably benign	0.13	tolerated
1700021F05Rik	NP_080687	S46C	342346	incidental		MTRES1	NA	Mutagenetix	1	probably damaging	0	deleterious
1700021F05Rik	NP_080687	I81M	447812	incidental		MTRES1	NA	Mutagenetix	0.046	probably benign	0.14	tolerated
1700021F05Rik	NP_080687	V211A	166220	incidental		MTRES1	NA	Mutagenetix	0.006	probably benign	0.16	tolerated
1700021F05Rik	NP_080687	F79L	322853	incidental		MTRES1	NA	Mutagenetix	0.032	probably benign
1700021F05Rik	NP_080687	E121G	541024	incidental		MTRES1	NA	Mutagenetix	0.475	possibly damaging	0.02	deleterious
1700021F07Rik	NP_082434	F71L	519397	incidental		C20orf85	NA	Mutagenetix	0.154	probably benign
1700021F07Rik	NP_082434	Y109C	520094	incidental		C20orf85	NA	Mutagenetix	0.28	probably benign	0.02	deleterious
1700021F07Rik	NP_082434	S47T	83130	incidental		C20orf85	NA	Mutagenetix	0.013	probably benign	0.12	tolerated
1700021F07Rik	NP_082434	E132K	30734	incidental		C20orf85	NA	Mutagenetix	0.002	probably benign	0.89	tolerated
1700021F07Rik	NP_082434	P68L	444181	incidental		C20orf85	NA	Mutagenetix	0.999	probably damaging	0	deleterious
1700021F07Rik	NP_082434	S77C	157622	incidental		C20orf85	NA	Mutagenetix	0.981	probably damaging	0	deleterious
1700021F07Rik	NP_082434	Y114H	268045	incidental		C20orf85	NA	Mutagenetix	0.603	possibly damaging	0.51	tolerated
1700022I11Rik	NP_080364	F346L	399095	incidental		C9orf131	NA	Mutagenetix	0.001	probably benign
1700022I11Rik	NP_080364	I282V	177493	incidental		C9orf131	NA	Mutagenetix	0.028	probably benign	0.32	tolerated
1700022I11Rik	NP_080364	K760E	264556	incidental		C9orf131	NA	Mutagenetix	0.038	probably benign	1	tolerated
1700022I11Rik	NP_080364	T1160A	249128	incidental		C9orf131	NA	Mutagenetix	0.944	possibly damaging	0.14	tolerated
1700022I11Rik	NP_080364	K512T	36507	incidental		C9orf131	NA	Mutagenetix	0.976	probably damaging	0.2	tolerated
1700022I11Rik	NP_080364	H509Q	389561	incidental		C9orf131	NA	Mutagenetix		probably benign
1700022I11Rik	NP_080364	I862F	566216	incidental		C9orf131	NA	Mutagenetix	0.663	possibly damaging	0.09	tolerated
1700022I11Rik	NP_080364	N419S	522940	incidental		C9orf131	NA	Mutagenetix	0.944	possibly damaging	0.07	tolerated
1700022I11Rik	NP_080364	T524A	235194	incidental		C9orf131	NA	Mutagenetix	0.59	possibly damaging	0.09	tolerated
1700022I11Rik	NP_080364	K1015M	18645	incidental		C9orf131	NA	Mutagenetix	0.993	probably damaging	0.01	deleterious
1700022I11Rik	NP_080364	M615V	482229	incidental		C9orf131	NA	Mutagenetix	0.271	probably benign	0.2	tolerated
1700022I11Rik	NP_080364	N399S	268420	incidental		C9orf131	NA	Mutagenetix	0.102	probably benign	1	tolerated
1700022I11Rik	NP_080364	S729P	488339	incidental		C9orf131	NA	Mutagenetix	0.958	probably damaging	0.07	tolerated
1700022I11Rik	NP_080364	L388P	440728	incidental		C9orf131	NA	Mutagenetix	0.608	possibly damaging	0.27	tolerated
1700022I11Rik	NP_080364	D676V	513109	incidental		C9orf131	NA	Mutagenetix	0.051	probably benign	0	deleterious
1700022I11Rik	NP_080364	N341K	63593	incidental		C9orf131	NA	Mutagenetix	0.976	probably damaging
1700022I11Rik	NP_080364	T289I	351157	incidental		C9orf131	NA	Mutagenetix	0.993	probably damaging	0.01	deleterious
1700022I11Rik	NP_080364	D1168V	227407	incidental		C9orf131	NA	Mutagenetix	0.376	probably benign	0.02	deleterious
1700022I11Rik	NP_080364	S516P	23024	incidental		C9orf131	NA	Mutagenetix	0.004	probably benign	1	tolerated
1700022I11Rik	NP_080364	V486A	431846	incidental		C9orf131	NA	Mutagenetix	0.904	possibly damaging	0.07	tolerated
1700022I11Rik	NP_080364	Q1155*	221110	incidental		C9orf131	NA	Mutagenetix		probably null		-
1700022I11Rik	NP_080364	I193V	525786	incidental		C9orf131	NA	Mutagenetix	0.903	possibly damaging	0.02	deleterious
1700022I11Rik	NP_080364	S511P	37106	incidental		C9orf131	NA	Mutagenetix	0.953	possibly damaging	0.01	deleterious
1700022I11Rik	NP_080364	T571S	566215	incidental		C9orf131	NA	Mutagenetix	0.004	probably benign	1	tolerated
1700022I11Rik	NP_080364	S683P	41682	incidental		C9orf131	NA	Mutagenetix		probably benign	0.14	tolerated
1700024G13Rik	NP_001029209	E83G	161690	incidental		C10orf53	NA	Mutagenetix	0.51	possibly damaging	0.09	tolerated
1700024G13Rik	NP_001029209	I42N	189133	incidental		C10orf53	NA	Mutagenetix	0.859	possibly damaging	0.01	deleterious
1700025G04Rik	NP_932107	R101G	561565	incidental		C1orf21	NA	Mutagenetix	0.966	probably damaging	0	deleterious
1700025G04Rik	NP_932107	D104G	462542	incidental		C1orf21	NA	Mutagenetix	0.993	probably damaging	0	deleterious
1700025G04Rik	NP_932107	R87G	329924	incidental		C1orf21	NA	Mutagenetix	0.966	probably damaging	0.02	deleterious
1700025G04Rik	NP_932107	T121S	316143	incidental		C1orf21	NA	Mutagenetix	0.907	possibly damaging	0.04	deleterious
1700028P14Rik	NP_080464	V101A	309081	incidental		C9orf135	NA	Mutagenetix	0.066	probably benign	0.06	tolerated
1700028P14Rik	NP_080464	L190P	367567	incidental		C9orf135	NA	Mutagenetix	0.979	probably damaging	0.02	deleterious
1700028P14Rik	NP_080464	E10G	83727	incidental		C9orf135	NA	Mutagenetix		unknown	0.07	tolerated_low_confidence
1700029I15Rik	NP_898935	S36P	205667	incidental		C11orf94	NA	Mutagenetix		probably benign	1	tolerated_low_confidence
1700029J07Rik	NP_001028320	I159V	372673	incidental		C4orf47	NA	Mutagenetix	0.995	probably damaging	0.01	deleterious
1700029J07Rik	NP_001028320	I69N	344613	incidental		C4orf47	NA	Mutagenetix	0.991	probably damaging	0	deleterious
1700029J07Rik	NP_001028320	E211G	401304	incidental		C4orf47	NA	Mutagenetix	0.044	probably benign	0.03	deleterious
1700029J07Rik	NP_001028320	V293A	250	incidental		C4orf47	NA	Mutagenetix	0.999	probably damaging	0.01	deleterious
1700029J07Rik	NP_001028320	F274S	83666	incidental		C4orf47	NA	Mutagenetix	1	probably damaging	0	deleterious
1700029J07Rik	NP_001028320	T116K	334515	incidental		C4orf47	NA	Mutagenetix	1	probably damaging	0	deleterious
1700029J07Rik	NP_001028320	S282R	546383	incidental		C4orf47	NA	Mutagenetix	1	probably damaging
1700029J07Rik	NP_001028320	M86K	359163	incidental		C4orf47	NA	Mutagenetix	0.577	possibly damaging	0.21	tolerated
1700029J07Rik	NP_001028320	S108R	58972	incidental		C4orf47	NA	Mutagenetix	0.991	probably damaging
1700029J07Rik	NP_001028320	I128V	546325	incidental		C4orf47	NA	Mutagenetix	0.021	probably benign	0.41	tolerated
1700029J07Rik	NP_001028320	E89D	558691	incidental		C4orf47	NA	Mutagenetix	0.496	possibly damaging
1700029J07Rik	NP_001028320	S268L	177438	incidental		C4orf47	NA	Mutagenetix	0.194	probably benign	0.3	tolerated
1700030J22Rik	NP_001344182	I401T	377405	incidental		C16orf46	NA	Mutagenetix	1	probably damaging	0	deleterious
1700030J22Rik	NP_001344182	S404P	237433	incidental		C16orf46	NA	Mutagenetix	1	probably damaging	0.09	tolerated
1700030J22Rik	NP_001344182	Q137L	157369	incidental		C16orf46	NA	Mutagenetix	0.621	possibly damaging	0.01	deleterious
1700030J22Rik	NP_001344182	N145S	387640	incidental		C16orf46	NA	Mutagenetix	0.55	possibly damaging	0.29	tolerated
1700030J22Rik	NP_001344182	K229*	390851	incidental		C16orf46	NA	Mutagenetix		probably null		-
1700030K09Rik	NP_082446	S302P	170269	incidental		C19orf44	NA	Mutagenetix	1	probably damaging	0.06	tolerated
1700030K09Rik	NP_082446	E443G	552524	incidental		C19orf44	NA	Mutagenetix	1	probably damaging	0	deleterious
1700030K09Rik	NP_082446	E364G	385106	incidental		C19orf44	NA	Mutagenetix	0.02	probably benign	0.1	tolerated
1700030K09Rik	NP_082446	D459G	245226	incidental		C19orf44	NA	Mutagenetix	0.075	probably benign	0.1	tolerated
1700030K09Rik	NP_082446	H140R	270450	incidental		C19orf44	NA	Mutagenetix	0.407	probably benign	0.35	tolerated
1700030K09Rik	NP_082446	Q361L	506119	incidental		C19orf44	NA	Mutagenetix	0.996	probably damaging	0.01	deleterious
1700030K09Rik	NP_082446	S466P	380184	incidental		C19orf44	NA	Mutagenetix	0.873	possibly damaging	0.04	deleterious
1700030K09Rik	NP_082446	E363G	234519	incidental		C19orf44	NA	Mutagenetix	0.008	probably benign	0.33	tolerated
1700034E13Rik	NP_084373	N37S	200382	incidental		LOC100505841	NA	Mutagenetix	1	probably damaging	0	deleterious
1700034E13Rik	NP_084373	V81A	535063	incidental		LOC100505841	NA	Mutagenetix	0.973	probably damaging	0.07	tolerated
1700034E13Rik	NP_084373	D64G	455562	incidental		LOC100505841	NA	Mutagenetix	0.866	possibly damaging	0.02	deleterious
1700034J05Rik	NP_082785	M252L	34557	incidental		C12orf71	NA	Mutagenetix	0.001	probably benign
1700034J05Rik	NP_001157708	Q271R	546177	incidental		C12orf71	NA	Mutagenetix	0.002	probably benign	0.3	tolerated
1700034J05Rik	NP_001157708	V55G	163520	incidental		C12orf71	NA	Mutagenetix	0.16	probably benign	0.13	tolerated
1700034J05Rik	NP_082785	I249M	98084	incidental		C12orf71	NA	Mutagenetix	0.952	possibly damaging	0.13	tolerated
1700034J05Rik	NP_001157708	T262A	30105	incidental		C12orf71	NA	Mutagenetix	0.944	possibly damaging	0.04	deleterious
1700034J05Rik	NP_001157708	F145L	315960	incidental		C12orf71	NA	Mutagenetix	0.319	probably benign
1700034J05Rik	NP_001157708	D216V	222835	incidental		C12orf71	NA	Mutagenetix	0.698	possibly damaging	0.52	tolerated
1700034J05Rik	NP_001157708	R77*	523861	incidental		C12orf71	NA	Mutagenetix		probably null		-
1700066M21Rik	NP_082822	N109Y	246418	incidental		C2orf69	NA	Mutagenetix	0.861	possibly damaging	0.03	deleterious
1700066M21Rik	NP_082822	N203K	258138	incidental		C2orf69	NA	Mutagenetix	0.039	probably benign
1700066M21Rik	NP_082822	G242V	379079	incidental		C2orf69	NA	Mutagenetix	1	probably damaging	0	deleterious
1700066M21Rik	NP_082822	F153S	342965	incidental		C2orf69	NA	Mutagenetix	0.897	possibly damaging	0	deleterious
1700066M21Rik	NP_082822	H283Q	227103	incidental		C2orf69	NA	Mutagenetix	1	probably damaging
1700088E04Rik	NP_001297505	D179G	96347	incidental		C22orf23	NA	Mutagenetix	0.36	probably benign	0.37	tolerated
1700088E04Rik	NP_001297505	Y62C	536166	incidental		C22orf23	NA	Mutagenetix	0.005	probably benign	0.2	tolerated
1700093K21Rik	XP_006514852	M92K	482545	incidental		C2orf74	visceral heterotaxy	Mutagenetix	0.161	probably benign	0.01	deleterious
1700093K21Rik	XP_006514852	N138Y	350695	incidental		C2orf74	visceral heterotaxy	Mutagenetix	0.872	possibly damaging	0.01	deleterious
1700093K21Rik	XP_006514852	V85D	484448	incidental		C2orf74	visceral heterotaxy	Mutagenetix	0.052	probably benign	0.18	tolerated
1700093K21Rik	XP_006514852	Y48F	447875	incidental		C2orf74	visceral heterotaxy	Mutagenetix	0.985	probably damaging	0.07	tolerated
1700093K21Rik	XP_006514852	D116G	521181	incidental		C2orf74	visceral heterotaxy	Mutagenetix	0.628	possibly damaging	0.23	tolerated
1700093K21Rik	XP_006514852	M76L	437364	incidental		C2orf74	visceral heterotaxy	Mutagenetix	0.246	probably benign
1700093K21Rik	XP_006514852	D156E	539965	incidental		C2orf74	visceral heterotaxy	Mutagenetix	0.032	probably benign
1700093K21Rik	XP_006514852	M1T	481139	incidental		C2orf74	visceral heterotaxy	Mutagenetix	0.533	probably null	0.01	deleterious_low_confidence
1700093K21Rik	XP_006514852	E121G	101676	incidental		C2orf74	visceral heterotaxy	Mutagenetix	0.946	possibly damaging	0.02	deleterious
1700093K21Rik	XP_006514852	T168A	442897	incidental		C2orf74	visceral heterotaxy	Mutagenetix	0.999	probably damaging	0	deleterious
1700102P08Rik	NP_444446	I169V	441077	incidental		C3orf62	NA	Mutagenetix	0.996	probably damaging	0.02	deleterious
1700102P08Rik	NP_444446	D140V	546611	incidental		C3orf62	NA	Mutagenetix	0.858	possibly damaging	0.04	deleterious
1700102P08Rik	NP_444446	M1K	402823	incidental		C3orf62	NA	Mutagenetix	0.995	probably null	0	deleterious
1700113H08Rik	NP_083961	E249G	227744	incidental		C12orf42	NA	Mutagenetix	0.939	possibly damaging	0.08	tolerated
1700113H08Rik	NP_083961	I121T	514113	incidental		C12orf42	NA	Mutagenetix	0.428	probably benign	0.02	deleterious
1700113H08Rik	NP_083961	F119S	34688	incidental		C12orf42	NA	Mutagenetix	0.995	probably damaging	0.37	tolerated
1700113H08Rik	NP_083961	A89S	36528	incidental		C12orf42	NA	Mutagenetix	0.982	probably damaging	0.12	tolerated
1700113H08Rik	NP_083961	S178P	547866	incidental		C12orf42	NA	Mutagenetix	0.994	probably damaging	0.21	tolerated
1700113H08Rik	NP_083961	K86R	435975	incidental		C12orf42	NA	Mutagenetix	0.003	probably benign	1	tolerated
1700113H08Rik	NP_083961	Y82C	321480	incidental		C12orf42	NA	Mutagenetix	0.997	probably damaging	0.1	tolerated
1700113H08Rik	NP_083961	E124D	529100	incidental		C12orf42	NA	Mutagenetix	0.005	probably benign
1700125H20Rik	XP_006534407	H94R	23771	incidental		C17orf64	NA	Mutagenetix	0.089	probably benign	0.66	tolerated
1700125H20Rik	NP_082865	S28A	177006	incidental		C17orf64	NA	Mutagenetix	0.46	possibly damaging	0.16	tolerated
1700125H20Rik	NP_082865	S84G	258175	incidental		C17orf64	NA	Mutagenetix	0.98	probably damaging	0.09	tolerated
1700125H20Rik	XP_006534407	E72G	486407	incidental		C17orf64	NA	Mutagenetix	0.999	probably damaging	0.02	deleterious
1700125H20Rik	NP_082865	T81A	447247	incidental		C17orf64	NA	Mutagenetix	0.775	probably null	0.07	tolerated
1810009A15Rik	NP_001273032	V256A	81849	incidental		C11orf98	NA	Mutagenetix		probably benign	1	tolerated_low_confidence
1810009A15Rik	NP_079739	S65P	261093	incidental		C11orf98	NA	Mutagenetix	1	probably damaging	0	deleterious
1810010H24Rik	NP_001359431	V223A	390525	incidental		C17orf58	NA	Mutagenetix	0.987	probably damaging
1810010H24Rik	NP_001359431	Y213H	326030	incidental		C17orf58	NA	Mutagenetix	1	probably damaging
1810010H24Rik	NP_001359431	F220C	444802	incidental		C17orf58	NA	Mutagenetix	1	probably damaging
1810013L24Rik	NP_001074869	E41G	218997	incidental		C16orf72	NA	Mutagenetix	0.847	possibly damaging	0.1	tolerated
1810013L24Rik	NP_001074869	I12N	274329	incidental		C16orf72	NA	Mutagenetix	0.996	probably damaging	0	deleterious
1810013L24Rik	NP_001074869	D183E	394560	incidental		C16orf72	NA	Mutagenetix	0.998	probably damaging
1810013L24Rik	NP_001074869	H230Q	530204	incidental		C16orf72	NA	Mutagenetix	0.012	probably benign
1810022K09Rik	NP_001334135	T26A	471816	incidental		RBIS	NA	Mutagenetix	0.528	possibly damaging	0.52	tolerated_low_confidence
1810041L15Rik	NP_001334472	D72G	394117	incidental		SHISAL1	NA	Mutagenetix	1	probably damaging	0	deleterious
1810041L15Rik	NP_001334472	H81L	240877	incidental		SHISAL1	NA	Mutagenetix	1	probably damaging	0	deleterious
1810041L15Rik	NP_001334472	M212V	176361	incidental		SHISAL1	NA	Mutagenetix	0.011	probably benign	0.12	tolerated_low_confidence
1810041L15Rik	NP_001334472	H82L	370647	incidental		SHISAL1	NA	Mutagenetix	1	probably damaging	0.19	tolerated
1810041L15Rik	NP_001334472	V199L	432096	incidental		SHISAL1	NA	Mutagenetix	0.001	probably benign
1810041L15Rik	NP_001334472	T213A	206605	incidental		SHISAL1	NA	Mutagenetix	0.003	probably benign	0.2	tolerated_low_confidence
1810043G02Rik	NP_080707	A150S	197256	incidental		CFAP410	NA	Mutagenetix	0.003	probably benign	0.82	tolerated
1810043G02Rik	NP_080707	I209F	38463	incidental		CFAP410	NA	Mutagenetix	0.957	probably damaging	0	deleterious
1810043G02Rik	NP_080707	R59H	352449	incidental		CFAP410	NA	Mutagenetix	0.012	probably benign	0.13	tolerated
1810043G02Rik	NP_080707	Y68H	242981	incidental		CFAP410	NA	Mutagenetix	1	probably damaging	0	deleterious
1810043G02Rik	NP_080707	S196P	22579	incidental		CFAP410	NA	Mutagenetix	0.043	probably benign	0.14	tolerated
1810046K07Rik	NP_001359486	D66G	562288	incidental		C11orf53	NA	Mutagenetix	0.995	probably damaging
1810046K07Rik	NP_001359486	S95C	170020	incidental		C11orf53	NA	Mutagenetix	0.981	probably damaging
1810046K07Rik	NP_001359486	T184M	534816	incidental		C11orf53	NA	Mutagenetix	0.998	probably damaging
1810046K07Rik	NP_001359486	D192N	510525	incidental		C11orf53	NA	Mutagenetix	0.998	probably damaging
1810046K07Rik	NP_001359486	G54D	556856	incidental		C11orf53	NA	Mutagenetix	0.769	possibly damaging
1810046K07Rik	NP_001359486	L128*	455392	incidental		C11orf53	NA	Mutagenetix		probably null
1810046K07Rik	NP_001359486	Q108K	561076	incidental		C11orf53	NA	Mutagenetix	1	probably damaging
1810046K07Rik	NP_001359486	D118G	172857	incidental		C11orf53	NA	Mutagenetix	0.998	probably damaging
1810055G02Rik	NP_001345185	D260N	164487	incidental		C11orf24	NA	Mutagenetix	0.011	probably benign	0.2	tolerated
1810055G02Rik	NP_001345185	V65A	235019	incidental		C11orf24	NA	Mutagenetix	0.455	possibly damaging	0.09	tolerated
1810055G02Rik	NP_001345185	M21K	83448	incidental		C11orf24	NA	Mutagenetix	0.002	probably benign	0.19	tolerated
1810055G02Rik	NP_001345185	F363I	435483	incidental		C11orf24	NA	Mutagenetix	0.663	possibly damaging	0.01	deleterious
1810055G02Rik	NP_001345185	T153K	373024	incidental		C11orf24	NA	Mutagenetix	0.869	possibly damaging	0.02	deleterious
1810055G02Rik	NP_001345185	T268K	390598	incidental		C11orf24	NA	Mutagenetix	0.915	possibly damaging	0	deleterious
2010003K11Rik	NP_081513	K44T	474437	incidental		C11orf86	NA	Mutagenetix	0.847	possibly damaging	0	deleterious_low_confidence
2010003K11Rik	NP_081513	W86R	423502	incidental		C11orf86	NA	Mutagenetix	0.979	probably damaging
2010111I01Rik	NP_001276853	H382Q	194889	incidental		AOPEP	NA	Mutagenetix	0.95	possibly damaging
2010111I01Rik	NP_001276853	V289I	398368	incidental		AOPEP	NA	Mutagenetix	0.147	probably benign	0.2	tolerated
2010111I01Rik	NP_001276853	I443K	515223	incidental		AOPEP	NA	Mutagenetix	0.97	probably damaging	0	deleterious
2010111I01Rik	NP_001276853	S393P	344232	incidental		AOPEP	NA	Mutagenetix	0.007	probably benign	0.05	deleterious
2010111I01Rik	NP_001276853	M631K	152362	incidental		AOPEP	NA	Mutagenetix	0.96	probably damaging	0	deleterious
2010111I01Rik	NP_001276853	D111G	453800	incidental		AOPEP	NA	Mutagenetix	0.003	probably benign	0.34	tolerated
2010111I01Rik	NP_001276853	C656S	202846	incidental		AOPEP	NA	Mutagenetix	0.001	probably benign
2010111I01Rik	NP_001276853	N558S	22206	incidental		AOPEP	NA	Mutagenetix	0.011	probably benign	0.29	tolerated
2010111I01Rik	NP_001276853	I399V	403103	incidental		AOPEP	NA	Mutagenetix	0.001	probably benign	1	tolerated
2010111I01Rik	NP_001276853	L14P	555020	incidental		AOPEP	NA	Mutagenetix	1	probably damaging	0	deleterious
2010111I01Rik	NP_001276853	T338A	478960	incidental		AOPEP	NA	Mutagenetix	0.999	probably damaging	0	deleterious
2010300C02Rik	NP_082372	V726A	22808	incidental		CRACDL	NA	Mutagenetix		probably benign	1	tolerated_low_confidence
2010300C02Rik	NP_082372	Y268*	158527	incidental		CRACDL	NA	Mutagenetix		probably null
2010300C02Rik	NP_082372	E594*	511439	incidental		CRACDL	NA	Mutagenetix		probably null		-
2010300C02Rik	NP_082372	M1K	48666	incidental		CRACDL	NA	Mutagenetix	0.942	probably null	0	deleterious
2010300C02Rik	NP_082372	D617E	369173	incidental		CRACDL	NA	Mutagenetix	0.119	probably benign
2010300C02Rik	NP_082372	F635S	328491	incidental		CRACDL	NA	Mutagenetix		probably benign	1	tolerated_low_confidence
2010300C02Rik	NP_082372	K40M	461500	incidental		CRACDL	NA	Mutagenetix	0.999	probably damaging	0	deleterious
2010300C02Rik	NP_082372	D1169N	547191	incidental		CRACDL	NA	Mutagenetix	0.845	possibly damaging	0	deleterious
2010300C02Rik	NP_082372	I369N	195145	incidental		CRACDL	NA	Mutagenetix	0.003	probably benign	0.58	tolerated_low_confidence
2010300C02Rik	NP_082372	K1175R	244194	incidental		CRACDL	NA	Mutagenetix	0.528	possibly damaging	0	deleterious
2010300C02Rik	NP_082372	I128K	367214	incidental		CRACDL	NA	Mutagenetix	0.998	probably damaging	0	deleterious
2010300C02Rik	NP_082372	I624N	539919	incidental		CRACDL	NA	Mutagenetix	0.734	possibly damaging	0	deleterious_low_confidence
2010300C02Rik	NP_082372	D1152G	218727	incidental		CRACDL	NA	Mutagenetix	0.845	possibly damaging	0.02	deleterious
2010300C02Rik	NP_082372	V1084L	249255	incidental		CRACDL	NA	Mutagenetix	0.326	probably benign
2010300C02Rik	NP_082372	M134L	310020	incidental		CRACDL	NA	Mutagenetix	0.001	probably benign
2010300C02Rik	NP_082372	D745G	80582	incidental		CRACDL	NA	Mutagenetix	0.845	possibly damaging	0.26	tolerated_low_confidence
2010300C02Rik	NP_082372	F97Y	548718	incidental		CRACDL	NA	Mutagenetix	0.996	probably damaging	0	deleterious
2010300C02Rik	NP_082372	K845E	308133	incidental		CRACDL	NA	Mutagenetix	0.528	possibly damaging	0.05	deleterious
2010300C02Rik	NP_082372	T1105A	485491	incidental		CRACDL	NA	Mutagenetix	0.528	possibly damaging	0.06	tolerated
2010300C02Rik	NP_082372	S854A	58944	incidental		CRACDL	NA	Mutagenetix	0.177	probably benign	0.04	deleterious
2010300C02Rik	NP_082372	T667A	534231	incidental		CRACDL	NA	Mutagenetix	0.528	possibly damaging	0.23	tolerated_low_confidence
2010300C02Rik	NP_082372	M506V	251661	incidental		CRACDL	NA	Mutagenetix		probably benign	0.09	tolerated_low_confidence
2010300C02Rik	NP_082372	E594V	511438	incidental		CRACDL	NA	Mutagenetix	0.399	probably benign	0.01	deleterious_low_confidence
2210016F16Rik	NP_081611	K48*	499909	incidental		C9orf64	NA	Mutagenetix		probably null		-
2210016F16Rik	NP_081611	L257P	329333	incidental		C9orf64	NA	Mutagenetix	0.995	probably damaging	0.01	deleterious
2210016F16Rik	NP_081611	A202S	430010	incidental		C9orf64	NA	Mutagenetix		probably benign	1	tolerated
2210016F16Rik	NP_081611	D192G	58982	incidental		C9orf64	NA	Mutagenetix	1	probably damaging	0	deleterious
2210016F16Rik	NP_081611	K271*	311774	incidental		C9orf64	NA	Mutagenetix		probably null		-
2210016F16Rik	NP_081611	Y119C	565953	incidental		C9orf64	NA	Mutagenetix	1	probably damaging	0	deleterious
2210016L21Rik	NP_082487	R28G	239307	incidental		C12orf43	NA	Mutagenetix	0.999	probably damaging	0	deleterious
2210408I21Rik	NP_001074822	I88F	502329	incidental		KIAA0825	NA	Mutagenetix	0.533	possibly damaging	0.03	deleterious
2210408I21Rik	NP_001139148	S758P	525248	incidental		KIAA0825	NA	Mutagenetix	0.856	possibly damaging	0.14	tolerated
2210408I21Rik	NP_001074822	S132P	168165	incidental		KIAA0825	NA	Mutagenetix		probably benign	0.19	tolerated
2210408I21Rik	NP_001139148	S843R	245813	incidental		KIAA0825	NA	Mutagenetix	0.035	probably benign
2210408I21Rik	NP_001139148	T892I	190886	incidental		KIAA0825	NA	Mutagenetix	0.861	possibly damaging	0.21	tolerated
2210408I21Rik	NP_001139148	T366K	383295	incidental		KIAA0825	NA	Mutagenetix	0.861	possibly damaging	0.2	tolerated
2210408I21Rik	NP_001139148	S1044G	83700	incidental		KIAA0825	NA	Mutagenetix	0.177	probably benign	0.18	tolerated
2210408I21Rik	NP_001139148	W1083R	369244	incidental		KIAA0825	NA	Mutagenetix	0.956	possibly damaging
2210408I21Rik	NP_001139148	C1209G	100968	incidental		KIAA0825	NA	Mutagenetix	0.061	probably benign	0.12	tolerated
2210408I21Rik	NP_001139148	V1032M	561412	incidental		KIAA0825	NA	Mutagenetix	0.956	possibly damaging	0.01	deleterious
2210408I21Rik	NP_001139148	T735I	552604	incidental		KIAA0825	NA	Mutagenetix	0.931	possibly damaging	0	deleterious
2210408I21Rik	NP_001139148	T1101M	531031	incidental		KIAA0825	NA	Mutagenetix		probably benign	0.54	tolerated
2210408I21Rik	NP_001139148	E839G	443383	incidental		KIAA0825	NA	Mutagenetix	0.719	possibly damaging	0.04	deleterious
2210408I21Rik	NP_001139148	T741I	190608	incidental		KIAA0825	NA	Mutagenetix	0.931	possibly damaging	0	deleterious
2210408I21Rik	NP_001139148	Q864L	430576	incidental		KIAA0825	NA	Mutagenetix	0.332	probably benign	0	deleterious
2210408I21Rik	NP_001139148	W948R	331766	incidental		KIAA0825	NA	Mutagenetix	0.956	possibly damaging
2210408I21Rik	NP_001139148	L405S	549434	incidental		KIAA0825	NA	Mutagenetix	0.861	possibly damaging	0.03	deleterious
2210408I21Rik	NP_001139148	T816S	25670	incidental		KIAA0825	NA	Mutagenetix	0.707	possibly damaging
2210408I21Rik	NP_001074822	T137I	54971	incidental		KIAA0825	NA	Mutagenetix	0.263	probably benign	0.03	deleterious
2210408I21Rik	NP_001139148	I1020T	565368	incidental		KIAA0825	NA	Mutagenetix	0.004	probably benign	0.05	deleterious
2210408I21Rik	NP_001139148	E1110G	484862	incidental		KIAA0825	NA	Mutagenetix	0.719	possibly damaging	0	deleterious
2210408I21Rik	NP_001139148	I428L	556694	incidental		KIAA0825	NA	Mutagenetix		probably benign
2210408I21Rik	NP_001139148	E966G	205325	incidental		KIAA0825	NA	Mutagenetix	0.001	probably benign	0.01	deleterious
2210408I21Rik	NP_001139148	R560W	515648	incidental		KIAA0825	NA	Mutagenetix		probably benign	0.07	tolerated
2210408I21Rik	NP_001139148	I687T	269634	incidental		KIAA0825	NA	Mutagenetix	0.518	possibly damaging	0	deleterious
2210408I21Rik	NP_001139148	Y674H	211737	incidental		KIAA0825	NA	Mutagenetix	0.931	possibly damaging	0	deleterious
2210408I21Rik	NP_001139148	V1015A	260870	incidental		KIAA0825	NA	Mutagenetix	0.326	probably benign	0	deleterious
2210408I21Rik	NP_001139148	E876V	33957	incidental		KIAA0825	NA	Mutagenetix	0.861	possibly damaging	0.03	deleterious
2210408I21Rik	NP_001139148	N868K	525601	incidental		KIAA0825	NA	Mutagenetix	0.068	probably benign
2300002M23Rik	NP_780357	F183L	380413	incidental		C6orf15	NA	Mutagenetix	0.922	possibly damaging
2300002M23Rik	NP_780357	E74K	405954	incidental		C6orf15	NA	Mutagenetix	0.955	possibly damaging	0.69	tolerated
2300002M23Rik	NP_780357	V61A	531718	incidental		C6orf15	NA	Mutagenetix	0.008	probably benign	0.65	tolerated
2300002M23Rik	NP_780357	A151E	237397	incidental		C6orf15	NA	Mutagenetix		probably benign	1	tolerated
2300002M23Rik	NP_780357	E139G	432947	incidental		C6orf15	NA	Mutagenetix	0.912	possibly damaging	0.38	tolerated
2300002M23Rik	NP_780357	C20R	275306	incidental		C6orf15	NA	Mutagenetix		probably benign	0.08	tolerated
2300002M23Rik	NP_780357	V230E	248030	incidental		C6orf15	NA	Mutagenetix	0.962	probably damaging	0.15	tolerated
2300002M23Rik	NP_780357	P337L	101642	incidental		C6orf15	NA	Mutagenetix	0.996	probably damaging	0	deleterious_low_confidence
2300009A05Rik	NP_081366	Y90H	543479	incidental		C15orf61	NA	Mutagenetix	1	probably damaging	0	deleterious
2310007B03Rik	NP_001153412	D93N	402847	incidental		MAB21L4	NA	Mutagenetix	0.016	probably benign	0.17	tolerated
2310007B03Rik	NP_001153412	N294S	559148	incidental		MAB21L4	NA	Mutagenetix	0.002	probably benign	0.69	tolerated
2310007B03Rik	NP_001153412	M189R	359576	incidental		MAB21L4	NA	Mutagenetix	0.009	probably benign	0.01	deleterious
2310007B03Rik	NP_001153412	Y415C	161040	incidental		MAB21L4	NA	Mutagenetix	1	probably damaging	0.01	deleterious
2310007B03Rik	NP_001153412	D264V	64923	incidental		MAB21L4	NA	Mutagenetix	0.004	probably benign	0.51	tolerated
2310007B03Rik	NP_001153412	S135R	20691	incidental		MAB21L4	NA	Mutagenetix	0.704	possibly damaging
2310007B03Rik	NP_001153412	I380N	41674	incidental		MAB21L4	NA	Mutagenetix	0.999	probably damaging	0	deleterious
2310007B03Rik	NP_001153412	N451K	562202	incidental		MAB21L4	NA	Mutagenetix	0.002	probably benign
2310007B03Rik	NP_001153412	I30F	263485	incidental		MAB21L4	NA	Mutagenetix	0.949	possibly damaging	0	deleterious
2310007B03Rik	NP_001153412	L49F	530286	incidental		MAB21L4	NA	Mutagenetix	0.302	probably benign	0.14	tolerated
2310007B03Rik	NP_001153412	T413A	441031	incidental		MAB21L4	NA	Mutagenetix	1	probably damaging	0.01	deleterious
2310007B03Rik	NP_001153412	V51E	401341	incidental		MAB21L4	NA	Mutagenetix	0.991	probably damaging	0	deleterious
2310009B15Rik	NP_001074695	T90A	223527	incidental		C1orf53	NA	Mutagenetix	0.985	probably damaging	0.05	deleterious
2310009B15Rik	NP_001074695	Y135*	246092	incidental		C1orf53	NA	Mutagenetix		probably null
2310009B15Rik	NP_001074695	N120Y	388280	incidental		C1orf53	NA	Mutagenetix	1	probably damaging	0	deleterious
2310009B15Rik	NP_001074695	S132P	541485	incidental		C1orf53	NA	Mutagenetix	1	probably damaging	0	deleterious
2310009B15Rik	NP_001074695	V94D	561185	incidental		C1orf53	NA	Mutagenetix	1	probably damaging	0	deleterious
2310011J03Rik	NP_079797	D54G	274788	incidental		C19orf25	NA	Mutagenetix	0.973	probably damaging	0.01	deleterious
2310022A10Rik	NP_780316	F11Y	389822	incidental		C19orf47	NA	Mutagenetix	0.036	probably benign	1	tolerated_low_confidence
2310022A10Rik	NP_001361721	T242R	390206	incidental		C19orf47	NA	Mutagenetix	0.998	probably damaging
2310022A10Rik	NP_780316	I157N	366494	incidental		C19orf47	NA	Mutagenetix	1	probably damaging	0	deleterious
2310022A10Rik	NP_001361721	K334E	196808	incidental		C19orf47	NA	Mutagenetix	0.98	probably damaging
2310022B05Rik	NP_780358	I215V	376246	incidental		C1orf198	NA	Mutagenetix	0.997	probably damaging	0	deleterious
2310022B05Rik	NP_780358	T148A	367516	incidental		C1orf198	NA	Mutagenetix	0.012	probably benign	0.2	tolerated
2310022B05Rik	NP_780358	Y54C	225311	incidental		C1orf198	NA	Mutagenetix	1	probably damaging	0	deleterious
2310022B05Rik	NP_780358	L250P	525358	incidental		C1orf198	NA	Mutagenetix	0.983	probably damaging	0.06	tolerated
2310022B05Rik	NP_780358	F297L	478718	incidental		C1orf198	NA	Mutagenetix	0.005	probably benign
2310033P09Rik	NP_077172	D20G	205078	incidental		C1orf35	NA	Mutagenetix	1	probably damaging	0	deleterious
2310033P09Rik	NP_077172	V100A	555011	incidental		C1orf35	NA	Mutagenetix	0.036	probably benign	0.69	tolerated
2310035C23Rik	NP_083625	D717G	321971	incidental		RELCH	NA	Mutagenetix	0.977	probably damaging	0.01	deleterious
2310035C23Rik	NP_083625	L620*	397934	incidental		RELCH	NA	Mutagenetix		probably null		-
2310035C23Rik	NP_083625	T826I	427313	incidental		RELCH	NA	Mutagenetix	0.603	possibly damaging	0.01	deleterious
2310035C23Rik	XP_006529568	V660M	449960	incidental		RELCH	NA	Mutagenetix	1	probably damaging	0	deleterious
2310035C23Rik	NP_083625	D1029G	224586	incidental		RELCH	NA	Mutagenetix	1	probably damaging	0.01	deleterious
2310035C23Rik	NP_083625	V825E	453417	incidental		RELCH	NA	Mutagenetix	0.977	probably damaging	0.01	deleterious
2310035C23Rik	NP_083625	L280S	478541	incidental		RELCH	NA	Mutagenetix	1	probably damaging	0	deleterious
2310035C23Rik	NP_083625	N246K	446857	incidental		RELCH	NA	Mutagenetix	0.996	probably damaging
2310035C23Rik	NP_083625	N331S	309628	incidental		RELCH	NA	Mutagenetix	0.136	probably benign	0.17	tolerated
2310035C23Rik	NP_083625	S747G	401278	incidental		RELCH	NA	Mutagenetix	0.011	probably benign	0.07	tolerated
2310035C23Rik	NP_083625	M353K	355188	incidental		RELCH	NA	Mutagenetix	0.282	probably benign	0.87	tolerated
2310035C23Rik	XP_006529568	N834S	263203	incidental		RELCH	NA	Mutagenetix	0.15	probably benign	0.13	tolerated
2310035C23Rik	NP_083625	L1184P	534994	incidental		RELCH	NA	Mutagenetix	1	probably damaging	0	deleterious_low_confidence
2310035C23Rik	NP_083625	Y683*	367888	incidental		RELCH	NA	Mutagenetix		probably null
2310035C23Rik	NP_083625	S387T	455634	incidental		RELCH	NA	Mutagenetix		probably benign	0.61	tolerated
2310035C23Rik	XP_006529568	Y707C	170719	incidental		RELCH	NA	Mutagenetix	0.996	probably damaging	0	deleterious
2310035C23Rik	NP_083625	L1114P	152052	incidental		RELCH	NA	Mutagenetix	1	probably damaging	0	deleterious
2310035C23Rik	NP_083625	V1130I	484512	incidental		RELCH	NA	Mutagenetix	0.992	probably damaging	0.05	tolerated
2310035C23Rik	NP_083625	V672D	432019	incidental		RELCH	NA	Mutagenetix	0.994	probably damaging	0	deleterious
2310035C23Rik	NP_083625	Q456K	435362	incidental		RELCH	NA	Mutagenetix		probably benign	1	tolerated
2310035C23Rik	NP_083625	T1178I	310124	incidental		RELCH	NA	Mutagenetix	0.999	probably damaging	0.02	deleterious
2310050C09Rik	NP_079897	E226G	426010	incidental		C1orf68	NA	Mutagenetix	0.998	probably damaging	0.02	deleterious_low_confidence
2310050C09Rik	NP_079897	T109K	162482	incidental		C1orf68	NA	Mutagenetix	0.996	probably damaging	0.01	deleterious
2310050C09Rik	NP_079897	T110A	533472	incidental		C1orf68	NA	Mutagenetix	0.669	possibly damaging	0.48	tolerated
2310050C09Rik	NP_079897	S254P	237858	incidental		C1orf68	NA	Mutagenetix	0.999	probably damaging	0.12	tolerated_low_confidence
2310050C09Rik	NP_079897	I262V	320150	incidental		C1orf68	NA	Mutagenetix	0.894	possibly damaging	0.01	deleterious_low_confidence
2310050C09Rik	NP_079897	P83L	319293	incidental		C1orf68	NA	Mutagenetix	0.013	probably benign	0.07	tolerated
2310050C09Rik	NP_079897	T131A	37043	incidental		C1orf68	NA	Mutagenetix	0.987	probably damaging	0.01	deleterious
2310057M21Rik	NP_080931	V364A	440100	incidental		C10orf88	NA	Mutagenetix	0.904	possibly damaging	0.47	tolerated
2310057M21Rik	NP_080931	H165Q	488403	incidental		C10orf88	NA	Mutagenetix	0.996	probably damaging
2310057M21Rik	NP_080931	L344H	562229	incidental		C10orf88	NA	Mutagenetix	1	probably damaging	0	deleterious
2310057M21Rik	NP_080931	Y401*	189888	incidental		C10orf88	NA	Mutagenetix		probably null
2310061I04Rik	NP_001028802	K291N	349536	incidental		C6orf136	NA	Mutagenetix	1	probably damaging
2410004B18Rik	NP_079831	D159G	541571	incidental		C1orf52	NA	Mutagenetix	0.236	probably benign	0.01	deleterious
2410004P03Rik	NP_001188262	K17*	539245	incidental		C2orf50	NA	Mutagenetix		probably null		-
2410089E03Rik	NP_001156378	A2563D	524562	incidental		CPLANE1	NA	Mutagenetix	0.976	probably damaging	0.28	tolerated
2410089E03Rik	NP_001156378	V3198A	428894	incidental		CPLANE1	NA	Mutagenetix		unknown	0	deleterious
2410089E03Rik	NP_001156378	V2113A	189526	incidental		CPLANE1	NA	Mutagenetix	0.001	probably benign	0.29	tolerated
2410089E03Rik	NP_001156378	N2881K	218360	incidental		CPLANE1	NA	Mutagenetix		unknown
2410089E03Rik	NP_001156378	E2843G	543870	incidental		CPLANE1	NA	Mutagenetix		unknown	0.07	tolerated
2410089E03Rik	NP_001156378	V22E	309668	incidental		CPLANE1	NA	Mutagenetix	0.975	probably damaging	0	deleterious
2410089E03Rik	NP_001156378	V1448L	101978	incidental		CPLANE1	NA	Mutagenetix		probably benign
2410089E03Rik	NP_001156378	I2108V	204156	incidental		CPLANE1	NA	Mutagenetix	0.004	probably benign	1	tolerated
2410089E03Rik	NP_001156378	V1141G	219104	incidental		CPLANE1	NA	Mutagenetix	0.088	probably benign	0.38	tolerated
2410089E03Rik	NP_001156378	S135P	534361	incidental		CPLANE1	NA	Mutagenetix	0.035	probably benign	0.12	tolerated
2410089E03Rik	NP_001156378	G345C	509898	incidental		CPLANE1	NA	Mutagenetix	1	probably damaging	0	deleterious
2410089E03Rik	NP_001156378	V1943M	528996	incidental		CPLANE1	NA	Mutagenetix	0.393	probably benign	0.7	tolerated
2410089E03Rik	NP_001156378	T2230A	173560	incidental		CPLANE1	NA	Mutagenetix	0.408	probably benign	0.4	tolerated
2410089E03Rik	NP_001156378	D785G	484269	incidental		CPLANE1	NA	Mutagenetix	0.346	probably benign	0.01	deleterious
2410089E03Rik	NP_001156378	E1750K	252238	incidental		CPLANE1	NA	Mutagenetix	0.992	probably damaging	0	deleterious
2410089E03Rik	NP_001156378	S1900P	276920	incidental		CPLANE1	NA	Mutagenetix		probably benign	0.2	tolerated
2410089E03Rik	NP_001156378	V1010A	254656	incidental		CPLANE1	NA	Mutagenetix	0.704	possibly damaging	0.01	deleterious
2410089E03Rik	NP_001156378	Q2689*	159605	incidental		CPLANE1	NA	Mutagenetix		probably null		-
2410089E03Rik	NP_001156378	N2337K	533977	incidental		CPLANE1	NA	Mutagenetix		probably benign
2410089E03Rik	NP_001156378	D2909G	46487	incidental		CPLANE1	NA	Mutagenetix		unknown	0.04	deleterious
2410089E03Rik	NP_001156378	S1887P	534737	incidental		CPLANE1	NA	Mutagenetix	0.838	possibly damaging	0.19	tolerated
2410089E03Rik	NP_001156378	Q520R	537498	incidental		CPLANE1	NA	Mutagenetix	0.548	possibly damaging	0.11	tolerated
2410089E03Rik	NP_001156378	S3179T	324962	incidental		CPLANE1	NA	Mutagenetix		unknown	0	deleterious
2410089E03Rik	NP_001156378	N1165K	451422	incidental		CPLANE1	NA	Mutagenetix	0.346	probably benign
2410089E03Rik	NP_001156378	L690P	538252	incidental		CPLANE1	NA	Mutagenetix	0.993	probably damaging	0	deleterious
2410089E03Rik	NP_001156378	C1844S	33219	incidental		CPLANE1	NA	Mutagenetix	0.003	probably benign
2410089E03Rik	NP_001156378	H1486Q	86201	incidental		CPLANE1	NA	Mutagenetix	0.198	probably benign
2410089E03Rik	NP_001156378	K1499M	276539	incidental		CPLANE1	NA	Mutagenetix	0.982	probably damaging	0.01	deleterious
2410089E03Rik	NP_001156378	S402T	229014	incidental		CPLANE1	NA	Mutagenetix	1	probably damaging	0	deleterious
2410089E03Rik	NP_001156378	L1233H	505809	incidental		CPLANE1	NA	Mutagenetix	0.998	probably damaging	0	deleterious
2410089E03Rik	NP_001156378	N883K	236795	incidental		CPLANE1	NA	Mutagenetix	0.331	probably benign
2410089E03Rik	NP_001156378	D2837G	329863	incidental		CPLANE1	NA	Mutagenetix		unknown	0.06	tolerated
2410089E03Rik	NP_001156378	P20T	343699	incidental		CPLANE1	NA	Mutagenetix	0.846	possibly damaging	0.04	deleterious
2410089E03Rik	NP_001156378	V1413M	24127	incidental		CPLANE1	NA	Mutagenetix	0.996	probably damaging	0	deleterious
2410089E03Rik	NP_001156378	V1943L	61729	incidental		CPLANE1	NA	Mutagenetix	0.393	probably benign
2410089E03Rik	NP_001156378	L2164R	544691	incidental		CPLANE1	NA	Mutagenetix	0.994	probably damaging	0	deleterious
2410089E03Rik	NP_001156378	S2805P	477624	incidental		CPLANE1	NA	Mutagenetix		unknown	0.05	deleterious
2410089E03Rik	NP_001156378	V2591A	533554	incidental		CPLANE1	NA	Mutagenetix	0.07	probably benign	0.13	tolerated
2410089E03Rik	NP_001156378	V1496A	353047	incidental		CPLANE1	NA	Mutagenetix	0.309	probably benign	0.77	tolerated
2410089E03Rik	NP_001156378	S3012P	373491	incidental		CPLANE1	NA	Mutagenetix		unknown	0.01	deleterious
2410089E03Rik	NP_001156378	M1686K	314300	incidental		CPLANE1	NA	Mutagenetix	0.084	probably benign	0	deleterious
2410089E03Rik	NP_001156378	T1660M	550044	incidental		CPLANE1	NA	Mutagenetix	0.161	probably benign	0.31	tolerated
2410089E03Rik	NP_001156378	V2771E	77505	incidental		CPLANE1	NA	Mutagenetix		unknown	0	deleterious
2410089E03Rik	NP_001156378	C1933S	62838	incidental		CPLANE1	NA	Mutagenetix	0.136	probably benign
2410089E03Rik	NP_001156378	Y218H	505550	incidental		CPLANE1	NA	Mutagenetix	0.01	probably benign	1	tolerated
2410089E03Rik	NP_001156378	V698D	33280	incidental		CPLANE1	NA	Mutagenetix		probably benign	1	tolerated
2410089E03Rik	NP_001156378	V1776A	520792	incidental		CPLANE1	NA	Mutagenetix	0.48	possibly damaging	0.01	deleterious
2410089E03Rik	NP_001156378	G887R	425281	incidental		CPLANE1	NA	Mutagenetix	0.997	probably damaging
2410089E03Rik	NP_001156378	C207S	152846	incidental		CPLANE1	NA	Mutagenetix	0.057	probably benign
2410089E03Rik	NP_001156378	K3106E	204812	incidental		CPLANE1	NA	Mutagenetix		unknown	0.56	tolerated
2410131K14Rik	NP_001074705	A154P	348940	incidental		C12orf49	NA	Mutagenetix	1	probably damaging	0.03	deleterious
2410131K14Rik	NP_001074705	E88G	39861	incidental		C12orf49	NA	Mutagenetix	0.893	possibly damaging	0.01	deleterious
2410131K14Rik	NP_001074705	W59R	486186	incidental		C12orf49	NA	Mutagenetix	0.977	probably damaging
2410131K14Rik	NP_001074705	Y128H	54140	incidental		C12orf49	NA	Mutagenetix	1	probably damaging	0	deleterious
2410131K14Rik	NP_001074705	V162A	455376	incidental		C12orf49	NA	Mutagenetix	0.989	probably damaging	0	deleterious
2510009E07Rik	NP_001001881	I129F	559617	incidental		C3orf70	NA	Mutagenetix	0.11	probably benign	0	deleterious_low_confidence
2510009E07Rik	NP_001001881	Y68C	174926	incidental		C3orf70	NA	Mutagenetix	0.999	probably damaging	0	deleterious_low_confidence
2510039O18Rik	NP_084117	M583T	310915	incidental		KIAA2013	NA	Mutagenetix	0.993	probably damaging	0	deleterious
2510039O18Rik	NP_084117	E391K	458619	incidental		KIAA2013	NA	Mutagenetix	0.026	probably benign	0.15	tolerated
2510039O18Rik	NP_084117	T265A	530173	incidental		KIAA2013	NA	Mutagenetix		probably benign	1	tolerated
2510039O18Rik	NP_084117	S251P	172168	incidental		KIAA2013	NA	Mutagenetix	0.973	probably damaging	0.28	tolerated
2510039O18Rik	NP_084117	S343R	307219	incidental		KIAA2013	NA	Mutagenetix	0.543	possibly damaging
2510039O18Rik	NP_084117	H508Q	383251	incidental		KIAA2013	NA	Mutagenetix	0.999	probably damaging
2510039O18Rik	NP_084117	S251F	44062	incidental		KIAA2013	NA	Mutagenetix	0.184	probably benign	0.07	tolerated
2510039O18Rik	NP_084117	D473G	314100	incidental		KIAA2013	NA	Mutagenetix	1	probably damaging	0	deleterious
2510039O18Rik	NP_084117	L155Q	357481	incidental		KIAA2013	NA	Mutagenetix	0.994	probably damaging	0.03	deleterious
2510039O18Rik	NP_084117	I486T	312928	incidental		KIAA2013	NA	Mutagenetix	0.997	probably damaging	0	deleterious
2510039O18Rik	NP_084117	S181P	328604	incidental		KIAA2013	NA	Mutagenetix	0.015	probably benign	0.11	tolerated
2510039O18Rik	NP_084117	C185S	219191	incidental		KIAA2013	NA	Mutagenetix	0.31	probably benign
2610507B11Rik	NP_001002004	W24R	312821	incidental		KIAA0100	NA	Mutagenetix	0.999	probably damaging
2610507B11Rik	NP_001002004	D167V	435744	incidental		KIAA0100	NA	Mutagenetix	0.975	probably damaging	0	deleterious
2610507B11Rik	NP_001002004	S1530P	331177	incidental		KIAA0100	NA	Mutagenetix	0.592	possibly damaging	0.09	tolerated
2610507B11Rik	NP_001002004	L926*	427943	incidental		KIAA0100	NA	Mutagenetix		probably null		-
2610507B11Rik	NP_001002004	L603*	307553	incidental		KIAA0100	NA	Mutagenetix		probably null		-
2610507B11Rik	NP_001002004	I459N	539039	incidental		KIAA0100	NA	Mutagenetix	0.993	probably damaging	0.3	tolerated
2610507B11Rik	NP_001002004	R1545G	275596	incidental		KIAA0100	NA	Mutagenetix	0.17	probably benign	0	deleterious
2610507B11Rik	NP_001002004	L122H	358032	incidental		KIAA0100	NA	Mutagenetix	0.975	probably damaging	0	deleterious
2610507B11Rik	NP_001002004	V1733A	461799	incidental		KIAA0100	NA	Mutagenetix	0.056	probably benign	0.06	tolerated
2610507B11Rik	NP_001002004	V1993F	205197	incidental		KIAA0100	NA	Mutagenetix	0.968	probably damaging	0.07	tolerated
2610507B11Rik	NP_001002004	L691I	484420	incidental		KIAA0100	NA	Mutagenetix	0.775	possibly damaging	0.53	tolerated
2610507B11Rik	NP_001002004	Y1836C	163417	incidental		KIAA0100	NA	Mutagenetix	1	probably damaging	0	deleterious
2610507B11Rik	NP_001002004	Y1615H	529599	incidental		KIAA0100	NA	Mutagenetix	0.999	probably damaging	0.11	tolerated
2610507B11Rik	NP_001002004	C541*	316279	incidental		KIAA0100	NA	Mutagenetix		probably null		-
2610507B11Rik	NP_001002004	D598G	268827	incidental		KIAA0100	NA	Mutagenetix	1	probably damaging	0.01	deleterious
2610507B11Rik	NP_001002004	Q1698K	169197	incidental		KIAA0100	NA	Mutagenetix	0.463	possibly damaging	0.19	tolerated
2610507B11Rik	NP_001002004	T1422A	171944	incidental		KIAA0100	NA	Mutagenetix	0.444	probably benign	0	deleterious
2610507B11Rik	NP_001002004	V1548A	517265	incidental		KIAA0100	NA	Mutagenetix	0.998	probably damaging	0.36	tolerated
2610507B11Rik	NP_001002004	S1323T	539751	incidental		KIAA0100	NA	Mutagenetix	0.669	possibly damaging	0.06	tolerated
2610507B11Rik	NP_001002004	Q433L	222692	incidental		KIAA0100	NA	Mutagenetix	1	probably damaging	0.14	tolerated
2610507B11Rik	NP_001002004	D499G	208237	incidental		KIAA0100	NA	Mutagenetix	1	probably damaging	0.32	tolerated
2610507B11Rik	NP_001002004	S609P	444959	incidental		KIAA0100	NA	Mutagenetix	0.999	probably damaging	0.21	tolerated
2610507B11Rik	NP_001002004	T226A	175063	incidental		KIAA0100	NA	Mutagenetix	0.017	probably benign	0.2	tolerated
2610507B11Rik	NP_001002004	S56R	158664	incidental		KIAA0100	NA	Mutagenetix	0.998	probably damaging
2610507B11Rik	NP_001002004	F2091S	533291	incidental		KIAA0100	NA	Mutagenetix	0.129	probably benign	0.21	tolerated
2610507B11Rik	NP_001002004	Y2150N	169614	incidental		KIAA0100	NA	Mutagenetix	1	probably damaging	0	deleterious
2610507B11Rik	NP_001002004	E494K	58827	incidental		KIAA0100	NA	Mutagenetix	0.998	probably damaging	0.05	tolerated
2610507B11Rik	NP_001002004	Q1346R	565813	incidental		KIAA0100	NA	Mutagenetix	0.998	probably damaging	0	deleterious
2610507B11Rik	NP_001002004	R1059H	566114	incidental		KIAA0100	NA	Mutagenetix	0.607	possibly damaging	0.05	tolerated
2610507B11Rik	NP_001002004	L871F	37552	incidental		KIAA0100	NA	Mutagenetix	0.881	possibly damaging	0.11	tolerated
2610507B11Rik	NP_001002004	C2126S	189818	incidental		KIAA0100	NA	Mutagenetix	0.997	probably damaging
2610507B11Rik	NP_001002004	V1903E	32339	incidental		KIAA0100	NA	Mutagenetix	0.659	possibly damaging	0	deleterious
2610507B11Rik	NP_001002004	V549A	232815	incidental		KIAA0100	NA	Mutagenetix	0.019	probably benign	0.43	tolerated
2610507B11Rik	NP_001002004	A1697T	471784	incidental		KIAA0100	NA	Mutagenetix	0.002	probably benign	1	tolerated
2610507B11Rik	NP_001002004	N2152I	462578	incidental		KIAA0100	NA	Mutagenetix	1	probably damaging	0	deleterious
2610507B11Rik	NP_001002004	L1491*	218835	incidental		KIAA0100	NA	Mutagenetix		probably null		-
2610507B11Rik	NP_001002004	H1165R	203399	incidental		KIAA0100	NA	Mutagenetix	0.998	probably damaging	0.01	deleterious
2610528J11Rik	NP_079848	M1L	24534	incidental		C1orf210	NA	Mutagenetix		probably benign
2700049A03Rik	NP_001156850	I524F	499906	incidental		KIAA0586	Joubert syndrome 23, short-rib thoracic dysplasia 14 with polydactyly	Mutagenetix	0.711	possibly damaging	0	deleterious
2700049A03Rik	NP_001156850	N105K	560248	incidental		KIAA0586	Joubert syndrome 23, short-rib thoracic dysplasia 14 with polydactyly	Mutagenetix	0.959	probably damaging
2700049A03Rik	NP_001156850	I24V	521	incidental		KIAA0586	Joubert syndrome 23, short-rib thoracic dysplasia 14 with polydactyly	Mutagenetix		probably benign	1	tolerated
2700049A03Rik	NP_001156850	F145L	345558	incidental		KIAA0586	Joubert syndrome 23, short-rib thoracic dysplasia 14 with polydactyly	Mutagenetix	0.669	possibly damaging
2700049A03Rik	NP_001156850	R1301H	452459	incidental		KIAA0586	Joubert syndrome 23, short-rib thoracic dysplasia 14 with polydactyly	Mutagenetix	0.049	probably benign	0.42	tolerated
2700049A03Rik	NP_001156850	T64M	29720	incidental		KIAA0586	Joubert syndrome 23, short-rib thoracic dysplasia 14 with polydactyly	Mutagenetix	0.956	possibly damaging	0	deleterious
2700049A03Rik	NP_001156850	I1410N	356508	incidental		KIAA0586	Joubert syndrome 23, short-rib thoracic dysplasia 14 with polydactyly	Mutagenetix	0.876	possibly damaging	0.11	tolerated
2700049A03Rik	NP_001156850	E202G	176062	incidental		KIAA0586	Joubert syndrome 23, short-rib thoracic dysplasia 14 with polydactyly	Mutagenetix	0.981	probably damaging	0	deleterious
2700049A03Rik	NP_001156850	S1114R	224611	incidental		KIAA0586	Joubert syndrome 23, short-rib thoracic dysplasia 14 with polydactyly	Mutagenetix	0.856	possibly damaging
2700049A03Rik	NP_001156850	I717T	24118	incidental		KIAA0586	Joubert syndrome 23, short-rib thoracic dysplasia 14 with polydactyly	Mutagenetix	0.518	possibly damaging	0.08	tolerated
2700049A03Rik	NP_001156850	T1311I	405070	incidental		KIAA0586	Joubert syndrome 23, short-rib thoracic dysplasia 14 with polydactyly	Mutagenetix	0.931	possibly damaging	0	deleterious
2700049A03Rik	NP_001156850	D1388V	558074	incidental		KIAA0586	Joubert syndrome 23, short-rib thoracic dysplasia 14 with polydactyly	Mutagenetix	0.979	probably damaging	0	deleterious
2700049A03Rik	NP_001156850	V1189A	371024	incidental		KIAA0586	Joubert syndrome 23, short-rib thoracic dysplasia 14 with polydactyly	Mutagenetix	0.511	possibly damaging	0.01	deleterious
2700049A03Rik	NP_084094	I398K	471200	incidental		KIAA0586	Joubert syndrome 23, short-rib thoracic dysplasia 14 with polydactyly	Mutagenetix	0.856	possibly damaging	1	tolerated
2700049A03Rik	NP_001156850	T1417I	152099	incidental		KIAA0586	Joubert syndrome 23, short-rib thoracic dysplasia 14 with polydactyly	Mutagenetix	0.246	probably benign	0.03	deleterious
2700049A03Rik	NP_001156850	D1498G	395124	incidental		KIAA0586	Joubert syndrome 23, short-rib thoracic dysplasia 14 with polydactyly	Mutagenetix	0.845	possibly damaging	0.01	deleterious
2700049A03Rik	NP_001156850	L1401P	66419	incidental		KIAA0586	Joubert syndrome 23, short-rib thoracic dysplasia 14 with polydactyly	Mutagenetix	0.956	possibly damaging	0	deleterious
2700049A03Rik	NP_001156850	H1298R	41763	incidental		KIAA0586	Joubert syndrome 23, short-rib thoracic dysplasia 14 with polydactyly	Mutagenetix	0.711	possibly damaging	0.08	tolerated
2700049A03Rik	NP_084094	Q434E	77130	incidental		KIAA0586	Joubert syndrome 23, short-rib thoracic dysplasia 14 with polydactyly	Mutagenetix	0.163	probably benign	1	tolerated
2700049A03Rik	NP_001156850	I684K	539369	incidental		KIAA0586	Joubert syndrome 23, short-rib thoracic dysplasia 14 with polydactyly	Mutagenetix	0.856	possibly damaging	0	deleterious
2700049A03Rik	NP_001156850	P1172T	424672	incidental		KIAA0586	Joubert syndrome 23, short-rib thoracic dysplasia 14 with polydactyly	Mutagenetix	0.001	probably benign	0.34	tolerated
2700049A03Rik	NP_001156850	L632P	47741	incidental		KIAA0586	Joubert syndrome 23, short-rib thoracic dysplasia 14 with polydactyly	Mutagenetix	0.979	probably damaging	0.29	tolerated
2700049A03Rik	NP_001156850	C1499G	422517	incidental		KIAA0586	Joubert syndrome 23, short-rib thoracic dysplasia 14 with polydactyly	Mutagenetix		probably benign	0.59	tolerated
2700049A03Rik	NP_084094	T831A	253489	incidental		KIAA0586	Joubert syndrome 23, short-rib thoracic dysplasia 14 with polydactyly	Mutagenetix	0.707	possibly damaging	1	tolerated
2700081O15Rik	NP_780590	R243*	530372	incidental		C11orf95	NA	Mutagenetix		probably null		-
2810004N23Rik	NP_079891	T36I	156605	incidental		C1orf131	NA	Mutagenetix	0.931	possibly damaging	0.04	deleterious
2810004N23Rik	NP_079891	G251R	48393	incidental		C1orf131	NA	Mutagenetix	0.905	possibly damaging
2810004N23Rik	NP_079891	D20G	554065	incidental		C1orf131	NA	Mutagenetix	0.805	possibly damaging	0.1	tolerated
2810006K23Rik	NP_082586	N83D	392414	incidental		C12orf65	hereditary spastic paraplegia 55, combined oxidative phosphorylation deficiency 7	Mutagenetix	1	probably damaging	0.01	deleterious
2810403A07Rik	NP_083090	S583R	19840	incidental		KHDC4	NA	Mutagenetix	0.988	probably damaging
2810403A07Rik	NP_083090	V563G	447779	incidental		KHDC4	NA	Mutagenetix	0.958	probably damaging	0	deleterious
2810459M11Rik	NP_001138464	W40R	257305	incidental		C2orf72	NA	Mutagenetix	0.956	possibly damaging
2810459M11Rik	NP_001138464	T161K	430160	incidental		C2orf72	NA	Mutagenetix		probably benign	0.93	tolerated
2810474O19Rik	NP_001276590	F796V	558050	incidental		RESF1	NA	Mutagenetix		probably benign	0.44	tolerated
2810474O19Rik	NP_001276590	S251P	326163	incidental		RESF1	NA	Mutagenetix	0.93	possibly damaging	0.14	tolerated
2810474O19Rik	NP_001276590	T374I	461324	incidental		RESF1	NA	Mutagenetix	0.988	probably damaging	0.02	deleterious
2810474O19Rik	NP_001276590	I1488M	247106	incidental		RESF1	NA	Mutagenetix	0.047	probably benign	0.21	tolerated
2810474O19Rik	NP_001276590	S1219*	432574	incidental		RESF1	NA	Mutagenetix		probably null
2810474O19Rik	NP_001276590	S1219L	258747	incidental		RESF1	NA	Mutagenetix	0.981	probably damaging	0.09	tolerated
2810474O19Rik	NP_001276590	F830L	552389	incidental		RESF1	NA	Mutagenetix	0.955	possibly damaging
2810474O19Rik	NP_001276590	I23S	554409	incidental		RESF1	NA	Mutagenetix	0.228	probably benign	0.01	deleterious
2810474O19Rik	NP_001276590	H1297Y	626	incidental		RESF1	NA	Mutagenetix	0.962	probably damaging	0.06	tolerated
2810474O19Rik	NP_001276590	F1500L	461391	incidental		RESF1	NA	Mutagenetix	0.984	probably damaging
2810474O19Rik	NP_001276590	A938T	83250	incidental		RESF1	NA	Mutagenetix	0.993	probably damaging	0.02	deleterious
2810474O19Rik	NP_001276590	C1262*	263226	incidental		RESF1	NA	Mutagenetix		probably null		-
2810474O19Rik	NP_001276590	L1193P	265848	incidental		RESF1	NA	Mutagenetix	0.022	probably benign	0.21	tolerated
2810474O19Rik	NP_001276590	Q1239*	151056	incidental		RESF1	NA	Mutagenetix		probably null		-
2810474O19Rik	NP_001276590	T1316I	213435	incidental		RESF1	NA	Mutagenetix	0.389	probably benign	0.19	tolerated
2810474O19Rik	NP_001276590	Y1180N	510405	incidental		RESF1	NA	Mutagenetix	0.962	probably damaging	0.23	tolerated
2900092C05Rik	NP_082710	E34*	565863	incidental		C19orf18	NA	Mutagenetix		probably null		-
2900092C05Rik	NP_082710	H21Q	392229	incidental		C19orf18	NA	Mutagenetix	0.915	possibly damaging
2900092C05Rik	NP_082710	I97V	268903	incidental		C19orf18	NA	Mutagenetix	0.455	possibly damaging	0.22	tolerated
2900092C05Rik	NP_082710	M132V	210390	incidental		C19orf18	NA	Mutagenetix	0.007	probably benign	0.37	tolerated
2900092C05Rik	NP_082710	H159L	481185	incidental		C19orf18	NA	Mutagenetix	0.174	probably benign	0.45	tolerated
2900092C05Rik	NP_082710	T32A	489703	incidental		C19orf18	NA	Mutagenetix	0.371	probably benign	0.05	deleterious
2900092C05Rik	NP_082710	S6R	540021	incidental		C19orf18	NA	Mutagenetix		unknown
2900092C05Rik	NP_082710	E146G	54267	incidental		C19orf18	NA	Mutagenetix	0.189	probably benign	0	deleterious
2900092C05Rik	NP_082710	L45F	531335	incidental		C19orf18	NA	Mutagenetix	0.002	probably benign
2900092C05Rik	NP_082710	R63Q	207729	incidental		C19orf18	NA	Mutagenetix	0.375	probably benign	0.65	tolerated
2900092C05Rik	NP_082710	M1R	197717	incidental		C19orf18	NA	Mutagenetix	0.827	probably null	0	deleterious
2900092C05Rik	NP_082710	R183I	271208	incidental		C19orf18	NA	Mutagenetix	0.024	probably benign	0	deleterious
3110002H16Rik	NP_083899	Y430H	542590	incidental		RMC1	NA	Mutagenetix		probably benign	0.37	tolerated
3110002H16Rik	NP_083899	T158M	422590	incidental		RMC1	NA	Mutagenetix		probably benign	0.56	tolerated
3110002H16Rik	NP_083899	I591V	392521	incidental		RMC1	NA	Mutagenetix		probably benign	0.82	tolerated
3110002H16Rik	NP_083899	S169P	29913	incidental		RMC1	NA	Mutagenetix	0.872	possibly damaging	0.01	deleterious
3110002H16Rik	NP_083899	R228H	510943	incidental		RMC1	NA	Mutagenetix	0.985	probably damaging	0	deleterious
3110002H16Rik	NP_083899	N92D	531891	incidental		RMC1	NA	Mutagenetix	0.821	possibly damaging	0.02	deleterious
3110002H16Rik	NP_083899	F72L	439949	incidental		RMC1	NA	Mutagenetix	0.633	possibly damaging
3110009E18Rik	NP_082715	S99P	166857	incidental		C2orf76	NA	Mutagenetix	0.52	possibly damaging	0.04	deleterious
3110009E18Rik	NP_082715	I13N	349543	incidental		C2orf76	NA	Mutagenetix	1	probably damaging	0	deleterious
3110040N11Rik	NP_080353	T20A	19413	incidental		C15orf40	NA	Mutagenetix		probably benign	0.57	tolerated
3110043O21Rik	NP_082742	V31A	372037	incidental		C9orf72	NA	Mutagenetix	0.468	possibly damaging	0.02	deleterious
3110043O21Rik	NP_082742	D122V	23276	incidental		C9orf72	NA	Mutagenetix	0.999	probably damaging	0.03	deleterious
3110043O21Rik	NP_001074812	H322Q	194266	incidental		C9orf72	NA	Mutagenetix	0.999	probably damaging
3110043O21Rik	NP_082742	T232I	46742	incidental		C9orf72	NA	Mutagenetix	0.008	probably benign	0.14	tolerated
3110043O21Rik	NP_082742	S228P	395293	incidental		C9orf72	NA	Mutagenetix	0.918	possibly damaging	0.25	tolerated
3110062M04Rik	NP_001334030	S127P	482475	incidental		CYREN	NA	Mutagenetix	0.994	probably damaging	0.35	tolerated
3110062M04Rik	NP_001129083	S101L	517253	incidental		CYREN	NA	Mutagenetix	0.979	probably damaging	0.37	tolerated
3110079O15Rik	NP_082749	I40L	564388	incidental		SNORC	NA	Mutagenetix	0.011	probably benign	1	tolerated
3110082I17Rik	NP_082745	P35Q	272165	incidental		C7orf50	NA	Mutagenetix	0.992	probably damaging	0.08	tolerated
3110082I17Rik	NP_082745	Y104H	552513	incidental		C7orf50	NA	Mutagenetix	1	probably damaging	0	deleterious
3110082I17Rik	NP_082745	V88I	54939	incidental		C7orf50	NA	Mutagenetix	0.54	possibly damaging	0.26	tolerated
3425401B19Rik	NP_001182026	D58G	249013	incidental		C10orf71	NA	Mutagenetix	0.039	probably benign	0	deleterious
3425401B19Rik	NP_001182026	T719A	253690	incidental		C10orf71	NA	Mutagenetix	0.528	possibly damaging	0.18	tolerated
3425401B19Rik	NP_001182026	D286G	354489	incidental		C10orf71	NA	Mutagenetix	0.014	probably benign	0.02	deleterious
3425401B19Rik	NP_001182026	A1065S	156517	incidental		C10orf71	NA	Mutagenetix	0.068	probably benign	0.21	tolerated
3425401B19Rik	NP_001182026	S212P	65969	incidental		C10orf71	NA	Mutagenetix		probably benign	1	tolerated
3425401B19Rik	NP_001182026	S712R	343696	incidental		C10orf71	NA	Mutagenetix	0.734	possibly damaging
3425401B19Rik	NP_001182026	D313E	272942	incidental		C10orf71	NA	Mutagenetix	0.828	possibly damaging
3425401B19Rik	NP_001182026	D233V	401264	incidental		C10orf71	NA	Mutagenetix	0.979	probably damaging	0.03	deleterious
3425401B19Rik	NP_001182026	Q802L	239472	incidental		C10orf71	NA	Mutagenetix	0.332	probably benign	0.06	tolerated
3425401B19Rik	NP_001182026	E324G	435057	incidental		C10orf71	NA	Mutagenetix	0.682	possibly damaging	0	deleterious
3425401B19Rik	NP_001182026	Y105H	507742	incidental		C10orf71	NA	Mutagenetix	0.861	possibly damaging	0.01	deleterious
3425401B19Rik	NP_001182026	Y440C	462521	incidental		C10orf71	NA	Mutagenetix	0.914	possibly damaging	0.07	tolerated
3425401B19Rik	NP_001182026	V676A	542861	incidental		C10orf71	NA	Mutagenetix	0.003	probably benign	0.07	tolerated
3425401B19Rik	NP_001182026	D575E	488369	incidental		C10orf71	NA	Mutagenetix	0.705	possibly damaging
3425401B19Rik	NP_001182026	N579S	77576	incidental		C10orf71	NA	Mutagenetix	0.009	probably benign	0.17	tolerated
3425401B19Rik	NP_001182026	F1320S	224422	incidental		C10orf71	NA	Mutagenetix	0.711	possibly damaging	0.01	deleterious
3425401B19Rik	NP_001182026	Q778*	457547	incidental		C10orf71	NA	Mutagenetix		probably null		-
3425401B19Rik	NP_001182026	I868N	384548	incidental		C10orf71	NA	Mutagenetix	0.734	possibly damaging	0.01	deleterious
3425401B19Rik	NP_001182026	F504I	70017	incidental		C10orf71	NA	Mutagenetix	0.93	possibly damaging	0	deleterious
3425401B19Rik	NP_001182026	R652W	442908	incidental		C10orf71	NA	Mutagenetix	0.973	probably damaging	0	deleterious
3425401B19Rik	NP_001182026	S486P	226623	incidental		C10orf71	NA	Mutagenetix		probably benign	1	tolerated
3425401B19Rik	NP_001182026	N172S	249794	incidental		C10orf71	NA	Mutagenetix	0.528	possibly damaging	0.23	tolerated
3425401B19Rik	NP_001182026	R642Q	96004	incidental		C10orf71	NA	Mutagenetix	0.533	possibly damaging	0.04	deleterious
3425401B19Rik	NP_001182026	T456S	45192	incidental		C10orf71	NA	Mutagenetix	0.032	probably benign	0.27	tolerated
3425401B19Rik	NP_001182026	S1117L	483729	incidental		C10orf71	NA	Mutagenetix	0.533	possibly damaging	0.07	tolerated
3425401B19Rik	NP_001182026	S739P	388485	incidental		C10orf71	NA	Mutagenetix	0.734	possibly damaging	0	deleterious
3425401B19Rik	NP_001182026	R966*	556337	incidental		C10orf71	NA	Mutagenetix		probably null		-
3425401B19Rik	NP_001182026	S231R	563777	incidental		C10orf71	NA	Mutagenetix	0.734	possibly damaging
3425401B19Rik	NP_001182026	I1278N	547385	incidental		C10orf71	NA	Mutagenetix	0.892	possibly damaging	0	deleterious
3425401B19Rik	NP_001182026	H276L	378985	incidental		C10orf71	NA	Mutagenetix	0.861	possibly damaging	0	deleterious
3425401B19Rik	NP_001182026	V459A	370942	incidental		C10orf71	NA	Mutagenetix	0.191	probably benign	0.72	tolerated
3425401B19Rik	NP_001182026	T1018A	320600	incidental		C10orf71	NA	Mutagenetix	0.528	possibly damaging	0.18	tolerated
3425401B19Rik	NP_001182026	Y105C	275129	incidental		C10orf71	NA	Mutagenetix	0.956	possibly damaging	0.2	tolerated
3425401B19Rik	NP_001182026	T465A	38308	incidental		C10orf71	NA	Mutagenetix	0.191	probably benign	0.02	deleterious
3425401B19Rik	NP_001182026	F851L	428288	incidental		C10orf71	NA	Mutagenetix	0.177	probably benign
3425401B19Rik	NP_001182026	S1219P	455270	incidental		C10orf71	NA	Mutagenetix	0.734	possibly damaging	0.01	deleterious
3425401B19Rik	NP_001182026	M910L	515567	incidental		C10orf71	NA	Mutagenetix	0.008	probably benign
3425401B19Rik	NP_001182026	S349P	48416	incidental		C10orf71	NA	Mutagenetix	0.921	possibly damaging	0.08	tolerated
3425401B19Rik	NP_001182026	D240G	378488	incidental		C10orf71	NA	Mutagenetix	0.845	possibly damaging	0.12	tolerated
3425401B19Rik	NP_001182026	S1264A	366354	incidental		C10orf71	NA	Mutagenetix	0.317	probably benign	0	deleterious
3632451O06Rik	NP_001345173	S313T	512393	incidental		ARMH4	NA	Mutagenetix	0.1	probably benign	0.53	tolerated
3632451O06Rik	NP_001345173	S223P	342697	incidental		ARMH4	NA	Mutagenetix	0.999	probably damaging	0.02	deleterious
3632451O06Rik	NP_001345173	D251E	172287	incidental		ARMH4	NA	Mutagenetix	0.013	probably benign
3632451O06Rik	NP_001345173	T230S	186488	incidental		ARMH4	NA	Mutagenetix	0.992	probably damaging
3632451O06Rik	NP_001345173	H400L	546632	incidental		ARMH4	NA	Mutagenetix	0.769	possibly damaging	0.09	tolerated
3632451O06Rik	NP_001345173	D772G	211175	incidental		ARMH4	NA	Mutagenetix	1	probably damaging	0	deleterious
3632451O06Rik	NP_080418	F16S	315751	incidental		ARMH4	NA	Mutagenetix	0.131	probably benign	0.4	tolerated
3632451O06Rik	NP_001345173	S184I	547802	incidental		ARMH4	NA	Mutagenetix	1	probably damaging	0	deleterious
3632451O06Rik	NP_080418	Y83H	230616	incidental		ARMH4	NA	Mutagenetix	0.975	probably damaging	0.54	tolerated
3632451O06Rik	NP_001345173	D619E	385887	incidental		ARMH4	NA	Mutagenetix	0.968	probably damaging
3632451O06Rik	NP_080418	M256K	383035	incidental		ARMH4	NA	Mutagenetix	0.153	probably benign	0.08	tolerated
3632451O06Rik	NP_080418	T588A	214895	incidental		ARMH4	NA	Mutagenetix	1	probably damaging	0.07	tolerated
3632451O06Rik	NP_001345173	L369S	56633	incidental		ARMH4	NA	Mutagenetix	0.004	probably benign	0.2	tolerated
3632451O06Rik	NP_001345173	E691G	161185	incidental		ARMH4	NA	Mutagenetix	0.995	probably damaging	0	deleterious
3632451O06Rik	NP_001345173	T478A	214231	incidental		ARMH4	NA	Mutagenetix	0.999	probably damaging	0.07	tolerated
3632451O06Rik	NP_080418	M88L	315982	incidental		ARMH4	NA	Mutagenetix	0.017	probably benign
3632451O06Rik	NP_001345173	S155P	24126	incidental		ARMH4	NA	Mutagenetix		probably benign	1	tolerated
3632451O06Rik	NP_001345173	M475L	527199	incidental		ARMH4	NA	Mutagenetix	0.001	probably benign
3632451O06Rik	NP_001345173	D616G	191157	incidental		ARMH4	NA	Mutagenetix	0.991	probably damaging	0.01	deleterious
3632451O06Rik	NP_001345173	T527S	325043	incidental		ARMH4	NA	Mutagenetix	0.999	probably damaging
3632451O06Rik	NP_001345173	V306A	516935	incidental		ARMH4	NA	Mutagenetix	0.611	possibly damaging	0.17	tolerated
3632451O06Rik	NP_080418	A526D	394423	incidental		ARMH4	NA	Mutagenetix	0.999	probably damaging	0.13	tolerated
3632451O06Rik	NP_001345173	T198K	58354	incidental		ARMH4	NA	Mutagenetix	0.742	possibly damaging	0.13	tolerated
3632451O06Rik	NP_001345173	E585V	216619	incidental		ARMH4	NA	Mutagenetix	1	probably damaging	0.1	tolerated
3632451O06Rik	NP_080418	D647G	233949	incidental		ARMH4	NA	Mutagenetix	0.309	probably benign	0.18	tolerated
3632451O06Rik	NP_080418	D642G	443151	incidental		ARMH4	NA	Mutagenetix	1	probably damaging	0	deleterious
3632451O06Rik	NP_001345173	I729V	45299	incidental		ARMH4	NA	Mutagenetix	0.989	probably damaging	0	deleterious
4833420G17Rik	NP_001107022	N398D	351745	incidental		C5orf34	NA	Mutagenetix	0.974	probably damaging	0.05	deleterious
4833420G17Rik	NP_001107022	V618E	214714	incidental		C5orf34	NA	Mutagenetix	0.897	possibly damaging	0.65	tolerated
4833420G17Rik	NP_001107022	I572M	46324	incidental		C5orf34	NA	Mutagenetix	0.939	possibly damaging	0.02	deleterious
4833420G17Rik	NP_001107022	N488S	168806	incidental		C5orf34	NA	Mutagenetix	0.17	probably benign	0.13	tolerated
4833420G17Rik	NP_001107022	L431P	522893	incidental		C5orf34	NA	Mutagenetix	1	probably damaging	0	deleterious
4833427G06Rik	NP_808370	I136N	189036	incidental		C11orf88	NA	Mutagenetix	0.975	probably damaging	0	deleterious
4833427G06Rik	NP_808370	R6S	57971	incidental		C11orf88	NA	Mutagenetix	0.005	probably benign
4833427G06Rik	NP_808370	T57A	201430	incidental		C11orf88	NA	Mutagenetix	0.323	probably benign	0.16	tolerated
4833439L19Rik	NP_598558	V278A	565822	incidental		KIAA1191	NA	Mutagenetix	0.292	probably benign	0.1	tolerated
4833439L19Rik	NP_598558	S212R	308953	incidental		KIAA1191	NA	Mutagenetix	0.992	probably damaging
4833439L19Rik	NP_001239574	V78A	444591	incidental		KIAA1191	NA	Mutagenetix	0.994	probably damaging	0.01	deleterious
4921507P07Rik	NP_081840	P32Q	368562	incidental		C7orf31	NA	Mutagenetix	0.998	probably damaging	0.02	deleterious
4921507P07Rik	NP_081840	S26A	372498	incidental		C7orf31	NA	Mutagenetix	0.765	possibly damaging	0	deleterious
4921507P07Rik	NP_081840	R575G	228182	incidental		C7orf31	NA	Mutagenetix	0.712	possibly damaging	0	deleterious
4921507P07Rik	NP_081840	K118M	99688	incidental		C7orf31	NA	Mutagenetix	0.978	probably damaging	0	deleterious
4921507P07Rik	NP_081840	T420A	324602	incidental		C7orf31	NA	Mutagenetix		probably benign	0.7	tolerated
4921507P07Rik	NP_081840	T388I	254945	incidental		C7orf31	NA	Mutagenetix	0.066	probably benign	0.27	tolerated
4921507P07Rik	NP_081840	Q110L	538385	incidental		C7orf31	NA	Mutagenetix	0.816	possibly damaging	0	deleterious
4921507P07Rik	NP_081840	T339A	209250	incidental		C7orf31	NA	Mutagenetix	0.015	probably benign	0.08	tolerated
4921507P07Rik	NP_081840	D212V	249653	incidental		C7orf31	NA	Mutagenetix	1	probably damaging	0	deleterious
4921507P07Rik	NP_081840	T35K	351914	incidental		C7orf31	NA	Mutagenetix	0.69	possibly damaging	0.04	deleterious
4921536K21Rik	NP_080426	A90V	245207	incidental		C5orf52	NA	Mutagenetix	0.991	probably damaging	0.14	tolerated
4921536K21Rik	NP_080426	I115T	344332	incidental		C5orf52	NA	Mutagenetix	0.094	probably benign	0.13	tolerated
4921536K21Rik	NP_080426	D34G	36009	incidental		C5orf52	NA	Mutagenetix	0.189	probably benign	0.32	tolerated
4921536K21Rik	NP_080426	L110P	210568	incidental		C5orf52	NA	Mutagenetix	0.993	probably damaging	0.04	deleterious
4921536K21Rik	NP_080426	V27A	331467	incidental		C5orf52	NA	Mutagenetix	0.904	possibly damaging	0.01	deleterious
4921536K21Rik	NP_080426	V92M	328373	incidental		C5orf52	NA	Mutagenetix	0.988	probably damaging	0.16	tolerated
4921536K21Rik	NP_080426	R107H	543154	incidental		C5orf52	NA	Mutagenetix	0.988	probably damaging	0.14	tolerated
4930402H24Rik	NP_001298076	I372T	329216	incidental		C20orf194	NA	Mutagenetix	0.964	probably damaging	0	deleterious
4930402H24Rik	NP_001298076	I247V	488793	incidental		C20orf194	NA	Mutagenetix		probably benign	1	tolerated
4930402H24Rik	NP_001298076	A663T	310233	incidental		C20orf194	NA	Mutagenetix	0.986	probably damaging	0.2	tolerated
4930402H24Rik	NP_001298076	K415N	428314	incidental		C20orf194	NA	Mutagenetix	0.156	probably benign
4930402H24Rik	NP_001298076	H297Q	540368	incidental		C20orf194	NA	Mutagenetix	0.003	probably benign
4930402H24Rik	NP_083708	Y60H	248221	incidental		C20orf194	NA	Mutagenetix	0.997	probably damaging	0.06	tolerated
4930402H24Rik	NP_001298076	I638N	398110	incidental		C20orf194	NA	Mutagenetix	0.678	possibly damaging	0	deleterious
4930402H24Rik	NP_001298076	S890P	478305	incidental		C20orf194	NA	Mutagenetix	0.997	probably damaging	0.01	deleterious
4930402H24Rik	NP_001298076	F839L	56216	incidental		C20orf194	NA	Mutagenetix	0.156	probably benign
4930402H24Rik	NP_001298076	F496L	380542	incidental		C20orf194	NA	Mutagenetix	0.58	possibly damaging
4930402H24Rik	NP_001298076	I42L	221930	incidental		C20orf194	NA	Mutagenetix	0.605	possibly damaging
4930402H24Rik	NP_001298076	F858S	78509	incidental		C20orf194	NA	Mutagenetix	1	probably damaging	0	deleterious
4930402H24Rik	NP_001298076	T2M	461826	incidental		C20orf194	NA	Mutagenetix	1	probably damaging	0	deleterious
4930402H24Rik	NP_001298076	L633P	163448	incidental		C20orf194	NA	Mutagenetix	1	probably damaging	0	deleterious
4930402H24Rik	NP_001298076	R237G	276934	incidental		C20orf194	NA	Mutagenetix	0.922	possibly damaging	0.07	tolerated
4930430F08Rik	NP_780337	F90I	555971	incidental		C12orf29	NA	Mutagenetix	1	probably damaging	0	deleterious
4930432K21Rik	NP_083321	E537G	452270	incidental		C19orf57	NA	Mutagenetix	0.962	probably damaging	0.04	deleterious
4930432K21Rik	NP_083321	G71A	567110	incidental		C19orf57	NA	Mutagenetix	0.383	probably benign	0.1	tolerated
4930432K21Rik	NP_083321	T427I	440754	incidental		C19orf57	NA	Mutagenetix	0.994	probably damaging	0.15	tolerated
4930432K21Rik	NP_083321	T123K	164201	incidental		C19orf57	NA	Mutagenetix	0.589	possibly damaging	0.29	tolerated
4930432K21Rik	NP_083321	Q294L	177807	incidental		C19orf57	NA	Mutagenetix	0.275	probably benign	0.07	tolerated
4930432K21Rik	NP_001157224	T311I	20587	incidental		C19orf57	NA	Mutagenetix	0.995	probably damaging	0.89	tolerated
4930432K21Rik	NP_083321	I152F	444271	incidental		C19orf57	NA	Mutagenetix	0.255	probably benign	0.01	deleterious
4930432K21Rik	NP_083321	Y235*	257508	incidental		C19orf57	NA	Mutagenetix		probably null
4930432K21Rik	NP_083321	L59P	324614	incidental		C19orf57	NA	Mutagenetix	0.255	probably benign	0.16	tolerated
4930435E12Rik	NP_083318	T15I	39408	incidental		TEX55	NA	Mutagenetix	0.011	probably benign	0.06	tolerated
4930435E12Rik	NP_083318	V243A	345666	incidental		TEX55	NA	Mutagenetix	0.136	probably benign	0.08	tolerated
4930435E12Rik	NP_083318	D2E	266869	incidental		TEX55	NA	Mutagenetix	0.169	probably benign
4930435E12Rik	NP_083318	Y220H	212772	incidental		TEX55	NA	Mutagenetix	0.555	possibly damaging	0.54	tolerated
4930435E12Rik	NP_083318	Y258H	435152	incidental		TEX55	NA	Mutagenetix	0.278	probably benign	0.19	tolerated
4930435E12Rik	NP_083318	T278K	217510	incidental		TEX55	NA	Mutagenetix	0.781	possibly damaging	0.01	deleterious
4930444P10Rik	NP_001230167	E27V	386232	incidental		C8orf89	NA	Mutagenetix	0.976	probably damaging	0	deleterious_low_confidence
4930447C04Rik	XP_017170727	S472P	509840	incidental		C14orf39	NA	Mutagenetix	0.856	possibly damaging	0	deleterious
4930447C04Rik	NP_083720	T132S	565527	incidental		C14orf39	NA	Mutagenetix	0.707	possibly damaging	0.32	tolerated
4930447C04Rik	XP_017170727	A537V	169729	incidental		C14orf39	NA	Mutagenetix	0.922	possibly damaging	0.1	tolerated
4930447C04Rik	XP_017170727	E415*	161237	incidental		C14orf39	NA	Mutagenetix		probably null		-
4930447C04Rik	XP_017170727	S206T	534121	incidental		C14orf39	NA	Mutagenetix	0.317	probably benign	0.18	tolerated
4930452B06Rik	NP_083210	F464L	219560	incidental		CFAP20DC	NA	Mutagenetix	0.999	probably damaging
4930452B06Rik	NP_083210	D184V	57290	incidental		CFAP20DC	NA	Mutagenetix	0.937	possibly damaging
4930452B06Rik	NP_083210	D199E	48047	incidental		CFAP20DC	NA	Mutagenetix	0.999	probably damaging
4930452B06Rik	NP_083210	M1K	374260	incidental		CFAP20DC	NA	Mutagenetix	0.931	probably null	0	deleterious
4930452B06Rik	NP_083210	I159V	237726	incidental		CFAP20DC	NA	Mutagenetix	0.019	probably benign	0.2	tolerated
4930452B06Rik	NP_083210	D494E	274374	incidental		CFAP20DC	NA	Mutagenetix	0.001	probably benign
4930452B06Rik	NP_083210	V644M	518868	incidental		CFAP20DC	NA	Mutagenetix	0.982	probably damaging	0.02	deleterious
4930452B06Rik	NP_083210	S414R	550851	incidental		CFAP20DC	NA	Mutagenetix	0.754	possibly damaging
4930452B06Rik	NP_083210	H435N	176752	incidental		CFAP20DC	NA	Mutagenetix	0.005	probably benign	0.33	tolerated
4930452B06Rik	NP_083210	T116I	375580	incidental		CFAP20DC	NA	Mutagenetix	0.969	probably damaging	0	deleterious
4930452B06Rik	NP_083210	S226P	525669	incidental		CFAP20DC	NA	Mutagenetix	0.116	probably benign	0.2	tolerated
4930452B06Rik	NP_083210	T551A	320358	incidental		CFAP20DC	NA	Mutagenetix	0.002	probably benign	0.41	tolerated
4930452B06Rik	NP_083210	Y655H	174998	incidental		CFAP20DC	NA	Mutagenetix	0.999	probably damaging	0	deleterious
4930452B06Rik	NP_083210	L212P	329458	incidental		CFAP20DC	NA	Mutagenetix	0.997	probably damaging	0	deleterious
4930452B06Rik	NP_083210	D138G	230224	incidental		CFAP20DC	NA	Mutagenetix	1	probably damaging	0	deleterious
4930452B06Rik	NP_083210	V240A	382595	incidental		CFAP20DC	NA	Mutagenetix	0.001	probably benign	0.37	tolerated
4930453N24Rik	NP_080549	V301A	314356	incidental		C3orf38	NA	Mutagenetix	0.433	probably benign	0.13	tolerated
4930453N24Rik	NP_080549	Q249L	54977	incidental		C3orf38	NA	Mutagenetix	1	probably damaging	0.02	deleterious
4930453N24Rik	NP_080549	I90V	196078	incidental		C3orf38	NA	Mutagenetix	0.962	probably damaging	0.25	tolerated
4930453N24Rik	NP_080549	A26T	550729	incidental		C3orf38	NA	Mutagenetix	0.356	probably benign	0.09	tolerated
4930503L19Rik	XP_030106340	S249R	190500	incidental		C18orf54	NA	Mutagenetix	0.827	possibly damaging
4930503L19Rik	XP_030106340	Q87*	62589	incidental		C18orf54	NA	Mutagenetix		probably null		-
4930503L19Rik	NP_001366362	M121K	255035	incidental		C18orf54	NA	Mutagenetix	0.982	probably damaging
4930503L19Rik	NP_001366360	D386G	45422	incidental		C18orf54	NA	Mutagenetix	1	probably damaging
4930503L19Rik	NP_001366362	M365L	535655	incidental		C18orf54	NA	Mutagenetix	1	probably damaging
4930503L19Rik	NP_001366362	Q56K	247161	incidental		C18orf54	NA	Mutagenetix	0.999	probably damaging
4930503L19Rik	NP_766555	Y112N	551368	incidental		C18orf54	NA	Mutagenetix	0.3	probably benign	0.14	tolerated
4930503L19Rik	NP_766555	N206S	510063	incidental		C18orf54	NA	Mutagenetix	0.998	probably damaging	0.3	tolerated
4930505A04Rik	NP_001093864	V173M	385032	incidental		C2orf73	NA	Mutagenetix	0.971	probably damaging	0.03	deleterious
4930505A04Rik	NP_001093864	T233A	405066	incidental		C2orf73	NA	Mutagenetix	0.971	probably damaging	0.06	tolerated_low_confidence
4930505A04Rik	NP_001093864	K216*	455323	incidental		C2orf73	NA	Mutagenetix		probably null		-
4930522H14Rik	NP_080567	S187P	434313	incidental		C1orf185	NA	Mutagenetix	0.966	probably damaging	0.25	tolerated
4930522H14Rik	NP_080567	V106I	521937	incidental		C1orf185	NA	Mutagenetix	0.696	possibly damaging	0	deleterious_low_confidence
4930522H14Rik	NP_080567	Q86L	30173	incidental		C1orf185	NA	Mutagenetix		probably null	0.04	deleterious
4930522H14Rik	NP_001186019	L221P	443921	incidental		C1orf185	NA	Mutagenetix	0.993	probably damaging	0	deleterious_low_confidence
4930522H14Rik	NP_001186019	K218E	163591	incidental		C1orf185	NA	Mutagenetix	0.574	possibly damaging	0.01	deleterious_low_confidence
4930522H14Rik	NP_080567	S184P	173937	incidental		C1orf185	NA	Mutagenetix	0.966	probably damaging	0	deleterious
4930523C07Rik	NP_001156368	R3G	545234	incidental		KIAA0040	NA	Mutagenetix	0.663	possibly damaging	0.2	tolerated_low_confidence
4930523C07Rik	NP_001156368	K72*	227686	incidental		KIAA0040	NA	Mutagenetix		probably null		-
4930523C07Rik	NP_001156368	S83P	505569	incidental		KIAA0040	NA	Mutagenetix	0.827	possibly damaging	0	deleterious_low_confidence
4930523C07Rik	NP_001156368	N4K	490355	incidental		KIAA0040	NA	Mutagenetix	0.816	possibly damaging
4930539E08Rik	NP_766038	Q241K	352089	incidental		BNIP5	NA	Mutagenetix	0.941	possibly damaging	0.1	tolerated
4930539E08Rik	NP_766038	Q256L	472417	incidental		BNIP5	NA	Mutagenetix	0.842	possibly damaging
4930539E08Rik	NP_766038	Q224P	378454	incidental		BNIP5	NA	Mutagenetix	0.08	probably benign	0.11	tolerated
4930539E08Rik	NP_766038	Y643C	321633	incidental		BNIP5	NA	Mutagenetix	0.036	probably benign	0.11	tolerated
4930539E08Rik	NP_766038	V367D	482605	incidental		BNIP5	NA	Mutagenetix	0.988	probably damaging	0.01	deleterious
4930539E08Rik	NP_766038	R420G	383228	incidental		BNIP5	NA	Mutagenetix		probably benign	0.44	tolerated
4930544D05Rik	NP_001139009	Y154F	388337	incidental		C17orf107	NA	Mutagenetix	0.174	probably benign	0.03	deleterious_low_confidence
4930544D05Rik	NP_001139009	E98G	209666	incidental		C17orf107	NA	Mutagenetix	0.976	probably damaging	0.06	tolerated_low_confidence
4930544D05Rik	XP_006534029	Q173R	35311	incidental		C17orf107	NA	Mutagenetix	0.617	possibly damaging	0.09	tolerated_low_confidence
4930550C14Rik	NP_001363872	S2P	57428	incidental		C11orf65	NA	Mutagenetix		probably benign
4930550C14Rik	NP_001363872	Q60K	512303	incidental		C11orf65	NA	Mutagenetix	0.004	probably benign
4930550C14Rik	NP_001363872	G45W	401065	incidental		C11orf65	NA	Mutagenetix	1	probably damaging
4930550C14Rik	NP_001363874	V119F	307094	incidental		C11orf65	NA	Mutagenetix		probably benign
4930550C14Rik	NP_001363874	D74E	150821	incidental		C11orf65	NA	Mutagenetix	0.203	probably benign
4930550C14Rik	NP_001363874	T92P	25185	incidental		C11orf65	NA	Mutagenetix	1	probably damaging
4930550C14Rik	NP_001363874	M45L	358022	incidental		C11orf65	NA	Mutagenetix		probably benign
4930550C14Rik	NP_001363872	L74S	558698	incidental		C11orf65	NA	Mutagenetix	1	probably damaging
4930550C14Rik	NP_001363872	M187L	566012	incidental		C11orf65	NA	Mutagenetix	0.845	possibly damaging
4930550C14Rik	NP_001363872	K4R	557743	incidental		C11orf65	NA	Mutagenetix	0.86	possibly damaging
4930550C14Rik	NP_001363874	D146A	373076	incidental		C11orf65	NA	Mutagenetix	0.78	possibly damaging
4930550C14Rik	NP_001363874	H17R	237249	incidental		C11orf65	NA	Mutagenetix	0.998	probably damaging
4930550C14Rik	NP_001363874	E106D	514983	incidental		C11orf65	NA	Mutagenetix	0.983	probably damaging
4930550C14Rik	NP_001363872	V31I	543089	incidental		C11orf65	NA	Mutagenetix	0.626	possibly damaging
4930550C14Rik	NP_001363872	I93V	98374	incidental		C11orf65	NA	Mutagenetix	0.284	probably benign
4930550C14Rik	NP_001363872	R73S	489270	incidental		C11orf65	NA	Mutagenetix	1	probably damaging
4930558K02Rik	NP_001191833	V93E	520651	incidental		C1orf105	NA	Mutagenetix	0.435	probably benign	0	deleterious
4930558K02Rik	NP_001191833	Y139F	565336	incidental		C1orf105	NA	Mutagenetix	0.707	possibly damaging	0.01	deleterious
4930558K02Rik	NP_001191833	N110S	394936	incidental		C1orf105	NA	Mutagenetix	0.707	possibly damaging	0.01	deleterious
4930562C15Rik	NP_084468	M480L	553307	incidental		C16orf96	NA	Mutagenetix	0.001	probably benign
4930562C15Rik	NP_084468	F309S	370852	incidental		C16orf96	NA	Mutagenetix		unknown	0.33	tolerated
4930562C15Rik	NP_084468	H1010L	46156	incidental		C16orf96	NA	Mutagenetix	0.215	probably benign	0.61	tolerated
4930562C15Rik	NP_084468	N731K	57874	incidental		C16orf96	NA	Mutagenetix	0.905	possibly damaging
4930562C15Rik	NP_084468	I266F	19780	incidental		C16orf96	NA	Mutagenetix		unknown	0.23	tolerated
4930562C15Rik	NP_084468	T540S	251112	incidental		C16orf96	NA	Mutagenetix	0.044	probably benign
4930562C15Rik	NP_084468	K866E	381602	incidental		C16orf96	NA	Mutagenetix	0.987	probably damaging	0	deleterious
4930562C15Rik	NP_084468	S93P	484332	incidental		C16orf96	NA	Mutagenetix		unknown	0.02	deleterious
4930562C15Rik	NP_084468	L220H	358717	incidental		C16orf96	NA	Mutagenetix		unknown	0.04	deleterious
4930562C15Rik	NP_084468	S530T	68174	incidental		C16orf96	NA	Mutagenetix	0.015	probably benign	0.66	tolerated_low_confidence
4930562C15Rik	NP_084468	S300P	561690	incidental		C16orf96	NA	Mutagenetix		unknown	0.45	tolerated
4930562C15Rik	NP_084468	V769A	516270	incidental		C16orf96	NA	Mutagenetix	0.972	probably damaging	0.09	tolerated
4930562C15Rik	NP_084468	Q128P	233452	incidental		C16orf96	NA	Mutagenetix		unknown	0.01	deleterious
4930562C15Rik	NP_084468	V323A	559076	incidental		C16orf96	NA	Mutagenetix		unknown	0.71	tolerated
4930562C15Rik	NP_084468	I33V	216622	incidental		C16orf96	NA	Mutagenetix		unknown	0.01	deleterious
4930562C15Rik	NP_084468	I435M	403679	incidental		C16orf96	NA	Mutagenetix	0.734	possibly damaging	0.23	tolerated
4930562C15Rik	NP_084468	F991S	437801	incidental		C16orf96	NA	Mutagenetix	0.009	probably benign	1	tolerated
4930562C15Rik	NP_084468	K129*	387396	incidental		C16orf96	NA	Mutagenetix		probably null		-
4930562C15Rik	NP_084468	S4A	398285	incidental		C16orf96	NA	Mutagenetix		unknown	0.03	deleterious
4930562C15Rik	NP_084468	V788A	537821	incidental		C16orf96	NA	Mutagenetix	0.862	possibly damaging	0.01	deleterious
4930562C15Rik	NP_084468	S335T	368183	incidental		C16orf96	NA	Mutagenetix		unknown	0.44	tolerated
4930578C19Rik	NP_780437	L285V	172081	incidental		DIPK2B	NA	Mutagenetix	0.707	possibly damaging	0.03	deleterious
4930578C19Rik	NP_780437	I224F	83732	incidental		DIPK2B	NA	Mutagenetix	0.711	possibly damaging	0.04	deleterious
4930578I06Rik	NP_080635	N29K	534933	incidental		C8orf74	NA	Mutagenetix	0.124	probably benign
4930578I06Rik	NP_080635	Q99L	30558	incidental		C8orf74	NA	Mutagenetix	0.977	probably damaging	0.01	deleterious
4930578I06Rik	NP_080635	L48P	308208	incidental		C8orf74	NA	Mutagenetix	0.99	probably damaging	0	deleterious
4930579F01Rik	NP_001156857	D33E	169666	incidental		C4orf17	NA	Mutagenetix	1	probably damaging
4930579F01Rik	NP_001156858	D18A	100574	incidental		C4orf17	NA	Mutagenetix	0.995	probably damaging	0.12	tolerated
4930579F01Rik	NP_001156857	N62S	321459	incidental		C4orf17	NA	Mutagenetix	0.144	probably benign	0.39	tolerated
4930579F01Rik	NP_001156857	T30A	471393	incidental		C4orf17	NA	Mutagenetix	0.579	possibly damaging	0.21	tolerated
4930579F01Rik	NP_001156857	L235Q	30592	incidental		C4orf17	NA	Mutagenetix	0.958	probably damaging	0.09	tolerated
4930579F01Rik	NP_001156857	R239C	85857	incidental		C4orf17	NA	Mutagenetix	0.949	possibly damaging	0.03	deleterious
4930579F01Rik	NP_001156857	H150R	525103	incidental		C4orf17	NA	Mutagenetix	0.004	probably benign	0.8	tolerated
4930579F01Rik	NP_001156857	I28V	538376	incidental		C4orf17	NA	Mutagenetix	0.847	possibly damaging	0.14	tolerated
4930579F01Rik	NP_001156857	S268P	247260	incidental		C4orf17	NA	Mutagenetix	0.003	probably benign	1	tolerated
4930579F01Rik	NP_001156857	C37Y	550264	incidental		C4orf17	NA	Mutagenetix	0.076	probably benign	0.61	tolerated
4930579F01Rik	NP_001156857	K118R	58198	incidental		C4orf17	NA	Mutagenetix	0.667	possibly damaging	0.4	tolerated
4930579F01Rik	NP_001156858	H72R	509377	incidental		C4orf17	NA	Mutagenetix	1	probably damaging	0.12	tolerated
4930579F01Rik	NP_001156857	T61A	311111	incidental		C4orf17	NA	Mutagenetix	0.013	probably benign	0.22	tolerated
4930579G24Rik	NP_083758	T66A	176846	incidental		C4orf46	NA	Mutagenetix	0.349	probably benign	0.13	tolerated_low_confidence
4930590J08Rik	NP_941070	R315W	461841	incidental		C3orf20	NA	Mutagenetix	0.997	probably damaging	0.01	deleterious
4930590J08Rik	NP_941070	N130D	49154	incidental		C3orf20	NA	Mutagenetix		probably benign	0.22	tolerated
4930590J08Rik	NP_941070	E880G	522347	incidental		C3orf20	NA	Mutagenetix	0.876	possibly damaging	0	deleterious_low_confidence
4930590J08Rik	NP_941070	S657P	487925	incidental		C3orf20	NA	Mutagenetix	0.957	probably damaging	0.1	tolerated
4930590J08Rik	NP_941070	I369T	195719	incidental		C3orf20	NA	Mutagenetix	0.602	possibly damaging	0.21	tolerated
4930590J08Rik	NP_941070	Q129*	456165	incidental		C3orf20	NA	Mutagenetix		probably null		-
4930590J08Rik	NP_941070	V262A	376083	incidental		C3orf20	NA	Mutagenetix		probably benign	0.51	tolerated
4930590J08Rik	NP_941070	D725E	488190	incidental		C3orf20	NA	Mutagenetix	0.99	probably damaging
4930590J08Rik	NP_941070	Q67L	352927	incidental		C3orf20	NA	Mutagenetix		probably benign	0.85	tolerated
4930590J08Rik	NP_941070	N211S	169524	incidental		C3orf20	NA	Mutagenetix	0.205	probably benign	0.26	tolerated
4930590J08Rik	NP_941070	M709K	234905	incidental		C3orf20	NA	Mutagenetix	0.478	possibly damaging	0.01	deleterious
4930590J08Rik	NP_941070	Q226R	215797	incidental		C3orf20	NA	Mutagenetix	0.9	possibly damaging	0.03	deleterious
4930590J08Rik	NP_941070	M775K	380372	incidental		C3orf20	NA	Mutagenetix	0.999	probably damaging	0	deleterious
4930590J08Rik	NP_941070	N218K	555111	incidental		C3orf20	NA	Mutagenetix	0.997	probably damaging
4930590J08Rik	NP_941070	T341A	426034	incidental		C3orf20	NA	Mutagenetix	0.004	probably benign	0.78	tolerated
4931406C07Rik	NP_001186413	N159K	525136	incidental		C11orf54	NA	Mutagenetix	1	probably damaging
4931406C07Rik	NP_001186413	C187G	536671	incidental		C11orf54	NA	Mutagenetix	0.818	possibly damaging	0.01	deleterious
4931406C07Rik	NP_001346187	K111R	513241	incidental		C11orf54	NA	Mutagenetix	0.19	probably benign	0.26	tolerated
4931406C07Rik	NP_001346187	V152E	20808	incidental		C11orf54	NA	Mutagenetix	0.997	probably damaging	0	deleterious
4931406P16Rik	NP_001369234	N353K	221710	incidental		GARRE1	NA	Mutagenetix	0.991	probably damaging
4931406P16Rik	NP_001369234	Q679P	61195	incidental		GARRE1	NA	Mutagenetix	0.948	possibly damaging
4931406P16Rik	NP_001369234	V200A	563466	incidental		GARRE1	NA	Mutagenetix		probably benign
4931406P16Rik	NP_001369234	H1035Q	503456	incidental		GARRE1	NA	Mutagenetix	0.948	possibly damaging
4931406P16Rik	NP_001369234	N582K	557307	incidental		GARRE1	NA	Mutagenetix	0.799	possibly damaging
4931406P16Rik	NP_001369234	V391A	251184	incidental		GARRE1	NA	Mutagenetix	0.934	possibly damaging
4931406P16Rik	NP_001369234	F412Y	19162	incidental		GARRE1	NA	Mutagenetix	0.993	probably damaging
4931406P16Rik	NP_001369234	I499M	21880	incidental		GARRE1	NA	Mutagenetix	0.999	probably damaging
4931406P16Rik	NP_001369234	M459K	191281	incidental		GARRE1	NA	Mutagenetix	0.978	probably damaging
4931406P16Rik	NP_001369234	T449S	443498	incidental		GARRE1	NA	Mutagenetix	0.736	possibly damaging
4931406P16Rik	NP_001369234	E138G	257417	incidental		GARRE1	NA	Mutagenetix	1	probably damaging
4931406P16Rik	NP_001369234	D163A	443499	incidental		GARRE1	NA	Mutagenetix	0.99	probably damaging
4931406P16Rik	NP_001369234	Y552D	386034	incidental		GARRE1	NA	Mutagenetix	0.999	probably damaging
4931406P16Rik	NP_001369234	I442T	64126	incidental		GARRE1	NA	Mutagenetix	0.952	possibly damaging
4931406P16Rik	NP_001369234	M142V	351923	incidental		GARRE1	NA	Mutagenetix	0.978	probably damaging
4931406P16Rik	NP_001369234	V104L	376500	incidental		GARRE1	NA	Mutagenetix	0.83	possibly damaging
4931414P19Rik	NP_083166	Y368C	349997	incidental		C14orf93	NA	Mutagenetix	1	probably damaging	0	deleterious_low_confidence
4931414P19Rik	NP_083166	R215*	276868	incidental		C14orf93	NA	Mutagenetix		probably null		-
4931414P19Rik	NP_083166	N297T	537299	incidental		C14orf93	NA	Mutagenetix	0.996	probably damaging	0.02	deleterious_low_confidence
4931414P19Rik	NP_083166	E122G	562379	incidental		C14orf93	NA	Mutagenetix	0.001	probably benign	0.01	deleterious_low_confidence
4931414P19Rik	NP_083166	T240A	383036	incidental		C14orf93	NA	Mutagenetix		probably benign	0.18	tolerated_low_confidence
4931414P19Rik	NP_083166	H466Q	273912	incidental		C14orf93	NA	Mutagenetix	1	probably damaging
4931414P19Rik	NP_083166	S328G	500917	incidental		C14orf93	NA	Mutagenetix	0.999	probably damaging
4931414P19Rik	NP_083166	S264N	56197	incidental		C14orf93	NA	Mutagenetix	0.617	possibly damaging	0.42	tolerated_low_confidence
4931414P19Rik	NP_083166	Y399H	437730	incidental		C14orf93	NA	Mutagenetix	0.996	probably damaging	0.02	deleterious_low_confidence
4931414P19Rik	NP_083166	E88G	370644	incidental		C14orf93	NA	Mutagenetix	0.004	probably benign	0.16	tolerated_low_confidence
4931414P19Rik	NP_083166	E343G	387773	incidental		C14orf93	NA	Mutagenetix	1	probably damaging	0	deleterious_low_confidence
4931414P19Rik	NP_083166	N39S	546343	incidental		C14orf93	NA	Mutagenetix	0.228	probably benign	0.17	tolerated_low_confidence
4931428F04Rik	NP_001159866	Y268N	563614	incidental		KIAA0895L	NA	Mutagenetix	0.048	probably benign	0.07	tolerated
4931428F04Rik	NP_001159866	D4G	535756	incidental		KIAA0895L	NA	Mutagenetix	0.998	probably damaging	0	deleterious_low_confidence
4931428F04Rik	NP_001159866	H343L	310546	incidental		KIAA0895L	NA	Mutagenetix	0.001	probably benign	0.46	tolerated
4931428F04Rik	NP_001159866	N261S	47666	incidental		KIAA0895L	NA	Mutagenetix	1	probably damaging	0.01	deleterious
4931428F04Rik	NP_001159866	V222E	29886	incidental		KIAA0895L	NA	Mutagenetix	0.998	probably damaging	0	deleterious
4931428F04Rik	NP_001159866	M226K	422335	incidental		KIAA0895L	NA	Mutagenetix	0.996	probably damaging	0	deleterious
4931428F04Rik	NP_001159866	Q421*	449475	incidental		KIAA0895L	NA	Mutagenetix		probably null		-
4931428F04Rik	NP_001159866	N253D	555476	incidental		KIAA0895L	NA	Mutagenetix	0.361	probably benign	0.19	tolerated
4931428F04Rik	NP_001159866	R369S	382285	incidental		KIAA0895L	NA	Mutagenetix	1	probably damaging	0	deleterious
4931428F04Rik	NP_001159866	M451T	260467	incidental		KIAA0895L	NA	Mutagenetix	0.948	possibly damaging	0.02	deleterious
4931428F04Rik	NP_001159866	S88R	195191	incidental		KIAA0895L	NA	Mutagenetix	0.96	probably damaging
4932438A13Rik	NP_766267	I3368T	516411	incidental		KIAA1109	Alkuraya-Kucinskas syndrome	Mutagenetix	0.995	probably damaging	0	deleterious
4932438A13Rik	NP_766267	T1624S	559410	incidental		KIAA1109	Alkuraya-Kucinskas syndrome	Mutagenetix	0.057	probably benign
4932438A13Rik	NP_766267	V3365A	164353	incidental		KIAA1109	Alkuraya-Kucinskas syndrome	Mutagenetix	0.993	probably damaging	0	deleterious
4932438A13Rik	NP_766267	I3876V	307577	incidental		KIAA1109	Alkuraya-Kucinskas syndrome	Mutagenetix	0.9	possibly damaging	0.03	deleterious
4932438A13Rik	NP_766267	D3483G	265624	incidental		KIAA1109	Alkuraya-Kucinskas syndrome	Mutagenetix	0.56	possibly damaging	0	deleterious
4932438A13Rik	NP_766267	V3111A	39302	incidental		KIAA1109	Alkuraya-Kucinskas syndrome	Mutagenetix	0.993	probably damaging	0	deleterious
4932438A13Rik	NP_766267	T3864S	343570	incidental		KIAA1109	Alkuraya-Kucinskas syndrome	Mutagenetix	0.018	probably benign	0.17	tolerated
4932438A13Rik	NP_766267	A3897T	317595	incidental		KIAA1109	Alkuraya-Kucinskas syndrome	Mutagenetix	0.001	probably benign	0.32	tolerated
4932438A13Rik	NP_766267	M727K	450879	incidental		KIAA1109	Alkuraya-Kucinskas syndrome	Mutagenetix	0.099	probably benign	0	deleterious
4932438A13Rik	NP_766267	D3790G	20262	incidental		KIAA1109	Alkuraya-Kucinskas syndrome	Mutagenetix	0.406	probably benign	0	deleterious
4932438A13Rik	NP_766267	Q3663*	357778	incidental		KIAA1109	Alkuraya-Kucinskas syndrome	Mutagenetix		probably null		-
4932438A13Rik	NP_766267	G4509V	166725	incidental		KIAA1109	Alkuraya-Kucinskas syndrome	Mutagenetix	1	probably damaging	0	deleterious
4932438A13Rik	NP_766267	Y2351N	556294	incidental		KIAA1109	Alkuraya-Kucinskas syndrome	Mutagenetix	0.999	probably damaging	0	deleterious
4932438A13Rik	NP_766267	F3206I	225387	incidental		KIAA1109	Alkuraya-Kucinskas syndrome	Mutagenetix	0.662	possibly damaging	0	deleterious
4932438A13Rik	NP_766267	T3016K	379367	incidental		KIAA1109	Alkuraya-Kucinskas syndrome	Mutagenetix	0.999	probably damaging	0	deleterious
4932438A13Rik	NP_766267	Y990D	550888	incidental		KIAA1109	Alkuraya-Kucinskas syndrome	Mutagenetix	0.991	probably damaging	0	deleterious
4932438A13Rik	NP_766267	H3100L	223568	incidental		KIAA1109	Alkuraya-Kucinskas syndrome	Mutagenetix	0.319	probably benign	0	deleterious
4932438A13Rik	NP_766267	T4707I	30676	incidental		KIAA1109	Alkuraya-Kucinskas syndrome	Mutagenetix	0.993	probably damaging	0.09	tolerated
4932438A13Rik	NP_766267	M3003L	98242	incidental		KIAA1109	Alkuraya-Kucinskas syndrome	Mutagenetix		probably benign
4932438A13Rik	NP_766267	Y3610C	538013	incidental		KIAA1109	Alkuraya-Kucinskas syndrome	Mutagenetix	1	probably damaging	0.04	deleterious
4932438A13Rik	NP_766267	M3060T	197916	incidental		KIAA1109	Alkuraya-Kucinskas syndrome	Mutagenetix	0.312	probably benign	0.78	tolerated
4932438A13Rik	NP_766267	M3118L	387803	incidental		KIAA1109	Alkuraya-Kucinskas syndrome	Mutagenetix	0.135	probably benign
4932438A13Rik	NP_766267	F134I	276385	incidental		KIAA1109	Alkuraya-Kucinskas syndrome	Mutagenetix	0.725	possibly damaging	0	deleterious
4932438A13Rik	NP_766267	Q3224L	330580	incidental		KIAA1109	Alkuraya-Kucinskas syndrome	Mutagenetix	0.934	probably null	0.3	tolerated
4932438A13Rik	NP_766267	D4974G	447334	incidental		KIAA1109	Alkuraya-Kucinskas syndrome	Mutagenetix	1	probably damaging	0	deleterious
4932438A13Rik	NP_766267	S2981N	50037	incidental		KIAA1109	Alkuraya-Kucinskas syndrome	Mutagenetix	0.225	probably benign	0.41	tolerated
4932438A13Rik	NP_766267	L366Q	101700	incidental		KIAA1109	Alkuraya-Kucinskas syndrome	Mutagenetix	0.507	possibly damaging	0	deleterious
4932438H23Rik	XP_030105174	H145L	459565	incidental		C21orf62	NA	Mutagenetix	0.007	probably benign	0.16	tolerated
4932438H23Rik	XP_030105174	F207S	21912	incidental		C21orf62	NA	Mutagenetix	0.993	probably damaging	0	deleterious
4932438H23Rik	XP_030105174	S105P	556879	incidental		C21orf62	NA	Mutagenetix	0.999	probably damaging	0.02	deleterious
4932438H23Rik	XP_030105174	S161G	520031	incidental		C21orf62	NA	Mutagenetix	0.003	probably benign	0.12	tolerated
4933402J07Rik	NP_808569	Q159*	234195	incidental		C16orf78	NA	Mutagenetix		probably null		-
4933402J07Rik	NP_808569	R225H	194782	incidental		C16orf78	NA	Mutagenetix	0.73	possibly damaging	0	deleterious
4933402J07Rik	NP_808569	K84R	374502	incidental		C16orf78	NA	Mutagenetix	0.955	probably null	0.15	tolerated
4933402J07Rik	NP_808569	Y86*	207904	incidental		C16orf78	NA	Mutagenetix		probably null
4933402J07Rik	NP_808569	R88S	439188	incidental		C16orf78	NA	Mutagenetix	0.804	possibly damaging	0.76	tolerated
4933402J07Rik	NP_808569	V5L	516478	incidental		C16orf78	NA	Mutagenetix	0.004	probably benign
4933402N03Rik	NP_775585	D43G	505052	incidental		C10orf120	NA	Mutagenetix	0.049	probably benign	0.36	tolerated
4933402N03Rik	NP_775585	H97L	429481	incidental		C10orf120	NA	Mutagenetix	0.915	possibly damaging	0	deleterious
4933402N03Rik	NP_775585	Y83C	332055	incidental		C10orf120	NA	Mutagenetix	0.998	probably damaging	0	deleterious
4933402N03Rik	NP_775585	N44K	193402	incidental		C10orf120	NA	Mutagenetix	0.094	probably benign
4933402N03Rik	NP_775585	Y12F	35863	incidental		C10orf120	NA	Mutagenetix	0.001	probably benign	0.68	tolerated
4933402N03Rik	NP_775585	M115V	49911	incidental		C10orf120	NA	Mutagenetix	0.008	probably benign	0.04	deleterious
4933402N03Rik	NP_775585	D135G	447684	incidental		C10orf120	NA	Mutagenetix	0.094	probably benign	0.02	deleterious
4933402N03Rik	NP_775585	T98A	248863	incidental		C10orf120	NA	Mutagenetix	0.944	possibly damaging	0	deleterious
4933402N03Rik	NP_775585	D209G	166291	incidental		C10orf120	NA	Mutagenetix	0.104	probably benign	0.35	tolerated
4933402N03Rik	NP_775585	N44S	43931	incidental		C10orf120	NA	Mutagenetix		probably benign	1	tolerated
4933402N03Rik	NP_775585	F52S	222113	incidental		C10orf120	NA	Mutagenetix	0.958	probably damaging	0.48	tolerated
4933405L10Rik	NP_001344185	R100G	521601	incidental		C16orf86	NA	Mutagenetix	0.711	possibly damaging	0	deleterious
4933405L10Rik	NP_001344185	L36R	526668	incidental		C16orf86	NA	Mutagenetix	0.979	probably damaging	0	deleterious_low_confidence
4933405L10Rik	NP_001344185	T12A	402993	incidental		C16orf86	NA	Mutagenetix		probably benign	1	tolerated_low_confidence
4933405L10Rik	NP_001344185	S139G	93870	incidental		C16orf86	NA	Mutagenetix	0.317	probably benign	0	deleterious
4933405L10Rik	NP_001344185	H241L	502921	incidental		C16orf86	NA	Mutagenetix	0.915	possibly damaging	0.1	tolerated
4933405L10Rik	NP_001344185	I175T	323635	incidental		C16orf86	NA	Mutagenetix	0.915	possibly damaging	0	deleterious
4933405L10Rik	NP_081931	G197E	459067	incidental		C16orf86	NA	Mutagenetix	0.996	probably damaging	0.31	tolerated
4933405L10Rik	NP_001344185	T88M	207440	incidental		C16orf86	NA	Mutagenetix	0.979	probably damaging	1	tolerated
4933405L10Rik	NP_001344185	V194I	32054	incidental		C16orf86	NA	Mutagenetix	0.056	probably benign	0.11	tolerated
4933405L10Rik	NP_001344185	V220E	204431	incidental		C16orf86	NA	Mutagenetix	0.504	possibly damaging	0.06	tolerated
4933405L10Rik	NP_001344185	T158A	388887	incidental		C16orf86	NA	Mutagenetix	0.707	possibly damaging	0.2	tolerated
4933411K16Rik	NP_080028	Y207H	168919	incidental		C10orf62	NA	Mutagenetix	0.993	probably damaging	1	tolerated
4933411K16Rik	NP_080028	S215R	385773	incidental		C10orf62	NA	Mutagenetix	0.869	possibly damaging
4933411K16Rik	NP_080028	A81V	551975	incidental		C10orf62	NA	Mutagenetix		probably benign	0.3	tolerated
4933411K16Rik	NP_080028	I31T	55042	incidental		C10orf62	NA	Mutagenetix	0.915	possibly damaging	0	deleterious
4933411K16Rik	NP_080028	H205L	451248	incidental		C10orf62	NA	Mutagenetix	0.174	probably benign	0.38	tolerated
4933411K16Rik	NP_080028	I94T	529516	incidental		C10orf62	NA	Mutagenetix	0.732	possibly damaging	0.65	tolerated
4933417A18Rik	NP_080026	G66S	346508	incidental		C6orf201	NA	Mutagenetix	1	probably damaging	0.32	tolerated
4933417A18Rik	NP_080026	N26S	26382	incidental		C6orf201	NA	Mutagenetix		probably benign	0.63	tolerated
4933417A18Rik	NP_080026	Y19N	226542	incidental		C6orf201	NA	Mutagenetix	0.988	probably damaging	0.01	deleterious
4933417A18Rik	NP_080026	I5L	36536	incidental		C6orf201	NA	Mutagenetix	0.083	probably benign
4933417A18Rik	NP_080026	I150T	173395	incidental		C6orf201	NA	Mutagenetix	0.931	possibly damaging	0.05	tolerated
4933417A18Rik	NP_080026	I80F	203948	incidental		C6orf201	NA	Mutagenetix	0.804	possibly damaging	0	deleterious
4933427D14Rik	NP_001348493	Q687K	48941	incidental		KIAA0753	ciliopathy, orofaciodigital syndrome	Mutagenetix	0.999	probably damaging	0	deleterious
4933427D14Rik	NP_001348493	V567L	439866	incidental		KIAA0753	ciliopathy, orofaciodigital syndrome	Mutagenetix	0.707	possibly damaging
4933427D14Rik	NP_001348493	A794T	445623	incidental		KIAA0753	ciliopathy, orofaciodigital syndrome	Mutagenetix	0.635	possibly damaging	0.22	tolerated
4933427D14Rik	NP_001348493	I749T	392234	incidental		KIAA0753	ciliopathy, orofaciodigital syndrome	Mutagenetix	0.742	possibly damaging	0.45	tolerated
4933427D14Rik	NP_001348493	M774K	388228	incidental		KIAA0753	ciliopathy, orofaciodigital syndrome	Mutagenetix	0.999	probably damaging	0	deleterious
4933427D14Rik	NP_001348493	D871G	505712	incidental		KIAA0753	ciliopathy, orofaciodigital syndrome	Mutagenetix	0.016	probably benign	0.25	tolerated
4933427D14Rik	NP_001348493	H739Q	390959	incidental		KIAA0753	ciliopathy, orofaciodigital syndrome	Mutagenetix	0.067	probably benign
4933427D14Rik	NP_001348493	H71L	62149	incidental		KIAA0753	ciliopathy, orofaciodigital syndrome	Mutagenetix	0.728	possibly damaging	0.74	tolerated
4933427D14Rik	NP_001348493	A828S	67406	incidental		KIAA0753	ciliopathy, orofaciodigital syndrome	Mutagenetix	0.067	probably benign	0.63	tolerated
4933427D14Rik	NP_001348493	M800K	432430	incidental		KIAA0753	ciliopathy, orofaciodigital syndrome	Mutagenetix	0.22	probably benign	0.3	tolerated
4933430I17Rik	XP_006537799	T102S	523494	incidental		C9orf43	NA	Mutagenetix	0.707	possibly damaging
4933430I17Rik	XP_006537799	Y289*	203515	incidental		C9orf43	NA	Mutagenetix		probably null
4933430I17Rik	XP_006537799	Y414C	323907	incidental		C9orf43	NA	Mutagenetix	0.979	probably damaging	0.18	tolerated
4933430I17Rik	XP_006537799	D31V	215251	incidental		C9orf43	NA	Mutagenetix	0.834	possibly damaging	0	deleterious
4933430I17Rik	XP_006537799	V161E	342887	incidental		C9orf43	NA	Mutagenetix	0.931	possibly damaging	0	deleterious
4933430I17Rik	XP_006537799	N155I	218001	incidental		C9orf43	NA	Mutagenetix	0.087	probably benign	0	deleterious
4933430I17Rik	XP_006537799	R374*	37507	incidental		C9orf43	NA	Mutagenetix		probably null		-
4933430I17Rik	XP_006537799	R51W	161948	incidental		C9orf43	NA	Mutagenetix	0.987	probably damaging	0	deleterious
4933430I17Rik	XP_006537799	S18P	452070	incidental		C9orf43	NA	Mutagenetix	0.013	probably benign	0.02	deleterious_low_confidence
4933430I17Rik	XP_006537799	L143M	229644	incidental		C9orf43	NA	Mutagenetix	0.931	possibly damaging	0	deleterious
4933434E20Rik	NP_001274016	M214I	567945	incidental		C1orf43	NA	Mutagenetix		probably benign
4933434E20Rik	NP_001274016	V221G	513735	incidental		C1orf43	NA	Mutagenetix	0.032	probably benign	0.08	tolerated
4933434E20Rik	NP_001274016	S215P	567648	incidental		C1orf43	NA	Mutagenetix	0.07	probably benign	0.05	tolerated
5031439G07Rik	NP_001028445	P280T	197762	incidental		KIAA0930	NA	Mutagenetix	1	probably damaging	0.07	tolerated
5031439G07Rik	NP_001028445	A4D	501981	incidental		KIAA0930	NA	Mutagenetix	0.654	possibly damaging	0.3	tolerated_low_confidence
5031439G07Rik	NP_001028445	V30D	451457	incidental		KIAA0930	NA	Mutagenetix	0.999	probably damaging	0.01	deleterious
5330417C22Rik	NP_001028476	D232A	561801	incidental		ELAPOR1	NA	Mutagenetix	0.916	possibly damaging	0	deleterious
5330417C22Rik	NP_001333447	D998G	312293	incidental		ELAPOR1	NA	Mutagenetix	1	probably damaging	0	deleterious
5330417C22Rik	NP_001028476	K650*	568119	incidental		ELAPOR1	NA	Mutagenetix		probably null		-
5730409E04Rik	NP_001013777	K211E	176384	incidental		C1orf216	NA	Mutagenetix	0.999	probably damaging	0	deleterious
5730409E04Rik	NP_001013777	S18G	558670	incidental		C1orf216	NA	Mutagenetix		probably benign	1	tolerated
5730409E04Rik	NP_001013777	T134A	346397	incidental		C1orf216	NA	Mutagenetix	0.702	possibly damaging	0.32	tolerated
5730409E04Rik	NP_001013777	M1K	186828	incidental		C1orf216	NA	Mutagenetix	0.995	probably null	0	deleterious
5730455P16Rik	NP_081748	C357F	555262	incidental		C17orf75	NA	Mutagenetix	1	probably damaging	0	deleterious
5730455P16Rik	NP_081748	C296S	552278	incidental		C17orf75	NA	Mutagenetix	0.971	probably damaging
5730559C18Rik	NP_083148	K339R	548160	incidental		INAVA	NA	Mutagenetix	0.751	possibly damaging	0.11	tolerated
5730559C18Rik	NP_083148	V180I	327388	incidental		INAVA	NA	Mutagenetix	0.998	probably damaging	0.2	tolerated
5730559C18Rik	NP_083148	V106I	218405	incidental		INAVA	NA	Mutagenetix	0.014	probably benign	0.81	tolerated
5730559C18Rik	NP_083148	H237Q	422422	incidental		INAVA	NA	Mutagenetix	0.006	probably benign
5730559C18Rik	NP_083148	V663G	268495	incidental		INAVA	NA	Mutagenetix	0.109	probably benign	0.08	tolerated
5730559C18Rik	NP_083148	S353P	542759	incidental		INAVA	NA	Mutagenetix	0.586	possibly damaging	0.22	tolerated
5730559C18Rik	NP_083148	V653E	99789	incidental		INAVA	NA	Mutagenetix	0.999	probably damaging	0	deleterious
5730559C18Rik	NP_083148	P527L	176770	incidental		INAVA	NA	Mutagenetix	0.998	probably damaging	0.02	deleterious
5730559C18Rik	NP_083148	D83G	59681	incidental		INAVA	NA	Mutagenetix	0.057	probably benign	0.07	tolerated_low_confidence
5730559C18Rik	NP_083148	N670K	321807	incidental		INAVA	NA	Mutagenetix	0.001	probably benign
6030458C11Rik	NP_001344690	H270R	536394	incidental		C5orf22	NA	Mutagenetix	0.981	probably damaging	0	deleterious
6030458C11Rik	NP_084274	H40Q	462588	incidental		C5orf22	NA	Mutagenetix	0.999	probably damaging
6030458C11Rik	NP_001344690	D168G	210590	incidental		C5orf22	NA	Mutagenetix	1	probably damaging	0	deleterious
6030468B19Rik	NP_084240	T250A	488500	incidental		C17orf99	NA	Mutagenetix	0.979	probably damaging	0.01	deleterious
6030468B19Rik	NP_084240	D196E	555075	incidental		C17orf99	NA	Mutagenetix	0.011	probably benign
6030468B19Rik	NP_084240	I85F	41868	incidental		C17orf99	NA	Mutagenetix	0.001	probably benign	0.07	tolerated
6030468B19Rik	NP_084240	C230*	380106	incidental		C17orf99	NA	Mutagenetix		probably null		-
6030468B19Rik	NP_084240	K69E	275297	incidental		C17orf99	NA	Mutagenetix	0.994	probably damaging	0	deleterious
6030468B19Rik	NP_084240	Y56C	388473	incidental		C17orf99	NA	Mutagenetix	0.846	possibly damaging	0.08	tolerated
6030468B19Rik	NP_084240	T229A	321960	incidental		C17orf99	NA	Mutagenetix	0.012	probably benign	0.37	tolerated
6030468B19Rik	NP_084240	M1R	543921	incidental		C17orf99	NA	Mutagenetix		probably null	0	deleterious_low_confidence
6030468B19Rik	NP_084240	S87A	314558	incidental		C17orf99	NA	Mutagenetix	0.997	probably damaging	0.01	deleterious
6030468B19Rik	NP_084240	T185A	368171	incidental		C17orf99	NA	Mutagenetix	0.141	probably benign	0.46	tolerated
6030468B19Rik	NP_084240	S201I	452455	incidental		C17orf99	NA	Mutagenetix	0.975	probably damaging	0.37	tolerated
6430548M08Rik	NP_001157234	S161T	102037	incidental		KIAA0513	NA	Mutagenetix	0.998	probably damaging	0.22	tolerated
6430548M08Rik	NP_001157232	E330G	239258	incidental		KIAA0513	NA	Mutagenetix	0.733	possibly damaging	0.07	tolerated
6430548M08Rik	NP_001157233	N343D	343924	incidental		KIAA0513	NA	Mutagenetix	1	probably damaging	0.01	deleterious
6430548M08Rik	NP_001157234	H190L	22039	incidental		KIAA0513	NA	Mutagenetix	0.872	possibly damaging	0	deleterious
6430548M08Rik	NP_001157234	K269R	220640	incidental		KIAA0513	NA	Mutagenetix	0.002	probably benign	0.13	tolerated
6430548M08Rik	NP_001157234	T30M	524445	incidental		KIAA0513	NA	Mutagenetix	0.6	possibly damaging	0.11	tolerated
6430571L13Rik	NP_780695	R50S	32886	incidental		C3orf18	NA	Mutagenetix	0.991	probably damaging
6430571L13Rik	NP_780695	T44S	273708	incidental		C3orf18	NA	Mutagenetix	0.999	probably damaging	0.21	tolerated
6430571L13Rik	NP_780695	D53E	57510	incidental		C3orf18	NA	Mutagenetix	0.733	possibly damaging
6430573F11Rik	NP_001371028	I227T	401440	incidental		TRMT9B	NA	Mutagenetix	0.066	probably benign
6430573F11Rik	NP_001371028	M269L	434389	incidental		TRMT9B	NA	Mutagenetix		probably benign
6430573F11Rik	NP_001371028	C85R	235156	incidental		TRMT9B	NA	Mutagenetix	1	probably damaging
6430573F11Rik	NP_001371028	T323K	321308	incidental		TRMT9B	NA	Mutagenetix	0.052	probably benign
6430573F11Rik	NP_001371028	V266A	438284	incidental		TRMT9B	NA	Mutagenetix	0.004	probably benign
6430573F11Rik	NP_001371028	K30*	447275	incidental		TRMT9B	NA	Mutagenetix		probably null
6430573F11Rik	NP_001371028	I51F	328657	incidental		TRMT9B	NA	Mutagenetix	1	probably damaging
6430573F11Rik	NP_001371028	C437S	239990	incidental		TRMT9B	NA	Mutagenetix	1	probably damaging
6430573F11Rik	NP_001371028	T352A	437700	incidental		TRMT9B	NA	Mutagenetix	0.002	probably benign
6430573F11Rik	NP_001371028	C70Y	330732	incidental		TRMT9B	NA	Mutagenetix	1	probably damaging
6430573F11Rik	NP_001371028	K229R	400924	incidental		TRMT9B	NA	Mutagenetix	0.016	probably benign
6820408C15Rik	NP_808324	R8S	504124	incidental		C20orf96	NA	Mutagenetix	0.004	probably benign
6820408C15Rik	NP_808324	E323G	263692	incidental		C20orf96	NA	Mutagenetix	1	probably damaging	0	deleterious
6820408C15Rik	NP_808324	I221K	382126	incidental		C20orf96	NA	Mutagenetix	0.902	possibly damaging	0.07	tolerated
6820408C15Rik	NP_808324	K48R	249184	incidental		C20orf96	NA	Mutagenetix	1	probably damaging	0	deleterious
6820408C15Rik	NP_808324	V215A	470842	incidental		C20orf96	NA	Mutagenetix	1	probably damaging	0	deleterious
6820408C15Rik	NP_808324	T32I	321153	incidental		C20orf96	NA	Mutagenetix	0.455	possibly damaging	0.09	tolerated
6820408C15Rik	NP_808324	Y210H	173588	incidental		C20orf96	NA	Mutagenetix	1	probably damaging	0	deleterious
6820408C15Rik	NP_808324	N251S	537263	incidental		C20orf96	NA	Mutagenetix	0.293	probably benign	0.22	tolerated
6820408C15Rik	NP_808324	V215D	525833	incidental		C20orf96	NA	Mutagenetix	1	probably damaging	0	deleterious
6820408C15Rik	NP_808324	H81L	174856	incidental		C20orf96	NA	Mutagenetix	0.98	probably damaging	0.05	deleterious
6820408C15Rik	NP_808324	R283S	41730	incidental		C20orf96	NA	Mutagenetix	0.01	probably benign
6820408C15Rik	NP_808324	V342D	381630	incidental		C20orf96	NA	Mutagenetix	1	probably damaging	0	deleterious
6820408C15Rik	NP_808324	P211A	401421	incidental		C20orf96	NA	Mutagenetix	0.998	probably damaging	0.02	deleterious
6820408C15Rik	NP_808324	S180N	500043	incidental		C20orf96	NA	Mutagenetix	0.129	probably benign
6820408C15Rik	NP_808324	R21S	515180	incidental		C20orf96	NA	Mutagenetix	0.015	probably benign
6820408C15Rik	NP_808324	L214F	429840	incidental		C20orf96	NA	Mutagenetix	0.999	probably damaging
8030462N17Rik	NP_848785	Q42L	352968	incidental		C18orf25	NA	Mutagenetix	0.327	probably benign	0.01	deleterious_low_confidence
8030462N17Rik	NP_848785	D65G	507304	incidental		C18orf25	NA	Mutagenetix	1	probably damaging	0	deleterious_low_confidence
8030462N17Rik	NP_848785	S220P	490278	incidental		C18orf25	NA	Mutagenetix	1	probably damaging	0.01	deleterious
8030462N17Rik	NP_848785	T285A	523572	incidental		C18orf25	NA	Mutagenetix	0.001	probably benign	0.38	tolerated
8030462N17Rik	NP_848785	V385F	562668	incidental		C18orf25	NA	Mutagenetix	0.98	probably damaging	0	deleterious
8030462N17Rik	NP_848785	S218I	38259	incidental		C18orf25	NA	Mutagenetix	1	probably damaging	0.04	deleterious
8030462N17Rik	NP_848785	D48G	233087	incidental		C18orf25	NA	Mutagenetix	0.837	possibly damaging	0.05	deleterious_low_confidence
9030624J02Rik	NP_082091	I351F	98648	incidental		VPS35L	NA	Mutagenetix	0.968	probably damaging	0	deleterious
9030624J02Rik	NP_082091	R352S	220869	incidental		VPS35L	NA	Mutagenetix	1	probably damaging
9030624J02Rik	NP_082091	I426T	383788	incidental		VPS35L	NA	Mutagenetix	0.844	possibly damaging	0	deleterious
9130008F23Rik	NP_082110	T156A	207053	incidental		C6orf141	NA	Mutagenetix	0.444	probably benign	0.27	tolerated
9130008F23Rik	NP_082110	E78G	160356	incidental		C6orf141	NA	Mutagenetix	0.984	probably damaging	0	deleterious
9130008F23Rik	NP_082110	R79G	209866	incidental		C6orf141	NA	Mutagenetix	1	probably damaging	0	deleterious
9130008F23Rik	NP_082110	T101A	41340	incidental		C6orf141	NA	Mutagenetix	0.001	probably benign	1	tolerated
9130008F23Rik	NP_082110	Q126K	385057	incidental		C6orf141	NA	Mutagenetix	0.184	probably benign	0.89	tolerated
9130008F23Rik	NP_082110	K109N	249045	incidental		C6orf141	NA	Mutagenetix		probably benign
9130011E15Rik	NP_938038	M508K	567284	incidental		ARMH3	NA	Mutagenetix	0.355	probably benign	0.01	deleterious
9130011E15Rik	NP_938038	R661W	405719	incidental		ARMH3	NA	Mutagenetix	1	probably damaging	0	deleterious
9130011E15Rik	NP_938038	T335A	385774	incidental		ARMH3	NA	Mutagenetix		probably benign	0.63	tolerated
9130011E15Rik	NP_938038	S233P	354093	incidental		ARMH3	NA	Mutagenetix	1	probably damaging	0	deleterious
9130011E15Rik	NP_938038	M558K	19445	incidental		ARMH3	NA	Mutagenetix	0.997	probably damaging	0.02	deleterious
9130011E15Rik	NP_938038	N592K	253074	incidental		ARMH3	NA	Mutagenetix	1	probably damaging
9130011E15Rik	NP_938038	L300Q	323581	incidental		ARMH3	NA	Mutagenetix	1	probably damaging	0	deleterious
9130011E15Rik	NP_938038	Y228H	537179	incidental		ARMH3	NA	Mutagenetix	1	probably damaging	0	deleterious
9130011E15Rik	NP_938038	R12Q	316315	incidental		ARMH3	NA	Mutagenetix	1	probably damaging	0.01	deleterious
9130011E15Rik	NP_938038	V569A	501541	incidental		ARMH3	NA	Mutagenetix	0.083	probably benign
9130011E15Rik	NP_938038	I195T	546577	incidental		ARMH3	NA	Mutagenetix	0.978	probably damaging	0.12	tolerated
9130011E15Rik	NP_938038	S42R	207499	incidental		ARMH3	NA	Mutagenetix	0.17	probably benign
9130011E15Rik	NP_938038	V472D	515242	incidental		ARMH3	NA	Mutagenetix	0.464	possibly damaging	0	deleterious
9130011E15Rik	NP_938038	Y643N	481630	incidental		ARMH3	NA	Mutagenetix	0.995	probably damaging	0.01	deleterious
9130011E15Rik	NP_938038	V660A	533924	incidental		ARMH3	NA	Mutagenetix	0.046	probably benign	0.02	deleterious
9130011E15Rik	NP_938038	E618G	503987	incidental		ARMH3	NA	Mutagenetix	0.786	possibly damaging	0.06	tolerated
9130011E15Rik	NP_938038	I188K	227282	incidental		ARMH3	NA	Mutagenetix	0.994	probably damaging	0	deleterious
9130011E15Rik	NP_938038	E684G	459752	incidental		ARMH3	NA	Mutagenetix	0.997	probably damaging	0.01	deleterious
9130011E15Rik	NP_938038	I593T	386779	incidental		ARMH3	NA	Mutagenetix	0.95	possibly damaging	0	deleterious
9130011E15Rik	NP_938038	F655Y	382541	incidental		ARMH3	NA	Mutagenetix	1	probably damaging	0.07	tolerated
9130011E15Rik	NP_938038	E92G	527226	incidental		ARMH3	NA	Mutagenetix	0.065	probably benign	0.11	tolerated
9130011E15Rik	NP_938038	P543Q	227101	incidental		ARMH3	NA	Mutagenetix	0.999	probably damaging	0.01	deleterious
9130401M01Rik	NP_083694	S275T	25635	incidental		C8orf76	NA	Mutagenetix	0.904	possibly damaging	0	deleterious
9130401M01Rik	NP_083694	I353T	96793	incidental		C8orf76	NA	Mutagenetix	0.472	possibly damaging	0.02	deleterious
9130401M01Rik	NP_083694	F276I	34219	incidental		C8orf76	NA	Mutagenetix	0.958	probably damaging	0	deleterious
9230110C19Rik	NP_950182	S91A	199639	incidental		CFAP300	NA	Mutagenetix	0.006	probably benign	0.46	tolerated
9230110C19Rik	NP_950182	N118I	20154	incidental		CFAP300	NA	Mutagenetix	0.397	probably benign	0	deleterious
9230110C19Rik	NP_950182	S243T	376018	incidental		CFAP300	NA	Mutagenetix	0.937	possibly damaging	0.01	deleterious
9230110C19Rik	NP_950182	N255T	161732	incidental		CFAP300	NA	Mutagenetix	0.032	probably benign	1	tolerated
9330159F19Rik	NP_001156009	K393E	308110	incidental		KIAA0408	NA	Mutagenetix	0.921	possibly damaging	0.03	deleterious
9330159F19Rik	NP_001156009	D541V	441226	incidental		KIAA0408	NA	Mutagenetix	0.994	probably damaging	0	deleterious
9330159F19Rik	NP_001156009	N471D	248208	incidental		KIAA0408	NA	Mutagenetix	0.004	probably benign	1	tolerated
9330159F19Rik	NP_001156009	Y248*	263885	incidental		KIAA0408	NA	Mutagenetix		probably null
9330159F19Rik	NP_001156009	C100S	252972	incidental		KIAA0408	NA	Mutagenetix	0.962	probably damaging
9330159F19Rik	NP_001156009	D349E	537859	incidental		KIAA0408	NA	Mutagenetix	0.436	probably benign
9330159F19Rik	NP_001156009	D420V	323837	incidental		KIAA0408	NA	Mutagenetix	0.996	probably damaging	0.01	deleterious
9330159F19Rik	NP_001156009	M53K	448664	incidental		KIAA0408	NA	Mutagenetix	0.931	possibly damaging	0	deleterious
9330159F19Rik	NP_001156009	M53L	195206	incidental		KIAA0408	NA	Mutagenetix	0.511	possibly damaging
9330159F19Rik	NP_001156009	D397E	331174	incidental		KIAA0408	NA	Mutagenetix		probably benign
9330159F19Rik	NP_001156009	H199L	194786	incidental		KIAA0408	NA	Mutagenetix	0.921	possibly damaging	0	deleterious
9330159F19Rik	NP_001156009	L283P	549845	incidental		KIAA0408	NA	Mutagenetix	0.964	probably damaging	0	deleterious
9330159F19Rik	NP_001156009	L186F	34746	incidental		KIAA0408	NA	Mutagenetix	0.996	probably damaging
9330159F19Rik	NP_001156009	N361K	499885	incidental		KIAA0408	NA	Mutagenetix	0.996	probably damaging
9330159F19Rik	NP_001156009	L60P	500033	incidental		KIAA0408	NA	Mutagenetix	0.998	probably damaging	0	deleterious
9330159F19Rik	NP_001156009	S548Y	438664	incidental		KIAA0408	NA	Mutagenetix	0.948	possibly damaging	0	deleterious
9330182L06Rik	NP_001346813	G659*	38822	incidental		ELAPOR2	NA	Mutagenetix		probably null		-
9330182L06Rik	NP_001346813	K996N	445037	incidental		ELAPOR2	NA	Mutagenetix	0.976	probably damaging
9330182L06Rik	NP_001346813	R724G	32118	incidental		ELAPOR2	NA	Mutagenetix	0.001	probably benign	0.03	deleterious
9330182L06Rik	NP_001346813	R579*	190304	incidental		ELAPOR2	NA	Mutagenetix		probably null		-
9330182L06Rik	NP_001346813	W949C	402205	incidental		ELAPOR2	NA	Mutagenetix	1	probably damaging
9330182L06Rik	NP_001346813	E629A	311340	incidental		ELAPOR2	NA	Mutagenetix	0.047	probably benign	0.57	tolerated
9330182L06Rik	NP_001346813	T1008K	226511	incidental		ELAPOR2	NA	Mutagenetix	0.813	possibly damaging	0.02	deleterious
9330182L06Rik	NP_001346813	S702C	67287	incidental		ELAPOR2	NA	Mutagenetix	1	probably damaging	0.01	deleterious
9330182L06Rik	NP_766294	N1027Y	429925	incidental		ELAPOR2	NA	Mutagenetix	0.999	probably damaging	0	deleterious_low_confidence
9330182L06Rik	NP_001346813	Y686C	452012	incidental		ELAPOR2	NA	Mutagenetix	0.999	probably damaging	0	deleterious
9330182L06Rik	NP_766294	C729*	551835	incidental		ELAPOR2	NA	Mutagenetix		probably null		-
9330182L06Rik	NP_766294	Y127C	549410	incidental		ELAPOR2	NA	Mutagenetix	1	probably damaging	0	deleterious
9330182L06Rik	NP_001346813	C636S	388531	incidental		ELAPOR2	NA	Mutagenetix	1	probably damaging
9430015G10Rik	NP_663532	L112H	444246	incidental		C1orf159	NA	Mutagenetix	1	probably damaging	0	deleterious
9530077C05Rik	NP_081015	F453L	432973	incidental		KIAA0895	NA	Mutagenetix	0.013	probably benign
9530077C05Rik	NP_081015	T49S	404437	incidental		KIAA0895	NA	Mutagenetix	0.278	probably benign
9530077C05Rik	NP_081015	W13*	479602	incidental		KIAA0895	NA	Mutagenetix		probably null
9530077C05Rik	NP_081015	V291A	249701	incidental		KIAA0895	NA	Mutagenetix	0.99	probably damaging	0.05	deleterious
9530077C05Rik	NP_081015	T135A	441491	incidental		KIAA0895	NA	Mutagenetix	0.001	probably benign	0.27	tolerated_low_confidence
9930012K11Rik	NP_001106206	V28L	535468	incidental		C8orf58	NA	Mutagenetix	0.744	possibly damaging
9930012K11Rik	NP_001106206	S181P	403147	incidental		C8orf58	NA	Mutagenetix	0.002	probably benign	1	tolerated
9930012K11Rik	NP_001106206	E175G	254724	incidental		C8orf58	NA	Mutagenetix	0.165	probably benign	0.43	tolerated
9930012K11Rik	NP_001004155	I287N	568084	incidental		C8orf58	NA	Mutagenetix		probably benign	0.12	tolerated
9930012K11Rik	NP_001106206	V243I	371247	incidental		C8orf58	NA	Mutagenetix	0.122	probably benign	0.1	tolerated
9930012K11Rik	NP_001106206	S236L	333789	incidental		C8orf58	NA	Mutagenetix	0.221	probably benign	0.19	tolerated
9930012K11Rik	NP_001106206	F130L	201391	incidental		C8orf58	NA	Mutagenetix	0.002	probably benign
9930012K11Rik	NP_001106206	H299L	372189	incidental		C8orf58	NA	Mutagenetix	1	probably damaging	0.06	tolerated
9930012K11Rik	NP_001004155	E156G	566047	incidental		C8orf58	NA	Mutagenetix	0.775	possibly damaging	0.37	tolerated
9930021J03Rik	XP_006527132	T1871A	552493	incidental		KIAA2026	NA	Mutagenetix	0.528	possibly damaging	1	tolerated
9930021J03Rik	XP_006527132	T688K	324498	incidental		KIAA2026	NA	Mutagenetix	0.001	probably benign	0.65	tolerated
9930021J03Rik	XP_006527132	F1710C	436484	incidental		KIAA2026	NA	Mutagenetix	0.906	possibly damaging	0.02	deleterious
9930021J03Rik	XP_006527132	S1115T	319427	incidental		KIAA2026	NA	Mutagenetix	0.177	probably benign	0.28	tolerated
9930021J03Rik	XP_006527132	P1860S	520232	incidental		KIAA2026	NA	Mutagenetix	0.93	possibly damaging	0.19	tolerated
9930021J03Rik	XP_006527132	S601P	441250	incidental		KIAA2026	NA	Mutagenetix	0.734	possibly damaging	0.03	deleterious
9930021J03Rik	XP_006527132	E849D	548156	incidental		KIAA2026	NA	Mutagenetix	0.326	probably benign
9930021J03Rik	XP_006527132	I1578K	390877	incidental		KIAA2026	NA	Mutagenetix		probably benign	0.02	deleterious
9930021J03Rik	XP_006527132	S1618T	505213	incidental		KIAA2026	NA	Mutagenetix	0.177	probably benign	0.61	tolerated
9930021J03Rik	XP_006527132	T978S	193338	incidental		KIAA2026	NA	Mutagenetix	0.528	possibly damaging	1	tolerated
9930021J03Rik	XP_006527132	N1122D	524311	incidental		KIAA2026	NA	Mutagenetix	0.528	possibly damaging	0.08	tolerated
9930021J03Rik	XP_006527132	M1755V	234580	incidental		KIAA2026	NA	Mutagenetix	0.008	probably benign	1	tolerated
9930021J03Rik	XP_006527132	H741Q	526860	incidental		KIAA2026	NA	Mutagenetix	0.533	possibly damaging
9930021J03Rik	XP_006527132	P916L	165742	incidental		KIAA2026	NA	Mutagenetix	0.93	possibly damaging	0.33	tolerated
9930021J03Rik	XP_006527132	P254Q	432998	incidental		KIAA2026	NA	Mutagenetix	0.979	probably damaging	0.01	deleterious
9930021J03Rik	XP_006527132	H665Y	369105	incidental		KIAA2026	NA	Mutagenetix	0.332	probably benign	0	deleterious
9930021J03Rik	XP_006527132	A109S	395326	incidental		KIAA2026	NA	Mutagenetix	0.964	probably damaging	0.34	tolerated
9930021J03Rik	XP_006527132	C230G	204273	incidental		KIAA2026	NA	Mutagenetix	0.533	possibly damaging	0.39	tolerated
9930021J03Rik	XP_006527132	L995S	543881	incidental		KIAA2026	NA	Mutagenetix	0.861	possibly damaging	0	deleterious
9930021J03Rik	XP_006527132	I1664T	353912	incidental		KIAA2026	NA	Mutagenetix	0.332	probably benign	0.03	deleterious
a	NP_056585	R72G	232892	incidental		ASIP	obesity, type 2 diabetes mellitus	Mutagenetix		probably benign	0.23	tolerated
a	NP_056585	V126A	516766	incidental		ASIP	obesity, type 2 diabetes mellitus	Mutagenetix	0.002	probably benign	0.04	deleterious
a	NP_056585	D46V	61385	incidental		ASIP	obesity, type 2 diabetes mellitus	Mutagenetix	1	probably damaging	0	deleterious
a	NP_056585	F117S	16275412	phenotypic	Agouti acts in the hair follicles, primarily affecting the relative amount and distribution of yellow pigment (phaeomelanin) and black pigment (eumelanin) in hairs of the coat. Some alleles show lethal effects or are associated with obesity.	ASIP	obesity, type 2 diabetes mellitus	APF	0.95	Probably damaging		deleterious
a	NP_056585	R37Q	324323	incidental		ASIP	obesity, type 2 diabetes mellitus	Mutagenetix	0.196	probably benign	0.13	tolerated
a	NP_056585	V53E	561042	incidental		ASIP	obesity, type 2 diabetes mellitus	Mutagenetix	0.996	probably damaging	0	deleterious
A130010J15Rik	NP_001153831	V147E	533685	incidental		C1orf74	NA	Mutagenetix	0.619	possibly damaging	1	tolerated
A130010J15Rik	NP_001153831	I169V	231958	incidental		C1orf74	NA	Mutagenetix	0.076	probably benign	0.75	tolerated
A1bg	NP_001074536	P128L	540462	incidental		A1BG	NA	Mutagenetix	0.975	probably damaging	0.15	tolerated
A1bg	NP_001074536	I86F	435236	incidental		A1BG	NA	Mutagenetix	0.978	probably damaging	0	deleterious
A1bg	NP_001074536	V365E	438435	incidental		A1BG	NA	Mutagenetix	0.092	probably benign	0.28	tolerated
A1bg	NP_001074536	H297R	428642	incidental		A1BG	NA	Mutagenetix	0.02	probably benign	0.75	tolerated
A1bg	NP_001074536	Y217*	501607	incidental		A1BG	NA	Mutagenetix		probably null
A1bg	NP_001074536	D176G	373185	incidental		A1BG	NA	Mutagenetix	0.001	probably benign	0.12	tolerated
A1bg	NP_001074536	L284M	319271	incidental		A1BG	NA	Mutagenetix	0.909	possibly damaging	0.14	tolerated
A1bg	NP_001074536	I106T	502749	incidental		A1BG	NA	Mutagenetix	0.001	probably benign	0.24	tolerated_low_confidence
A1bg	NP_001074536	L8Q	438590	incidental		A1BG	NA	Mutagenetix	0.998	probably damaging	0	deleterious
A1bg	NP_001074536	W314R	462345	incidental		A1BG	NA	Mutagenetix	0.224	probably benign
A1bg	NP_001074536	E241G	478965	incidental		A1BG	NA	Mutagenetix	0.838	possibly damaging	0.36	tolerated
A1cf	NP_001352007	Q448*	440399	incidental		A1CF	gout	Mutagenetix		probably null		-
A1cf	NP_001074543	E430G	174315	incidental		A1CF	gout	Mutagenetix	0.981	probably damaging	0.02	deleterious
A1cf	NP_001074543	I499M	8425806	phenotypic	Embryos homozygous for a targeted deletion of this gene are detectable only until the blastocyst stage (E3.5) and isolated mutant blastocysts fail to proliferate in vitro.	A1CF	gout	APF	0.01	Benign	0.3	tolerated
A1cf	NP_001352007	T513S	328863	incidental		A1CF	gout	Mutagenetix		probably benign	0.81	tolerated
A1cf	NP_001074543	M283K	16092938	phenotypic	Embryos homozygous for a targeted deletion of this gene are detectable only until the blastocyst stage (E3.5) and isolated mutant blastocysts fail to proliferate in vitro.	A1CF	gout	APF	0.59	Possibly damaging		deleterious
A1cf	NP_001074543	Y268C	561114	incidental		A1CF	gout	Mutagenetix	0.232	probably benign	0.02	deleterious
A230050P20Rik	NP_783618	H160L	81969	incidental		SHFL	NA	Mutagenetix	0.808	possibly damaging	0.04	deleterious
A230050P20Rik	NP_783618	M1L	446666	incidental		SHFL	NA	Mutagenetix	0.024	probably benign
A230050P20Rik	NP_783618	I186F	250667	incidental		SHFL	NA	Mutagenetix	0.931	possibly damaging	0	deleterious
A2m	NP_783327	V256A	240389	incidental		A2M	hepatocellular carcinoma, Alzheimer's disease, osteonecrosis, toxic shock syndrome, multiple sclerosis, obstructive lung disease, trypanosomiasis, membranous glomerulonephritis, heart disease, peritonitis, hepatocellular adenoma, hemolytic anemia, COVID-19, cerebral infarction, nephrotic syndrome, background diabetic retinopathy, Alzheimer's disease 1, Parkinson's disease	Mutagenetix	0.211	probably benign	0.11	tolerated
A2m	NP_783327	F501Y	309301	incidental		A2M	hepatocellular carcinoma, Alzheimer's disease, osteonecrosis, toxic shock syndrome, multiple sclerosis, obstructive lung disease, trypanosomiasis, membranous glomerulonephritis, heart disease, peritonitis, hepatocellular adenoma, hemolytic anemia, COVID-19, cerebral infarction, nephrotic syndrome, background diabetic retinopathy, Alzheimer's disease 1, Parkinson's disease	Mutagenetix	1	probably damaging	0.01	deleterious
A2m	NP_783327	I213V	545123	incidental		A2M	hepatocellular carcinoma, Alzheimer's disease, osteonecrosis, toxic shock syndrome, multiple sclerosis, obstructive lung disease, trypanosomiasis, membranous glomerulonephritis, heart disease, peritonitis, hepatocellular adenoma, hemolytic anemia, COVID-19, cerebral infarction, nephrotic syndrome, background diabetic retinopathy, Alzheimer's disease 1, Parkinson's disease	Mutagenetix	0.001	probably null	1	tolerated
A2m	NP_783327	T757K	225409	incidental		A2M	hepatocellular carcinoma, Alzheimer's disease, osteonecrosis, toxic shock syndrome, multiple sclerosis, obstructive lung disease, trypanosomiasis, membranous glomerulonephritis, heart disease, peritonitis, hepatocellular adenoma, hemolytic anemia, COVID-19, cerebral infarction, nephrotic syndrome, background diabetic retinopathy, Alzheimer's disease 1, Parkinson's disease	Mutagenetix	0.325	probably benign	0.23	tolerated
A2m	NP_783327	M717K	391855	incidental		A2M	hepatocellular carcinoma, Alzheimer's disease, osteonecrosis, toxic shock syndrome, multiple sclerosis, obstructive lung disease, trypanosomiasis, membranous glomerulonephritis, heart disease, peritonitis, hepatocellular adenoma, hemolytic anemia, COVID-19, cerebral infarction, nephrotic syndrome, background diabetic retinopathy, Alzheimer's disease 1, Parkinson's disease	Mutagenetix	0.042	probably benign	0.32	tolerated
A2m	NP_783327	P1189L	230867	incidental		A2M	hepatocellular carcinoma, Alzheimer's disease, osteonecrosis, toxic shock syndrome, multiple sclerosis, obstructive lung disease, trypanosomiasis, membranous glomerulonephritis, heart disease, peritonitis, hepatocellular adenoma, hemolytic anemia, COVID-19, cerebral infarction, nephrotic syndrome, background diabetic retinopathy, Alzheimer's disease 1, Parkinson's disease	Mutagenetix	0.035	probably benign	0.19	tolerated
A2m	NP_783327	S1423P	553123	incidental		A2M	hepatocellular carcinoma, Alzheimer's disease, osteonecrosis, toxic shock syndrome, multiple sclerosis, obstructive lung disease, trypanosomiasis, membranous glomerulonephritis, heart disease, peritonitis, hepatocellular adenoma, hemolytic anemia, COVID-19, cerebral infarction, nephrotic syndrome, background diabetic retinopathy, Alzheimer's disease 1, Parkinson's disease	Mutagenetix	0.854	possibly damaging	0.01	deleterious
A2m	NP_783327	Q185L	353203	incidental		A2M	hepatocellular carcinoma, Alzheimer's disease, osteonecrosis, toxic shock syndrome, multiple sclerosis, obstructive lung disease, trypanosomiasis, membranous glomerulonephritis, heart disease, peritonitis, hepatocellular adenoma, hemolytic anemia, COVID-19, cerebral infarction, nephrotic syndrome, background diabetic retinopathy, Alzheimer's disease 1, Parkinson's disease	Mutagenetix	0.029	probably benign	0.19	tolerated
A2m	NP_783327	V372F	425609	incidental		A2M	hepatocellular carcinoma, Alzheimer's disease, osteonecrosis, toxic shock syndrome, multiple sclerosis, obstructive lung disease, trypanosomiasis, membranous glomerulonephritis, heart disease, peritonitis, hepatocellular adenoma, hemolytic anemia, COVID-19, cerebral infarction, nephrotic syndrome, background diabetic retinopathy, Alzheimer's disease 1, Parkinson's disease	Mutagenetix		probably benign	1	tolerated
A2m	NP_783327	T587I	522961	incidental		A2M	hepatocellular carcinoma, Alzheimer's disease, osteonecrosis, toxic shock syndrome, multiple sclerosis, obstructive lung disease, trypanosomiasis, membranous glomerulonephritis, heart disease, peritonitis, hepatocellular adenoma, hemolytic anemia, COVID-19, cerebral infarction, nephrotic syndrome, background diabetic retinopathy, Alzheimer's disease 1, Parkinson's disease	Mutagenetix	0.348	probably benign	0	deleterious
A2m	NP_783327	I390F	371821	incidental		A2M	hepatocellular carcinoma, Alzheimer's disease, osteonecrosis, toxic shock syndrome, multiple sclerosis, obstructive lung disease, trypanosomiasis, membranous glomerulonephritis, heart disease, peritonitis, hepatocellular adenoma, hemolytic anemia, COVID-19, cerebral infarction, nephrotic syndrome, background diabetic retinopathy, Alzheimer's disease 1, Parkinson's disease	Mutagenetix	0.063	probably benign	0.01	deleterious
A2m	NP_783327	M1K	267997	incidental		A2M	hepatocellular carcinoma, Alzheimer's disease, osteonecrosis, toxic shock syndrome, multiple sclerosis, obstructive lung disease, trypanosomiasis, membranous glomerulonephritis, heart disease, peritonitis, hepatocellular adenoma, hemolytic anemia, COVID-19, cerebral infarction, nephrotic syndrome, background diabetic retinopathy, Alzheimer's disease 1, Parkinson's disease	Mutagenetix		probably null	0	deleterious_low_confidence
A2m	NP_783327	F225L	197021	incidental		A2M	hepatocellular carcinoma, Alzheimer's disease, osteonecrosis, toxic shock syndrome, multiple sclerosis, obstructive lung disease, trypanosomiasis, membranous glomerulonephritis, heart disease, peritonitis, hepatocellular adenoma, hemolytic anemia, COVID-19, cerebral infarction, nephrotic syndrome, background diabetic retinopathy, Alzheimer's disease 1, Parkinson's disease	Mutagenetix	1	probably damaging
A2m	NP_783327	S314P	212702	incidental		A2M	hepatocellular carcinoma, Alzheimer's disease, osteonecrosis, toxic shock syndrome, multiple sclerosis, obstructive lung disease, trypanosomiasis, membranous glomerulonephritis, heart disease, peritonitis, hepatocellular adenoma, hemolytic anemia, COVID-19, cerebral infarction, nephrotic syndrome, background diabetic retinopathy, Alzheimer's disease 1, Parkinson's disease	Mutagenetix	0.162	probably benign	0.08	tolerated
A2m	NP_783327	C1321*	231830	incidental		A2M	hepatocellular carcinoma, Alzheimer's disease, osteonecrosis, toxic shock syndrome, multiple sclerosis, obstructive lung disease, trypanosomiasis, membranous glomerulonephritis, heart disease, peritonitis, hepatocellular adenoma, hemolytic anemia, COVID-19, cerebral infarction, nephrotic syndrome, background diabetic retinopathy, Alzheimer's disease 1, Parkinson's disease	Mutagenetix		probably null		-
A2m	NP_783327	D632E	343913	incidental		A2M	hepatocellular carcinoma, Alzheimer's disease, osteonecrosis, toxic shock syndrome, multiple sclerosis, obstructive lung disease, trypanosomiasis, membranous glomerulonephritis, heart disease, peritonitis, hepatocellular adenoma, hemolytic anemia, COVID-19, cerebral infarction, nephrotic syndrome, background diabetic retinopathy, Alzheimer's disease 1, Parkinson's disease	Mutagenetix	0.068	probably benign
A2m	NP_783327	H710Q	17623	incidental		A2M	hepatocellular carcinoma, Alzheimer's disease, osteonecrosis, toxic shock syndrome, multiple sclerosis, obstructive lung disease, trypanosomiasis, membranous glomerulonephritis, heart disease, peritonitis, hepatocellular adenoma, hemolytic anemia, COVID-19, cerebral infarction, nephrotic syndrome, background diabetic retinopathy, Alzheimer's disease 1, Parkinson's disease	Mutagenetix	0.001	probably benign
A2m	NP_783327	L356R	15621	incidental		A2M	hepatocellular carcinoma, Alzheimer's disease, osteonecrosis, toxic shock syndrome, multiple sclerosis, obstructive lung disease, trypanosomiasis, membranous glomerulonephritis, heart disease, peritonitis, hepatocellular adenoma, hemolytic anemia, COVID-19, cerebral infarction, nephrotic syndrome, background diabetic retinopathy, Alzheimer's disease 1, Parkinson's disease	Mutagenetix	0.934	possibly damaging	0	deleterious
A2m	NP_783327	D646G	323626	incidental		A2M	hepatocellular carcinoma, Alzheimer's disease, osteonecrosis, toxic shock syndrome, multiple sclerosis, obstructive lung disease, trypanosomiasis, membranous glomerulonephritis, heart disease, peritonitis, hepatocellular adenoma, hemolytic anemia, COVID-19, cerebral infarction, nephrotic syndrome, background diabetic retinopathy, Alzheimer's disease 1, Parkinson's disease	Mutagenetix	0.014	probably benign	0.15	tolerated
A2m	NP_783327	T1408M	437432	incidental		A2M	hepatocellular carcinoma, Alzheimer's disease, osteonecrosis, toxic shock syndrome, multiple sclerosis, obstructive lung disease, trypanosomiasis, membranous glomerulonephritis, heart disease, peritonitis, hepatocellular adenoma, hemolytic anemia, COVID-19, cerebral infarction, nephrotic syndrome, background diabetic retinopathy, Alzheimer's disease 1, Parkinson's disease	Mutagenetix	1	probably damaging	0	deleterious
A2m	NP_783327	I385V	505237	incidental		A2M	hepatocellular carcinoma, Alzheimer's disease, osteonecrosis, toxic shock syndrome, multiple sclerosis, obstructive lung disease, trypanosomiasis, membranous glomerulonephritis, heart disease, peritonitis, hepatocellular adenoma, hemolytic anemia, COVID-19, cerebral infarction, nephrotic syndrome, background diabetic retinopathy, Alzheimer's disease 1, Parkinson's disease	Mutagenetix	0.088	probably benign	0.15	tolerated
A2m	NP_783327	W1069R	225739	incidental		A2M	hepatocellular carcinoma, Alzheimer's disease, osteonecrosis, toxic shock syndrome, multiple sclerosis, obstructive lung disease, trypanosomiasis, membranous glomerulonephritis, heart disease, peritonitis, hepatocellular adenoma, hemolytic anemia, COVID-19, cerebral infarction, nephrotic syndrome, background diabetic retinopathy, Alzheimer's disease 1, Parkinson's disease	Mutagenetix	1	probably damaging
A2m	NP_783327	Y1452C	472320	incidental		A2M	hepatocellular carcinoma, Alzheimer's disease, osteonecrosis, toxic shock syndrome, multiple sclerosis, obstructive lung disease, trypanosomiasis, membranous glomerulonephritis, heart disease, peritonitis, hepatocellular adenoma, hemolytic anemia, COVID-19, cerebral infarction, nephrotic syndrome, background diabetic retinopathy, Alzheimer's disease 1, Parkinson's disease	Mutagenetix	1	probably damaging	0	deleterious
A2m	NP_783327	V940E	461254	incidental		A2M	hepatocellular carcinoma, Alzheimer's disease, osteonecrosis, toxic shock syndrome, multiple sclerosis, obstructive lung disease, trypanosomiasis, membranous glomerulonephritis, heart disease, peritonitis, hepatocellular adenoma, hemolytic anemia, COVID-19, cerebral infarction, nephrotic syndrome, background diabetic retinopathy, Alzheimer's disease 1, Parkinson's disease	Mutagenetix	1	probably damaging	0	deleterious
A2m	NP_783327	D83G	423138	incidental		A2M	hepatocellular carcinoma, Alzheimer's disease, osteonecrosis, toxic shock syndrome, multiple sclerosis, obstructive lung disease, trypanosomiasis, membranous glomerulonephritis, heart disease, peritonitis, hepatocellular adenoma, hemolytic anemia, COVID-19, cerebral infarction, nephrotic syndrome, background diabetic retinopathy, Alzheimer's disease 1, Parkinson's disease	Mutagenetix	0.107	probably benign	0.04	deleterious
A2m	NP_783327	V436A	557981	incidental		A2M	hepatocellular carcinoma, Alzheimer's disease, osteonecrosis, toxic shock syndrome, multiple sclerosis, obstructive lung disease, trypanosomiasis, membranous glomerulonephritis, heart disease, peritonitis, hepatocellular adenoma, hemolytic anemia, COVID-19, cerebral infarction, nephrotic syndrome, background diabetic retinopathy, Alzheimer's disease 1, Parkinson's disease	Mutagenetix		probably benign	0.49	tolerated
A2m	NP_783327	L127R	267236	incidental		A2M	hepatocellular carcinoma, Alzheimer's disease, osteonecrosis, toxic shock syndrome, multiple sclerosis, obstructive lung disease, trypanosomiasis, membranous glomerulonephritis, heart disease, peritonitis, hepatocellular adenoma, hemolytic anemia, COVID-19, cerebral infarction, nephrotic syndrome, background diabetic retinopathy, Alzheimer's disease 1, Parkinson's disease	Mutagenetix	0.03	probably null	0.04	deleterious
A2m	NP_783327	L548P	215664	incidental		A2M	hepatocellular carcinoma, Alzheimer's disease, osteonecrosis, toxic shock syndrome, multiple sclerosis, obstructive lung disease, trypanosomiasis, membranous glomerulonephritis, heart disease, peritonitis, hepatocellular adenoma, hemolytic anemia, COVID-19, cerebral infarction, nephrotic syndrome, background diabetic retinopathy, Alzheimer's disease 1, Parkinson's disease	Mutagenetix	0.975	probably damaging	0	deleterious
A2m	NP_783327	N976D	460917	incidental		A2M	hepatocellular carcinoma, Alzheimer's disease, osteonecrosis, toxic shock syndrome, multiple sclerosis, obstructive lung disease, trypanosomiasis, membranous glomerulonephritis, heart disease, peritonitis, hepatocellular adenoma, hemolytic anemia, COVID-19, cerebral infarction, nephrotic syndrome, background diabetic retinopathy, Alzheimer's disease 1, Parkinson's disease	Mutagenetix	1	probably damaging	0	deleterious
A2m	NP_783327	S31P	214945	incidental		A2M	hepatocellular carcinoma, Alzheimer's disease, osteonecrosis, toxic shock syndrome, multiple sclerosis, obstructive lung disease, trypanosomiasis, membranous glomerulonephritis, heart disease, peritonitis, hepatocellular adenoma, hemolytic anemia, COVID-19, cerebral infarction, nephrotic syndrome, background diabetic retinopathy, Alzheimer's disease 1, Parkinson's disease	Mutagenetix	0.998	probably damaging	0.01	deleterious
A2m	NP_783327	V1278A	402027	incidental		A2M	hepatocellular carcinoma, Alzheimer's disease, osteonecrosis, toxic shock syndrome, multiple sclerosis, obstructive lung disease, trypanosomiasis, membranous glomerulonephritis, heart disease, peritonitis, hepatocellular adenoma, hemolytic anemia, COVID-19, cerebral infarction, nephrotic syndrome, background diabetic retinopathy, Alzheimer's disease 1, Parkinson's disease	Mutagenetix	1	probably damaging	0.02	deleterious
A2m	NP_783327	H579L	508598	incidental		A2M	hepatocellular carcinoma, Alzheimer's disease, osteonecrosis, toxic shock syndrome, multiple sclerosis, obstructive lung disease, trypanosomiasis, membranous glomerulonephritis, heart disease, peritonitis, hepatocellular adenoma, hemolytic anemia, COVID-19, cerebral infarction, nephrotic syndrome, background diabetic retinopathy, Alzheimer's disease 1, Parkinson's disease	Mutagenetix		probably benign	0.04	deleterious
A2m	NP_783327	F292S	160637	incidental		A2M	hepatocellular carcinoma, Alzheimer's disease, osteonecrosis, toxic shock syndrome, multiple sclerosis, obstructive lung disease, trypanosomiasis, membranous glomerulonephritis, heart disease, peritonitis, hepatocellular adenoma, hemolytic anemia, COVID-19, cerebral infarction, nephrotic syndrome, background diabetic retinopathy, Alzheimer's disease 1, Parkinson's disease	Mutagenetix	0.092	probably benign	0.04	deleterious
A2m	NP_783327	V1181I	322371	incidental		A2M	hepatocellular carcinoma, Alzheimer's disease, osteonecrosis, toxic shock syndrome, multiple sclerosis, obstructive lung disease, trypanosomiasis, membranous glomerulonephritis, heart disease, peritonitis, hepatocellular adenoma, hemolytic anemia, COVID-19, cerebral infarction, nephrotic syndrome, background diabetic retinopathy, Alzheimer's disease 1, Parkinson's disease	Mutagenetix	0.005	probably benign	1	tolerated
A2m	NP_783327	Q78L	534621	incidental		A2M	hepatocellular carcinoma, Alzheimer's disease, osteonecrosis, toxic shock syndrome, multiple sclerosis, obstructive lung disease, trypanosomiasis, membranous glomerulonephritis, heart disease, peritonitis, hepatocellular adenoma, hemolytic anemia, COVID-19, cerebral infarction, nephrotic syndrome, background diabetic retinopathy, Alzheimer's disease 1, Parkinson's disease	Mutagenetix	0.009	probably benign	0.02	deleterious
A2m	NP_783327	T687I	39314	incidental		A2M	hepatocellular carcinoma, Alzheimer's disease, osteonecrosis, toxic shock syndrome, multiple sclerosis, obstructive lung disease, trypanosomiasis, membranous glomerulonephritis, heart disease, peritonitis, hepatocellular adenoma, hemolytic anemia, COVID-19, cerebral infarction, nephrotic syndrome, background diabetic retinopathy, Alzheimer's disease 1, Parkinson's disease	Mutagenetix	0.999	probably damaging	0	deleterious
A2m	NP_783327	S902P	102114	incidental		A2M	hepatocellular carcinoma, Alzheimer's disease, osteonecrosis, toxic shock syndrome, multiple sclerosis, obstructive lung disease, trypanosomiasis, membranous glomerulonephritis, heart disease, peritonitis, hepatocellular adenoma, hemolytic anemia, COVID-19, cerebral infarction, nephrotic syndrome, background diabetic retinopathy, Alzheimer's disease 1, Parkinson's disease	Mutagenetix	0.001	probably benign	1	tolerated
A2m	NP_783327	Y1216*	566618	incidental		A2M	hepatocellular carcinoma, Alzheimer's disease, osteonecrosis, toxic shock syndrome, multiple sclerosis, obstructive lung disease, trypanosomiasis, membranous glomerulonephritis, heart disease, peritonitis, hepatocellular adenoma, hemolytic anemia, COVID-19, cerebral infarction, nephrotic syndrome, background diabetic retinopathy, Alzheimer's disease 1, Parkinson's disease	Mutagenetix		probably null
A2m	NP_783327	N1296S	403713	incidental		A2M	hepatocellular carcinoma, Alzheimer's disease, osteonecrosis, toxic shock syndrome, multiple sclerosis, obstructive lung disease, trypanosomiasis, membranous glomerulonephritis, heart disease, peritonitis, hepatocellular adenoma, hemolytic anemia, COVID-19, cerebral infarction, nephrotic syndrome, background diabetic retinopathy, Alzheimer's disease 1, Parkinson's disease	Mutagenetix	1	probably damaging	0	deleterious
A2m	NP_783327	W741R	481119	incidental		A2M	hepatocellular carcinoma, Alzheimer's disease, osteonecrosis, toxic shock syndrome, multiple sclerosis, obstructive lung disease, trypanosomiasis, membranous glomerulonephritis, heart disease, peritonitis, hepatocellular adenoma, hemolytic anemia, COVID-19, cerebral infarction, nephrotic syndrome, background diabetic retinopathy, Alzheimer's disease 1, Parkinson's disease	Mutagenetix	1	probably damaging
A2m	NP_783327	G76W	486501	incidental		A2M	hepatocellular carcinoma, Alzheimer's disease, osteonecrosis, toxic shock syndrome, multiple sclerosis, obstructive lung disease, trypanosomiasis, membranous glomerulonephritis, heart disease, peritonitis, hepatocellular adenoma, hemolytic anemia, COVID-19, cerebral infarction, nephrotic syndrome, background diabetic retinopathy, Alzheimer's disease 1, Parkinson's disease	Mutagenetix	0.994	probably damaging	0.04	deleterious
A2m	NP_783327	K141R	449539	incidental		A2M	hepatocellular carcinoma, Alzheimer's disease, osteonecrosis, toxic shock syndrome, multiple sclerosis, obstructive lung disease, trypanosomiasis, membranous glomerulonephritis, heart disease, peritonitis, hepatocellular adenoma, hemolytic anemia, COVID-19, cerebral infarction, nephrotic syndrome, background diabetic retinopathy, Alzheimer's disease 1, Parkinson's disease	Mutagenetix	1	probably damaging	0	deleterious
A2m	NP_783327	H1118L	481000	incidental		A2M	hepatocellular carcinoma, Alzheimer's disease, osteonecrosis, toxic shock syndrome, multiple sclerosis, obstructive lung disease, trypanosomiasis, membranous glomerulonephritis, heart disease, peritonitis, hepatocellular adenoma, hemolytic anemia, COVID-19, cerebral infarction, nephrotic syndrome, background diabetic retinopathy, Alzheimer's disease 1, Parkinson's disease	Mutagenetix	0.385	probably benign	0.01	deleterious
A2m	NP_783327	R180C	521842	incidental		A2M	hepatocellular carcinoma, Alzheimer's disease, osteonecrosis, toxic shock syndrome, multiple sclerosis, obstructive lung disease, trypanosomiasis, membranous glomerulonephritis, heart disease, peritonitis, hepatocellular adenoma, hemolytic anemia, COVID-19, cerebral infarction, nephrotic syndrome, background diabetic retinopathy, Alzheimer's disease 1, Parkinson's disease	Mutagenetix	1	probably damaging	0	deleterious
A2m	NP_783327	A450V	486139	incidental		A2M	hepatocellular carcinoma, Alzheimer's disease, osteonecrosis, toxic shock syndrome, multiple sclerosis, obstructive lung disease, trypanosomiasis, membranous glomerulonephritis, heart disease, peritonitis, hepatocellular adenoma, hemolytic anemia, COVID-19, cerebral infarction, nephrotic syndrome, background diabetic retinopathy, Alzheimer's disease 1, Parkinson's disease	Mutagenetix	0.451	probably benign	0.06	tolerated
A2m	NP_783327	E1060D	265752	incidental		A2M	hepatocellular carcinoma, Alzheimer's disease, osteonecrosis, toxic shock syndrome, multiple sclerosis, obstructive lung disease, trypanosomiasis, membranous glomerulonephritis, heart disease, peritonitis, hepatocellular adenoma, hemolytic anemia, COVID-19, cerebral infarction, nephrotic syndrome, background diabetic retinopathy, Alzheimer's disease 1, Parkinson's disease	Mutagenetix	0.078	probably benign
A2m	NP_783327	N1017S	216370	incidental		A2M	hepatocellular carcinoma, Alzheimer's disease, osteonecrosis, toxic shock syndrome, multiple sclerosis, obstructive lung disease, trypanosomiasis, membranous glomerulonephritis, heart disease, peritonitis, hepatocellular adenoma, hemolytic anemia, COVID-19, cerebral infarction, nephrotic syndrome, background diabetic retinopathy, Alzheimer's disease 1, Parkinson's disease	Mutagenetix	0.899	possibly damaging	0.29	tolerated
A2m	NP_783327	R1440G	530484	incidental		A2M	hepatocellular carcinoma, Alzheimer's disease, osteonecrosis, toxic shock syndrome, multiple sclerosis, obstructive lung disease, trypanosomiasis, membranous glomerulonephritis, heart disease, peritonitis, hepatocellular adenoma, hemolytic anemia, COVID-19, cerebral infarction, nephrotic syndrome, background diabetic retinopathy, Alzheimer's disease 1, Parkinson's disease	Mutagenetix	0.006	probably benign	0.06	tolerated
A2m	NP_783327	I1446M	161068	incidental		A2M	hepatocellular carcinoma, Alzheimer's disease, osteonecrosis, toxic shock syndrome, multiple sclerosis, obstructive lung disease, trypanosomiasis, membranous glomerulonephritis, heart disease, peritonitis, hepatocellular adenoma, hemolytic anemia, COVID-19, cerebral infarction, nephrotic syndrome, background diabetic retinopathy, Alzheimer's disease 1, Parkinson's disease	Mutagenetix	0.014	probably benign	0.18	tolerated
A2m	NP_783327	T1209A	245030	incidental		A2M	hepatocellular carcinoma, Alzheimer's disease, osteonecrosis, toxic shock syndrome, multiple sclerosis, obstructive lung disease, trypanosomiasis, membranous glomerulonephritis, heart disease, peritonitis, hepatocellular adenoma, hemolytic anemia, COVID-19, cerebral infarction, nephrotic syndrome, background diabetic retinopathy, Alzheimer's disease 1, Parkinson's disease	Mutagenetix	0.897	possibly damaging	0.06	tolerated
A2m	NP_783327	H1414R	402212	incidental		A2M	hepatocellular carcinoma, Alzheimer's disease, osteonecrosis, toxic shock syndrome, multiple sclerosis, obstructive lung disease, trypanosomiasis, membranous glomerulonephritis, heart disease, peritonitis, hepatocellular adenoma, hemolytic anemia, COVID-19, cerebral infarction, nephrotic syndrome, background diabetic retinopathy, Alzheimer's disease 1, Parkinson's disease	Mutagenetix	0.899	possibly damaging	0.04	deleterious
A2m	NP_783327	S873G	257323	incidental		A2M	hepatocellular carcinoma, Alzheimer's disease, osteonecrosis, toxic shock syndrome, multiple sclerosis, obstructive lung disease, trypanosomiasis, membranous glomerulonephritis, heart disease, peritonitis, hepatocellular adenoma, hemolytic anemia, COVID-19, cerebral infarction, nephrotic syndrome, background diabetic retinopathy, Alzheimer's disease 1, Parkinson's disease	Mutagenetix	0.883	possibly damaging	0	deleterious
A2m	NP_783327	L623M	173241	incidental		A2M	hepatocellular carcinoma, Alzheimer's disease, osteonecrosis, toxic shock syndrome, multiple sclerosis, obstructive lung disease, trypanosomiasis, membranous glomerulonephritis, heart disease, peritonitis, hepatocellular adenoma, hemolytic anemia, COVID-19, cerebral infarction, nephrotic syndrome, background diabetic retinopathy, Alzheimer's disease 1, Parkinson's disease	Mutagenetix	0.043	probably benign	0.07	tolerated
A2m	NP_783327	E340A	192405	incidental		A2M	hepatocellular carcinoma, Alzheimer's disease, osteonecrosis, toxic shock syndrome, multiple sclerosis, obstructive lung disease, trypanosomiasis, membranous glomerulonephritis, heart disease, peritonitis, hepatocellular adenoma, hemolytic anemia, COVID-19, cerebral infarction, nephrotic syndrome, background diabetic retinopathy, Alzheimer's disease 1, Parkinson's disease	Mutagenetix	0.878	possibly damaging	0	deleterious
A2m	NP_783327	Y486C	524930	incidental		A2M	hepatocellular carcinoma, Alzheimer's disease, osteonecrosis, toxic shock syndrome, multiple sclerosis, obstructive lung disease, trypanosomiasis, membranous glomerulonephritis, heart disease, peritonitis, hepatocellular adenoma, hemolytic anemia, COVID-19, cerebral infarction, nephrotic syndrome, background diabetic retinopathy, Alzheimer's disease 1, Parkinson's disease	Mutagenetix	1	probably damaging	0	deleterious
A2m	NP_783327	I1417S	230257	incidental		A2M	hepatocellular carcinoma, Alzheimer's disease, osteonecrosis, toxic shock syndrome, multiple sclerosis, obstructive lung disease, trypanosomiasis, membranous glomerulonephritis, heart disease, peritonitis, hepatocellular adenoma, hemolytic anemia, COVID-19, cerebral infarction, nephrotic syndrome, background diabetic retinopathy, Alzheimer's disease 1, Parkinson's disease	Mutagenetix	1	probably damaging	0	deleterious
A3galt2	NP_001009819	R197G	65996	incidental		A3GALT2	NA	Mutagenetix	0.59	possibly damaging	0.05	deleterious
A3galt2	NP_001009819	I348V	203521	incidental		A3GALT2	NA	Mutagenetix	0.003	probably benign	0.26	tolerated
A430005L14Rik	NP_001156491	S40R	453379	incidental		C1orf174	NA	Mutagenetix	0.057	probably benign
A430105I19Rik	NP_001001982	E90K	151235	incidental		CCDC9B	NA	Mutagenetix	0.65	possibly damaging	0.03	deleterious
A430105I19Rik	NP_001001982	D92V	457151	incidental		CCDC9B	NA	Mutagenetix	0.999	probably damaging	0	deleterious
A430105I19Rik	NP_001001982	D477G	161586	incidental		CCDC9B	NA	Mutagenetix	0.908	possibly damaging	0.06	tolerated
A430105I19Rik	NP_001001982	T249A	457434	incidental		CCDC9B	NA	Mutagenetix	0.02	probably benign	0.9	tolerated
A430105I19Rik	NP_001001982	K173N	168762	incidental		CCDC9B	NA	Mutagenetix	0.998	probably damaging
A430105I19Rik	NP_001001982	A135V	194255	incidental		CCDC9B	NA	Mutagenetix	0.022	probably benign	0.2	tolerated
A4gnt	NP_001070892	N295I	447969	incidental		A4GNT	pancreatic cancer	Mutagenetix	1	probably damaging	0	deleterious
A4gnt	NP_001070892	V138A	220828	incidental		A4GNT	pancreatic cancer	Mutagenetix	0.502	possibly damaging	0.16	tolerated
A4gnt	NP_001070892	T136A	525059	incidental		A4GNT	pancreatic cancer	Mutagenetix	0.003	probably benign	0.75	tolerated
A4gnt	NP_001070892	S191P	316264	incidental		A4GNT	pancreatic cancer	Mutagenetix	0.999	probably damaging	0.01	deleterious
A4gnt	NP_001070892	D277G	314680	incidental		A4GNT	pancreatic cancer	Mutagenetix	0.81	possibly damaging	0.03	deleterious
A4gnt	NP_001070892	S110L	459143	incidental		A4GNT	pancreatic cancer	Mutagenetix	0.974	probably damaging	0.06	tolerated
A4gnt	NP_001070892	H148R	398830	incidental		A4GNT	pancreatic cancer	Mutagenetix	0.991	probably damaging	0.01	deleterious
A4gnt	NP_001070892	I53T	521013	incidental		A4GNT	pancreatic cancer	Mutagenetix	1	probably damaging	0	deleterious
A4gnt	NP_001070892	P258T	555790	incidental		A4GNT	pancreatic cancer	Mutagenetix	0.993	probably damaging	0.05	tolerated
A4gnt	NP_001070892	N252K	423636	incidental		A4GNT	pancreatic cancer	Mutagenetix	0.999	probably damaging
A4gnt	NP_001070892	N181S	442681	incidental		A4GNT	pancreatic cancer	Mutagenetix	0.949	possibly damaging	0.11	tolerated
A730017C20Rik	XP_006525941	R120C	41827	incidental		MINAR2	NA	Mutagenetix	0.997	probably damaging	0	deleterious
A730017C20Rik	XP_006525941	V136E	31658	incidental		MINAR2	NA	Mutagenetix	0.975	probably damaging	0.02	deleterious
A730017C20Rik	XP_006525941	K28R	508209	incidental		MINAR2	NA	Mutagenetix	0.016	probably benign	1	tolerated
A730017C20Rik	XP_006525941	M129K	222231	incidental		MINAR2	NA	Mutagenetix	0.957	probably damaging	0	deleterious
A830010M20Rik	NP_001365195	D1647G	565718	incidental		BTBD8	NA	Mutagenetix	0.987	probably damaging
A830010M20Rik	NP_001365195	V954L	565717	incidental		BTBD8	NA	Mutagenetix		probably benign
A830010M20Rik	NP_001371041	A1117E	367916	incidental		BTBD8	NA	Mutagenetix	0.985	probably damaging
A830010M20Rik	NP_001365195	Q992*	379278	incidental		BTBD8	NA	Mutagenetix		probably null
A830010M20Rik	NP_001371041	S1124A	401980	incidental		BTBD8	NA	Mutagenetix	0.705	possibly damaging
A830010M20Rik	NP_001371041	D354E	72601	incidental		BTBD8	NA	Mutagenetix	0.144	probably benign
A830010M20Rik	NP_001365195	T687A	330099	incidental		BTBD8	NA	Mutagenetix	0.742	possibly damaging
A830010M20Rik	NP_001371041	L1158S	246620	incidental		BTBD8	NA	Mutagenetix	0.988	probably damaging
A830010M20Rik	NP_001365195	I323T	396648	incidental		BTBD8	NA	Mutagenetix	0.961	probably damaging
A830010M20Rik	NP_001365195	W1742R	222339	incidental		BTBD8	NA	Mutagenetix	0.993	probably damaging
A830010M20Rik	NP_001365195	T1603I	38636	incidental		BTBD8	NA	Mutagenetix	0.996	probably damaging
A830010M20Rik	NP_001371041	A386V	484648	incidental		BTBD8	NA	Mutagenetix	0.985	probably damaging
A830010M20Rik	NP_001365195	C1007Y	312174	incidental		BTBD8	NA	Mutagenetix	0.993	probably damaging
A830018L16Rik	NP_001153841	N333Y	514941	incidental		C8orf34	NA	Mutagenetix	0.976	probably damaging	0.03	deleterious_low_confidence
A830018L16Rik	NP_001153841	M202R	565330	incidental		C8orf34	NA	Mutagenetix	0.969	probably damaging	0	deleterious
A830018L16Rik	NP_001361562	R78S	100234	incidental		C8orf34	NA	Mutagenetix	0.997	probably damaging
A830018L16Rik	NP_001361562	A443E	206278	incidental		C8orf34	NA	Mutagenetix		unknown
A830018L16Rik	NP_001361562	I107N	271236	incidental		C8orf34	NA	Mutagenetix	1	probably damaging
A830018L16Rik	NP_001361562	D383V	501561	incidental		C8orf34	NA	Mutagenetix	0.997	probably damaging
A830018L16Rik	NP_001361562	N141S	270904	incidental		C8orf34	NA	Mutagenetix	1	probably damaging
A830018L16Rik	NP_001361562	D354V	520083	incidental		C8orf34	NA	Mutagenetix	0.906	possibly damaging
A830018L16Rik	NP_001361562	D332V	99612	incidental		C8orf34	NA	Mutagenetix	0.994	probably damaging
A830018L16Rik	NP_001361562	W215R	534419	incidental		C8orf34	NA	Mutagenetix	1	probably damaging
A830018L16Rik	NP_001361562	R8*	173726	incidental		C8orf34	NA	Mutagenetix		probably null
A830018L16Rik	NP_001361562	L285Q	205997	incidental		C8orf34	NA	Mutagenetix	0.999	probably damaging
A830018L16Rik	NP_001153841	G19D	557702	incidental		C8orf34	NA	Mutagenetix	0.958	probably damaging	0	deleterious
A830018L16Rik	NP_001361562	A278S	250746	incidental		C8orf34	NA	Mutagenetix	1	probably damaging
A830018L16Rik	NP_001361562	I344T	482220	incidental		C8orf34	NA	Mutagenetix	0.044	probably benign
A930018P22Rik	NP_080910	M13K	452588	incidental		C11orf91	NA	Mutagenetix	0.663	possibly damaging	0.03	deleterious_low_confidence
AA467197	NP_001004174	Y33F	558325	incidental		C15orf48	NA	Mutagenetix	1	probably damaging	0.02	deleterious
AA986860	NP_808272	T451P	392064	incidental		C1orf116	NA	Mutagenetix	0.003	probably benign	0.05	tolerated
AA986860	NP_808272	D421G	231889	incidental		C1orf116	NA	Mutagenetix	0.134	probably benign	0.36	tolerated
AA986860	NP_808272	G223E	385936	incidental		C1orf116	NA	Mutagenetix	1	probably damaging	0.03	deleterious
AA986860	NP_808272	Q92*	447379	incidental		C1orf116	NA	Mutagenetix		probably null		-
AA986860	NP_808272	T334K	505660	incidental		C1orf116	NA	Mutagenetix	0.781	possibly damaging	0.01	deleterious
AA986860	NP_808272	S217G	210998	incidental		C1orf116	NA	Mutagenetix	0.057	probably benign	0.21	tolerated
AA986860	NP_808272	E282G	552171	incidental		C1orf116	NA	Mutagenetix	0.666	possibly damaging	0.03	deleterious
AA986860	NP_808272	H330R	446091	incidental		C1orf116	NA	Mutagenetix	0.529	possibly damaging	0.66	tolerated
AA986860	NP_808272	Q269K	398666	incidental		C1orf116	NA	Mutagenetix	0.232	probably benign	0.23	tolerated
AA986860	NP_808272	S121T	349878	incidental		C1orf116	NA	Mutagenetix	0.666	possibly damaging	0.05	deleterious
AA986860	NP_808272	L376P	323530	incidental		C1orf116	NA	Mutagenetix	0.007	probably benign	0.13	tolerated
AA986860	NP_808272	E351G	167484	incidental		C1orf116	NA	Mutagenetix	1	probably damaging	0	deleterious
AA986860	NP_808272	V438A	356176	incidental		C1orf116	NA	Mutagenetix	0.189	probably benign	0.76	tolerated
AA986860	NP_808272	A300D	426734	incidental		C1orf116	NA	Mutagenetix	1	probably damaging	0	deleterious
AA986860	NP_808272	P286S	25757	incidental		C1orf116	NA	Mutagenetix	0.866	possibly damaging	0.12	tolerated
AA986860	NP_808272	K189E	309579	incidental		C1orf116	NA	Mutagenetix		probably benign	1	tolerated
AA986860	NP_808272	I58F	230123	incidental		C1orf116	NA	Mutagenetix	1	probably damaging	0	deleterious
Aaas	NP_700465	S511A	439814	incidental		AAAS	triple-A syndrome, achalasia	Mutagenetix	0.001	probably benign	0.31	tolerated_low_confidence
Aaas	NP_700465	V403A	16205765	phenotypic	Homozygous null mice display female infertility, mildly decreased exploratory behavior, and decreased body weight, but have normal adrenocortical function and do not develop severe neurological abnormalities.	AAAS	triple-A syndrome, achalasia	APF	0.01	Benign	0.54	tolerated
Aaas	NP_700465	V310D	12369236	phenotypic	Homozygous null mice display female infertility, mildly decreased exploratory behavior, and decreased body weight, but have normal adrenocortical function and do not develop severe neurological abnormalities.	AAAS	triple-A syndrome, achalasia	APF	1	Probably damaging		deleterious
Aacs	NP_084486	Y421H	434112	incidental		AACS	obesity	Mutagenetix	1	probably damaging	0	deleterious
Aacs	NP_084486	V642A	25846	incidental		AACS	obesity	Mutagenetix	0.001	probably benign	0.09	tolerated
Aacs	NP_084486	A119D	554357	incidental		AACS	obesity	Mutagenetix	0.985	probably damaging	0.1	tolerated
Aacs	NP_084486	I204N	165613	incidental		AACS	obesity	Mutagenetix	0.939	possibly damaging	0	deleterious
Aacs	NP_084486	I666F	172002	incidental		AACS	obesity	Mutagenetix	0.817	possibly damaging	0.06	tolerated
Aacs	NP_084486	I204T	454004	incidental		AACS	obesity	Mutagenetix	0.883	possibly damaging	0	deleterious
Aadac	NP_075872	S293R	324891	incidental		AADAC	NA	Mutagenetix		probably benign
Aadac	NP_075872	I217R	81526	incidental		AADAC	NA	Mutagenetix	0.999	probably damaging	0	deleterious
Aadac	NP_075872	D143A	533518	incidental		AADAC	NA	Mutagenetix	0.296	probably benign
Aadac	NP_075872	T60M	562002	incidental		AADAC	NA	Mutagenetix	0.134	probably benign	0.15	tolerated
Aadac	NP_075872	Y218N	318713	incidental		AADAC	NA	Mutagenetix	1	probably damaging	0	deleterious
Aadac	NP_075872	K3E	320117	incidental		AADAC	NA	Mutagenetix	0.888	possibly damaging	0.01	deleterious
Aadac	NP_075872	T255A	229733	incidental		AADAC	NA	Mutagenetix	0.668	possibly damaging	0.38	tolerated
Aadac	NP_075872	N227K	434813	incidental		AADAC	NA	Mutagenetix	0.124	probably benign
Aadac	NP_075872	P311Q	230658	incidental		AADAC	NA	Mutagenetix	0.997	probably damaging	0	deleterious
Aadac	NP_075872	Y252H	429396	incidental		AADAC	NA	Mutagenetix	1	probably damaging	0.01	deleterious
Aadac	NP_075872	T374M	542603	incidental		AADAC	NA	Mutagenetix	0.012	probably benign	0.02	deleterious
Aadacl2	NP_001121563	R130S	509921	incidental		AADACL2	NA	Mutagenetix	1	probably damaging
Aadacl2	NP_001121563	T333I	421934	incidental		AADACL2	NA	Mutagenetix	1	probably damaging	0	deleterious
Aadacl2	NP_001121563	K211E	195263	incidental		AADACL2	NA	Mutagenetix	0.999	probably damaging	0.01	deleterious
Aadacl2	NP_001121563	Y219*	30359	incidental		AADACL2	NA	Mutagenetix		probably null
Aadacl2	NP_001121563	T242S	520242	incidental		AADACL2	NA	Mutagenetix	0.243	probably benign	0.88	tolerated
Aadacl2	NP_001121563	N26Y	346214	incidental		AADACL2	NA	Mutagenetix	0.999	probably damaging	0.02	deleterious
Aadacl2	NP_001121563	T82I	177699	incidental		AADACL2	NA	Mutagenetix	0.005	probably benign	0.28	tolerated
Aadacl2	NP_001121563	H232P	541300	incidental		AADACL2	NA	Mutagenetix	0.784	possibly damaging	0	deleterious
Aadacl2	NP_001121563	S274T	549585	incidental		AADACL2	NA	Mutagenetix	0.995	probably damaging	0.02	deleterious
Aadacl2	NP_001121563	H276L	160907	incidental		AADACL2	NA	Mutagenetix	0.993	probably damaging	0.01	deleterious
Aadacl2	NP_001121563	D137G	249976	incidental		AADACL2	NA	Mutagenetix	0.941	possibly damaging	0.07	tolerated
Aadacl2	NP_001121563	D325G	355817	incidental		AADACL2	NA	Mutagenetix	0.001	probably benign	0.02	deleterious
Aadacl3	NP_001078972	L53P	189709	incidental		AADACL3	NA	Mutagenetix	0.998	probably damaging	0.05	deleterious
Aadacl3	NP_001078972	V343A	446266	incidental		AADACL3	NA	Mutagenetix	1	probably damaging	0	deleterious
Aadacl3	NP_001078972	S335T	48525	incidental		AADACL3	NA	Mutagenetix	0.997	probably damaging	0.06	tolerated
Aadacl3	NP_001078972	I222T	370288	incidental		AADACL3	NA	Mutagenetix	0.995	probably damaging	0	deleterious
Aadacl3	NP_001078972	P276L	395759	incidental		AADACL3	NA	Mutagenetix	0.565	possibly damaging	0.28	tolerated
Aadacl3	NP_001078972	W57*	46361	incidental		AADACL3	NA	Mutagenetix		probably null
Aadacl3	NP_001078972	Y236C	543703	incidental		AADACL3	NA	Mutagenetix	0.046	probably benign	0.03	deleterious
Aadacl3	NP_001078972	T54A	100248	incidental		AADACL3	NA	Mutagenetix	0.005	probably benign	0.54	tolerated
Aadacl3	NP_001078972	C136S	382137	incidental		AADACL3	NA	Mutagenetix	0.373	probably benign
Aadacl3	NP_001078972	S140P	525923	incidental		AADACL3	NA	Mutagenetix	0.997	probably damaging	0.01	deleterious
Aadacl3	NP_001078972	Y322F	245752	incidental		AADACL3	NA	Mutagenetix	0.004	probably benign	0.49	tolerated
Aadacl3	NP_001078972	T172A	221462	incidental		AADACL3	NA	Mutagenetix	0.003	probably benign	0.08	tolerated
Aadacl3	NP_001078972	V2E	239718	incidental		AADACL3	NA	Mutagenetix	0.457	possibly damaging	0.07	tolerated
Aadacl3	NP_001078972	H77L	370116	incidental		AADACL3	NA	Mutagenetix	0.99	probably damaging	0.09	tolerated
Aadacl4	NP_001074717	I116T	241419	incidental		AADACL4	NA	Mutagenetix	0.982	probably damaging	0	deleterious
Aadacl4	NP_001074717	L29H	379504	incidental		AADACL4	NA	Mutagenetix	0.998	probably damaging	0.07	tolerated
Aadacl4	NP_001074717	V207A	437002	incidental		AADACL4	NA	Mutagenetix	0.03	probably benign	0.3	tolerated
Aadacl4	NP_001074717	I53L	549092	incidental		AADACL4	NA	Mutagenetix		probably benign
Aadacl4	NP_001074717	K385N	355400	incidental		AADACL4	NA	Mutagenetix	0.015	probably benign
Aadacl4	NP_001074717	V336I	533995	incidental		AADACL4	NA	Mutagenetix	0.074	probably benign	0.01	deleterious
Aadacl4	NP_001074717	H47N	375048	incidental		AADACL4	NA	Mutagenetix	0.62	possibly damaging	0.03	deleterious
Aadacl4	NP_001074717	I251M	449085	incidental		AADACL4	NA	Mutagenetix	0.035	probably benign	0.51	tolerated
Aadacl4	NP_001074717	D347G	257115	incidental		AADACL4	NA	Mutagenetix	0.981	probably damaging	0.01	deleterious
Aadacl4	NP_001074717	C125S	439969	incidental		AADACL4	NA	Mutagenetix	0.034	probably benign
Aadacl4	NP_001074717	N289S	161351	incidental		AADACL4	NA	Mutagenetix	1	probably damaging	0	deleterious
Aadacl4	NP_001074717	L382*	187682	incidental		AADACL4	NA	Mutagenetix		probably null		-
Aadacl4	NP_001074717	S389A	528400	incidental		AADACL4	NA	Mutagenetix	0.824	possibly damaging	0.08	tolerated
Aadacl4	NP_001074717	H274L	35054	incidental		AADACL4	NA	Mutagenetix	0.001	probably benign	0.01	deleterious
Aadat	NP_035964	S40T	226433	incidental		AADAT	NA	Mutagenetix	0.003	probably benign	0.39	tolerated
Aadat	NP_035964	S332P	1782288	phenotypic	Homozygous null mice are viable and display earlier eye opening and development of air righting and open field crossing responses, and transient hyperactivity and neuronal abnormalities.	AADAT	NA	APF	0.22	Benign	0.14	tolerated
Aadat	NP_035964	V360A	359255	incidental		AADAT	NA	Mutagenetix	0.296	probably benign	0.06	tolerated
Aadat	NP_035964	D24V	13995862	phenotypic	Homozygous null mice are viable and display earlier eye opening and development of air righting and open field crossing responses, and transient hyperactivity and neuronal abnormalities.	AADAT	NA	APF	0.01	Benign	0.11	tolerated
Aadat	NP_035964	D110V	10110581	phenotypic	Homozygous null mice are viable and display earlier eye opening and development of air righting and open field crossing responses, and transient hyperactivity and neuronal abnormalities.	AADAT	NA	APF	0.95	Possibly damaging	0.01	deleterious
Aaed1	NP_079646	C12S	247087	incidental		PRXL2C	NA	Mutagenetix		probably benign
Aagab	NP_080133	A231P	375734	incidental		AAGAB	punctate palmoplantar keratoderma type I	Mutagenetix	0.695	possibly damaging	0.27	tolerated
Aagab	NP_080133	S156T	25867	incidental		AAGAB	punctate palmoplantar keratoderma type I	Mutagenetix	0.962	probably damaging	0.44	tolerated
Aak1	NP_001035195	N926S	328561	incidental		AAK1	Parkinson's disease	Mutagenetix		unknown	0.03	deleterious
Aak1	NP_001035195	S680L	528169	incidental		AAK1	Parkinson's disease	Mutagenetix		unknown	0	deleterious
Aak1	NP_001035195	S430A	215361	incidental		AAK1	Parkinson's disease	Mutagenetix		unknown	0.9	tolerated
Aak1	NP_001035195	S668P	100082	incidental		AAK1	Parkinson's disease	Mutagenetix		unknown	0.04	deleterious
Aak1	NP_001035195	F701S	272211	incidental		AAK1	Parkinson's disease	Mutagenetix		unknown	0	deleterious
Aak1	NP_001035195	Q374*	436913	incidental		AAK1	Parkinson's disease	Mutagenetix		probably null		-
Aak1	NP_001035195	S749T	197942	incidental		AAK1	Parkinson's disease	Mutagenetix		unknown	0.14	tolerated
Aak1	NP_001035195	I381N	259729	incidental		AAK1	Parkinson's disease	Mutagenetix	0.188	probably benign	0	deleterious
Aak1	NP_001035195	L800H	543373	incidental		AAK1	Parkinson's disease	Mutagenetix		unknown	0	deleterious
Aak1	NP_001035195	K910R	328612	incidental		AAK1	Parkinson's disease	Mutagenetix		unknown	0.19	tolerated
Aak1	NP_001035195	I591F	482295	incidental		AAK1	Parkinson's disease	Mutagenetix		unknown	0.42	tolerated
Aak1	NP_001035195	M76K	351832	incidental		AAK1	Parkinson's disease	Mutagenetix	0.998	probably null	0	deleterious
Aak1	NP_001035195	T199A	531139	incidental		AAK1	Parkinson's disease	Mutagenetix	0.998	probably damaging	0	deleterious
Aak1	NP_001035195	I609N	507215	incidental		AAK1	Parkinson's disease	Mutagenetix		unknown	0.22	tolerated
Aak1	NP_001035195	Q266L	31012	incidental		AAK1	Parkinson's disease	Mutagenetix	0.193	probably benign	0	deleterious
Aamp	NP_666222	E53K	402845	incidental		AAMP	NA	Mutagenetix	0.491	possibly damaging	0.46	tolerated
Aamp	NP_001177373	L348Q	319429	incidental		AAMP	NA	Mutagenetix	0.981	probably damaging	0	deleterious
Aamp	NP_001177373	E169G	527562	incidental		AAMP	NA	Mutagenetix	0.759	possibly damaging	0.02	deleterious
Aamp	NP_001177373	S95P	177776	incidental		AAMP	NA	Mutagenetix	1	probably damaging	0	deleterious
Aamp	NP_001177373	D397G	512277	incidental		AAMP	NA	Mutagenetix	0.365	probably benign	0.12	tolerated
Aanat	NP_033721	H143R	83690	incidental		AANAT	type 2 diabetes mellitus, advanced sleep phase syndrome	Mutagenetix	0.405	probably benign	0.05	deleterious
Aanat	NP_033721	G114S	276463	incidental		AANAT	type 2 diabetes mellitus, advanced sleep phase syndrome	Mutagenetix	1	probably damaging	0.05	tolerated
Aanat	NP_033721	D160V	329285	incidental		AANAT	type 2 diabetes mellitus, advanced sleep phase syndrome	Mutagenetix	0.466	possibly damaging	0	deleterious
Aanat	NP_033721	L88P	272600	incidental		AANAT	type 2 diabetes mellitus, advanced sleep phase syndrome	Mutagenetix	0.998	probably damaging	0	deleterious
Aanat	NP_033721	G132V	273298	incidental		AANAT	type 2 diabetes mellitus, advanced sleep phase syndrome	Mutagenetix	1	probably damaging	0	deleterious
Aar2	NP_001158290	E151G	321198	incidental		AAR2	NA	Mutagenetix	0.853	possibly damaging	0.12	tolerated
Aar2	NP_001158290	P378L	216222	incidental		AAR2	NA	Mutagenetix	1	probably damaging	0	deleterious
Aard	NP_780712	M13I	548286	incidental		AARD	NA	Mutagenetix	0.014	probably benign
Aard	NP_780712	D157V	217843	incidental		AARD	NA	Mutagenetix	0.988	probably damaging	0	deleterious
Aars	NP_666329	I739K	40895	incidental		AARS1	cerebellar ataxia, dermatomyositis, early infantile epileptic encephalopathy 29, Charcot-Marie-Tooth disease axonal type 2N, Charcot-Marie-Tooth disease, axonal neuropathy	Mutagenetix	0.751	possibly damaging	0	deleterious
Aars	NP_666329	I327N	173606	incidental		AARS1	cerebellar ataxia, dermatomyositis, early infantile epileptic encephalopathy 29, Charcot-Marie-Tooth disease axonal type 2N, Charcot-Marie-Tooth disease, axonal neuropathy	Mutagenetix	0.772	possibly damaging	0	deleterious
Aars	NP_666329	S356T	521278	incidental		AARS1	cerebellar ataxia, dermatomyositis, early infantile epileptic encephalopathy 29, Charcot-Marie-Tooth disease axonal type 2N, Charcot-Marie-Tooth disease, axonal neuropathy	Mutagenetix	0.006	probably benign	0.56	tolerated
Aars	NP_666329	Q907L	328751	incidental		AARS1	cerebellar ataxia, dermatomyositis, early infantile epileptic encephalopathy 29, Charcot-Marie-Tooth disease axonal type 2N, Charcot-Marie-Tooth disease, axonal neuropathy	Mutagenetix	0.742	probably null	0.03	deleterious
Aars	NP_666329	H202N	312477	incidental		AARS1	cerebellar ataxia, dermatomyositis, early infantile epileptic encephalopathy 29, Charcot-Marie-Tooth disease axonal type 2N, Charcot-Marie-Tooth disease, axonal neuropathy	Mutagenetix	0.996	probably damaging	0.1	tolerated
Aars	NP_666329	D459G	44451	incidental		AARS1	cerebellar ataxia, dermatomyositis, early infantile epileptic encephalopathy 29, Charcot-Marie-Tooth disease axonal type 2N, Charcot-Marie-Tooth disease, axonal neuropathy	Mutagenetix		probably benign	0.46	tolerated
Aars	NP_666329	S105A	1784347	phenotypic	Mice homozygous for a spontaneous point mutation have a rough, unkempt and sticky fur, display follicular dystrophy and patchy hair loss, develop tremors that progress to ataxia, and exhibit extensive loss of cerebellar Purkinje cells by 6 weeks of age.	AARS1	cerebellar ataxia, dermatomyositis, early infantile epileptic encephalopathy 29, Charcot-Marie-Tooth disease axonal type 2N, Charcot-Marie-Tooth disease, axonal neuropathy	APF	0.99	Probably damaging		deleterious
Aars	NP_666329	T56S	238040	incidental		AARS1	cerebellar ataxia, dermatomyositis, early infantile epileptic encephalopathy 29, Charcot-Marie-Tooth disease axonal type 2N, Charcot-Marie-Tooth disease, axonal neuropathy	Mutagenetix	0.998	probably damaging	0.02	deleterious
Aars	NP_666329	D287V	207120	incidental		AARS1	cerebellar ataxia, dermatomyositis, early infantile epileptic encephalopathy 29, Charcot-Marie-Tooth disease axonal type 2N, Charcot-Marie-Tooth disease, axonal neuropathy	Mutagenetix	1	probably damaging	0	deleterious
Aars	XP_006530987	I406F	10128297	phenotypic	Mice homozygous for a spontaneous point mutation have a rough, unkempt and sticky fur, display follicular dystrophy and patchy hair loss, develop tremors that progress to ataxia, and exhibit extensive loss of cerebellar Purkinje cells by 6 weeks of age.	AARS1	cerebellar ataxia, dermatomyositis, early infantile epileptic encephalopathy 29, Charcot-Marie-Tooth disease axonal type 2N, Charcot-Marie-Tooth disease, axonal neuropathy	APF	0.62	Possibly damaging	0.06	tolerated
Aars	XP_006530987	S105A	1784347	phenotypic	Mice homozygous for a spontaneous point mutation have a rough, unkempt and sticky fur, display follicular dystrophy and patchy hair loss, develop tremors that progress to ataxia, and exhibit extensive loss of cerebellar Purkinje cells by 6 weeks of age.	AARS1	cerebellar ataxia, dermatomyositis, early infantile epileptic encephalopathy 29, Charcot-Marie-Tooth disease axonal type 2N, Charcot-Marie-Tooth disease, axonal neuropathy	APF	0.99	Probably damaging		deleterious
Aars	XP_006530985	I593N	14158844	phenotypic	Mice homozygous for a spontaneous point mutation have a rough, unkempt and sticky fur, display follicular dystrophy and patchy hair loss, develop tremors that progress to ataxia, and exhibit extensive loss of cerebellar Purkinje cells by 6 weeks of age.	AARS1	cerebellar ataxia, dermatomyositis, early infantile epileptic encephalopathy 29, Charcot-Marie-Tooth disease axonal type 2N, Charcot-Marie-Tooth disease, axonal neuropathy	APF	0.93	Possibly damaging	0.03	deleterious
Aars	NP_666329	V945M	541462	incidental		AARS1	cerebellar ataxia, dermatomyositis, early infantile epileptic encephalopathy 29, Charcot-Marie-Tooth disease axonal type 2N, Charcot-Marie-Tooth disease, axonal neuropathy	Mutagenetix	0.38	probably benign	0.19	tolerated
Aars	XP_006530987	I593N	14158844	phenotypic	Mice homozygous for a spontaneous point mutation have a rough, unkempt and sticky fur, display follicular dystrophy and patchy hair loss, develop tremors that progress to ataxia, and exhibit extensive loss of cerebellar Purkinje cells by 6 weeks of age.	AARS1	cerebellar ataxia, dermatomyositis, early infantile epileptic encephalopathy 29, Charcot-Marie-Tooth disease axonal type 2N, Charcot-Marie-Tooth disease, axonal neuropathy	APF	0.93	Possibly damaging	0.03	deleterious
Aars	XP_006530985	S105A	1784347	phenotypic	Mice homozygous for a spontaneous point mutation have a rough, unkempt and sticky fur, display follicular dystrophy and patchy hair loss, develop tremors that progress to ataxia, and exhibit extensive loss of cerebellar Purkinje cells by 6 weeks of age.	AARS1	cerebellar ataxia, dermatomyositis, early infantile epileptic encephalopathy 29, Charcot-Marie-Tooth disease axonal type 2N, Charcot-Marie-Tooth disease, axonal neuropathy	APF	0.99	Probably damaging		deleterious
Aars	NP_666329	Y192*	101764	incidental		AARS1	cerebellar ataxia, dermatomyositis, early infantile epileptic encephalopathy 29, Charcot-Marie-Tooth disease axonal type 2N, Charcot-Marie-Tooth disease, axonal neuropathy	Mutagenetix		probably null
Aars	XP_006530985	I406F	10128297	phenotypic	Mice homozygous for a spontaneous point mutation have a rough, unkempt and sticky fur, display follicular dystrophy and patchy hair loss, develop tremors that progress to ataxia, and exhibit extensive loss of cerebellar Purkinje cells by 6 weeks of age.	AARS1	cerebellar ataxia, dermatomyositis, early infantile epileptic encephalopathy 29, Charcot-Marie-Tooth disease axonal type 2N, Charcot-Marie-Tooth disease, axonal neuropathy	APF	0.62	Possibly damaging	0.06	tolerated
Aars	NP_666329	I593N	14158844	phenotypic	Mice homozygous for a spontaneous point mutation have a rough, unkempt and sticky fur, display follicular dystrophy and patchy hair loss, develop tremors that progress to ataxia, and exhibit extensive loss of cerebellar Purkinje cells by 6 weeks of age.	AARS1	cerebellar ataxia, dermatomyositis, early infantile epileptic encephalopathy 29, Charcot-Marie-Tooth disease axonal type 2N, Charcot-Marie-Tooth disease, axonal neuropathy	APF	0.93	Possibly damaging	0.03	deleterious
Aars	NP_666329	I406F	10128297	phenotypic	Mice homozygous for a spontaneous point mutation have a rough, unkempt and sticky fur, display follicular dystrophy and patchy hair loss, develop tremors that progress to ataxia, and exhibit extensive loss of cerebellar Purkinje cells by 6 weeks of age.	AARS1	cerebellar ataxia, dermatomyositis, early infantile epileptic encephalopathy 29, Charcot-Marie-Tooth disease axonal type 2N, Charcot-Marie-Tooth disease, axonal neuropathy	APF	0.62	Possibly damaging	0.06	tolerated
Aars	NP_666329	D227G	516221	incidental		AARS1	cerebellar ataxia, dermatomyositis, early infantile epileptic encephalopathy 29, Charcot-Marie-Tooth disease axonal type 2N, Charcot-Marie-Tooth disease, axonal neuropathy	Mutagenetix	0.874	possibly damaging	0.06	tolerated
Aars2	NP_941010	D86V	57784	incidental		AARS2	cerebellar ataxia, combined oxidative phosphorylation deficiency 8, axonal neuropathy, Charcot-Marie-Tooth disease, dermatomyositis	Mutagenetix	0.992	probably damaging	0	deleterious
Aars2	NP_941010	G333S	506075	incidental		AARS2	cerebellar ataxia, combined oxidative phosphorylation deficiency 8, axonal neuropathy, Charcot-Marie-Tooth disease, dermatomyositis	Mutagenetix	0.999	probably damaging	0	deleterious
Aars2	NP_941010	Q671K	460450	incidental		AARS2	cerebellar ataxia, combined oxidative phosphorylation deficiency 8, axonal neuropathy, Charcot-Marie-Tooth disease, dermatomyositis	Mutagenetix	0.301	probably benign	0	deleterious
Aars2	NP_941010	I330F	515835	incidental		AARS2	cerebellar ataxia, combined oxidative phosphorylation deficiency 8, axonal neuropathy, Charcot-Marie-Tooth disease, dermatomyositis	Mutagenetix	0.984	probably damaging	0.01	deleterious
Aars2	NP_941010	C942S	97223	incidental		AARS2	cerebellar ataxia, combined oxidative phosphorylation deficiency 8, axonal neuropathy, Charcot-Marie-Tooth disease, dermatomyositis	Mutagenetix	1	probably damaging
Aars2	NP_941010	D313G	30718	incidental		AARS2	cerebellar ataxia, combined oxidative phosphorylation deficiency 8, axonal neuropathy, Charcot-Marie-Tooth disease, dermatomyositis	Mutagenetix	0.994	probably damaging	0	deleterious
Aars2	NP_941010	C488R	324205	incidental		AARS2	cerebellar ataxia, combined oxidative phosphorylation deficiency 8, axonal neuropathy, Charcot-Marie-Tooth disease, dermatomyositis	Mutagenetix		probably benign	0.54	tolerated
Aars2	NP_941010	T357I	396853	incidental		AARS2	cerebellar ataxia, combined oxidative phosphorylation deficiency 8, axonal neuropathy, Charcot-Marie-Tooth disease, dermatomyositis	Mutagenetix	0.072	probably benign	0.1	tolerated
Aars2	NP_941010	Y511H	524400	incidental		AARS2	cerebellar ataxia, combined oxidative phosphorylation deficiency 8, axonal neuropathy, Charcot-Marie-Tooth disease, dermatomyositis	Mutagenetix	1	probably damaging	0	deleterious
Aars2	NP_941010	Y221*	553037	incidental		AARS2	cerebellar ataxia, combined oxidative phosphorylation deficiency 8, axonal neuropathy, Charcot-Marie-Tooth disease, dermatomyositis	Mutagenetix		probably null
Aars2	NP_941010	E786G	515344	incidental		AARS2	cerebellar ataxia, combined oxidative phosphorylation deficiency 8, axonal neuropathy, Charcot-Marie-Tooth disease, dermatomyositis	Mutagenetix	0.044	probably benign	0.03	deleterious
Aasdh	NP_001363933	K118N	444521	incidental		AASDH	NA	Mutagenetix	0.652	possibly damaging
Aasdh	NP_001363933	V194A	31282	incidental		AASDH	NA	Mutagenetix	0.983	probably damaging
Aasdh	NP_001363933	I991L	548740	incidental		AASDH	NA	Mutagenetix	0.026	probably benign
Aasdh	NP_001363933	S691P	177243	incidental		AASDH	NA	Mutagenetix	0.001	probably benign
Aasdh	NP_001363933	V903A	275633	incidental		AASDH	NA	Mutagenetix	0.321	probably benign
Aasdh	NP_001363933	F428L	374042	incidental		AASDH	NA	Mutagenetix	0.014	probably benign
Aasdh	NP_001363933	S253P	209728	incidental		AASDH	NA	Mutagenetix	0.997	probably damaging
Aasdh	NP_001363933	I75V	561726	incidental		AASDH	NA	Mutagenetix	0.131	probably benign
Aasdh	NP_001363933	S618R	462484	incidental		AASDH	NA	Mutagenetix	0.07	probably benign
Aasdh	NP_001363933	C961F	211217	incidental		AASDH	NA	Mutagenetix	1	probably damaging
Aasdhppt	NP_080552	V17D	426280	incidental		AASDHPPT	NA	Mutagenetix	1	probably damaging	0	deleterious
Aass	NP_038958	H164Y	101951	incidental		AASS	hyperlysinemia	Mutagenetix	0.994	probably damaging	0.03	deleterious
Aass	NP_038958	K761*	386361	incidental		AASS	hyperlysinemia	Mutagenetix		probably null		-
Aass	NP_038958	S500P	559173	incidental		AASS	hyperlysinemia	Mutagenetix	0.554	possibly damaging	0.13	tolerated
Aass	NP_038958	H181Q	77415	incidental		AASS	hyperlysinemia	Mutagenetix	0.983	probably damaging
Aass	NP_038958	D364E	371281	incidental		AASS	hyperlysinemia	Mutagenetix		probably benign
Aass	NP_038958	D834G	22776	incidental		AASS	hyperlysinemia	Mutagenetix	1	probably damaging	0	deleterious
Aass	NP_038958	N296S	524755	incidental		AASS	hyperlysinemia	Mutagenetix	0.004	probably benign	1	tolerated
Aass	NP_038958	V282L	434323	incidental		AASS	hyperlysinemia	Mutagenetix	0.001	probably benign
Aass	NP_038958	S228F	535195	incidental		AASS	hyperlysinemia	Mutagenetix	0.967	probably damaging	0.03	deleterious
Aass	NP_038958	T923I	214366	incidental		AASS	hyperlysinemia	Mutagenetix	0.004	probably benign	0.07	tolerated
Aass	NP_038958	M378K	446696	incidental		AASS	hyperlysinemia	Mutagenetix	0.66	possibly damaging	0	deleterious
Aass	NP_038958	E344D	398646	incidental		AASS	hyperlysinemia	Mutagenetix	0.078	probably benign
Aass	NP_038958	C776S	77159	incidental		AASS	hyperlysinemia	Mutagenetix		probably benign
Aass	NP_038958	K854E	560860	incidental		AASS	hyperlysinemia	Mutagenetix	0.993	probably damaging	0.08	tolerated
Aass	NP_038958	D82G	199219	incidental		AASS	hyperlysinemia	Mutagenetix	0.996	probably damaging	0	deleterious
Aatf	NP_062790	I116V	42678	incidental		AATF	NA	Mutagenetix		probably benign	0.54	tolerated
Aatf	NP_062790	D449V	355790	incidental		AATF	NA	Mutagenetix	1	probably damaging	0	deleterious
Aatf	NP_062790	Y267C	507091	incidental		AATF	NA	Mutagenetix	0.085	probably benign	0.07	tolerated
Aatf	NP_062790	R511Q	44699	incidental		AATF	NA	Mutagenetix	0.094	probably benign	0.1	tolerated
Aatf	NP_062790	G174D	432050	incidental		AATF	NA	Mutagenetix	1	probably damaging	0.1	tolerated
Aatf	NP_062790	L333Q	14010058	phenotypic	Homozygous embryos do not develop past the compacted morula stage, and after failing to maintain compaction. Mutant embryos show abnormal morphology at E3.5, with most not forming a blastocoel cavity. Severely reduced cell proliferation is observed before blastocyst formation.	AATF	NA	APF	1	Probably damaging		deleterious
Aatf	NP_062790	R356C	9506232	phenotypic	Homozygous embryos do not develop past the compacted morula stage, and after failing to maintain compaction. Mutant embryos show abnormal morphology at E3.5, with most not forming a blastocoel cavity. Severely reduced cell proliferation is observed before blastocyst formation.	AATF	NA	APF	1	Probably damaging		deleterious
Aatf	NP_062790	D313G	350409	incidental		AATF	NA	Mutagenetix	0.688	possibly damaging	0.01	deleterious
Aatf	NP_062790	D121G	246682	incidental		AATF	NA	Mutagenetix	0.002	probably benign	0.32	tolerated
Aatf	NP_062790	E171D	34795	incidental		AATF	NA	Mutagenetix	0.326	probably benign
Aatf	NP_062790	H337L	549550	incidental		AATF	NA	Mutagenetix	0.841	possibly damaging	0	deleterious
Aatf	NP_062790	K466E	23585	incidental		AATF	NA	Mutagenetix	0.999	probably damaging	0	deleterious
Aatf	NP_062790	D503E	462392	incidental		AATF	NA	Mutagenetix	0.88	possibly damaging
Aatf	NP_062790	R435Q	561163	incidental		AATF	NA	Mutagenetix	0.975	probably damaging	0.01	deleterious
Aatk	NP_001185716	I1295M	435093	incidental		AATK	NA	Mutagenetix	0.418	probably benign	0	deleterious
Aatk	NP_001185716	P1083S	530913	incidental		AATK	NA	Mutagenetix		probably benign	0.26	tolerated
Aatk	NP_001185716	H970R	386760	incidental		AATK	NA	Mutagenetix	0.074	probably benign	0.51	tolerated
Aatk	NP_001185716	P252Q	219995	incidental		AATK	NA	Mutagenetix	1	probably damaging	0	deleterious
Aatk	NP_001185716	T1195A	233056	incidental		AATK	NA	Mutagenetix		probably benign	0.06	tolerated
Aatk	NP_001185714	D741E	556748	incidental		AATK	NA	Mutagenetix		probably benign
Aatk	NP_001185716	L78P	401004	incidental		AATK	NA	Mutagenetix	1	probably damaging	0	deleterious
Aatk	NP_001185716	V875A	532900	incidental		AATK	NA	Mutagenetix	0.581	possibly damaging	1	tolerated
Aatk	NP_001185714	V110G	40556	incidental		AATK	NA	Mutagenetix	0.992	probably damaging	0	deleterious
Aatk	NP_001185716	V419M	81323	incidental		AATK	NA	Mutagenetix	0.994	probably damaging	0	deleterious
Aatk	NP_001185714	M114T	427240	incidental		AATK	NA	Mutagenetix	0.023	probably benign	0.1	tolerated
Aatk	NP_001185716	M155T	356598	incidental		AATK	NA	Mutagenetix	0.645	possibly damaging	0	deleterious
Aatk	NP_001185716	D23G	516857	incidental		AATK	NA	Mutagenetix	0.001	probably benign	0.02	deleterious
Aatk	NP_001185716	Q977L	535046	incidental		AATK	NA	Mutagenetix	0.104	probably benign	0.28	tolerated
Aatk	NP_001185716	H345R	502061	incidental		AATK	NA	Mutagenetix	0.654	possibly damaging	0	deleterious
Aatk	NP_001185716	F407L	241446	incidental		AATK	NA	Mutagenetix	0.996	probably damaging
Aatk	NP_001185714	S512W	425569	incidental		AATK	NA	Mutagenetix	0.975	probably damaging	0.05	tolerated
Aatk	NP_001185714	A1291T	551697	incidental		AATK	NA	Mutagenetix		probably benign	0.55	tolerated
Aatk	NP_001185716	Q556K	514786	incidental		AATK	NA	Mutagenetix	0.008	probably benign	0.57	tolerated
Aatk	NP_001185716	T1059M	208651	incidental		AATK	NA	Mutagenetix	0.003	probably benign	0.21	tolerated
Aatk	NP_001185716	E610A	333971	incidental		AATK	NA	Mutagenetix	0.032	probably benign	0.36	tolerated
Aatk	NP_001185716	S803C	516926	incidental		AATK	NA	Mutagenetix	0.001	probably benign	0.24	tolerated
Aatk	NP_001185714	T894M	164010	incidental		AATK	NA	Mutagenetix	0.96	probably damaging	0.18	tolerated
Aatk	NP_001185714	S870I	554778	incidental		AATK	NA	Mutagenetix	0.553	possibly damaging	0.3	tolerated
Aatk	NP_001185714	L1216Q	56829	incidental		AATK	NA	Mutagenetix	1	probably damaging	0	deleterious
Aatk	NP_001185716	V273M	402450	incidental		AATK	NA	Mutagenetix	0.954	possibly damaging	0.14	tolerated
Aatk	NP_001185716	V264E	352544	incidental		AATK	NA	Mutagenetix	0.685	possibly damaging	0.02	deleterious
Aatk	NP_001185716	D206A	205738	incidental		AATK	NA	Mutagenetix	0.999	probably damaging	0	deleterious
AB124611	NP_001185723	Q158K	565876	incidental		C19orf38	NA	Mutagenetix	0.271	probably benign	0	deleterious
AB124611	NP_996259	M1L	525903	incidental		C19orf38	NA	Mutagenetix	0.014	probably benign
Abat	NP_001164449	Y97N	479833	incidental		ABAT	ischemia, mental depression, West syndrome, heroin dependence, status epilepticus, hypertension, visual epilepsy, Alzheimer's disease, Huntington's disease, reflex epilepsy, GABA aminotransferase deficiency	Mutagenetix	1	probably damaging	0	deleterious
Abat	NP_001164449	A392T	377594	incidental		ABAT	ischemia, mental depression, West syndrome, heroin dependence, status epilepticus, hypertension, visual epilepsy, Alzheimer's disease, Huntington's disease, reflex epilepsy, GABA aminotransferase deficiency	Mutagenetix	0.001	probably benign	0.47	tolerated
Abat	NP_001164449	K414*	545533	incidental		ABAT	ischemia, mental depression, West syndrome, heroin dependence, status epilepticus, hypertension, visual epilepsy, Alzheimer's disease, Huntington's disease, reflex epilepsy, GABA aminotransferase deficiency	Mutagenetix		probably null		-
Abat	NP_001164449	M148K	515392	incidental		ABAT	ischemia, mental depression, West syndrome, heroin dependence, status epilepticus, hypertension, visual epilepsy, Alzheimer's disease, Huntington's disease, reflex epilepsy, GABA aminotransferase deficiency	Mutagenetix	0.106	probably benign	0.01	deleterious
Abca1	NP_038482	L2233Q	522312	incidental		ABCA1	Tangier disease, extrahepatic cholestasis, fatty liver disease, coronary artery disease, membranous glomerulonephritis, hepatocellular carcinoma, hypolipoproteinemia, obesity, familial hyperlipidemia, Alzheimer's disease, primary biliary cholangitis, premature menopause, type 2 diabetes mellitus	Mutagenetix	0.853	possibly damaging	0.11	tolerated
Abca1	NP_038482	S1150Y	548506	incidental		ABCA1	Tangier disease, extrahepatic cholestasis, fatty liver disease, coronary artery disease, membranous glomerulonephritis, hepatocellular carcinoma, hypolipoproteinemia, obesity, familial hyperlipidemia, Alzheimer's disease, primary biliary cholangitis, premature menopause, type 2 diabetes mellitus	Mutagenetix	0.975	probably damaging	0	deleterious
Abca1	NP_038482	V1712A	438130	incidental		ABCA1	Tangier disease, extrahepatic cholestasis, fatty liver disease, coronary artery disease, membranous glomerulonephritis, hepatocellular carcinoma, hypolipoproteinemia, obesity, familial hyperlipidemia, Alzheimer's disease, primary biliary cholangitis, premature menopause, type 2 diabetes mellitus	Mutagenetix	1	probably damaging	0	deleterious
Abca1	NP_038482	D1798G	35133	incidental		ABCA1	Tangier disease, extrahepatic cholestasis, fatty liver disease, coronary artery disease, membranous glomerulonephritis, hepatocellular carcinoma, hypolipoproteinemia, obesity, familial hyperlipidemia, Alzheimer's disease, primary biliary cholangitis, premature menopause, type 2 diabetes mellitus	Mutagenetix		probably benign	0.45	tolerated
Abca1	NP_038482	Q299L	170405	incidental		ABCA1	Tangier disease, extrahepatic cholestasis, fatty liver disease, coronary artery disease, membranous glomerulonephritis, hepatocellular carcinoma, hypolipoproteinemia, obesity, familial hyperlipidemia, Alzheimer's disease, primary biliary cholangitis, premature menopause, type 2 diabetes mellitus	Mutagenetix	0.001	probably null	0.07	tolerated
Abca1	NP_038482	Y231H	55802	incidental		ABCA1	Tangier disease, extrahepatic cholestasis, fatty liver disease, coronary artery disease, membranous glomerulonephritis, hepatocellular carcinoma, hypolipoproteinemia, obesity, familial hyperlipidemia, Alzheimer's disease, primary biliary cholangitis, premature menopause, type 2 diabetes mellitus	Mutagenetix	0.001	probably benign	0.06	tolerated
Abca1	NP_038482	T386I	238722	incidental		ABCA1	Tangier disease, extrahepatic cholestasis, fatty liver disease, coronary artery disease, membranous glomerulonephritis, hepatocellular carcinoma, hypolipoproteinemia, obesity, familial hyperlipidemia, Alzheimer's disease, primary biliary cholangitis, premature menopause, type 2 diabetes mellitus	Mutagenetix	0.957	probably damaging	0	deleterious
Abca1	NP_038482	L15Q	538630	incidental		ABCA1	Tangier disease, extrahepatic cholestasis, fatty liver disease, coronary artery disease, membranous glomerulonephritis, hepatocellular carcinoma, hypolipoproteinemia, obesity, familial hyperlipidemia, Alzheimer's disease, primary biliary cholangitis, premature menopause, type 2 diabetes mellitus	Mutagenetix	0.168	probably benign	0	deleterious
Abca1	NP_038482	I40T	422920	incidental		ABCA1	Tangier disease, extrahepatic cholestasis, fatty liver disease, coronary artery disease, membranous glomerulonephritis, hepatocellular carcinoma, hypolipoproteinemia, obesity, familial hyperlipidemia, Alzheimer's disease, primary biliary cholangitis, premature menopause, type 2 diabetes mellitus	Mutagenetix	0.002	probably benign	0.01	deleterious
Abca1	NP_038482	V308E	55746	incidental		ABCA1	Tangier disease, extrahepatic cholestasis, fatty liver disease, coronary artery disease, membranous glomerulonephritis, hepatocellular carcinoma, hypolipoproteinemia, obesity, familial hyperlipidemia, Alzheimer's disease, primary biliary cholangitis, premature menopause, type 2 diabetes mellitus	Mutagenetix	0.005	probably benign	0.01	deleterious
Abca1	NP_038482	I569V	319997	incidental		ABCA1	Tangier disease, extrahepatic cholestasis, fatty liver disease, coronary artery disease, membranous glomerulonephritis, hepatocellular carcinoma, hypolipoproteinemia, obesity, familial hyperlipidemia, Alzheimer's disease, primary biliary cholangitis, premature menopause, type 2 diabetes mellitus	Mutagenetix	0.874	possibly damaging	0.11	tolerated
Abca1	NP_038482	F488S	33377	incidental		ABCA1	Tangier disease, extrahepatic cholestasis, fatty liver disease, coronary artery disease, membranous glomerulonephritis, hepatocellular carcinoma, hypolipoproteinemia, obesity, familial hyperlipidemia, Alzheimer's disease, primary biliary cholangitis, premature menopause, type 2 diabetes mellitus	Mutagenetix	0.97	probably damaging	0.01	deleterious
Abca1	NP_038482	F1721S	34982	incidental		ABCA1	Tangier disease, extrahepatic cholestasis, fatty liver disease, coronary artery disease, membranous glomerulonephritis, hepatocellular carcinoma, hypolipoproteinemia, obesity, familial hyperlipidemia, Alzheimer's disease, primary biliary cholangitis, premature menopause, type 2 diabetes mellitus	Mutagenetix	1	probably damaging	0	deleterious
Abca1	NP_038482	L2068Q	11707685	phenotypic	Many homozygous null mutants die perinatally with placental defects. Survivors show altered steroidogenesis, defective lipid export in Golgi, low serum cholesterol, lipid accumulation in macrophages and lung, reduced fertility and kidney and heart defects.	ABCA1	Tangier disease, extrahepatic cholestasis, fatty liver disease, coronary artery disease, membranous glomerulonephritis, hepatocellular carcinoma, hypolipoproteinemia, obesity, familial hyperlipidemia, Alzheimer's disease, primary biliary cholangitis, premature menopause, type 2 diabetes mellitus	APF	1	Probably damaging		deleterious
Abca1	NP_038482	M427T	237812	incidental		ABCA1	Tangier disease, extrahepatic cholestasis, fatty liver disease, coronary artery disease, membranous glomerulonephritis, hepatocellular carcinoma, hypolipoproteinemia, obesity, familial hyperlipidemia, Alzheimer's disease, primary biliary cholangitis, premature menopause, type 2 diabetes mellitus	Mutagenetix	0.123	probably benign	0	deleterious
Abca1	NP_038482	V1608G	218934	incidental		ABCA1	Tangier disease, extrahepatic cholestasis, fatty liver disease, coronary artery disease, membranous glomerulonephritis, hepatocellular carcinoma, hypolipoproteinemia, obesity, familial hyperlipidemia, Alzheimer's disease, primary biliary cholangitis, premature menopause, type 2 diabetes mellitus	Mutagenetix	1	probably damaging	0	deleterious
Abca1	NP_038482	T289I	506743	incidental		ABCA1	Tangier disease, extrahepatic cholestasis, fatty liver disease, coronary artery disease, membranous glomerulonephritis, hepatocellular carcinoma, hypolipoproteinemia, obesity, familial hyperlipidemia, Alzheimer's disease, primary biliary cholangitis, premature menopause, type 2 diabetes mellitus	Mutagenetix	0.014	probably benign	0.4	tolerated
Abca1	NP_038482	I1351V	21436	incidental		ABCA1	Tangier disease, extrahepatic cholestasis, fatty liver disease, coronary artery disease, membranous glomerulonephritis, hepatocellular carcinoma, hypolipoproteinemia, obesity, familial hyperlipidemia, Alzheimer's disease, primary biliary cholangitis, premature menopause, type 2 diabetes mellitus	Mutagenetix	0.005	probably benign	0.21	tolerated
Abca1	NP_038482	D457G	1760645	phenotypic	Many homozygous null mutants die perinatally with placental defects. Survivors show altered steroidogenesis, defective lipid export in Golgi, low serum cholesterol, lipid accumulation in macrophages and lung, reduced fertility and kidney and heart defects.	ABCA1	Tangier disease, extrahepatic cholestasis, fatty liver disease, coronary artery disease, membranous glomerulonephritis, hepatocellular carcinoma, hypolipoproteinemia, obesity, familial hyperlipidemia, Alzheimer's disease, primary biliary cholangitis, premature menopause, type 2 diabetes mellitus	APF		Benign	0.85	tolerated
Abca1	NP_038482	M131K	265170	incidental		ABCA1	Tangier disease, extrahepatic cholestasis, fatty liver disease, coronary artery disease, membranous glomerulonephritis, hepatocellular carcinoma, hypolipoproteinemia, obesity, familial hyperlipidemia, Alzheimer's disease, primary biliary cholangitis, premature menopause, type 2 diabetes mellitus	Mutagenetix		probably benign	0.89	tolerated
Abca1	NP_038482	N1271S	226576	incidental		ABCA1	Tangier disease, extrahepatic cholestasis, fatty liver disease, coronary artery disease, membranous glomerulonephritis, hepatocellular carcinoma, hypolipoproteinemia, obesity, familial hyperlipidemia, Alzheimer's disease, primary biliary cholangitis, premature menopause, type 2 diabetes mellitus	Mutagenetix		probably benign	0.88	tolerated
Abca1	NP_038482	C1429F	342531	incidental		ABCA1	Tangier disease, extrahepatic cholestasis, fatty liver disease, coronary artery disease, membranous glomerulonephritis, hepatocellular carcinoma, hypolipoproteinemia, obesity, familial hyperlipidemia, Alzheimer's disease, primary biliary cholangitis, premature menopause, type 2 diabetes mellitus	Mutagenetix	0.942	possibly damaging	0	deleterious
Abca1	NP_038482	L2059*	5975885	phenotypic	Many homozygous null mutants die perinatally with placental defects. Survivors show altered steroidogenesis, defective lipid export in Golgi, low serum cholesterol, lipid accumulation in macrophages and lung, reduced fertility and kidney and heart defects.	ABCA1	Tangier disease, extrahepatic cholestasis, fatty liver disease, coronary artery disease, membranous glomerulonephritis, hepatocellular carcinoma, hypolipoproteinemia, obesity, familial hyperlipidemia, Alzheimer's disease, primary biliary cholangitis, premature menopause, type 2 diabetes mellitus	APF		N/A
Abca1	NP_038482	L384P	14086651	phenotypic	Many homozygous null mutants die perinatally with placental defects. Survivors show altered steroidogenesis, defective lipid export in Golgi, low serum cholesterol, lipid accumulation in macrophages and lung, reduced fertility and kidney and heart defects.	ABCA1	Tangier disease, extrahepatic cholestasis, fatty liver disease, coronary artery disease, membranous glomerulonephritis, hepatocellular carcinoma, hypolipoproteinemia, obesity, familial hyperlipidemia, Alzheimer's disease, primary biliary cholangitis, premature menopause, type 2 diabetes mellitus	APF	1	Probably damaging	0.08	tolerated
Abca1	NP_038482	A1582T	189009	incidental		ABCA1	Tangier disease, extrahepatic cholestasis, fatty liver disease, coronary artery disease, membranous glomerulonephritis, hepatocellular carcinoma, hypolipoproteinemia, obesity, familial hyperlipidemia, Alzheimer's disease, primary biliary cholangitis, premature menopause, type 2 diabetes mellitus	Mutagenetix		probably benign	0.28	tolerated
Abca1	NP_038482	Q1826L	314096	incidental		ABCA1	Tangier disease, extrahepatic cholestasis, fatty liver disease, coronary artery disease, membranous glomerulonephritis, hepatocellular carcinoma, hypolipoproteinemia, obesity, familial hyperlipidemia, Alzheimer's disease, primary biliary cholangitis, premature menopause, type 2 diabetes mellitus	Mutagenetix	0.999	probably damaging	0.01	deleterious
Abca1	NP_038482	L700R	529529	incidental		ABCA1	Tangier disease, extrahepatic cholestasis, fatty liver disease, coronary artery disease, membranous glomerulonephritis, hepatocellular carcinoma, hypolipoproteinemia, obesity, familial hyperlipidemia, Alzheimer's disease, primary biliary cholangitis, premature menopause, type 2 diabetes mellitus	Mutagenetix	1	probably damaging	0	deleterious
Abca1	NP_038482	D1170G	541699	incidental		ABCA1	Tangier disease, extrahepatic cholestasis, fatty liver disease, coronary artery disease, membranous glomerulonephritis, hepatocellular carcinoma, hypolipoproteinemia, obesity, familial hyperlipidemia, Alzheimer's disease, primary biliary cholangitis, premature menopause, type 2 diabetes mellitus	Mutagenetix	0.003	probably benign	0.21	tolerated
Abca1	NP_038482	R1899G	519526	incidental		ABCA1	Tangier disease, extrahepatic cholestasis, fatty liver disease, coronary artery disease, membranous glomerulonephritis, hepatocellular carcinoma, hypolipoproteinemia, obesity, familial hyperlipidemia, Alzheimer's disease, primary biliary cholangitis, premature menopause, type 2 diabetes mellitus	Mutagenetix	0.977	probably damaging	0	deleterious
Abca1	NP_038482	V1352D	568205	incidental		ABCA1	Tangier disease, extrahepatic cholestasis, fatty liver disease, coronary artery disease, membranous glomerulonephritis, hepatocellular carcinoma, hypolipoproteinemia, obesity, familial hyperlipidemia, Alzheimer's disease, primary biliary cholangitis, premature menopause, type 2 diabetes mellitus	Mutagenetix	0.974	probably damaging	0	deleterious
Abca1	NP_038482	K1119N	194675	incidental		ABCA1	Tangier disease, extrahepatic cholestasis, fatty liver disease, coronary artery disease, membranous glomerulonephritis, hepatocellular carcinoma, hypolipoproteinemia, obesity, familial hyperlipidemia, Alzheimer's disease, primary biliary cholangitis, premature menopause, type 2 diabetes mellitus	Mutagenetix	1	probably damaging
Abca1	NP_038482	F866L	447453	incidental		ABCA1	Tangier disease, extrahepatic cholestasis, fatty liver disease, coronary artery disease, membranous glomerulonephritis, hepatocellular carcinoma, hypolipoproteinemia, obesity, familial hyperlipidemia, Alzheimer's disease, primary biliary cholangitis, premature menopause, type 2 diabetes mellitus	Mutagenetix		probably benign
Abca1	NP_038482	S737C	553455	incidental		ABCA1	Tangier disease, extrahepatic cholestasis, fatty liver disease, coronary artery disease, membranous glomerulonephritis, hepatocellular carcinoma, hypolipoproteinemia, obesity, familial hyperlipidemia, Alzheimer's disease, primary biliary cholangitis, premature menopause, type 2 diabetes mellitus	Mutagenetix	1	probably damaging	0	deleterious
Abca12	NP_780419	L943P	448559	incidental		ABCA12	autosomal recessive congenital ichthyosis 4B, autosomal recessive congenital ichthyosis 4A, autosomal recessive congenital ichthyosis 1	Mutagenetix	1	probably damaging	0	deleterious
Abca12	NP_780419	T2028K	316908	incidental		ABCA12	autosomal recessive congenital ichthyosis 4B, autosomal recessive congenital ichthyosis 4A, autosomal recessive congenital ichthyosis 1	Mutagenetix	0.636	possibly damaging	0.17	tolerated
Abca12	NP_780419	K886R	553683	incidental		ABCA12	autosomal recessive congenital ichthyosis 4B, autosomal recessive congenital ichthyosis 4A, autosomal recessive congenital ichthyosis 1	Mutagenetix	0.922	possibly damaging	0.15	tolerated
Abca12	NP_780419	N1860D	14038863	phenotypic	Mice homozygous for a null allele exhibit neonatal lethality associated with defective skin development and abnormal lung morphology.	ABCA12	autosomal recessive congenital ichthyosis 4B, autosomal recessive congenital ichthyosis 4A, autosomal recessive congenital ichthyosis 1	APF	0.98	Probably damaging	0.1	tolerated
Abca12	NP_780419	S254A	15277381	phenotypic	Mice homozygous for a null allele exhibit neonatal lethality associated with defective skin development and abnormal lung morphology.	ABCA12	autosomal recessive congenital ichthyosis 4B, autosomal recessive congenital ichthyosis 4A, autosomal recessive congenital ichthyosis 1	APF	0.07	Benign	0.02	deleterious
Abca12	NP_780419	V540D	447331	incidental		ABCA12	autosomal recessive congenital ichthyosis 4B, autosomal recessive congenital ichthyosis 4A, autosomal recessive congenital ichthyosis 1	Mutagenetix	0.777	possibly damaging	0	deleterious
Abca12	NP_780419	C1105R	207061	incidental		ABCA12	autosomal recessive congenital ichthyosis 4B, autosomal recessive congenital ichthyosis 4A, autosomal recessive congenital ichthyosis 1	Mutagenetix	0.264	probably benign	0.04	deleterious
Abca12	NP_780419	D2340E	11707733	phenotypic	Mice homozygous for a null allele exhibit neonatal lethality associated with defective skin development and abnormal lung morphology.	ABCA12	autosomal recessive congenital ichthyosis 4B, autosomal recessive congenital ichthyosis 4A, autosomal recessive congenital ichthyosis 1	APF	1	Probably damaging		deleterious
Abca12	NP_780419	V1048A	16096819	phenotypic	Mice homozygous for a null allele exhibit neonatal lethality associated with defective skin development and abnormal lung morphology.	ABCA12	autosomal recessive congenital ichthyosis 4B, autosomal recessive congenital ichthyosis 4A, autosomal recessive congenital ichthyosis 1	APF	0.04	Benign	0.03	deleterious
Abca12	NP_780419	D2184V	536405	incidental		ABCA12	autosomal recessive congenital ichthyosis 4B, autosomal recessive congenital ichthyosis 4A, autosomal recessive congenital ichthyosis 1	Mutagenetix	0.976	probably damaging	0	deleterious
Abca12	NP_780419	I363V	344995	incidental		ABCA12	autosomal recessive congenital ichthyosis 4B, autosomal recessive congenital ichthyosis 4A, autosomal recessive congenital ichthyosis 1	Mutagenetix		probably benign	0.24	tolerated
Abca12	NP_780419	I1981V	265243	incidental		ABCA12	autosomal recessive congenital ichthyosis 4B, autosomal recessive congenital ichthyosis 4A, autosomal recessive congenital ichthyosis 1	Mutagenetix	0.022	probably benign	0.91	tolerated
Abca12	NP_780419	L884H	438166	incidental		ABCA12	autosomal recessive congenital ichthyosis 4B, autosomal recessive congenital ichthyosis 4A, autosomal recessive congenital ichthyosis 1	Mutagenetix	1	probably damaging	0	deleterious
Abca12	NP_780419	Q1046H	41612	incidental		ABCA12	autosomal recessive congenital ichthyosis 4B, autosomal recessive congenital ichthyosis 4A, autosomal recessive congenital ichthyosis 1	Mutagenetix	1	probably damaging
Abca12	NP_780419	N2547K	232987	incidental		ABCA12	autosomal recessive congenital ichthyosis 4B, autosomal recessive congenital ichthyosis 4A, autosomal recessive congenital ichthyosis 1	Mutagenetix	0.015	probably benign
Abca12	NP_780419	Y1096H	486827	incidental		ABCA12	autosomal recessive congenital ichthyosis 4B, autosomal recessive congenital ichthyosis 4A, autosomal recessive congenital ichthyosis 1	Mutagenetix	0.999	probably damaging	0	deleterious
Abca12	NP_780419	M1778L	13863588	phenotypic	Mice homozygous for a null allele exhibit neonatal lethality associated with defective skin development and abnormal lung morphology.	ABCA12	autosomal recessive congenital ichthyosis 4B, autosomal recessive congenital ichthyosis 4A, autosomal recessive congenital ichthyosis 1	APF		Benign	0.38	tolerated
Abca12	NP_780419	F1796L	309125	incidental		ABCA12	autosomal recessive congenital ichthyosis 4B, autosomal recessive congenital ichthyosis 4A, autosomal recessive congenital ichthyosis 1	Mutagenetix	0.017	probably benign
Abca12	NP_780419	T2132M	486774	incidental		ABCA12	autosomal recessive congenital ichthyosis 4B, autosomal recessive congenital ichthyosis 4A, autosomal recessive congenital ichthyosis 1	Mutagenetix	0.992	probably damaging	0.26	tolerated
Abca12	NP_780419	R117W	5183763	phenotypic	Mice homozygous for a null allele exhibit neonatal lethality associated with defective skin development and abnormal lung morphology.	ABCA12	autosomal recessive congenital ichthyosis 4B, autosomal recessive congenital ichthyosis 4A, autosomal recessive congenital ichthyosis 1	APF	0.89	Possibly damaging	0.02	deleterious
Abca12	NP_780419	T2369A	524125	incidental		ABCA12	autosomal recessive congenital ichthyosis 4B, autosomal recessive congenital ichthyosis 4A, autosomal recessive congenital ichthyosis 1	Mutagenetix	0.004	probably benign	0.16	tolerated
Abca12	NP_780419	Y2037C	326712	incidental		ABCA12	autosomal recessive congenital ichthyosis 4B, autosomal recessive congenital ichthyosis 4A, autosomal recessive congenital ichthyosis 1	Mutagenetix	1	probably damaging	0.06	tolerated
Abca12	NP_780419	A1840T	370865	incidental		ABCA12	autosomal recessive congenital ichthyosis 4B, autosomal recessive congenital ichthyosis 4A, autosomal recessive congenital ichthyosis 1	Mutagenetix	0.096	probably benign	0.12	tolerated
Abca12	NP_780419	L2411R	481691	incidental		ABCA12	autosomal recessive congenital ichthyosis 4B, autosomal recessive congenital ichthyosis 4A, autosomal recessive congenital ichthyosis 1	Mutagenetix	1	probably damaging	0	deleterious
Abca12	NP_780419	V2191L	233795	incidental		ABCA12	autosomal recessive congenital ichthyosis 4B, autosomal recessive congenital ichthyosis 4A, autosomal recessive congenital ichthyosis 1	Mutagenetix	0.017	probably benign
Abca12	NP_780419	E834V	522288	incidental		ABCA12	autosomal recessive congenital ichthyosis 4B, autosomal recessive congenital ichthyosis 4A, autosomal recessive congenital ichthyosis 1	Mutagenetix	0.574	possibly damaging	0.28	tolerated
Abca12	NP_780419	V1181G	32677	incidental		ABCA12	autosomal recessive congenital ichthyosis 4B, autosomal recessive congenital ichthyosis 4A, autosomal recessive congenital ichthyosis 1	Mutagenetix	0.351	probably benign	0	deleterious
Abca12	NP_780419	R1682W	16144693	phenotypic	Mice homozygous for a null allele exhibit neonatal lethality associated with defective skin development and abnormal lung morphology.	ABCA12	autosomal recessive congenital ichthyosis 4B, autosomal recessive congenital ichthyosis 4A, autosomal recessive congenital ichthyosis 1	APF	0.91	Possibly damaging	0.01	deleterious
Abca12	NP_780419	E2450G	565333	incidental		ABCA12	autosomal recessive congenital ichthyosis 4B, autosomal recessive congenital ichthyosis 4A, autosomal recessive congenital ichthyosis 1	Mutagenetix	0.992	probably damaging	0	deleterious
Abca12	NP_780419	N608S	391317	incidental		ABCA12	autosomal recessive congenital ichthyosis 4B, autosomal recessive congenital ichthyosis 4A, autosomal recessive congenital ichthyosis 1	Mutagenetix	0.041	probably benign	0.04	deleterious
Abca12	NP_780419	Y2079C	501082	incidental		ABCA12	autosomal recessive congenital ichthyosis 4B, autosomal recessive congenital ichthyosis 4A, autosomal recessive congenital ichthyosis 1	Mutagenetix	1	probably damaging	0	deleterious
Abca12	NP_780419	T1385A	441298	incidental		ABCA12	autosomal recessive congenital ichthyosis 4B, autosomal recessive congenital ichthyosis 4A, autosomal recessive congenital ichthyosis 1	Mutagenetix	1	probably damaging	0	deleterious
Abca12	NP_780419	V534A	353410	incidental		ABCA12	autosomal recessive congenital ichthyosis 4B, autosomal recessive congenital ichthyosis 4A, autosomal recessive congenital ichthyosis 1	Mutagenetix	0.003	probably benign	0.01	deleterious
Abca12	NP_780419	Q1039L	371344	incidental		ABCA12	autosomal recessive congenital ichthyosis 4B, autosomal recessive congenital ichthyosis 4A, autosomal recessive congenital ichthyosis 1	Mutagenetix	0.705	possibly damaging	0.09	tolerated
Abca12	NP_780419	I2535T	158269	incidental		ABCA12	autosomal recessive congenital ichthyosis 4B, autosomal recessive congenital ichthyosis 4A, autosomal recessive congenital ichthyosis 1	Mutagenetix	1	probably damaging	0	deleterious
Abca12	NP_780419	A1110V	513729	incidental		ABCA12	autosomal recessive congenital ichthyosis 4B, autosomal recessive congenital ichthyosis 4A, autosomal recessive congenital ichthyosis 1	Mutagenetix	0.999	probably damaging	0	deleterious
Abca12	NP_780419	I2143V	5975778	phenotypic	Mice homozygous for a null allele exhibit neonatal lethality associated with defective skin development and abnormal lung morphology.	ABCA12	autosomal recessive congenital ichthyosis 4B, autosomal recessive congenital ichthyosis 4A, autosomal recessive congenital ichthyosis 1	APF		Benign	1	tolerated
Abca12	NP_780419	L2117P	390601	incidental		ABCA12	autosomal recessive congenital ichthyosis 4B, autosomal recessive congenital ichthyosis 4A, autosomal recessive congenital ichthyosis 1	Mutagenetix	0.992	probably damaging	0.13	tolerated
Abca12	NP_780419	I1517L	6553481	phenotypic	Mice homozygous for a null allele exhibit neonatal lethality associated with defective skin development and abnormal lung morphology.	ABCA12	autosomal recessive congenital ichthyosis 4B, autosomal recessive congenital ichthyosis 4A, autosomal recessive congenital ichthyosis 1	APF	0.78	Possibly damaging	0.18	tolerated
Abca12	NP_780419	F1142S	434566	incidental		ABCA12	autosomal recessive congenital ichthyosis 4B, autosomal recessive congenital ichthyosis 4A, autosomal recessive congenital ichthyosis 1	Mutagenetix	0.945	possibly damaging	0.03	deleterious
Abca12	NP_780419	I1589N	6512326	phenotypic	Mice homozygous for a null allele exhibit neonatal lethality associated with defective skin development and abnormal lung morphology.	ABCA12	autosomal recessive congenital ichthyosis 4B, autosomal recessive congenital ichthyosis 4A, autosomal recessive congenital ichthyosis 1	APF		Benign	0.5	tolerated
Abca12	NP_780419	N275K	455631	incidental		ABCA12	autosomal recessive congenital ichthyosis 4B, autosomal recessive congenital ichthyosis 4A, autosomal recessive congenital ichthyosis 1	Mutagenetix	0.787	possibly damaging
Abca12	NP_780419	S2409T	247782	incidental		ABCA12	autosomal recessive congenital ichthyosis 4B, autosomal recessive congenital ichthyosis 4A, autosomal recessive congenital ichthyosis 1	Mutagenetix	0.995	probably damaging	0.08	tolerated
Abca12	NP_780419	S962G	334344	incidental		ABCA12	autosomal recessive congenital ichthyosis 4B, autosomal recessive congenital ichthyosis 4A, autosomal recessive congenital ichthyosis 1	Mutagenetix	0.188	probably benign	0.05	deleterious
Abca12	NP_780419	Y1442H	196768	incidental		ABCA12	autosomal recessive congenital ichthyosis 4B, autosomal recessive congenital ichthyosis 4A, autosomal recessive congenital ichthyosis 1	Mutagenetix	0.997	probably damaging	0	deleterious
Abca12	NP_780419	N2313I	60751	incidental		ABCA12	autosomal recessive congenital ichthyosis 4B, autosomal recessive congenital ichthyosis 4A, autosomal recessive congenital ichthyosis 1	Mutagenetix	0.814	possibly damaging	0.04	deleterious
Abca13	NP_839990	D1233G	155886	incidental		ABCA13	NA	Mutagenetix		probably benign	0.18	tolerated
Abca13	NP_839990	V1583E	20077	incidental		ABCA13	NA	Mutagenetix	0.759	possibly damaging	0.13	tolerated
Abca13	NP_839990	Q5002*	162439	incidental		ABCA13	NA	Mutagenetix		probably null		-
Abca13	NP_839990	V2500F	486334	incidental		ABCA13	NA	Mutagenetix	0.517	possibly damaging	0.07	tolerated
Abca13	NP_839990	N2165I	524800	incidental		ABCA13	NA	Mutagenetix	0.517	possibly damaging	0.03	deleterious
Abca13	NP_839990	I4226N	272448	incidental		ABCA13	NA	Mutagenetix	0.969	probably damaging	0	deleterious
Abca13	NP_839990	I3985N	391987	incidental		ABCA13	NA	Mutagenetix	1	probably damaging	0	deleterious
Abca13	NP_839990	V490E	521305	incidental		ABCA13	NA	Mutagenetix	0.04	probably benign	0.31	tolerated
Abca13	NP_839990	V4184A	518268	incidental		ABCA13	NA	Mutagenetix		probably benign	1	tolerated
Abca13	NP_839990	V2829A	83257	incidental		ABCA13	NA	Mutagenetix	0.216	probably benign	0.28	tolerated
Abca13	NP_839990	V1891A	25206	incidental		ABCA13	NA	Mutagenetix	0.362	probably benign	0	deleterious
Abca13	NP_839990	M4680L	311316	incidental		ABCA13	NA	Mutagenetix	0.001	probably benign
Abca13	NP_839990	K2890R	434121	incidental		ABCA13	NA	Mutagenetix	0.486	possibly damaging	0.11	tolerated
Abca13	NP_839990	N2078I	523850	incidental		ABCA13	NA	Mutagenetix	0.04	probably benign	0.14	tolerated
Abca13	NP_839990	H1754Y	460562	incidental		ABCA13	NA	Mutagenetix	0.04	probably benign	0.09	tolerated
Abca13	NP_839990	M454L	557454	incidental		ABCA13	NA	Mutagenetix		probably benign
Abca13	NP_839990	K4373*	372823	incidental		ABCA13	NA	Mutagenetix		probably null		-
Abca13	NP_839990	M4531I	452449	incidental		ABCA13	NA	Mutagenetix	0.001	probably benign
Abca13	NP_839990	Q4064*	163824	incidental		ABCA13	NA	Mutagenetix		probably null		-
Abca13	NP_839990	D2188A	65025	incidental		ABCA13	NA	Mutagenetix	0.249	probably benign	0.03	deleterious
Abca13	NP_839990	T449S	225951	incidental		ABCA13	NA	Mutagenetix	0.01	probably benign
Abca13	NP_839990	K4460*	449321	incidental		ABCA13	NA	Mutagenetix		probably null		-
Abca13	NP_839990	T4091A	399748	incidental		ABCA13	NA	Mutagenetix	0.009	probably benign	1	tolerated
Abca13	NP_839990	I3838V	405574	incidental		ABCA13	NA	Mutagenetix	1	probably damaging	0.02	deleterious
Abca13	NP_839990	C4313G	351185	incidental		ABCA13	NA	Mutagenetix		probably benign	0.36	tolerated
Abca13	NP_839990	T520I	401071	incidental		ABCA13	NA	Mutagenetix	0.276	probably benign	0.24	tolerated
Abca13	NP_839990	V2684E	83540	incidental		ABCA13	NA	Mutagenetix	0.005	probably benign	0.07	tolerated
Abca13	NP_839990	H779L	520202	incidental		ABCA13	NA	Mutagenetix	0.935	possibly damaging	0.12	tolerated
Abca13	NP_839990	N1252S	552675	incidental		ABCA13	NA	Mutagenetix	0.37	probably benign	0.32	tolerated
Abca13	NP_839990	V1745M	48858	incidental		ABCA13	NA	Mutagenetix	0.996	probably damaging	0.04	deleterious
Abca13	NP_839990	T710M	235559	incidental		ABCA13	NA	Mutagenetix	0.188	probably benign
Abca13	NP_839990	E3092G	366639	incidental		ABCA13	NA	Mutagenetix	0.964	probably damaging	0.02	deleterious
Abca13	NP_839990	V1486E	548529	incidental		ABCA13	NA	Mutagenetix	0.022	probably benign	0.09	tolerated
Abca13	NP_839990	V1136A	435977	incidental		ABCA13	NA	Mutagenetix	0.001	probably benign	1	tolerated
Abca13	NP_839990	H2867R	561162	incidental		ABCA13	NA	Mutagenetix	0.039	probably benign	0.14	tolerated
Abca13	NP_839990	N1091K	445378	incidental		ABCA13	NA	Mutagenetix	0.997	probably damaging
Abca13	NP_839990	V2275A	554771	incidental		ABCA13	NA	Mutagenetix		probably benign	0.02	deleterious
Abca13	NP_839990	D582G	356304	incidental		ABCA13	NA	Mutagenetix	0.935	possibly damaging	0	deleterious
Abca13	NP_839990	I2786F	550370	incidental		ABCA13	NA	Mutagenetix	0.957	probably damaging	0.11	tolerated
Abca13	NP_839990	H3R	315447	incidental		ABCA13	NA	Mutagenetix	0.002	probably benign	0.75	tolerated
Abca13	NP_839990	F2057I	541421	incidental		ABCA13	NA	Mutagenetix	0.276	probably benign	0.27	tolerated
Abca13	NP_839990	I240F	435402	incidental		ABCA13	NA	Mutagenetix	0.909	possibly damaging	0	deleterious
Abca13	NP_839990	H3283L	550931	incidental		ABCA13	NA	Mutagenetix	1	probably damaging	0	deleterious
Abca13	NP_839990	H4650Q	22793	incidental		ABCA13	NA	Mutagenetix	0.975	probably damaging
Abca13	NP_839990	V4493D	452616	incidental		ABCA13	NA	Mutagenetix	1	probably damaging	0	deleterious
Abca13	NP_839990	R3882*	353538	incidental		ABCA13	NA	Mutagenetix		probably null		-
Abca13	NP_839990	D4826V	444635	incidental		ABCA13	NA	Mutagenetix	0.999	probably damaging	0	deleterious
Abca13	NP_839990	N2973D	445151	incidental		ABCA13	NA	Mutagenetix	0.967	probably damaging	0.02	deleterious
Abca13	NP_839990	E1332D	210570	incidental		ABCA13	NA	Mutagenetix	0.189	probably benign
Abca13	NP_839990	L1359*	470752	incidental		ABCA13	NA	Mutagenetix		probably null		-
Abca13	NP_839990	C4695R	199584	incidental		ABCA13	NA	Mutagenetix	0.028	probably benign	0.2	tolerated
Abca13	NP_839990	V2149A	251728	incidental		ABCA13	NA	Mutagenetix	0.594	possibly damaging	0.24	tolerated
Abca13	NP_839990	V4326A	396675	incidental		ABCA13	NA	Mutagenetix	0.976	probably damaging	0.01	deleterious
Abca13	NP_839990	H3668L	25961	incidental		ABCA13	NA	Mutagenetix	0.973	probably damaging	0.01	deleterious
Abca13	NP_839990	F4263L	227546	incidental		ABCA13	NA	Mutagenetix	0.997	probably damaging
Abca13	NP_839990	Y2159*	436843	incidental		ABCA13	NA	Mutagenetix		probably null
Abca13	NP_839990	F2467I	562297	incidental		ABCA13	NA	Mutagenetix		probably benign	0.02	deleterious
Abca13	NP_839990	T2573S	195411	incidental		ABCA13	NA	Mutagenetix	0.362	probably benign	0.06	tolerated
Abca13	NP_839990	Q1034*	80872	incidental		ABCA13	NA	Mutagenetix		probably null		-
Abca13	NP_839990	E865G	563626	incidental		ABCA13	NA	Mutagenetix	0.002	probably benign	0.05	tolerated
Abca13	NP_839990	L1913F	319361	incidental		ABCA13	NA	Mutagenetix	0.957	probably damaging
Abca13	NP_839990	V597A	422938	incidental		ABCA13	NA	Mutagenetix	0.745	possibly damaging	0.01	deleterious
Abca13	NP_839990	Y2952C	346347	incidental		ABCA13	NA	Mutagenetix	1	probably damaging	0.02	deleterious
Abca13	NP_839990	G3129D	42059	incidental		ABCA13	NA	Mutagenetix	0.876	possibly damaging	0.11	tolerated
Abca13	NP_839990	E4877G	423091	incidental		ABCA13	NA	Mutagenetix	1	probably damaging	0	deleterious
Abca13	NP_839990	M1384L	243813	incidental		ABCA13	NA	Mutagenetix		probably benign
Abca13	NP_839990	F933L	172461	incidental		ABCA13	NA	Mutagenetix	0.863	possibly damaging
Abca13	NP_839990	I1404L	384930	incidental		ABCA13	NA	Mutagenetix	0.576	possibly damaging
Abca13	NP_839990	I1546N	19361	incidental		ABCA13	NA	Mutagenetix	0.986	probably damaging	0.03	deleterious
Abca13	NP_839990	R3882S	354930	incidental		ABCA13	NA	Mutagenetix	1	probably damaging
Abca13	NP_839990	I2772F	540311	incidental		ABCA13	NA	Mutagenetix	0.961	probably damaging	0.02	deleterious
Abca13	NP_839990	T317A	234127	incidental		ABCA13	NA	Mutagenetix	0.684	possibly damaging	0.23	tolerated
Abca13	NP_839990	K1836E	325205	incidental		ABCA13	NA	Mutagenetix	0.002	probably benign	0.22	tolerated
Abca13	NP_839990	I3580F	246713	incidental		ABCA13	NA	Mutagenetix	0.993	probably damaging	0	deleterious
Abca13	NP_839990	D1188G	43953	incidental		ABCA13	NA	Mutagenetix	0.009	probably benign	0.2	tolerated
Abca13	NP_839990	W530R	534518	incidental		ABCA13	NA	Mutagenetix	0.48	possibly damaging
Abca13	NP_839990	Q2183H	459235	incidental		ABCA13	NA	Mutagenetix	0.994	probably damaging
Abca13	NP_839990	W3585R	170509	incidental		ABCA13	NA	Mutagenetix	1	probably null
Abca13	NP_839990	K3880R	321180	incidental		ABCA13	NA	Mutagenetix	0.014	probably benign	0.29	tolerated
Abca13	NP_839990	Q3923*	175134	incidental		ABCA13	NA	Mutagenetix		probably null		-
Abca13	NP_839990	Y1206C	203551	incidental		ABCA13	NA	Mutagenetix	0.976	probably damaging	0.08	tolerated
Abca13	NP_839990	F3350L	308562	incidental		ABCA13	NA	Mutagenetix	0.998	probably damaging
Abca13	NP_839990	M3555T	485479	incidental		ABCA13	NA	Mutagenetix	0.999	probably damaging	0.01	deleterious
Abca13	NP_839990	D2963G	192426	incidental		ABCA13	NA	Mutagenetix	0.134	probably benign	0.53	tolerated
Abca13	NP_839990	Y4286F	557233	incidental		ABCA13	NA	Mutagenetix		probably benign	1	tolerated
Abca13	NP_839990	I3732T	437979	incidental		ABCA13	NA	Mutagenetix	0.013	probably benign	0.21	tolerated
Abca13	NP_839990	I2743V	34132	incidental		ABCA13	NA	Mutagenetix	0.038	probably benign	0.23	tolerated
Abca13	NP_839990	Q4591K	34690	incidental		ABCA13	NA	Mutagenetix	1	probably damaging	0	deleterious
Abca13	NP_839990	T2803A	522787	incidental		ABCA13	NA	Mutagenetix	0.003	probably benign	0.15	tolerated
Abca13	NP_839990	N3244I	254642	incidental		ABCA13	NA	Mutagenetix	0.403	probably benign	0	deleterious
Abca13	NP_839990	Y4796C	234031	incidental		ABCA13	NA	Mutagenetix	1	probably damaging	0	deleterious
Abca13	NP_839990	F3486V	525551	incidental		ABCA13	NA	Mutagenetix	1	probably damaging	0	deleterious
Abca13	NP_839990	F3387I	394267	incidental		ABCA13	NA	Mutagenetix	0.801	possibly damaging	0.11	tolerated
Abca13	NP_839990	M2842L	518244	incidental		ABCA13	NA	Mutagenetix	0.014	probably benign
Abca13	NP_839990	S1852T	448922	incidental		ABCA13	NA	Mutagenetix	0.997	probably damaging	0.24	tolerated
Abca13	NP_839990	F855I	548845	incidental		ABCA13	NA	Mutagenetix	0.064	probably benign	0.03	deleterious
Abca13	NP_839990	M1785I	19617	incidental		ABCA13	NA	Mutagenetix	0.003	probably benign
Abca13	NP_839990	N660I	509410	incidental		ABCA13	NA	Mutagenetix	1	probably damaging	0	deleterious
Abca13	NP_839990	T1390A	355943	incidental		ABCA13	NA	Mutagenetix	0.594	possibly damaging	0.23	tolerated
Abca13	NP_839990	S4042C	528441	incidental		ABCA13	NA	Mutagenetix	0.995	probably damaging	0.01	deleterious
Abca13	NP_839990	N2171Y	566878	incidental		ABCA13	NA	Mutagenetix	0.981	probably damaging	0.5	tolerated
Abca13	NP_839990	I3071V	443781	incidental		ABCA13	NA	Mutagenetix	0.295	probably benign	0.37	tolerated
Abca13	NP_839990	S472P	243929	incidental		ABCA13	NA	Mutagenetix	0.043	probably benign	0.2	tolerated
Abca13	NP_839990	L2228P	158254	incidental		ABCA13	NA	Mutagenetix	0.942	possibly damaging	0	deleterious
Abca13	NP_839990	I4631V	446066	incidental		ABCA13	NA	Mutagenetix	0.995	probably damaging	0.04	deleterious
Abca13	NP_839990	K2920T	326423	incidental		ABCA13	NA	Mutagenetix	0.935	possibly damaging	0.04	deleterious
Abca13	NP_839990	M1819I	215824	incidental		ABCA13	NA	Mutagenetix	0.134	probably benign
Abca13	NP_839990	L512*	247879	incidental		ABCA13	NA	Mutagenetix		probably null		-
Abca13	NP_839990	T128S	399797	incidental		ABCA13	NA	Mutagenetix	0.935	possibly damaging
Abca13	NP_839990	S2928G	252740	incidental		ABCA13	NA	Mutagenetix	0.993	probably damaging	0.05	deleterious
Abca13	NP_839990	N761K	370066	incidental		ABCA13	NA	Mutagenetix	0.876	possibly damaging
Abca13	NP_839990	M2472K	26367	incidental		ABCA13	NA	Mutagenetix	0.759	possibly damaging	0.09	tolerated
Abca13	NP_839990	N2475I	391704	incidental		ABCA13	NA	Mutagenetix	0.986	probably damaging	0.13	tolerated
Abca13	NP_839990	I4406K	439198	incidental		ABCA13	NA	Mutagenetix	0.969	probably damaging	0.02	deleterious
Abca13	NP_839990	N54D	512755	incidental		ABCA13	NA	Mutagenetix	0.848	possibly damaging	0.07	tolerated
Abca13	NP_839990	L3113F	435231	incidental		ABCA13	NA	Mutagenetix	1	probably damaging	0	deleterious
Abca13	NP_839990	L2937H	502249	incidental		ABCA13	NA	Mutagenetix	1	probably damaging	0	deleterious
Abca13	NP_839990	F874C	479004	incidental		ABCA13	NA	Mutagenetix	0.999	probably damaging	0	deleterious
Abca13	NP_839990	T2013S	562487	incidental		ABCA13	NA	Mutagenetix	0.249	probably benign
Abca13	NP_839990	M4276I	102275	incidental		ABCA13	NA	Mutagenetix	0.004	probably benign
Abca13	NP_839990	T2776A	159150	incidental		ABCA13	NA	Mutagenetix	0.997	probably damaging	0.08	tolerated
Abca13	NP_839990	R4058C	209968	incidental		ABCA13	NA	Mutagenetix	0.125	probably benign	0.19	tolerated
Abca13	NP_839990	T2542P	326338	incidental		ABCA13	NA	Mutagenetix	0.981	probably damaging	0.15	tolerated
Abca13	NP_839990	L236Q	387850	incidental		ABCA13	NA	Mutagenetix	1	probably damaging	0	deleterious
Abca13	NP_839990	L2361P	247454	incidental		ABCA13	NA	Mutagenetix	1	probably damaging	0.02	deleterious
Abca13	NP_839990	L3116Q	530499	incidental		ABCA13	NA	Mutagenetix	1	probably damaging	0	deleterious
Abca13	NP_839990	L1975Q	433360	incidental		ABCA13	NA	Mutagenetix	0.999	probably damaging	0	deleterious
Abca13	NP_839990	S862T	426898	incidental		ABCA13	NA	Mutagenetix	1	probably damaging	0	deleterious
Abca13	NP_839990	L645F	439591	incidental		ABCA13	NA	Mutagenetix	0.002	probably benign	1	tolerated
Abca13	NP_839990	L2308H	456394	incidental		ABCA13	NA	Mutagenetix	0.995	probably damaging	0	deleterious
Abca13	NP_839990	M3190L	42352	incidental		ABCA13	NA	Mutagenetix	0.067	probably benign
Abca13	NP_839990	R527G	250573	incidental		ABCA13	NA	Mutagenetix		probably benign	0.42	tolerated
Abca13	NP_839990	L827F	223058	incidental		ABCA13	NA	Mutagenetix	1	probably damaging
Abca2	NP_031405	L2150R	425665	incidental		ABCA2	NA	Mutagenetix	0.998	probably damaging	0	deleterious
Abca2	NP_031405	S1868T	13714340	phenotypic	Null mice show tremors, hyperactivity, abnormal coordination, and alterations in CNS myelin sheath ultrastructure,	ABCA2	NA	APF	0.85	Possibly damaging	0.04	deleterious
Abca2	NP_031405	K846R	384333	incidental		ABCA2	NA	Mutagenetix	0.999	probably damaging	0.14	tolerated
Abca2	NP_031405	D1340E	16097486	phenotypic	Null mice show tremors, hyperactivity, abnormal coordination, and alterations in CNS myelin sheath ultrastructure,	ABCA2	NA	APF	0.01	Benign	1	tolerated
Abca2	NP_031405	F1569L	13838855	phenotypic	Null mice show tremors, hyperactivity, abnormal coordination, and alterations in CNS myelin sheath ultrastructure,	ABCA2	NA	APF	0.28	Benign	0.27	tolerated
Abca2	NP_031405	L1683P	356262	incidental		ABCA2	NA	Mutagenetix	0.988	probably damaging	0	deleterious
Abca2	NP_031405	N1452D	454648	incidental		ABCA2	NA	Mutagenetix	0.578	possibly damaging	0.01	deleterious
Abca2	NP_031405	C2248S	14038861	phenotypic	Null mice show tremors, hyperactivity, abnormal coordination, and alterations in CNS myelin sheath ultrastructure,	ABCA2	NA	APF	1	Probably damaging	0.01	deleterious
Abca2	NP_031405	M2099K	422013	incidental		ABCA2	NA	Mutagenetix	1	probably damaging	0	deleterious
Abca2	NP_031405	Y1965H	506735	incidental		ABCA2	NA	Mutagenetix	0.56	possibly damaging	0.02	deleterious
Abca2	NP_031405	I669F	226724	incidental		ABCA2	NA	Mutagenetix	0.878	possibly damaging	0	deleterious
Abca2	NP_031405	A2361V	177485	incidental		ABCA2	NA	Mutagenetix	0.98	probably damaging	0.08	tolerated
Abca2	NP_031405	N1012K	177089	incidental		ABCA2	NA	Mutagenetix	0.45	probably benign
Abca2	NP_031405	S1203F	371598	incidental		ABCA2	NA	Mutagenetix	0.99	probably damaging	0	deleterious
Abca2	NP_031405	I1106T	159006	incidental		ABCA2	NA	Mutagenetix	0.732	possibly damaging	0	deleterious
Abca2	NP_031405	S1585P	192654	incidental		ABCA2	NA	Mutagenetix	0.005	probably benign	0.02	deleterious
Abca2	NP_031405	L1755P	225483	incidental		ABCA2	NA	Mutagenetix	0.998	probably damaging	0	deleterious
Abca2	NP_031405	I2269N	151082	incidental		ABCA2	NA	Mutagenetix	0.998	probably damaging	0	deleterious
Abca2	NP_031405	P707L	514035	incidental		ABCA2	NA	Mutagenetix	1	probably damaging	0	deleterious
Abca2	NP_031405	Y2318F	525701	incidental		ABCA2	NA	Mutagenetix	0.653	possibly damaging	0.02	deleterious
Abca2	NP_031405	D1521G	328594	incidental		ABCA2	NA	Mutagenetix		probably benign	0.01	deleterious
Abca2	NP_031405	Y716C	559341	incidental		ABCA2	NA	Mutagenetix	1	probably damaging	0	deleterious
Abca2	NP_031405	F1569V	548810	incidental		ABCA2	NA	Mutagenetix	0.064	probably benign	0.22	tolerated
Abca2	NP_031405	E2406G	192470	incidental		ABCA2	NA	Mutagenetix	0.795	possibly damaging	0	deleterious_low_confidence
Abca2	NP_031405	L234M	193808	incidental		ABCA2	NA	Mutagenetix	0.014	probably benign	0.03	deleterious_low_confidence
Abca2	NP_031405	S1326P	319671	incidental		ABCA2	NA	Mutagenetix	0.578	possibly damaging	0.03	deleterious
Abca2	NP_031405	V1800E	14158194	phenotypic	Null mice show tremors, hyperactivity, abnormal coordination, and alterations in CNS myelin sheath ultrastructure,	ABCA2	NA	APF	1	Probably damaging		deleterious
Abca2	NP_031405	Y2131C	9755235	phenotypic	Null mice show tremors, hyperactivity, abnormal coordination, and alterations in CNS myelin sheath ultrastructure,	ABCA2	NA	APF	1	Probably damaging		deleterious
Abca2	NP_031405	G106V	521240	incidental		ABCA2	NA	Mutagenetix	0.804	possibly damaging	0.19	tolerated
Abca2	NP_031405	Y2151C	274281	incidental		ABCA2	NA	Mutagenetix	0.997	probably damaging	0	deleterious
Abca2	NP_031405	N2291D	16274084	phenotypic	Null mice show tremors, hyperactivity, abnormal coordination, and alterations in CNS myelin sheath ultrastructure,	ABCA2	NA	APF		Benign	1	tolerated
Abca2	NP_031405	E2162G	549448	incidental		ABCA2	NA	Mutagenetix	0.369	probably benign	0.02	deleterious
Abca2	NP_031405	Y1962C	329262	incidental		ABCA2	NA	Mutagenetix	0.997	probably damaging	0.06	tolerated
Abca2	NP_031405	L1730P	21343	incidental		ABCA2	NA	Mutagenetix	0.88	possibly damaging	0	deleterious
Abca2	NP_031405	R126C	164261	incidental		ABCA2	NA	Mutagenetix	0.602	possibly damaging	0.08	tolerated
Abca2	NP_031405	I567F	450105	incidental		ABCA2	NA	Mutagenetix	0.364	probably benign	0.08	tolerated
Abca2	NP_031405	S1602F	14168417	phenotypic	Null mice show tremors, hyperactivity, abnormal coordination, and alterations in CNS myelin sheath ultrastructure,	ABCA2	NA	APF	0.65	Possibly damaging	0.11	tolerated
Abca2	NP_031405	I1947F	173030	incidental		ABCA2	NA	Mutagenetix	0.026	probably benign	0	deleterious
Abca3	NP_001034670	S402N	193890	incidental		ABCA3	pulmonary alveolar proteinosis, autism spectrum disorder	Mutagenetix	0.001	probably benign	0.51	tolerated
Abca3	NP_001034670	M297K	483583	incidental		ABCA3	pulmonary alveolar proteinosis, autism spectrum disorder	Mutagenetix	0.99	probably damaging	0	deleterious
Abca3	NP_001034670	I259N	531433	incidental		ABCA3	pulmonary alveolar proteinosis, autism spectrum disorder	Mutagenetix	0.948	possibly damaging	0.01	deleterious
Abca3	NP_001034670	G1518D	14560235	phenotypic	Mice homozygous for a null mutation display neonatal lethality, respiratory failure, and severely impaired surfactant secretion.	ABCA3	pulmonary alveolar proteinosis, autism spectrum disorder	APF	1	Probably damaging		deleterious
Abca3	XP_006524433	F1627L	14027308	phenotypic	Mice homozygous for a null mutation display neonatal lethality, respiratory failure, and severely impaired surfactant secretion.	ABCA3	pulmonary alveolar proteinosis, autism spectrum disorder	APF	0.14	Benign	0.09	tolerated
Abca3	NP_001034670	C352*	15989826	phenotypic	Mice homozygous for a null mutation display neonatal lethality, respiratory failure, and severely impaired surfactant secretion.	ABCA3	pulmonary alveolar proteinosis, autism spectrum disorder	APF		N/A
Abca3	XP_006524433	C352*	15989826	phenotypic	Mice homozygous for a null mutation display neonatal lethality, respiratory failure, and severely impaired surfactant secretion.	ABCA3	pulmonary alveolar proteinosis, autism spectrum disorder	APF		N/A
Abca3	NP_001034670	F1042I	445014	incidental		ABCA3	pulmonary alveolar proteinosis, autism spectrum disorder	Mutagenetix	0.999	probably damaging	0	deleterious
Abca3	NP_038883	G1518D	14560235	phenotypic	Mice homozygous for a null mutation display neonatal lethality, respiratory failure, and severely impaired surfactant secretion.	ABCA3	pulmonary alveolar proteinosis, autism spectrum disorder	APF	1	Probably damaging		deleterious
Abca3	NP_001034670	M102L	557765	incidental		ABCA3	pulmonary alveolar proteinosis, autism spectrum disorder	Mutagenetix		probably benign
Abca3	NP_001034670	L1064R	567130	incidental		ABCA3	pulmonary alveolar proteinosis, autism spectrum disorder	Mutagenetix	0.831	possibly damaging	0.06	tolerated
Abca3	NP_001034670	I797N	514936	incidental		ABCA3	pulmonary alveolar proteinosis, autism spectrum disorder	Mutagenetix	0.956	possibly damaging	0	deleterious
Abca3	NP_001034670	D144G	207050	incidental		ABCA3	pulmonary alveolar proteinosis, autism spectrum disorder	Mutagenetix	0.337	probably benign	0	deleterious
Abca3	NP_001034670	G542D	393424	incidental		ABCA3	pulmonary alveolar proteinosis, autism spectrum disorder	Mutagenetix	0.954	possibly damaging	0.02	deleterious
Abca3	NP_001034670	I318N	240352	incidental		ABCA3	pulmonary alveolar proteinosis, autism spectrum disorder	Mutagenetix	0.975	probably damaging	0	deleterious
Abca3	NP_001034670	R224C	374950	incidental		ABCA3	pulmonary alveolar proteinosis, autism spectrum disorder	Mutagenetix	0.974	probably damaging	0.17	tolerated
Abca3	NP_001034670	F1627L	14027308	phenotypic	Mice homozygous for a null mutation display neonatal lethality, respiratory failure, and severely impaired surfactant secretion.	ABCA3	pulmonary alveolar proteinosis, autism spectrum disorder	APF	0.14	Benign	0.09	tolerated
Abca3	NP_001034670	T845I	439816	incidental		ABCA3	pulmonary alveolar proteinosis, autism spectrum disorder	Mutagenetix	0.046	probably benign	0.02	deleterious
Abca3	NP_001034670	T499A	436869	incidental		ABCA3	pulmonary alveolar proteinosis, autism spectrum disorder	Mutagenetix		probably benign	0.52	tolerated
Abca3	NP_001034670	N340Y	205111	incidental		ABCA3	pulmonary alveolar proteinosis, autism spectrum disorder	Mutagenetix	0.001	probably benign	0.55	tolerated
Abca3	NP_001034670	I257V	46411	incidental		ABCA3	pulmonary alveolar proteinosis, autism spectrum disorder	Mutagenetix		probably benign	0.61	tolerated
Abca3	NP_001034670	C352F	438327	incidental		ABCA3	pulmonary alveolar proteinosis, autism spectrum disorder	Mutagenetix	0.968	probably damaging	0.14	tolerated
Abca3	NP_001034670	L786Q	349388	incidental		ABCA3	pulmonary alveolar proteinosis, autism spectrum disorder	Mutagenetix	0.999	probably null	0.01	deleterious
Abca3	NP_001034670	Y206N	5132562	phenotypic	Mice homozygous for a null mutation display neonatal lethality, respiratory failure, and severely impaired surfactant secretion.	ABCA3	pulmonary alveolar proteinosis, autism spectrum disorder	APF	1	Probably damaging		deleterious
Abca3	NP_001034670	I944T	471076	incidental		ABCA3	pulmonary alveolar proteinosis, autism spectrum disorder	Mutagenetix	0.004	probably benign	0.62	tolerated
Abca3	NP_001034670	L351Q	243163	incidental		ABCA3	pulmonary alveolar proteinosis, autism spectrum disorder	Mutagenetix	0.878	possibly damaging	0	deleterious
Abca3	NP_038883	C352*	15989826	phenotypic	Mice homozygous for a null mutation display neonatal lethality, respiratory failure, and severely impaired surfactant secretion.	ABCA3	pulmonary alveolar proteinosis, autism spectrum disorder	APF		N/A
Abca3	NP_001034670	E787G	225794	incidental		ABCA3	pulmonary alveolar proteinosis, autism spectrum disorder	Mutagenetix	0.998	probably damaging	0	deleterious
Abca3	NP_001034670	H567L	524101	incidental		ABCA3	pulmonary alveolar proteinosis, autism spectrum disorder	Mutagenetix	1	probably damaging	0	deleterious
Abca3	NP_001034670	S357P	400122	incidental		ABCA3	pulmonary alveolar proteinosis, autism spectrum disorder	Mutagenetix	0.948	possibly damaging	0	deleterious
Abca3	XP_006524433	G1518D	14560235	phenotypic	Mice homozygous for a null mutation display neonatal lethality, respiratory failure, and severely impaired surfactant secretion.	ABCA3	pulmonary alveolar proteinosis, autism spectrum disorder	APF	1	Probably damaging		deleterious
Abca3	NP_001034670	L514H	330999	incidental		ABCA3	pulmonary alveolar proteinosis, autism spectrum disorder	Mutagenetix	0.926	possibly damaging	0.1	tolerated
Abca3	NP_001034670	M989I	506360	incidental		ABCA3	pulmonary alveolar proteinosis, autism spectrum disorder	Mutagenetix	0.006	probably benign
Abca3	NP_001034670	Y963H	517491	incidental		ABCA3	pulmonary alveolar proteinosis, autism spectrum disorder	Mutagenetix	0.81	possibly damaging	0.04	deleterious
Abca3	XP_006524433	Y206N	5132562	phenotypic	Mice homozygous for a null mutation display neonatal lethality, respiratory failure, and severely impaired surfactant secretion.	ABCA3	pulmonary alveolar proteinosis, autism spectrum disorder	APF	1	Probably damaging		deleterious
Abca3	NP_038883	Y206N	5132562	phenotypic	Mice homozygous for a null mutation display neonatal lethality, respiratory failure, and severely impaired surfactant secretion.	ABCA3	pulmonary alveolar proteinosis, autism spectrum disorder	APF	1	Probably damaging		deleterious
Abca3	NP_038883	F1627L	14027308	phenotypic	Mice homozygous for a null mutation display neonatal lethality, respiratory failure, and severely impaired surfactant secretion.	ABCA3	pulmonary alveolar proteinosis, autism spectrum disorder	APF	0.14	Benign	0.09	tolerated
Abca4	NP_031404	S2060P	16077722	phenotypic	Mice homozygous for targeted mutations that inactivate the gene display delayed rod dark adaptation and are a model for juvenile macular degeneration.	ABCA4	cone-rod dystrophy 3, retinitis pigmentosa 19, Stargardt disease, age related macular degeneration 2, macular degeneration, retinitis pigmentosa, retinal degeneration, fundus dystrophy	APF		Benign	0.3	tolerated
Abca4	NP_031404	D2303A	16132740	phenotypic	Mice homozygous for targeted mutations that inactivate the gene display delayed rod dark adaptation and are a model for juvenile macular degeneration.	ABCA4	cone-rod dystrophy 3, retinitis pigmentosa 19, Stargardt disease, age related macular degeneration 2, macular degeneration, retinitis pigmentosa, retinal degeneration, fundus dystrophy	APF		Unknown	0.08	tolerated
Abca4	NP_031404	G1340A	166726	incidental		ABCA4	cone-rod dystrophy 3, retinitis pigmentosa 19, Stargardt disease, age related macular degeneration 2, macular degeneration, retinitis pigmentosa, retinal degeneration, fundus dystrophy	Mutagenetix	0.07	probably benign	0.04	deleterious
Abca4	NP_031404	Y2158H	484218	incidental		ABCA4	cone-rod dystrophy 3, retinitis pigmentosa 19, Stargardt disease, age related macular degeneration 2, macular degeneration, retinitis pigmentosa, retinal degeneration, fundus dystrophy	Mutagenetix	0.989	probably damaging	0.08	tolerated
Abca4	NP_031404	M637K	6551777	phenotypic	Mice homozygous for targeted mutations that inactivate the gene display delayed rod dark adaptation and are a model for juvenile macular degeneration.	ABCA4	cone-rod dystrophy 3, retinitis pigmentosa 19, Stargardt disease, age related macular degeneration 2, macular degeneration, retinitis pigmentosa, retinal degeneration, fundus dystrophy	APF	1	Probably damaging		deleterious
Abca4	NP_031404	I1024F	502082	incidental		ABCA4	cone-rod dystrophy 3, retinitis pigmentosa 19, Stargardt disease, age related macular degeneration 2, macular degeneration, retinitis pigmentosa, retinal degeneration, fundus dystrophy	Mutagenetix	0.972	probably damaging	0	deleterious
Abca4	NP_031404	V620L	454751	incidental		ABCA4	cone-rod dystrophy 3, retinitis pigmentosa 19, Stargardt disease, age related macular degeneration 2, macular degeneration, retinitis pigmentosa, retinal degeneration, fundus dystrophy	Mutagenetix		probably benign
Abca4	NP_031404	I240M	161591	incidental		ABCA4	cone-rod dystrophy 3, retinitis pigmentosa 19, Stargardt disease, age related macular degeneration 2, macular degeneration, retinitis pigmentosa, retinal degeneration, fundus dystrophy	Mutagenetix	0.041	probably benign	0.13	tolerated
Abca4	NP_031404	V667D	389702	incidental		ABCA4	cone-rod dystrophy 3, retinitis pigmentosa 19, Stargardt disease, age related macular degeneration 2, macular degeneration, retinitis pigmentosa, retinal degeneration, fundus dystrophy	Mutagenetix	0.999	probably damaging	0	deleterious
Abca4	NP_031404	H726L	16057919	phenotypic	Mice homozygous for targeted mutations that inactivate the gene display delayed rod dark adaptation and are a model for juvenile macular degeneration.	ABCA4	cone-rod dystrophy 3, retinitis pigmentosa 19, Stargardt disease, age related macular degeneration 2, macular degeneration, retinitis pigmentosa, retinal degeneration, fundus dystrophy	APF	0.98	Probably damaging	0.33	tolerated
Abca4	NP_031404	T806A	235410	incidental		ABCA4	cone-rod dystrophy 3, retinitis pigmentosa 19, Stargardt disease, age related macular degeneration 2, macular degeneration, retinitis pigmentosa, retinal degeneration, fundus dystrophy	Mutagenetix	0.897	possibly damaging	0.07	tolerated
Abca4	NP_031404	E1447G	521679	incidental		ABCA4	cone-rod dystrophy 3, retinitis pigmentosa 19, Stargardt disease, age related macular degeneration 2, macular degeneration, retinitis pigmentosa, retinal degeneration, fundus dystrophy	Mutagenetix	0.002	probably benign	0.27	tolerated
Abca4	NP_031404	K1477N	14012509	phenotypic	Mice homozygous for targeted mutations that inactivate the gene display delayed rod dark adaptation and are a model for juvenile macular degeneration.	ABCA4	cone-rod dystrophy 3, retinitis pigmentosa 19, Stargardt disease, age related macular degeneration 2, macular degeneration, retinitis pigmentosa, retinal degeneration, fundus dystrophy	APF	0.19	Benign	1	tolerated
Abca4	NP_031404	V1205A	508826	incidental		ABCA4	cone-rod dystrophy 3, retinitis pigmentosa 19, Stargardt disease, age related macular degeneration 2, macular degeneration, retinitis pigmentosa, retinal degeneration, fundus dystrophy	Mutagenetix	0.242	probably benign	0.2	tolerated
Abca4	NP_031404	E908G	38430	incidental		ABCA4	cone-rod dystrophy 3, retinitis pigmentosa 19, Stargardt disease, age related macular degeneration 2, macular degeneration, retinitis pigmentosa, retinal degeneration, fundus dystrophy	Mutagenetix	0.003	probably benign	0.2	tolerated
Abca4	NP_031404	M77K	451963	incidental		ABCA4	cone-rod dystrophy 3, retinitis pigmentosa 19, Stargardt disease, age related macular degeneration 2, macular degeneration, retinitis pigmentosa, retinal degeneration, fundus dystrophy	Mutagenetix	0.105	probably benign	0.05	deleterious
Abca4	NP_031404	T2252A	15643036	phenotypic	Mice homozygous for targeted mutations that inactivate the gene display delayed rod dark adaptation and are a model for juvenile macular degeneration.	ABCA4	cone-rod dystrophy 3, retinitis pigmentosa 19, Stargardt disease, age related macular degeneration 2, macular degeneration, retinitis pigmentosa, retinal degeneration, fundus dystrophy	APF		Benign	0.13	tolerated
Abca4	NP_031404	V578A	404234	incidental		ABCA4	cone-rod dystrophy 3, retinitis pigmentosa 19, Stargardt disease, age related macular degeneration 2, macular degeneration, retinitis pigmentosa, retinal degeneration, fundus dystrophy	Mutagenetix	0.957	probably damaging	0	deleterious
Abca4	NP_031404	D1531G	16186589	phenotypic	Mice homozygous for targeted mutations that inactivate the gene display delayed rod dark adaptation and are a model for juvenile macular degeneration.	ABCA4	cone-rod dystrophy 3, retinitis pigmentosa 19, Stargardt disease, age related macular degeneration 2, macular degeneration, retinitis pigmentosa, retinal degeneration, fundus dystrophy	APF	1	Probably damaging		deleterious
Abca4	NP_031404	E207G	16126854	phenotypic	Mice homozygous for targeted mutations that inactivate the gene display delayed rod dark adaptation and are a model for juvenile macular degeneration.	ABCA4	cone-rod dystrophy 3, retinitis pigmentosa 19, Stargardt disease, age related macular degeneration 2, macular degeneration, retinitis pigmentosa, retinal degeneration, fundus dystrophy	APF		Benign	0.41	tolerated
Abca4	NP_031404	V794M	193177	incidental		ABCA4	cone-rod dystrophy 3, retinitis pigmentosa 19, Stargardt disease, age related macular degeneration 2, macular degeneration, retinitis pigmentosa, retinal degeneration, fundus dystrophy	Mutagenetix	0.089	probably benign	0.08	tolerated
Abca4	NP_031404	V2196M	1796841	phenotypic	Mice homozygous for targeted mutations that inactivate the gene display delayed rod dark adaptation and are a model for juvenile macular degeneration.	ABCA4	cone-rod dystrophy 3, retinitis pigmentosa 19, Stargardt disease, age related macular degeneration 2, macular degeneration, retinitis pigmentosa, retinal degeneration, fundus dystrophy	APF	0.92	Possibly damaging	0.05	deleterious
Abca4	NP_031404	V26E	272365	incidental		ABCA4	cone-rod dystrophy 3, retinitis pigmentosa 19, Stargardt disease, age related macular degeneration 2, macular degeneration, retinitis pigmentosa, retinal degeneration, fundus dystrophy	Mutagenetix	0.499	possibly damaging	0	deleterious
Abca4	NP_031404	V1681A	438555	incidental		ABCA4	cone-rod dystrophy 3, retinitis pigmentosa 19, Stargardt disease, age related macular degeneration 2, macular degeneration, retinitis pigmentosa, retinal degeneration, fundus dystrophy	Mutagenetix	0.989	probably damaging	0	deleterious
Abca4	NP_031404	D108E	428768	incidental		ABCA4	cone-rod dystrophy 3, retinitis pigmentosa 19, Stargardt disease, age related macular degeneration 2, macular degeneration, retinitis pigmentosa, retinal degeneration, fundus dystrophy	Mutagenetix	0.957	probably damaging
Abca4	NP_031404	L67F	448770	incidental		ABCA4	cone-rod dystrophy 3, retinitis pigmentosa 19, Stargardt disease, age related macular degeneration 2, macular degeneration, retinitis pigmentosa, retinal degeneration, fundus dystrophy	Mutagenetix	0.999	probably damaging
Abca4	NP_031404	Q623*	558328	incidental		ABCA4	cone-rod dystrophy 3, retinitis pigmentosa 19, Stargardt disease, age related macular degeneration 2, macular degeneration, retinitis pigmentosa, retinal degeneration, fundus dystrophy	Mutagenetix		probably null		-
Abca4	NP_031404	L2259R	368910	incidental		ABCA4	cone-rod dystrophy 3, retinitis pigmentosa 19, Stargardt disease, age related macular degeneration 2, macular degeneration, retinitis pigmentosa, retinal degeneration, fundus dystrophy	Mutagenetix	0.989	probably damaging	0.05	tolerated
Abca4	NP_031404	V667A	355095	incidental		ABCA4	cone-rod dystrophy 3, retinitis pigmentosa 19, Stargardt disease, age related macular degeneration 2, macular degeneration, retinitis pigmentosa, retinal degeneration, fundus dystrophy	Mutagenetix	0.98	probably damaging	0.02	deleterious
Abca4	NP_031404	H55N	564733	incidental		ABCA4	cone-rod dystrophy 3, retinitis pigmentosa 19, Stargardt disease, age related macular degeneration 2, macular degeneration, retinitis pigmentosa, retinal degeneration, fundus dystrophy	Mutagenetix	0.994	probably damaging	0	deleterious
Abca4	NP_031404	P1499A	550263	incidental		ABCA4	cone-rod dystrophy 3, retinitis pigmentosa 19, Stargardt disease, age related macular degeneration 2, macular degeneration, retinitis pigmentosa, retinal degeneration, fundus dystrophy	Mutagenetix	1	probably damaging	0.04	deleterious
Abca4	NP_031404	I649S	555296	incidental		ABCA4	cone-rod dystrophy 3, retinitis pigmentosa 19, Stargardt disease, age related macular degeneration 2, macular degeneration, retinitis pigmentosa, retinal degeneration, fundus dystrophy	Mutagenetix	0.986	probably damaging	0.14	tolerated
Abca4	NP_031404	Y1243N	551434	incidental		ABCA4	cone-rod dystrophy 3, retinitis pigmentosa 19, Stargardt disease, age related macular degeneration 2, macular degeneration, retinitis pigmentosa, retinal degeneration, fundus dystrophy	Mutagenetix	1	probably damaging	0	deleterious
Abca5	XP_006533128	V570A	11214883	phenotypic	Mice homozygous for a knock-out allele exhibit exophthalmos, tremors and collapse of the thyroid gland, and develop a dilated cardiomyopathy with large thrombi due to depression of the cardiac function. Severe edema, liver injury and premature death appear to be sensitive to genetic background.	ABCA5	NA	APF	0.99	Probably damaging	0.08	tolerated
Abca5	XP_006533128	I1416L	12575415	phenotypic	Mice homozygous for a knock-out allele exhibit exophthalmos, tremors and collapse of the thyroid gland, and develop a dilated cardiomyopathy with large thrombi due to depression of the cardiac function. Severe edema, liver injury and premature death appear to be sensitive to genetic background.	ABCA5	NA	APF	0.95	Possibly damaging	1	tolerated
Abca5	NP_671752	N1621S	10464487	phenotypic	Mice homozygous for a knock-out allele exhibit exophthalmos, tremors and collapse of the thyroid gland, and develop a dilated cardiomyopathy with large thrombi due to depression of the cardiac function. Severe edema, liver injury and premature death appear to be sensitive to genetic background.	ABCA5	NA	APF		Benign	0.59	tolerated
Abca5	NP_671752	D1265E	58460	incidental		ABCA5	NA	Mutagenetix	0.983	probably damaging
Abca5	NP_671752	E1495A	20825	incidental		ABCA5	NA	Mutagenetix	0.996	probably damaging	0	deleterious
Abca5	XP_006533128	D549E	1531766	phenotypic	Mice homozygous for a knock-out allele exhibit exophthalmos, tremors and collapse of the thyroid gland, and develop a dilated cardiomyopathy with large thrombi due to depression of the cardiac function. Severe edema, liver injury and premature death appear to be sensitive to genetic background.	ABCA5	NA	APF	1	Probably damaging	1	tolerated
Abca5	XP_006533128	N1621S	10464487	phenotypic	Mice homozygous for a knock-out allele exhibit exophthalmos, tremors and collapse of the thyroid gland, and develop a dilated cardiomyopathy with large thrombi due to depression of the cardiac function. Severe edema, liver injury and premature death appear to be sensitive to genetic background.	ABCA5	NA	APF		Benign	0.59	tolerated
Abca5	XP_006533128	N1540I	16240182	phenotypic	Mice homozygous for a knock-out allele exhibit exophthalmos, tremors and collapse of the thyroid gland, and develop a dilated cardiomyopathy with large thrombi due to depression of the cardiac function. Severe edema, liver injury and premature death appear to be sensitive to genetic background.	ABCA5	NA	APF	0.03	Benign	0.18	tolerated
Abca5	NP_671752	I714L	549774	incidental		ABCA5	NA	Mutagenetix	0.22	probably benign
Abca5	NP_671752	N1540I	16240182	phenotypic	Mice homozygous for a knock-out allele exhibit exophthalmos, tremors and collapse of the thyroid gland, and develop a dilated cardiomyopathy with large thrombi due to depression of the cardiac function. Severe edema, liver injury and premature death appear to be sensitive to genetic background.	ABCA5	NA	APF	0.03	Benign	0.18	tolerated
Abca5	NP_671752	I1416L	12575415	phenotypic	Mice homozygous for a knock-out allele exhibit exophthalmos, tremors and collapse of the thyroid gland, and develop a dilated cardiomyopathy with large thrombi due to depression of the cardiac function. Severe edema, liver injury and premature death appear to be sensitive to genetic background.	ABCA5	NA	APF	0.95	Possibly damaging	1	tolerated
Abca5	NP_671752	D549E	1531766	phenotypic	Mice homozygous for a knock-out allele exhibit exophthalmos, tremors and collapse of the thyroid gland, and develop a dilated cardiomyopathy with large thrombi due to depression of the cardiac function. Severe edema, liver injury and premature death appear to be sensitive to genetic background.	ABCA5	NA	APF	1	Probably damaging	1	tolerated
Abca5	XP_006533128	T1003A	14126527	phenotypic	Mice homozygous for a knock-out allele exhibit exophthalmos, tremors and collapse of the thyroid gland, and develop a dilated cardiomyopathy with large thrombi due to depression of the cardiac function. Severe edema, liver injury and premature death appear to be sensitive to genetic background.	ABCA5	NA	APF	0.05	Benign	0.08	tolerated
Abca5	NP_671752	N1540I	16214221	phenotypic	Mice homozygous for a knock-out allele exhibit exophthalmos, tremors and collapse of the thyroid gland, and develop a dilated cardiomyopathy with large thrombi due to depression of the cardiac function. Severe edema, liver injury and premature death appear to be sensitive to genetic background.	ABCA5	NA	APF	0.03	Benign	0.18	tolerated
Abca5	XP_006533128	N1540I	16214221	phenotypic	Mice homozygous for a knock-out allele exhibit exophthalmos, tremors and collapse of the thyroid gland, and develop a dilated cardiomyopathy with large thrombi due to depression of the cardiac function. Severe edema, liver injury and premature death appear to be sensitive to genetic background.	ABCA5	NA	APF	0.03	Benign	0.18	tolerated
Abca5	NP_671752	T1003A	14126527	phenotypic	Mice homozygous for a knock-out allele exhibit exophthalmos, tremors and collapse of the thyroid gland, and develop a dilated cardiomyopathy with large thrombi due to depression of the cardiac function. Severe edema, liver injury and premature death appear to be sensitive to genetic background.	ABCA5	NA	APF	0.05	Benign	0.08	tolerated
Abca5	NP_671752	S974G	16110002	phenotypic	Mice homozygous for a knock-out allele exhibit exophthalmos, tremors and collapse of the thyroid gland, and develop a dilated cardiomyopathy with large thrombi due to depression of the cardiac function. Severe edema, liver injury and premature death appear to be sensitive to genetic background.	ABCA5	NA	APF		Benign	0.29	tolerated
Abca5	NP_671752	C1293Y	448463	incidental		ABCA5	NA	Mutagenetix	0.058	probably benign	0	deleterious
Abca5	XP_006533128	Q93L	16193330	phenotypic	Mice homozygous for a knock-out allele exhibit exophthalmos, tremors and collapse of the thyroid gland, and develop a dilated cardiomyopathy with large thrombi due to depression of the cardiac function. Severe edema, liver injury and premature death appear to be sensitive to genetic background.	ABCA5	NA	APF		Benign	0.05	tolerated
Abca5	NP_671752	Q93L	16193330	phenotypic	Mice homozygous for a knock-out allele exhibit exophthalmos, tremors and collapse of the thyroid gland, and develop a dilated cardiomyopathy with large thrombi due to depression of the cardiac function. Severe edema, liver injury and premature death appear to be sensitive to genetic background.	ABCA5	NA	APF		Benign	0.05	tolerated
Abca5	XP_006533128	P1036Q	15992461	phenotypic	Mice homozygous for a knock-out allele exhibit exophthalmos, tremors and collapse of the thyroid gland, and develop a dilated cardiomyopathy with large thrombi due to depression of the cardiac function. Severe edema, liver injury and premature death appear to be sensitive to genetic background.	ABCA5	NA	APF	0.96	Probably damaging	0.01	deleterious
Abca5	NP_671752	T1490A	245767	incidental		ABCA5	NA	Mutagenetix	0.985	probably damaging	0	deleterious
Abca5	NP_671752	E1298K	390086	incidental		ABCA5	NA	Mutagenetix	0.985	probably damaging	0	deleterious
Abca5	NP_671752	T1341S	456284	incidental		ABCA5	NA	Mutagenetix	0.915	possibly damaging	0.06	tolerated
Abca5	NP_671752	P1036Q	15992461	phenotypic	Mice homozygous for a knock-out allele exhibit exophthalmos, tremors and collapse of the thyroid gland, and develop a dilated cardiomyopathy with large thrombi due to depression of the cardiac function. Severe edema, liver injury and premature death appear to be sensitive to genetic background.	ABCA5	NA	APF	0.96	Probably damaging	0.01	deleterious
Abca5	XP_006533128	S974G	16110002	phenotypic	Mice homozygous for a knock-out allele exhibit exophthalmos, tremors and collapse of the thyroid gland, and develop a dilated cardiomyopathy with large thrombi due to depression of the cardiac function. Severe edema, liver injury and premature death appear to be sensitive to genetic background.	ABCA5	NA	APF		Benign	0.29	tolerated
Abca5	NP_671752	V570A	11214883	phenotypic	Mice homozygous for a knock-out allele exhibit exophthalmos, tremors and collapse of the thyroid gland, and develop a dilated cardiomyopathy with large thrombi due to depression of the cardiac function. Severe edema, liver injury and premature death appear to be sensitive to genetic background.	ABCA5	NA	APF	0.99	Probably damaging	0.08	tolerated
Abca6	NP_671751	N728S	534178	incidental		ABCA6	NA	Mutagenetix	0.148	probably benign	0	deleterious
Abca6	NP_671751	E1143V	368789	incidental		ABCA6	NA	Mutagenetix		probably benign	0.53	tolerated
Abca6	NP_671751	V1023F	376260	incidental		ABCA6	NA	Mutagenetix	0.006	probably benign	0.05	deleterious
Abca6	NP_671751	I397K	330495	incidental		ABCA6	NA	Mutagenetix	0.458	possibly damaging	0	deleterious
Abca6	NP_671751	V953D	445320	incidental		ABCA6	NA	Mutagenetix	1	probably damaging	0	deleterious
Abca6	NP_671751	V1388E	430327	incidental		ABCA6	NA	Mutagenetix	1	probably damaging	0	deleterious
Abca6	NP_671751	V560D	449179	incidental		ABCA6	NA	Mutagenetix	0.999	probably damaging	0	deleterious
Abca6	NP_671751	G296D	519564	incidental		ABCA6	NA	Mutagenetix	0.999	probably damaging	0.03	deleterious
Abca6	NP_671751	C966S	508010	incidental		ABCA6	NA	Mutagenetix	0.983	probably damaging
Abca6	NP_671751	F362S	442990	incidental		ABCA6	NA	Mutagenetix	0.885	possibly damaging	0	deleterious
Abca6	NP_671751	D1229A	22400	incidental		ABCA6	NA	Mutagenetix	0.998	probably damaging	0	deleterious
Abca6	NP_671751	V252A	373650	incidental		ABCA6	NA	Mutagenetix	0.094	probably benign	0.01	deleterious
Abca6	NP_671751	I1492F	378433	incidental		ABCA6	NA	Mutagenetix	0.995	probably damaging	0.06	tolerated
Abca6	NP_671751	I1278V	219090	incidental		ABCA6	NA	Mutagenetix	0.088	probably benign	0.19	tolerated
Abca6	NP_671751	I1593N	386702	incidental		ABCA6	NA	Mutagenetix	0.121	probably benign	0	deleterious
Abca6	NP_671751	F1142L	398923	incidental		ABCA6	NA	Mutagenetix		probably benign
Abca6	NP_671751	I747N	342216	incidental		ABCA6	NA	Mutagenetix	0.312	probably benign	0.01	deleterious
Abca6	NP_671751	D646G	387272	incidental		ABCA6	NA	Mutagenetix	1	probably damaging	0	deleterious
Abca6	NP_671751	M1332V	446886	incidental		ABCA6	NA	Mutagenetix	0.373	probably benign	0.17	tolerated
Abca6	NP_671751	V1007A	260756	incidental		ABCA6	NA	Mutagenetix	0.003	probably benign	0.75	tolerated
Abca6	NP_671751	Y541F	375153	incidental		ABCA6	NA	Mutagenetix	0.977	probably damaging	0.05	deleterious
Abca6	NP_671751	I558T	227651	incidental		ABCA6	NA	Mutagenetix	0.001	probably benign	1	tolerated
Abca6	NP_671751	L545P	535330	incidental		ABCA6	NA	Mutagenetix	0.634	possibly damaging	0.04	deleterious
Abca6	NP_671751	R852G	214705	incidental		ABCA6	NA	Mutagenetix	0.056	probably benign	0.27	tolerated
Abca6	NP_671751	K1554*	263750	incidental		ABCA6	NA	Mutagenetix		probably null		-
Abca6	NP_671751	S696P	430759	incidental		ABCA6	NA	Mutagenetix	1	probably damaging	0	deleterious
Abca6	NP_671751	C1500R	500491	incidental		ABCA6	NA	Mutagenetix	0.999	probably damaging	0	deleterious
Abca6	NP_671751	V314A	34588	incidental		ABCA6	NA	Mutagenetix	0.161	probably benign	0	deleterious
Abca6	NP_671751	N1151K	561896	incidental		ABCA6	NA	Mutagenetix	0.294	probably benign
Abca6	NP_671751	N688Y	173625	incidental		ABCA6	NA	Mutagenetix	0.73	possibly damaging	0.04	deleterious
Abca6	NP_671751	D959V	501134	incidental		ABCA6	NA	Mutagenetix	0.95	possibly damaging	0	deleterious
Abca6	NP_671751	I1049N	55178	incidental		ABCA6	NA	Mutagenetix	0.999	probably damaging	0	deleterious
Abca6	NP_671751	S600T	204526	incidental		ABCA6	NA	Mutagenetix	0.002	probably benign	0.67	tolerated
Abca6	NP_671751	I235V	162361	incidental		ABCA6	NA	Mutagenetix	0.023	probably benign	0.3	tolerated
Abca6	NP_671751	N1087K	205836	incidental		ABCA6	NA	Mutagenetix	0.001	probably benign
Abca6	NP_671751	V1398I	201859	incidental		ABCA6	NA	Mutagenetix	0.001	probably benign	0.21	tolerated
Abca6	NP_671751	I1183V	539243	incidental		ABCA6	NA	Mutagenetix		probably benign	0.59	tolerated
Abca6	NP_671751	I1330F	217136	incidental		ABCA6	NA	Mutagenetix	0.976	probably damaging	0	deleterious
Abca6	NP_671751	V573A	24117	incidental		ABCA6	NA	Mutagenetix	0.897	possibly damaging	0.03	deleterious
Abca6	NP_671751	V272D	563303	incidental		ABCA6	NA	Mutagenetix	0.471	possibly damaging	0	deleterious
Abca6	NP_671751	T1448A	64429	incidental		ABCA6	NA	Mutagenetix	0.999	probably damaging	0.11	tolerated
Abca6	NP_671751	S809G	187840	incidental		ABCA6	NA	Mutagenetix	0.007	probably benign	0.18	tolerated
Abca6	NP_671751	F974S	212145	incidental		ABCA6	NA	Mutagenetix	0.993	probably damaging	0	deleterious
Abca6	NP_671751	E221D	425973	incidental		ABCA6	NA	Mutagenetix	0.002	probably benign
Abca6	NP_671751	T905A	97791	incidental		ABCA6	NA	Mutagenetix	0.999	probably damaging	0.01	deleterious
Abca6	NP_671751	L210F	540048	incidental		ABCA6	NA	Mutagenetix	0.27	probably benign
Abca6	NP_671751	M294V	328664	incidental		ABCA6	NA	Mutagenetix	0.106	probably benign	0.07	tolerated
Abca6	NP_671751	E29G	441087	incidental		ABCA6	NA	Mutagenetix	0.994	probably damaging	0	deleterious
Abca7	NP_001334010	L547P	237933	incidental		ABCA7	Alzheimer's disease 9	Mutagenetix	1	probably damaging	0	deleterious
Abca7	NP_001334010	V669I	534018	incidental		ABCA7	Alzheimer's disease 9	Mutagenetix	0.998	probably damaging	0.33	tolerated
Abca7	NP_001334010	H1528L	517579	incidental		ABCA7	Alzheimer's disease 9	Mutagenetix	0.037	probably benign	0.15	tolerated
Abca7	NP_038878	N76Y	16059199	phenotypic	Homozygous mutant females, but not males, have less white fat and lower total serum and HDL cholesterol levels. Males exhibit a 10% reduction in kidney size.	ABCA7	Alzheimer's disease 9	APF	1	Probably damaging		deleterious
Abca7	NP_001334010	P1764L	522629	incidental		ABCA7	Alzheimer's disease 9	Mutagenetix	1	probably damaging	0.23	tolerated
Abca7	NP_001334010	L30H	507585	incidental		ABCA7	Alzheimer's disease 9	Mutagenetix	1	probably damaging	0	deleterious
Abca7	NP_001334010	H1537L	174541	incidental		ABCA7	Alzheimer's disease 9	Mutagenetix	0.999	probably damaging	0	deleterious
Abca7	NP_001334010	E1921*	97933	incidental		ABCA7	Alzheimer's disease 9	Mutagenetix		probably null		-
Abca7	NP_001334010	S1745P	56565	incidental		ABCA7	Alzheimer's disease 9	Mutagenetix	1	probably damaging	0.01	deleterious
Abca7	NP_001334010	L1232P	509486	incidental		ABCA7	Alzheimer's disease 9	Mutagenetix	1	probably damaging	0	deleterious
Abca7	NP_001334010	W1502L	193310	incidental		ABCA7	Alzheimer's disease 9	Mutagenetix	1	probably damaging	0	deleterious
Abca7	NP_038878	V1042L	507727	incidental		ABCA7	Alzheimer's disease 9	Mutagenetix	0.041	probably benign	0.34	tolerated
Abca7	NP_001334010	L2002P	426456	incidental		ABCA7	Alzheimer's disease 9	Mutagenetix	1	probably damaging	0	deleterious
Abca7	NP_001334010	R283H	334572	incidental		ABCA7	Alzheimer's disease 9	Mutagenetix	0.999	probably damaging	0.09	tolerated
Abca7	NP_038878	D1049N	6560031	phenotypic	Homozygous mutant females, but not males, have less white fat and lower total serum and HDL cholesterol levels. Males exhibit a 10% reduction in kidney size.	ABCA7	Alzheimer's disease 9	APF	0.12	Benign	0.45	tolerated
Abca7	NP_001334010	D2051V	567118	incidental		ABCA7	Alzheimer's disease 9	Mutagenetix	0.172	probably benign	0.22	tolerated
Abca7	NP_001334010	V2163A	451932	incidental		ABCA7	Alzheimer's disease 9	Mutagenetix		probably benign	1	tolerated
Abca7	NP_001334010	A1220V	49922	incidental		ABCA7	Alzheimer's disease 9	Mutagenetix	0.008	probably benign	0.5	tolerated
Abca7	NP_001334010	K612R	426233	incidental		ABCA7	Alzheimer's disease 9	Mutagenetix	0.966	probably damaging	0.06	tolerated
Abca7	NP_001334010	H1518R	173182	incidental		ABCA7	Alzheimer's disease 9	Mutagenetix		probably benign	1	tolerated
Abca7	NP_001334010	N1514K	506631	incidental		ABCA7	Alzheimer's disease 9	Mutagenetix	0.999	probably damaging
Abca7	NP_001334010	Q1210K	385359	incidental		ABCA7	Alzheimer's disease 9	Mutagenetix	0.904	possibly damaging	0.53	tolerated
Abca7	NP_001334010	D1112G	343686	incidental		ABCA7	Alzheimer's disease 9	Mutagenetix	0.032	probably benign	0.05	deleterious
Abca7	NP_001334010	V1134A	193636	incidental		ABCA7	Alzheimer's disease 9	Mutagenetix	0.165	probably benign	0	deleterious
Abca7	NP_001334010	V801I	508125	incidental		ABCA7	Alzheimer's disease 9	Mutagenetix		probably benign	0.32	tolerated
Abca7	NP_001334010	V2110E	505793	incidental		ABCA7	Alzheimer's disease 9	Mutagenetix	0.999	probably damaging	0	deleterious
Abca7	NP_001334010	L1235Q	522023	incidental		ABCA7	Alzheimer's disease 9	Mutagenetix	1	probably damaging	0	deleterious
Abca7	NP_001334010	D1972G	169539	incidental		ABCA7	Alzheimer's disease 9	Mutagenetix	0.389	probably benign	0.01	deleterious
Abca7	NP_001334010	D1154G	342089	incidental		ABCA7	Alzheimer's disease 9	Mutagenetix	1	probably damaging	0.01	deleterious
Abca7	NP_001334010	F1508V	255288	incidental		ABCA7	Alzheimer's disease 9	Mutagenetix	1	probably damaging	0	deleterious
Abca7	NP_001334010	Y2121H	395162	incidental		ABCA7	Alzheimer's disease 9	Mutagenetix	0.018	probably benign	0.15	tolerated
Abca7	NP_038878	Y1940D	14034417	phenotypic	Homozygous mutant females, but not males, have less white fat and lower total serum and HDL cholesterol levels. Males exhibit a 10% reduction in kidney size.	ABCA7	Alzheimer's disease 9	APF	1	Probably damaging		deleterious
Abca7	NP_001334010	W674G	49008	incidental		ABCA7	Alzheimer's disease 9	Mutagenetix	1	probably damaging	0	deleterious
Abca7	NP_001334010	H116Q	399308	incidental		ABCA7	Alzheimer's disease 9	Mutagenetix	0.35	probably benign
Abca7	NP_038878	S1040T	14382741	phenotypic	Homozygous mutant females, but not males, have less white fat and lower total serum and HDL cholesterol levels. Males exhibit a 10% reduction in kidney size.	ABCA7	Alzheimer's disease 9	APF		Benign	0.6	tolerated
Abca7	NP_038878	V781I	9044131	phenotypic	Homozygous mutant females, but not males, have less white fat and lower total serum and HDL cholesterol levels. Males exhibit a 10% reduction in kidney size.	ABCA7	Alzheimer's disease 9	APF		Benign	0.41	tolerated
Abca7	NP_001334010	C403F	96624	incidental		ABCA7	Alzheimer's disease 9	Mutagenetix	0.999	probably damaging	0	deleterious
Abca7	NP_038878	S1402T	16285846	phenotypic	Homozygous mutant females, but not males, have less white fat and lower total serum and HDL cholesterol levels. Males exhibit a 10% reduction in kidney size.	ABCA7	Alzheimer's disease 9	APF	0.5	Possibly damaging	0.07	tolerated
Abca7	NP_001334010	T1359M	221382	incidental		ABCA7	Alzheimer's disease 9	Mutagenetix	1	probably damaging	0.02	deleterious
Abca7	NP_038878	I1697T	5181754	phenotypic	Homozygous mutant females, but not males, have less white fat and lower total serum and HDL cholesterol levels. Males exhibit a 10% reduction in kidney size.	ABCA7	Alzheimer's disease 9	APF	0.22	Benign	0.12	tolerated
Abca7	NP_001334010	I1580K	566249	incidental		ABCA7	Alzheimer's disease 9	Mutagenetix	1	probably damaging	0	deleterious
Abca7	NP_038878	V1164E	516351	incidental		ABCA7	Alzheimer's disease 9	Mutagenetix	0.99	probably damaging	0	deleterious
[truncated: 159,998 more rows]
