# Supplementary material for: ConVarT: a search engine for matching human genetic variants with variants from non-human species
Source: Nucleic Acids Res. 2021 Oct 28;50(D1):D1172–8. doi: 10.1093/nar/gkab939 (PMC8728286; doi:10.1093/nar/gkab939)
Supplement: gkab939_Supplemental_Files [file gkab939_supplemental_files.zip › Table S16.xls]

## Sheet: Sheet1
Mouse_Gene_name	Mouse_Protein_ID	Mouse_Variation	Mouse_Variant_ID	Mouse_Significance	Phenotype	Human_Gene_name	Human_Disease	Source	Polyphen Score	Polyphen Prediction	SIFT Score	SIFT Prediction
a	NP_056585	F117S	16275412	phenotypic	Agouti acts in the hair follicles, primarily affecting the relative amount and distribution of yellow pigment (phaeomelanin) and black pigment (eumelanin) in hairs of the coat. Some alleles show lethal effects or are associated with obesity.	ASIP	obesity, type 2 diabetes mellitus	APF	0.95	Probably damaging		deleterious
A1cf	NP_001074543	I499M	8425806	phenotypic	Embryos homozygous for a targeted deletion of this gene are detectable only until the blastocyst stage (E3.5) and isolated mutant blastocysts fail to proliferate in vitro.	A1CF	gout	APF	0.01	Benign	0.3	tolerated
A1cf	NP_001074543	M283K	16092938	phenotypic	Embryos homozygous for a targeted deletion of this gene are detectable only until the blastocyst stage (E3.5) and isolated mutant blastocysts fail to proliferate in vitro.	A1CF	gout	APF	0.59	Possibly damaging		deleterious
Aaas	NP_700465	V403A	16205765	phenotypic	Homozygous null mice display female infertility, mildly decreased exploratory behavior, and decreased body weight, but have normal adrenocortical function and do not develop severe neurological abnormalities.	AAAS	triple-A syndrome, achalasia	APF	0.01	Benign	0.54	tolerated
Aaas	NP_700465	V310D	12369236	phenotypic	Homozygous null mice display female infertility, mildly decreased exploratory behavior, and decreased body weight, but have normal adrenocortical function and do not develop severe neurological abnormalities.	AAAS	triple-A syndrome, achalasia	APF	1	Probably damaging		deleterious
Aadat	NP_035964	S332P	1782288	phenotypic	Homozygous null mice are viable and display earlier eye opening and development of air righting and open field crossing responses, and transient hyperactivity and neuronal abnormalities.	AADAT	NA	APF	0.22	Benign	0.14	tolerated
Aadat	NP_035964	D24V	13995862	phenotypic	Homozygous null mice are viable and display earlier eye opening and development of air righting and open field crossing responses, and transient hyperactivity and neuronal abnormalities.	AADAT	NA	APF	0.01	Benign	0.11	tolerated
Aadat	NP_035964	D110V	10110581	phenotypic	Homozygous null mice are viable and display earlier eye opening and development of air righting and open field crossing responses, and transient hyperactivity and neuronal abnormalities.	AADAT	NA	APF	0.95	Possibly damaging	0.01	deleterious
Aars	NP_666329	S105A	1784347	phenotypic	Mice homozygous for a spontaneous point mutation have a rough, unkempt and sticky fur, display follicular dystrophy and patchy hair loss, develop tremors that progress to ataxia, and exhibit extensive loss of cerebellar Purkinje cells by 6 weeks of age.	AARS1	cerebellar ataxia, dermatomyositis, early infantile epileptic encephalopathy 29, Charcot-Marie-Tooth disease axonal type 2N, Charcot-Marie-Tooth disease, axonal neuropathy	APF	0.99	Probably damaging		deleterious
Aars	XP_006530987	I406F	10128297	phenotypic	Mice homozygous for a spontaneous point mutation have a rough, unkempt and sticky fur, display follicular dystrophy and patchy hair loss, develop tremors that progress to ataxia, and exhibit extensive loss of cerebellar Purkinje cells by 6 weeks of age.	AARS1	cerebellar ataxia, dermatomyositis, early infantile epileptic encephalopathy 29, Charcot-Marie-Tooth disease axonal type 2N, Charcot-Marie-Tooth disease, axonal neuropathy	APF	0.62	Possibly damaging	0.06	tolerated
Aars	XP_006530987	S105A	1784347	phenotypic	Mice homozygous for a spontaneous point mutation have a rough, unkempt and sticky fur, display follicular dystrophy and patchy hair loss, develop tremors that progress to ataxia, and exhibit extensive loss of cerebellar Purkinje cells by 6 weeks of age.	AARS1	cerebellar ataxia, dermatomyositis, early infantile epileptic encephalopathy 29, Charcot-Marie-Tooth disease axonal type 2N, Charcot-Marie-Tooth disease, axonal neuropathy	APF	0.99	Probably damaging		deleterious
Aars	XP_006530985	I593N	14158844	phenotypic	Mice homozygous for a spontaneous point mutation have a rough, unkempt and sticky fur, display follicular dystrophy and patchy hair loss, develop tremors that progress to ataxia, and exhibit extensive loss of cerebellar Purkinje cells by 6 weeks of age.	AARS1	cerebellar ataxia, dermatomyositis, early infantile epileptic encephalopathy 29, Charcot-Marie-Tooth disease axonal type 2N, Charcot-Marie-Tooth disease, axonal neuropathy	APF	0.93	Possibly damaging	0.03	deleterious
Aars	XP_006530987	I593N	14158844	phenotypic	Mice homozygous for a spontaneous point mutation have a rough, unkempt and sticky fur, display follicular dystrophy and patchy hair loss, develop tremors that progress to ataxia, and exhibit extensive loss of cerebellar Purkinje cells by 6 weeks of age.	AARS1	cerebellar ataxia, dermatomyositis, early infantile epileptic encephalopathy 29, Charcot-Marie-Tooth disease axonal type 2N, Charcot-Marie-Tooth disease, axonal neuropathy	APF	0.93	Possibly damaging	0.03	deleterious
Aars	XP_006530985	S105A	1784347	phenotypic	Mice homozygous for a spontaneous point mutation have a rough, unkempt and sticky fur, display follicular dystrophy and patchy hair loss, develop tremors that progress to ataxia, and exhibit extensive loss of cerebellar Purkinje cells by 6 weeks of age.	AARS1	cerebellar ataxia, dermatomyositis, early infantile epileptic encephalopathy 29, Charcot-Marie-Tooth disease axonal type 2N, Charcot-Marie-Tooth disease, axonal neuropathy	APF	0.99	Probably damaging		deleterious
Aars	XP_006530985	I406F	10128297	phenotypic	Mice homozygous for a spontaneous point mutation have a rough, unkempt and sticky fur, display follicular dystrophy and patchy hair loss, develop tremors that progress to ataxia, and exhibit extensive loss of cerebellar Purkinje cells by 6 weeks of age.	AARS1	cerebellar ataxia, dermatomyositis, early infantile epileptic encephalopathy 29, Charcot-Marie-Tooth disease axonal type 2N, Charcot-Marie-Tooth disease, axonal neuropathy	APF	0.62	Possibly damaging	0.06	tolerated
Aars	NP_666329	I593N	14158844	phenotypic	Mice homozygous for a spontaneous point mutation have a rough, unkempt and sticky fur, display follicular dystrophy and patchy hair loss, develop tremors that progress to ataxia, and exhibit extensive loss of cerebellar Purkinje cells by 6 weeks of age.	AARS1	cerebellar ataxia, dermatomyositis, early infantile epileptic encephalopathy 29, Charcot-Marie-Tooth disease axonal type 2N, Charcot-Marie-Tooth disease, axonal neuropathy	APF	0.93	Possibly damaging	0.03	deleterious
Aars	NP_666329	I406F	10128297	phenotypic	Mice homozygous for a spontaneous point mutation have a rough, unkempt and sticky fur, display follicular dystrophy and patchy hair loss, develop tremors that progress to ataxia, and exhibit extensive loss of cerebellar Purkinje cells by 6 weeks of age.	AARS1	cerebellar ataxia, dermatomyositis, early infantile epileptic encephalopathy 29, Charcot-Marie-Tooth disease axonal type 2N, Charcot-Marie-Tooth disease, axonal neuropathy	APF	0.62	Possibly damaging	0.06	tolerated
Aatf	NP_062790	L333Q	14010058	phenotypic	Homozygous embryos do not develop past the compacted morula stage, and after failing to maintain compaction. Mutant embryos show abnormal morphology at E3.5, with most not forming a blastocoel cavity. Severely reduced cell proliferation is observed before blastocyst formation.	AATF	NA	APF	1	Probably damaging		deleterious
Aatf	NP_062790	R356C	9506232	phenotypic	Homozygous embryos do not develop past the compacted morula stage, and after failing to maintain compaction. Mutant embryos show abnormal morphology at E3.5, with most not forming a blastocoel cavity. Severely reduced cell proliferation is observed before blastocyst formation.	AATF	NA	APF	1	Probably damaging		deleterious
Abca1	NP_038482	L2068Q	11707685	phenotypic	Many homozygous null mutants die perinatally with placental defects. Survivors show altered steroidogenesis, defective lipid export in Golgi, low serum cholesterol, lipid accumulation in macrophages and lung, reduced fertility and kidney and heart defects.	ABCA1	Tangier disease, extrahepatic cholestasis, fatty liver disease, coronary artery disease, membranous glomerulonephritis, hepatocellular carcinoma, hypolipoproteinemia, obesity, familial hyperlipidemia, Alzheimer's disease, primary biliary cholangitis, premature menopause, type 2 diabetes mellitus	APF	1	Probably damaging		deleterious
Abca1	NP_038482	D457G	1760645	phenotypic	Many homozygous null mutants die perinatally with placental defects. Survivors show altered steroidogenesis, defective lipid export in Golgi, low serum cholesterol, lipid accumulation in macrophages and lung, reduced fertility and kidney and heart defects.	ABCA1	Tangier disease, extrahepatic cholestasis, fatty liver disease, coronary artery disease, membranous glomerulonephritis, hepatocellular carcinoma, hypolipoproteinemia, obesity, familial hyperlipidemia, Alzheimer's disease, primary biliary cholangitis, premature menopause, type 2 diabetes mellitus	APF		Benign	0.85	tolerated
Abca1	NP_038482	L2059*	5975885	phenotypic	Many homozygous null mutants die perinatally with placental defects. Survivors show altered steroidogenesis, defective lipid export in Golgi, low serum cholesterol, lipid accumulation in macrophages and lung, reduced fertility and kidney and heart defects.	ABCA1	Tangier disease, extrahepatic cholestasis, fatty liver disease, coronary artery disease, membranous glomerulonephritis, hepatocellular carcinoma, hypolipoproteinemia, obesity, familial hyperlipidemia, Alzheimer's disease, primary biliary cholangitis, premature menopause, type 2 diabetes mellitus	APF		N/A
Abca1	NP_038482	L384P	14086651	phenotypic	Many homozygous null mutants die perinatally with placental defects. Survivors show altered steroidogenesis, defective lipid export in Golgi, low serum cholesterol, lipid accumulation in macrophages and lung, reduced fertility and kidney and heart defects.	ABCA1	Tangier disease, extrahepatic cholestasis, fatty liver disease, coronary artery disease, membranous glomerulonephritis, hepatocellular carcinoma, hypolipoproteinemia, obesity, familial hyperlipidemia, Alzheimer's disease, primary biliary cholangitis, premature menopause, type 2 diabetes mellitus	APF	1	Probably damaging	0.08	tolerated
Abca12	NP_780419	N1860D	14038863	phenotypic	Mice homozygous for a null allele exhibit neonatal lethality associated with defective skin development and abnormal lung morphology.	ABCA12	autosomal recessive congenital ichthyosis 4B, autosomal recessive congenital ichthyosis 4A, autosomal recessive congenital ichthyosis 1	APF	0.98	Probably damaging	0.1	tolerated
Abca12	NP_780419	S254A	15277381	phenotypic	Mice homozygous for a null allele exhibit neonatal lethality associated with defective skin development and abnormal lung morphology.	ABCA12	autosomal recessive congenital ichthyosis 4B, autosomal recessive congenital ichthyosis 4A, autosomal recessive congenital ichthyosis 1	APF	0.07	Benign	0.02	deleterious
Abca12	NP_780419	D2340E	11707733	phenotypic	Mice homozygous for a null allele exhibit neonatal lethality associated with defective skin development and abnormal lung morphology.	ABCA12	autosomal recessive congenital ichthyosis 4B, autosomal recessive congenital ichthyosis 4A, autosomal recessive congenital ichthyosis 1	APF	1	Probably damaging		deleterious
Abca12	NP_780419	V1048A	16096819	phenotypic	Mice homozygous for a null allele exhibit neonatal lethality associated with defective skin development and abnormal lung morphology.	ABCA12	autosomal recessive congenital ichthyosis 4B, autosomal recessive congenital ichthyosis 4A, autosomal recessive congenital ichthyosis 1	APF	0.04	Benign	0.03	deleterious
Abca12	NP_780419	M1778L	13863588	phenotypic	Mice homozygous for a null allele exhibit neonatal lethality associated with defective skin development and abnormal lung morphology.	ABCA12	autosomal recessive congenital ichthyosis 4B, autosomal recessive congenital ichthyosis 4A, autosomal recessive congenital ichthyosis 1	APF		Benign	0.38	tolerated
Abca12	NP_780419	R117W	5183763	phenotypic	Mice homozygous for a null allele exhibit neonatal lethality associated with defective skin development and abnormal lung morphology.	ABCA12	autosomal recessive congenital ichthyosis 4B, autosomal recessive congenital ichthyosis 4A, autosomal recessive congenital ichthyosis 1	APF	0.89	Possibly damaging	0.02	deleterious
Abca12	NP_780419	R1682W	16144693	phenotypic	Mice homozygous for a null allele exhibit neonatal lethality associated with defective skin development and abnormal lung morphology.	ABCA12	autosomal recessive congenital ichthyosis 4B, autosomal recessive congenital ichthyosis 4A, autosomal recessive congenital ichthyosis 1	APF	0.91	Possibly damaging	0.01	deleterious
Abca12	NP_780419	I2143V	5975778	phenotypic	Mice homozygous for a null allele exhibit neonatal lethality associated with defective skin development and abnormal lung morphology.	ABCA12	autosomal recessive congenital ichthyosis 4B, autosomal recessive congenital ichthyosis 4A, autosomal recessive congenital ichthyosis 1	APF		Benign	1	tolerated
Abca12	NP_780419	I1517L	6553481	phenotypic	Mice homozygous for a null allele exhibit neonatal lethality associated with defective skin development and abnormal lung morphology.	ABCA12	autosomal recessive congenital ichthyosis 4B, autosomal recessive congenital ichthyosis 4A, autosomal recessive congenital ichthyosis 1	APF	0.78	Possibly damaging	0.18	tolerated
Abca12	NP_780419	I1589N	6512326	phenotypic	Mice homozygous for a null allele exhibit neonatal lethality associated with defective skin development and abnormal lung morphology.	ABCA12	autosomal recessive congenital ichthyosis 4B, autosomal recessive congenital ichthyosis 4A, autosomal recessive congenital ichthyosis 1	APF		Benign	0.5	tolerated
Abca2	NP_031405	S1868T	13714340	phenotypic	Null mice show tremors, hyperactivity, abnormal coordination, and alterations in CNS myelin sheath ultrastructure,	ABCA2	NA	APF	0.85	Possibly damaging	0.04	deleterious
Abca2	NP_031405	D1340E	16097486	phenotypic	Null mice show tremors, hyperactivity, abnormal coordination, and alterations in CNS myelin sheath ultrastructure,	ABCA2	NA	APF	0.01	Benign	1	tolerated
Abca2	NP_031405	F1569L	13838855	phenotypic	Null mice show tremors, hyperactivity, abnormal coordination, and alterations in CNS myelin sheath ultrastructure,	ABCA2	NA	APF	0.28	Benign	0.27	tolerated
Abca2	NP_031405	C2248S	14038861	phenotypic	Null mice show tremors, hyperactivity, abnormal coordination, and alterations in CNS myelin sheath ultrastructure,	ABCA2	NA	APF	1	Probably damaging	0.01	deleterious
Abca2	NP_031405	V1800E	14158194	phenotypic	Null mice show tremors, hyperactivity, abnormal coordination, and alterations in CNS myelin sheath ultrastructure,	ABCA2	NA	APF	1	Probably damaging		deleterious
Abca2	NP_031405	Y2131C	9755235	phenotypic	Null mice show tremors, hyperactivity, abnormal coordination, and alterations in CNS myelin sheath ultrastructure,	ABCA2	NA	APF	1	Probably damaging		deleterious
Abca2	NP_031405	N2291D	16274084	phenotypic	Null mice show tremors, hyperactivity, abnormal coordination, and alterations in CNS myelin sheath ultrastructure,	ABCA2	NA	APF		Benign	1	tolerated
Abca2	NP_031405	S1602F	14168417	phenotypic	Null mice show tremors, hyperactivity, abnormal coordination, and alterations in CNS myelin sheath ultrastructure,	ABCA2	NA	APF	0.65	Possibly damaging	0.11	tolerated
Abca3	NP_001034670	G1518D	14560235	phenotypic	Mice homozygous for a null mutation display neonatal lethality, respiratory failure, and severely impaired surfactant secretion.	ABCA3	pulmonary alveolar proteinosis, autism spectrum disorder	APF	1	Probably damaging		deleterious
Abca3	XP_006524433	F1627L	14027308	phenotypic	Mice homozygous for a null mutation display neonatal lethality, respiratory failure, and severely impaired surfactant secretion.	ABCA3	pulmonary alveolar proteinosis, autism spectrum disorder	APF	0.14	Benign	0.09	tolerated
Abca3	NP_001034670	C352*	15989826	phenotypic	Mice homozygous for a null mutation display neonatal lethality, respiratory failure, and severely impaired surfactant secretion.	ABCA3	pulmonary alveolar proteinosis, autism spectrum disorder	APF		N/A
Abca3	XP_006524433	C352*	15989826	phenotypic	Mice homozygous for a null mutation display neonatal lethality, respiratory failure, and severely impaired surfactant secretion.	ABCA3	pulmonary alveolar proteinosis, autism spectrum disorder	APF		N/A
Abca3	NP_038883	G1518D	14560235	phenotypic	Mice homozygous for a null mutation display neonatal lethality, respiratory failure, and severely impaired surfactant secretion.	ABCA3	pulmonary alveolar proteinosis, autism spectrum disorder	APF	1	Probably damaging		deleterious
Abca3	NP_001034670	F1627L	14027308	phenotypic	Mice homozygous for a null mutation display neonatal lethality, respiratory failure, and severely impaired surfactant secretion.	ABCA3	pulmonary alveolar proteinosis, autism spectrum disorder	APF	0.14	Benign	0.09	tolerated
Abca3	NP_001034670	Y206N	5132562	phenotypic	Mice homozygous for a null mutation display neonatal lethality, respiratory failure, and severely impaired surfactant secretion.	ABCA3	pulmonary alveolar proteinosis, autism spectrum disorder	APF	1	Probably damaging		deleterious
Abca3	NP_038883	C352*	15989826	phenotypic	Mice homozygous for a null mutation display neonatal lethality, respiratory failure, and severely impaired surfactant secretion.	ABCA3	pulmonary alveolar proteinosis, autism spectrum disorder	APF		N/A
Abca3	XP_006524433	G1518D	14560235	phenotypic	Mice homozygous for a null mutation display neonatal lethality, respiratory failure, and severely impaired surfactant secretion.	ABCA3	pulmonary alveolar proteinosis, autism spectrum disorder	APF	1	Probably damaging		deleterious
Abca3	XP_006524433	Y206N	5132562	phenotypic	Mice homozygous for a null mutation display neonatal lethality, respiratory failure, and severely impaired surfactant secretion.	ABCA3	pulmonary alveolar proteinosis, autism spectrum disorder	APF	1	Probably damaging		deleterious
Abca3	NP_038883	Y206N	5132562	phenotypic	Mice homozygous for a null mutation display neonatal lethality, respiratory failure, and severely impaired surfactant secretion.	ABCA3	pulmonary alveolar proteinosis, autism spectrum disorder	APF	1	Probably damaging		deleterious
Abca3	NP_038883	F1627L	14027308	phenotypic	Mice homozygous for a null mutation display neonatal lethality, respiratory failure, and severely impaired surfactant secretion.	ABCA3	pulmonary alveolar proteinosis, autism spectrum disorder	APF	0.14	Benign	0.09	tolerated
Abca4	NP_031404	S2060P	16077722	phenotypic	Mice homozygous for targeted mutations that inactivate the gene display delayed rod dark adaptation and are a model for juvenile macular degeneration.	ABCA4	cone-rod dystrophy 3, retinitis pigmentosa 19, Stargardt disease, age related macular degeneration 2, macular degeneration, retinitis pigmentosa, retinal degeneration, fundus dystrophy	APF		Benign	0.3	tolerated
Abca4	NP_031404	D2303A	16132740	phenotypic	Mice homozygous for targeted mutations that inactivate the gene display delayed rod dark adaptation and are a model for juvenile macular degeneration.	ABCA4	cone-rod dystrophy 3, retinitis pigmentosa 19, Stargardt disease, age related macular degeneration 2, macular degeneration, retinitis pigmentosa, retinal degeneration, fundus dystrophy	APF		Unknown	0.08	tolerated
Abca4	NP_031404	M637K	6551777	phenotypic	Mice homozygous for targeted mutations that inactivate the gene display delayed rod dark adaptation and are a model for juvenile macular degeneration.	ABCA4	cone-rod dystrophy 3, retinitis pigmentosa 19, Stargardt disease, age related macular degeneration 2, macular degeneration, retinitis pigmentosa, retinal degeneration, fundus dystrophy	APF	1	Probably damaging		deleterious
Abca4	NP_031404	H726L	16057919	phenotypic	Mice homozygous for targeted mutations that inactivate the gene display delayed rod dark adaptation and are a model for juvenile macular degeneration.	ABCA4	cone-rod dystrophy 3, retinitis pigmentosa 19, Stargardt disease, age related macular degeneration 2, macular degeneration, retinitis pigmentosa, retinal degeneration, fundus dystrophy	APF	0.98	Probably damaging	0.33	tolerated
Abca4	NP_031404	K1477N	14012509	phenotypic	Mice homozygous for targeted mutations that inactivate the gene display delayed rod dark adaptation and are a model for juvenile macular degeneration.	ABCA4	cone-rod dystrophy 3, retinitis pigmentosa 19, Stargardt disease, age related macular degeneration 2, macular degeneration, retinitis pigmentosa, retinal degeneration, fundus dystrophy	APF	0.19	Benign	1	tolerated
Abca4	NP_031404	T2252A	15643036	phenotypic	Mice homozygous for targeted mutations that inactivate the gene display delayed rod dark adaptation and are a model for juvenile macular degeneration.	ABCA4	cone-rod dystrophy 3, retinitis pigmentosa 19, Stargardt disease, age related macular degeneration 2, macular degeneration, retinitis pigmentosa, retinal degeneration, fundus dystrophy	APF		Benign	0.13	tolerated
Abca4	NP_031404	D1531G	16186589	phenotypic	Mice homozygous for targeted mutations that inactivate the gene display delayed rod dark adaptation and are a model for juvenile macular degeneration.	ABCA4	cone-rod dystrophy 3, retinitis pigmentosa 19, Stargardt disease, age related macular degeneration 2, macular degeneration, retinitis pigmentosa, retinal degeneration, fundus dystrophy	APF	1	Probably damaging		deleterious
Abca4	NP_031404	E207G	16126854	phenotypic	Mice homozygous for targeted mutations that inactivate the gene display delayed rod dark adaptation and are a model for juvenile macular degeneration.	ABCA4	cone-rod dystrophy 3, retinitis pigmentosa 19, Stargardt disease, age related macular degeneration 2, macular degeneration, retinitis pigmentosa, retinal degeneration, fundus dystrophy	APF		Benign	0.41	tolerated
Abca4	NP_031404	V2196M	1796841	phenotypic	Mice homozygous for targeted mutations that inactivate the gene display delayed rod dark adaptation and are a model for juvenile macular degeneration.	ABCA4	cone-rod dystrophy 3, retinitis pigmentosa 19, Stargardt disease, age related macular degeneration 2, macular degeneration, retinitis pigmentosa, retinal degeneration, fundus dystrophy	APF	0.92	Possibly damaging	0.05	deleterious
Abca5	XP_006533128	V570A	11214883	phenotypic	Mice homozygous for a knock-out allele exhibit exophthalmos, tremors and collapse of the thyroid gland, and develop a dilated cardiomyopathy with large thrombi due to depression of the cardiac function. Severe edema, liver injury and premature death appear to be sensitive to genetic background.	ABCA5	NA	APF	0.99	Probably damaging	0.08	tolerated
Abca5	XP_006533128	I1416L	12575415	phenotypic	Mice homozygous for a knock-out allele exhibit exophthalmos, tremors and collapse of the thyroid gland, and develop a dilated cardiomyopathy with large thrombi due to depression of the cardiac function. Severe edema, liver injury and premature death appear to be sensitive to genetic background.	ABCA5	NA	APF	0.95	Possibly damaging	1	tolerated
Abca5	NP_671752	N1621S	10464487	phenotypic	Mice homozygous for a knock-out allele exhibit exophthalmos, tremors and collapse of the thyroid gland, and develop a dilated cardiomyopathy with large thrombi due to depression of the cardiac function. Severe edema, liver injury and premature death appear to be sensitive to genetic background.	ABCA5	NA	APF		Benign	0.59	tolerated
Abca5	XP_006533128	D549E	1531766	phenotypic	Mice homozygous for a knock-out allele exhibit exophthalmos, tremors and collapse of the thyroid gland, and develop a dilated cardiomyopathy with large thrombi due to depression of the cardiac function. Severe edema, liver injury and premature death appear to be sensitive to genetic background.	ABCA5	NA	APF	1	Probably damaging	1	tolerated
Abca5	XP_006533128	N1621S	10464487	phenotypic	Mice homozygous for a knock-out allele exhibit exophthalmos, tremors and collapse of the thyroid gland, and develop a dilated cardiomyopathy with large thrombi due to depression of the cardiac function. Severe edema, liver injury and premature death appear to be sensitive to genetic background.	ABCA5	NA	APF		Benign	0.59	tolerated
Abca5	XP_006533128	N1540I	16240182	phenotypic	Mice homozygous for a knock-out allele exhibit exophthalmos, tremors and collapse of the thyroid gland, and develop a dilated cardiomyopathy with large thrombi due to depression of the cardiac function. Severe edema, liver injury and premature death appear to be sensitive to genetic background.	ABCA5	NA	APF	0.03	Benign	0.18	tolerated
Abca5	NP_671752	N1540I	16240182	phenotypic	Mice homozygous for a knock-out allele exhibit exophthalmos, tremors and collapse of the thyroid gland, and develop a dilated cardiomyopathy with large thrombi due to depression of the cardiac function. Severe edema, liver injury and premature death appear to be sensitive to genetic background.	ABCA5	NA	APF	0.03	Benign	0.18	tolerated
Abca5	NP_671752	I1416L	12575415	phenotypic	Mice homozygous for a knock-out allele exhibit exophthalmos, tremors and collapse of the thyroid gland, and develop a dilated cardiomyopathy with large thrombi due to depression of the cardiac function. Severe edema, liver injury and premature death appear to be sensitive to genetic background.	ABCA5	NA	APF	0.95	Possibly damaging	1	tolerated
Abca5	NP_671752	D549E	1531766	phenotypic	Mice homozygous for a knock-out allele exhibit exophthalmos, tremors and collapse of the thyroid gland, and develop a dilated cardiomyopathy with large thrombi due to depression of the cardiac function. Severe edema, liver injury and premature death appear to be sensitive to genetic background.	ABCA5	NA	APF	1	Probably damaging	1	tolerated
Abca5	XP_006533128	T1003A	14126527	phenotypic	Mice homozygous for a knock-out allele exhibit exophthalmos, tremors and collapse of the thyroid gland, and develop a dilated cardiomyopathy with large thrombi due to depression of the cardiac function. Severe edema, liver injury and premature death appear to be sensitive to genetic background.	ABCA5	NA	APF	0.05	Benign	0.08	tolerated
Abca5	NP_671752	N1540I	16214221	phenotypic	Mice homozygous for a knock-out allele exhibit exophthalmos, tremors and collapse of the thyroid gland, and develop a dilated cardiomyopathy with large thrombi due to depression of the cardiac function. Severe edema, liver injury and premature death appear to be sensitive to genetic background.	ABCA5	NA	APF	0.03	Benign	0.18	tolerated
Abca5	XP_006533128	N1540I	16214221	phenotypic	Mice homozygous for a knock-out allele exhibit exophthalmos, tremors and collapse of the thyroid gland, and develop a dilated cardiomyopathy with large thrombi due to depression of the cardiac function. Severe edema, liver injury and premature death appear to be sensitive to genetic background.	ABCA5	NA	APF	0.03	Benign	0.18	tolerated
Abca5	NP_671752	T1003A	14126527	phenotypic	Mice homozygous for a knock-out allele exhibit exophthalmos, tremors and collapse of the thyroid gland, and develop a dilated cardiomyopathy with large thrombi due to depression of the cardiac function. Severe edema, liver injury and premature death appear to be sensitive to genetic background.	ABCA5	NA	APF	0.05	Benign	0.08	tolerated
Abca5	NP_671752	S974G	16110002	phenotypic	Mice homozygous for a knock-out allele exhibit exophthalmos, tremors and collapse of the thyroid gland, and develop a dilated cardiomyopathy with large thrombi due to depression of the cardiac function. Severe edema, liver injury and premature death appear to be sensitive to genetic background.	ABCA5	NA	APF		Benign	0.29	tolerated
Abca5	XP_006533128	Q93L	16193330	phenotypic	Mice homozygous for a knock-out allele exhibit exophthalmos, tremors and collapse of the thyroid gland, and develop a dilated cardiomyopathy with large thrombi due to depression of the cardiac function. Severe edema, liver injury and premature death appear to be sensitive to genetic background.	ABCA5	NA	APF		Benign	0.05	tolerated
Abca5	NP_671752	Q93L	16193330	phenotypic	Mice homozygous for a knock-out allele exhibit exophthalmos, tremors and collapse of the thyroid gland, and develop a dilated cardiomyopathy with large thrombi due to depression of the cardiac function. Severe edema, liver injury and premature death appear to be sensitive to genetic background.	ABCA5	NA	APF		Benign	0.05	tolerated
Abca5	XP_006533128	P1036Q	15992461	phenotypic	Mice homozygous for a knock-out allele exhibit exophthalmos, tremors and collapse of the thyroid gland, and develop a dilated cardiomyopathy with large thrombi due to depression of the cardiac function. Severe edema, liver injury and premature death appear to be sensitive to genetic background.	ABCA5	NA	APF	0.96	Probably damaging	0.01	deleterious
Abca5	NP_671752	P1036Q	15992461	phenotypic	Mice homozygous for a knock-out allele exhibit exophthalmos, tremors and collapse of the thyroid gland, and develop a dilated cardiomyopathy with large thrombi due to depression of the cardiac function. Severe edema, liver injury and premature death appear to be sensitive to genetic background.	ABCA5	NA	APF	0.96	Probably damaging	0.01	deleterious
Abca5	XP_006533128	S974G	16110002	phenotypic	Mice homozygous for a knock-out allele exhibit exophthalmos, tremors and collapse of the thyroid gland, and develop a dilated cardiomyopathy with large thrombi due to depression of the cardiac function. Severe edema, liver injury and premature death appear to be sensitive to genetic background.	ABCA5	NA	APF		Benign	0.29	tolerated
Abca5	NP_671752	V570A	11214883	phenotypic	Mice homozygous for a knock-out allele exhibit exophthalmos, tremors and collapse of the thyroid gland, and develop a dilated cardiomyopathy with large thrombi due to depression of the cardiac function. Severe edema, liver injury and premature death appear to be sensitive to genetic background.	ABCA5	NA	APF	0.99	Probably damaging	0.08	tolerated
Abca7	NP_038878	N76Y	16059199	phenotypic	Homozygous mutant females, but not males, have less white fat and lower total serum and HDL cholesterol levels. Males exhibit a 10% reduction in kidney size.	ABCA7	Alzheimer's disease 9	APF	1	Probably damaging		deleterious
Abca7	NP_038878	D1049N	6560031	phenotypic	Homozygous mutant females, but not males, have less white fat and lower total serum and HDL cholesterol levels. Males exhibit a 10% reduction in kidney size.	ABCA7	Alzheimer's disease 9	APF	0.12	Benign	0.45	tolerated
Abca7	NP_038878	Y1940D	14034417	phenotypic	Homozygous mutant females, but not males, have less white fat and lower total serum and HDL cholesterol levels. Males exhibit a 10% reduction in kidney size.	ABCA7	Alzheimer's disease 9	APF	1	Probably damaging		deleterious
Abca7	NP_038878	S1040T	14382741	phenotypic	Homozygous mutant females, but not males, have less white fat and lower total serum and HDL cholesterol levels. Males exhibit a 10% reduction in kidney size.	ABCA7	Alzheimer's disease 9	APF		Benign	0.6	tolerated
Abca7	NP_038878	V781I	9044131	phenotypic	Homozygous mutant females, but not males, have less white fat and lower total serum and HDL cholesterol levels. Males exhibit a 10% reduction in kidney size.	ABCA7	Alzheimer's disease 9	APF		Benign	0.41	tolerated
Abca7	NP_038878	S1402T	16285846	phenotypic	Homozygous mutant females, but not males, have less white fat and lower total serum and HDL cholesterol levels. Males exhibit a 10% reduction in kidney size.	ABCA7	Alzheimer's disease 9	APF	0.5	Possibly damaging	0.07	tolerated
Abca7	NP_038878	I1697T	5181754	phenotypic	Homozygous mutant females, but not males, have less white fat and lower total serum and HDL cholesterol levels. Males exhibit a 10% reduction in kidney size.	ABCA7	Alzheimer's disease 9	APF	0.22	Benign	0.12	tolerated
Abca7	NP_038878	S1656L	13830723	phenotypic	Homozygous mutant females, but not males, have less white fat and lower total serum and HDL cholesterol levels. Males exhibit a 10% reduction in kidney size.	ABCA7	Alzheimer's disease 9	APF	0.99	Probably damaging	0.02	deleterious
Abca7	NP_038878	L583R	15277401	phenotypic	Homozygous mutant females, but not males, have less white fat and lower total serum and HDL cholesterol levels. Males exhibit a 10% reduction in kidney size.	ABCA7	Alzheimer's disease 9	APF	1	Probably damaging		deleterious
Abcb11	NP_001350421	Y1037C	16062408	phenotypic	Mice homozygous for targeted mutations that inactivate the gene display intrahepatic cholestasis.	ABCB11	benign recurrent intrahepatic cholestasis 2, cholestasis, alcoholic hepatitis, progressive familial intrahepatic cholestasis 2, intrahepatic cholestasis, liver cirrhosis	APF	1	Probably damaging	0.06	tolerated
Abcb11	NP_001350421	D1140V	6582746	phenotypic	Mice homozygous for targeted mutations that inactivate the gene display intrahepatic cholestasis.	ABCB11	benign recurrent intrahepatic cholestasis 2, cholestasis, alcoholic hepatitis, progressive familial intrahepatic cholestasis 2, intrahepatic cholestasis, liver cirrhosis	APF	1	Probably damaging		deleterious
Abcb11	NP_066302	A1228S	15994989	phenotypic	Mice homozygous for targeted mutations that inactivate the gene display intrahepatic cholestasis.	ABCB11	benign recurrent intrahepatic cholestasis 2, cholestasis, alcoholic hepatitis, progressive familial intrahepatic cholestasis 2, intrahepatic cholestasis, liver cirrhosis	APF	1	Probably damaging		deleterious
Abcb11	NP_066302	M329K	11185268	phenotypic	Mice homozygous for targeted mutations that inactivate the gene display intrahepatic cholestasis.	ABCB11	benign recurrent intrahepatic cholestasis 2, cholestasis, alcoholic hepatitis, progressive familial intrahepatic cholestasis 2, intrahepatic cholestasis, liver cirrhosis	APF	0.2	Benign	0.03	deleterious
Abcb11	NP_001350421	D1079V	16151328	phenotypic	Mice homozygous for targeted mutations that inactivate the gene display intrahepatic cholestasis.	ABCB11	benign recurrent intrahepatic cholestasis 2, cholestasis, alcoholic hepatitis, progressive familial intrahepatic cholestasis 2, intrahepatic cholestasis, liver cirrhosis	APF	0.95	Possibly damaging	0.06	tolerated
Abcb11	NP_001350421	A1228S	15994989	phenotypic	Mice homozygous for targeted mutations that inactivate the gene display intrahepatic cholestasis.	ABCB11	benign recurrent intrahepatic cholestasis 2, cholestasis, alcoholic hepatitis, progressive familial intrahepatic cholestasis 2, intrahepatic cholestasis, liver cirrhosis	APF	1	Probably damaging		deleterious
Abcb11	NP_001350421	M329K	11185268	phenotypic	Mice homozygous for targeted mutations that inactivate the gene display intrahepatic cholestasis.	ABCB11	benign recurrent intrahepatic cholestasis 2, cholestasis, alcoholic hepatitis, progressive familial intrahepatic cholestasis 2, intrahepatic cholestasis, liver cirrhosis	APF	0.2	Benign	0.03	deleterious
Abcb11	NP_066302	Q469L	14129382	phenotypic	Mice homozygous for targeted mutations that inactivate the gene display intrahepatic cholestasis.	ABCB11	benign recurrent intrahepatic cholestasis 2, cholestasis, alcoholic hepatitis, progressive familial intrahepatic cholestasis 2, intrahepatic cholestasis, liver cirrhosis	APF	0.82	Possibly damaging	0.01	deleterious
Abcb11	NP_066302	D1140V	6582746	phenotypic	Mice homozygous for targeted mutations that inactivate the gene display intrahepatic cholestasis.	ABCB11	benign recurrent intrahepatic cholestasis 2, cholestasis, alcoholic hepatitis, progressive familial intrahepatic cholestasis 2, intrahepatic cholestasis, liver cirrhosis	APF	1	Probably damaging		deleterious
Abcb11	NP_001350421	Q469L	14129382	phenotypic	Mice homozygous for targeted mutations that inactivate the gene display intrahepatic cholestasis.	ABCB11	benign recurrent intrahepatic cholestasis 2, cholestasis, alcoholic hepatitis, progressive familial intrahepatic cholestasis 2, intrahepatic cholestasis, liver cirrhosis	APF	0.82	Possibly damaging	0.01	deleterious
Abcb11	NP_066302	S262R	16088322	phenotypic	Mice homozygous for targeted mutations that inactivate the gene display intrahepatic cholestasis.	ABCB11	benign recurrent intrahepatic cholestasis 2, cholestasis, alcoholic hepatitis, progressive familial intrahepatic cholestasis 2, intrahepatic cholestasis, liver cirrhosis	APF	0.89	Possibly damaging	0.07	tolerated
Abcb11	NP_001350421	S262R	16088322	phenotypic	Mice homozygous for targeted mutations that inactivate the gene display intrahepatic cholestasis.	ABCB11	benign recurrent intrahepatic cholestasis 2, cholestasis, alcoholic hepatitis, progressive familial intrahepatic cholestasis 2, intrahepatic cholestasis, liver cirrhosis	APF	0.89	Possibly damaging	0.07	tolerated
Abcb11	NP_066302	D1079V	16151328	phenotypic	Mice homozygous for targeted mutations that inactivate the gene display intrahepatic cholestasis.	ABCB11	benign recurrent intrahepatic cholestasis 2, cholestasis, alcoholic hepatitis, progressive familial intrahepatic cholestasis 2, intrahepatic cholestasis, liver cirrhosis	APF	0.95	Possibly damaging	0.06	tolerated
Abcb11	NP_001350421	P474H	14160789	phenotypic	Mice homozygous for targeted mutations that inactivate the gene display intrahepatic cholestasis.	ABCB11	benign recurrent intrahepatic cholestasis 2, cholestasis, alcoholic hepatitis, progressive familial intrahepatic cholestasis 2, intrahepatic cholestasis, liver cirrhosis	APF	1	Probably damaging		deleterious
Abcb11	NP_066302	Y1037C	16062408	phenotypic	Mice homozygous for targeted mutations that inactivate the gene display intrahepatic cholestasis.	ABCB11	benign recurrent intrahepatic cholestasis 2, cholestasis, alcoholic hepatitis, progressive familial intrahepatic cholestasis 2, intrahepatic cholestasis, liver cirrhosis	APF	1	Probably damaging	0.06	tolerated
Abcb1a	NP_035206	I217F	1544125	phenotypic	Mutations in this gene result in increased sensitivity to various drugs, including avermectins and vinblastine.	ABCB1	inflammatory bowel disease 13, ulcerative colitis, lung non-small cell carcinoma, non-alcoholic fatty liver disease, cryoglobulinemia, end stage renal disease, asthma, Behcet's disease, temporal lobe epilepsy, familial temporal lobe epilepsy 3, acute lymphoblastic leukemia, type 2 diabetes mellitus, visual epilepsy, encephalitis, toxic encephalopathy, hepatocellular carcinoma, allergic rhinitis, …	APF	0.46	Possibly damaging	0.07	tolerated
Abcb1a	NP_035206	S323P	11214876	phenotypic	Mutations in this gene result in increased sensitivity to various drugs, including avermectins and vinblastine.	ABCB1	inflammatory bowel disease 13, ulcerative colitis, lung non-small cell carcinoma, non-alcoholic fatty liver disease, cryoglobulinemia, end stage renal disease, asthma, Behcet's disease, temporal lobe epilepsy, familial temporal lobe epilepsy 3, acute lymphoblastic leukemia, type 2 diabetes mellitus, visual epilepsy, encephalitis, toxic encephalopathy, hepatocellular carcinoma, allergic rhinitis, …	APF	0.28	Benign		deleterious
Abcb1a	NP_035206	D507G	5237180	phenotypic	Mutations in this gene result in increased sensitivity to various drugs, including avermectins and vinblastine.	ABCB1	inflammatory bowel disease 13, ulcerative colitis, lung non-small cell carcinoma, non-alcoholic fatty liver disease, cryoglobulinemia, end stage renal disease, asthma, Behcet's disease, temporal lobe epilepsy, familial temporal lobe epilepsy 3, acute lymphoblastic leukemia, type 2 diabetes mellitus, visual epilepsy, encephalitis, toxic encephalopathy, hepatocellular carcinoma, allergic rhinitis, …	APF	0.77	Possibly damaging	0.01	deleterious
Abcb1a	NP_035206	G956S	5122459	phenotypic	Mutations in this gene result in increased sensitivity to various drugs, including avermectins and vinblastine.	ABCB1	inflammatory bowel disease 13, ulcerative colitis, lung non-small cell carcinoma, non-alcoholic fatty liver disease, cryoglobulinemia, end stage renal disease, asthma, Behcet's disease, temporal lobe epilepsy, familial temporal lobe epilepsy 3, acute lymphoblastic leukemia, type 2 diabetes mellitus, visual epilepsy, encephalitis, toxic encephalopathy, hepatocellular carcinoma, allergic rhinitis, …	APF	1	Probably damaging	0.01	deleterious
Abcb1a	NP_035206	R40H	5217515	phenotypic	Mutations in this gene result in increased sensitivity to various drugs, including avermectins and vinblastine.	ABCB1	inflammatory bowel disease 13, ulcerative colitis, lung non-small cell carcinoma, non-alcoholic fatty liver disease, cryoglobulinemia, end stage renal disease, asthma, Behcet's disease, temporal lobe epilepsy, familial temporal lobe epilepsy 3, acute lymphoblastic leukemia, type 2 diabetes mellitus, visual epilepsy, encephalitis, toxic encephalopathy, hepatocellular carcinoma, allergic rhinitis, …	APF	1	Probably damaging		deleterious
Abcb1a	NP_035206	Y924H	5182423	phenotypic	Mutations in this gene result in increased sensitivity to various drugs, including avermectins and vinblastine.	ABCB1	inflammatory bowel disease 13, ulcerative colitis, lung non-small cell carcinoma, non-alcoholic fatty liver disease, cryoglobulinemia, end stage renal disease, asthma, Behcet's disease, temporal lobe epilepsy, familial temporal lobe epilepsy 3, acute lymphoblastic leukemia, type 2 diabetes mellitus, visual epilepsy, encephalitis, toxic encephalopathy, hepatocellular carcinoma, allergic rhinitis, …	APF	0.53	Possibly damaging	0.15	tolerated
Abcb4	NP_032856	V1031M	5238392	phenotypic	Mice homozygous for targeted mutations that inactivate the gene are unable to secrete phospholipids into bile, leading to progressive hepatic disease, with an end stage of 3 months.	ABCB4	primary sclerosing cholangitis, cholecystitis, hepatocellular carcinoma, cholestasis, intrahepatic cholestasis, intrahepatic cholestasis of pregnancy 3, gallbladder disease, primary biliary cholangitis, progressive familial intrahepatic cholestasis 3, liver cirrhosis	APF	0.01	Benign	0.01	deleterious
Abcb4	NP_032856	E498G	1525517	phenotypic	Mice homozygous for targeted mutations that inactivate the gene are unable to secrete phospholipids into bile, leading to progressive hepatic disease, with an end stage of 3 months.	ABCB4	primary sclerosing cholangitis, cholecystitis, hepatocellular carcinoma, cholestasis, intrahepatic cholestasis, intrahepatic cholestasis of pregnancy 3, gallbladder disease, primary biliary cholangitis, progressive familial intrahepatic cholestasis 3, liver cirrhosis	APF	1	Probably damaging		deleterious
Abcb4	NP_032856	E909V	11425676	phenotypic	Mice homozygous for targeted mutations that inactivate the gene are unable to secrete phospholipids into bile, leading to progressive hepatic disease, with an end stage of 3 months.	ABCB4	primary sclerosing cholangitis, cholecystitis, hepatocellular carcinoma, cholestasis, intrahepatic cholestasis, intrahepatic cholestasis of pregnancy 3, gallbladder disease, primary biliary cholangitis, progressive familial intrahepatic cholestasis 3, liver cirrhosis	APF	1	Probably damaging		deleterious
Abcb4	NP_032856	I483T	9537312	phenotypic	Mice homozygous for targeted mutations that inactivate the gene are unable to secrete phospholipids into bile, leading to progressive hepatic disease, with an end stage of 3 months.	ABCB4	primary sclerosing cholangitis, cholecystitis, hepatocellular carcinoma, cholestasis, intrahepatic cholestasis, intrahepatic cholestasis of pregnancy 3, gallbladder disease, primary biliary cholangitis, progressive familial intrahepatic cholestasis 3, liver cirrhosis	APF	0.94	Possibly damaging		deleterious
Abcb4	NP_032856	Y309*	14003972	phenotypic	Mice homozygous for targeted mutations that inactivate the gene are unable to secrete phospholipids into bile, leading to progressive hepatic disease, with an end stage of 3 months.	ABCB4	primary sclerosing cholangitis, cholecystitis, hepatocellular carcinoma, cholestasis, intrahepatic cholestasis, intrahepatic cholestasis of pregnancy 3, gallbladder disease, primary biliary cholangitis, progressive familial intrahepatic cholestasis 3, liver cirrhosis	APF		N/A
Abcc1	NP_032602	L188Q	13852770	phenotypic	Mice homozygous for targeted mutations that inactivate the gene have a reduced response to inflammatory stimulus, increased levels of glutathione due to impaired metabolism, and are hypersensitive to the anticancer drug etoposide.	ABCC1	chronic obstructive pulmonary disease, autosomal dominant nonsyndromic deafness	APF	0.51	Possibly damaging		deleterious
Abcc1	NP_032602	F372L	15989159	phenotypic	Mice homozygous for targeted mutations that inactivate the gene have a reduced response to inflammatory stimulus, increased levels of glutathione due to impaired metabolism, and are hypersensitive to the anticancer drug etoposide.	ABCC1	chronic obstructive pulmonary disease, autosomal dominant nonsyndromic deafness	APF	1	Probably damaging	0.12	tolerated
Abcc1	NP_032602	M228K	13849644	phenotypic	Mice homozygous for targeted mutations that inactivate the gene have a reduced response to inflammatory stimulus, increased levels of glutathione due to impaired metabolism, and are hypersensitive to the anticancer drug etoposide.	ABCC1	chronic obstructive pulmonary disease, autosomal dominant nonsyndromic deafness	APF	0.42	Benign	0.01	deleterious
Abcc1	NP_032602	I346V	1767673	phenotypic	Mice homozygous for targeted mutations that inactivate the gene have a reduced response to inflammatory stimulus, increased levels of glutathione due to impaired metabolism, and are hypersensitive to the anticancer drug etoposide.	ABCC1	chronic obstructive pulmonary disease, autosomal dominant nonsyndromic deafness	APF	0.02	Benign	0.22	tolerated
Abcc10	NP_733780	V352L	6565180	phenotypic	Mice homzozygous for a knock-out allele exhibit increased sensitivity to paclitaxel-induced mortality associated with weight loss, decreased white blood cell, and small spleen and thymus cortex due to apoptosis and/or depopulation of lymphoid cells.	ABCC10	NA	APF	0.13	Benign	0.05	deleterious
Abcc10	NP_660122	E213G	14118690	phenotypic	Mice homzozygous for a knock-out allele exhibit increased sensitivity to paclitaxel-induced mortality associated with weight loss, decreased white blood cell, and small spleen and thymus cortex due to apoptosis and/or depopulation of lymphoid cells.	ABCC10	NA	APF		Benign	0.36	tolerated
Abcc10	NP_660122	C769S	13878243	phenotypic	Mice homzozygous for a knock-out allele exhibit increased sensitivity to paclitaxel-induced mortality associated with weight loss, decreased white blood cell, and small spleen and thymus cortex due to apoptosis and/or depopulation of lymphoid cells.	ABCC10	NA	APF	0.99	Probably damaging	0.01	deleterious
Abcc10	NP_733780	E213G	14118690	phenotypic	Mice homzozygous for a knock-out allele exhibit increased sensitivity to paclitaxel-induced mortality associated with weight loss, decreased white blood cell, and small spleen and thymus cortex due to apoptosis and/or depopulation of lymphoid cells.	ABCC10	NA	APF		Benign	0.36	tolerated
Abcc10	NP_660122	L306Q	16154651	phenotypic	Mice homzozygous for a knock-out allele exhibit increased sensitivity to paclitaxel-induced mortality associated with weight loss, decreased white blood cell, and small spleen and thymus cortex due to apoptosis and/or depopulation of lymphoid cells.	ABCC10	NA	APF	1	Probably damaging		deleterious
Abcc10	NP_660122	T934A	5215686	phenotypic	Mice homzozygous for a knock-out allele exhibit increased sensitivity to paclitaxel-induced mortality associated with weight loss, decreased white blood cell, and small spleen and thymus cortex due to apoptosis and/or depopulation of lymphoid cells.	ABCC10	NA	APF		Benign	0.77	tolerated
Abcc10	NP_733780	T934A	5215686	phenotypic	Mice homzozygous for a knock-out allele exhibit increased sensitivity to paclitaxel-induced mortality associated with weight loss, decreased white blood cell, and small spleen and thymus cortex due to apoptosis and/or depopulation of lymphoid cells.	ABCC10	NA	APF		Benign	0.77	tolerated
Abcc10	NP_660122	V352L	6565180	phenotypic	Mice homzozygous for a knock-out allele exhibit increased sensitivity to paclitaxel-induced mortality associated with weight loss, decreased white blood cell, and small spleen and thymus cortex due to apoptosis and/or depopulation of lymphoid cells.	ABCC10	NA	APF	0.13	Benign	0.05	deleterious
Abcc10	NP_733780	L306Q	16154651	phenotypic	Mice homzozygous for a knock-out allele exhibit increased sensitivity to paclitaxel-induced mortality associated with weight loss, decreased white blood cell, and small spleen and thymus cortex due to apoptosis and/or depopulation of lymphoid cells.	ABCC10	NA	APF	1	Probably damaging		deleterious
Abcc2	NP_038834	S17N	817025	phenotypic	Mice homozygous for disruptions in this gene have moderately enlarged livers, elevated plasma and urin bilirubin, and a reduced ability to clear various drugs and carcinogens from the blood.	ABCC2	non-alcoholic fatty liver disease, acute lymphoblastic leukemia, visual epilepsy, cholangiocarcinoma, chronic myeloid leukemia, primary biliary cholangitis, bilirubin metabolic disorder, cholestasis, status epilepticus, Dubin-Johnson syndrome, drug-induced hepatitis, type 2 diabetes mellitus, pancreatic cancer, fatty liver disease, lung non-small cell carcinoma, end stage renal disease	APF	0.39	Benign	0.08	tolerated
Abcc2	NP_038834	Y48C	14036652	phenotypic	Mice homozygous for disruptions in this gene have moderately enlarged livers, elevated plasma and urin bilirubin, and a reduced ability to clear various drugs and carcinogens from the blood.	ABCC2	non-alcoholic fatty liver disease, acute lymphoblastic leukemia, visual epilepsy, cholangiocarcinoma, chronic myeloid leukemia, primary biliary cholangitis, bilirubin metabolic disorder, cholestasis, status epilepticus, Dubin-Johnson syndrome, drug-induced hepatitis, type 2 diabetes mellitus, pancreatic cancer, fatty liver disease, lung non-small cell carcinoma, end stage renal disease	APF	0.3	Benign	0.03	deleterious
Abcc2	NP_038834	V1152F	11888939	phenotypic	Mice homozygous for disruptions in this gene have moderately enlarged livers, elevated plasma and urin bilirubin, and a reduced ability to clear various drugs and carcinogens from the blood.	ABCC2	non-alcoholic fatty liver disease, acute lymphoblastic leukemia, visual epilepsy, cholangiocarcinoma, chronic myeloid leukemia, primary biliary cholangitis, bilirubin metabolic disorder, cholestasis, status epilepticus, Dubin-Johnson syndrome, drug-induced hepatitis, type 2 diabetes mellitus, pancreatic cancer, fatty liver disease, lung non-small cell carcinoma, end stage renal disease	APF	1	Probably damaging		deleterious
Abcc2	NP_038834	Q28L	15984540	phenotypic	Mice homozygous for disruptions in this gene have moderately enlarged livers, elevated plasma and urin bilirubin, and a reduced ability to clear various drugs and carcinogens from the blood.	ABCC2	non-alcoholic fatty liver disease, acute lymphoblastic leukemia, visual epilepsy, cholangiocarcinoma, chronic myeloid leukemia, primary biliary cholangitis, bilirubin metabolic disorder, cholestasis, status epilepticus, Dubin-Johnson syndrome, drug-induced hepatitis, type 2 diabetes mellitus, pancreatic cancer, fatty liver disease, lung non-small cell carcinoma, end stage renal disease	APF	0.99	Probably damaging	0.14	tolerated
Abcc3	NP_083876	V1304E	6549566	phenotypic	Mice homozygous for disruptions in this gene exhibit increased liver bile acid levels after bile duct ligation	ABCC3	hyperprolactinemia, pancreatic cancer, Dubin-Johnson syndrome, end stage renal disease, acute myeloid leukemia, bilirubin metabolic disorder, kidney disease, fatty liver disease, hepatocellular carcinoma, non-alcoholic fatty liver disease, cholestasis	APF	0.01	Benign		deleterious
Abcc4	NP_001028508	L669F	10104869	phenotypic	Homozygous null mice are viable and fertile. Homozygotes for one null allele display impaired organic anion transport in the blood-brain and blood-cerebrospinal fliud barriers and kidney. Homozygotes for a second null allele display hypoalgesia and abnormal PGE2 physiology.	ABCC4	cystic fibrosis	APF	0.01	Benign	0.24	tolerated
Abcc4	NP_001028508	S655P	5238393	phenotypic	Homozygous null mice are viable and fertile. Homozygotes for one null allele display impaired organic anion transport in the blood-brain and blood-cerebrospinal fliud barriers and kidney. Homozygotes for a second null allele display hypoalgesia and abnormal PGE2 physiology.	ABCC4	cystic fibrosis	APF	0.98	Probably damaging	0.06	tolerated
Abcc4	NP_001028508	N748Y	16294202	phenotypic	Homozygous null mice are viable and fertile. Homozygotes for one null allele display impaired organic anion transport in the blood-brain and blood-cerebrospinal fliud barriers and kidney. Homozygotes for a second null allele display hypoalgesia and abnormal PGE2 physiology.	ABCC4	cystic fibrosis	APF	1	Probably damaging		deleterious
Abcc4	NP_001157148	V963I	1755630	phenotypic	Homozygous null mice are viable and fertile. Homozygotes for one null allele display impaired organic anion transport in the blood-brain and blood-cerebrospinal fliud barriers and kidney. Homozygotes for a second null allele display hypoalgesia and abnormal PGE2 physiology.	ABCC4	cystic fibrosis	APF	0.01	Benign	0.15	tolerated
Abcc4	NP_001157148	S655P	5238393	phenotypic	Homozygous null mice are viable and fertile. Homozygotes for one null allele display impaired organic anion transport in the blood-brain and blood-cerebrospinal fliud barriers and kidney. Homozygotes for a second null allele display hypoalgesia and abnormal PGE2 physiology.	ABCC4	cystic fibrosis	APF	0.98	Probably damaging	0.06	tolerated
Abcc4	NP_001028508	V963I	1755630	phenotypic	Homozygous null mice are viable and fertile. Homozygotes for one null allele display impaired organic anion transport in the blood-brain and blood-cerebrospinal fliud barriers and kidney. Homozygotes for a second null allele display hypoalgesia and abnormal PGE2 physiology.	ABCC4	cystic fibrosis	APF	0.01	Benign	0.15	tolerated
Abcc4	NP_001157148	M992K	12575447	phenotypic	Homozygous null mice are viable and fertile. Homozygotes for one null allele display impaired organic anion transport in the blood-brain and blood-cerebrospinal fliud barriers and kidney. Homozygotes for a second null allele display hypoalgesia and abnormal PGE2 physiology.	ABCC4	cystic fibrosis	APF	0.41	Benign	0.04	deleterious
Abcc4	NP_001028508	I1124V	16098152	phenotypic	Homozygous null mice are viable and fertile. Homozygotes for one null allele display impaired organic anion transport in the blood-brain and blood-cerebrospinal fliud barriers and kidney. Homozygotes for a second null allele display hypoalgesia and abnormal PGE2 physiology.	ABCC4	cystic fibrosis	APF	1	Probably damaging	0.31	tolerated
Abcc4	NP_001028508	M992K	12575447	phenotypic	Homozygous null mice are viable and fertile. Homozygotes for one null allele display impaired organic anion transport in the blood-brain and blood-cerebrospinal fliud barriers and kidney. Homozygotes for a second null allele display hypoalgesia and abnormal PGE2 physiology.	ABCC4	cystic fibrosis	APF	0.41	Benign	0.04	deleterious
Abcc4	NP_001157148	N748Y	16294202	phenotypic	Homozygous null mice are viable and fertile. Homozygotes for one null allele display impaired organic anion transport in the blood-brain and blood-cerebrospinal fliud barriers and kidney. Homozygotes for a second null allele display hypoalgesia and abnormal PGE2 physiology.	ABCC4	cystic fibrosis	APF	1	Probably damaging		deleterious
Abcc4	NP_001157148	L669F	10104869	phenotypic	Homozygous null mice are viable and fertile. Homozygotes for one null allele display impaired organic anion transport in the blood-brain and blood-cerebrospinal fliud barriers and kidney. Homozygotes for a second null allele display hypoalgesia and abnormal PGE2 physiology.	ABCC4	cystic fibrosis	APF	0.01	Benign	0.24	tolerated
Abcc4	NP_001157148	L1170I	13879494	phenotypic	Homozygous null mice are viable and fertile. Homozygotes for one null allele display impaired organic anion transport in the blood-brain and blood-cerebrospinal fliud barriers and kidney. Homozygotes for a second null allele display hypoalgesia and abnormal PGE2 physiology.	ABCC4	cystic fibrosis	APF	0.99	Probably damaging	0.21	tolerated
Abcc4	NP_001028508	L1170I	13879494	phenotypic	Homozygous null mice are viable and fertile. Homozygotes for one null allele display impaired organic anion transport in the blood-brain and blood-cerebrospinal fliud barriers and kidney. Homozygotes for a second null allele display hypoalgesia and abnormal PGE2 physiology.	ABCC4	cystic fibrosis	APF	0.99	Probably damaging	0.21	tolerated
Abcc4	NP_001157148	I1124V	16098152	phenotypic	Homozygous null mice are viable and fertile. Homozygotes for one null allele display impaired organic anion transport in the blood-brain and blood-cerebrospinal fliud barriers and kidney. Homozygotes for a second null allele display hypoalgesia and abnormal PGE2 physiology.	ABCC4	cystic fibrosis	APF	1	Probably damaging	0.31	tolerated
Abcc5	NP_789809	T1294M	16278675	phenotypic	Mice homozygous for a knock-out allele display normal cGMP transport into erythrocyte membrane vesicles.	ABCC5	pancreatic cancer	APF	0.99	Probably damaging	0.02	deleterious
Abcc5	XP_036015868	T1294M	16278675	phenotypic	Mice homozygous for a knock-out allele display normal cGMP transport into erythrocyte membrane vesicles.	ABCC5	pancreatic cancer	APF	0.99	Probably damaging	0.02	deleterious
Abcc5	XP_036015868	D674G	14009425	phenotypic	Mice homozygous for a knock-out allele display normal cGMP transport into erythrocyte membrane vesicles.	ABCC5	pancreatic cancer	APF	1	Probably damaging		deleterious
Abcc5	NP_789809	V26E	5133746	phenotypic	Mice homozygous for a knock-out allele display normal cGMP transport into erythrocyte membrane vesicles.	ABCC5	pancreatic cancer	APF		Benign	0.16	tolerated
Abcc5	XP_006522271	V26E	5133746	phenotypic	Mice homozygous for a knock-out allele display normal cGMP transport into erythrocyte membrane vesicles.	ABCC5	pancreatic cancer	APF		Benign	0.16	tolerated
Abcc5	XP_030105007	D674G	14009425	phenotypic	Mice homozygous for a knock-out allele display normal cGMP transport into erythrocyte membrane vesicles.	ABCC5	pancreatic cancer	APF	1	Probably damaging		deleterious
Abcc5	XP_006522277	V26E	5133746	phenotypic	Mice homozygous for a knock-out allele display normal cGMP transport into erythrocyte membrane vesicles.	ABCC5	pancreatic cancer	APF		Benign	0.16	tolerated
Abcc5	XP_006522271	D674G	14009425	phenotypic	Mice homozygous for a knock-out allele display normal cGMP transport into erythrocyte membrane vesicles.	ABCC5	pancreatic cancer	APF	1	Probably damaging		deleterious
Abcc5	XP_006522277	T1294M	16278675	phenotypic	Mice homozygous for a knock-out allele display normal cGMP transport into erythrocyte membrane vesicles.	ABCC5	pancreatic cancer	APF	0.99	Probably damaging	0.02	deleterious
Abcc5	XP_030105007	V26E	5133746	phenotypic	Mice homozygous for a knock-out allele display normal cGMP transport into erythrocyte membrane vesicles.	ABCC5	pancreatic cancer	APF		Benign	0.16	tolerated
Abcc5	XP_030105007	I926T	6547899	phenotypic	Mice homozygous for a knock-out allele display normal cGMP transport into erythrocyte membrane vesicles.	ABCC5	pancreatic cancer	APF		Benign	0.05	deleterious
Abcc5	XP_006522277	I926T	6547899	phenotypic	Mice homozygous for a knock-out allele display normal cGMP transport into erythrocyte membrane vesicles.	ABCC5	pancreatic cancer	APF		Benign	0.05	deleterious
Abcc5	XP_036015868	I926T	6547899	phenotypic	Mice homozygous for a knock-out allele display normal cGMP transport into erythrocyte membrane vesicles.	ABCC5	pancreatic cancer	APF		Benign	0.05	deleterious
Abcc5	NP_038818	V26E	5133746	phenotypic	Mice homozygous for a knock-out allele display normal cGMP transport into erythrocyte membrane vesicles.	ABCC5	pancreatic cancer	APF		Benign	0.16	tolerated
Abcc5	XP_030105008	V26E	5133746	phenotypic	Mice homozygous for a knock-out allele display normal cGMP transport into erythrocyte membrane vesicles.	ABCC5	pancreatic cancer	APF		Benign	0.16	tolerated
Abcc5	XP_030105007	T1294M	16278675	phenotypic	Mice homozygous for a knock-out allele display normal cGMP transport into erythrocyte membrane vesicles.	ABCC5	pancreatic cancer	APF	0.99	Probably damaging	0.02	deleterious
Abcc5	XP_036015868	V26E	5133746	phenotypic	Mice homozygous for a knock-out allele display normal cGMP transport into erythrocyte membrane vesicles.	ABCC5	pancreatic cancer	APF		Benign	0.16	tolerated
Abcc5	NP_038818	D674G	14009425	phenotypic	Mice homozygous for a knock-out allele display normal cGMP transport into erythrocyte membrane vesicles.	ABCC5	pancreatic cancer	APF	1	Probably damaging		deleterious
Abcc5	XP_006522278	I926T	6547899	phenotypic	Mice homozygous for a knock-out allele display normal cGMP transport into erythrocyte membrane vesicles.	ABCC5	pancreatic cancer	APF		Benign	0.05	deleterious
Abcc5	XP_006522278	D674G	14009425	phenotypic	Mice homozygous for a knock-out allele display normal cGMP transport into erythrocyte membrane vesicles.	ABCC5	pancreatic cancer	APF	1	Probably damaging		deleterious
Abcc5	XP_006522278	T1294M	16278675	phenotypic	Mice homozygous for a knock-out allele display normal cGMP transport into erythrocyte membrane vesicles.	ABCC5	pancreatic cancer	APF	0.99	Probably damaging	0.02	deleterious
Abcc5	NP_789809	D674G	14009425	phenotypic	Mice homozygous for a knock-out allele display normal cGMP transport into erythrocyte membrane vesicles.	ABCC5	pancreatic cancer	APF	1	Probably damaging		deleterious
Abcc5	XP_030105008	T1294M	16278675	phenotypic	Mice homozygous for a knock-out allele display normal cGMP transport into erythrocyte membrane vesicles.	ABCC5	pancreatic cancer	APF	0.99	Probably damaging	0.02	deleterious
Abcc5	XP_006522277	D674G	14009425	phenotypic	Mice homozygous for a knock-out allele display normal cGMP transport into erythrocyte membrane vesicles.	ABCC5	pancreatic cancer	APF	1	Probably damaging		deleterious
Abcc5	XP_006522278	V26E	5133746	phenotypic	Mice homozygous for a knock-out allele display normal cGMP transport into erythrocyte membrane vesicles.	ABCC5	pancreatic cancer	APF		Benign	0.16	tolerated
Abcc5	NP_789809	I926T	6547899	phenotypic	Mice homozygous for a knock-out allele display normal cGMP transport into erythrocyte membrane vesicles.	ABCC5	pancreatic cancer	APF		Benign	0.05	deleterious
Abcc5	XP_030105008	D674G	14009425	phenotypic	Mice homozygous for a knock-out allele display normal cGMP transport into erythrocyte membrane vesicles.	ABCC5	pancreatic cancer	APF	1	Probably damaging		deleterious
Abcc5	XP_030105008	I926T	6547899	phenotypic	Mice homozygous for a knock-out allele display normal cGMP transport into erythrocyte membrane vesicles.	ABCC5	pancreatic cancer	APF		Benign	0.05	deleterious
Abcc6	NP_061265	I56N	14135293	phenotypic	Homozygous null mice display patchy mineralization which may include the capsule surrounding the sinuses of vibrissae, medium sized arteries, skin, retina, kidney, and interscapular brown fat. Strain differences at this locus may lead to altered susceptibility to cardiac calcinosis.	ABCC6	pseudoxanthoma elasticum, coronary artery disease, arterial calcification of infancy	APF	0.97	Probably damaging	0.1	tolerated
Abcc6	NP_061265	C1406R	16166308	phenotypic	Homozygous null mice display patchy mineralization which may include the capsule surrounding the sinuses of vibrissae, medium sized arteries, skin, retina, kidney, and interscapular brown fat. Strain differences at this locus may lead to altered susceptibility to cardiac calcinosis.	ABCC6	pseudoxanthoma elasticum, coronary artery disease, arterial calcification of infancy	APF	1	Probably damaging		deleterious
Abcc6	NP_061265	D625G	16182640	phenotypic	Homozygous null mice display patchy mineralization which may include the capsule surrounding the sinuses of vibrissae, medium sized arteries, skin, retina, kidney, and interscapular brown fat. Strain differences at this locus may lead to altered susceptibility to cardiac calcinosis.	ABCC6	pseudoxanthoma elasticum, coronary artery disease, arterial calcification of infancy	APF	0.18	Benign	0.22	tolerated
Abcc6	NP_061265	R1017W	14163239	phenotypic	Homozygous null mice display patchy mineralization which may include the capsule surrounding the sinuses of vibrissae, medium sized arteries, skin, retina, kidney, and interscapular brown fat. Strain differences at this locus may lead to altered susceptibility to cardiac calcinosis.	ABCC6	pseudoxanthoma elasticum, coronary artery disease, arterial calcification of infancy	APF	1	Probably damaging	0.05	tolerated
Abcc6	NP_061265	N750K	13962676	phenotypic	Homozygous null mice display patchy mineralization which may include the capsule surrounding the sinuses of vibrissae, medium sized arteries, skin, retina, kidney, and interscapular brown fat. Strain differences at this locus may lead to altered susceptibility to cardiac calcinosis.	ABCC6	pseudoxanthoma elasticum, coronary artery disease, arterial calcification of infancy	APF	0.74	Possibly damaging	0.01	deleterious
Abcc8	NP_035640	K1576R	5215070	phenotypic	Homozygotes for targeted null mutations exhibit a transient neonatal hypoglycemia and a late-developing glucose intolerance.	ABCC8	transient neonatal diabetes mellitus, hyperinsulinemic hypoglycemia, hyperinsulinism, status epilepticus, sciatic neuropathy, cardiac arrest, middle cerebral artery infarction, hypertension, hypoglycemia, type 2 diabetes mellitus, permanent neonatal diabetes mellitus, brain edema, visual epilepsy, familial hyperinsulinemic hypoglycemia 1	APF		Benign	0.01	deleterious
Abcc9	NP_066378	R656Q	6559461	phenotypic	Mice homozygous for disruptions in this gene display lower serum glucose, enhanced insulin action, growth retardation, hypertension and spontaneous death starting at 6 weeks of age due to episodic coronary artery vasospasm.	ABCC9	hypertrichotic osteochondrodysplasia Cantu type, coronary artery disease, dilated cardiomyopathy, familial atrial fibrillation, hypertension, dilated cardiomyopathy 1O, sciatic neuropathy	APF	0.94	Possibly damaging	0.29	tolerated
Abcc9	NP_035641	I1109V	14164447	phenotypic	Mice homozygous for disruptions in this gene display lower serum glucose, enhanced insulin action, growth retardation, hypertension and spontaneous death starting at 6 weeks of age due to episodic coronary artery vasospasm.	ABCC9	hypertrichotic osteochondrodysplasia Cantu type, coronary artery disease, dilated cardiomyopathy, familial atrial fibrillation, hypertension, dilated cardiomyopathy 1O, sciatic neuropathy	APF	0.01	Benign	0.45	tolerated
Abcc9	NP_066379	L1210M	14040514	phenotypic	Mice homozygous for disruptions in this gene display lower serum glucose, enhanced insulin action, growth retardation, hypertension and spontaneous death starting at 6 weeks of age due to episodic coronary artery vasospasm.	ABCC9	hypertrichotic osteochondrodysplasia Cantu type, coronary artery disease, dilated cardiomyopathy, familial atrial fibrillation, hypertension, dilated cardiomyopathy 1O, sciatic neuropathy	APF	0.99	Probably damaging	0.12	tolerated
Abcc9	NP_066379	I1109V	14164447	phenotypic	Mice homozygous for disruptions in this gene display lower serum glucose, enhanced insulin action, growth retardation, hypertension and spontaneous death starting at 6 weeks of age due to episodic coronary artery vasospasm.	ABCC9	hypertrichotic osteochondrodysplasia Cantu type, coronary artery disease, dilated cardiomyopathy, familial atrial fibrillation, hypertension, dilated cardiomyopathy 1O, sciatic neuropathy	APF	0.01	Benign	0.45	tolerated
Abcc9	NP_066379	F606L	1531778	phenotypic	Mice homozygous for disruptions in this gene display lower serum glucose, enhanced insulin action, growth retardation, hypertension and spontaneous death starting at 6 weeks of age due to episodic coronary artery vasospasm.	ABCC9	hypertrichotic osteochondrodysplasia Cantu type, coronary artery disease, dilated cardiomyopathy, familial atrial fibrillation, hypertension, dilated cardiomyopathy 1O, sciatic neuropathy	APF	1	Probably damaging	0.02	deleterious
Abcc9	XP_006507013	L1210M	14040514	phenotypic	Mice homozygous for disruptions in this gene display lower serum glucose, enhanced insulin action, growth retardation, hypertension and spontaneous death starting at 6 weeks of age due to episodic coronary artery vasospasm.	ABCC9	hypertrichotic osteochondrodysplasia Cantu type, coronary artery disease, dilated cardiomyopathy, familial atrial fibrillation, hypertension, dilated cardiomyopathy 1O, sciatic neuropathy	APF	0.99	Probably damaging	0.12	tolerated
Abcc9	NP_066378	C1213F	14168409	phenotypic	Mice homozygous for disruptions in this gene display lower serum glucose, enhanced insulin action, growth retardation, hypertension and spontaneous death starting at 6 weeks of age due to episodic coronary artery vasospasm.	ABCC9	hypertrichotic osteochondrodysplasia Cantu type, coronary artery disease, dilated cardiomyopathy, familial atrial fibrillation, hypertension, dilated cardiomyopathy 1O, sciatic neuropathy	APF		Benign	0.17	tolerated
Abcc9	XP_006507013	R656Q	6559461	phenotypic	Mice homozygous for disruptions in this gene display lower serum glucose, enhanced insulin action, growth retardation, hypertension and spontaneous death starting at 6 weeks of age due to episodic coronary artery vasospasm.	ABCC9	hypertrichotic osteochondrodysplasia Cantu type, coronary artery disease, dilated cardiomyopathy, familial atrial fibrillation, hypertension, dilated cardiomyopathy 1O, sciatic neuropathy	APF	0.94	Possibly damaging	0.29	tolerated
Abcc9	XP_036021895	C1213F	14168409	phenotypic	Mice homozygous for disruptions in this gene display lower serum glucose, enhanced insulin action, growth retardation, hypertension and spontaneous death starting at 6 weeks of age due to episodic coronary artery vasospasm.	ABCC9	hypertrichotic osteochondrodysplasia Cantu type, coronary artery disease, dilated cardiomyopathy, familial atrial fibrillation, hypertension, dilated cardiomyopathy 1O, sciatic neuropathy	APF		Benign	0.17	tolerated
Abcc9	NP_066378	F215S	16137341	phenotypic	Mice homozygous for disruptions in this gene display lower serum glucose, enhanced insulin action, growth retardation, hypertension and spontaneous death starting at 6 weeks of age due to episodic coronary artery vasospasm.	ABCC9	hypertrichotic osteochondrodysplasia Cantu type, coronary artery disease, dilated cardiomyopathy, familial atrial fibrillation, hypertension, dilated cardiomyopathy 1O, sciatic neuropathy	APF	1	Probably damaging		deleterious
Abcc9	NP_035641	L245Q	1529124	phenotypic	Mice homozygous for disruptions in this gene display lower serum glucose, enhanced insulin action, growth retardation, hypertension and spontaneous death starting at 6 weeks of age due to episodic coronary artery vasospasm.	ABCC9	hypertrichotic osteochondrodysplasia Cantu type, coronary artery disease, dilated cardiomyopathy, familial atrial fibrillation, hypertension, dilated cardiomyopathy 1O, sciatic neuropathy	APF	1	Probably damaging	0.3	tolerated
Abcc9	XP_006507012	L245Q	1529124	phenotypic	Mice homozygous for disruptions in this gene display lower serum glucose, enhanced insulin action, growth retardation, hypertension and spontaneous death starting at 6 weeks of age due to episodic coronary artery vasospasm.	ABCC9	hypertrichotic osteochondrodysplasia Cantu type, coronary artery disease, dilated cardiomyopathy, familial atrial fibrillation, hypertension, dilated cardiomyopathy 1O, sciatic neuropathy	APF	1	Probably damaging	0.3	tolerated
Abcc9	NP_066378	F606L	1531778	phenotypic	Mice homozygous for disruptions in this gene display lower serum glucose, enhanced insulin action, growth retardation, hypertension and spontaneous death starting at 6 weeks of age due to episodic coronary artery vasospasm.	ABCC9	hypertrichotic osteochondrodysplasia Cantu type, coronary artery disease, dilated cardiomyopathy, familial atrial fibrillation, hypertension, dilated cardiomyopathy 1O, sciatic neuropathy	APF	1	Probably damaging	0.02	deleterious
Abcc9	XP_006507013	L245Q	1529124	phenotypic	Mice homozygous for disruptions in this gene display lower serum glucose, enhanced insulin action, growth retardation, hypertension and spontaneous death starting at 6 weeks of age due to episodic coronary artery vasospasm.	ABCC9	hypertrichotic osteochondrodysplasia Cantu type, coronary artery disease, dilated cardiomyopathy, familial atrial fibrillation, hypertension, dilated cardiomyopathy 1O, sciatic neuropathy	APF	1	Probably damaging	0.3	tolerated
Abcc9	NP_035641	R656Q	6559461	phenotypic	Mice homozygous for disruptions in this gene display lower serum glucose, enhanced insulin action, growth retardation, hypertension and spontaneous death starting at 6 weeks of age due to episodic coronary artery vasospasm.	ABCC9	hypertrichotic osteochondrodysplasia Cantu type, coronary artery disease, dilated cardiomyopathy, familial atrial fibrillation, hypertension, dilated cardiomyopathy 1O, sciatic neuropathy	APF	0.94	Possibly damaging	0.29	tolerated
Abcc9	XP_006507012	F215S	16137341	phenotypic	Mice homozygous for disruptions in this gene display lower serum glucose, enhanced insulin action, growth retardation, hypertension and spontaneous death starting at 6 weeks of age due to episodic coronary artery vasospasm.	ABCC9	hypertrichotic osteochondrodysplasia Cantu type, coronary artery disease, dilated cardiomyopathy, familial atrial fibrillation, hypertension, dilated cardiomyopathy 1O, sciatic neuropathy	APF	1	Probably damaging		deleterious
Abcc9	NP_035641	F606L	1531778	phenotypic	Mice homozygous for disruptions in this gene display lower serum glucose, enhanced insulin action, growth retardation, hypertension and spontaneous death starting at 6 weeks of age due to episodic coronary artery vasospasm.	ABCC9	hypertrichotic osteochondrodysplasia Cantu type, coronary artery disease, dilated cardiomyopathy, familial atrial fibrillation, hypertension, dilated cardiomyopathy 1O, sciatic neuropathy	APF	1	Probably damaging	0.02	deleterious
Abcc9	XP_006507014	V262G	1562560	phenotypic	Mice homozygous for disruptions in this gene display lower serum glucose, enhanced insulin action, growth retardation, hypertension and spontaneous death starting at 6 weeks of age due to episodic coronary artery vasospasm.	ABCC9	hypertrichotic osteochondrodysplasia Cantu type, coronary artery disease, dilated cardiomyopathy, familial atrial fibrillation, hypertension, dilated cardiomyopathy 1O, sciatic neuropathy	APF		Benign	0.23	tolerated
Abcc9	XP_006507014	F606L	1531778	phenotypic	Mice homozygous for disruptions in this gene display lower serum glucose, enhanced insulin action, growth retardation, hypertension and spontaneous death starting at 6 weeks of age due to episodic coronary artery vasospasm.	ABCC9	hypertrichotic osteochondrodysplasia Cantu type, coronary artery disease, dilated cardiomyopathy, familial atrial fibrillation, hypertension, dilated cardiomyopathy 1O, sciatic neuropathy	APF	1	Probably damaging	0.02	deleterious
Abcc9	XP_006507012	L1210M	14040514	phenotypic	Mice homozygous for disruptions in this gene display lower serum glucose, enhanced insulin action, growth retardation, hypertension and spontaneous death starting at 6 weeks of age due to episodic coronary artery vasospasm.	ABCC9	hypertrichotic osteochondrodysplasia Cantu type, coronary artery disease, dilated cardiomyopathy, familial atrial fibrillation, hypertension, dilated cardiomyopathy 1O, sciatic neuropathy	APF	0.99	Probably damaging	0.12	tolerated
Abcc9	XP_036021895	F215S	16137341	phenotypic	Mice homozygous for disruptions in this gene display lower serum glucose, enhanced insulin action, growth retardation, hypertension and spontaneous death starting at 6 weeks of age due to episodic coronary artery vasospasm.	ABCC9	hypertrichotic osteochondrodysplasia Cantu type, coronary artery disease, dilated cardiomyopathy, familial atrial fibrillation, hypertension, dilated cardiomyopathy 1O, sciatic neuropathy	APF	1	Probably damaging		deleterious
Abcc9	XP_036021895	V1294A	13854700	phenotypic	Mice homozygous for disruptions in this gene display lower serum glucose, enhanced insulin action, growth retardation, hypertension and spontaneous death starting at 6 weeks of age due to episodic coronary artery vasospasm.	ABCC9	hypertrichotic osteochondrodysplasia Cantu type, coronary artery disease, dilated cardiomyopathy, familial atrial fibrillation, hypertension, dilated cardiomyopathy 1O, sciatic neuropathy	APF	1	Probably damaging		deleterious
Abcc9	XP_036021895	F606L	1531778	phenotypic	Mice homozygous for disruptions in this gene display lower serum glucose, enhanced insulin action, growth retardation, hypertension and spontaneous death starting at 6 weeks of age due to episodic coronary artery vasospasm.	ABCC9	hypertrichotic osteochondrodysplasia Cantu type, coronary artery disease, dilated cardiomyopathy, familial atrial fibrillation, hypertension, dilated cardiomyopathy 1O, sciatic neuropathy	APF	1	Probably damaging	0.02	deleterious
Abcc9	XP_006507013	C1213F	14168409	phenotypic	Mice homozygous for disruptions in this gene display lower serum glucose, enhanced insulin action, growth retardation, hypertension and spontaneous death starting at 6 weeks of age due to episodic coronary artery vasospasm.	ABCC9	hypertrichotic osteochondrodysplasia Cantu type, coronary artery disease, dilated cardiomyopathy, familial atrial fibrillation, hypertension, dilated cardiomyopathy 1O, sciatic neuropathy	APF		Benign	0.17	tolerated
Abcc9	XP_006507014	L245Q	1529124	phenotypic	Mice homozygous for disruptions in this gene display lower serum glucose, enhanced insulin action, growth retardation, hypertension and spontaneous death starting at 6 weeks of age due to episodic coronary artery vasospasm.	ABCC9	hypertrichotic osteochondrodysplasia Cantu type, coronary artery disease, dilated cardiomyopathy, familial atrial fibrillation, hypertension, dilated cardiomyopathy 1O, sciatic neuropathy	APF	1	Probably damaging	0.3	tolerated
Abcc9	XP_006507012	I1109V	14164447	phenotypic	Mice homozygous for disruptions in this gene display lower serum glucose, enhanced insulin action, growth retardation, hypertension and spontaneous death starting at 6 weeks of age due to episodic coronary artery vasospasm.	ABCC9	hypertrichotic osteochondrodysplasia Cantu type, coronary artery disease, dilated cardiomyopathy, familial atrial fibrillation, hypertension, dilated cardiomyopathy 1O, sciatic neuropathy	APF	0.01	Benign	0.45	tolerated
Abcc9	NP_066378	V1294A	13854700	phenotypic	Mice homozygous for disruptions in this gene display lower serum glucose, enhanced insulin action, growth retardation, hypertension and spontaneous death starting at 6 weeks of age due to episodic coronary artery vasospasm.	ABCC9	hypertrichotic osteochondrodysplasia Cantu type, coronary artery disease, dilated cardiomyopathy, familial atrial fibrillation, hypertension, dilated cardiomyopathy 1O, sciatic neuropathy	APF	1	Probably damaging		deleterious
Abcc9	XP_006507014	C1213F	14168409	phenotypic	Mice homozygous for disruptions in this gene display lower serum glucose, enhanced insulin action, growth retardation, hypertension and spontaneous death starting at 6 weeks of age due to episodic coronary artery vasospasm.	ABCC9	hypertrichotic osteochondrodysplasia Cantu type, coronary artery disease, dilated cardiomyopathy, familial atrial fibrillation, hypertension, dilated cardiomyopathy 1O, sciatic neuropathy	APF		Benign	0.17	tolerated
Abcc9	XP_006507013	V262G	1562560	phenotypic	Mice homozygous for disruptions in this gene display lower serum glucose, enhanced insulin action, growth retardation, hypertension and spontaneous death starting at 6 weeks of age due to episodic coronary artery vasospasm.	ABCC9	hypertrichotic osteochondrodysplasia Cantu type, coronary artery disease, dilated cardiomyopathy, familial atrial fibrillation, hypertension, dilated cardiomyopathy 1O, sciatic neuropathy	APF		Benign	0.23	tolerated
Abcc9	XP_006507014	V1294A	13854700	phenotypic	Mice homozygous for disruptions in this gene display lower serum glucose, enhanced insulin action, growth retardation, hypertension and spontaneous death starting at 6 weeks of age due to episodic coronary artery vasospasm.	ABCC9	hypertrichotic osteochondrodysplasia Cantu type, coronary artery disease, dilated cardiomyopathy, familial atrial fibrillation, hypertension, dilated cardiomyopathy 1O, sciatic neuropathy	APF	1	Probably damaging		deleterious
Abcc9	NP_035641	C1213F	14168409	phenotypic	Mice homozygous for disruptions in this gene display lower serum glucose, enhanced insulin action, growth retardation, hypertension and spontaneous death starting at 6 weeks of age due to episodic coronary artery vasospasm.	ABCC9	hypertrichotic osteochondrodysplasia Cantu type, coronary artery disease, dilated cardiomyopathy, familial atrial fibrillation, hypertension, dilated cardiomyopathy 1O, sciatic neuropathy	APF		Benign	0.17	tolerated
Abcc9	NP_035641	L1210M	14040514	phenotypic	Mice homozygous for disruptions in this gene display lower serum glucose, enhanced insulin action, growth retardation, hypertension and spontaneous death starting at 6 weeks of age due to episodic coronary artery vasospasm.	ABCC9	hypertrichotic osteochondrodysplasia Cantu type, coronary artery disease, dilated cardiomyopathy, familial atrial fibrillation, hypertension, dilated cardiomyopathy 1O, sciatic neuropathy	APF	0.99	Probably damaging	0.12	tolerated
Abcc9	XP_006507014	F215S	16137341	phenotypic	Mice homozygous for disruptions in this gene display lower serum glucose, enhanced insulin action, growth retardation, hypertension and spontaneous death starting at 6 weeks of age due to episodic coronary artery vasospasm.	ABCC9	hypertrichotic osteochondrodysplasia Cantu type, coronary artery disease, dilated cardiomyopathy, familial atrial fibrillation, hypertension, dilated cardiomyopathy 1O, sciatic neuropathy	APF	1	Probably damaging		deleterious
Abcc9	XP_036021895	R656Q	6559461	phenotypic	Mice homozygous for disruptions in this gene display lower serum glucose, enhanced insulin action, growth retardation, hypertension and spontaneous death starting at 6 weeks of age due to episodic coronary artery vasospasm.	ABCC9	hypertrichotic osteochondrodysplasia Cantu type, coronary artery disease, dilated cardiomyopathy, familial atrial fibrillation, hypertension, dilated cardiomyopathy 1O, sciatic neuropathy	APF	0.94	Possibly damaging	0.29	tolerated
Abcc9	XP_036021895	V262G	1562560	phenotypic	Mice homozygous for disruptions in this gene display lower serum glucose, enhanced insulin action, growth retardation, hypertension and spontaneous death starting at 6 weeks of age due to episodic coronary artery vasospasm.	ABCC9	hypertrichotic osteochondrodysplasia Cantu type, coronary artery disease, dilated cardiomyopathy, familial atrial fibrillation, hypertension, dilated cardiomyopathy 1O, sciatic neuropathy	APF		Benign	0.23	tolerated
Abcc9	XP_036021895	V635A	13878865	phenotypic	Mice homozygous for disruptions in this gene display lower serum glucose, enhanced insulin action, growth retardation, hypertension and spontaneous death starting at 6 weeks of age due to episodic coronary artery vasospasm.	ABCC9	hypertrichotic osteochondrodysplasia Cantu type, coronary artery disease, dilated cardiomyopathy, familial atrial fibrillation, hypertension, dilated cardiomyopathy 1O, sciatic neuropathy	APF	0.01	Benign	0.43	tolerated
Abcc9	XP_006507012	V1294A	13854700	phenotypic	Mice homozygous for disruptions in this gene display lower serum glucose, enhanced insulin action, growth retardation, hypertension and spontaneous death starting at 6 weeks of age due to episodic coronary artery vasospasm.	ABCC9	hypertrichotic osteochondrodysplasia Cantu type, coronary artery disease, dilated cardiomyopathy, familial atrial fibrillation, hypertension, dilated cardiomyopathy 1O, sciatic neuropathy	APF	1	Probably damaging		deleterious
Abcc9	XP_006507014	L1210M	14040514	phenotypic	Mice homozygous for disruptions in this gene display lower serum glucose, enhanced insulin action, growth retardation, hypertension and spontaneous death starting at 6 weeks of age due to episodic coronary artery vasospasm.	ABCC9	hypertrichotic osteochondrodysplasia Cantu type, coronary artery disease, dilated cardiomyopathy, familial atrial fibrillation, hypertension, dilated cardiomyopathy 1O, sciatic neuropathy	APF	0.99	Probably damaging	0.12	tolerated
Abcc9	XP_006507013	F215S	16137341	phenotypic	Mice homozygous for disruptions in this gene display lower serum glucose, enhanced insulin action, growth retardation, hypertension and spontaneous death starting at 6 weeks of age due to episodic coronary artery vasospasm.	ABCC9	hypertrichotic osteochondrodysplasia Cantu type, coronary artery disease, dilated cardiomyopathy, familial atrial fibrillation, hypertension, dilated cardiomyopathy 1O, sciatic neuropathy	APF	1	Probably damaging		deleterious
Abcc9	NP_035641	F215S	16137341	phenotypic	Mice homozygous for disruptions in this gene display lower serum glucose, enhanced insulin action, growth retardation, hypertension and spontaneous death starting at 6 weeks of age due to episodic coronary artery vasospasm.	ABCC9	hypertrichotic osteochondrodysplasia Cantu type, coronary artery disease, dilated cardiomyopathy, familial atrial fibrillation, hypertension, dilated cardiomyopathy 1O, sciatic neuropathy	APF	1	Probably damaging		deleterious
Abcc9	NP_066379	L245Q	1529124	phenotypic	Mice homozygous for disruptions in this gene display lower serum glucose, enhanced insulin action, growth retardation, hypertension and spontaneous death starting at 6 weeks of age due to episodic coronary artery vasospasm.	ABCC9	hypertrichotic osteochondrodysplasia Cantu type, coronary artery disease, dilated cardiomyopathy, familial atrial fibrillation, hypertension, dilated cardiomyopathy 1O, sciatic neuropathy	APF	1	Probably damaging	0.3	tolerated
Abcc9	XP_006507012	R656Q	6559461	phenotypic	Mice homozygous for disruptions in this gene display lower serum glucose, enhanced insulin action, growth retardation, hypertension and spontaneous death starting at 6 weeks of age due to episodic coronary artery vasospasm.	ABCC9	hypertrichotic osteochondrodysplasia Cantu type, coronary artery disease, dilated cardiomyopathy, familial atrial fibrillation, hypertension, dilated cardiomyopathy 1O, sciatic neuropathy	APF	0.94	Possibly damaging	0.29	tolerated
Abcc9	XP_006507013	F606L	1531778	phenotypic	Mice homozygous for disruptions in this gene display lower serum glucose, enhanced insulin action, growth retardation, hypertension and spontaneous death starting at 6 weeks of age due to episodic coronary artery vasospasm.	ABCC9	hypertrichotic osteochondrodysplasia Cantu type, coronary artery disease, dilated cardiomyopathy, familial atrial fibrillation, hypertension, dilated cardiomyopathy 1O, sciatic neuropathy	APF	1	Probably damaging	0.02	deleterious
Abcc9	XP_036021895	L245Q	1529124	phenotypic	Mice homozygous for disruptions in this gene display lower serum glucose, enhanced insulin action, growth retardation, hypertension and spontaneous death starting at 6 weeks of age due to episodic coronary artery vasospasm.	ABCC9	hypertrichotic osteochondrodysplasia Cantu type, coronary artery disease, dilated cardiomyopathy, familial atrial fibrillation, hypertension, dilated cardiomyopathy 1O, sciatic neuropathy	APF	1	Probably damaging	0.3	tolerated
Abcc9	NP_066379	C1213F	14168409	phenotypic	Mice homozygous for disruptions in this gene display lower serum glucose, enhanced insulin action, growth retardation, hypertension and spontaneous death starting at 6 weeks of age due to episodic coronary artery vasospasm.	ABCC9	hypertrichotic osteochondrodysplasia Cantu type, coronary artery disease, dilated cardiomyopathy, familial atrial fibrillation, hypertension, dilated cardiomyopathy 1O, sciatic neuropathy	APF		Benign	0.17	tolerated
Abcc9	XP_036021895	L1210M	14040514	phenotypic	Mice homozygous for disruptions in this gene display lower serum glucose, enhanced insulin action, growth retardation, hypertension and spontaneous death starting at 6 weeks of age due to episodic coronary artery vasospasm.	ABCC9	hypertrichotic osteochondrodysplasia Cantu type, coronary artery disease, dilated cardiomyopathy, familial atrial fibrillation, hypertension, dilated cardiomyopathy 1O, sciatic neuropathy	APF	0.99	Probably damaging	0.12	tolerated
Abcc9	NP_066379	F215S	16137341	phenotypic	Mice homozygous for disruptions in this gene display lower serum glucose, enhanced insulin action, growth retardation, hypertension and spontaneous death starting at 6 weeks of age due to episodic coronary artery vasospasm.	ABCC9	hypertrichotic osteochondrodysplasia Cantu type, coronary artery disease, dilated cardiomyopathy, familial atrial fibrillation, hypertension, dilated cardiomyopathy 1O, sciatic neuropathy	APF	1	Probably damaging		deleterious
Abcc9	XP_006507012	V262G	1562560	phenotypic	Mice homozygous for disruptions in this gene display lower serum glucose, enhanced insulin action, growth retardation, hypertension and spontaneous death starting at 6 weeks of age due to episodic coronary artery vasospasm.	ABCC9	hypertrichotic osteochondrodysplasia Cantu type, coronary artery disease, dilated cardiomyopathy, familial atrial fibrillation, hypertension, dilated cardiomyopathy 1O, sciatic neuropathy	APF		Benign	0.23	tolerated
Abcc9	XP_006507012	F606L	1531778	phenotypic	Mice homozygous for disruptions in this gene display lower serum glucose, enhanced insulin action, growth retardation, hypertension and spontaneous death starting at 6 weeks of age due to episodic coronary artery vasospasm.	ABCC9	hypertrichotic osteochondrodysplasia Cantu type, coronary artery disease, dilated cardiomyopathy, familial atrial fibrillation, hypertension, dilated cardiomyopathy 1O, sciatic neuropathy	APF	1	Probably damaging	0.02	deleterious
Abcc9	XP_006507012	C1213F	14168409	phenotypic	Mice homozygous for disruptions in this gene display lower serum glucose, enhanced insulin action, growth retardation, hypertension and spontaneous death starting at 6 weeks of age due to episodic coronary artery vasospasm.	ABCC9	hypertrichotic osteochondrodysplasia Cantu type, coronary artery disease, dilated cardiomyopathy, familial atrial fibrillation, hypertension, dilated cardiomyopathy 1O, sciatic neuropathy	APF		Benign	0.17	tolerated
Abcc9	NP_066378	L1210M	14040514	phenotypic	Mice homozygous for disruptions in this gene display lower serum glucose, enhanced insulin action, growth retardation, hypertension and spontaneous death starting at 6 weeks of age due to episodic coronary artery vasospasm.	ABCC9	hypertrichotic osteochondrodysplasia Cantu type, coronary artery disease, dilated cardiomyopathy, familial atrial fibrillation, hypertension, dilated cardiomyopathy 1O, sciatic neuropathy	APF	0.99	Probably damaging	0.12	tolerated
Abcc9	NP_066379	V262G	1562560	phenotypic	Mice homozygous for disruptions in this gene display lower serum glucose, enhanced insulin action, growth retardation, hypertension and spontaneous death starting at 6 weeks of age due to episodic coronary artery vasospasm.	ABCC9	hypertrichotic osteochondrodysplasia Cantu type, coronary artery disease, dilated cardiomyopathy, familial atrial fibrillation, hypertension, dilated cardiomyopathy 1O, sciatic neuropathy	APF		Benign	0.23	tolerated
Abcc9	XP_006507014	I1109V	14164447	phenotypic	Mice homozygous for disruptions in this gene display lower serum glucose, enhanced insulin action, growth retardation, hypertension and spontaneous death starting at 6 weeks of age due to episodic coronary artery vasospasm.	ABCC9	hypertrichotic osteochondrodysplasia Cantu type, coronary artery disease, dilated cardiomyopathy, familial atrial fibrillation, hypertension, dilated cardiomyopathy 1O, sciatic neuropathy	APF	0.01	Benign	0.45	tolerated
Abcc9	XP_036021895	I1109V	14164447	phenotypic	Mice homozygous for disruptions in this gene display lower serum glucose, enhanced insulin action, growth retardation, hypertension and spontaneous death starting at 6 weeks of age due to episodic coronary artery vasospasm.	ABCC9	hypertrichotic osteochondrodysplasia Cantu type, coronary artery disease, dilated cardiomyopathy, familial atrial fibrillation, hypertension, dilated cardiomyopathy 1O, sciatic neuropathy	APF	0.01	Benign	0.45	tolerated
Abcc9	NP_066378	V262G	1562560	phenotypic	Mice homozygous for disruptions in this gene display lower serum glucose, enhanced insulin action, growth retardation, hypertension and spontaneous death starting at 6 weeks of age due to episodic coronary artery vasospasm.	ABCC9	hypertrichotic osteochondrodysplasia Cantu type, coronary artery disease, dilated cardiomyopathy, familial atrial fibrillation, hypertension, dilated cardiomyopathy 1O, sciatic neuropathy	APF		Benign	0.23	tolerated
Abcc9	NP_035641	V1294A	13854700	phenotypic	Mice homozygous for disruptions in this gene display lower serum glucose, enhanced insulin action, growth retardation, hypertension and spontaneous death starting at 6 weeks of age due to episodic coronary artery vasospasm.	ABCC9	hypertrichotic osteochondrodysplasia Cantu type, coronary artery disease, dilated cardiomyopathy, familial atrial fibrillation, hypertension, dilated cardiomyopathy 1O, sciatic neuropathy	APF	1	Probably damaging		deleterious
Abcc9	NP_066378	L245Q	1529124	phenotypic	Mice homozygous for disruptions in this gene display lower serum glucose, enhanced insulin action, growth retardation, hypertension and spontaneous death starting at 6 weeks of age due to episodic coronary artery vasospasm.	ABCC9	hypertrichotic osteochondrodysplasia Cantu type, coronary artery disease, dilated cardiomyopathy, familial atrial fibrillation, hypertension, dilated cardiomyopathy 1O, sciatic neuropathy	APF	1	Probably damaging	0.3	tolerated
Abcc9	NP_035641	V262G	1562560	phenotypic	Mice homozygous for disruptions in this gene display lower serum glucose, enhanced insulin action, growth retardation, hypertension and spontaneous death starting at 6 weeks of age due to episodic coronary artery vasospasm.	ABCC9	hypertrichotic osteochondrodysplasia Cantu type, coronary artery disease, dilated cardiomyopathy, familial atrial fibrillation, hypertension, dilated cardiomyopathy 1O, sciatic neuropathy	APF		Benign	0.23	tolerated
Abcc9	XP_006507013	I1109V	14164447	phenotypic	Mice homozygous for disruptions in this gene display lower serum glucose, enhanced insulin action, growth retardation, hypertension and spontaneous death starting at 6 weeks of age due to episodic coronary artery vasospasm.	ABCC9	hypertrichotic osteochondrodysplasia Cantu type, coronary artery disease, dilated cardiomyopathy, familial atrial fibrillation, hypertension, dilated cardiomyopathy 1O, sciatic neuropathy	APF	0.01	Benign	0.45	tolerated
Abcc9	XP_006507013	V1294A	13854700	phenotypic	Mice homozygous for disruptions in this gene display lower serum glucose, enhanced insulin action, growth retardation, hypertension and spontaneous death starting at 6 weeks of age due to episodic coronary artery vasospasm.	ABCC9	hypertrichotic osteochondrodysplasia Cantu type, coronary artery disease, dilated cardiomyopathy, familial atrial fibrillation, hypertension, dilated cardiomyopathy 1O, sciatic neuropathy	APF	1	Probably damaging		deleterious
Abcc9	XP_006507014	R656Q	6559461	phenotypic	Mice homozygous for disruptions in this gene display lower serum glucose, enhanced insulin action, growth retardation, hypertension and spontaneous death starting at 6 weeks of age due to episodic coronary artery vasospasm.	ABCC9	hypertrichotic osteochondrodysplasia Cantu type, coronary artery disease, dilated cardiomyopathy, familial atrial fibrillation, hypertension, dilated cardiomyopathy 1O, sciatic neuropathy	APF	0.94	Possibly damaging	0.29	tolerated
Abcc9	NP_066378	I1109V	14164447	phenotypic	Mice homozygous for disruptions in this gene display lower serum glucose, enhanced insulin action, growth retardation, hypertension and spontaneous death starting at 6 weeks of age due to episodic coronary artery vasospasm.	ABCC9	hypertrichotic osteochondrodysplasia Cantu type, coronary artery disease, dilated cardiomyopathy, familial atrial fibrillation, hypertension, dilated cardiomyopathy 1O, sciatic neuropathy	APF	0.01	Benign	0.45	tolerated
Abcd2	NP_036124	L498P	16267674	phenotypic	Mice homozygous for a disruption in this gene exhibit a late-onset cerebellar and sensory ataxia, loss of Purkinje cells, dorsal root ganglia cell degeneration, axonal degeneration in the spinal cord, and an accumulation of very long chain fatty acids.	ABCD2	adrenoleukodystrophy	APF	1	Probably damaging		deleterious
Abcg1	NP_033723	F253S	14976113	phenotypic	Mice homozygous for a knock-out allele exhibit abnormal lipid homeostasis, increased numbers of multiple immune cell types, and abnormal response to a high fat diet.	ABCG1	NA	APF	0.81	Possibly damaging	0.1	tolerated
Abcg5	NP_114090	N108K	16059845	phenotypic	Homozygotes for a null allele show hyperabsorption of dietary plant sterols and sitosterolemia. Spontaneous mutants are small, infertile and hunched and display anemia, leukopenia, macrothrombocytopenia, other hematologic defects, cardiomyopathy, high plasma phytosterol levels and premature death.	ABCG5	familial hyperlipidemia, arteriosclerosis, obesity, non-alcoholic fatty liver disease, cholestasis, sitosterolemia	APF	0.45	Possibly damaging	0.33	tolerated
Abcg5	NP_114090	I104V	16206971	phenotypic	Homozygotes for a null allele show hyperabsorption of dietary plant sterols and sitosterolemia. Spontaneous mutants are small, infertile and hunched and display anemia, leukopenia, macrothrombocytopenia, other hematologic defects, cardiomyopathy, high plasma phytosterol levels and premature death.	ABCG5	familial hyperlipidemia, arteriosclerosis, obesity, non-alcoholic fatty liver disease, cholestasis, sitosterolemia	APF	1	Probably damaging	0.21	tolerated
Abcg5	NP_114090	I3T	14085997	phenotypic	Homozygotes for a null allele show hyperabsorption of dietary plant sterols and sitosterolemia. Spontaneous mutants are small, infertile and hunched and display anemia, leukopenia, macrothrombocytopenia, other hematologic defects, cardiomyopathy, high plasma phytosterol levels and premature death.	ABCG5	familial hyperlipidemia, arteriosclerosis, obesity, non-alcoholic fatty liver disease, cholestasis, sitosterolemia	APF	1	Probably damaging		deleterious
Abcg5	NP_114090	R499S	5230288	phenotypic	Homozygotes for a null allele show hyperabsorption of dietary plant sterols and sitosterolemia. Spontaneous mutants are small, infertile and hunched and display anemia, leukopenia, macrothrombocytopenia, other hematologic defects, cardiomyopathy, high plasma phytosterol levels and premature death.	ABCG5	familial hyperlipidemia, arteriosclerosis, obesity, non-alcoholic fatty liver disease, cholestasis, sitosterolemia	APF	1	Probably damaging	0.18	tolerated
Abcg8	NP_080456	M174T	5976169	phenotypic	Homozygous mutants fail to secrete cholesterol into bile and exhibit increased plasma and tissue plant sterol levels.	ABCG8	sitosterolemia, obesity, gallbladder disease, cholestasis, non-alcoholic fatty liver disease, familial hyperlipidemia, arteriosclerosis	APF	0.04	Benign		deleterious
Abhd2	XP_036009150	I130N	10101644	phenotypic	Mice homozygous for a gene trapped allele are overtly but exhibit enhanced migratory ability of cultured smooth muscle cells, and significant intimal hyperplasia after cuff placement.	ABHD2	NA	APF	0.99	Probably damaging		deleterious
Abhd2	NP_061281	I130N	10101644	phenotypic	Mice homozygous for a gene trapped allele are overtly but exhibit enhanced migratory ability of cultured smooth muscle cells, and significant intimal hyperplasia after cuff placement.	ABHD2	NA	APF	0.99	Probably damaging		deleterious
Abhd5	NP_080455	M44T	16078415	phenotypic	Mice homozygous for a knock-out allele exhibit growth retardation, impaired triacylglycerol catabolism, hepatic steatosis, and lethal skin barrier defect.	ABHD5	neutral lipid storage disease, obesity, autosomal recessive congenital ichthyosis 1	APF		Benign		deleterious
Abhd5	NP_080455	L111P	10116955	phenotypic	Mice homozygous for a knock-out allele exhibit growth retardation, impaired triacylglycerol catabolism, hepatic steatosis, and lethal skin barrier defect.	ABHD5	neutral lipid storage disease, obesity, autosomal recessive congenital ichthyosis 1	APF	0.75	Possibly damaging		deleterious
Abi1	NP_001070660	R457Q	5126043	phenotypic	Mice homozygous for a knock-out allele exhibit background sensitive embryonic lethality prior during organogenesis associated with about abnormal vasculogenesis and angiogenesis.	ABI1	NA	APF	0.28	Benign	0.07	tolerated
Abi1	NP_031406	I372V	14041622	phenotypic	Mice homozygous for a knock-out allele exhibit background sensitive embryonic lethality prior during organogenesis associated with about abnormal vasculogenesis and angiogenesis.	ABI1	NA	APF		Benign	0.44	tolerated
Abi1	NP_001070658	R457Q	5126043	phenotypic	Mice homozygous for a knock-out allele exhibit background sensitive embryonic lethality prior during organogenesis associated with about abnormal vasculogenesis and angiogenesis.	ABI1	NA	APF	0.28	Benign	0.07	tolerated
Abi1	NP_666106	T233M	13859729	phenotypic	Mice homozygous for a knock-out allele exhibit background sensitive embryonic lethality prior during organogenesis associated with about abnormal vasculogenesis and angiogenesis.	ABI1	NA	APF	1	Probably damaging	0.01	deleterious
Abi1	NP_001070658	T233M	13859729	phenotypic	Mice homozygous for a knock-out allele exhibit background sensitive embryonic lethality prior during organogenesis associated with about abnormal vasculogenesis and angiogenesis.	ABI1	NA	APF	1	Probably damaging	0.01	deleterious
Abi1	NP_666106	R457Q	5126043	phenotypic	Mice homozygous for a knock-out allele exhibit background sensitive embryonic lethality prior during organogenesis associated with about abnormal vasculogenesis and angiogenesis.	ABI1	NA	APF	0.28	Benign	0.07	tolerated
Abi1	NP_001070661	I372V	14041622	phenotypic	Mice homozygous for a knock-out allele exhibit background sensitive embryonic lethality prior during organogenesis associated with about abnormal vasculogenesis and angiogenesis.	ABI1	NA	APF		Benign	0.44	tolerated
Abi1	NP_001070660	I372V	14041622	phenotypic	Mice homozygous for a knock-out allele exhibit background sensitive embryonic lethality prior during organogenesis associated with about abnormal vasculogenesis and angiogenesis.	ABI1	NA	APF		Benign	0.44	tolerated
Abi1	NP_001070661	T233M	13859729	phenotypic	Mice homozygous for a knock-out allele exhibit background sensitive embryonic lethality prior during organogenesis associated with about abnormal vasculogenesis and angiogenesis.	ABI1	NA	APF	1	Probably damaging	0.01	deleterious
Abi1	NP_001070661	R457Q	5126043	phenotypic	Mice homozygous for a knock-out allele exhibit background sensitive embryonic lethality prior during organogenesis associated with about abnormal vasculogenesis and angiogenesis.	ABI1	NA	APF	0.28	Benign	0.07	tolerated
Abi1	NP_001070660	T233M	13859729	phenotypic	Mice homozygous for a knock-out allele exhibit background sensitive embryonic lethality prior during organogenesis associated with about abnormal vasculogenesis and angiogenesis.	ABI1	NA	APF	1	Probably damaging	0.01	deleterious
Abi1	NP_001070658	I372V	14041622	phenotypic	Mice homozygous for a knock-out allele exhibit background sensitive embryonic lethality prior during organogenesis associated with about abnormal vasculogenesis and angiogenesis.	ABI1	NA	APF		Benign	0.44	tolerated
Abi1	NP_666106	I372V	14041622	phenotypic	Mice homozygous for a knock-out allele exhibit background sensitive embryonic lethality prior during organogenesis associated with about abnormal vasculogenesis and angiogenesis.	ABI1	NA	APF		Benign	0.44	tolerated
Abi1	NP_031406	T233M	13859729	phenotypic	Mice homozygous for a knock-out allele exhibit background sensitive embryonic lethality prior during organogenesis associated with about abnormal vasculogenesis and angiogenesis.	ABI1	NA	APF	1	Probably damaging	0.01	deleterious
Abi2	NP_937760	A216V	5204446	phenotypic	Homozygous null mice display microphthalmia, abnormal lens development, abnormal corpus callosum, cerebral cortex, and hippocampus morphology, and impaired contextual conditioning.	ABI2	NA	APF		Benign	0.69	tolerated
Abi2	NP_937760	Y53C	15976105	phenotypic	Homozygous null mice display microphthalmia, abnormal lens development, abnormal corpus callosum, cerebral cortex, and hippocampus morphology, and impaired contextual conditioning.	ABI2	NA	APF	1	Probably damaging		deleterious
Abi2	NP_937760	V203A	16109988	phenotypic	Homozygous null mice display microphthalmia, abnormal lens development, abnormal corpus callosum, cerebral cortex, and hippocampus morphology, and impaired contextual conditioning.	ABI2	NA	APF	1	Probably damaging	0.1	tolerated
Abl1	NP_033724	Y372C	5149184	phenotypic	Mice homozygous for targeted mutations that inactivate the gene have increased perinatal and postnatal mortality and may display foreshortened crania, abnormal development of spleen, head, heart and eye, reduced B and T cell populations, and osteoporosis.	ABL1	Parkinson's disease, chronic myeloid leukemia, ureteral obstruction, B-lymphoblastic leukemia/lymphoma, acute myeloid leukemia	APF	1	Probably damaging		deleterious
Abl1	NP_033724	T123A	8641973	phenotypic	Mice homozygous for targeted mutations that inactivate the gene have increased perinatal and postnatal mortality and may display foreshortened crania, abnormal development of spleen, head, heart and eye, reduced B and T cell populations, and osteoporosis.	ABL1	Parkinson's disease, chronic myeloid leukemia, ureteral obstruction, B-lymphoblastic leukemia/lymphoma, acute myeloid leukemia	APF		Benign	0.04	deleterious
Abl1	NP_033724	A385D	16101441	phenotypic	Mice homozygous for targeted mutations that inactivate the gene have increased perinatal and postnatal mortality and may display foreshortened crania, abnormal development of spleen, head, heart and eye, reduced B and T cell populations, and osteoporosis.	ABL1	Parkinson's disease, chronic myeloid leukemia, ureteral obstruction, B-lymphoblastic leukemia/lymphoma, acute myeloid leukemia	APF	1	Probably damaging		deleterious
Abl1	NP_033724	V888I	16277368	phenotypic	Mice homozygous for targeted mutations that inactivate the gene have increased perinatal and postnatal mortality and may display foreshortened crania, abnormal development of spleen, head, heart and eye, reduced B and T cell populations, and osteoporosis.	ABL1	Parkinson's disease, chronic myeloid leukemia, ureteral obstruction, B-lymphoblastic leukemia/lymphoma, acute myeloid leukemia	APF		Benign	0.38	tolerated
Abl2	NP_033725	I996V	13850289	phenotypic	Mice homozygous for targeted mutations that inactivate the gene display multiple behavioral abnormalities indicating neuronal defects.	ABL2	NA	APF				deleterious
Abl2	NP_001129576	V230E	16231506	phenotypic	Mice homozygous for targeted mutations that inactivate the gene display multiple behavioral abnormalities indicating neuronal defects.	ABL2	NA	APF			0.01	deleterious
Abl2	NP_033725	V230E	16231506	phenotypic	Mice homozygous for targeted mutations that inactivate the gene display multiple behavioral abnormalities indicating neuronal defects.	ABL2	NA	APF			0.01	deleterious
Abl2	NP_001129576	I996V	13850289	phenotypic	Mice homozygous for targeted mutations that inactivate the gene display multiple behavioral abnormalities indicating neuronal defects.	ABL2	NA	APF				deleterious
Ablim1	NP_001096647	E219G	1793199	phenotypic	Mutant mice lacking the retina-specific isoform are healthy, fertile, and show no defects in retinal development or retinofugal projections.	ABLIM1	NA	APF	0.01	Benign	0.32	tolerated
Ablim1	NP_848803	E219G	1793199	phenotypic	Mutant mice lacking the retina-specific isoform are healthy, fertile, and show no defects in retinal development or retinofugal projections.	ABLIM1	NA	APF	0.01	Benign	0.32	tolerated
Ablim1	NP_001096648	S399R	6568480	phenotypic	Mutant mice lacking the retina-specific isoform are healthy, fertile, and show no defects in retinal development or retinofugal projections.	ABLIM1	NA	APF	1	Probably damaging		deleterious
Ablim1	NP_001096647	D79E	6508357	phenotypic	Mutant mice lacking the retina-specific isoform are healthy, fertile, and show no defects in retinal development or retinofugal projections.	ABLIM1	NA	APF		Benign	0.47	tolerated
Ablim1	NP_001096648	R811L	13868015	phenotypic	Mutant mice lacking the retina-specific isoform are healthy, fertile, and show no defects in retinal development or retinofugal projections.	ABLIM1	NA	APF	1	Probably damaging		deleterious
Ablim1	NP_001096648	D79E	6508357	phenotypic	Mutant mice lacking the retina-specific isoform are healthy, fertile, and show no defects in retinal development or retinofugal projections.	ABLIM1	NA	APF		Benign	0.47	tolerated
Ablim1	NP_001096647	S399R	6568480	phenotypic	Mutant mice lacking the retina-specific isoform are healthy, fertile, and show no defects in retinal development or retinofugal projections.	ABLIM1	NA	APF	1	Probably damaging		deleterious
Ablim1	NP_848803	D167G	16257984	phenotypic	Mutant mice lacking the retina-specific isoform are healthy, fertile, and show no defects in retinal development or retinofugal projections.	ABLIM1	NA	APF		Benign	0.12	tolerated
Ablim1	NP_001096648	D167G	16257984	phenotypic	Mutant mice lacking the retina-specific isoform are healthy, fertile, and show no defects in retinal development or retinofugal projections.	ABLIM1	NA	APF		Benign	0.12	tolerated
Ablim1	NP_848803	R811L	13868015	phenotypic	Mutant mice lacking the retina-specific isoform are healthy, fertile, and show no defects in retinal development or retinofugal projections.	ABLIM1	NA	APF	1	Probably damaging		deleterious
Ablim1	NP_001096648	I500F	5181784	phenotypic	Mutant mice lacking the retina-specific isoform are healthy, fertile, and show no defects in retinal development or retinofugal projections.	ABLIM1	NA	APF	1	Probably damaging	0.19	tolerated
Ablim1	NP_001096647	I500F	5181784	phenotypic	Mutant mice lacking the retina-specific isoform are healthy, fertile, and show no defects in retinal development or retinofugal projections.	ABLIM1	NA	APF	1	Probably damaging	0.19	tolerated
Ablim1	NP_001096647	R811L	13868015	phenotypic	Mutant mice lacking the retina-specific isoform are healthy, fertile, and show no defects in retinal development or retinofugal projections.	ABLIM1	NA	APF	1	Probably damaging		deleterious
Abr	NP_942597	T438A	16136053	phenotypic	Homozygous null mutants are apparently normal, but double knockouts with Bcr show increased postnatal mortality, ataxia, hyperactivity, circling, lack of vestibular otoconia, ectopic cerebellar granule cells, and foliation defects.	ABR	NA	APF	0.99	Probably damaging	0.01	deleterious
Abr	NP_942598	T438A	16136053	phenotypic	Homozygous null mutants are apparently normal, but double knockouts with Bcr show increased postnatal mortality, ataxia, hyperactivity, circling, lack of vestibular otoconia, ectopic cerebellar granule cells, and foliation defects.	ABR	NA	APF	0.99	Probably damaging	0.01	deleterious
Abr	NP_932135	T438A	16136053	phenotypic	Homozygous null mutants are apparently normal, but double knockouts with Bcr show increased postnatal mortality, ataxia, hyperactivity, circling, lack of vestibular otoconia, ectopic cerebellar granule cells, and foliation defects.	ABR	NA	APF	0.99	Probably damaging	0.01	deleterious
Abra	NP_780665	V161E	16266350	phenotypic	Mice homozygous for a knock-out allele exhibit impaired arteriogenesis following occlusion.	ABRA	NA	APF	1	Probably damaging		deleterious
Abra	NP_780665	H88R	15972143	phenotypic	Mice homozygous for a knock-out allele exhibit impaired arteriogenesis following occlusion.	ABRA	NA	APF		Benign	0.51	tolerated
Abra	NP_780665	E329G	10105497	phenotypic	Mice homozygous for a knock-out allele exhibit impaired arteriogenesis following occlusion.	ABRA	NA	APF	0.11	Benign	0.02	deleterious
Abra	NP_780665	D142G	16247561	phenotypic	Mice homozygous for a knock-out allele exhibit impaired arteriogenesis following occlusion.	ABRA	NA	APF	1	Probably damaging	0.01	deleterious
Acaca	XP_011246969	T109A	16216451	phenotypic	Homozygous null mice display embryonic lethality before embryo turning with growth arrest at the egg cylinder stage.	ACACA	fatty liver disease	APF		Benign	0.75	tolerated
Acaca	NP_579938	I1085V	13840109	phenotypic	Homozygous null mice display embryonic lethality before embryo turning with growth arrest at the egg cylinder stage.	ACACA	fatty liver disease	APF	0.98	Probably damaging	0.01	deleterious
Acaca	XP_006532017	I1085V	13840109	phenotypic	Homozygous null mice display embryonic lethality before embryo turning with growth arrest at the egg cylinder stage.	ACACA	fatty liver disease	APF	0.98	Probably damaging	0.01	deleterious
Acaca	XP_030101322	I1085V	13840109	phenotypic	Homozygous null mice display embryonic lethality before embryo turning with growth arrest at the egg cylinder stage.	ACACA	fatty liver disease	APF	0.98	Probably damaging	0.01	deleterious
Acaca	XP_030101322	K785R	8456099	phenotypic	Homozygous null mice display embryonic lethality before embryo turning with growth arrest at the egg cylinder stage.	ACACA	fatty liver disease	APF	1	Probably damaging		deleterious
Acaca	XP_006532018	T109A	16216451	phenotypic	Homozygous null mice display embryonic lethality before embryo turning with growth arrest at the egg cylinder stage.	ACACA	fatty liver disease	APF		Benign	0.75	tolerated
Acaca	XP_006532020	I1085V	13840109	phenotypic	Homozygous null mice display embryonic lethality before embryo turning with growth arrest at the egg cylinder stage.	ACACA	fatty liver disease	APF	0.98	Probably damaging	0.01	deleterious
Acaca	XP_030101322	Y1560F	13995881	phenotypic	Homozygous null mice display embryonic lethality before embryo turning with growth arrest at the egg cylinder stage.	ACACA	fatty liver disease	APF	0.03	Benign	0.47	tolerated
Acaca	XP_036012108	T109A	16216451	phenotypic	Homozygous null mice display embryonic lethality before embryo turning with growth arrest at the egg cylinder stage.	ACACA	fatty liver disease	APF		Benign	0.75	tolerated
Acaca	XP_006532017	Y1560F	13995881	phenotypic	Homozygous null mice display embryonic lethality before embryo turning with growth arrest at the egg cylinder stage.	ACACA	fatty liver disease	APF	0.03	Benign	0.47	tolerated
Acaca	XP_036012109	K824*	16134696	phenotypic	Homozygous null mice display embryonic lethality before embryo turning with growth arrest at the egg cylinder stage.	ACACA	fatty liver disease	APF		N/A
Acaca	XP_036012109	H637Q	5227737	phenotypic	Homozygous null mice display embryonic lethality before embryo turning with growth arrest at the egg cylinder stage.	ACACA	fatty liver disease	APF	0.01	Benign	0.3	tolerated
Acaca	XP_011246969	K785R	8456099	phenotypic	Homozygous null mice display embryonic lethality before embryo turning with growth arrest at the egg cylinder stage.	ACACA	fatty liver disease	APF	1	Probably damaging		deleterious
Acaca	XP_011246969	H637Q	5227737	phenotypic	Homozygous null mice display embryonic lethality before embryo turning with growth arrest at the egg cylinder stage.	ACACA	fatty liver disease	APF	0.01	Benign	0.3	tolerated
Acaca	XP_006532019	K785R	8456099	phenotypic	Homozygous null mice display embryonic lethality before embryo turning with growth arrest at the egg cylinder stage.	ACACA	fatty liver disease	APF	1	Probably damaging		deleterious
Acaca	NP_579938	K785R	8456099	phenotypic	Homozygous null mice display embryonic lethality before embryo turning with growth arrest at the egg cylinder stage.	ACACA	fatty liver disease	APF	1	Probably damaging		deleterious
Acaca	XP_006532019	H637Q	5227737	phenotypic	Homozygous null mice display embryonic lethality before embryo turning with growth arrest at the egg cylinder stage.	ACACA	fatty liver disease	APF	0.01	Benign	0.3	tolerated
Acaca	XP_030101322	T109A	16216451	phenotypic	Homozygous null mice display embryonic lethality before embryo turning with growth arrest at the egg cylinder stage.	ACACA	fatty liver disease	APF		Benign	0.75	tolerated
Acaca	XP_036012108	I1085V	13840109	phenotypic	Homozygous null mice display embryonic lethality before embryo turning with growth arrest at the egg cylinder stage.	ACACA	fatty liver disease	APF	0.98	Probably damaging	0.01	deleterious
Acaca	XP_006532017	K785R	8456099	phenotypic	Homozygous null mice display embryonic lethality before embryo turning with growth arrest at the egg cylinder stage.	ACACA	fatty liver disease	APF	1	Probably damaging		deleterious
Acaca	XP_036012108	K824*	16134696	phenotypic	Homozygous null mice display embryonic lethality before embryo turning with growth arrest at the egg cylinder stage.	ACACA	fatty liver disease	APF		N/A
Acaca	XP_006532017	G420W	11335652	phenotypic	Homozygous null mice display embryonic lethality before embryo turning with growth arrest at the egg cylinder stage.	ACACA	fatty liver disease	APF	1	Probably damaging		deleterious
Acaca	XP_006532017	K824*	16134696	phenotypic	Homozygous null mice display embryonic lethality before embryo turning with growth arrest at the egg cylinder stage.	ACACA	fatty liver disease	APF		N/A
Acaca	NP_579938	T109A	16216451	phenotypic	Homozygous null mice display embryonic lethality before embryo turning with growth arrest at the egg cylinder stage.	ACACA	fatty liver disease	APF		Benign	0.75	tolerated
Acaca	XP_006532020	K785R	8456099	phenotypic	Homozygous null mice display embryonic lethality before embryo turning with growth arrest at the egg cylinder stage.	ACACA	fatty liver disease	APF	1	Probably damaging		deleterious
Acaca	XP_006532018	Y1560F	13995881	phenotypic	Homozygous null mice display embryonic lethality before embryo turning with growth arrest at the egg cylinder stage.	ACACA	fatty liver disease	APF	0.03	Benign	0.47	tolerated
Acaca	XP_036012109	Y1560F	13995881	phenotypic	Homozygous null mice display embryonic lethality before embryo turning with growth arrest at the egg cylinder stage.	ACACA	fatty liver disease	APF	0.03	Benign	0.47	tolerated
Acaca	XP_030101322	H637Q	5227737	phenotypic	Homozygous null mice display embryonic lethality before embryo turning with growth arrest at the egg cylinder stage.	ACACA	fatty liver disease	APF	0.01	Benign	0.3	tolerated
Acaca	XP_011246969	Y1560F	13995881	phenotypic	Homozygous null mice display embryonic lethality before embryo turning with growth arrest at the egg cylinder stage.	ACACA	fatty liver disease	APF	0.03	Benign	0.47	tolerated
Acaca	XP_030101322	K824*	16134696	phenotypic	Homozygous null mice display embryonic lethality before embryo turning with growth arrest at the egg cylinder stage.	ACACA	fatty liver disease	APF		N/A
Acaca	XP_006532017	H637Q	5227737	phenotypic	Homozygous null mice display embryonic lethality before embryo turning with growth arrest at the egg cylinder stage.	ACACA	fatty liver disease	APF	0.01	Benign	0.3	tolerated
Acaca	XP_006532020	K824*	16134696	phenotypic	Homozygous null mice display embryonic lethality before embryo turning with growth arrest at the egg cylinder stage.	ACACA	fatty liver disease	APF		N/A
Acaca	XP_036012109	I1085V	13840109	phenotypic	Homozygous null mice display embryonic lethality before embryo turning with growth arrest at the egg cylinder stage.	ACACA	fatty liver disease	APF	0.98	Probably damaging	0.01	deleterious
Acaca	NP_579938	G420W	11335652	phenotypic	Homozygous null mice display embryonic lethality before embryo turning with growth arrest at the egg cylinder stage.	ACACA	fatty liver disease	APF	1	Probably damaging		deleterious
Acaca	XP_006532020	T109A	16216451	phenotypic	Homozygous null mice display embryonic lethality before embryo turning with growth arrest at the egg cylinder stage.	ACACA	fatty liver disease	APF		Benign	0.75	tolerated
Acaca	XP_006532019	K824*	16134696	phenotypic	Homozygous null mice display embryonic lethality before embryo turning with growth arrest at the egg cylinder stage.	ACACA	fatty liver disease	APF		N/A
Acaca	XP_006532020	H637Q	5227737	phenotypic	Homozygous null mice display embryonic lethality before embryo turning with growth arrest at the egg cylinder stage.	ACACA	fatty liver disease	APF	0.01	Benign	0.3	tolerated
Acaca	NP_579938	K824*	16134696	phenotypic	Homozygous null mice display embryonic lethality before embryo turning with growth arrest at the egg cylinder stage.	ACACA	fatty liver disease	APF		N/A
Acaca	XP_006532017	T109A	16216451	phenotypic	Homozygous null mice display embryonic lethality before embryo turning with growth arrest at the egg cylinder stage.	ACACA	fatty liver disease	APF		Benign	0.75	tolerated
Acaca	NP_579938	Y1560F	13995881	phenotypic	Homozygous null mice display embryonic lethality before embryo turning with growth arrest at the egg cylinder stage.	ACACA	fatty liver disease	APF	0.03	Benign	0.47	tolerated
Acaca	XP_036012108	H637Q	5227737	phenotypic	Homozygous null mice display embryonic lethality before embryo turning with growth arrest at the egg cylinder stage.	ACACA	fatty liver disease	APF	0.01	Benign	0.3	tolerated
Acaca	XP_006532018	G420W	11335652	phenotypic	Homozygous null mice display embryonic lethality before embryo turning with growth arrest at the egg cylinder stage.	ACACA	fatty liver disease	APF	1	Probably damaging		deleterious
Acaca	XP_006532018	I1085V	13840109	phenotypic	Homozygous null mice display embryonic lethality before embryo turning with growth arrest at the egg cylinder stage.	ACACA	fatty liver disease	APF	0.98	Probably damaging	0.01	deleterious
Acaca	XP_030101322	G420W	11335652	phenotypic	Homozygous null mice display embryonic lethality before embryo turning with growth arrest at the egg cylinder stage.	ACACA	fatty liver disease	APF	1	Probably damaging		deleterious
Acaca	NP_579938	H637Q	5227737	phenotypic	Homozygous null mice display embryonic lethality before embryo turning with growth arrest at the egg cylinder stage.	ACACA	fatty liver disease	APF	0.01	Benign	0.3	tolerated
Acaca	XP_006532019	I1085V	13840109	phenotypic	Homozygous null mice display embryonic lethality before embryo turning with growth arrest at the egg cylinder stage.	ACACA	fatty liver disease	APF	0.98	Probably damaging	0.01	deleterious
Acaca	XP_036012109	G420W	11335652	phenotypic	Homozygous null mice display embryonic lethality before embryo turning with growth arrest at the egg cylinder stage.	ACACA	fatty liver disease	APF	1	Probably damaging		deleterious
Acaca	XP_011246969	I1085V	13840109	phenotypic	Homozygous null mice display embryonic lethality before embryo turning with growth arrest at the egg cylinder stage.	ACACA	fatty liver disease	APF	0.98	Probably damaging	0.01	deleterious
Acaca	XP_006532018	K824*	16134696	phenotypic	Homozygous null mice display embryonic lethality before embryo turning with growth arrest at the egg cylinder stage.	ACACA	fatty liver disease	APF		N/A
Acaca	XP_006532020	G420W	11335652	phenotypic	Homozygous null mice display embryonic lethality before embryo turning with growth arrest at the egg cylinder stage.	ACACA	fatty liver disease	APF	1	Probably damaging		deleterious
Acaca	XP_006532020	Y1560F	13995881	phenotypic	Homozygous null mice display embryonic lethality before embryo turning with growth arrest at the egg cylinder stage.	ACACA	fatty liver disease	APF	0.03	Benign	0.47	tolerated
Acaca	XP_006532018	K785R	8456099	phenotypic	Homozygous null mice display embryonic lethality before embryo turning with growth arrest at the egg cylinder stage.	ACACA	fatty liver disease	APF	1	Probably damaging		deleterious
Acaca	XP_036012108	Y1560F	13995881	phenotypic	Homozygous null mice display embryonic lethality before embryo turning with growth arrest at the egg cylinder stage.	ACACA	fatty liver disease	APF	0.03	Benign	0.47	tolerated
Acaca	XP_006532018	H637Q	5227737	phenotypic	Homozygous null mice display embryonic lethality before embryo turning with growth arrest at the egg cylinder stage.	ACACA	fatty liver disease	APF	0.01	Benign	0.3	tolerated
Acaca	XP_011246969	G420W	11335652	phenotypic	Homozygous null mice display embryonic lethality before embryo turning with growth arrest at the egg cylinder stage.	ACACA	fatty liver disease	APF	1	Probably damaging		deleterious
Acaca	XP_006532019	G420W	11335652	phenotypic	Homozygous null mice display embryonic lethality before embryo turning with growth arrest at the egg cylinder stage.	ACACA	fatty liver disease	APF	1	Probably damaging		deleterious
Acaca	XP_006532019	Y1560F	13995881	phenotypic	Homozygous null mice display embryonic lethality before embryo turning with growth arrest at the egg cylinder stage.	ACACA	fatty liver disease	APF	0.03	Benign	0.47	tolerated
Acaca	XP_036012109	K785R	8456099	phenotypic	Homozygous null mice display embryonic lethality before embryo turning with growth arrest at the egg cylinder stage.	ACACA	fatty liver disease	APF	1	Probably damaging		deleterious
Acaca	XP_036012108	K785R	8456099	phenotypic	Homozygous null mice display embryonic lethality before embryo turning with growth arrest at the egg cylinder stage.	ACACA	fatty liver disease	APF	1	Probably damaging		deleterious
Acaca	XP_036012109	T109A	16216451	phenotypic	Homozygous null mice display embryonic lethality before embryo turning with growth arrest at the egg cylinder stage.	ACACA	fatty liver disease	APF		Benign	0.75	tolerated
Acaca	XP_011246969	K824*	16134696	phenotypic	Homozygous null mice display embryonic lethality before embryo turning with growth arrest at the egg cylinder stage.	ACACA	fatty liver disease	APF		N/A
Acaca	XP_036012108	G420W	11335652	phenotypic	Homozygous null mice display embryonic lethality before embryo turning with growth arrest at the egg cylinder stage.	ACACA	fatty liver disease	APF	1	Probably damaging		deleterious
Acaca	XP_006532019	T109A	16216451	phenotypic	Homozygous null mice display embryonic lethality before embryo turning with growth arrest at the egg cylinder stage.	ACACA	fatty liver disease	APF		Benign	0.75	tolerated
Acacb	NP_598665	I2238L	6506436	phenotypic	Mice homozygous for a targeted null mutation are viable, fertile and overtly normal but exhibit high levels of fatty acid oxidation, as well as reduced fat accumulation in their adipose tissue and liver, and decreased storage of glycogen in their liver.	ACACB	NA	APF		probably benign
Acacb	NP_598665	I1948F	16211100	phenotypic	Mice homozygous for a targeted null mutation are viable, fertile and overtly normal but exhibit high levels of fatty acid oxidation, as well as reduced fat accumulation in their adipose tissue and liver, and decreased storage of glycogen in their liver.	ACACB	NA	APF	1	Probably damaging		deleterious
Acacb	NP_598665	T290A	13886516	phenotypic	Mice homozygous for a targeted null mutation are viable, fertile and overtly normal but exhibit high levels of fatty acid oxidation, as well as reduced fat accumulation in their adipose tissue and liver, and decreased storage of glycogen in their liver.	ACACB	NA	APF	0.44	Possibly damaging	0.01	deleterious
Acacb	XP_006530176	I1948F	16211100	phenotypic	Mice homozygous for a targeted null mutation are viable, fertile and overtly normal but exhibit high levels of fatty acid oxidation, as well as reduced fat accumulation in their adipose tissue and liver, and decreased storage of glycogen in their liver.	ACACB	NA	APF	1	Probably damaging		deleterious
Acacb	XP_006530176	T290A	13886516	phenotypic	Mice homozygous for a targeted null mutation are viable, fertile and overtly normal but exhibit high levels of fatty acid oxidation, as well as reduced fat accumulation in their adipose tissue and liver, and decreased storage of glycogen in their liver.	ACACB	NA	APF	0.44	Possibly damaging	0.01	deleterious
Acacb	XP_006530176	H2044Q	15987192	phenotypic	Mice homozygous for a targeted null mutation are viable, fertile and overtly normal but exhibit high levels of fatty acid oxidation, as well as reduced fat accumulation in their adipose tissue and liver, and decreased storage of glycogen in their liver.	ACACB	NA	APF	0.05	Benign	0.38	tolerated
Acacb	NP_598665	H2044Q	15987192	phenotypic	Mice homozygous for a targeted null mutation are viable, fertile and overtly normal but exhibit high levels of fatty acid oxidation, as well as reduced fat accumulation in their adipose tissue and liver, and decreased storage of glycogen in their liver.	ACACB	NA	APF	0.05	Benign	0.38	tolerated
Acacb	XP_006530176	I2238L	6506436	phenotypic	Mice homozygous for a targeted null mutation are viable, fertile and overtly normal but exhibit high levels of fatty acid oxidation, as well as reduced fat accumulation in their adipose tissue and liver, and decreased storage of glycogen in their liver.	ACACB	NA	APF	0.05	Benign	0.01	deleterious
Acacb	NP_598665	I2238L	6506436	phenotypic	Mice homozygous for a targeted null mutation are viable, fertile and overtly normal but exhibit high levels of fatty acid oxidation, as well as reduced fat accumulation in their adipose tissue and liver, and decreased storage of glycogen in their liver.	ACACB	NA	APF	0.05	Benign	0.01	deleterious
Acadl	NP_031407	S301P	6504502	phenotypic	Homozygous mutation of this gene results in reduced litter size, sudden death between 2-14 weeks of age, reduced serum glucose levels, lipid accumulation in the liver and heart, and cardiomyopathy. Heterozygous mutant animals exhibit reduced litter size.	ACADL	very long chain acyl-CoA dehydrogenase deficiency	APF	0.75	Possibly damaging		deleterious
Acd	NP_001012656	A355V	16196673	phenotypic	Mutations in this gene produce skeletal, coat, vibrissae and skin pigmentation defects. Kidney and adrenal abnormalities cause a shortened lifespan.	ACD	autosomal dominant dyskeratosis congenita 6	APF	0.51	Possibly damaging	0.06	tolerated
Ace	NP_997507	V276I	16203980	phenotypic	Mice homozygous for a number of different targeted mutations show variable phenotypes, including reduced systemic blood pressure, normocytic anemia, renal abnormalities, inability to concentrate urine, and reduced male fertility.	ACE	Henoch-Schoenlein purpura, nephrotic syndrome, glomerulosclerosis, myocardial infarction, congestive heart failure, myocarditis, lung disease, autosomal recessive polycystic kidney disease, hypertension, abdominal aortic aneurysm, focal segmental glomerulosclerosis 1, breast cancer, nephritis, primary biliary cholangitis, uveitis, pyelonephritis, ankylosing spondylitis, pneumonia, anemia, renal f…	APF		Benign	1	tolerated
Ace	NP_997507	K845I	5147980	phenotypic	Mice homozygous for a number of different targeted mutations show variable phenotypes, including reduced systemic blood pressure, normocytic anemia, renal abnormalities, inability to concentrate urine, and reduced male fertility.	ACE	Henoch-Schoenlein purpura, nephrotic syndrome, glomerulosclerosis, myocardial infarction, congestive heart failure, myocarditis, lung disease, autosomal recessive polycystic kidney disease, hypertension, abdominal aortic aneurysm, focal segmental glomerulosclerosis 1, breast cancer, nephritis, primary biliary cholangitis, uveitis, pyelonephritis, ankylosing spondylitis, pneumonia, anemia, renal f…	APF	0.07	Benign	0.17	tolerated
Ace	NP_033728	F241L	16202718	phenotypic	Mice homozygous for a number of different targeted mutations show variable phenotypes, including reduced systemic blood pressure, normocytic anemia, renal abnormalities, inability to concentrate urine, and reduced male fertility.	ACE	Henoch-Schoenlein purpura, nephrotic syndrome, glomerulosclerosis, myocardial infarction, congestive heart failure, myocarditis, lung disease, autosomal recessive polycystic kidney disease, hypertension, abdominal aortic aneurysm, focal segmental glomerulosclerosis 1, breast cancer, nephritis, primary biliary cholangitis, uveitis, pyelonephritis, ankylosing spondylitis, pneumonia, anemia, renal f…	APF	0.46	Possibly damaging	0.5	tolerated
Ace	NP_033728	V302E	5209435	phenotypic	Mice homozygous for a number of different targeted mutations show variable phenotypes, including reduced systemic blood pressure, normocytic anemia, renal abnormalities, inability to concentrate urine, and reduced male fertility.	ACE	Henoch-Schoenlein purpura, nephrotic syndrome, glomerulosclerosis, myocardial infarction, congestive heart failure, myocarditis, lung disease, autosomal recessive polycystic kidney disease, hypertension, abdominal aortic aneurysm, focal segmental glomerulosclerosis 1, breast cancer, nephritis, primary biliary cholangitis, uveitis, pyelonephritis, ankylosing spondylitis, pneumonia, anemia, renal f…	APF	1	Probably damaging	0.01	deleterious
Ace	NP_997507	D174G	16101429	phenotypic	Mice homozygous for a number of different targeted mutations show variable phenotypes, including reduced systemic blood pressure, normocytic anemia, renal abnormalities, inability to concentrate urine, and reduced male fertility.	ACE	Henoch-Schoenlein purpura, nephrotic syndrome, glomerulosclerosis, myocardial infarction, congestive heart failure, myocarditis, lung disease, autosomal recessive polycystic kidney disease, hypertension, abdominal aortic aneurysm, focal segmental glomerulosclerosis 1, breast cancer, nephritis, primary biliary cholangitis, uveitis, pyelonephritis, ankylosing spondylitis, pneumonia, anemia, renal f…	APF	0.29	Benign	0.03	deleterious
Ace	NP_033728	V101A	14131166	phenotypic	Mice homozygous for a number of different targeted mutations show variable phenotypes, including reduced systemic blood pressure, normocytic anemia, renal abnormalities, inability to concentrate urine, and reduced male fertility.	ACE	Henoch-Schoenlein purpura, nephrotic syndrome, glomerulosclerosis, myocardial infarction, congestive heart failure, myocarditis, lung disease, autosomal recessive polycystic kidney disease, hypertension, abdominal aortic aneurysm, focal segmental glomerulosclerosis 1, breast cancer, nephritis, primary biliary cholangitis, uveitis, pyelonephritis, ankylosing spondylitis, pneumonia, anemia, renal f…	APF		Benign	0.52	tolerated
Ace	NP_997507	A826E	13999645	phenotypic	Mice homozygous for a number of different targeted mutations show variable phenotypes, including reduced systemic blood pressure, normocytic anemia, renal abnormalities, inability to concentrate urine, and reduced male fertility.	ACE	Henoch-Schoenlein purpura, nephrotic syndrome, glomerulosclerosis, myocardial infarction, congestive heart failure, myocarditis, lung disease, autosomal recessive polycystic kidney disease, hypertension, abdominal aortic aneurysm, focal segmental glomerulosclerosis 1, breast cancer, nephritis, primary biliary cholangitis, uveitis, pyelonephritis, ankylosing spondylitis, pneumonia, anemia, renal f…	APF	0.89	Possibly damaging	0.33	tolerated
Ace	NP_997507	V302E	5209435	phenotypic	Mice homozygous for a number of different targeted mutations show variable phenotypes, including reduced systemic blood pressure, normocytic anemia, renal abnormalities, inability to concentrate urine, and reduced male fertility.	ACE	Henoch-Schoenlein purpura, nephrotic syndrome, glomerulosclerosis, myocardial infarction, congestive heart failure, myocarditis, lung disease, autosomal recessive polycystic kidney disease, hypertension, abdominal aortic aneurysm, focal segmental glomerulosclerosis 1, breast cancer, nephritis, primary biliary cholangitis, uveitis, pyelonephritis, ankylosing spondylitis, pneumonia, anemia, renal f…	APF	1	Probably damaging	0.01	deleterious
Ace	NP_997507	R1299L	16097503	phenotypic	Mice homozygous for a number of different targeted mutations show variable phenotypes, including reduced systemic blood pressure, normocytic anemia, renal abnormalities, inability to concentrate urine, and reduced male fertility.	ACE	Henoch-Schoenlein purpura, nephrotic syndrome, glomerulosclerosis, myocardial infarction, congestive heart failure, myocarditis, lung disease, autosomal recessive polycystic kidney disease, hypertension, abdominal aortic aneurysm, focal segmental glomerulosclerosis 1, breast cancer, nephritis, primary biliary cholangitis, uveitis, pyelonephritis, ankylosing spondylitis, pneumonia, anemia, renal f…	APF	0.7	Possibly damaging	0.02	deleterious
Ace	NP_033728	R1299L	16097503	phenotypic	Mice homozygous for a number of different targeted mutations show variable phenotypes, including reduced systemic blood pressure, normocytic anemia, renal abnormalities, inability to concentrate urine, and reduced male fertility.	ACE	Henoch-Schoenlein purpura, nephrotic syndrome, glomerulosclerosis, myocardial infarction, congestive heart failure, myocarditis, lung disease, autosomal recessive polycystic kidney disease, hypertension, abdominal aortic aneurysm, focal segmental glomerulosclerosis 1, breast cancer, nephritis, primary biliary cholangitis, uveitis, pyelonephritis, ankylosing spondylitis, pneumonia, anemia, renal f…	APF	0.7	Possibly damaging	0.02	deleterious
Ace	NP_997507	V101A	14131166	phenotypic	Mice homozygous for a number of different targeted mutations show variable phenotypes, including reduced systemic blood pressure, normocytic anemia, renal abnormalities, inability to concentrate urine, and reduced male fertility.	ACE	Henoch-Schoenlein purpura, nephrotic syndrome, glomerulosclerosis, myocardial infarction, congestive heart failure, myocarditis, lung disease, autosomal recessive polycystic kidney disease, hypertension, abdominal aortic aneurysm, focal segmental glomerulosclerosis 1, breast cancer, nephritis, primary biliary cholangitis, uveitis, pyelonephritis, ankylosing spondylitis, pneumonia, anemia, renal f…	APF		Benign	0.52	tolerated
Ace	NP_033728	V276I	16203980	phenotypic	Mice homozygous for a number of different targeted mutations show variable phenotypes, including reduced systemic blood pressure, normocytic anemia, renal abnormalities, inability to concentrate urine, and reduced male fertility.	ACE	Henoch-Schoenlein purpura, nephrotic syndrome, glomerulosclerosis, myocardial infarction, congestive heart failure, myocarditis, lung disease, autosomal recessive polycystic kidney disease, hypertension, abdominal aortic aneurysm, focal segmental glomerulosclerosis 1, breast cancer, nephritis, primary biliary cholangitis, uveitis, pyelonephritis, ankylosing spondylitis, pneumonia, anemia, renal f…	APF		Benign	1	tolerated
Ace	NP_033728	D174G	16101429	phenotypic	Mice homozygous for a number of different targeted mutations show variable phenotypes, including reduced systemic blood pressure, normocytic anemia, renal abnormalities, inability to concentrate urine, and reduced male fertility.	ACE	Henoch-Schoenlein purpura, nephrotic syndrome, glomerulosclerosis, myocardial infarction, congestive heart failure, myocarditis, lung disease, autosomal recessive polycystic kidney disease, hypertension, abdominal aortic aneurysm, focal segmental glomerulosclerosis 1, breast cancer, nephritis, primary biliary cholangitis, uveitis, pyelonephritis, ankylosing spondylitis, pneumonia, anemia, renal f…	APF	0.29	Benign	0.03	deleterious
Ace	NP_033728	A826E	13999645	phenotypic	Mice homozygous for a number of different targeted mutations show variable phenotypes, including reduced systemic blood pressure, normocytic anemia, renal abnormalities, inability to concentrate urine, and reduced male fertility.	ACE	Henoch-Schoenlein purpura, nephrotic syndrome, glomerulosclerosis, myocardial infarction, congestive heart failure, myocarditis, lung disease, autosomal recessive polycystic kidney disease, hypertension, abdominal aortic aneurysm, focal segmental glomerulosclerosis 1, breast cancer, nephritis, primary biliary cholangitis, uveitis, pyelonephritis, ankylosing spondylitis, pneumonia, anemia, renal f…	APF	0.89	Possibly damaging	0.33	tolerated
Ace	NP_033728	K845I	5147980	phenotypic	Mice homozygous for a number of different targeted mutations show variable phenotypes, including reduced systemic blood pressure, normocytic anemia, renal abnormalities, inability to concentrate urine, and reduced male fertility.	ACE	Henoch-Schoenlein purpura, nephrotic syndrome, glomerulosclerosis, myocardial infarction, congestive heart failure, myocarditis, lung disease, autosomal recessive polycystic kidney disease, hypertension, abdominal aortic aneurysm, focal segmental glomerulosclerosis 1, breast cancer, nephritis, primary biliary cholangitis, uveitis, pyelonephritis, ankylosing spondylitis, pneumonia, anemia, renal f…	APF	0.07	Benign	0.17	tolerated
Ace2	NP_001123985	T730A	16044147	phenotypic	Targeted disruption of this locus results in reduced cardiac contractility.	ACE2	COVID-19, congestive heart failure, thrombosis, severe acute respiratory syndrome, diabetic retinopathy, lung disease, myocardial infarction, pancreatic ductal carcinoma, hypertension, respiratory syncytial virus infectious disease, primary biliary cholangitis, middle cerebral artery infarction, glaucoma, avian influenza	APF	1	Probably damaging		deleterious
Ace2	NP_081562	T730A	16044147	phenotypic	Targeted disruption of this locus results in reduced cardiac contractility.	ACE2	COVID-19, congestive heart failure, thrombosis, severe acute respiratory syndrome, diabetic retinopathy, lung disease, myocardial infarction, pancreatic ductal carcinoma, hypertension, respiratory syncytial virus infectious disease, primary biliary cholangitis, middle cerebral artery infarction, glaucoma, avian influenza	APF	1	Probably damaging		deleterious
Ace2	NP_001123985	V293D	15981939	phenotypic	Targeted disruption of this locus results in reduced cardiac contractility.	ACE2	COVID-19, congestive heart failure, thrombosis, severe acute respiratory syndrome, diabetic retinopathy, lung disease, myocardial infarction, pancreatic ductal carcinoma, hypertension, respiratory syncytial virus infectious disease, primary biliary cholangitis, middle cerebral artery infarction, glaucoma, avian influenza	APF	1	Probably damaging	0.02	deleterious
Ace2	NP_081562	V293D	15981939	phenotypic	Targeted disruption of this locus results in reduced cardiac contractility.	ACE2	COVID-19, congestive heart failure, thrombosis, severe acute respiratory syndrome, diabetic retinopathy, lung disease, myocardial infarction, pancreatic ductal carcinoma, hypertension, respiratory syncytial virus infectious disease, primary biliary cholangitis, middle cerebral artery infarction, glaucoma, avian influenza	APF	1	Probably damaging	0.02	deleterious
Ache	NP_001276939	E344G	16197361	phenotypic	Homozygous mutants show retarded postnatal development, tremors, impaired righting response, delayed maturation of external ear, failure of eyelids to open, and die by 3-wk. of age. Mutants are highly sensitive to butyrylcholinesterase inhibitor toxicity.	ACHE	leptospirosis, Hirschsprung's disease, Huntington's disease, myasthenia gravis, multiple sclerosis, type 1 diabetes mellitus, epilepsy, Parkinson's disease, bacterial meningitis, acute stress disorder, Alzheimer's disease	APF	0.95	Possibly damaging	0.08	tolerated
Ache	NP_033729	E344G	16197361	phenotypic	Homozygous mutants show retarded postnatal development, tremors, impaired righting response, delayed maturation of external ear, failure of eyelids to open, and die by 3-wk. of age. Mutants are highly sensitive to butyrylcholinesterase inhibitor toxicity.	ACHE	leptospirosis, Hirschsprung's disease, Huntington's disease, myasthenia gravis, multiple sclerosis, type 1 diabetes mellitus, epilepsy, Parkinson's disease, bacterial meningitis, acute stress disorder, Alzheimer's disease	APF	0.95	Possibly damaging	0.08	tolerated
Acly	NP_598798	E158K	16213005	phenotypic	Homozygous null mutation of this gene results in embryonic lethality. Heterozygous mutants display no obvious abnormalities.	ACLY	NA	APF		Benign	0.32	tolerated
Acly	NP_001186225	L609I	6537589	phenotypic	Homozygous null mutation of this gene results in embryonic lethality. Heterozygous mutants display no obvious abnormalities.	ACLY	NA	APF		Benign	0.44	tolerated
Acly	NP_001186225	E158K	16213005	phenotypic	Homozygous null mutation of this gene results in embryonic lethality. Heterozygous mutants display no obvious abnormalities.	ACLY	NA	APF		Benign	0.32	tolerated
Acly	NP_598798	L609I	6537589	phenotypic	Homozygous null mutation of this gene results in embryonic lethality. Heterozygous mutants display no obvious abnormalities.	ACLY	NA	APF		Benign	0.44	tolerated
Aco1	XP_036019494	Q860R	5195224	phenotypic	Mice homozygous for disruptions in this gene display no obvious phenotypic abnormalities.	ACO1	duodenal ulcer, non-alcoholic fatty liver disease	APF		Benign	0.2	tolerated
Aco1	NP_031412	Q860R	5195224	phenotypic	Mice homozygous for disruptions in this gene display no obvious phenotypic abnormalities.	ACO1	duodenal ulcer, non-alcoholic fatty liver disease	APF		Benign	0.2	tolerated
Aco1	NP_031412	M210T	16153964	phenotypic	Mice homozygous for disruptions in this gene display no obvious phenotypic abnormalities.	ACO1	duodenal ulcer, non-alcoholic fatty liver disease	APF	1	Probably damaging		deleterious
Aco1	XP_036019494	M210T	16153964	phenotypic	Mice homozygous for disruptions in this gene display no obvious phenotypic abnormalities.	ACO1	duodenal ulcer, non-alcoholic fatty liver disease	APF	1	Probably damaging		deleterious
Acox1	NP_056544	I407N	16070677	phenotypic	Mice homozygous for a targeted mutation that inactivates the gene show growth retardation, infertility, excess very long chain fatty acids in the blood, and progressive liver disease, including hepatomegaly, and hepatic adenomas and carcinomas.	ACOX1	peroxisomal acyl-CoA oxidase deficiency	APF	0.97	Probably damaging		deleterious
Acp2	NP_031413	C345*	16166293	phenotypic	Homozygous mutation of this gene result in skeletal defects and a small percentage of mutant animals exhibit tonic-clonic seizures. Mice with a missense mutation (Gly244Glu) are growth retarded and exhibit a disrupted cerebellum cytoarchitecture, an abnormal hair shaft, and skin malformations.	ACP2	NA	APF		N/A
Acp2	NP_031413	D208G	16289667	phenotypic	Homozygous mutation of this gene result in skeletal defects and a small percentage of mutant animals exhibit tonic-clonic seizures. Mice with a missense mutation (Gly244Glu) are growth retarded and exhibit a disrupted cerebellum cytoarchitecture, an abnormal hair shaft, and skin malformations.	ACP2	NA	APF	0.1	Benign	0.03	deleterious
Acp2	NP_031413	G66V	16074527	phenotypic	Homozygous mutation of this gene result in skeletal defects and a small percentage of mutant animals exhibit tonic-clonic seizures. Mice with a missense mutation (Gly244Glu) are growth retarded and exhibit a disrupted cerebellum cytoarchitecture, an abnormal hair shaft, and skin malformations.	ACP2	NA	APF	1	Probably damaging		deleterious
Acr	NP_038483	T181A	1796336	phenotypic	Males homozygous for a targeted null mutation produce sperm that shows delayed fertilization in vitro. Sperm from mutant gonial cells are ineffective at fertilization in competition with normal sperm both in vitro and in vivo.	ACR	NA	APF	0.01	Benign	1	tolerated
Acr	NP_038483	L78P	6549591	phenotypic	Males homozygous for a targeted null mutation produce sperm that shows delayed fertilization in vitro. Sperm from mutant gonial cells are ineffective at fertilization in competition with normal sperm both in vitro and in vivo.	ACR	NA	APF	1	Probably damaging		deleterious
Acr	NP_038483	Y185N	16267668	phenotypic	Males homozygous for a targeted null mutation produce sperm that shows delayed fertilization in vitro. Sperm from mutant gonial cells are ineffective at fertilization in competition with normal sperm both in vitro and in vivo.	ACR	NA	APF	1	Probably damaging	0.12	tolerated
Acr	NP_038483	V18A	11864843	phenotypic	Males homozygous for a targeted null mutation produce sperm that shows delayed fertilization in vitro. Sperm from mutant gonial cells are ineffective at fertilization in competition with normal sperm both in vitro and in vivo.	ACR	NA	APF		Benign	0.06	tolerated
Acr	NP_038483	N293D	8981890	phenotypic	Males homozygous for a targeted null mutation produce sperm that shows delayed fertilization in vitro. Sperm from mutant gonial cells are ineffective at fertilization in competition with normal sperm both in vitro and in vivo.	ACR	NA	APF	0.02	Benign	0.17	tolerated
Acrbp	NP_001120812	E232A	13835719	phenotypic	Homozygous mutation of this gene results in delayed fertilization due to a delay in sperm penetration of the zona pellucida. Homozygous sperm also show reduced fertilization rates of oocytes with a thick or hardened zona pellucida.	ACRBP	NA	APF	0.96	Probably damaging	0.05	tolerated
Acrbp	NP_058541	E232A	13835719	phenotypic	Homozygous mutation of this gene results in delayed fertilization due to a delay in sperm penetration of the zona pellucida. Homozygous sperm also show reduced fertilization rates of oocytes with a thick or hardened zona pellucida.	ACRBP	NA	APF	0.96	Probably damaging	0.05	tolerated
Acsbg1	NP_444408	R458C	16138635	phenotypic	Mice homozygous for a null mutation display abnormalities in gonadotropin induced changes in testosterone production, Leydig cell morphology and long chain and very long chain fatty acid levels.	ACSBG1	adrenoleukodystrophy	APF	0.99	Probably damaging		deleterious
Acsbg1	NP_444408	I231L	13841347	phenotypic	Mice homozygous for a null mutation display abnormalities in gonadotropin induced changes in testosterone production, Leydig cell morphology and long chain and very long chain fatty acid levels.	ACSBG1	adrenoleukodystrophy	APF		Benign	0.5	tolerated
Acsl1	XP_017168052	E662G	16151991	phenotypic	iver acyl-CoA levels are reduced when this gene is conditionally knocked out in the liver.	ACSL1	cardiomyopathy, obesity	APF	0.25	Benign	0.03	deleterious
Acsl1	NP_032007	E662G	16151991	phenotypic	iver acyl-CoA levels are reduced when this gene is conditionally knocked out in the liver.	ACSL1	cardiomyopathy, obesity	APF	0.25	Benign	0.03	deleterious
Acsl1	XP_006509327	E662G	16151991	phenotypic	iver acyl-CoA levels are reduced when this gene is conditionally knocked out in the liver.	ACSL1	cardiomyopathy, obesity	APF	0.25	Benign	0.03	deleterious
Acsl1	XP_006509329	E662G	16151991	phenotypic	iver acyl-CoA levels are reduced when this gene is conditionally knocked out in the liver.	ACSL1	cardiomyopathy, obesity	APF	0.25	Benign	0.03	deleterious
Acsl1	XP_006509328	E662G	16151991	phenotypic	iver acyl-CoA levels are reduced when this gene is conditionally knocked out in the liver.	ACSL1	cardiomyopathy, obesity	APF	0.25	Benign	0.03	deleterious
Acsl1	NP_001289092	E662G	16151991	phenotypic	iver acyl-CoA levels are reduced when this gene is conditionally knocked out in the liver.	ACSL1	cardiomyopathy, obesity	APF	0.25	Benign	0.03	deleterious
Acsl1	XP_006509325	E662G	16151991	phenotypic	iver acyl-CoA levels are reduced when this gene is conditionally knocked out in the liver.	ACSL1	cardiomyopathy, obesity	APF	0.25	Benign	0.03	deleterious
Acsl4	XP_011246145	D313E	13843927	phenotypic	Female heterozygotes for a targeted null mutation exhibit accumulation of prostaglandins in the uterus, reduced fertility with few and small litters, and very low transmission of the mutant allele.	ACSL4	Sjogren-Larsson syndrome, non-syndromic X-linked intellectual disability, intellectual disability	APF	1	Probably damaging		deleterious
Acsl4	NP_062350	C303R	5152880	phenotypic	Female heterozygotes for a targeted null mutation exhibit accumulation of prostaglandins in the uterus, reduced fertility with few and small litters, and very low transmission of the mutant allele.	ACSL4	Sjogren-Larsson syndrome, non-syndromic X-linked intellectual disability, intellectual disability	APF	0.62	Possibly damaging	0.01	deleterious
Acsl4	XP_011246144	N421K	1789233	phenotypic	Female heterozygotes for a targeted null mutation exhibit accumulation of prostaglandins in the uterus, reduced fertility with few and small litters, and very low transmission of the mutant allele.	ACSL4	Sjogren-Larsson syndrome, non-syndromic X-linked intellectual disability, intellectual disability	APF	0.77	Possibly damaging	0.01	deleterious
Acsl4	XP_011246144	D313E	13843927	phenotypic	Female heterozygotes for a targeted null mutation exhibit accumulation of prostaglandins in the uterus, reduced fertility with few and small litters, and very low transmission of the mutant allele.	ACSL4	Sjogren-Larsson syndrome, non-syndromic X-linked intellectual disability, intellectual disability	APF	1	Probably damaging		deleterious
Acsl4	NP_062350	D313E	13843927	phenotypic	Female heterozygotes for a targeted null mutation exhibit accumulation of prostaglandins in the uterus, reduced fertility with few and small litters, and very low transmission of the mutant allele.	ACSL4	Sjogren-Larsson syndrome, non-syndromic X-linked intellectual disability, intellectual disability	APF	1	Probably damaging		deleterious
Acsl4	XP_011246145	C303R	5152880	phenotypic	Female heterozygotes for a targeted null mutation exhibit accumulation of prostaglandins in the uterus, reduced fertility with few and small litters, and very low transmission of the mutant allele.	ACSL4	Sjogren-Larsson syndrome, non-syndromic X-linked intellectual disability, intellectual disability	APF	0.62	Possibly damaging	0.01	deleterious
Acsl4	NP_001028772	N421K	1789233	phenotypic	Female heterozygotes for a targeted null mutation exhibit accumulation of prostaglandins in the uterus, reduced fertility with few and small litters, and very low transmission of the mutant allele.	ACSL4	Sjogren-Larsson syndrome, non-syndromic X-linked intellectual disability, intellectual disability	APF	0.77	Possibly damaging	0.01	deleterious
Acsl4	XP_030107239	D313E	13843927	phenotypic	Female heterozygotes for a targeted null mutation exhibit accumulation of prostaglandins in the uterus, reduced fertility with few and small litters, and very low transmission of the mutant allele.	ACSL4	Sjogren-Larsson syndrome, non-syndromic X-linked intellectual disability, intellectual disability	APF	1	Probably damaging		deleterious
Acsl4	NP_001028772	C303R	5152880	phenotypic	Female heterozygotes for a targeted null mutation exhibit accumulation of prostaglandins in the uterus, reduced fertility with few and small litters, and very low transmission of the mutant allele.	ACSL4	Sjogren-Larsson syndrome, non-syndromic X-linked intellectual disability, intellectual disability	APF	0.62	Possibly damaging	0.01	deleterious
Acsl4	NP_997508	D313E	13843927	phenotypic	Female heterozygotes for a targeted null mutation exhibit accumulation of prostaglandins in the uterus, reduced fertility with few and small litters, and very low transmission of the mutant allele.	ACSL4	Sjogren-Larsson syndrome, non-syndromic X-linked intellectual disability, intellectual disability	APF	1	Probably damaging		deleterious
Acsl4	XP_030107239	N421K	1789233	phenotypic	Female heterozygotes for a targeted null mutation exhibit accumulation of prostaglandins in the uterus, reduced fertility with few and small litters, and very low transmission of the mutant allele.	ACSL4	Sjogren-Larsson syndrome, non-syndromic X-linked intellectual disability, intellectual disability	APF	0.77	Possibly damaging	0.01	deleterious
Acsl4	NP_001028772	D313E	13843927	phenotypic	Female heterozygotes for a targeted null mutation exhibit accumulation of prostaglandins in the uterus, reduced fertility with few and small litters, and very low transmission of the mutant allele.	ACSL4	Sjogren-Larsson syndrome, non-syndromic X-linked intellectual disability, intellectual disability	APF	1	Probably damaging		deleterious
Acsl4	NP_997508	N421K	1789233	phenotypic	Female heterozygotes for a targeted null mutation exhibit accumulation of prostaglandins in the uterus, reduced fertility with few and small litters, and very low transmission of the mutant allele.	ACSL4	Sjogren-Larsson syndrome, non-syndromic X-linked intellectual disability, intellectual disability	APF	0.77	Possibly damaging	0.01	deleterious
Acsl4	XP_011246145	N421K	1789233	phenotypic	Female heterozygotes for a targeted null mutation exhibit accumulation of prostaglandins in the uterus, reduced fertility with few and small litters, and very low transmission of the mutant allele.	ACSL4	Sjogren-Larsson syndrome, non-syndromic X-linked intellectual disability, intellectual disability	APF	0.77	Possibly damaging	0.01	deleterious
Acsl4	XP_030107239	C303R	5152880	phenotypic	Female heterozygotes for a targeted null mutation exhibit accumulation of prostaglandins in the uterus, reduced fertility with few and small litters, and very low transmission of the mutant allele.	ACSL4	Sjogren-Larsson syndrome, non-syndromic X-linked intellectual disability, intellectual disability	APF	0.62	Possibly damaging	0.01	deleterious
Acsl4	XP_011246144	C303R	5152880	phenotypic	Female heterozygotes for a targeted null mutation exhibit accumulation of prostaglandins in the uterus, reduced fertility with few and small litters, and very low transmission of the mutant allele.	ACSL4	Sjogren-Larsson syndrome, non-syndromic X-linked intellectual disability, intellectual disability	APF	0.62	Possibly damaging	0.01	deleterious
Acsl4	NP_997508	C303R	5152880	phenotypic	Female heterozygotes for a targeted null mutation exhibit accumulation of prostaglandins in the uterus, reduced fertility with few and small litters, and very low transmission of the mutant allele.	ACSL4	Sjogren-Larsson syndrome, non-syndromic X-linked intellectual disability, intellectual disability	APF	0.62	Possibly damaging	0.01	deleterious
Acsl4	NP_062350	N421K	1789233	phenotypic	Female heterozygotes for a targeted null mutation exhibit accumulation of prostaglandins in the uterus, reduced fertility with few and small litters, and very low transmission of the mutant allele.	ACSL4	Sjogren-Larsson syndrome, non-syndromic X-linked intellectual disability, intellectual disability	APF	0.77	Possibly damaging	0.01	deleterious
Acsm3	NP_997606	V401M	8456101	phenotypic	Homozygous null mice are viable and fertile with normal kidney function and morphology and blood pressure similar to wild-type on either a regular or high salt diet.	ACSM3	ulcerative colitis, hypertension, IgA glomerulonephritis, ocular hypertension	APF	0.99	Probably damaging	0.05	tolerated
Acsm3	NP_058566	L248S	14127645	phenotypic	Homozygous null mice are viable and fertile with normal kidney function and morphology and blood pressure similar to wild-type on either a regular or high salt diet.	ACSM3	ulcerative colitis, hypertension, IgA glomerulonephritis, ocular hypertension	APF	0.66	Possibly damaging	0.04	deleterious
Acsm3	NP_997606	E576G	10023938	phenotypic	Homozygous null mice are viable and fertile with normal kidney function and morphology and blood pressure similar to wild-type on either a regular or high salt diet.	ACSM3	ulcerative colitis, hypertension, IgA glomerulonephritis, ocular hypertension	APF	1	Probably damaging		deleterious
Acsm3	NP_997607	V401M	8456101	phenotypic	Homozygous null mice are viable and fertile with normal kidney function and morphology and blood pressure similar to wild-type on either a regular or high salt diet.	ACSM3	ulcerative colitis, hypertension, IgA glomerulonephritis, ocular hypertension	APF	0.99	Probably damaging	0.05	tolerated
Acsm3	NP_997607	L248S	14127645	phenotypic	Homozygous null mice are viable and fertile with normal kidney function and morphology and blood pressure similar to wild-type on either a regular or high salt diet.	ACSM3	ulcerative colitis, hypertension, IgA glomerulonephritis, ocular hypertension	APF	0.66	Possibly damaging	0.04	deleterious
Acsm3	NP_058566	E576G	10023938	phenotypic	Homozygous null mice are viable and fertile with normal kidney function and morphology and blood pressure similar to wild-type on either a regular or high salt diet.	ACSM3	ulcerative colitis, hypertension, IgA glomerulonephritis, ocular hypertension	APF	1	Probably damaging		deleterious
Acsm3	NP_058566	V401M	8456101	phenotypic	Homozygous null mice are viable and fertile with normal kidney function and morphology and blood pressure similar to wild-type on either a regular or high salt diet.	ACSM3	ulcerative colitis, hypertension, IgA glomerulonephritis, ocular hypertension	APF	0.99	Probably damaging	0.05	tolerated
Acsm3	NP_997607	E576G	10023938	phenotypic	Homozygous null mice are viable and fertile with normal kidney function and morphology and blood pressure similar to wild-type on either a regular or high salt diet.	ACSM3	ulcerative colitis, hypertension, IgA glomerulonephritis, ocular hypertension	APF	1	Probably damaging		deleterious
Acsm3	NP_997606	L248S	14127645	phenotypic	Homozygous null mice are viable and fertile with normal kidney function and morphology and blood pressure similar to wild-type on either a regular or high salt diet.	ACSM3	ulcerative colitis, hypertension, IgA glomerulonephritis, ocular hypertension	APF	0.66	Possibly damaging	0.04	deleterious
Acss1	NP_542142	D322G	16120425	phenotypic	Mice with disruptions in this gene display abnormalities in acetate metabolism. Ability to maintain body temperature under fasting conditions is reduced.	ACSS1	NA	APF	1	Probably damaging	0.05	tolerated
Acss1	NP_542142	V618E	11425683	phenotypic	Mice with disruptions in this gene display abnormalities in acetate metabolism. Ability to maintain body temperature under fasting conditions is reduced.	ACSS1	NA	APF	0.94	Possibly damaging	0.1	tolerated
Acss1	NP_542142	E659G	1865128	phenotypic	Mice with disruptions in this gene display abnormalities in acetate metabolism. Ability to maintain body temperature under fasting conditions is reduced.	ACSS1	NA	APF	0.11	Benign	0.02	deleterious
Acss1	NP_542142	L305P	14007537	phenotypic	Mice with disruptions in this gene display abnormalities in acetate metabolism. Ability to maintain body temperature under fasting conditions is reduced.	ACSS1	NA	APF	1	Probably damaging		deleterious
Acta2	NP_031418	I66T	13838211	phenotypic	Mice homozygous for a knock-out allele exhibit impaired vascular contractility and blood pressure homeostasis, increased blood-retina barrier permeability, and reduced retinal cone and rod function.	ACTA2	thoracic aortic aneurysm, lymphedema, Moyamoya disease	APF	0.04	Benign	0.03	deleterious
Acta2	NP_031418	D53V	16073854	phenotypic	Mice homozygous for a knock-out allele exhibit impaired vascular contractility and blood pressure homeostasis, increased blood-retina barrier permeability, and reduced retinal cone and rod function.	ACTA2	thoracic aortic aneurysm, lymphedema, Moyamoya disease	APF	0.59	Possibly damaging		deleterious
Actb	NP_031419	E237G	5136148	phenotypic	Homozygous null mutants are embryonic lethal. Homozygotes for a hypomorphic targeted mutation develop normally until embryonic day 8.5; are growth retarded by day 9.5 and die shortly thereafter.	ACTB	Baraitser-Winter syndrome, congenital structural myopathy, temporal lobe epilepsy, non-alcoholic fatty liver disease, myopathy, hypertrophic cardiomyopathy, nemaline myopathy, hand, foot and mouth disease	APF	0.43	Possibly damaging	0.01	deleterious
Actn4	NP_068695	M661K	16066953	phenotypic	Mice homozygous for a disruption in this gene die either around birth or within a few months of birth. Those who do survive after birth show poor growth and kidney abnormalities including glomerulosclerosis. This is manifested functionally as proteinuria and abnormal blood urea nitrogen.	ACTN4	focal segmental glomerulosclerosis 1, focal segmental glomerulosclerosis	APF		Benign	0.82	tolerated
Actn4	NP_068695	I384N	13019079	phenotypic	Mice homozygous for a disruption in this gene die either around birth or within a few months of birth. Those who do survive after birth show poor growth and kidney abnormalities including glomerulosclerosis. This is manifested functionally as proteinuria and abnormal blood urea nitrogen.	ACTN4	focal segmental glomerulosclerosis 1, focal segmental glomerulosclerosis	APF	1	Probably damaging		deleterious
Actn4	NP_068695	M545K	16122330	phenotypic	Mice homozygous for a disruption in this gene die either around birth or within a few months of birth. Those who do survive after birth show poor growth and kidney abnormalities including glomerulosclerosis. This is manifested functionally as proteinuria and abnormal blood urea nitrogen.	ACTN4	focal segmental glomerulosclerosis 1, focal segmental glomerulosclerosis	APF	0.64	Possibly damaging		deleterious
Actr3	NP_001192314	I215N	5230944	phenotypic	Mice homozygous for a null allele die prior to E4.5 and exhibit abnormal embryogenesis.	ACTR3	schizophrenia, colorectal carcinoma, focal segmental glomerulosclerosis, opisthorchiasis, glioblastoma multiforme, gallbladder carcinoma	APF	0.99	Probably damaging		deleterious
Actr3	NP_001192315	A385T	1549621	phenotypic	Mice homozygous for a null allele die prior to E4.5 and exhibit abnormal embryogenesis.	ACTR3	schizophrenia, colorectal carcinoma, focal segmental glomerulosclerosis, opisthorchiasis, glioblastoma multiforme, gallbladder carcinoma	APF	0.05	Benign	0.04	deleterious
Actr3	NP_076224	I215N	5230944	phenotypic	Mice homozygous for a null allele die prior to E4.5 and exhibit abnormal embryogenesis.	ACTR3	schizophrenia, colorectal carcinoma, focal segmental glomerulosclerosis, opisthorchiasis, glioblastoma multiforme, gallbladder carcinoma	APF	0.99	Probably damaging		deleterious
Actr3	NP_076224	A385T	1549621	phenotypic	Mice homozygous for a null allele die prior to E4.5 and exhibit abnormal embryogenesis.	ACTR3	schizophrenia, colorectal carcinoma, focal segmental glomerulosclerosis, opisthorchiasis, glioblastoma multiforme, gallbladder carcinoma	APF	0.05	Benign	0.04	deleterious
Actr3	NP_001192314	A385T	1549621	phenotypic	Mice homozygous for a null allele die prior to E4.5 and exhibit abnormal embryogenesis.	ACTR3	schizophrenia, colorectal carcinoma, focal segmental glomerulosclerosis, opisthorchiasis, glioblastoma multiforme, gallbladder carcinoma	APF	0.05	Benign	0.04	deleterious
Actr3	NP_001192315	I215N	5230944	phenotypic	Mice homozygous for a null allele die prior to E4.5 and exhibit abnormal embryogenesis.	ACTR3	schizophrenia, colorectal carcinoma, focal segmental glomerulosclerosis, opisthorchiasis, glioblastoma multiforme, gallbladder carcinoma	APF	0.99	Probably damaging		deleterious
Actr3	NP_001192315	Y21H	14136540	phenotypic	Mice homozygous for a null allele die prior to E4.5 and exhibit abnormal embryogenesis.	ACTR3	schizophrenia, colorectal carcinoma, focal segmental glomerulosclerosis, opisthorchiasis, glioblastoma multiforme, gallbladder carcinoma	APF	0.94	Possibly damaging	0.05	deleterious
Actr3	NP_076224	Y21H	14136540	phenotypic	Mice homozygous for a null allele die prior to E4.5 and exhibit abnormal embryogenesis.	ACTR3	schizophrenia, colorectal carcinoma, focal segmental glomerulosclerosis, opisthorchiasis, glioblastoma multiforme, gallbladder carcinoma	APF	0.94	Possibly damaging	0.05	deleterious
Actr3	NP_001192314	Y21H	14136540	phenotypic	Mice homozygous for a null allele die prior to E4.5 and exhibit abnormal embryogenesis.	ACTR3	schizophrenia, colorectal carcinoma, focal segmental glomerulosclerosis, opisthorchiasis, glioblastoma multiforme, gallbladder carcinoma	APF	0.94	Possibly damaging	0.05	deleterious
Acvr1c	NP_001028541	Q41H	6514308	phenotypic	Homozygous null mice display normal growth, gut, skeleton, spleen, and cerebellum morphology, glucose and insulin levels, and left-right patterning.	ACVR1C	NA	APF	0.01	Benign	0.56	tolerated
Acvr1c	NP_001104500	C451*	6498665	phenotypic	Homozygous null mice display normal growth, gut, skeleton, spleen, and cerebellum morphology, glucose and insulin levels, and left-right patterning.	ACVR1C	NA	APF		N/A
Acvr1c	NP_001028541	C451*	6498665	phenotypic	Homozygous null mice display normal growth, gut, skeleton, spleen, and cerebellum morphology, glucose and insulin levels, and left-right patterning.	ACVR1C	NA	APF		N/A
Acvr2a	NP_031422	A389T	13260808	phenotypic	While most mice homozygous for targeted mutations that inactivate this gene appear normal, a few display skeletal and facial abnormalities. As adults, follicle-stimulating hormone is suppressed, affecting reproduction.	ACVR2A	Weissenbacher-Zweymuller syndrome, colon cancer, Marfan syndrome, pancreatic cancer, juvenile polyposis syndrome	APF	1	Probably damaging		deleterious
Acvr2a	NP_031422	H422L	16137333	phenotypic	While most mice homozygous for targeted mutations that inactivate this gene appear normal, a few display skeletal and facial abnormalities. As adults, follicle-stimulating hormone is suppressed, affecting reproduction.	ACVR2A	Weissenbacher-Zweymuller syndrome, colon cancer, Marfan syndrome, pancreatic cancer, juvenile polyposis syndrome	APF	1	Probably damaging	0.01	deleterious
Acvr2a	NP_031422	E456G	14146139	phenotypic	While most mice homozygous for targeted mutations that inactivate this gene appear normal, a few display skeletal and facial abnormalities. As adults, follicle-stimulating hormone is suppressed, affecting reproduction.	ACVR2A	Weissenbacher-Zweymuller syndrome, colon cancer, Marfan syndrome, pancreatic cancer, juvenile polyposis syndrome	APF	0.8	Possibly damaging	0.02	deleterious
Acvr2b	NP_031423	Q98*	16134671	phenotypic	Mice homozygous for targeted mutations that inactivate the gene show abnormal lateral asymmetry and hometic transformation of the axial skeleton, and die shortly after birth with extensive cardiac defects.	ACVR2B	visceral heterotaxy, right atrial isomerism, juvenile polyposis syndrome, Marfan syndrome	APF		N/A
Acvr2b	NP_031423	Y388H	13839488	phenotypic	Mice homozygous for targeted mutations that inactivate the gene show abnormal lateral asymmetry and hometic transformation of the axial skeleton, and die shortly after birth with extensive cardiac defects.	ACVR2B	visceral heterotaxy, right atrial isomerism, juvenile polyposis syndrome, Marfan syndrome	APF	1	Probably damaging		deleterious
Acvrl1	NP_001264187	F258Y	1761641	phenotypic	Mice homozygous for targeted mutations that inactivate the gene die at midgestation with severe vascular abnormalities, including fusion of major arteries and veins. Mice heterozygous for one targeted mutation provide a suitable model for hereditary hemorrhagic telangiectasia type 2.	ACVRL1	arteriovenous malformations of the brain, hereditary hemorrhagic telangiectasia, transient cerebral ischemia, fibrodysplasia ossificans progressiva, arteriovenous malformation, pulmonary hypertension	APF	1	Probably damaging	0.13	tolerated
Acvrl1	NP_033742	I259N	13872512	phenotypic	Mice homozygous for targeted mutations that inactivate the gene die at midgestation with severe vascular abnormalities, including fusion of major arteries and veins. Mice heterozygous for one targeted mutation provide a suitable model for hereditary hemorrhagic telangiectasia type 2.	ACVRL1	arteriovenous malformations of the brain, hereditary hemorrhagic telangiectasia, transient cerebral ischemia, fibrodysplasia ossificans progressiva, arteriovenous malformation, pulmonary hypertension	APF	1	Probably damaging		deleterious
Acvrl1	NP_001264186	I259N	13872512	phenotypic	Mice homozygous for targeted mutations that inactivate the gene die at midgestation with severe vascular abnormalities, including fusion of major arteries and veins. Mice heterozygous for one targeted mutation provide a suitable model for hereditary hemorrhagic telangiectasia type 2.	ACVRL1	arteriovenous malformations of the brain, hereditary hemorrhagic telangiectasia, transient cerebral ischemia, fibrodysplasia ossificans progressiva, arteriovenous malformation, pulmonary hypertension	APF	1	Probably damaging		deleterious
Acvrl1	NP_001264188	F258Y	1761641	phenotypic	Mice homozygous for targeted mutations that inactivate the gene die at midgestation with severe vascular abnormalities, including fusion of major arteries and veins. Mice heterozygous for one targeted mutation provide a suitable model for hereditary hemorrhagic telangiectasia type 2.	ACVRL1	arteriovenous malformations of the brain, hereditary hemorrhagic telangiectasia, transient cerebral ischemia, fibrodysplasia ossificans progressiva, arteriovenous malformation, pulmonary hypertension	APF	1	Probably damaging	0.13	tolerated
Acvrl1	NP_001264186	F258Y	1761641	phenotypic	Mice homozygous for targeted mutations that inactivate the gene die at midgestation with severe vascular abnormalities, including fusion of major arteries and veins. Mice heterozygous for one targeted mutation provide a suitable model for hereditary hemorrhagic telangiectasia type 2.	ACVRL1	arteriovenous malformations of the brain, hereditary hemorrhagic telangiectasia, transient cerebral ischemia, fibrodysplasia ossificans progressiva, arteriovenous malformation, pulmonary hypertension	APF	1	Probably damaging	0.13	tolerated
Acvrl1	NP_001264187	I259N	13872512	phenotypic	Mice homozygous for targeted mutations that inactivate the gene die at midgestation with severe vascular abnormalities, including fusion of major arteries and veins. Mice heterozygous for one targeted mutation provide a suitable model for hereditary hemorrhagic telangiectasia type 2.	ACVRL1	arteriovenous malformations of the brain, hereditary hemorrhagic telangiectasia, transient cerebral ischemia, fibrodysplasia ossificans progressiva, arteriovenous malformation, pulmonary hypertension	APF	1	Probably damaging		deleterious
Acvrl1	NP_001264188	I259N	13872512	phenotypic	Mice homozygous for targeted mutations that inactivate the gene die at midgestation with severe vascular abnormalities, including fusion of major arteries and veins. Mice heterozygous for one targeted mutation provide a suitable model for hereditary hemorrhagic telangiectasia type 2.	ACVRL1	arteriovenous malformations of the brain, hereditary hemorrhagic telangiectasia, transient cerebral ischemia, fibrodysplasia ossificans progressiva, arteriovenous malformation, pulmonary hypertension	APF	1	Probably damaging		deleterious
Acvrl1	NP_033742	F258Y	1761641	phenotypic	Mice homozygous for targeted mutations that inactivate the gene die at midgestation with severe vascular abnormalities, including fusion of major arteries and veins. Mice heterozygous for one targeted mutation provide a suitable model for hereditary hemorrhagic telangiectasia type 2.	ACVRL1	arteriovenous malformations of the brain, hereditary hemorrhagic telangiectasia, transient cerebral ischemia, fibrodysplasia ossificans progressiva, arteriovenous malformation, pulmonary hypertension	APF	1	Probably damaging	0.13	tolerated
Ada	NP_001258981	D273N	16270861	phenotypic	Mice homozygous for targeted mutations that inactivate the gene die perinatally with defective purine metabolism and severe liver cell degeneration, but lack thymic abnormalities. Replacement of placental ADA can rescue ADA-deficient fetuses, resulting in mice that are T and B-cell deficient, have elevated dATP levels, and immune deficiencies resembling human ADA deficiency.	ADA	adenosine deaminase deficiency, pulmonary sarcoidosis, severe combined immunodeficiency, peritonitis, hyperglycemia, hypertension, trypanosomiasis, pulmonary tuberculosis, Q fever, leptospirosis, type 2 diabetes mellitus, Legionnaires' disease, Mycoplasma pneumoniae pneumonia, pulmonary edema, lung disease, obesity, asthma	APF		Benign	0.39	tolerated
Ada	NP_001258981	K254N	13854684	phenotypic	Mice homozygous for targeted mutations that inactivate the gene die perinatally with defective purine metabolism and severe liver cell degeneration, but lack thymic abnormalities. Replacement of placental ADA can rescue ADA-deficient fetuses, resulting in mice that are T and B-cell deficient, have elevated dATP levels, and immune deficiencies resembling human ADA deficiency.	ADA	adenosine deaminase deficiency, pulmonary sarcoidosis, severe combined immunodeficiency, peritonitis, hyperglycemia, hypertension, trypanosomiasis, pulmonary tuberculosis, Q fever, leptospirosis, type 2 diabetes mellitus, Legionnaires' disease, Mycoplasma pneumoniae pneumonia, pulmonary edema, lung disease, obesity, asthma	APF	0.08	Benign	0.35	tolerated
Ada	NP_031424	D273N	16270861	phenotypic	Mice homozygous for targeted mutations that inactivate the gene die perinatally with defective purine metabolism and severe liver cell degeneration, but lack thymic abnormalities. Replacement of placental ADA can rescue ADA-deficient fetuses, resulting in mice that are T and B-cell deficient, have elevated dATP levels, and immune deficiencies resembling human ADA deficiency.	ADA	adenosine deaminase deficiency, pulmonary sarcoidosis, severe combined immunodeficiency, peritonitis, hyperglycemia, hypertension, trypanosomiasis, pulmonary tuberculosis, Q fever, leptospirosis, type 2 diabetes mellitus, Legionnaires' disease, Mycoplasma pneumoniae pneumonia, pulmonary edema, lung disease, obesity, asthma	APF		Benign	0.39	tolerated
Ada	NP_031424	K254N	13854684	phenotypic	Mice homozygous for targeted mutations that inactivate the gene die perinatally with defective purine metabolism and severe liver cell degeneration, but lack thymic abnormalities. Replacement of placental ADA can rescue ADA-deficient fetuses, resulting in mice that are T and B-cell deficient, have elevated dATP levels, and immune deficiencies resembling human ADA deficiency.	ADA	adenosine deaminase deficiency, pulmonary sarcoidosis, severe combined immunodeficiency, peritonitis, hyperglycemia, hypertension, trypanosomiasis, pulmonary tuberculosis, Q fever, leptospirosis, type 2 diabetes mellitus, Legionnaires' disease, Mycoplasma pneumoniae pneumonia, pulmonary edema, lung disease, obesity, asthma	APF	0.08	Benign	0.35	tolerated
Adad1	NP_033376	W434R	14140172	phenotypic	Male mice homozygous for a mutated allele have reduced sperm counts and motility, and increased sperm malformation resulting in background dependent sterility.	ADAD1	NA	APF	1	Probably damaging		deleterious
Adad1	NP_033376	N517I	8424060	phenotypic	Male mice homozygous for a mutated allele have reduced sperm counts and motility, and increased sperm malformation resulting in background dependent sterility.	ADAD1	NA	APF	1	Probably damaging		deleterious
Adam10	NP_031425	T215I	15971495	phenotypic	Targeted inactivation of this gene leads to embryonic lethality at E9.5. Embryos homozygous for a knock-out allele display decreased size and multiple abnormalities related to Notch signaling, including defects of the developing central nervous system, somites, and cardiovascular system.	ADAM10	cataract, reticulate acropigmentation of Kitamura, status epilepticus, thoracic aortic aneurysm, Alzheimer's disease, Alzheimer's disease 18, cardiomyopathy	APF	0.01	Benign	0.12	tolerated
Adam11	NP_033743	V274A	16175571	phenotypic	Mice homozygous for a targeted disruption of this gene are viable and overtly normal but show impaired hippocampus-dependent spatial learning and cerebellum-dependent motor coordination when tested using water maze and rotating rod tasks.	ADAM11	NA	APF	1	Probably damaging	0.31	tolerated
Adam11	NP_001104248	V274A	16175571	phenotypic	Mice homozygous for a targeted disruption of this gene are viable and overtly normal but show impaired hippocampus-dependent spatial learning and cerebellum-dependent motor coordination when tested using water maze and rotating rod tasks.	ADAM11	NA	APF	1	Probably damaging	0.31	tolerated
Adam11	NP_001104248	T287A	14123540	phenotypic	Mice homozygous for a targeted disruption of this gene are viable and overtly normal but show impaired hippocampus-dependent spatial learning and cerebellum-dependent motor coordination when tested using water maze and rotating rod tasks.	ADAM11	NA	APF	1	Probably damaging		deleterious
Adam11	NP_033743	T287A	14123540	phenotypic	Mice homozygous for a targeted disruption of this gene are viable and overtly normal but show impaired hippocampus-dependent spatial learning and cerebellum-dependent motor coordination when tested using water maze and rotating rod tasks.	ADAM11	NA	APF	1	Probably damaging		deleterious
Adam12	NP_031426	Q605L	6580149	phenotypic	Homozygous null mice display partial postnatal lethality, decreased brown fat, and impaired formation of neck and interscapular muscles.	ADAM12	osteoarthritis	APF		Benign	1	tolerated
Adam17	NP_033745	R154K	15127704	phenotypic	Most mice homozygous for targeted mutations that inactivate the gene die perinatally with stunted vibrissae and open eyelids. Survivors display various degrees of eye degeneration, perturbed hair coats, curly vibrissae, and irregular pigmentation patterns. Histological analysis of fetuses reveal defects in epithelial cell maturation and organization in multiple organs.	ADAM17	atopic dermatitis, renal fibrosis, Alzheimer's disease, inflammatory bowel disease, type 2 diabetes mellitus, congestive heart failure, thoracic aortic aneurysm	APF	0.92	Possibly damaging	0.01	deleterious
Adam17	NP_033745	S62P	16145369	phenotypic	Most mice homozygous for targeted mutations that inactivate the gene die perinatally with stunted vibrissae and open eyelids. Survivors display various degrees of eye degeneration, perturbed hair coats, curly vibrissae, and irregular pigmentation patterns. Histological analysis of fetuses reveal defects in epithelial cell maturation and organization in multiple organs.	ADAM17	atopic dermatitis, renal fibrosis, Alzheimer's disease, inflammatory bowel disease, type 2 diabetes mellitus, congestive heart failure, thoracic aortic aneurysm	APF		Benign	0.33	tolerated
Adam17	NP_033745	C630*	6540176	phenotypic	Most mice homozygous for targeted mutations that inactivate the gene die perinatally with stunted vibrissae and open eyelids. Survivors display various degrees of eye degeneration, perturbed hair coats, curly vibrissae, and irregular pigmentation patterns. Histological analysis of fetuses reveal defects in epithelial cell maturation and organization in multiple organs.	ADAM17	atopic dermatitis, renal fibrosis, Alzheimer's disease, inflammatory bowel disease, type 2 diabetes mellitus, congestive heart failure, thoracic aortic aneurysm	APF		N/A
Adam19	NP_033746	H193L	13998323	phenotypic	Homozygous null mice exhibit cardiac developmental defects and die perinatally.	ADAM19	NA	APF	0.01	Benign	0.68	tolerated
Adam19	NP_033746	L146P	7034885	phenotypic	Homozygous null mice exhibit cardiac developmental defects and die perinatally.	ADAM19	NA	APF	1	Probably damaging	0.27	tolerated
Adam19	NP_033746	N671S	16275400	phenotypic	Homozygous null mice exhibit cardiac developmental defects and die perinatally.	ADAM19	NA	APF	0.85	Possibly damaging	0.02	deleterious
Adam21	NP_065063	D32A	16189272	phenotypic	Mice homozygous for disruptions in this gene display a normal phenotype.	ADAM21	NA	APF	0.03	Benign	0.03	deleterious
Adam21	NP_065063	T593I	16118436	phenotypic	Mice homozygous for disruptions in this gene display a normal phenotype.	ADAM21	NA	APF	0.92	Possibly damaging	0.11	tolerated
Adam22	NP_001007221	R90W	16120411	phenotypic	Homozygous mutant mice exhibit severe ataxia, die before weaning and have marked hypomyelination of the peripheral nerves.	ADAM22	early infantile epileptic encephalopathy 61	APF	0.69	Possibly damaging	0.03	deleterious
Adam22	NP_001007221	N795S	13857794	phenotypic	Homozygous mutant mice exhibit severe ataxia, die before weaning and have marked hypomyelination of the peripheral nerves.	ADAM22	early infantile epileptic encephalopathy 61	APF	1	Probably damaging	0.08	tolerated
Adam22	NP_001007221	C133Y	15158155	phenotypic	Homozygous mutant mice exhibit severe ataxia, die before weaning and have marked hypomyelination of the peripheral nerves.	ADAM22	early infantile epileptic encephalopathy 61	APF	1	Probably damaging		deleterious
Adam22	NP_001091695	D779G	8890481	phenotypic	Homozygous mutant mice exhibit severe ataxia, die before weaning and have marked hypomyelination of the peripheral nerves.	ADAM22	early infantile epileptic encephalopathy 61	APF	1	Probably damaging	0.09	tolerated
Adam22	NP_001091695	Y407C	16111315	phenotypic	Homozygous mutant mice exhibit severe ataxia, die before weaning and have marked hypomyelination of the peripheral nerves.	ADAM22	early infantile epileptic encephalopathy 61	APF	0.99	Probably damaging	0.06	tolerated
Adam22	NP_001007221	Y566C	6557846	phenotypic	Homozygous mutant mice exhibit severe ataxia, die before weaning and have marked hypomyelination of the peripheral nerves.	ADAM22	early infantile epileptic encephalopathy 61	APF	0.98	Probably damaging	0.07	tolerated
Adam22	NP_001091695	T452A	16096185	phenotypic	Homozygous mutant mice exhibit severe ataxia, die before weaning and have marked hypomyelination of the peripheral nerves.	ADAM22	early infantile epileptic encephalopathy 61	APF		Benign	0.81	tolerated
Adam22	NP_001091695	N592S	6522151	phenotypic	Homozygous mutant mice exhibit severe ataxia, die before weaning and have marked hypomyelination of the peripheral nerves.	ADAM22	early infantile epileptic encephalopathy 61	APF		Benign	0.52	tolerated
Adam22	NP_001007221	D779G	8890481	phenotypic	Homozygous mutant mice exhibit severe ataxia, die before weaning and have marked hypomyelination of the peripheral nerves.	ADAM22	early infantile epileptic encephalopathy 61	APF	1	Probably damaging	0.09	tolerated
Adam22	NP_001091695	Q558*	6582074	phenotypic	Homozygous mutant mice exhibit severe ataxia, die before weaning and have marked hypomyelination of the peripheral nerves.	ADAM22	early infantile epileptic encephalopathy 61	APF		N/A
Adam22	NP_001007221	Q558*	6582074	phenotypic	Homozygous mutant mice exhibit severe ataxia, die before weaning and have marked hypomyelination of the peripheral nerves.	ADAM22	early infantile epileptic encephalopathy 61	APF		N/A
Adam22	NP_001091695	C133Y	15158155	phenotypic	Homozygous mutant mice exhibit severe ataxia, die before weaning and have marked hypomyelination of the peripheral nerves.	ADAM22	early infantile epileptic encephalopathy 61	APF	1	Probably damaging		deleterious
Adam22	NP_001007221	N592S	6522151	phenotypic	Homozygous mutant mice exhibit severe ataxia, die before weaning and have marked hypomyelination of the peripheral nerves.	ADAM22	early infantile epileptic encephalopathy 61	APF		Benign	0.52	tolerated
Adam22	NP_001091695	Y566C	6557846	phenotypic	Homozygous mutant mice exhibit severe ataxia, die before weaning and have marked hypomyelination of the peripheral nerves.	ADAM22	early infantile epileptic encephalopathy 61	APF	0.98	Probably damaging	0.07	tolerated
Adam22	NP_001091695	R90W	16120411	phenotypic	Homozygous mutant mice exhibit severe ataxia, die before weaning and have marked hypomyelination of the peripheral nerves.	ADAM22	early infantile epileptic encephalopathy 61	APF	0.69	Possibly damaging	0.03	deleterious
Adam22	NP_001007221	T452A	16096185	phenotypic	Homozygous mutant mice exhibit severe ataxia, die before weaning and have marked hypomyelination of the peripheral nerves.	ADAM22	early infantile epileptic encephalopathy 61	APF		Benign	0.81	tolerated
Adam22	NP_001007221	Y407C	16111315	phenotypic	Homozygous mutant mice exhibit severe ataxia, die before weaning and have marked hypomyelination of the peripheral nerves.	ADAM22	early infantile epileptic encephalopathy 61	APF	0.99	Probably damaging	0.06	tolerated
Adam23	NP_035910	Y309H	14026155	phenotypic	Mice homozygous for an insertional mutation that inactivates the gene are smaller than normal littermates, show delayed lung development, are lethal by postnatal day 14, and display severe tremor and ataxia.	ADAM23	NA	APF	0.99	Probably damaging		deleterious
Adam23	NP_035910	N562K	14155160	phenotypic	Mice homozygous for an insertional mutation that inactivates the gene are smaller than normal littermates, show delayed lung development, are lethal by postnatal day 14, and display severe tremor and ataxia.	ADAM23	NA	APF	1	Probably damaging	0.01	deleterious
Adam8	NP_031429	N431K	1762134	phenotypic	Homozygous mutant mice do not exhibit any morphological or pathological abnormalities. Mice homozygous for a different knock-out allele exhibit reduced osteoclast differentiation and calvarial fibrosis in response to TNF-alpha treatment.	ADAM8	pulmonary eosinophilia, asthma, pancreatic ductal carcinoma	APF	1	Probably damaging		deleterious
Adam8	NP_031429	V394D	16170075	phenotypic	Homozygous mutant mice do not exhibit any morphological or pathological abnormalities. Mice homozygous for a different knock-out allele exhibit reduced osteoclast differentiation and calvarial fibrosis in response to TNF-alpha treatment.	ADAM8	pulmonary eosinophilia, asthma, pancreatic ductal carcinoma	APF	0.93	Possibly damaging	0.01	deleterious
Adam8	NP_031429	D771G	15986537	phenotypic	Homozygous mutant mice do not exhibit any morphological or pathological abnormalities. Mice homozygous for a different knock-out allele exhibit reduced osteoclast differentiation and calvarial fibrosis in response to TNF-alpha treatment.	ADAM8	pulmonary eosinophilia, asthma, pancreatic ductal carcinoma	APF	0.36	Benign	0.3	tolerated
Adamts1	NP_033751	F163L	13992237	phenotypic	Mice homozygous for targeted mutations that inactivate the gene display growth retardation with adipose tissue malformation, impaired female fertility, enlarged renal calices and abnormal adrenal medullary architecture.	ADAMTS1	urinary tract obstruction, ureteral obstruction, visual epilepsy, brain ischemia, transient cerebral ischemia, myocardial infarction	APF	0.01	Benign	0.02	deleterious
Adamts1	NP_033751	M828K	16157884	phenotypic	Mice homozygous for targeted mutations that inactivate the gene display growth retardation with adipose tissue malformation, impaired female fertility, enlarged renal calices and abnormal adrenal medullary architecture.	ADAMTS1	urinary tract obstruction, ureteral obstruction, visual epilepsy, brain ischemia, transient cerebral ischemia, myocardial infarction	APF		Benign	0.03	deleterious
Adamts12	NP_780710	L801P	16289663	phenotypic	Mice homozygous for a knock-out allele exhibit increased tumor vascularization, tumor invasion, and angiogenesis.	ADAMTS12	NA	APF	1	Probably damaging		deleterious
Adamts12	NP_780710	M1196K	16205159	phenotypic	Mice homozygous for a knock-out allele exhibit increased tumor vascularization, tumor invasion, and angiogenesis.	ADAMTS12	NA	APF	0.01	Benign	0.29	tolerated
Adamts12	NP_780710	R239K	15995018	phenotypic	Mice homozygous for a knock-out allele exhibit increased tumor vascularization, tumor invasion, and angiogenesis.	ADAMTS12	NA	APF	0.02	Benign	0.16	tolerated
Adamts12	NP_780710	I314L	6510345	phenotypic	Mice homozygous for a knock-out allele exhibit increased tumor vascularization, tumor invasion, and angiogenesis.	ADAMTS12	NA	APF	1	Probably damaging		deleterious
Adamts12	NP_780710	I1119M	16166970	phenotypic	Mice homozygous for a knock-out allele exhibit increased tumor vascularization, tumor invasion, and angiogenesis.	ADAMTS12	NA	APF	0.14	Benign	0.1	tolerated
Adamts12	NP_780710	E1024D	6675775	phenotypic	Mice homozygous for a knock-out allele exhibit increased tumor vascularization, tumor invasion, and angiogenesis.	ADAMTS12	NA	APF	0.01	Benign	0.57	tolerated
Adamts12	NP_780710	K527E	14203334	phenotypic	Mice homozygous for a knock-out allele exhibit increased tumor vascularization, tumor invasion, and angiogenesis.	ADAMTS12	NA	APF	0.02	Benign	0.57	tolerated
Adamts2	NP_783574	D1105G	6511693	phenotypic	Homozygous mutation of this gene results in a short snout, male infertility, and thin skin that is torn by scratching or handling.	ADAMTS2	Ehlers-Danlos syndrome, Ehlers-Danlos syndrome dermatosparaxis type	APF		Benign	0.41	tolerated
Adamts2	NP_783574	E1016G	6586063	phenotypic	Homozygous mutation of this gene results in a short snout, male infertility, and thin skin that is torn by scratching or handling.	ADAMTS2	Ehlers-Danlos syndrome, Ehlers-Danlos syndrome dermatosparaxis type	APF	0.01	Benign	0.25	tolerated
Adamts2	NP_783574	E1159G	8423566	phenotypic	Homozygous mutation of this gene results in a short snout, male infertility, and thin skin that is torn by scratching or handling.	ADAMTS2	Ehlers-Danlos syndrome, Ehlers-Danlos syndrome dermatosparaxis type	APF	0.02	Benign	0.08	tolerated
Adamts20	NP_001158257	C537F	3436	phenotypic	pigmentation, skin/coat/nails	ADAMTS20	type 2 diabetes mellitus	Mutagenetix	1	probably damaging	0	deleterious
Adamts20	NP_803180	R66S	13854036	phenotypic	Homozygous mutants have a white belt across the back in the midtrunk region and a white belly patch that coalesces to form a white belt.	ADAMTS20	type 2 diabetes mellitus	APF	1	Probably damaging		deleterious
Adamts20	NP_803180	Y256C	5128999	phenotypic	Homozygous mutants have a white belt across the back in the midtrunk region and a white belly patch that coalesces to form a white belt.	ADAMTS20	type 2 diabetes mellitus	APF	1	Probably damaging		deleterious
Adamts20	NP_001158257	C537F	3436	phenotypic	pigmentation, skin/coat/nails	ADAMTS20	type 2 diabetes mellitus	Mutagenetix	1	Probably damaging	0	deleterious
Adamts20	NP_001158257	E584*	2967	phenotypic	pigmentation, skin/coat/nails	ADAMTS20	type 2 diabetes mellitus	Mutagenetix		probably null
Adamts20	NP_803180	Y930F	8734914	phenotypic	Homozygous mutants have a white belt across the back in the midtrunk region and a white belly patch that coalesces to form a white belt.	ADAMTS20	type 2 diabetes mellitus	APF	1	Probably damaging	0.06	tolerated
Adamts20	NP_001158257	R66S	13854036	phenotypic	Homozygous mutants have a white belt across the back in the midtrunk region and a white belly patch that coalesces to form a white belt.	ADAMTS20	type 2 diabetes mellitus	APF	1	Probably damaging		deleterious
Adamts20	NP_803180	D695V	5206913	phenotypic	Homozygous mutants have a white belt across the back in the midtrunk region and a white belly patch that coalesces to form a white belt.	ADAMTS20	type 2 diabetes mellitus	APF	1	Probably damaging		deleterious
Adamts20	NP_001158257	I744T	1530143	phenotypic	Homozygous mutants have a white belt across the back in the midtrunk region and a white belly patch that coalesces to form a white belt.	ADAMTS20	type 2 diabetes mellitus	APF	0.98	Probably damaging	0.02	deleterious
Adamts20	NP_001158257	Y930F	8734914	phenotypic	Homozygous mutants have a white belt across the back in the midtrunk region and a white belly patch that coalesces to form a white belt.	ADAMTS20	type 2 diabetes mellitus	APF	1	Probably damaging	0.06	tolerated
Adamts20	NP_803180	I744T	1530143	phenotypic	Homozygous mutants have a white belt across the back in the midtrunk region and a white belly patch that coalesces to form a white belt.	ADAMTS20	type 2 diabetes mellitus	APF	0.98	Probably damaging	0.02	deleterious
Adamts20	NP_001158257	Y256C	5128999	phenotypic	Homozygous mutants have a white belt across the back in the midtrunk region and a white belly patch that coalesces to form a white belt.	ADAMTS20	type 2 diabetes mellitus	APF	1	Probably damaging		deleterious
Adamts20	NP_001158257	E584*	2967	phenotypic	pigmentation, skin/coat/nails	ADAMTS20	type 2 diabetes mellitus	Mutagenetix		Probably null
Adamts20	NP_001158257	D695V	5206913	phenotypic	Homozygous mutants have a white belt across the back in the midtrunk region and a white belly patch that coalesces to form a white belt.	ADAMTS20	type 2 diabetes mellitus	APF	1	Probably damaging		deleterious
Adamts4	NP_766433	F324S	9195906	phenotypic	Homozygous mutant mice do not exhibit any morphological abnormalities. However, they do display impaired coordination and an increased susceptibility to pharmacologically induced seizures.	ADAMTS4	rheumatoid arthritis, degenerative disc disease, transient cerebral ischemia	APF	1	Probably damaging		deleterious
Adamts5	NP_035912	H757R	5186364	phenotypic	Mice homozygous for one null allele exhibit a significant reduction in cartilage degradation after induction of osteoarthritis whereas those homozygous for another show no affect.	ADAMTS5	osteoarthritis, rheumatoid arthritis	APF	1	Probably damaging		deleterious
Adamts9	NP_780523	A30S	8859468	phenotypic	Homozygous null mice display embryonic lethality before somite formation.	ADAMTS9	type 2 diabetes mellitus	APF	0.01	Benign	0.1	tolerated
Adamts9	NP_780523	I588V	6548987	phenotypic	Homozygous null mice display embryonic lethality before somite formation.	ADAMTS9	type 2 diabetes mellitus	APF	0.01	Benign	0.48	tolerated
Adamts9	NP_780523	T1338A	16051338	phenotypic	Homozygous null mice display embryonic lethality before somite formation.	ADAMTS9	type 2 diabetes mellitus	APF		Benign	0.32	tolerated
Adamts9	NP_780523	Y1208C	13993438	phenotypic	Homozygous null mice display embryonic lethality before somite formation.	ADAMTS9	type 2 diabetes mellitus	APF	1	Probably damaging		deleterious
Adamts9	NP_780523	S1037P	13260806	phenotypic	Homozygous null mice display embryonic lethality before somite formation.	ADAMTS9	type 2 diabetes mellitus	APF	0.99	Probably damaging		deleterious
Adar	NP_001033676	Q480*	13962668	phenotypic	Homozygous null mice die during gestation. Inactivation of this locus has been associated with increased apoptosis and, in some lines, defects in both primitive and definitive hematopoiesis.	ADAR	Aicardi-Goutieres syndrome, dyschromatosis symmetrica hereditaria	APF		N/A
Adar	NP_001139768	I273V	15277370	phenotypic	Homozygous null mice die during gestation. Inactivation of this locus has been associated with increased apoptosis and, in some lines, defects in both primitive and definitive hematopoiesis.	ADAR	Aicardi-Goutieres syndrome, dyschromatosis symmetrica hereditaria	APF		Benign	0.54	tolerated
Adar	NP_001139768	Q480*	13962668	phenotypic	Homozygous null mice die during gestation. Inactivation of this locus has been associated with increased apoptosis and, in some lines, defects in both primitive and definitive hematopoiesis.	ADAR	Aicardi-Goutieres syndrome, dyschromatosis symmetrica hereditaria	APF		N/A
Adar	XP_006501817	Q480*	13962668	phenotypic	Homozygous null mice die during gestation. Inactivation of this locus has been associated with increased apoptosis and, in some lines, defects in both primitive and definitive hematopoiesis.	ADAR	Aicardi-Goutieres syndrome, dyschromatosis symmetrica hereditaria	APF		N/A
Adar	NP_062629	Q480*	13962668	phenotypic	Homozygous null mice die during gestation. Inactivation of this locus has been associated with increased apoptosis and, in some lines, defects in both primitive and definitive hematopoiesis.	ADAR	Aicardi-Goutieres syndrome, dyschromatosis symmetrica hereditaria	APF		N/A
Adar	NP_062629	I273V	15277370	phenotypic	Homozygous null mice die during gestation. Inactivation of this locus has been associated with increased apoptosis and, in some lines, defects in both primitive and definitive hematopoiesis.	ADAR	Aicardi-Goutieres syndrome, dyschromatosis symmetrica hereditaria	APF		Benign	0.54	tolerated
Adarb1	NP_570965	L132P	15433778	phenotypic	Homozygous mutation of this gene results in progressive seizure susceptibility and death within 20 days of age. Mice homozygous for a conditional allele activated in neurons exhibit motor neuron degeneration, motor function abnormalities, and premature death.	ADARB1	amyotrophic lateral sclerosis, transient cerebral ischemia, obesity	APF	1	Probably damaging		deleterious
Adarb1	XP_030100683	F263V	16097496	phenotypic	Homozygous mutation of this gene results in progressive seizure susceptibility and death within 20 days of age. Mice homozygous for a conditional allele activated in neurons exhibit motor neuron degeneration, motor function abnormalities, and premature death.	ADARB1	amyotrophic lateral sclerosis, transient cerebral ischemia, obesity	APF	1	Probably damaging		deleterious
Adarb1	XP_036011395	V104E	16139279	phenotypic	Homozygous mutation of this gene results in progressive seizure susceptibility and death within 20 days of age. Mice homozygous for a conditional allele activated in neurons exhibit motor neuron degeneration, motor function abnormalities, and premature death.	ADARB1	amyotrophic lateral sclerosis, transient cerebral ischemia, obesity	APF	0.97	Probably damaging		deleterious
Adarb1	XP_036011393	L41P	1561106	phenotypic	Homozygous mutation of this gene results in progressive seizure susceptibility and death within 20 days of age. Mice homozygous for a conditional allele activated in neurons exhibit motor neuron degeneration, motor function abnormalities, and premature death.	ADARB1	amyotrophic lateral sclerosis, transient cerebral ischemia, obesity	APF	1	Probably damaging	0.21	tolerated
Adarb1	NP_570965	L41P	1561106	phenotypic	Homozygous mutation of this gene results in progressive seizure susceptibility and death within 20 days of age. Mice homozygous for a conditional allele activated in neurons exhibit motor neuron degeneration, motor function abnormalities, and premature death.	ADARB1	amyotrophic lateral sclerosis, transient cerebral ischemia, obesity	APF	1	Probably damaging	0.21	tolerated
Adarb1	XP_036011395	F263V	16097496	phenotypic	Homozygous mutation of this gene results in progressive seizure susceptibility and death within 20 days of age. Mice homozygous for a conditional allele activated in neurons exhibit motor neuron degeneration, motor function abnormalities, and premature death.	ADARB1	amyotrophic lateral sclerosis, transient cerebral ischemia, obesity	APF	1	Probably damaging		deleterious
Adarb1	XP_036011394	F263V	16097496	phenotypic	Homozygous mutation of this gene results in progressive seizure susceptibility and death within 20 days of age. Mice homozygous for a conditional allele activated in neurons exhibit motor neuron degeneration, motor function abnormalities, and premature death.	ADARB1	amyotrophic lateral sclerosis, transient cerebral ischemia, obesity	APF	1	Probably damaging		deleterious
Adarb1	XP_030100683	L41P	1561106	phenotypic	Homozygous mutation of this gene results in progressive seizure susceptibility and death within 20 days of age. Mice homozygous for a conditional allele activated in neurons exhibit motor neuron degeneration, motor function abnormalities, and premature death.	ADARB1	amyotrophic lateral sclerosis, transient cerebral ischemia, obesity	APF	1	Probably damaging	0.21	tolerated
Adarb1	NP_001020008	L132P	15433778	phenotypic	Homozygous mutation of this gene results in progressive seizure susceptibility and death within 20 days of age. Mice homozygous for a conditional allele activated in neurons exhibit motor neuron degeneration, motor function abnormalities, and premature death.	ADARB1	amyotrophic lateral sclerosis, transient cerebral ischemia, obesity	APF	1	Probably damaging		deleterious
Adarb1	XP_036011394	P634S	16261842	phenotypic	Homozygous mutation of this gene results in progressive seizure susceptibility and death within 20 days of age. Mice homozygous for a conditional allele activated in neurons exhibit motor neuron degeneration, motor function abnormalities, and premature death.	ADARB1	amyotrophic lateral sclerosis, transient cerebral ischemia, obesity	APF	0.01	Benign	0.68	tolerated
Adarb1	XP_030100683	P634S	16261842	phenotypic	Homozygous mutation of this gene results in progressive seizure susceptibility and death within 20 days of age. Mice homozygous for a conditional allele activated in neurons exhibit motor neuron degeneration, motor function abnormalities, and premature death.	ADARB1	amyotrophic lateral sclerosis, transient cerebral ischemia, obesity	APF	0.01	Benign	0.68	tolerated
Adarb1	XP_036011394	V104E	16139279	phenotypic	Homozygous mutation of this gene results in progressive seizure susceptibility and death within 20 days of age. Mice homozygous for a conditional allele activated in neurons exhibit motor neuron degeneration, motor function abnormalities, and premature death.	ADARB1	amyotrophic lateral sclerosis, transient cerebral ischemia, obesity	APF	0.97	Probably damaging		deleterious
Adarb1	NP_001020008	F263V	16097496	phenotypic	Homozygous mutation of this gene results in progressive seizure susceptibility and death within 20 days of age. Mice homozygous for a conditional allele activated in neurons exhibit motor neuron degeneration, motor function abnormalities, and premature death.	ADARB1	amyotrophic lateral sclerosis, transient cerebral ischemia, obesity	APF	1	Probably damaging		deleterious
Adarb1	XP_030100683	L132P	15433778	phenotypic	Homozygous mutation of this gene results in progressive seizure susceptibility and death within 20 days of age. Mice homozygous for a conditional allele activated in neurons exhibit motor neuron degeneration, motor function abnormalities, and premature death.	ADARB1	amyotrophic lateral sclerosis, transient cerebral ischemia, obesity	APF	1	Probably damaging		deleterious
Adarb1	XP_036011393	L132P	15433778	phenotypic	Homozygous mutation of this gene results in progressive seizure susceptibility and death within 20 days of age. Mice homozygous for a conditional allele activated in neurons exhibit motor neuron degeneration, motor function abnormalities, and premature death.	ADARB1	amyotrophic lateral sclerosis, transient cerebral ischemia, obesity	APF	1	Probably damaging		deleterious
Adarb1	NP_001020008	P634S	16261842	phenotypic	Homozygous mutation of this gene results in progressive seizure susceptibility and death within 20 days of age. Mice homozygous for a conditional allele activated in neurons exhibit motor neuron degeneration, motor function abnormalities, and premature death.	ADARB1	amyotrophic lateral sclerosis, transient cerebral ischemia, obesity	APF	0.01	Benign	0.68	tolerated
Adarb1	NP_570965	F263V	16097496	phenotypic	Homozygous mutation of this gene results in progressive seizure susceptibility and death within 20 days of age. Mice homozygous for a conditional allele activated in neurons exhibit motor neuron degeneration, motor function abnormalities, and premature death.	ADARB1	amyotrophic lateral sclerosis, transient cerebral ischemia, obesity	APF	1	Probably damaging		deleterious
Adarb1	XP_036011395	P634S	16261842	phenotypic	Homozygous mutation of this gene results in progressive seizure susceptibility and death within 20 days of age. Mice homozygous for a conditional allele activated in neurons exhibit motor neuron degeneration, motor function abnormalities, and premature death.	ADARB1	amyotrophic lateral sclerosis, transient cerebral ischemia, obesity	APF	0.01	Benign	0.68	tolerated
Adarb1	XP_036011395	L132P	15433778	phenotypic	Homozygous mutation of this gene results in progressive seizure susceptibility and death within 20 days of age. Mice homozygous for a conditional allele activated in neurons exhibit motor neuron degeneration, motor function abnormalities, and premature death.	ADARB1	amyotrophic lateral sclerosis, transient cerebral ischemia, obesity	APF	1	Probably damaging		deleterious
Adarb1	XP_036011393	F263V	16097496	phenotypic	Homozygous mutation of this gene results in progressive seizure susceptibility and death within 20 days of age. Mice homozygous for a conditional allele activated in neurons exhibit motor neuron degeneration, motor function abnormalities, and premature death.	ADARB1	amyotrophic lateral sclerosis, transient cerebral ischemia, obesity	APF	1	Probably damaging		deleterious
Adarb1	NP_570965	P634S	16261842	phenotypic	Homozygous mutation of this gene results in progressive seizure susceptibility and death within 20 days of age. Mice homozygous for a conditional allele activated in neurons exhibit motor neuron degeneration, motor function abnormalities, and premature death.	ADARB1	amyotrophic lateral sclerosis, transient cerebral ischemia, obesity	APF	0.01	Benign	0.68	tolerated
Adarb1	XP_030100683	V104E	16139279	phenotypic	Homozygous mutation of this gene results in progressive seizure susceptibility and death within 20 days of age. Mice homozygous for a conditional allele activated in neurons exhibit motor neuron degeneration, motor function abnormalities, and premature death.	ADARB1	amyotrophic lateral sclerosis, transient cerebral ischemia, obesity	APF	0.97	Probably damaging		deleterious
Adarb1	XP_036011394	L41P	1561106	phenotypic	Homozygous mutation of this gene results in progressive seizure susceptibility and death within 20 days of age. Mice homozygous for a conditional allele activated in neurons exhibit motor neuron degeneration, motor function abnormalities, and premature death.	ADARB1	amyotrophic lateral sclerosis, transient cerebral ischemia, obesity	APF	1	Probably damaging	0.21	tolerated
Adarb1	XP_036011395	L41P	1561106	phenotypic	Homozygous mutation of this gene results in progressive seizure susceptibility and death within 20 days of age. Mice homozygous for a conditional allele activated in neurons exhibit motor neuron degeneration, motor function abnormalities, and premature death.	ADARB1	amyotrophic lateral sclerosis, transient cerebral ischemia, obesity	APF	1	Probably damaging	0.21	tolerated
Adarb1	NP_001020008	L41P	1561106	phenotypic	Homozygous mutation of this gene results in progressive seizure susceptibility and death within 20 days of age. Mice homozygous for a conditional allele activated in neurons exhibit motor neuron degeneration, motor function abnormalities, and premature death.	ADARB1	amyotrophic lateral sclerosis, transient cerebral ischemia, obesity	APF	1	Probably damaging	0.21	tolerated
Adarb1	XP_036011393	P634S	16261842	phenotypic	Homozygous mutation of this gene results in progressive seizure susceptibility and death within 20 days of age. Mice homozygous for a conditional allele activated in neurons exhibit motor neuron degeneration, motor function abnormalities, and premature death.	ADARB1	amyotrophic lateral sclerosis, transient cerebral ischemia, obesity	APF	0.01	Benign	0.68	tolerated
Adarb1	XP_036011393	V104E	16139279	phenotypic	Homozygous mutation of this gene results in progressive seizure susceptibility and death within 20 days of age. Mice homozygous for a conditional allele activated in neurons exhibit motor neuron degeneration, motor function abnormalities, and premature death.	ADARB1	amyotrophic lateral sclerosis, transient cerebral ischemia, obesity	APF	0.97	Probably damaging		deleterious
Adarb1	XP_036011394	L132P	15433778	phenotypic	Homozygous mutation of this gene results in progressive seizure susceptibility and death within 20 days of age. Mice homozygous for a conditional allele activated in neurons exhibit motor neuron degeneration, motor function abnormalities, and premature death.	ADARB1	amyotrophic lateral sclerosis, transient cerebral ischemia, obesity	APF	1	Probably damaging		deleterious
Adcy1	NP_033752	V168A	6522178	phenotypic	Mice homozygous for an insertional or null mutation fail to develop normal patterned distribution of neurons in the brain and display behavioral and learning abnormalities.	ADCY1	autosomal recessive nonsyndromic deafness 44, alcohol use disorder	APF	0.11	Benign	0.13	tolerated
Adcy1	NP_033752	V1019A	10115038	phenotypic	Mice homozygous for an insertional or null mutation fail to develop normal patterned distribution of neurons in the brain and display behavioral and learning abnormalities.	ADCY1	autosomal recessive nonsyndromic deafness 44, alcohol use disorder	APF	0.81	Possibly damaging		deleterious
Adcy1	NP_033752	N420H	5236573	phenotypic	Mice homozygous for an insertional or null mutation fail to develop normal patterned distribution of neurons in the brain and display behavioral and learning abnormalities.	ADCY1	autosomal recessive nonsyndromic deafness 44, alcohol use disorder	APF	0.98	Probably damaging		deleterious
Adcy10	XP_006496930	C197Y	16268964	phenotypic	Homozygous null male mutants are infertile with a severe sperm motility defect, female null mutants are fertile. Females exhibit increased cholesterol and triglyceride levels while both sexes have a slight increase in heart rate.	ADCY10	NA	APF	1	Probably damaging		deleterious
Adcy10	XP_017176545	C197Y	16268964	phenotypic	Homozygous null male mutants are infertile with a severe sperm motility defect, female null mutants are fertile. Females exhibit increased cholesterol and triglyceride levels while both sexes have a slight increase in heart rate.	ADCY10	NA	APF	1	Probably damaging		deleterious
Adcy10	XP_017176545	V1140A	16182025	phenotypic	Homozygous null male mutants are infertile with a severe sperm motility defect, female null mutants are fertile. Females exhibit increased cholesterol and triglyceride levels while both sexes have a slight increase in heart rate.	ADCY10	NA	APF	0.56	Possibly damaging	0.01	deleterious
Adcy10	XP_017176545	V1470G	16289647	phenotypic	Homozygous null male mutants are infertile with a severe sperm motility defect, female null mutants are fertile. Females exhibit increased cholesterol and triglyceride levels while both sexes have a slight increase in heart rate.	ADCY10	NA	APF	1	Probably damaging		deleterious
Adcy10	XP_006496930	I560M	5205655	phenotypic	Homozygous null male mutants are infertile with a severe sperm motility defect, female null mutants are fertile. Females exhibit increased cholesterol and triglyceride levels while both sexes have a slight increase in heart rate.	ADCY10	NA	APF		Benign	0.32	tolerated
Adcy10	XP_006496930	Y1429H	16046764	phenotypic	Homozygous null male mutants are infertile with a severe sperm motility defect, female null mutants are fertile. Females exhibit increased cholesterol and triglyceride levels while both sexes have a slight increase in heart rate.	ADCY10	NA	APF	0.98	Probably damaging		deleterious
Adcy10	XP_006496930	V1140A	16182025	phenotypic	Homozygous null male mutants are infertile with a severe sperm motility defect, female null mutants are fertile. Females exhibit increased cholesterol and triglyceride levels while both sexes have a slight increase in heart rate.	ADCY10	NA	APF	0.56	Possibly damaging	0.01	deleterious
Adcy10	NP_766617	Y1429H	16046764	phenotypic	Homozygous null male mutants are infertile with a severe sperm motility defect, female null mutants are fertile. Females exhibit increased cholesterol and triglyceride levels while both sexes have a slight increase in heart rate.	ADCY10	NA	APF	0.98	Probably damaging		deleterious
Adcy10	NP_766617	V1140A	16182025	phenotypic	Homozygous null male mutants are infertile with a severe sperm motility defect, female null mutants are fertile. Females exhibit increased cholesterol and triglyceride levels while both sexes have a slight increase in heart rate.	ADCY10	NA	APF	0.56	Possibly damaging	0.01	deleterious
Adcy10	NP_766617	C197Y	16268964	phenotypic	Homozygous null male mutants are infertile with a severe sperm motility defect, female null mutants are fertile. Females exhibit increased cholesterol and triglyceride levels while both sexes have a slight increase in heart rate.	ADCY10	NA	APF	1	Probably damaging		deleterious
Adcy10	XP_017176545	F1531L	1559570	phenotypic	Homozygous null male mutants are infertile with a severe sperm motility defect, female null mutants are fertile. Females exhibit increased cholesterol and triglyceride levels while both sexes have a slight increase in heart rate.	ADCY10	NA	APF		Benign	1	tolerated
Adcy10	NP_766617	F1531L	1559570	phenotypic	Homozygous null male mutants are infertile with a severe sperm motility defect, female null mutants are fertile. Females exhibit increased cholesterol and triglyceride levels while both sexes have a slight increase in heart rate.	ADCY10	NA	APF		Benign	1	tolerated
Adcy10	NP_766617	I560M	5205655	phenotypic	Homozygous null male mutants are infertile with a severe sperm motility defect, female null mutants are fertile. Females exhibit increased cholesterol and triglyceride levels while both sexes have a slight increase in heart rate.	ADCY10	NA	APF		Benign	0.32	tolerated
Adcy10	XP_017176545	I560M	5205655	phenotypic	Homozygous null male mutants are infertile with a severe sperm motility defect, female null mutants are fertile. Females exhibit increased cholesterol and triglyceride levels while both sexes have a slight increase in heart rate.	ADCY10	NA	APF		Benign	0.32	tolerated
Adcy10	NP_766617	V1470G	16289647	phenotypic	Homozygous null male mutants are infertile with a severe sperm motility defect, female null mutants are fertile. Females exhibit increased cholesterol and triglyceride levels while both sexes have a slight increase in heart rate.	ADCY10	NA	APF	1	Probably damaging		deleterious
Adcy10	XP_006496930	F1531L	1559570	phenotypic	Homozygous null male mutants are infertile with a severe sperm motility defect, female null mutants are fertile. Females exhibit increased cholesterol and triglyceride levels while both sexes have a slight increase in heart rate.	ADCY10	NA	APF		Benign	1	tolerated
Adcy10	XP_017176545	Y1429H	16046764	phenotypic	Homozygous null male mutants are infertile with a severe sperm motility defect, female null mutants are fertile. Females exhibit increased cholesterol and triglyceride levels while both sexes have a slight increase in heart rate.	ADCY10	NA	APF	0.98	Probably damaging		deleterious
Adcy10	XP_006496930	V1470G	16289647	phenotypic	Homozygous null male mutants are infertile with a severe sperm motility defect, female null mutants are fertile. Females exhibit increased cholesterol and triglyceride levels while both sexes have a slight increase in heart rate.	ADCY10	NA	APF	1	Probably damaging		deleterious
Adcy3	NP_612178	V22D	16051997	phenotypic	Mice homozygous for one mutation of this gene display impaired olfaction and disorganization of glomeruli in the main olfactory bulb. Mutant animals also appear to be sterile as homozygous matings failed to produce litters. Mice with another mutant allele fail to survive beyond weaning.	ADCY3	NA	APF	1	Probably damaging	0.04	deleterious
Adcy3	NP_612178	A1056V	16048072	phenotypic	Mice homozygous for one mutation of this gene display impaired olfaction and disorganization of glomeruli in the main olfactory bulb. Mutant animals also appear to be sterile as homozygous matings failed to produce litters. Mice with another mutant allele fail to survive beyond weaning.	ADCY3	NA	APF	1	Probably damaging		deleterious
Adcy3	NP_612178	W1064*	16086365	phenotypic	Mice homozygous for one mutation of this gene display impaired olfaction and disorganization of glomeruli in the main olfactory bulb. Mutant animals also appear to be sterile as homozygous matings failed to produce litters. Mice with another mutant allele fail to survive beyond weaning.	ADCY3	NA	APF		N/A
Adcy3	NP_612178	E597K	16251436	phenotypic	Mice homozygous for one mutation of this gene display impaired olfaction and disorganization of glomeruli in the main olfactory bulb. Mutant animals also appear to be sterile as homozygous matings failed to produce litters. Mice with another mutant allele fail to survive beyond weaning.	ADCY3	NA	APF	1	Probably damaging	0.24	tolerated
Adcy3	XP_006514998	A1056V	16048072	phenotypic	Mice homozygous for one mutation of this gene display impaired olfaction and disorganization of glomeruli in the main olfactory bulb. Mutant animals also appear to be sterile as homozygous matings failed to produce litters. Mice with another mutant allele fail to survive beyond weaning.	ADCY3	NA	APF	1	Probably damaging		deleterious
Adcy3	NP_001153009	V22D	16051997	phenotypic	Mice homozygous for one mutation of this gene display impaired olfaction and disorganization of glomeruli in the main olfactory bulb. Mutant animals also appear to be sterile as homozygous matings failed to produce litters. Mice with another mutant allele fail to survive beyond weaning.	ADCY3	NA	APF	1	Probably damaging	0.04	deleterious
Adcy3	NP_612178	N894Y	16269592	phenotypic	Mice homozygous for one mutation of this gene display impaired olfaction and disorganization of glomeruli in the main olfactory bulb. Mutant animals also appear to be sterile as homozygous matings failed to produce litters. Mice with another mutant allele fail to survive beyond weaning.	ADCY3	NA	APF	1	Probably damaging		deleterious
Adcy3	XP_006514997	W1064*	16086365	phenotypic	Mice homozygous for one mutation of this gene display impaired olfaction and disorganization of glomeruli in the main olfactory bulb. Mutant animals also appear to be sterile as homozygous matings failed to produce litters. Mice with another mutant allele fail to survive beyond weaning.	ADCY3	NA	APF		N/A
Adcy3	XP_006514995	E597K	16251436	phenotypic	Mice homozygous for one mutation of this gene display impaired olfaction and disorganization of glomeruli in the main olfactory bulb. Mutant animals also appear to be sterile as homozygous matings failed to produce litters. Mice with another mutant allele fail to survive beyond weaning.	ADCY3	NA	APF	1	Probably damaging	0.24	tolerated
Adcy3	XP_006514997	N894Y	16269592	phenotypic	Mice homozygous for one mutation of this gene display impaired olfaction and disorganization of glomeruli in the main olfactory bulb. Mutant animals also appear to be sterile as homozygous matings failed to produce litters. Mice with another mutant allele fail to survive beyond weaning.	ADCY3	NA	APF	1	Probably damaging		deleterious
Adcy3	XP_006514995	W1064*	16086365	phenotypic	Mice homozygous for one mutation of this gene display impaired olfaction and disorganization of glomeruli in the main olfactory bulb. Mutant animals also appear to be sterile as homozygous matings failed to produce litters. Mice with another mutant allele fail to survive beyond weaning.	ADCY3	NA	APF		N/A
Adcy3	XP_006514998	V22D	16051997	phenotypic	Mice homozygous for one mutation of this gene display impaired olfaction and disorganization of glomeruli in the main olfactory bulb. Mutant animals also appear to be sterile as homozygous matings failed to produce litters. Mice with another mutant allele fail to survive beyond weaning.	ADCY3	NA	APF	1	Probably damaging	0.04	deleterious
Adcy3	XP_006514996	V22D	16051997	phenotypic	Mice homozygous for one mutation of this gene display impaired olfaction and disorganization of glomeruli in the main olfactory bulb. Mutant animals also appear to be sterile as homozygous matings failed to produce litters. Mice with another mutant allele fail to survive beyond weaning.	ADCY3	NA	APF	1	Probably damaging	0.04	deleterious
Adcy3	XP_006514995	V22D	16051997	phenotypic	Mice homozygous for one mutation of this gene display impaired olfaction and disorganization of glomeruli in the main olfactory bulb. Mutant animals also appear to be sterile as homozygous matings failed to produce litters. Mice with another mutant allele fail to survive beyond weaning.	ADCY3	NA	APF	1	Probably damaging	0.04	deleterious
Adcy3	NP_001153008	E597K	16251436	phenotypic	Mice homozygous for one mutation of this gene display impaired olfaction and disorganization of glomeruli in the main olfactory bulb. Mutant animals also appear to be sterile as homozygous matings failed to produce litters. Mice with another mutant allele fail to survive beyond weaning.	ADCY3	NA	APF	1	Probably damaging	0.24	tolerated
Adcy3	NP_001153008	A1056V	16048072	phenotypic	Mice homozygous for one mutation of this gene display impaired olfaction and disorganization of glomeruli in the main olfactory bulb. Mutant animals also appear to be sterile as homozygous matings failed to produce litters. Mice with another mutant allele fail to survive beyond weaning.	ADCY3	NA	APF	1	Probably damaging		deleterious
Adcy3	XP_006514998	E597K	16251436	phenotypic	Mice homozygous for one mutation of this gene display impaired olfaction and disorganization of glomeruli in the main olfactory bulb. Mutant animals also appear to be sterile as homozygous matings failed to produce litters. Mice with another mutant allele fail to survive beyond weaning.	ADCY3	NA	APF	1	Probably damaging	0.24	tolerated
Adcy3	XP_006514997	V22D	16051997	phenotypic	Mice homozygous for one mutation of this gene display impaired olfaction and disorganization of glomeruli in the main olfactory bulb. Mutant animals also appear to be sterile as homozygous matings failed to produce litters. Mice with another mutant allele fail to survive beyond weaning.	ADCY3	NA	APF	1	Probably damaging	0.04	deleterious
Adcy3	XP_006514995	A1056V	16048072	phenotypic	Mice homozygous for one mutation of this gene display impaired olfaction and disorganization of glomeruli in the main olfactory bulb. Mutant animals also appear to be sterile as homozygous matings failed to produce litters. Mice with another mutant allele fail to survive beyond weaning.	ADCY3	NA	APF	1	Probably damaging		deleterious
Adcy3	NP_001153009	E597K	16251436	phenotypic	Mice homozygous for one mutation of this gene display impaired olfaction and disorganization of glomeruli in the main olfactory bulb. Mutant animals also appear to be sterile as homozygous matings failed to produce litters. Mice with another mutant allele fail to survive beyond weaning.	ADCY3	NA	APF	1	Probably damaging	0.24	tolerated
Adcy3	NP_001153008	N894Y	16269592	phenotypic	Mice homozygous for one mutation of this gene display impaired olfaction and disorganization of glomeruli in the main olfactory bulb. Mutant animals also appear to be sterile as homozygous matings failed to produce litters. Mice with another mutant allele fail to survive beyond weaning.	ADCY3	NA	APF	1	Probably damaging		deleterious
Adcy3	XP_006514998	W1064*	16086365	phenotypic	Mice homozygous for one mutation of this gene display impaired olfaction and disorganization of glomeruli in the main olfactory bulb. Mutant animals also appear to be sterile as homozygous matings failed to produce litters. Mice with another mutant allele fail to survive beyond weaning.	ADCY3	NA	APF		N/A
Adcy3	NP_001153009	N894Y	16269592	phenotypic	Mice homozygous for one mutation of this gene display impaired olfaction and disorganization of glomeruli in the main olfactory bulb. Mutant animals also appear to be sterile as homozygous matings failed to produce litters. Mice with another mutant allele fail to survive beyond weaning.	ADCY3	NA	APF	1	Probably damaging		deleterious
Adcy3	XP_006514997	E597K	16251436	phenotypic	Mice homozygous for one mutation of this gene display impaired olfaction and disorganization of glomeruli in the main olfactory bulb. Mutant animals also appear to be sterile as homozygous matings failed to produce litters. Mice with another mutant allele fail to survive beyond weaning.	ADCY3	NA	APF	1	Probably damaging	0.24	tolerated
Adcy3	NP_001153008	V22D	16051997	phenotypic	Mice homozygous for one mutation of this gene display impaired olfaction and disorganization of glomeruli in the main olfactory bulb. Mutant animals also appear to be sterile as homozygous matings failed to produce litters. Mice with another mutant allele fail to survive beyond weaning.	ADCY3	NA	APF	1	Probably damaging	0.04	deleterious
Adcy3	XP_006514998	N894Y	16269592	phenotypic	Mice homozygous for one mutation of this gene display impaired olfaction and disorganization of glomeruli in the main olfactory bulb. Mutant animals also appear to be sterile as homozygous matings failed to produce litters. Mice with another mutant allele fail to survive beyond weaning.	ADCY3	NA	APF	1	Probably damaging		deleterious
Adcy3	XP_006514996	W1064*	16086365	phenotypic	Mice homozygous for one mutation of this gene display impaired olfaction and disorganization of glomeruli in the main olfactory bulb. Mutant animals also appear to be sterile as homozygous matings failed to produce litters. Mice with another mutant allele fail to survive beyond weaning.	ADCY3	NA	APF		N/A
Adcy3	NP_001153009	A1056V	16048072	phenotypic	Mice homozygous for one mutation of this gene display impaired olfaction and disorganization of glomeruli in the main olfactory bulb. Mutant animals also appear to be sterile as homozygous matings failed to produce litters. Mice with another mutant allele fail to survive beyond weaning.	ADCY3	NA	APF	1	Probably damaging		deleterious
Adcy3	XP_006514996	E597K	16251436	phenotypic	Mice homozygous for one mutation of this gene display impaired olfaction and disorganization of glomeruli in the main olfactory bulb. Mutant animals also appear to be sterile as homozygous matings failed to produce litters. Mice with another mutant allele fail to survive beyond weaning.	ADCY3	NA	APF	1	Probably damaging	0.24	tolerated
Adcy3	XP_006514995	N894Y	16269592	phenotypic	Mice homozygous for one mutation of this gene display impaired olfaction and disorganization of glomeruli in the main olfactory bulb. Mutant animals also appear to be sterile as homozygous matings failed to produce litters. Mice with another mutant allele fail to survive beyond weaning.	ADCY3	NA	APF	1	Probably damaging		deleterious
Adcy3	XP_006514997	A1056V	16048072	phenotypic	Mice homozygous for one mutation of this gene display impaired olfaction and disorganization of glomeruli in the main olfactory bulb. Mutant animals also appear to be sterile as homozygous matings failed to produce litters. Mice with another mutant allele fail to survive beyond weaning.	ADCY3	NA	APF	1	Probably damaging		deleterious
Adcy3	XP_006514996	A1056V	16048072	phenotypic	Mice homozygous for one mutation of this gene display impaired olfaction and disorganization of glomeruli in the main olfactory bulb. Mutant animals also appear to be sterile as homozygous matings failed to produce litters. Mice with another mutant allele fail to survive beyond weaning.	ADCY3	NA	APF	1	Probably damaging		deleterious
Adcy3	XP_006514996	N894Y	16269592	phenotypic	Mice homozygous for one mutation of this gene display impaired olfaction and disorganization of glomeruli in the main olfactory bulb. Mutant animals also appear to be sterile as homozygous matings failed to produce litters. Mice with another mutant allele fail to survive beyond weaning.	ADCY3	NA	APF	1	Probably damaging		deleterious
Adcy4	XP_006518387	T942I	16266347	phenotypic	Mice homozygous for disruptions of this gene display a normal phenotype.	ADCY4	NA	APF	1	Probably damaging	0.02	deleterious
Adcy4	NP_001348533	T942I	16266347	phenotypic	Mice homozygous for disruptions of this gene display a normal phenotype.	ADCY4	NA	APF	1	Probably damaging	0.02	deleterious
Adcy4	NP_536683	T942I	16266347	phenotypic	Mice homozygous for disruptions of this gene display a normal phenotype.	ADCY4	NA	APF	1	Probably damaging	0.02	deleterious
Adcy5	NP_001012783	A610T	16048099	phenotypic	Targeted inactivation of this gene has been shown to result in motor dysfunction.	ADCY5	Parkinson's disease, hypertension, type 2 diabetes mellitus	APF	1	Probably damaging	0.01	deleterious
Adcy6	NP_031431	A958V	13749090	phenotypic	Mice homozygous for disruption of this gene show a reduction in calcium uptake and transport in cardiomyocytes as well as mild functional abnormalities in the left ventricle.	ADCY6	ureteral obstruction, lethal congenital contracture syndrome	APF			0.07	tolerated
Adcy6	NP_031431	Y910C	16137339	phenotypic	Mice homozygous for disruption of this gene show a reduction in calcium uptake and transport in cardiomyocytes as well as mild functional abnormalities in the left ventricle.	ADCY6	ureteral obstruction, lethal congenital contracture syndrome	APF			0.01	deleterious
Adcy6	NP_031431	N619S	5226469	phenotypic	Mice homozygous for disruption of this gene show a reduction in calcium uptake and transport in cardiomyocytes as well as mild functional abnormalities in the left ventricle.	ADCY6	ureteral obstruction, lethal congenital contracture syndrome	APF			0.26	tolerated
Adcy6	NP_031431	D382G	13830119	phenotypic	Mice homozygous for disruption of this gene show a reduction in calcium uptake and transport in cardiomyocytes as well as mild functional abnormalities in the left ventricle.	ADCY6	ureteral obstruction, lethal congenital contracture syndrome	APF			0.01	deleterious
Adcy7	NP_001103226	N864S	7035541	phenotypic	Mice homozygous for disruptions in this gene display some degree of pre- or postnatal lethality. Surviving adults for one allele appear to be normal. Heterozygous females for one allele display decreased depression related behaviors.	ADCY7	NA	APF	1	Probably damaging	0.01	deleterious
Adcy7	NP_031432	N864S	7035541	phenotypic	Mice homozygous for disruptions in this gene display some degree of pre- or postnatal lethality. Surviving adults for one allele appear to be normal. Heterozygous females for one allele display decreased depression related behaviors.	ADCY7	NA	APF	1	Probably damaging	0.01	deleterious
Adcy7	NP_001032813	N864S	7035541	phenotypic	Mice homozygous for disruptions in this gene display some degree of pre- or postnatal lethality. Surviving adults for one allele appear to be normal. Heterozygous females for one allele display decreased depression related behaviors.	ADCY7	NA	APF	1	Probably damaging	0.01	deleterious
Adcy7	NP_001032812	N864S	7035541	phenotypic	Mice homozygous for disruptions in this gene display some degree of pre- or postnatal lethality. Surviving adults for one allele appear to be normal. Heterozygous females for one allele display decreased depression related behaviors.	ADCY7	NA	APF	1	Probably damaging	0.01	deleterious
Adcy8	NP_033753	S496P	16274758	phenotypic	Homozygous mutation of this gene results in reduced body size (in female animals only), reduced anxiety, and impaired long term depression (LTD).	ADCY8	NA	APF	0.97	Probably damaging	0.1	tolerated
Adcy8	NP_033753	D445N	11214885	phenotypic	Homozygous mutation of this gene results in reduced body size (in female animals only), reduced anxiety, and impaired long term depression (LTD).	ADCY8	NA	APF	1	Probably damaging		deleterious
Adcy8	NP_033753	D533G	5196408	phenotypic	Homozygous mutation of this gene results in reduced body size (in female animals only), reduced anxiety, and impaired long term depression (LTD).	ADCY8	NA	APF	0.03	Benign	0.51	tolerated
Adcy8	NP_033753	V1194A	1537201	phenotypic	Homozygous mutation of this gene results in reduced body size (in female animals only), reduced anxiety, and impaired long term depression (LTD).	ADCY8	NA	APF		N/A		deleterious
Adcy8	NP_033753	V481I	13882050	phenotypic	Homozygous mutation of this gene results in reduced body size (in female animals only), reduced anxiety, and impaired long term depression (LTD).	ADCY8	NA	APF	0.96	Probably damaging		deleterious
Adcy8	NP_033753	Y882F	7034887	phenotypic	Homozygous mutation of this gene results in reduced body size (in female animals only), reduced anxiety, and impaired long term depression (LTD).	ADCY8	NA	APF		Benign	0.24	tolerated
Adcy8	NP_033753	T617I	6504508	phenotypic	Homozygous mutation of this gene results in reduced body size (in female animals only), reduced anxiety, and impaired long term depression (LTD).	ADCY8	NA	APF	0.98	Probably damaging	0.03	deleterious
Adcy9	NP_033754	N884K	16277358	phenotypic	Mice homozygous for disruptions in this gene show an increased IgG1 response to ovalbumin challenge.	ADCY9	NA	APF	0.99	Probably damaging		deleterious
Adcy9	NP_033754	V52A	16251415	phenotypic	Mice homozygous for disruptions in this gene show an increased IgG1 response to ovalbumin challenge.	ADCY9	NA	APF	0.01	Benign	0.08	tolerated
Adcy9	NP_033754	F1141L	1767687	phenotypic	Mice homozygous for disruptions in this gene show an increased IgG1 response to ovalbumin challenge.	ADCY9	NA	APF	1	Probably damaging	0.02	deleterious
Adcyap1	NP_001302432	Y140C	13260818	phenotypic	Homozygotes for targeted null mutations exhibit high postnatal mortality, impaired thermoregulation, and loss of white fat. Survivors show ketosis, microvesicular fat accumulation, elevated serum lipids, and behavioral abnormalities.	ADCYAP1	cystitis	APF	1	Probably damaging		deleterious
Adcyap1	NP_033755	Y140C	13260818	phenotypic	Homozygotes for targeted null mutations exhibit high postnatal mortality, impaired thermoregulation, and loss of white fat. Survivors show ketosis, microvesicular fat accumulation, elevated serum lipids, and behavioral abnormalities.	ADCYAP1	cystitis	APF	1	Probably damaging		deleterious
Adcyap1	XP_036016160	V22D	13841355	phenotypic	Homozygotes for targeted null mutations exhibit high postnatal mortality, impaired thermoregulation, and loss of white fat. Survivors show ketosis, microvesicular fat accumulation, elevated serum lipids, and behavioral abnormalities.	ADCYAP1	cystitis	APF	1	Probably damaging		deleterious
Adcyap1	XP_036016160	Y140C	13260818	phenotypic	Homozygotes for targeted null mutations exhibit high postnatal mortality, impaired thermoregulation, and loss of white fat. Survivors show ketosis, microvesicular fat accumulation, elevated serum lipids, and behavioral abnormalities.	ADCYAP1	cystitis	APF	1	Probably damaging		deleterious
Adcyap1	XP_036016160	D122G	6537606	phenotypic	Homozygotes for targeted null mutations exhibit high postnatal mortality, impaired thermoregulation, and loss of white fat. Survivors show ketosis, microvesicular fat accumulation, elevated serum lipids, and behavioral abnormalities.	ADCYAP1	cystitis	APF	0.01	Benign	0.13	tolerated
Adcyap1	NP_033755	V22D	13841355	phenotypic	Homozygotes for targeted null mutations exhibit high postnatal mortality, impaired thermoregulation, and loss of white fat. Survivors show ketosis, microvesicular fat accumulation, elevated serum lipids, and behavioral abnormalities.	ADCYAP1	cystitis	APF	1	Probably damaging		deleterious
Adcyap1	NP_001302432	V22D	13841355	phenotypic	Homozygotes for targeted null mutations exhibit high postnatal mortality, impaired thermoregulation, and loss of white fat. Survivors show ketosis, microvesicular fat accumulation, elevated serum lipids, and behavioral abnormalities.	ADCYAP1	cystitis	APF	1	Probably damaging		deleterious
Add1	NP_001095914	Q512K	13844572	phenotypic	Targeted gene deletion leads to reduced growth and compensated hemolytic anemia. RBCs are osmotically fragile, dehydrated, and spherocytic with severe loss of membrane surface area and reduced MCV. ~50% of homozygotes develop lethal hydrocephaly with dilation of the lateral, 3rd, and 4th ventricles.	ADD1	hydrocephalus, atherosclerosis, familial combined hyperlipidemia, myocardial infarction, IgA glomerulonephritis, essential hypertension, pre-eclampsia, hypertension, temporal lobe epilepsy, cerebral palsy, gastroschisis	APF	0.96	Probably damaging	0.29	tolerated
Add1	XP_030109928	H271R	1762127	phenotypic	Targeted gene deletion leads to reduced growth and compensated hemolytic anemia. RBCs are osmotically fragile, dehydrated, and spherocytic with severe loss of membrane surface area and reduced MCV. ~50% of homozygotes develop lethal hydrocephaly with dilation of the lateral, 3rd, and 4th ventricles.	ADD1	hydrocephalus, atherosclerosis, familial combined hyperlipidemia, myocardial infarction, IgA glomerulonephritis, essential hypertension, pre-eclampsia, hypertension, temporal lobe epilepsy, cerebral palsy, gastroschisis	APF	1	Probably damaging	0.02	deleterious
Add1	NP_001019629	T636I	6558924	phenotypic	Targeted gene deletion leads to reduced growth and compensated hemolytic anemia. RBCs are osmotically fragile, dehydrated, and spherocytic with severe loss of membrane surface area and reduced MCV. ~50% of homozygotes develop lethal hydrocephaly with dilation of the lateral, 3rd, and 4th ventricles.	ADD1	hydrocephalus, atherosclerosis, familial combined hyperlipidemia, myocardial infarction, IgA glomerulonephritis, essential hypertension, pre-eclampsia, hypertension, temporal lobe epilepsy, cerebral palsy, gastroschisis	APF	1	Probably damaging	0.31	tolerated
Add1	NP_001019629	Q512K	13844572	phenotypic	Targeted gene deletion leads to reduced growth and compensated hemolytic anemia. RBCs are osmotically fragile, dehydrated, and spherocytic with severe loss of membrane surface area and reduced MCV. ~50% of homozygotes develop lethal hydrocephaly with dilation of the lateral, 3rd, and 4th ventricles.	ADD1	hydrocephalus, atherosclerosis, familial combined hyperlipidemia, myocardial infarction, IgA glomerulonephritis, essential hypertension, pre-eclampsia, hypertension, temporal lobe epilepsy, cerebral palsy, gastroschisis	APF	0.96	Probably damaging	0.29	tolerated
Add1	NP_038485	T636I	6558924	phenotypic	Targeted gene deletion leads to reduced growth and compensated hemolytic anemia. RBCs are osmotically fragile, dehydrated, and spherocytic with severe loss of membrane surface area and reduced MCV. ~50% of homozygotes develop lethal hydrocephaly with dilation of the lateral, 3rd, and 4th ventricles.	ADD1	hydrocephalus, atherosclerosis, familial combined hyperlipidemia, myocardial infarction, IgA glomerulonephritis, essential hypertension, pre-eclampsia, hypertension, temporal lobe epilepsy, cerebral palsy, gastroschisis	APF	1	Probably damaging	0.31	tolerated
Add1	XP_006503740	H271R	1762127	phenotypic	Targeted gene deletion leads to reduced growth and compensated hemolytic anemia. RBCs are osmotically fragile, dehydrated, and spherocytic with severe loss of membrane surface area and reduced MCV. ~50% of homozygotes develop lethal hydrocephaly with dilation of the lateral, 3rd, and 4th ventricles.	ADD1	hydrocephalus, atherosclerosis, familial combined hyperlipidemia, myocardial infarction, IgA glomerulonephritis, essential hypertension, pre-eclampsia, hypertension, temporal lobe epilepsy, cerebral palsy, gastroschisis	APF	1	Probably damaging	0.02	deleterious
Add1	NP_001318009	H271R	1762127	phenotypic	Targeted gene deletion leads to reduced growth and compensated hemolytic anemia. RBCs are osmotically fragile, dehydrated, and spherocytic with severe loss of membrane surface area and reduced MCV. ~50% of homozygotes develop lethal hydrocephaly with dilation of the lateral, 3rd, and 4th ventricles.	ADD1	hydrocephalus, atherosclerosis, familial combined hyperlipidemia, myocardial infarction, IgA glomerulonephritis, essential hypertension, pre-eclampsia, hypertension, temporal lobe epilepsy, cerebral palsy, gastroschisis	APF	1	Probably damaging	0.02	deleterious
Add1	NP_001318009	Q512K	13844572	phenotypic	Targeted gene deletion leads to reduced growth and compensated hemolytic anemia. RBCs are osmotically fragile, dehydrated, and spherocytic with severe loss of membrane surface area and reduced MCV. ~50% of homozygotes develop lethal hydrocephaly with dilation of the lateral, 3rd, and 4th ventricles.	ADD1	hydrocephalus, atherosclerosis, familial combined hyperlipidemia, myocardial infarction, IgA glomerulonephritis, essential hypertension, pre-eclampsia, hypertension, temporal lobe epilepsy, cerebral palsy, gastroschisis	APF	0.96	Probably damaging	0.29	tolerated
Add1	XP_017176104	H271R	1762127	phenotypic	Targeted gene deletion leads to reduced growth and compensated hemolytic anemia. RBCs are osmotically fragile, dehydrated, and spherocytic with severe loss of membrane surface area and reduced MCV. ~50% of homozygotes develop lethal hydrocephaly with dilation of the lateral, 3rd, and 4th ventricles.	ADD1	hydrocephalus, atherosclerosis, familial combined hyperlipidemia, myocardial infarction, IgA glomerulonephritis, essential hypertension, pre-eclampsia, hypertension, temporal lobe epilepsy, cerebral palsy, gastroschisis	APF	1	Probably damaging	0.02	deleterious
Add1	NP_001019629	H271R	1762127	phenotypic	Targeted gene deletion leads to reduced growth and compensated hemolytic anemia. RBCs are osmotically fragile, dehydrated, and spherocytic with severe loss of membrane surface area and reduced MCV. ~50% of homozygotes develop lethal hydrocephaly with dilation of the lateral, 3rd, and 4th ventricles.	ADD1	hydrocephalus, atherosclerosis, familial combined hyperlipidemia, myocardial infarction, IgA glomerulonephritis, essential hypertension, pre-eclampsia, hypertension, temporal lobe epilepsy, cerebral palsy, gastroschisis	APF	1	Probably damaging	0.02	deleterious
Add1	NP_001318016	Q512K	13844572	phenotypic	Targeted gene deletion leads to reduced growth and compensated hemolytic anemia. RBCs are osmotically fragile, dehydrated, and spherocytic with severe loss of membrane surface area and reduced MCV. ~50% of homozygotes develop lethal hydrocephaly with dilation of the lateral, 3rd, and 4th ventricles.	ADD1	hydrocephalus, atherosclerosis, familial combined hyperlipidemia, myocardial infarction, IgA glomerulonephritis, essential hypertension, pre-eclampsia, hypertension, temporal lobe epilepsy, cerebral palsy, gastroschisis	APF	0.96	Probably damaging	0.29	tolerated
Add1	NP_001095914	H271R	1762127	phenotypic	Targeted gene deletion leads to reduced growth and compensated hemolytic anemia. RBCs are osmotically fragile, dehydrated, and spherocytic with severe loss of membrane surface area and reduced MCV. ~50% of homozygotes develop lethal hydrocephaly with dilation of the lateral, 3rd, and 4th ventricles.	ADD1	hydrocephalus, atherosclerosis, familial combined hyperlipidemia, myocardial infarction, IgA glomerulonephritis, essential hypertension, pre-eclampsia, hypertension, temporal lobe epilepsy, cerebral palsy, gastroschisis	APF	1	Probably damaging	0.02	deleterious
Add1	XP_030109928	Q512K	13844572	phenotypic	Targeted gene deletion leads to reduced growth and compensated hemolytic anemia. RBCs are osmotically fragile, dehydrated, and spherocytic with severe loss of membrane surface area and reduced MCV. ~50% of homozygotes develop lethal hydrocephaly with dilation of the lateral, 3rd, and 4th ventricles.	ADD1	hydrocephalus, atherosclerosis, familial combined hyperlipidemia, myocardial infarction, IgA glomerulonephritis, essential hypertension, pre-eclampsia, hypertension, temporal lobe epilepsy, cerebral palsy, gastroschisis	APF	0.96	Probably damaging	0.29	tolerated
Add1	NP_001318016	H271R	1762127	phenotypic	Targeted gene deletion leads to reduced growth and compensated hemolytic anemia. RBCs are osmotically fragile, dehydrated, and spherocytic with severe loss of membrane surface area and reduced MCV. ~50% of homozygotes develop lethal hydrocephaly with dilation of the lateral, 3rd, and 4th ventricles.	ADD1	hydrocephalus, atherosclerosis, familial combined hyperlipidemia, myocardial infarction, IgA glomerulonephritis, essential hypertension, pre-eclampsia, hypertension, temporal lobe epilepsy, cerebral palsy, gastroschisis	APF	1	Probably damaging	0.02	deleterious
Add1	XP_006503740	Q512K	13844572	phenotypic	Targeted gene deletion leads to reduced growth and compensated hemolytic anemia. RBCs are osmotically fragile, dehydrated, and spherocytic with severe loss of membrane surface area and reduced MCV. ~50% of homozygotes develop lethal hydrocephaly with dilation of the lateral, 3rd, and 4th ventricles.	ADD1	hydrocephalus, atherosclerosis, familial combined hyperlipidemia, myocardial infarction, IgA glomerulonephritis, essential hypertension, pre-eclampsia, hypertension, temporal lobe epilepsy, cerebral palsy, gastroschisis	APF	0.96	Probably damaging	0.29	tolerated
Add1	XP_006503740	T636I	6558924	phenotypic	Targeted gene deletion leads to reduced growth and compensated hemolytic anemia. RBCs are osmotically fragile, dehydrated, and spherocytic with severe loss of membrane surface area and reduced MCV. ~50% of homozygotes develop lethal hydrocephaly with dilation of the lateral, 3rd, and 4th ventricles.	ADD1	hydrocephalus, atherosclerosis, familial combined hyperlipidemia, myocardial infarction, IgA glomerulonephritis, essential hypertension, pre-eclampsia, hypertension, temporal lobe epilepsy, cerebral palsy, gastroschisis	APF	1	Probably damaging	0.31	tolerated
Add1	XP_017176104	Q512K	13844572	phenotypic	Targeted gene deletion leads to reduced growth and compensated hemolytic anemia. RBCs are osmotically fragile, dehydrated, and spherocytic with severe loss of membrane surface area and reduced MCV. ~50% of homozygotes develop lethal hydrocephaly with dilation of the lateral, 3rd, and 4th ventricles.	ADD1	hydrocephalus, atherosclerosis, familial combined hyperlipidemia, myocardial infarction, IgA glomerulonephritis, essential hypertension, pre-eclampsia, hypertension, temporal lobe epilepsy, cerebral palsy, gastroschisis	APF	0.96	Probably damaging	0.29	tolerated
Add1	NP_001095914	T636I	6558924	phenotypic	Targeted gene deletion leads to reduced growth and compensated hemolytic anemia. RBCs are osmotically fragile, dehydrated, and spherocytic with severe loss of membrane surface area and reduced MCV. ~50% of homozygotes develop lethal hydrocephaly with dilation of the lateral, 3rd, and 4th ventricles.	ADD1	hydrocephalus, atherosclerosis, familial combined hyperlipidemia, myocardial infarction, IgA glomerulonephritis, essential hypertension, pre-eclampsia, hypertension, temporal lobe epilepsy, cerebral palsy, gastroschisis	APF	1	Probably damaging	0.31	tolerated
Add1	XP_017176104	T636I	6558924	phenotypic	Targeted gene deletion leads to reduced growth and compensated hemolytic anemia. RBCs are osmotically fragile, dehydrated, and spherocytic with severe loss of membrane surface area and reduced MCV. ~50% of homozygotes develop lethal hydrocephaly with dilation of the lateral, 3rd, and 4th ventricles.	ADD1	hydrocephalus, atherosclerosis, familial combined hyperlipidemia, myocardial infarction, IgA glomerulonephritis, essential hypertension, pre-eclampsia, hypertension, temporal lobe epilepsy, cerebral palsy, gastroschisis	APF	1	Probably damaging	0.31	tolerated
Add1	NP_001318009	T636I	6558924	phenotypic	Targeted gene deletion leads to reduced growth and compensated hemolytic anemia. RBCs are osmotically fragile, dehydrated, and spherocytic with severe loss of membrane surface area and reduced MCV. ~50% of homozygotes develop lethal hydrocephaly with dilation of the lateral, 3rd, and 4th ventricles.	ADD1	hydrocephalus, atherosclerosis, familial combined hyperlipidemia, myocardial infarction, IgA glomerulonephritis, essential hypertension, pre-eclampsia, hypertension, temporal lobe epilepsy, cerebral palsy, gastroschisis	APF	1	Probably damaging	0.31	tolerated
Add1	NP_038485	H271R	1762127	phenotypic	Targeted gene deletion leads to reduced growth and compensated hemolytic anemia. RBCs are osmotically fragile, dehydrated, and spherocytic with severe loss of membrane surface area and reduced MCV. ~50% of homozygotes develop lethal hydrocephaly with dilation of the lateral, 3rd, and 4th ventricles.	ADD1	hydrocephalus, atherosclerosis, familial combined hyperlipidemia, myocardial infarction, IgA glomerulonephritis, essential hypertension, pre-eclampsia, hypertension, temporal lobe epilepsy, cerebral palsy, gastroschisis	APF	1	Probably damaging	0.02	deleterious
Add1	XP_030109928	T636I	6558924	phenotypic	Targeted gene deletion leads to reduced growth and compensated hemolytic anemia. RBCs are osmotically fragile, dehydrated, and spherocytic with severe loss of membrane surface area and reduced MCV. ~50% of homozygotes develop lethal hydrocephaly with dilation of the lateral, 3rd, and 4th ventricles.	ADD1	hydrocephalus, atherosclerosis, familial combined hyperlipidemia, myocardial infarction, IgA glomerulonephritis, essential hypertension, pre-eclampsia, hypertension, temporal lobe epilepsy, cerebral palsy, gastroschisis	APF	1	Probably damaging	0.31	tolerated
Add1	NP_038485	Q512K	13844572	phenotypic	Targeted gene deletion leads to reduced growth and compensated hemolytic anemia. RBCs are osmotically fragile, dehydrated, and spherocytic with severe loss of membrane surface area and reduced MCV. ~50% of homozygotes develop lethal hydrocephaly with dilation of the lateral, 3rd, and 4th ventricles.	ADD1	hydrocephalus, atherosclerosis, familial combined hyperlipidemia, myocardial infarction, IgA glomerulonephritis, essential hypertension, pre-eclampsia, hypertension, temporal lobe epilepsy, cerebral palsy, gastroschisis	APF	0.96	Probably damaging	0.29	tolerated
Add1	NP_001318016	T636I	6558924	phenotypic	Targeted gene deletion leads to reduced growth and compensated hemolytic anemia. RBCs are osmotically fragile, dehydrated, and spherocytic with severe loss of membrane surface area and reduced MCV. ~50% of homozygotes develop lethal hydrocephaly with dilation of the lateral, 3rd, and 4th ventricles.	ADD1	hydrocephalus, atherosclerosis, familial combined hyperlipidemia, myocardial infarction, IgA glomerulonephritis, essential hypertension, pre-eclampsia, hypertension, temporal lobe epilepsy, cerebral palsy, gastroschisis	APF	1	Probably damaging	0.31	tolerated
Adgre1	NP_001342651	L166*	810	phenotypic	FACS macrophages - decreased	ADGRE1	NA	Mutagenetix		probably null		-
Adgre1	NP_001342651	L166*	810	phenotypic	FACS macrophages - decreased	ADGRE1	NA	Mutagenetix		Probably null		-
Adgre1	NP_001342651	Y579C	116	phenotypic	immune system, normal phenotype	ADGRE1	NA	Mutagenetix	1	Probably damaging	0	deleterious
Adgre1	NP_001342651	Y56C	2692	phenotypic	FACS macrophages - decreased	ADGRE1	NA	Mutagenetix	0.899	possibly damaging	0.06	tolerated
Adgre1	NP_001342651	Y156C	2380	phenotypic	FACS macrophages - decreased	ADGRE1	NA	Mutagenetix		Unknown	0	deleterious
Adgre1	NP_001342651	Y156C	2380	phenotypic	FACS macrophages - decreased	ADGRE1	NA	Mutagenetix		unknown	0	deleterious
Adgre1	NP_001342651	Y56C	2692	phenotypic	FACS macrophages - decreased	ADGRE1	NA	Mutagenetix	0.899	Possibly damaging	0.06	tolerated
Adgrf5	NP_001074647	S1190C	1357	phenotypic	30 min GTT hyperglycemic	ADGRF5	NA	Mutagenetix	0.957	probably damaging	0.09	tolerated
Adgrf5	NP_001074647	S1190C	1357	phenotypic	30 min GTT hyperglycemic	ADGRF5	NA	Mutagenetix	0.957	Probably damaging	0.09	tolerated
Adh1	NP_031435	V263M	6522821	phenotypic	Homozygotes for targeted null mutations exhibit impaired metabolism of (and sensitivity to) ethanol and retinol.	ADH1C	pancreatic cancer, alcohol use disorder, late onset Parkinson's disease	APF	1	Probably damaging		deleterious
Adh1	NP_031435	D162N	13839469	phenotypic	Homozygotes for targeted null mutations exhibit impaired metabolism of (and sensitivity to) ethanol and retinol.	ADH1C	pancreatic cancer, alcohol use disorder, late onset Parkinson's disease	APF	0.05	Benign	0.49	tolerated
Adh5	NP_031436	T143A	1769708	phenotypic	Homozygous null mutants are viable with increased S-nitrosothiols in RBCs, increased susceptibility to various toxins, and abnormal blood pressure regulation under anesthesia.	ADH5	asthma, cholestasis, alcohol use disorder	APF	0.01	Benign	0.03	deleterious
Adh7	XP_006500982	S206P	11804547	phenotypic	Homozygous mutation of this gene results in defective ethanol clearance and reduced metabolism of retinal to retinoic acid.	ADH7	Parkinson's disease	APF	1	Probably damaging		deleterious
Adh7	NP_033756	S206P	11804547	phenotypic	Homozygous mutation of this gene results in defective ethanol clearance and reduced metabolism of retinal to retinoic acid.	ADH7	Parkinson's disease	APF	1	Probably damaging		deleterious
Adh7	NP_033756	V14I	1539779	phenotypic	Homozygous mutation of this gene results in defective ethanol clearance and reduced metabolism of retinal to retinoic acid.	ADH7	Parkinson's disease	APF	0.15	Benign	0.27	tolerated
Adh7	XP_006500982	V14I	1539779	phenotypic	Homozygous mutation of this gene results in defective ethanol clearance and reduced metabolism of retinal to retinoic acid.	ADH7	Parkinson's disease	APF	0.15	Benign	0.27	tolerated
Adipor1	NP_001292998	M161K	16118463	phenotypic	Mice homozygous for a targeted allele exhibit abnormal homeostasis and adipose tissue morphology.	ADIPOR1	obesity, end stage renal disease, hyperinsulinism, prostate adenocarcinoma, macular degeneration, breast cancer, hyperglycemia	APF		Benign	0.75	tolerated
Adipor1	NP_001292998	T312A	15975474	phenotypic	Mice homozygous for a targeted allele exhibit abnormal homeostasis and adipose tissue morphology.	ADIPOR1	obesity, end stage renal disease, hyperinsulinism, prostate adenocarcinoma, macular degeneration, breast cancer, hyperglycemia	APF	0.09	Benign	0.39	tolerated
Adipor1	NP_082596	T312A	15975474	phenotypic	Mice homozygous for a targeted allele exhibit abnormal homeostasis and adipose tissue morphology.	ADIPOR1	obesity, end stage renal disease, hyperinsulinism, prostate adenocarcinoma, macular degeneration, breast cancer, hyperglycemia	APF	0.09	Benign	0.39	tolerated
Adipor1	NP_082596	M161K	16118463	phenotypic	Mice homozygous for a targeted allele exhibit abnormal homeostasis and adipose tissue morphology.	ADIPOR1	obesity, end stage renal disease, hyperinsulinism, prostate adenocarcinoma, macular degeneration, breast cancer, hyperglycemia	APF		Benign	0.75	tolerated
Adipor2	NP_001342621	L122H	13841354	phenotypic	Mice homozygous for disruptions in this gene display small testes and epididymis, degeneration of the seminiferous tubules, and abnormal sperm maturation.	ADIPOR2	end stage renal disease, glucose intolerance, type 2 diabetes mellitus, non-alcoholic fatty liver disease, obesity, fatty liver disease, non-alcoholic steatohepatitis, hyperinsulinism	APF	0.69	Possibly damaging	0.61	tolerated
Adipor2	NP_932102	L122H	13841354	phenotypic	Mice homozygous for disruptions in this gene display small testes and epididymis, degeneration of the seminiferous tubules, and abnormal sperm maturation.	ADIPOR2	end stage renal disease, glucose intolerance, type 2 diabetes mellitus, non-alcoholic fatty liver disease, obesity, fatty liver disease, non-alcoholic steatohepatitis, hyperinsulinism	APF	0.69	Possibly damaging	0.61	tolerated
Adipor2	NP_932102	H143Y	14157592	phenotypic	Mice homozygous for disruptions in this gene display small testes and epididymis, degeneration of the seminiferous tubules, and abnormal sperm maturation.	ADIPOR2	end stage renal disease, glucose intolerance, type 2 diabetes mellitus, non-alcoholic fatty liver disease, obesity, fatty liver disease, non-alcoholic steatohepatitis, hyperinsulinism	APF	1	Probably damaging		deleterious
Adipor2	NP_001342621	C51*	1514515	phenotypic	Mice homozygous for disruptions in this gene display small testes and epididymis, degeneration of the seminiferous tubules, and abnormal sperm maturation.	ADIPOR2	end stage renal disease, glucose intolerance, type 2 diabetes mellitus, non-alcoholic fatty liver disease, obesity, fatty liver disease, non-alcoholic steatohepatitis, hyperinsulinism	APF		N/A
Adipor2	XP_030111434	H143Y	14157592	phenotypic	Mice homozygous for disruptions in this gene display small testes and epididymis, degeneration of the seminiferous tubules, and abnormal sperm maturation.	ADIPOR2	end stage renal disease, glucose intolerance, type 2 diabetes mellitus, non-alcoholic fatty liver disease, obesity, fatty liver disease, non-alcoholic steatohepatitis, hyperinsulinism	APF	1	Probably damaging		deleterious
Adipor2	NP_001342621	H143Y	14157592	phenotypic	Mice homozygous for disruptions in this gene display small testes and epididymis, degeneration of the seminiferous tubules, and abnormal sperm maturation.	ADIPOR2	end stage renal disease, glucose intolerance, type 2 diabetes mellitus, non-alcoholic fatty liver disease, obesity, fatty liver disease, non-alcoholic steatohepatitis, hyperinsulinism	APF	1	Probably damaging		deleterious
Adipor2	XP_030111434	C51*	1514515	phenotypic	Mice homozygous for disruptions in this gene display small testes and epididymis, degeneration of the seminiferous tubules, and abnormal sperm maturation.	ADIPOR2	end stage renal disease, glucose intolerance, type 2 diabetes mellitus, non-alcoholic fatty liver disease, obesity, fatty liver disease, non-alcoholic steatohepatitis, hyperinsulinism	APF		N/A
Adipor2	NP_932102	C51*	1514515	phenotypic	Mice homozygous for disruptions in this gene display small testes and epididymis, degeneration of the seminiferous tubules, and abnormal sperm maturation.	ADIPOR2	end stage renal disease, glucose intolerance, type 2 diabetes mellitus, non-alcoholic fatty liver disease, obesity, fatty liver disease, non-alcoholic steatohepatitis, hyperinsulinism	APF		N/A
Adipor2	XP_030111434	L122H	13841354	phenotypic	Mice homozygous for disruptions in this gene display small testes and epididymis, degeneration of the seminiferous tubules, and abnormal sperm maturation.	ADIPOR2	end stage renal disease, glucose intolerance, type 2 diabetes mellitus, non-alcoholic fatty liver disease, obesity, fatty liver disease, non-alcoholic steatohepatitis, hyperinsulinism	APF	0.69	Possibly damaging	0.61	tolerated
Adk	NP_598840	K118R	6580127	phenotypic	Homozygous mutation of this gene results in death before 14 days of age, growth retardation, liver abnormalities, apnea, and impaired temperature regulation.	ADK	fatty liver disease, temporal lobe epilepsy, brain infarction, hypermethioninemia due to adenosine kinase deficiency	APF	0.99	Probably damaging	0.4	tolerated
Adk	NP_598840	K50R	16265684	phenotypic	Homozygous mutation of this gene results in death before 14 days of age, growth retardation, liver abnormalities, apnea, and impaired temperature regulation.	ADK	fatty liver disease, temporal lobe epilepsy, brain infarction, hypermethioninemia due to adenosine kinase deficiency	APF	0.95	Probably damaging	0.03	deleterious
Adk	NP_598840	E58K	13864226	phenotypic	Homozygous mutation of this gene results in death before 14 days of age, growth retardation, liver abnormalities, apnea, and impaired temperature regulation.	ADK	fatty liver disease, temporal lobe epilepsy, brain infarction, hypermethioninemia due to adenosine kinase deficiency	APF	0.8	Possibly damaging	0.03	deleterious
Adm	NP_033757	R96H	14170807	phenotypic	Homozygotes for a targeted null mutation exhibit cardiovascular defects, hyrdops fetalis, and lethality at midgestation.	ADM	brain infarction, pancreatic cancer, toxic shock syndrome, type 2 diabetes mellitus, ureteral obstruction, abdominal aortic aneurysm, pulmonary hypertension, malignant hypertension, breast cancer, hypertrophic cardiomyopathy, hyperinsulinism, obesity, congestive heart failure, glomerulonephritis, obstructive jaundice, renovascular hypertension, insulinoma, peripheral vascular disease, hypertensio…	APF	1	Probably damaging	0.01	deleterious
Adnp	NP_033758	V652A	14233286	phenotypic	Developmental defects including the failure of the cranial neural tube to close lead to embryonic death between E8.5 and E9.	ADNP	ischemia, Helsmoortel-Van Der Aa Syndrome, brain infarction	APF	0.94	Possibly damaging		deleterious
Adnp	NP_001297015	V684A	10023919	phenotypic	Developmental defects including the failure of the cranial neural tube to close lead to embryonic death between E8.5 and E9.	ADNP	ischemia, Helsmoortel-Van Der Aa Syndrome, brain infarction	APF	0.97	Probably damaging	0.02	deleterious
Adnp	NP_001297015	S346P	12575421	phenotypic	Developmental defects including the failure of the cranial neural tube to close lead to embryonic death between E8.5 and E9.	ADNP	ischemia, Helsmoortel-Van Der Aa Syndrome, brain infarction	APF	0.06	Benign	0.46	tolerated
Adnp	NP_033758	V684A	10023919	phenotypic	Developmental defects including the failure of the cranial neural tube to close lead to embryonic death between E8.5 and E9.	ADNP	ischemia, Helsmoortel-Van Der Aa Syndrome, brain infarction	APF	0.97	Probably damaging	0.02	deleterious
Adnp	NP_033758	S346P	12575421	phenotypic	Developmental defects including the failure of the cranial neural tube to close lead to embryonic death between E8.5 and E9.	ADNP	ischemia, Helsmoortel-Van Der Aa Syndrome, brain infarction	APF	0.06	Benign	0.46	tolerated
Adnp	NP_001297015	V652A	14233286	phenotypic	Developmental defects including the failure of the cranial neural tube to close lead to embryonic death between E8.5 and E9.	ADNP	ischemia, Helsmoortel-Van Der Aa Syndrome, brain infarction	APF	0.94	Possibly damaging		deleterious
Adora1	NP_001269874	L81P	13084483	phenotypic	Mice homozygous for a null allele show anxiety, hyperalgesia, allodynia, and altered neuronal and brainstem respiratory activity upon hypoxia. Mice homozygous for another null allele show increased susceptibility to kidney reperfusion injury and fail to display bradycardia in response to 5'-AMP.	ADORA1	lung disease, asthma, cerebral infarction, hypertension, obstructive sleep apnea, obesity	APF	1	Probably damaging		deleterious
Adora1	XP_006529142	L81P	13084483	phenotypic	Mice homozygous for a null allele show anxiety, hyperalgesia, allodynia, and altered neuronal and brainstem respiratory activity upon hypoxia. Mice homozygous for another null allele show increased susceptibility to kidney reperfusion injury and fail to display bradycardia in response to 5'-AMP.	ADORA1	lung disease, asthma, cerebral infarction, hypertension, obstructive sleep apnea, obesity	APF	1	Probably damaging		deleterious
Adora1	NP_001034599	L81P	13084483	phenotypic	Mice homozygous for a null allele show anxiety, hyperalgesia, allodynia, and altered neuronal and brainstem respiratory activity upon hypoxia. Mice homozygous for another null allele show increased susceptibility to kidney reperfusion injury and fail to display bradycardia in response to 5'-AMP.	ADORA1	lung disease, asthma, cerebral infarction, hypertension, obstructive sleep apnea, obesity	APF	1	Probably damaging		deleterious
Adora1	NP_001008533	L81P	13084483	phenotypic	Mice homozygous for a null allele show anxiety, hyperalgesia, allodynia, and altered neuronal and brainstem respiratory activity upon hypoxia. Mice homozygous for another null allele show increased susceptibility to kidney reperfusion injury and fail to display bradycardia in response to 5'-AMP.	ADORA1	lung disease, asthma, cerebral infarction, hypertension, obstructive sleep apnea, obesity	APF	1	Probably damaging		deleterious
Adora2a	NP_001318025	W263C	6505791	phenotypic	Mice homozygous for targeted mutations that inactivate the gene are viable and fertile with reduced exploratory activity and displaying depressive rather than stimulatory response to caffeine. Mutants test more anxious, were more aggressive towards intruders, and slower to respond to pain stimuli. Blood pressure and heart rate are increased, as well as platelet aggregation rate.	ADORA2A	myopia, primary pulmonary hypertension, asthma, lung disease	APF	0.99	Probably damaging	0.17	tolerated
Adora2a	NP_001318024	F250V	5086755	phenotypic	Mice homozygous for targeted mutations that inactivate the gene are viable and fertile with reduced exploratory activity and displaying depressive rather than stimulatory response to caffeine. Mutants test more anxious, were more aggressive towards intruders, and slower to respond to pain stimuli. Blood pressure and heart rate are increased, as well as platelet aggregation rate.	ADORA2A	myopia, primary pulmonary hypertension, asthma, lung disease	APF		Benign	0.33	tolerated
Adora2a	NP_001318025	F250V	5086755	phenotypic	Mice homozygous for targeted mutations that inactivate the gene are viable and fertile with reduced exploratory activity and displaying depressive rather than stimulatory response to caffeine. Mutants test more anxious, were more aggressive towards intruders, and slower to respond to pain stimuli. Blood pressure and heart rate are increased, as well as platelet aggregation rate.	ADORA2A	myopia, primary pulmonary hypertension, asthma, lung disease	APF		Benign	0.33	tolerated
Adora2a	NP_033760	F250V	5086755	phenotypic	Mice homozygous for targeted mutations that inactivate the gene are viable and fertile with reduced exploratory activity and displaying depressive rather than stimulatory response to caffeine. Mutants test more anxious, were more aggressive towards intruders, and slower to respond to pain stimuli. Blood pressure and heart rate are increased, as well as platelet aggregation rate.	ADORA2A	myopia, primary pulmonary hypertension, asthma, lung disease	APF		Benign	0.33	tolerated
Adora2a	XP_006513156	W263C	6505791	phenotypic	Mice homozygous for targeted mutations that inactivate the gene are viable and fertile with reduced exploratory activity and displaying depressive rather than stimulatory response to caffeine. Mutants test more anxious, were more aggressive towards intruders, and slower to respond to pain stimuli. Blood pressure and heart rate are increased, as well as platelet aggregation rate.	ADORA2A	myopia, primary pulmonary hypertension, asthma, lung disease	APF	0.99	Probably damaging	0.17	tolerated
Adora2a	NP_001318024	W263C	6505791	phenotypic	Mice homozygous for targeted mutations that inactivate the gene are viable and fertile with reduced exploratory activity and displaying depressive rather than stimulatory response to caffeine. Mutants test more anxious, were more aggressive towards intruders, and slower to respond to pain stimuli. Blood pressure and heart rate are increased, as well as platelet aggregation rate.	ADORA2A	myopia, primary pulmonary hypertension, asthma, lung disease	APF	0.99	Probably damaging	0.17	tolerated
Adora2a	NP_033760	W263C	6505791	phenotypic	Mice homozygous for targeted mutations that inactivate the gene are viable and fertile with reduced exploratory activity and displaying depressive rather than stimulatory response to caffeine. Mutants test more anxious, were more aggressive towards intruders, and slower to respond to pain stimuli. Blood pressure and heart rate are increased, as well as platelet aggregation rate.	ADORA2A	myopia, primary pulmonary hypertension, asthma, lung disease	APF	0.99	Probably damaging	0.17	tolerated
Adora2a	XP_006513156	F250V	5086755	phenotypic	Mice homozygous for targeted mutations that inactivate the gene are viable and fertile with reduced exploratory activity and displaying depressive rather than stimulatory response to caffeine. Mutants test more anxious, were more aggressive towards intruders, and slower to respond to pain stimuli. Blood pressure and heart rate are increased, as well as platelet aggregation rate.	ADORA2A	myopia, primary pulmonary hypertension, asthma, lung disease	APF		Benign	0.33	tolerated
Adora2b	NP_031439	N153S	14017428	phenotypic	Homozygous mutation of this gene results in low-grade inflammation, augmentation of proinflammatory cytokines and increased leukocyte adhesion to the vasculature.	ADORA2B	NA	APF		Benign	0.24	tolerated
Adprh	NP_031440	H149R	16103366	phenotypic	Mice homozygous for a null allele exhibit increased sensitivity to the effects of cholera toxin.	ADPRH	NA	APF		Benign	0.66	tolerated
Adprh	NP_031440	D309E	15731146	phenotypic	Mice homozygous for a null allele exhibit increased sensitivity to the effects of cholera toxin.	ADPRH	NA	APF	1	Probably damaging	0.08	tolerated
Adra1d	NP_038488	I381T	16126233	phenotypic	Mice homozygous for disruptions in this gene display hypotension or reduced rearing behavior in a novel environment, decreased wheel-running activity during the night, and reduced hyperlocomotion after amphetamine administration.	ADRA1D	polycystic ovary syndrome	APF	0.04	Benign	0.25	tolerated
Adra2a	NP_031443	I142T	2703	phenotypic	30 min GTT hypoglycemic, 30 min GTT hypoglycemic (female), 30 min GTT hypoglycemic (male)	ADRA2A	mental depression, type 2 diabetes mellitus, anxiety disorder, attention deficit hyperactivity disorder, hypertension	Mutagenetix	1	Probably damaging	0	deleterious
Adra2a	NP_031443	D94G	2639	phenotypic	30 min GTT hypoglycemic, 30 min GTT hypoglycemic (female), 30 min GTT hypoglycemic (male)	ADRA2A	mental depression, type 2 diabetes mellitus, anxiety disorder, attention deficit hyperactivity disorder, hypertension	Mutagenetix	1	probably damaging	0	deleterious
Adra2a	NP_031443	I142T	2703	phenotypic	30 min GTT hypoglycemic, 30 min GTT hypoglycemic (female), 30 min GTT hypoglycemic (male)	ADRA2A	mental depression, type 2 diabetes mellitus, anxiety disorder, attention deficit hyperactivity disorder, hypertension	Mutagenetix	1	probably damaging	0	deleterious
Adra2a	NP_031443	D94G	2639	phenotypic	30 min GTT hypoglycemic, 30 min GTT hypoglycemic (female), 30 min GTT hypoglycemic (male)	ADRA2A	mental depression, type 2 diabetes mellitus, anxiety disorder, attention deficit hyperactivity disorder, hypertension	Mutagenetix	1	Probably damaging	0	deleterious
Adra2c	NP_031444	F419S	5237179	phenotypic	Mice homozygous for targeted mutations that inactivate the gene are viable and fertile and appear grossly normal.	ADRA2C	congestive heart failure	APF	1	Probably damaging		deleterious
Adrb2	NP_031446	E249G	16205163	phenotypic	Mice homozygous for targeted mutations that inactivate the gene exhibit increased bone mass. The primary physiological consequences are seen during exercise stress and result from alterations in vascular tone and energy metabolism.	ADRB2	hypertension, dermatitis, dilated cardiomyopathy, obesity, cystic fibrosis, primary open angle glaucoma, ulcerative colitis, chronic obstructive pulmonary disease, pulmonary edema, psoriasis, asthma, polycystic ovary syndrome, pneumonia, kidney disease, end stage renal disease, fatty liver disease, cholangiocarcinoma, myocarditis, disease of metabolism, myocardial infarction, open-angle glaucoma,…	APF	0.74	Possibly damaging	0.32	tolerated
Aebp1	XP_036012137	R879L	13830732	phenotypic	Mice homozygous for one null allele exhibit neonatal lethality, abdominal wall herniation, extrusion of the abdominal organs, and defects in wound healing. Mice homozygous for another null allele exhibit embryonic lethality, decreased white adipose tissue, and resistance to diet-induced obesity.	AEBP1	Ehlers-Danlos syndrome classic-like 2	APF	0.07	Benign	0.12	tolerated
Aebp1	XP_036012137	M478I	16046780	phenotypic	Mice homozygous for one null allele exhibit neonatal lethality, abdominal wall herniation, extrusion of the abdominal organs, and defects in wound healing. Mice homozygous for another null allele exhibit embryonic lethality, decreased white adipose tissue, and resistance to diet-induced obesity.	AEBP1	Ehlers-Danlos syndrome classic-like 2	APF	0.26	Benign	0.02	deleterious
Aebp1	XP_036012137	T578I	14170817	phenotypic	Mice homozygous for one null allele exhibit neonatal lethality, abdominal wall herniation, extrusion of the abdominal organs, and defects in wound healing. Mice homozygous for another null allele exhibit embryonic lethality, decreased white adipose tissue, and resistance to diet-induced obesity.	AEBP1	Ehlers-Danlos syndrome classic-like 2	APF	0.01	Benign	0.79	tolerated
Aebp1	XP_036012137	D963N	10525262	phenotypic	Mice homozygous for one null allele exhibit neonatal lethality, abdominal wall herniation, extrusion of the abdominal organs, and defects in wound healing. Mice homozygous for another null allele exhibit embryonic lethality, decreased white adipose tissue, and resistance to diet-induced obesity.	AEBP1	Ehlers-Danlos syndrome classic-like 2	APF	1	Probably damaging	0.06	tolerated
Aebp1	NP_033766	D963N	10525262	phenotypic	Mice homozygous for one null allele exhibit neonatal lethality, abdominal wall herniation, extrusion of the abdominal organs, and defects in wound healing. Mice homozygous for another null allele exhibit embryonic lethality, decreased white adipose tissue, and resistance to diet-induced obesity.	AEBP1	Ehlers-Danlos syndrome classic-like 2	APF	1	Probably damaging	0.06	tolerated
Aebp1	XP_036012137	V709A	8921344	phenotypic	Mice homozygous for one null allele exhibit neonatal lethality, abdominal wall herniation, extrusion of the abdominal organs, and defects in wound healing. Mice homozygous for another null allele exhibit embryonic lethality, decreased white adipose tissue, and resistance to diet-induced obesity.	AEBP1	Ehlers-Danlos syndrome classic-like 2	APF	1	Probably damaging	0.03	deleterious
Aff1	NP_001074267	S187F	1758116	phenotypic	Homozygotes for a targeted null mutation exhibit impaired B and T cell development. Heterozygotes for an ENU-induced mutation exhibit small size, ataxia, adult-onset Purkinje cell loss, cataracts, reduced survival, and low fertility.	AFF1	NA	APF	1	Probably damaging	0.41	tolerated
Aff1	NP_001074267	V111A	15996299	phenotypic	Homozygotes for a targeted null mutation exhibit impaired B and T cell development. Heterozygotes for an ENU-induced mutation exhibit small size, ataxia, adult-onset Purkinje cell loss, cataracts, reduced survival, and low fertility.	AFF1	NA	APF	0.44	Possibly damaging	0.43	tolerated
Aff1	NP_598680	S187F	1758116	phenotypic	Homozygotes for a targeted null mutation exhibit impaired B and T cell development. Heterozygotes for an ENU-induced mutation exhibit small size, ataxia, adult-onset Purkinje cell loss, cataracts, reduced survival, and low fertility.	AFF1	NA	APF	1	Probably damaging	0.41	tolerated
Aff1	NP_598680	K770R	16113918	phenotypic	Homozygotes for a targeted null mutation exhibit impaired B and T cell development. Heterozygotes for an ENU-induced mutation exhibit small size, ataxia, adult-onset Purkinje cell loss, cataracts, reduced survival, and low fertility.	AFF1	NA	APF	0.97	Probably damaging	0.07	tolerated
Aff1	NP_001074267	K770R	16113918	phenotypic	Homozygotes for a targeted null mutation exhibit impaired B and T cell development. Heterozygotes for an ENU-induced mutation exhibit small size, ataxia, adult-onset Purkinje cell loss, cataracts, reduced survival, and low fertility.	AFF1	NA	APF	0.97	Probably damaging	0.07	tolerated
Aff4	NP_291043	T1097A	1768193	phenotypic	Homozygous null mice display embryonic and neonatal lethality with incomplete penetrance, abnormal respiration, and shrunken alveoli. Surviving males are infertile with azoospermia and arrest of spermatogenesis but, do not develop hematological abnormalities.	AFF4	NA	APF	1	Probably damaging		deleterious
Aff4	NP_291043	S772N	6545405	phenotypic	Homozygous null mice display embryonic and neonatal lethality with incomplete penetrance, abnormal respiration, and shrunken alveoli. Surviving males are infertile with azoospermia and arrest of spermatogenesis but, do not develop hematological abnormalities.	AFF4	NA	APF		Benign	0.28	tolerated
Aff4	XP_011247633	T1097A	1768193	phenotypic	Homozygous null mice display embryonic and neonatal lethality with incomplete penetrance, abnormal respiration, and shrunken alveoli. Surviving males are infertile with azoospermia and arrest of spermatogenesis but, do not develop hematological abnormalities.	AFF4	NA	APF	1	Probably damaging		deleterious
Aff4	XP_011247633	S772N	6545405	phenotypic	Homozygous null mice display embryonic and neonatal lethality with incomplete penetrance, abnormal respiration, and shrunken alveoli. Surviving males are infertile with azoospermia and arrest of spermatogenesis but, do not develop hematological abnormalities.	AFF4	NA	APF		Benign	0.28	tolerated
Afg3l2	NP_081406	F322I	16261850	phenotypic	Mice homozygous for mutations in this gene usually die before weaning. Mice develop progressive paralysis as a result of abnormalities in the axons innervating muscle endplates.	AFG3L2	spinocerebellar ataxia type 28, spastic ataxia 5, optic atrophy, hereditary spastic paraplegia, spastic ataxia	APF	1	Probably damaging	0.01	deleterious
Afg3l2	NP_081406	N738I	14014741	phenotypic	Mice homozygous for mutations in this gene usually die before weaning. Mice develop progressive paralysis as a result of abnormalities in the axons innervating muscle endplates.	AFG3L2	spinocerebellar ataxia type 28, spastic ataxia 5, optic atrophy, hereditary spastic paraplegia, spastic ataxia	APF	0.23	Benign	0.02	deleterious
Afg3l2	NP_081406	T569M	14119312	phenotypic	Mice homozygous for mutations in this gene usually die before weaning. Mice develop progressive paralysis as a result of abnormalities in the axons innervating muscle endplates.	AFG3L2	spinocerebellar ataxia type 28, spastic ataxia 5, optic atrophy, hereditary spastic paraplegia, spastic ataxia	APF	0.85	Possibly damaging	0.02	deleterious
Afg3l2	NP_081406	R52H	6574914	phenotypic	Mice homozygous for mutations in this gene usually die before weaning. Mice develop progressive paralysis as a result of abnormalities in the axons innervating muscle endplates.	AFG3L2	spinocerebellar ataxia type 28, spastic ataxia 5, optic atrophy, hereditary spastic paraplegia, spastic ataxia	APF	0.3	Benign	0.08	tolerated
Ager	NP_031451	Q266L	14041058	phenotypic	Mice homozygous for one knock-out allele exhibit abnormal skeleton morphology and physiology with abnormal blood vessel healing. Mice homozygous for another knock-out allele exhibit increased susceptibillity to STZ-induced diabetes.	AGER	prostate cancer, proliferative diabetic retinopathy, Kawasaki disease, type 2 diabetes mellitus, myocardial infarction, atherosclerosis, pulmonary hypertension, optic nerve disease, systemic scleroderma, schizophrenia, diabetic retinopathy, thromboangiitis obliterans, aortic disease, Cor pulmonale, osteoarthritis, cystic fibrosis, congestive heart failure, end stage renal disease, chronic obstruc…	APF	1	Probably damaging	0.03	deleterious
Ager	NP_031451	G183E	16078424	phenotypic	Mice homozygous for one knock-out allele exhibit abnormal skeleton morphology and physiology with abnormal blood vessel healing. Mice homozygous for another knock-out allele exhibit increased susceptibillity to STZ-induced diabetes.	AGER	prostate cancer, proliferative diabetic retinopathy, Kawasaki disease, type 2 diabetes mellitus, myocardial infarction, atherosclerosis, pulmonary hypertension, optic nerve disease, systemic scleroderma, schizophrenia, diabetic retinopathy, thromboangiitis obliterans, aortic disease, Cor pulmonale, osteoarthritis, cystic fibrosis, congestive heart failure, end stage renal disease, chronic obstruc…	APF	1	Probably damaging	0.01	deleterious
Agfg1	NP_034602	T72I	1544124	phenotypic	Male mice homozygous for disruptions in this gene are infertile as a result of abnormalities in spermatogenesis. Otherwise, males and females are normal andlive a normal life span.	AGFG1	male infertility	APF	0.97	Probably damaging		deleterious
Agfg1	NP_034602	T504A	16106061	phenotypic	Male mice homozygous for disruptions in this gene are infertile as a result of abnormalities in spermatogenesis. Otherwise, males and females are normal andlive a normal life span.	AGFG1	male infertility	APF		Benign	0.74	tolerated
Agps	NP_766254	V151A	6675780	phenotypic	Mice homozygous for a spontaneous allele exhibit male infertility, azoospermia, microphthalmia, and cataracts.	AGPS	rhizomelic chondrodysplasia punctata type 3, rhizomelic chondrodysplasia punctata	APF	0.01	Benign	0.34	tolerated
Agr2	NP_035913	D22G	6496504	phenotypic	Mice homozygous for a knock-out allele exhibit colitis and increased susceptibility to induced colitis.	AGR2	pancreatic ductal carcinoma, breast cancer, pancreatic ductal adenocarcinoma	APF	0.31	Benign	0.17	tolerated
Agrp	NP_001258735	N48K	16118435	phenotypic	Mice homozygous for a null mutation do not exhibit any detectable abnormalities.	AGRP	type 2 diabetes mellitus, obesity	APF		Benign	0.79	tolerated
Agrp	NP_031453	D35G	14016865	phenotypic	Mice homozygous for a null mutation do not exhibit any detectable abnormalities.	AGRP	type 2 diabetes mellitus, obesity	APF		Benign	0.13	tolerated
Agrp	NP_001258735	E60G	16226587	phenotypic	Mice homozygous for a null mutation do not exhibit any detectable abnormalities.	AGRP	type 2 diabetes mellitus, obesity	APF	0.01	Benign	0.01	deleterious
Agrp	NP_001258735	D35G	14016865	phenotypic	Mice homozygous for a null mutation do not exhibit any detectable abnormalities.	AGRP	type 2 diabetes mellitus, obesity	APF		Benign	0.13	tolerated
Agrp	NP_031453	N48K	16118435	phenotypic	Mice homozygous for a null mutation do not exhibit any detectable abnormalities.	AGRP	type 2 diabetes mellitus, obesity	APF		Benign	0.79	tolerated
Agrp	NP_031453	E60G	16226587	phenotypic	Mice homozygous for a null mutation do not exhibit any detectable abnormalities.	AGRP	type 2 diabetes mellitus, obesity	APF	0.01	Benign	0.01	deleterious
Agt	NP_031454	L40P	16079765	phenotypic	Homozygous null mutation of this gene results in small body size and lower body fat, decreased blood pressure and hypotension, kidney abnormalities, polydipsia and plyuria.	AGT	focal segmental glomerulosclerosis, hypertension, prediabetes syndrome, type 2 diabetes mellitus, allergic disease, breast cancer, diabetic retinopathy, congestive heart failure, polycystic kidney disease, meconium aspiration syndrome, temporal lobe epilepsy, middle cerebral artery infarction, atherosclerosis, pre-eclampsia, pulmonary edema, multiple sclerosis, cerebrovascular disease, essential …	APF	0.92	Possibly damaging	0.01	deleterious
Agt	NP_031454	S54I	13830738	phenotypic	Homozygous null mutation of this gene results in small body size and lower body fat, decreased blood pressure and hypotension, kidney abnormalities, polydipsia and plyuria.	AGT	focal segmental glomerulosclerosis, hypertension, prediabetes syndrome, type 2 diabetes mellitus, allergic disease, breast cancer, diabetic retinopathy, congestive heart failure, polycystic kidney disease, meconium aspiration syndrome, temporal lobe epilepsy, middle cerebral artery infarction, atherosclerosis, pre-eclampsia, pulmonary edema, multiple sclerosis, cerebrovascular disease, essential …	APF	0.08	Benign	0.18	tolerated
Agtpbp1	XP_006517399	G506S	16198716	phenotypic	Homozygotes show moderate ataxia due to degeneration of Purkinje cells of the cerebellum. Also, there is gradual degeneration of retina photoreceptor cells, olfactory bulb mitral cells and some thalamic neurons. Males have abnormal sperm and are sterile.	AGTPBP1	retinitis pigmentosa	APF	0.01	Benign	0.86	tolerated
Agtpbp1	XP_006517401	T310A	14150956	phenotypic	Homozygotes show moderate ataxia due to degeneration of Purkinje cells of the cerebellum. Also, there is gradual degeneration of retina photoreceptor cells, olfactory bulb mitral cells and some thalamic neurons. Males have abnormal sperm and are sterile.	AGTPBP1	retinitis pigmentosa	APF	0.78	Possibly damaging	0.15	tolerated
Agtpbp1	NP_001041473	T310A	14150956	phenotypic	Homozygotes show moderate ataxia due to degeneration of Purkinje cells of the cerebellum. Also, there is gradual degeneration of retina photoreceptor cells, olfactory bulb mitral cells and some thalamic neurons. Males have abnormal sperm and are sterile.	AGTPBP1	retinitis pigmentosa	APF	0.78	Possibly damaging	0.15	tolerated
Agtpbp1	NP_075817	T310A	14150956	phenotypic	Homozygotes show moderate ataxia due to degeneration of Purkinje cells of the cerebellum. Also, there is gradual degeneration of retina photoreceptor cells, olfactory bulb mitral cells and some thalamic neurons. Males have abnormal sperm and are sterile.	AGTPBP1	retinitis pigmentosa	APF	0.78	Possibly damaging	0.15	tolerated
Agtpbp1	XP_006517400	G506S	16198716	phenotypic	Homozygotes show moderate ataxia due to degeneration of Purkinje cells of the cerebellum. Also, there is gradual degeneration of retina photoreceptor cells, olfactory bulb mitral cells and some thalamic neurons. Males have abnormal sperm and are sterile.	AGTPBP1	retinitis pigmentosa	APF	0.01	Benign	0.86	tolerated
Agtpbp1	XP_006517401	E1074G	1775067	phenotypic	Homozygotes show moderate ataxia due to degeneration of Purkinje cells of the cerebellum. Also, there is gradual degeneration of retina photoreceptor cells, olfactory bulb mitral cells and some thalamic neurons. Males have abnormal sperm and are sterile.	AGTPBP1	retinitis pigmentosa	APF	0.89	Possibly damaging	0.05	tolerated
Agtpbp1	NP_001364026	H515R	16120418	phenotypic	Homozygotes show moderate ataxia due to degeneration of Purkinje cells of the cerebellum. Also, there is gradual degeneration of retina photoreceptor cells, olfactory bulb mitral cells and some thalamic neurons. Males have abnormal sperm and are sterile.	AGTPBP1	retinitis pigmentosa	APF	0.01	Benign	0.25	tolerated
Agtpbp1	NP_001364026	G506S	16198716	phenotypic	Homozygotes show moderate ataxia due to degeneration of Purkinje cells of the cerebellum. Also, there is gradual degeneration of retina photoreceptor cells, olfactory bulb mitral cells and some thalamic neurons. Males have abnormal sperm and are sterile.	AGTPBP1	retinitis pigmentosa	APF	0.01	Benign	0.86	tolerated
Agtpbp1	XP_036014026	H424Y	6505813	phenotypic	Homozygotes show moderate ataxia due to degeneration of Purkinje cells of the cerebellum. Also, there is gradual degeneration of retina photoreceptor cells, olfactory bulb mitral cells and some thalamic neurons. Males have abnormal sperm and are sterile.	AGTPBP1	retinitis pigmentosa	APF	0.32	Benign	0.09	tolerated
Agtpbp1	NP_001364026	E1074G	1775067	phenotypic	Homozygotes show moderate ataxia due to degeneration of Purkinje cells of the cerebellum. Also, there is gradual degeneration of retina photoreceptor cells, olfactory bulb mitral cells and some thalamic neurons. Males have abnormal sperm and are sterile.	AGTPBP1	retinitis pigmentosa	APF	0.89	Possibly damaging	0.05	tolerated
Agtpbp1	NP_075817	E1074G	1775067	phenotypic	Homozygotes show moderate ataxia due to degeneration of Purkinje cells of the cerebellum. Also, there is gradual degeneration of retina photoreceptor cells, olfactory bulb mitral cells and some thalamic neurons. Males have abnormal sperm and are sterile.	AGTPBP1	retinitis pigmentosa	APF	0.89	Possibly damaging	0.05	tolerated
Agtpbp1	NP_001364026	H424Y	6505813	phenotypic	Homozygotes show moderate ataxia due to degeneration of Purkinje cells of the cerebellum. Also, there is gradual degeneration of retina photoreceptor cells, olfactory bulb mitral cells and some thalamic neurons. Males have abnormal sperm and are sterile.	AGTPBP1	retinitis pigmentosa	APF	0.32	Benign	0.09	tolerated
Agtpbp1	XP_006517400	E1074G	1775067	phenotypic	Homozygotes show moderate ataxia due to degeneration of Purkinje cells of the cerebellum. Also, there is gradual degeneration of retina photoreceptor cells, olfactory bulb mitral cells and some thalamic neurons. Males have abnormal sperm and are sterile.	AGTPBP1	retinitis pigmentosa	APF	0.89	Possibly damaging	0.05	tolerated
Agtpbp1	XP_036014026	E1074G	1775067	phenotypic	Homozygotes show moderate ataxia due to degeneration of Purkinje cells of the cerebellum. Also, there is gradual degeneration of retina photoreceptor cells, olfactory bulb mitral cells and some thalamic neurons. Males have abnormal sperm and are sterile.	AGTPBP1	retinitis pigmentosa	APF	0.89	Possibly damaging	0.05	tolerated
Agtpbp1	XP_036014026	H515R	16120418	phenotypic	Homozygotes show moderate ataxia due to degeneration of Purkinje cells of the cerebellum. Also, there is gradual degeneration of retina photoreceptor cells, olfactory bulb mitral cells and some thalamic neurons. Males have abnormal sperm and are sterile.	AGTPBP1	retinitis pigmentosa	APF	0.01	Benign	0.25	tolerated
Agtpbp1	XP_036014026	T310A	14150956	phenotypic	Homozygotes show moderate ataxia due to degeneration of Purkinje cells of the cerebellum. Also, there is gradual degeneration of retina photoreceptor cells, olfactory bulb mitral cells and some thalamic neurons. Males have abnormal sperm and are sterile.	AGTPBP1	retinitis pigmentosa	APF	0.78	Possibly damaging	0.15	tolerated
Agtpbp1	XP_006517399	T310A	14150956	phenotypic	Homozygotes show moderate ataxia due to degeneration of Purkinje cells of the cerebellum. Also, there is gradual degeneration of retina photoreceptor cells, olfactory bulb mitral cells and some thalamic neurons. Males have abnormal sperm and are sterile.	AGTPBP1	retinitis pigmentosa	APF	0.78	Possibly damaging	0.15	tolerated
Agtpbp1	XP_006517400	T310A	14150956	phenotypic	Homozygotes show moderate ataxia due to degeneration of Purkinje cells of the cerebellum. Also, there is gradual degeneration of retina photoreceptor cells, olfactory bulb mitral cells and some thalamic neurons. Males have abnormal sperm and are sterile.	AGTPBP1	retinitis pigmentosa	APF	0.78	Possibly damaging	0.15	tolerated
Agtpbp1	XP_006517399	E1074G	1775067	phenotypic	Homozygotes show moderate ataxia due to degeneration of Purkinje cells of the cerebellum. Also, there is gradual degeneration of retina photoreceptor cells, olfactory bulb mitral cells and some thalamic neurons. Males have abnormal sperm and are sterile.	AGTPBP1	retinitis pigmentosa	APF	0.89	Possibly damaging	0.05	tolerated
Agtpbp1	XP_036014026	G506S	16198716	phenotypic	Homozygotes show moderate ataxia due to degeneration of Purkinje cells of the cerebellum. Also, there is gradual degeneration of retina photoreceptor cells, olfactory bulb mitral cells and some thalamic neurons. Males have abnormal sperm and are sterile.	AGTPBP1	retinitis pigmentosa	APF	0.01	Benign	0.86	tolerated
Agtpbp1	NP_075817	G506S	16198716	phenotypic	Homozygotes show moderate ataxia due to degeneration of Purkinje cells of the cerebellum. Also, there is gradual degeneration of retina photoreceptor cells, olfactory bulb mitral cells and some thalamic neurons. Males have abnormal sperm and are sterile.	AGTPBP1	retinitis pigmentosa	APF	0.01	Benign	0.86	tolerated
Agtpbp1	XP_006517401	G506S	16198716	phenotypic	Homozygotes show moderate ataxia due to degeneration of Purkinje cells of the cerebellum. Also, there is gradual degeneration of retina photoreceptor cells, olfactory bulb mitral cells and some thalamic neurons. Males have abnormal sperm and are sterile.	AGTPBP1	retinitis pigmentosa	APF	0.01	Benign	0.86	tolerated
Agtpbp1	NP_001271147	T310A	14150956	phenotypic	Homozygotes show moderate ataxia due to degeneration of Purkinje cells of the cerebellum. Also, there is gradual degeneration of retina photoreceptor cells, olfactory bulb mitral cells and some thalamic neurons. Males have abnormal sperm and are sterile.	AGTPBP1	retinitis pigmentosa	APF	0.78	Possibly damaging	0.15	tolerated
Agtpbp1	NP_001271147	G506S	16198716	phenotypic	Homozygotes show moderate ataxia due to degeneration of Purkinje cells of the cerebellum. Also, there is gradual degeneration of retina photoreceptor cells, olfactory bulb mitral cells and some thalamic neurons. Males have abnormal sperm and are sterile.	AGTPBP1	retinitis pigmentosa	APF	0.01	Benign	0.86	tolerated
Agtpbp1	NP_001364026	T310A	14150956	phenotypic	Homozygotes show moderate ataxia due to degeneration of Purkinje cells of the cerebellum. Also, there is gradual degeneration of retina photoreceptor cells, olfactory bulb mitral cells and some thalamic neurons. Males have abnormal sperm and are sterile.	AGTPBP1	retinitis pigmentosa	APF	0.78	Possibly damaging	0.15	tolerated
Agtpbp1	NP_001041473	G506S	16198716	phenotypic	Homozygotes show moderate ataxia due to degeneration of Purkinje cells of the cerebellum. Also, there is gradual degeneration of retina photoreceptor cells, olfactory bulb mitral cells and some thalamic neurons. Males have abnormal sperm and are sterile.	AGTPBP1	retinitis pigmentosa	APF	0.01	Benign	0.86	tolerated
Agtr1a	XP_006516597	Y292C	6556257	phenotypic	Mice homozygous for a knock-out allele exhibit abnormal cardiovascular response to angiotensin II.	AGTR1	IgA glomerulonephritis, intermediate coronary syndrome, carotid artery disease, renovascular hypertension, hypertension, essential hypertension, cerebrovascular disease, Alzheimer's disease, asthma, dilated cardiomyopathy, Huntington's disease, anti-basement membrane glomerulonephritis, proteinuria, renal hypertension, myocardial infarction, pulmonary hypertension, placental insufficiency, breast…	APF	1	Probably damaging		deleterious
Agtr1a	XP_011242566	D125G	14120543	phenotypic	Mice homozygous for a knock-out allele exhibit abnormal cardiovascular response to angiotensin II.	AGTR1	IgA glomerulonephritis, intermediate coronary syndrome, carotid artery disease, renovascular hypertension, hypertension, essential hypertension, cerebrovascular disease, Alzheimer's disease, asthma, dilated cardiomyopathy, Huntington's disease, anti-basement membrane glomerulonephritis, proteinuria, renal hypertension, myocardial infarction, pulmonary hypertension, placental insufficiency, breast…	APF	1	Probably damaging	0.01	deleterious
Agtr1a	NP_796296	D125G	14120543	phenotypic	Mice homozygous for a knock-out allele exhibit abnormal cardiovascular response to angiotensin II.	AGTR1	IgA glomerulonephritis, intermediate coronary syndrome, carotid artery disease, renovascular hypertension, hypertension, essential hypertension, cerebrovascular disease, Alzheimer's disease, asthma, dilated cardiomyopathy, Huntington's disease, anti-basement membrane glomerulonephritis, proteinuria, renal hypertension, myocardial infarction, pulmonary hypertension, placental insufficiency, breast…	APF	1	Probably damaging	0.01	deleterious
Agtr1a	XP_006516597	D125G	14120543	phenotypic	Mice homozygous for a knock-out allele exhibit abnormal cardiovascular response to angiotensin II.	AGTR1	IgA glomerulonephritis, intermediate coronary syndrome, carotid artery disease, renovascular hypertension, hypertension, essential hypertension, cerebrovascular disease, Alzheimer's disease, asthma, dilated cardiomyopathy, Huntington's disease, anti-basement membrane glomerulonephritis, proteinuria, renal hypertension, myocardial infarction, pulmonary hypertension, placental insufficiency, breast…	APF	1	Probably damaging	0.01	deleterious
Agtr1a	XP_011242566	Y292C	6556257	phenotypic	Mice homozygous for a knock-out allele exhibit abnormal cardiovascular response to angiotensin II.	AGTR1	IgA glomerulonephritis, intermediate coronary syndrome, carotid artery disease, renovascular hypertension, hypertension, essential hypertension, cerebrovascular disease, Alzheimer's disease, asthma, dilated cardiomyopathy, Huntington's disease, anti-basement membrane glomerulonephritis, proteinuria, renal hypertension, myocardial infarction, pulmonary hypertension, placental insufficiency, breast…	APF	1	Probably damaging		deleterious
Agtr1a	XP_011242566	V29I	13887789	phenotypic	Mice homozygous for a knock-out allele exhibit abnormal cardiovascular response to angiotensin II.	AGTR1	IgA glomerulonephritis, intermediate coronary syndrome, carotid artery disease, renovascular hypertension, hypertension, essential hypertension, cerebrovascular disease, Alzheimer's disease, asthma, dilated cardiomyopathy, Huntington's disease, anti-basement membrane glomerulonephritis, proteinuria, renal hypertension, myocardial infarction, pulmonary hypertension, placental insufficiency, breast…	APF		Benign	0.84	tolerated
Agtr1a	NP_796296	V29I	13887789	phenotypic	Mice homozygous for a knock-out allele exhibit abnormal cardiovascular response to angiotensin II.	AGTR1	IgA glomerulonephritis, intermediate coronary syndrome, carotid artery disease, renovascular hypertension, hypertension, essential hypertension, cerebrovascular disease, Alzheimer's disease, asthma, dilated cardiomyopathy, Huntington's disease, anti-basement membrane glomerulonephritis, proteinuria, renal hypertension, myocardial infarction, pulmonary hypertension, placental insufficiency, breast…	APF		Benign	0.84	tolerated
Agtr1a	NP_796296	K135R	16233381	phenotypic	Mice homozygous for a knock-out allele exhibit abnormal cardiovascular response to angiotensin II.	AGTR1	IgA glomerulonephritis, intermediate coronary syndrome, carotid artery disease, renovascular hypertension, hypertension, essential hypertension, cerebrovascular disease, Alzheimer's disease, asthma, dilated cardiomyopathy, Huntington's disease, anti-basement membrane glomerulonephritis, proteinuria, renal hypertension, myocardial infarction, pulmonary hypertension, placental insufficiency, breast…	APF		Benign	0.52	tolerated
Agtr1a	NP_796296	Y292C	6556257	phenotypic	Mice homozygous for a knock-out allele exhibit abnormal cardiovascular response to angiotensin II.	AGTR1	IgA glomerulonephritis, intermediate coronary syndrome, carotid artery disease, renovascular hypertension, hypertension, essential hypertension, cerebrovascular disease, Alzheimer's disease, asthma, dilated cardiomyopathy, Huntington's disease, anti-basement membrane glomerulonephritis, proteinuria, renal hypertension, myocardial infarction, pulmonary hypertension, placental insufficiency, breast…	APF	1	Probably damaging		deleterious
Agtr1a	XP_011242566	K135R	16233381	phenotypic	Mice homozygous for a knock-out allele exhibit abnormal cardiovascular response to angiotensin II.	AGTR1	IgA glomerulonephritis, intermediate coronary syndrome, carotid artery disease, renovascular hypertension, hypertension, essential hypertension, cerebrovascular disease, Alzheimer's disease, asthma, dilated cardiomyopathy, Huntington's disease, anti-basement membrane glomerulonephritis, proteinuria, renal hypertension, myocardial infarction, pulmonary hypertension, placental insufficiency, breast…	APF		Benign	0.52	tolerated
Agtr1a	XP_006516597	V29I	13887789	phenotypic	Mice homozygous for a knock-out allele exhibit abnormal cardiovascular response to angiotensin II.	AGTR1	IgA glomerulonephritis, intermediate coronary syndrome, carotid artery disease, renovascular hypertension, hypertension, essential hypertension, cerebrovascular disease, Alzheimer's disease, asthma, dilated cardiomyopathy, Huntington's disease, anti-basement membrane glomerulonephritis, proteinuria, renal hypertension, myocardial infarction, pulmonary hypertension, placental insufficiency, breast…	APF		Benign	0.84	tolerated
Agtr1a	XP_006516597	K135R	16233381	phenotypic	Mice homozygous for a knock-out allele exhibit abnormal cardiovascular response to angiotensin II.	AGTR1	IgA glomerulonephritis, intermediate coronary syndrome, carotid artery disease, renovascular hypertension, hypertension, essential hypertension, cerebrovascular disease, Alzheimer's disease, asthma, dilated cardiomyopathy, Huntington's disease, anti-basement membrane glomerulonephritis, proteinuria, renal hypertension, myocardial infarction, pulmonary hypertension, placental insufficiency, breast…	APF		Benign	0.52	tolerated
Agtr2	NP_031455	M53L	5139129	phenotypic	Mice homozygous for a knock-out allele may exhibit abnormal response to angiotensin II, induced panreatitis, and myocardial infarction; cardiovascular morphology and physiology; renal and unrinary morphology and physiology; and glucose and lipid homeostasis.	AGTR2	type 2 diabetes mellitus, end stage renal disease, congenital diaphragmatic hernia, vesicoureteral reflux, pancreatic cancer, renovascular hypertension, hypertension, asthma, congestive heart failure, meconium aspiration syndrome, IgA glomerulonephritis, focal segmental glomerulosclerosis, dilated cardiomyopathy, hypoglycemia, glomerulosclerosis, chronic kidney disease, intellectual disability, g…	APF		Benign	0.32	tolerated
Agxt	NP_057911	E109G	16250781	phenotypic	Mice homozygous for a null allele exhbit increased oxalate urine levels and male mice suffer from bladder stones.	AGXT	primary hyperoxaluria type 1, primary hyperoxaluria	APF	1	Probably damaging		deleterious
Ahctf1	NP_080651	S1772P	14029513	phenotypic	Homozygous null mice die between E3.5 and E5.5. The inner cell mass cells exhibit impaired proliferation and apoptosis when grown in culture.	AHCTF1	NA	APF	0.34	Benign	0.1	tolerated
Ahctf1	NP_080651	D822G	16198723	phenotypic	Homozygous null mice die between E3.5 and E5.5. The inner cell mass cells exhibit impaired proliferation and apoptosis when grown in culture.	AHCTF1	NA	APF	1	Probably damaging		deleterious
Ahctf1	NP_080651	I699N	16088313	phenotypic	Homozygous null mice die between E3.5 and E5.5. The inner cell mass cells exhibit impaired proliferation and apoptosis when grown in culture.	AHCTF1	NA	APF	0.98	Probably damaging		deleterious
Ahctf1	NP_080651	I1135N	15980617	phenotypic	Homozygous null mice die between E3.5 and E5.5. The inner cell mass cells exhibit impaired proliferation and apoptosis when grown in culture.	AHCTF1	NA	APF	1	Probably damaging	0.54	tolerated
Ahctf1	NP_080651	S2053P	16236489	phenotypic	Homozygous null mice die between E3.5 and E5.5. The inner cell mass cells exhibit impaired proliferation and apoptosis when grown in culture.	AHCTF1	NA	APF		Benign	0.87	tolerated
Ahctf1	NP_080651	T83I	14708128	phenotypic	Homozygous null mice die between E3.5 and E5.5. The inner cell mass cells exhibit impaired proliferation and apoptosis when grown in culture.	AHCTF1	NA	APF	0.99	Probably damaging	0.03	deleterious
Ahcy	NP_001291457	D86G	5209457	phenotypic	See the <A HREF=http://www.informatics.jax.org/searches/accession_report.cgi?id=MGI:1855944>a<sup>x</sup></A> allele for a deletion that includes the Ahcy gene.	AHCY	hypermethioninemia with deficiency of S-adenosylhomocysteine hydrolase, fatty liver disease, pyridoxine deficiency anemia, hyperhomocysteinemia, non-alcoholic fatty liver disease	APF	0.04	Benign	0.02	deleterious
Ahi1	NP_001171247	T623M	16153998	phenotypic	Mouse embryonic fibroblasts homozygous for one knock-out allele exhibit reduced and abnormal cilia. Mice homozygous for another knock-out allele exhibit premature death and abnormal kidney morphology and physiology.	AHI1	Joubert syndrome 3, nephronophthisis, obesity, Joubert syndrome 4, Joubert syndrome, type 2 diabetes mellitus, autism spectrum disorder	APF	1	Probably damaging	0.01	deleterious
Ahi1	NP_001171247	T700A	5192331	phenotypic	Mouse embryonic fibroblasts homozygous for one knock-out allele exhibit reduced and abnormal cilia. Mice homozygous for another knock-out allele exhibit premature death and abnormal kidney morphology and physiology.	AHI1	Joubert syndrome 3, nephronophthisis, obesity, Joubert syndrome 4, Joubert syndrome, type 2 diabetes mellitus, autism spectrum disorder	APF	0.56	Possibly damaging	0.15	tolerated
Ahi1	NP_080479	T623M	16153998	phenotypic	Mouse embryonic fibroblasts homozygous for one knock-out allele exhibit reduced and abnormal cilia. Mice homozygous for another knock-out allele exhibit premature death and abnormal kidney morphology and physiology.	AHI1	Joubert syndrome 3, nephronophthisis, obesity, Joubert syndrome 4, Joubert syndrome, type 2 diabetes mellitus, autism spectrum disorder	APF	1	Probably damaging	0.01	deleterious
Ahi1	NP_080479	T409A	16185239	phenotypic	Mouse embryonic fibroblasts homozygous for one knock-out allele exhibit reduced and abnormal cilia. Mice homozygous for another knock-out allele exhibit premature death and abnormal kidney morphology and physiology.	AHI1	Joubert syndrome 3, nephronophthisis, obesity, Joubert syndrome 4, Joubert syndrome, type 2 diabetes mellitus, autism spectrum disorder	APF		Benign	0.22	tolerated
Ahi1	NP_080479	I447T	16197362	phenotypic	Mouse embryonic fibroblasts homozygous for one knock-out allele exhibit reduced and abnormal cilia. Mice homozygous for another knock-out allele exhibit premature death and abnormal kidney morphology and physiology.	AHI1	Joubert syndrome 3, nephronophthisis, obesity, Joubert syndrome 4, Joubert syndrome, type 2 diabetes mellitus, autism spectrum disorder	APF	0.98	Probably damaging		deleterious
Ahi1	NP_001171247	N456D	5202660	phenotypic	Mouse embryonic fibroblasts homozygous for one knock-out allele exhibit reduced and abnormal cilia. Mice homozygous for another knock-out allele exhibit premature death and abnormal kidney morphology and physiology.	AHI1	Joubert syndrome 3, nephronophthisis, obesity, Joubert syndrome 4, Joubert syndrome, type 2 diabetes mellitus, autism spectrum disorder	APF	0.08	Benign	0.28	tolerated
Ahi1	NP_080479	T1033A	5223983	phenotypic	Mouse embryonic fibroblasts homozygous for one knock-out allele exhibit reduced and abnormal cilia. Mice homozygous for another knock-out allele exhibit premature death and abnormal kidney morphology and physiology.	AHI1	Joubert syndrome 3, nephronophthisis, obesity, Joubert syndrome 4, Joubert syndrome, type 2 diabetes mellitus, autism spectrum disorder	APF		Benign	0.89	tolerated
Ahi1	NP_001171247	T409A	16185239	phenotypic	Mouse embryonic fibroblasts homozygous for one knock-out allele exhibit reduced and abnormal cilia. Mice homozygous for another knock-out allele exhibit premature death and abnormal kidney morphology and physiology.	AHI1	Joubert syndrome 3, nephronophthisis, obesity, Joubert syndrome 4, Joubert syndrome, type 2 diabetes mellitus, autism spectrum disorder	APF		Benign	0.22	tolerated
Ahi1	NP_080479	G483R	1862765	phenotypic	Mouse embryonic fibroblasts homozygous for one knock-out allele exhibit reduced and abnormal cilia. Mice homozygous for another knock-out allele exhibit premature death and abnormal kidney morphology and physiology.	AHI1	Joubert syndrome 3, nephronophthisis, obesity, Joubert syndrome 4, Joubert syndrome, type 2 diabetes mellitus, autism spectrum disorder	APF	0.36	Benign	0.12	tolerated
Ahi1	NP_001171247	K969R	16088953	phenotypic	Mouse embryonic fibroblasts homozygous for one knock-out allele exhibit reduced and abnormal cilia. Mice homozygous for another knock-out allele exhibit premature death and abnormal kidney morphology and physiology.	AHI1	Joubert syndrome 3, nephronophthisis, obesity, Joubert syndrome 4, Joubert syndrome, type 2 diabetes mellitus, autism spectrum disorder	APF	0.02	Benign	0.85	tolerated
Ahi1	NP_001171247	R415L	16099456	phenotypic	Mouse embryonic fibroblasts homozygous for one knock-out allele exhibit reduced and abnormal cilia. Mice homozygous for another knock-out allele exhibit premature death and abnormal kidney morphology and physiology.	AHI1	Joubert syndrome 3, nephronophthisis, obesity, Joubert syndrome 4, Joubert syndrome, type 2 diabetes mellitus, autism spectrum disorder	APF		Benign	0.47	tolerated
Ahi1	NP_080479	T700A	5192331	phenotypic	Mouse embryonic fibroblasts homozygous for one knock-out allele exhibit reduced and abnormal cilia. Mice homozygous for another knock-out allele exhibit premature death and abnormal kidney morphology and physiology.	AHI1	Joubert syndrome 3, nephronophthisis, obesity, Joubert syndrome 4, Joubert syndrome, type 2 diabetes mellitus, autism spectrum disorder	APF	0.56	Possibly damaging	0.15	tolerated
Ahi1	NP_080479	K969R	16088953	phenotypic	Mouse embryonic fibroblasts homozygous for one knock-out allele exhibit reduced and abnormal cilia. Mice homozygous for another knock-out allele exhibit premature death and abnormal kidney morphology and physiology.	AHI1	Joubert syndrome 3, nephronophthisis, obesity, Joubert syndrome 4, Joubert syndrome, type 2 diabetes mellitus, autism spectrum disorder	APF	0.02	Benign	0.85	tolerated
Ahi1	NP_001171247	I447T	16197362	phenotypic	Mouse embryonic fibroblasts homozygous for one knock-out allele exhibit reduced and abnormal cilia. Mice homozygous for another knock-out allele exhibit premature death and abnormal kidney morphology and physiology.	AHI1	Joubert syndrome 3, nephronophthisis, obesity, Joubert syndrome 4, Joubert syndrome, type 2 diabetes mellitus, autism spectrum disorder	APF	0.98	Probably damaging		deleterious
Ahi1	NP_080479	N456D	5202660	phenotypic	Mouse embryonic fibroblasts homozygous for one knock-out allele exhibit reduced and abnormal cilia. Mice homozygous for another knock-out allele exhibit premature death and abnormal kidney morphology and physiology.	AHI1	Joubert syndrome 3, nephronophthisis, obesity, Joubert syndrome 4, Joubert syndrome, type 2 diabetes mellitus, autism spectrum disorder	APF	0.08	Benign	0.28	tolerated
Ahi1	NP_001171247	T1033A	5223983	phenotypic	Mouse embryonic fibroblasts homozygous for one knock-out allele exhibit reduced and abnormal cilia. Mice homozygous for another knock-out allele exhibit premature death and abnormal kidney morphology and physiology.	AHI1	Joubert syndrome 3, nephronophthisis, obesity, Joubert syndrome 4, Joubert syndrome, type 2 diabetes mellitus, autism spectrum disorder	APF		Benign	0.89	tolerated
Ahnak	NP_033773	L2305F	16163117	phenotypic	Mice homozygous for one knock-out allele exhibit decreaed T cell proliferation and increased susceptibility to parasitic infection.	AHNAK	autoimmune disease	APF	0.85	Possibly damaging	0.05	tolerated
Ahnak	XP_006527316	D1735V	14162609	phenotypic	Mice homozygous for one knock-out allele exhibit decreaed T cell proliferation and increased susceptibility to parasitic infection.	AHNAK	autoimmune disease	APF	0.33	Benign	0.16	tolerated
Ahnak	NP_001035048	I4494V	16280011	phenotypic	Mice homozygous for one knock-out allele exhibit decreaed T cell proliferation and increased susceptibility to parasitic infection.	AHNAK	autoimmune disease	APF		Benign	0.32	tolerated
Ahnak	NP_001035048	I3589V	14018537	phenotypic	Mice homozygous for one knock-out allele exhibit decreaed T cell proliferation and increased susceptibility to parasitic infection.	AHNAK	autoimmune disease	APF		Benign	0.69	tolerated
Ahnak	XP_006527316	M3845T	5206898	phenotypic	Mice homozygous for one knock-out allele exhibit decreaed T cell proliferation and increased susceptibility to parasitic infection.	AHNAK	autoimmune disease	APF	0.69	Possibly damaging		deleterious
Ahnak	XP_006527316	L2305F	16163117	phenotypic	Mice homozygous for one knock-out allele exhibit decreaed T cell proliferation and increased susceptibility to parasitic infection.	AHNAK	autoimmune disease	APF	0.85	Possibly damaging	0.05	tolerated
Ahnak	NP_033773	V4519A	14172982	phenotypic	Mice homozygous for one knock-out allele exhibit decreaed T cell proliferation and increased susceptibility to parasitic infection.	AHNAK	autoimmune disease	APF	0.43	Benign	0.16	tolerated
Ahnak	NP_033773	D1735V	14162609	phenotypic	Mice homozygous for one knock-out allele exhibit decreaed T cell proliferation and increased susceptibility to parasitic infection.	AHNAK	autoimmune disease	APF	0.33	Benign	0.16	tolerated
Ahnak	NP_001035048	Y716*	13382400	phenotypic	Mice homozygous for one knock-out allele exhibit decreaed T cell proliferation and increased susceptibility to parasitic infection.	AHNAK	autoimmune disease	APF		N/A
Ahnak	NP_001035048	T496A	11098793	phenotypic	Mice homozygous for one knock-out allele exhibit decreaed T cell proliferation and increased susceptibility to parasitic infection.	AHNAK	autoimmune disease	APF	0.08	Benign	0.48	tolerated
Ahnak	NP_001035048	S4126*	1545166	phenotypic	Mice homozygous for one knock-out allele exhibit decreaed T cell proliferation and increased susceptibility to parasitic infection.	AHNAK	autoimmune disease	APF		N/A
Ahnak	NP_033773	I501T	16079747	phenotypic	Mice homozygous for one knock-out allele exhibit decreaed T cell proliferation and increased susceptibility to parasitic infection.	AHNAK	autoimmune disease	APF	0.61	Possibly damaging	0.02	deleterious
Ahnak	NP_001035048	V4519A	14172982	phenotypic	Mice homozygous for one knock-out allele exhibit decreaed T cell proliferation and increased susceptibility to parasitic infection.	AHNAK	autoimmune disease	APF	0.43	Benign	0.16	tolerated
Ahnak	NP_033773	V2390E	1774607	phenotypic	Mice homozygous for one knock-out allele exhibit decreaed T cell proliferation and increased susceptibility to parasitic infection.	AHNAK	autoimmune disease	APF	0.83	Possibly damaging		deleterious
Ahnak	NP_001035048	G560D	6521520	phenotypic	Mice homozygous for one knock-out allele exhibit decreaed T cell proliferation and increased susceptibility to parasitic infection.	AHNAK	autoimmune disease	APF	0.24	Benign	0.22	tolerated
Ahnak	XP_006527316	I3589V	14018537	phenotypic	Mice homozygous for one knock-out allele exhibit decreaed T cell proliferation and increased susceptibility to parasitic infection.	AHNAK	autoimmune disease	APF		Benign	0.69	tolerated
Ahnak	NP_001035048	H3450Q	6540852	phenotypic	Mice homozygous for one knock-out allele exhibit decreaed T cell proliferation and increased susceptibility to parasitic infection.	AHNAK	autoimmune disease	APF	0.27	Benign	0.66	tolerated
Ahnak	NP_001035048	H2176Y	10121404	phenotypic	Mice homozygous for one knock-out allele exhibit decreaed T cell proliferation and increased susceptibility to parasitic infection.	AHNAK	autoimmune disease	APF	0.97	Probably damaging	0.01	deleterious
Ahnak	NP_033773	D4115E	1861792	phenotypic	Mice homozygous for one knock-out allele exhibit decreaed T cell proliferation and increased susceptibility to parasitic infection.	AHNAK	autoimmune disease	APF	0.999	probably damaging
Ahnak	XP_006527316	H2176Y	10121404	phenotypic	Mice homozygous for one knock-out allele exhibit decreaed T cell proliferation and increased susceptibility to parasitic infection.	AHNAK	autoimmune disease	APF	0.97	Probably damaging	0.01	deleterious
Ahnak	NP_033773	L435Q	14158843	phenotypic	Mice homozygous for one knock-out allele exhibit decreaed T cell proliferation and increased susceptibility to parasitic infection.	AHNAK	autoimmune disease	APF	1	Probably damaging	0.01	deleterious
Ahnak	NP_033773	H3450Q	6540852	phenotypic	Mice homozygous for one knock-out allele exhibit decreaed T cell proliferation and increased susceptibility to parasitic infection.	AHNAK	autoimmune disease	APF	0.27	Benign	0.66	tolerated
Ahnak	NP_001035048	G888D	16288364	phenotypic	Mice homozygous for one knock-out allele exhibit decreaed T cell proliferation and increased susceptibility to parasitic infection.	AHNAK	autoimmune disease	APF	0.47	Possibly damaging	0.07	tolerated
Ahnak	NP_033773	M3845T	5206898	phenotypic	Mice homozygous for one knock-out allele exhibit decreaed T cell proliferation and increased susceptibility to parasitic infection.	AHNAK	autoimmune disease	APF	0.69	Possibly damaging		deleterious
Ahnak	XP_006527316	D4115E	1861792	phenotypic	Mice homozygous for one knock-out allele exhibit decreaed T cell proliferation and increased susceptibility to parasitic infection.	AHNAK	autoimmune disease	APF	0.66	Possibly damaging	0.01	deleterious
Ahnak	XP_006527316	V2390E	1774607	phenotypic	Mice homozygous for one knock-out allele exhibit decreaed T cell proliferation and increased susceptibility to parasitic infection.	AHNAK	autoimmune disease	APF	0.83	Possibly damaging		deleterious
Ahnak	XP_006527316	I501T	16079747	phenotypic	Mice homozygous for one knock-out allele exhibit decreaed T cell proliferation and increased susceptibility to parasitic infection.	AHNAK	autoimmune disease	APF	0.61	Possibly damaging	0.02	deleterious
Ahnak	NP_001035048	M3845T	5206898	phenotypic	Mice homozygous for one knock-out allele exhibit decreaed T cell proliferation and increased susceptibility to parasitic infection.	AHNAK	autoimmune disease	APF	0.69	Possibly damaging		deleterious
Ahnak	NP_033773	I381V	6499315	phenotypic	Mice homozygous for one knock-out allele exhibit decreaed T cell proliferation and increased susceptibility to parasitic infection.	AHNAK	autoimmune disease	APF		Benign	0.11	tolerated
Ahnak	XP_006527316	T496A	11098793	phenotypic	Mice homozygous for one knock-out allele exhibit decreaed T cell proliferation and increased susceptibility to parasitic infection.	AHNAK	autoimmune disease	APF	0.08	Benign	0.48	tolerated
Ahnak	NP_001035048	L435Q	14158843	phenotypic	Mice homozygous for one knock-out allele exhibit decreaed T cell proliferation and increased susceptibility to parasitic infection.	AHNAK	autoimmune disease	APF	1	Probably damaging	0.01	deleterious
Ahnak	XP_006527316	S4126*	1545166	phenotypic	Mice homozygous for one knock-out allele exhibit decreaed T cell proliferation and increased susceptibility to parasitic infection.	AHNAK	autoimmune disease	APF		N/A
Ahnak	NP_033773	G560D	6521520	phenotypic	Mice homozygous for one knock-out allele exhibit decreaed T cell proliferation and increased susceptibility to parasitic infection.	AHNAK	autoimmune disease	APF	0.24	Benign	0.22	tolerated
Ahnak	XP_006527316	V4519A	14172982	phenotypic	Mice homozygous for one knock-out allele exhibit decreaed T cell proliferation and increased susceptibility to parasitic infection.	AHNAK	autoimmune disease	APF	0.43	Benign	0.16	tolerated
Ahnak	NP_001035048	D1545G	16227236	phenotypic	Mice homozygous for one knock-out allele exhibit decreaed T cell proliferation and increased susceptibility to parasitic infection.	AHNAK	autoimmune disease	APF	0.43	Benign	0.13	tolerated
Ahnak	NP_001035048	K1571*	14146125	phenotypic	Mice homozygous for one knock-out allele exhibit decreaed T cell proliferation and increased susceptibility to parasitic infection.	AHNAK	autoimmune disease	APF		N/A
Ahnak	NP_001035048	I501T	16079747	phenotypic	Mice homozygous for one knock-out allele exhibit decreaed T cell proliferation and increased susceptibility to parasitic infection.	AHNAK	autoimmune disease	APF	0.61	Possibly damaging	0.02	deleterious
Ahnak	XP_006527316	D1545G	16227236	phenotypic	Mice homozygous for one knock-out allele exhibit decreaed T cell proliferation and increased susceptibility to parasitic infection.	AHNAK	autoimmune disease	APF	0.43	Benign	0.13	tolerated
Ahnak	NP_001035048	V2390E	1774607	phenotypic	Mice homozygous for one knock-out allele exhibit decreaed T cell proliferation and increased susceptibility to parasitic infection.	AHNAK	autoimmune disease	APF	0.83	Possibly damaging		deleterious
Ahnak	NP_001035048	D3742V	5217493	phenotypic	Mice homozygous for one knock-out allele exhibit decreaed T cell proliferation and increased susceptibility to parasitic infection.	AHNAK	autoimmune disease	APF	0.52	Possibly damaging		deleterious
Ahnak	NP_033773	D4115E	1861792	phenotypic	Mice homozygous for one knock-out allele exhibit decreaed T cell proliferation and increased susceptibility to parasitic infection.	AHNAK	autoimmune disease	APF	0.66	Possibly damaging	0.01	deleterious
Ahnak	NP_001035048	M1187V	13988654	phenotypic	Mice homozygous for one knock-out allele exhibit decreaed T cell proliferation and increased susceptibility to parasitic infection.	AHNAK	autoimmune disease	APF		Benign	0.19	tolerated
Ahnak	XP_006527316	L435Q	14158843	phenotypic	Mice homozygous for one knock-out allele exhibit decreaed T cell proliferation and increased susceptibility to parasitic infection.	AHNAK	autoimmune disease	APF	1	Probably damaging	0.01	deleterious
Ahnak	NP_001035048	D4115E	1861792	phenotypic	Mice homozygous for one knock-out allele exhibit decreaed T cell proliferation and increased susceptibility to parasitic infection.	AHNAK	autoimmune disease	APF	0.66	Possibly damaging	0.01	deleterious
Ahnak	XP_006527316	G888D	16288364	phenotypic	Mice homozygous for one knock-out allele exhibit decreaed T cell proliferation and increased susceptibility to parasitic infection.	AHNAK	autoimmune disease	APF	0.47	Possibly damaging	0.07	tolerated
Ahnak	NP_001035048	D1735V	14162609	phenotypic	Mice homozygous for one knock-out allele exhibit decreaed T cell proliferation and increased susceptibility to parasitic infection.	AHNAK	autoimmune disease	APF	0.33	Benign	0.16	tolerated
Ahnak	NP_001035048	L2305F	16163117	phenotypic	Mice homozygous for one knock-out allele exhibit decreaed T cell proliferation and increased susceptibility to parasitic infection.	AHNAK	autoimmune disease	APF	0.85	Possibly damaging	0.05	tolerated
Ahnak	XP_006527316	G560D	6521520	phenotypic	Mice homozygous for one knock-out allele exhibit decreaed T cell proliferation and increased susceptibility to parasitic infection.	AHNAK	autoimmune disease	APF	0.24	Benign	0.22	tolerated
Ahnak	XP_006527316	H3450Q	6540852	phenotypic	Mice homozygous for one knock-out allele exhibit decreaed T cell proliferation and increased susceptibility to parasitic infection.	AHNAK	autoimmune disease	APF	0.27	Benign	0.66	tolerated
Ahnak	NP_033773	G888D	16288364	phenotypic	Mice homozygous for one knock-out allele exhibit decreaed T cell proliferation and increased susceptibility to parasitic infection.	AHNAK	autoimmune disease	APF	0.47	Possibly damaging	0.07	tolerated
Ahnak	NP_033773	D1545G	16227236	phenotypic	Mice homozygous for one knock-out allele exhibit decreaed T cell proliferation and increased susceptibility to parasitic infection.	AHNAK	autoimmune disease	APF	0.43	Benign	0.13	tolerated
Ahnak	NP_033773	S4126*	1545166	phenotypic	Mice homozygous for one knock-out allele exhibit decreaed T cell proliferation and increased susceptibility to parasitic infection.	AHNAK	autoimmune disease	APF		N/A
Ahnak	NP_001035048	I381V	6499315	phenotypic	Mice homozygous for one knock-out allele exhibit decreaed T cell proliferation and increased susceptibility to parasitic infection.	AHNAK	autoimmune disease	APF		Benign	0.11	tolerated
Ahnak	XP_006527316	I381V	6499315	phenotypic	Mice homozygous for one knock-out allele exhibit decreaed T cell proliferation and increased susceptibility to parasitic infection.	AHNAK	autoimmune disease	APF		Benign	0.11	tolerated
Ahnak	NP_033773	T496A	11098793	phenotypic	Mice homozygous for one knock-out allele exhibit decreaed T cell proliferation and increased susceptibility to parasitic infection.	AHNAK	autoimmune disease	APF	0.08	Benign	0.48	tolerated
Ahnak	NP_033773	I3589V	14018537	phenotypic	Mice homozygous for one knock-out allele exhibit decreaed T cell proliferation and increased susceptibility to parasitic infection.	AHNAK	autoimmune disease	APF		Benign	0.69	tolerated
Ahnak	NP_033773	H2176Y	10121404	phenotypic	Mice homozygous for one knock-out allele exhibit decreaed T cell proliferation and increased susceptibility to parasitic infection.	AHNAK	autoimmune disease	APF	0.97	Probably damaging	0.01	deleterious
Ahr	NP_038492	V760A	6537596	phenotypic	Homozygotes for null or hypomorphic alleles do not respond to cyclic compounds (e.g., dioxin) and are resistant to their teratogenic effects. Depending on the allele, null mutants may also have liver defects, impaired female fertility, neonatal or postnatal lethality, and spleen abnormalities.	AHR	congenital nystagmus, pancreatic cancer, retinitis pigmentosa	APF	0.05	Benign	0.06	tolerated
Ahr	NP_038492	V127D	16060517	phenotypic	Homozygotes for null or hypomorphic alleles do not respond to cyclic compounds (e.g., dioxin) and are resistant to their teratogenic effects. Depending on the allele, null mutants may also have liver defects, impaired female fertility, neonatal or postnatal lethality, and spleen abnormalities.	AHR	congenital nystagmus, pancreatic cancer, retinitis pigmentosa	APF	1	Probably damaging		deleterious
Ahrr	NP_033774	H288Q	16059844	phenotypic	Mice homozygous for a null allele exhibit decreased susceptibility to chemically induced tumors.	AHRR	NA	APF	0.25	Benign	0.32	tolerated
Ahsg	NP_038493	P331Q	14023396	phenotypic	Mice lacking this gene exhibit defective inhibition of serum apatite formation, sometimes causing muscle calcification. They are resistant to weight gain on a high-fat diet and have increased insulin sensitivity and glucose clearance and reduced fasting plasma free fatty acids and triglycerides.	AHSG	myocardial infarction, gestational diabetes, coronary artery disease, alopecia-mental retardation syndrome 1, obesity, type 2 diabetes mellitus	APF	1	Probably damaging	0.01	deleterious
Ahsg	NP_038493	G315E	14129362	phenotypic	Mice lacking this gene exhibit defective inhibition of serum apatite formation, sometimes causing muscle calcification. They are resistant to weight gain on a high-fat diet and have increased insulin sensitivity and glucose clearance and reduced fasting plasma free fatty acids and triglycerides.	AHSG	myocardial infarction, gestational diabetes, coronary artery disease, alopecia-mental retardation syndrome 1, obesity, type 2 diabetes mellitus	APF	1	Probably damaging	0.01	deleterious
Aifm2	NP_722474	A287V	16235878	phenotypic	Homozygous null mice display reduced sensitivity to genotoxin induced cellular growth inhibition but have no change in spontaneous or induced tumor incidence.	AIFM2	NA	APF	0.74	Possibly damaging	0.09	tolerated
Aifm2	XP_006514187	A287V	16235878	phenotypic	Homozygous null mice display reduced sensitivity to genotoxin induced cellular growth inhibition but have no change in spontaneous or induced tumor incidence.	AIFM2	NA	APF	0.74	Possibly damaging	0.09	tolerated
Aifm2	NP_001034283	A287V	16235878	phenotypic	Homozygous null mice display reduced sensitivity to genotoxin induced cellular growth inhibition but have no change in spontaneous or induced tumor incidence.	AIFM2	NA	APF	0.74	Possibly damaging	0.09	tolerated
Aifm2	NP_001271229	A287V	16235878	phenotypic	Homozygous null mice display reduced sensitivity to genotoxin induced cellular growth inhibition but have no change in spontaneous or induced tumor incidence.	AIFM2	NA	APF	0.74	Possibly damaging	0.09	tolerated
Aifm2	NP_835159	A287V	16235878	phenotypic	Homozygous null mice display reduced sensitivity to genotoxin induced cellular growth inhibition but have no change in spontaneous or induced tumor incidence.	AIFM2	NA	APF	0.74	Possibly damaging	0.09	tolerated
Aimp1	NP_031952	T135A	16282622	phenotypic	Mice homozygous for a gene trap allele display delayed wound healing and decreased inflammatory response after wounding.	AIMP1	neurodegenerative disease, myocardial infarction, hypomyelinating leukodystrophy 3	APF		Benign	0.5	tolerated
Aimp1	NP_031952	T171A	14116287	phenotypic	Mice homozygous for a gene trap allele display delayed wound healing and decreased inflammatory response after wounding.	AIMP1	neurodegenerative disease, myocardial infarction, hypomyelinating leukodystrophy 3	APF	0.05	Benign	0.5	tolerated
Aimp1	NP_031952	Q208*	1864652	phenotypic	Mice homozygous for a gene trap allele display delayed wound healing and decreased inflammatory response after wounding.	AIMP1	neurodegenerative disease, myocardial infarction, hypomyelinating leukodystrophy 3	APF		N/A
Aip	XP_036017297	I13T	14884460	phenotypic	Homozygous mutation of this gene results in lethality from E10 to E19. Mice exhibit cardiac malformations such as double outlet right ventricle and ventricular septal defect and sometimes hemorrhage or petechiae. Mice homozygous for a hypomorphic allele exhibit patent ductus venosus.	AIP	pituitary adenoma 1	APF	0.22	Benign		deleterious
Aip	XP_030106569	I13T	14884460	phenotypic	Homozygous mutation of this gene results in lethality from E10 to E19. Mice exhibit cardiac malformations such as double outlet right ventricle and ventricular septal defect and sometimes hemorrhage or petechiae. Mice homozygous for a hypomorphic allele exhibit patent ductus venosus.	AIP	pituitary adenoma 1	APF	0.22	Benign		deleterious
Aipl1	NP_444475	D112G	5132006	phenotypic	Homozygous null mice display complete retinal degeneration and a lack of electroretinographic responses. Homozygous hypomorphic mutants display less severe retinal degeneration and impaired electroretinographic responses.	AIPL1	Leber congenital amaurosis 4, retinitis pigmentosa, Leber congenital amaurosis, blindness	APF	1	Probably damaging	0.01	deleterious
Aipl1	XP_030101337	C89R	13871887	phenotypic	Homozygous null mice display complete retinal degeneration and a lack of electroretinographic responses. Homozygous hypomorphic mutants display less severe retinal degeneration and impaired electroretinographic responses.	AIPL1	Leber congenital amaurosis 4, retinitis pigmentosa, Leber congenital amaurosis, blindness	APF	1	Probably damaging		deleterious
Aipl1	XP_030101337	D112G	5132006	phenotypic	Homozygous null mice display complete retinal degeneration and a lack of electroretinographic responses. Homozygous hypomorphic mutants display less severe retinal degeneration and impaired electroretinographic responses.	AIPL1	Leber congenital amaurosis 4, retinitis pigmentosa, Leber congenital amaurosis, blindness	APF	1	Probably damaging	0.01	deleterious
Aipl1	XP_030101336	D112G	5132006	phenotypic	Homozygous null mice display complete retinal degeneration and a lack of electroretinographic responses. Homozygous hypomorphic mutants display less severe retinal degeneration and impaired electroretinographic responses.	AIPL1	Leber congenital amaurosis 4, retinitis pigmentosa, Leber congenital amaurosis, blindness	APF	1	Probably damaging	0.01	deleterious
Aipl1	XP_030101336	C89R	13871887	phenotypic	Homozygous null mice display complete retinal degeneration and a lack of electroretinographic responses. Homozygous hypomorphic mutants display less severe retinal degeneration and impaired electroretinographic responses.	AIPL1	Leber congenital amaurosis 4, retinitis pigmentosa, Leber congenital amaurosis, blindness	APF	1	Probably damaging		deleterious
Aire	NP_033776	D77V	14292957	phenotypic	Targeted mutations that inactivate the gene result in immune system dysfunction characterized by multiorgan lymphocytic infiltration and circulating autoantibodies. Whereas one line is fertile, another exhibits male and female sterility.	AIRE	autoimmune polyendocrine syndrome type 1, Guillain-Barre syndrome, Sjogren's syndrome, autoimmune polyendocrine syndrome	APF	1	Probably damaging	0.06	tolerated
Akap1	NP_033778	V235L	13864231	phenotypic	Homozygous null mutants exhibit reduced female fertility and impaired oocyte maturation.	AKAP1	brain ischemia	APF	0.05	Benign	0.36	tolerated
Akap1	NP_001036006	E77G	6535689	phenotypic	Homozygous null mutants exhibit reduced female fertility and impaired oocyte maturation.	AKAP1	brain ischemia	APF	1	Probably damaging	0.01	deleterious
Akap1	NP_001036006	H610R	14150341	phenotypic	Homozygous null mutants exhibit reduced female fertility and impaired oocyte maturation.	AKAP1	brain ischemia	APF	1	Probably damaging		deleterious
Akap1	NP_001036006	V235L	13864231	phenotypic	Homozygous null mutants exhibit reduced female fertility and impaired oocyte maturation.	AKAP1	brain ischemia	APF	0.05	Benign	0.36	tolerated
Akap1	NP_033778	H610R	14150341	phenotypic	Homozygous null mutants exhibit reduced female fertility and impaired oocyte maturation.	AKAP1	brain ischemia	APF	1	Probably damaging		deleterious
Akap1	NP_033778	E77G	6535689	phenotypic	Homozygous null mutants exhibit reduced female fertility and impaired oocyte maturation.	AKAP1	brain ischemia	APF	1	Probably damaging	0.01	deleterious
Akap10	NP_064305	N277I	1775584	phenotypic	Mice homozygous for a gene trapped allele display sinus arrhythmia, sinus pauses, and atrioventricular heart block indicating excessive vagus nerve sensitivity; about 50% of homozygous and 25% of heterozygous mutant mice die in the first year of life, and survival is sensitive to genetic background.	AKAP10	NA	APF	0.93	Possibly damaging	0.37	tolerated
Akap10	NP_064305	M614K	10104197	phenotypic	Mice homozygous for a gene trapped allele display sinus arrhythmia, sinus pauses, and atrioventricular heart block indicating excessive vagus nerve sensitivity; about 50% of homozygous and 25% of heterozygous mutant mice die in the first year of life, and survival is sensitive to genetic background.	AKAP10	NA	APF	0.1	Benign	0.49	tolerated
Akap12	NP_112462	D1554V	6553472	phenotypic	Mice homozygous for a gene trap allele that disrupts the widely expressed isoform, but not the testis-specific isoform exhibit no obvious mutant phenotype.	AKAP12	chronic kidney disease, osteosarcoma, juvenile myelomonocytic leukemia, brain ischemia, sciatic neuropathy, colorectal carcinoma, liver cirrhosis	APF	0.92	Possibly damaging	0.09	tolerated
Akap12	NP_112462	A133S	6509671	phenotypic	Mice homozygous for a gene trap allele that disrupts the widely expressed isoform, but not the testis-specific isoform exhibit no obvious mutant phenotype.	AKAP12	chronic kidney disease, osteosarcoma, juvenile myelomonocytic leukemia, brain ischemia, sciatic neuropathy, colorectal carcinoma, liver cirrhosis	APF	0.89	Possibly damaging	1	tolerated
Akap12	NP_112462	T1337I	8951040	phenotypic	Mice homozygous for a gene trap allele that disrupts the widely expressed isoform, but not the testis-specific isoform exhibit no obvious mutant phenotype.	AKAP12	chronic kidney disease, osteosarcoma, juvenile myelomonocytic leukemia, brain ischemia, sciatic neuropathy, colorectal carcinoma, liver cirrhosis	APF	0.96	Probably damaging	0.23	tolerated
Akap12	NP_112462	T1337I	8673009	phenotypic	Mice homozygous for a gene trap allele that disrupts the widely expressed isoform, but not the testis-specific isoform exhibit no obvious mutant phenotype.	AKAP12	chronic kidney disease, osteosarcoma, juvenile myelomonocytic leukemia, brain ischemia, sciatic neuropathy, colorectal carcinoma, liver cirrhosis	APF	0.96	Probably damaging	0.23	tolerated
Akap4	NP_001036007	M251K	5206908	phenotypic	Inactivation of this locus results in male infertility due to impaired sperm motility. Heterozygous mutant females show no reproductive defects.	AKAP4	NA	APF	0.07	Benign		deleterious
Akap4	NP_001036007	N679T	16304391	phenotypic	Inactivation of this locus results in male infertility due to impaired sperm motility. Heterozygous mutant females show no reproductive defects.	AKAP4	NA	APF	0.01	Benign	0.74	tolerated
Akap4	NP_033781	N679T	16304391	phenotypic	Inactivation of this locus results in male infertility due to impaired sperm motility. Heterozygous mutant females show no reproductive defects.	AKAP4	NA	APF	0.01	Benign	0.74	tolerated
Akap4	NP_033781	M251K	5206908	phenotypic	Inactivation of this locus results in male infertility due to impaired sperm motility. Heterozygous mutant females show no reproductive defects.	AKAP4	NA	APF	0.07	Benign		deleterious
Akap8	NP_062748	Y131C	16145390	phenotypic	Mice homozygous for a gene trap insertion are viable and overtly normal.	AKAP8	NA	APF	0.82	Possibly damaging	0.05	deleterious
Akp3	NP_031458	Q473L	16140655	phenotypic	Mice homozygous for disruption of this gene show no gross abnormalities in appearance, behavior or fertility. They do display accelerated lipid absorption on a high fat diet leading to elevated plasma triglycerides and increased weight gain.	ALPI	ulcerative colitis, Crohn's disease, inflammatory bowel disease	APF				deleterious
Akp3	NP_031458	D278V	16080430	phenotypic	Mice homozygous for disruption of this gene show no gross abnormalities in appearance, behavior or fertility. They do display accelerated lipid absorption on a high fat diet leading to elevated plasma triglycerides and increased weight gain.	ALPI	ulcerative colitis, Crohn's disease, inflammatory bowel disease	APF			0.15	tolerated
Akr1c18	NP_598827	Y224N	8765758	phenotypic	Mice homozygous for mutations in this gene display prolonged pregnancies and decreased number of pups. Some cannot induce parturition while others are able to give birth but show a prolonged estrous cycle.	AKR1C3	obesity, pre-eclampsia, polycystic ovary syndrome, 46,XY sex reversal 8, prostate cancer, ductal carcinoma in situ, B-lymphoblastic leukemia/lymphoma, leukemia, T-cell acute lymphoblastic leukemia	APF		Benign	0.2	tolerated
Akt1	NP_001318036	V136M	14129968	phenotypic	Mutant homozygotes are smaller than sibs due to retarded prenatal and postnatal growth and exhibit increased apopotosis and decreased lifespan with genotoxic stress. Mice are fertile, but males have attenuated spermatogenesis and abnormal testes.	AKT1	schizophrenia, Parkinson's disease, myocardial infarction, pancreatic cancer, type 2 diabetes mellitus, chronic myeloid leukemia, Cowden syndrome, renal cell carcinoma, prostate cancer, brain ischemia, alcohol use disorder, ureteral obstruction, invasive ductal carcinoma, autosomal recessive polycystic kidney disease, breast cancer, astrocytoma, prostate adenocarcinoma, Proteus syndrome, parapleg…	APF		Benign	0.13	tolerated
Akt1	NP_001318036	G233V	1764729	phenotypic	Mutant homozygotes are smaller than sibs due to retarded prenatal and postnatal growth and exhibit increased apopotosis and decreased lifespan with genotoxic stress. Mice are fertile, but males have attenuated spermatogenesis and abnormal testes.	AKT1	schizophrenia, Parkinson's disease, myocardial infarction, pancreatic cancer, type 2 diabetes mellitus, chronic myeloid leukemia, Cowden syndrome, renal cell carcinoma, prostate cancer, brain ischemia, alcohol use disorder, ureteral obstruction, invasive ductal carcinoma, autosomal recessive polycystic kidney disease, breast cancer, astrocytoma, prostate adenocarcinoma, Proteus syndrome, parapleg…	APF	1	Probably damaging		deleterious
Akt1	XP_006515478	G233V	1764729	phenotypic	Mutant homozygotes are smaller than sibs due to retarded prenatal and postnatal growth and exhibit increased apopotosis and decreased lifespan with genotoxic stress. Mice are fertile, but males have attenuated spermatogenesis and abnormal testes.	AKT1	schizophrenia, Parkinson's disease, myocardial infarction, pancreatic cancer, type 2 diabetes mellitus, chronic myeloid leukemia, Cowden syndrome, renal cell carcinoma, prostate cancer, brain ischemia, alcohol use disorder, ureteral obstruction, invasive ductal carcinoma, autosomal recessive polycystic kidney disease, breast cancer, astrocytoma, prostate adenocarcinoma, Proteus syndrome, parapleg…	APF	1	Probably damaging		deleterious
Akt1	NP_033782	G286R	14006894	phenotypic	Mutant homozygotes are smaller than sibs due to retarded prenatal and postnatal growth and exhibit increased apopotosis and decreased lifespan with genotoxic stress. Mice are fertile, but males have attenuated spermatogenesis and abnormal testes.	AKT1	schizophrenia, Parkinson's disease, myocardial infarction, pancreatic cancer, type 2 diabetes mellitus, chronic myeloid leukemia, Cowden syndrome, renal cell carcinoma, prostate cancer, brain ischemia, alcohol use disorder, ureteral obstruction, invasive ductal carcinoma, autosomal recessive polycystic kidney disease, breast cancer, astrocytoma, prostate adenocarcinoma, Proteus syndrome, parapleg…	APF	1	Probably damaging	0.02	deleterious
Akt1	XP_006515478	G286R	14006894	phenotypic	Mutant homozygotes are smaller than sibs due to retarded prenatal and postnatal growth and exhibit increased apopotosis and decreased lifespan with genotoxic stress. Mice are fertile, but males have attenuated spermatogenesis and abnormal testes.	AKT1	schizophrenia, Parkinson's disease, myocardial infarction, pancreatic cancer, type 2 diabetes mellitus, chronic myeloid leukemia, Cowden syndrome, renal cell carcinoma, prostate cancer, brain ischemia, alcohol use disorder, ureteral obstruction, invasive ductal carcinoma, autosomal recessive polycystic kidney disease, breast cancer, astrocytoma, prostate adenocarcinoma, Proteus syndrome, parapleg…	APF	1	Probably damaging	0.02	deleterious
Akt1	NP_001318036	G286R	14006894	phenotypic	Mutant homozygotes are smaller than sibs due to retarded prenatal and postnatal growth and exhibit increased apopotosis and decreased lifespan with genotoxic stress. Mice are fertile, but males have attenuated spermatogenesis and abnormal testes.	AKT1	schizophrenia, Parkinson's disease, myocardial infarction, pancreatic cancer, type 2 diabetes mellitus, chronic myeloid leukemia, Cowden syndrome, renal cell carcinoma, prostate cancer, brain ischemia, alcohol use disorder, ureteral obstruction, invasive ductal carcinoma, autosomal recessive polycystic kidney disease, breast cancer, astrocytoma, prostate adenocarcinoma, Proteus syndrome, parapleg…	APF	1	Probably damaging	0.02	deleterious
Akt1	NP_033782	G233V	1764729	phenotypic	Mutant homozygotes are smaller than sibs due to retarded prenatal and postnatal growth and exhibit increased apopotosis and decreased lifespan with genotoxic stress. Mice are fertile, but males have attenuated spermatogenesis and abnormal testes.	AKT1	schizophrenia, Parkinson's disease, myocardial infarction, pancreatic cancer, type 2 diabetes mellitus, chronic myeloid leukemia, Cowden syndrome, renal cell carcinoma, prostate cancer, brain ischemia, alcohol use disorder, ureteral obstruction, invasive ductal carcinoma, autosomal recessive polycystic kidney disease, breast cancer, astrocytoma, prostate adenocarcinoma, Proteus syndrome, parapleg…	APF	1	Probably damaging		deleterious
Akt2	XP_030097858	Y316C	6552327	phenotypic	Homozygotes for targeted null mutations exhibit insulin resistance and elevated plasma triglycerides. In males, the insulin resistance may progress to overt diabetes.	AKT2	polycystic ovary syndrome, type 2 diabetes mellitus, endometrial cancer, prostate carcinoma, hypertension, alcohol use disorder, obesity, colorectal cancer, ischemia, hepatocellular carcinoma, hypoglycemia, ovarian carcinoma, prostate cancer, Parkinson's disease, prostate adenocarcinoma, malignant glioma, astrocytoma	APF	1	Probably damaging		deleterious
Akt2	XP_030097858	D460A	15819046	phenotypic	Homozygotes for targeted null mutations exhibit insulin resistance and elevated plasma triglycerides. In males, the insulin resistance may progress to overt diabetes.	AKT2	polycystic ovary syndrome, type 2 diabetes mellitus, endometrial cancer, prostate carcinoma, hypertension, alcohol use disorder, obesity, colorectal cancer, ischemia, hepatocellular carcinoma, hypoglycemia, ovarian carcinoma, prostate cancer, Parkinson's disease, prostate adenocarcinoma, malignant glioma, astrocytoma	APF		Benign	0.55	tolerated
Akt2	XP_006539544	Y316C	6552327	phenotypic	Homozygotes for targeted null mutations exhibit insulin resistance and elevated plasma triglycerides. In males, the insulin resistance may progress to overt diabetes.	AKT2	polycystic ovary syndrome, type 2 diabetes mellitus, endometrial cancer, prostate carcinoma, hypertension, alcohol use disorder, obesity, colorectal cancer, ischemia, hepatocellular carcinoma, hypoglycemia, ovarian carcinoma, prostate cancer, Parkinson's disease, prostate adenocarcinoma, malignant glioma, astrocytoma	APF	1	Probably damaging		deleterious
Akt2	XP_030097857	D460A	15819046	phenotypic	Homozygotes for targeted null mutations exhibit insulin resistance and elevated plasma triglycerides. In males, the insulin resistance may progress to overt diabetes.	AKT2	polycystic ovary syndrome, type 2 diabetes mellitus, endometrial cancer, prostate carcinoma, hypertension, alcohol use disorder, obesity, colorectal cancer, ischemia, hepatocellular carcinoma, hypoglycemia, ovarian carcinoma, prostate cancer, Parkinson's disease, prostate adenocarcinoma, malignant glioma, astrocytoma	APF		Benign	0.55	tolerated
Akt2	XP_030097859	D460A	15819046	phenotypic	Homozygotes for targeted null mutations exhibit insulin resistance and elevated plasma triglycerides. In males, the insulin resistance may progress to overt diabetes.	AKT2	polycystic ovary syndrome, type 2 diabetes mellitus, endometrial cancer, prostate carcinoma, hypertension, alcohol use disorder, obesity, colorectal cancer, ischemia, hepatocellular carcinoma, hypoglycemia, ovarian carcinoma, prostate cancer, Parkinson's disease, prostate adenocarcinoma, malignant glioma, astrocytoma	APF		Benign	0.55	tolerated
Akt2	NP_031460	D460A	15819046	phenotypic	Homozygotes for targeted null mutations exhibit insulin resistance and elevated plasma triglycerides. In males, the insulin resistance may progress to overt diabetes.	AKT2	polycystic ovary syndrome, type 2 diabetes mellitus, endometrial cancer, prostate carcinoma, hypertension, alcohol use disorder, obesity, colorectal cancer, ischemia, hepatocellular carcinoma, hypoglycemia, ovarian carcinoma, prostate cancer, Parkinson's disease, prostate adenocarcinoma, malignant glioma, astrocytoma	APF		Benign	0.55	tolerated
Akt2	XP_030097860	I182N	16207539	phenotypic	Homozygotes for targeted null mutations exhibit insulin resistance and elevated plasma triglycerides. In males, the insulin resistance may progress to overt diabetes.	AKT2	polycystic ovary syndrome, type 2 diabetes mellitus, endometrial cancer, prostate carcinoma, hypertension, alcohol use disorder, obesity, colorectal cancer, ischemia, hepatocellular carcinoma, hypoglycemia, ovarian carcinoma, prostate cancer, Parkinson's disease, prostate adenocarcinoma, malignant glioma, astrocytoma	APF	1	Probably damaging		deleterious
Akt2	NP_031460	I182N	16207539	phenotypic	Homozygotes for targeted null mutations exhibit insulin resistance and elevated plasma triglycerides. In males, the insulin resistance may progress to overt diabetes.	AKT2	polycystic ovary syndrome, type 2 diabetes mellitus, endometrial cancer, prostate carcinoma, hypertension, alcohol use disorder, obesity, colorectal cancer, ischemia, hepatocellular carcinoma, hypoglycemia, ovarian carcinoma, prostate cancer, Parkinson's disease, prostate adenocarcinoma, malignant glioma, astrocytoma	APF	1	Probably damaging		deleterious
Akt2	NP_001318037	I182N	16207539	phenotypic	Homozygotes for targeted null mutations exhibit insulin resistance and elevated plasma triglycerides. In males, the insulin resistance may progress to overt diabetes.	AKT2	polycystic ovary syndrome, type 2 diabetes mellitus, endometrial cancer, prostate carcinoma, hypertension, alcohol use disorder, obesity, colorectal cancer, ischemia, hepatocellular carcinoma, hypoglycemia, ovarian carcinoma, prostate cancer, Parkinson's disease, prostate adenocarcinoma, malignant glioma, astrocytoma	APF	1	Probably damaging		deleterious
Akt2	XP_030097860	D460A	15819046	phenotypic	Homozygotes for targeted null mutations exhibit insulin resistance and elevated plasma triglycerides. In males, the insulin resistance may progress to overt diabetes.	AKT2	polycystic ovary syndrome, type 2 diabetes mellitus, endometrial cancer, prostate carcinoma, hypertension, alcohol use disorder, obesity, colorectal cancer, ischemia, hepatocellular carcinoma, hypoglycemia, ovarian carcinoma, prostate cancer, Parkinson's disease, prostate adenocarcinoma, malignant glioma, astrocytoma	APF		Benign	0.55	tolerated
Akt2	XP_006539544	D460A	15819046	phenotypic	Homozygotes for targeted null mutations exhibit insulin resistance and elevated plasma triglycerides. In males, the insulin resistance may progress to overt diabetes.	AKT2	polycystic ovary syndrome, type 2 diabetes mellitus, endometrial cancer, prostate carcinoma, hypertension, alcohol use disorder, obesity, colorectal cancer, ischemia, hepatocellular carcinoma, hypoglycemia, ovarian carcinoma, prostate cancer, Parkinson's disease, prostate adenocarcinoma, malignant glioma, astrocytoma	APF		Benign	0.55	tolerated
Akt2	NP_031460	Y316C	6552327	phenotypic	Homozygotes for targeted null mutations exhibit insulin resistance and elevated plasma triglycerides. In males, the insulin resistance may progress to overt diabetes.	AKT2	polycystic ovary syndrome, type 2 diabetes mellitus, endometrial cancer, prostate carcinoma, hypertension, alcohol use disorder, obesity, colorectal cancer, ischemia, hepatocellular carcinoma, hypoglycemia, ovarian carcinoma, prostate cancer, Parkinson's disease, prostate adenocarcinoma, malignant glioma, astrocytoma	APF	1	Probably damaging		deleterious
Akt2	XP_030097857	Y316C	6552327	phenotypic	Homozygotes for targeted null mutations exhibit insulin resistance and elevated plasma triglycerides. In males, the insulin resistance may progress to overt diabetes.	AKT2	polycystic ovary syndrome, type 2 diabetes mellitus, endometrial cancer, prostate carcinoma, hypertension, alcohol use disorder, obesity, colorectal cancer, ischemia, hepatocellular carcinoma, hypoglycemia, ovarian carcinoma, prostate cancer, Parkinson's disease, prostate adenocarcinoma, malignant glioma, astrocytoma	APF	1	Probably damaging		deleterious
Akt2	NP_001103678	I182N	16207539	phenotypic	Homozygotes for targeted null mutations exhibit insulin resistance and elevated plasma triglycerides. In males, the insulin resistance may progress to overt diabetes.	AKT2	polycystic ovary syndrome, type 2 diabetes mellitus, endometrial cancer, prostate carcinoma, hypertension, alcohol use disorder, obesity, colorectal cancer, ischemia, hepatocellular carcinoma, hypoglycemia, ovarian carcinoma, prostate cancer, Parkinson's disease, prostate adenocarcinoma, malignant glioma, astrocytoma	APF	1	Probably damaging		deleterious
Akt2	NP_001318038	D460A	15819046	phenotypic	Homozygotes for targeted null mutations exhibit insulin resistance and elevated plasma triglycerides. In males, the insulin resistance may progress to overt diabetes.	AKT2	polycystic ovary syndrome, type 2 diabetes mellitus, endometrial cancer, prostate carcinoma, hypertension, alcohol use disorder, obesity, colorectal cancer, ischemia, hepatocellular carcinoma, hypoglycemia, ovarian carcinoma, prostate cancer, Parkinson's disease, prostate adenocarcinoma, malignant glioma, astrocytoma	APF		Benign	0.55	tolerated
Akt2	XP_030097857	I182N	16207539	phenotypic	Homozygotes for targeted null mutations exhibit insulin resistance and elevated plasma triglycerides. In males, the insulin resistance may progress to overt diabetes.	AKT2	polycystic ovary syndrome, type 2 diabetes mellitus, endometrial cancer, prostate carcinoma, hypertension, alcohol use disorder, obesity, colorectal cancer, ischemia, hepatocellular carcinoma, hypoglycemia, ovarian carcinoma, prostate cancer, Parkinson's disease, prostate adenocarcinoma, malignant glioma, astrocytoma	APF	1	Probably damaging		deleterious
Akt2	NP_001318038	I182N	16207539	phenotypic	Homozygotes for targeted null mutations exhibit insulin resistance and elevated plasma triglycerides. In males, the insulin resistance may progress to overt diabetes.	AKT2	polycystic ovary syndrome, type 2 diabetes mellitus, endometrial cancer, prostate carcinoma, hypertension, alcohol use disorder, obesity, colorectal cancer, ischemia, hepatocellular carcinoma, hypoglycemia, ovarian carcinoma, prostate cancer, Parkinson's disease, prostate adenocarcinoma, malignant glioma, astrocytoma	APF	1	Probably damaging		deleterious
Akt2	NP_001318038	Y316C	6552327	phenotypic	Homozygotes for targeted null mutations exhibit insulin resistance and elevated plasma triglycerides. In males, the insulin resistance may progress to overt diabetes.	AKT2	polycystic ovary syndrome, type 2 diabetes mellitus, endometrial cancer, prostate carcinoma, hypertension, alcohol use disorder, obesity, colorectal cancer, ischemia, hepatocellular carcinoma, hypoglycemia, ovarian carcinoma, prostate cancer, Parkinson's disease, prostate adenocarcinoma, malignant glioma, astrocytoma	APF	1	Probably damaging		deleterious
Akt2	NP_001318037	D460A	15819046	phenotypic	Homozygotes for targeted null mutations exhibit insulin resistance and elevated plasma triglycerides. In males, the insulin resistance may progress to overt diabetes.	AKT2	polycystic ovary syndrome, type 2 diabetes mellitus, endometrial cancer, prostate carcinoma, hypertension, alcohol use disorder, obesity, colorectal cancer, ischemia, hepatocellular carcinoma, hypoglycemia, ovarian carcinoma, prostate cancer, Parkinson's disease, prostate adenocarcinoma, malignant glioma, astrocytoma	APF		Benign	0.55	tolerated
Akt2	NP_001103678	Y316C	6552327	phenotypic	Homozygotes for targeted null mutations exhibit insulin resistance and elevated plasma triglycerides. In males, the insulin resistance may progress to overt diabetes.	AKT2	polycystic ovary syndrome, type 2 diabetes mellitus, endometrial cancer, prostate carcinoma, hypertension, alcohol use disorder, obesity, colorectal cancer, ischemia, hepatocellular carcinoma, hypoglycemia, ovarian carcinoma, prostate cancer, Parkinson's disease, prostate adenocarcinoma, malignant glioma, astrocytoma	APF	1	Probably damaging		deleterious
Akt2	NP_001103678	D460A	15819046	phenotypic	Homozygotes for targeted null mutations exhibit insulin resistance and elevated plasma triglycerides. In males, the insulin resistance may progress to overt diabetes.	AKT2	polycystic ovary syndrome, type 2 diabetes mellitus, endometrial cancer, prostate carcinoma, hypertension, alcohol use disorder, obesity, colorectal cancer, ischemia, hepatocellular carcinoma, hypoglycemia, ovarian carcinoma, prostate cancer, Parkinson's disease, prostate adenocarcinoma, malignant glioma, astrocytoma	APF		Benign	0.55	tolerated
Akt2	NP_001318037	Y316C	6552327	phenotypic	Homozygotes for targeted null mutations exhibit insulin resistance and elevated plasma triglycerides. In males, the insulin resistance may progress to overt diabetes.	AKT2	polycystic ovary syndrome, type 2 diabetes mellitus, endometrial cancer, prostate carcinoma, hypertension, alcohol use disorder, obesity, colorectal cancer, ischemia, hepatocellular carcinoma, hypoglycemia, ovarian carcinoma, prostate cancer, Parkinson's disease, prostate adenocarcinoma, malignant glioma, astrocytoma	APF	1	Probably damaging		deleterious
Akt2	XP_030097860	Y316C	6552327	phenotypic	Homozygotes for targeted null mutations exhibit insulin resistance and elevated plasma triglycerides. In males, the insulin resistance may progress to overt diabetes.	AKT2	polycystic ovary syndrome, type 2 diabetes mellitus, endometrial cancer, prostate carcinoma, hypertension, alcohol use disorder, obesity, colorectal cancer, ischemia, hepatocellular carcinoma, hypoglycemia, ovarian carcinoma, prostate cancer, Parkinson's disease, prostate adenocarcinoma, malignant glioma, astrocytoma	APF	1	Probably damaging		deleterious
Akt2	XP_030097858	I182N	16207539	phenotypic	Homozygotes for targeted null mutations exhibit insulin resistance and elevated plasma triglycerides. In males, the insulin resistance may progress to overt diabetes.	AKT2	polycystic ovary syndrome, type 2 diabetes mellitus, endometrial cancer, prostate carcinoma, hypertension, alcohol use disorder, obesity, colorectal cancer, ischemia, hepatocellular carcinoma, hypoglycemia, ovarian carcinoma, prostate cancer, Parkinson's disease, prostate adenocarcinoma, malignant glioma, astrocytoma	APF	1	Probably damaging		deleterious
Akt2	XP_030097859	I182N	16207539	phenotypic	Homozygotes for targeted null mutations exhibit insulin resistance and elevated plasma triglycerides. In males, the insulin resistance may progress to overt diabetes.	AKT2	polycystic ovary syndrome, type 2 diabetes mellitus, endometrial cancer, prostate carcinoma, hypertension, alcohol use disorder, obesity, colorectal cancer, ischemia, hepatocellular carcinoma, hypoglycemia, ovarian carcinoma, prostate cancer, Parkinson's disease, prostate adenocarcinoma, malignant glioma, astrocytoma	APF	1	Probably damaging		deleterious
Akt2	XP_006539544	I182N	16207539	phenotypic	Homozygotes for targeted null mutations exhibit insulin resistance and elevated plasma triglycerides. In males, the insulin resistance may progress to overt diabetes.	AKT2	polycystic ovary syndrome, type 2 diabetes mellitus, endometrial cancer, prostate carcinoma, hypertension, alcohol use disorder, obesity, colorectal cancer, ischemia, hepatocellular carcinoma, hypoglycemia, ovarian carcinoma, prostate cancer, Parkinson's disease, prostate adenocarcinoma, malignant glioma, astrocytoma	APF	1	Probably damaging		deleterious
Akt2	XP_030097859	Y316C	6552327	phenotypic	Homozygotes for targeted null mutations exhibit insulin resistance and elevated plasma triglycerides. In males, the insulin resistance may progress to overt diabetes.	AKT2	polycystic ovary syndrome, type 2 diabetes mellitus, endometrial cancer, prostate carcinoma, hypertension, alcohol use disorder, obesity, colorectal cancer, ischemia, hepatocellular carcinoma, hypoglycemia, ovarian carcinoma, prostate cancer, Parkinson's disease, prostate adenocarcinoma, malignant glioma, astrocytoma	APF	1	Probably damaging		deleterious
Akt3	XP_030109770	D299V	16212364	phenotypic	Homozygous null mice exhibit a 20% decrease in brain size and have smaller and fewer cells in the brain. Mice heterozygous for an ENU-induced mutation exhibit increased seizures (sporadic and induced) and increased brain weight and size.	AKT3	glioblastoma multiforme, schizophrenia, lung non-small cell carcinoma, alcohol use disorder, pancreatic adenocarcinoma, prostate cancer, prostate adenocarcinoma, renal cell carcinoma, astrocytoma, colon cancer, Parkinson's disease, type 2 diabetes mellitus	APF		Benign	0.48	tolerated
Akt3	XP_030109770	T288M	16295475	phenotypic	Homozygous null mice exhibit a 20% decrease in brain size and have smaller and fewer cells in the brain. Mice heterozygous for an ENU-induced mutation exhibit increased seizures (sporadic and induced) and increased brain weight and size.	AKT3	glioblastoma multiforme, schizophrenia, lung non-small cell carcinoma, alcohol use disorder, pancreatic adenocarcinoma, prostate cancer, prostate adenocarcinoma, renal cell carcinoma, astrocytoma, colon cancer, Parkinson's disease, type 2 diabetes mellitus	APF	1	Probably damaging		deleterious
Akt3	XP_006496882	D299V	16212364	phenotypic	Homozygous null mice exhibit a 20% decrease in brain size and have smaller and fewer cells in the brain. Mice heterozygous for an ENU-induced mutation exhibit increased seizures (sporadic and induced) and increased brain weight and size.	AKT3	glioblastoma multiforme, schizophrenia, lung non-small cell carcinoma, alcohol use disorder, pancreatic adenocarcinoma, prostate cancer, prostate adenocarcinoma, renal cell carcinoma, astrocytoma, colon cancer, Parkinson's disease, type 2 diabetes mellitus	APF		Benign	0.48	tolerated
Akt3	NP_035915	D299V	16212364	phenotypic	Homozygous null mice exhibit a 20% decrease in brain size and have smaller and fewer cells in the brain. Mice heterozygous for an ENU-induced mutation exhibit increased seizures (sporadic and induced) and increased brain weight and size.	AKT3	glioblastoma multiforme, schizophrenia, lung non-small cell carcinoma, alcohol use disorder, pancreatic adenocarcinoma, prostate cancer, prostate adenocarcinoma, renal cell carcinoma, astrocytoma, colon cancer, Parkinson's disease, type 2 diabetes mellitus	APF		Benign	0.48	tolerated
Akt3	XP_006496881	D299V	16212364	phenotypic	Homozygous null mice exhibit a 20% decrease in brain size and have smaller and fewer cells in the brain. Mice heterozygous for an ENU-induced mutation exhibit increased seizures (sporadic and induced) and increased brain weight and size.	AKT3	glioblastoma multiforme, schizophrenia, lung non-small cell carcinoma, alcohol use disorder, pancreatic adenocarcinoma, prostate cancer, prostate adenocarcinoma, renal cell carcinoma, astrocytoma, colon cancer, Parkinson's disease, type 2 diabetes mellitus	APF		Benign	0.48	tolerated
Alas1	NP_001278764	Y468C	16215904	phenotypic	Mice homozygous for a reporter allele exhibit embryonic lethality.	ALAS1	pulmonary hypertension, porphyria	APF	1	Probably damaging		deleterious
Alas1	NP_001278764	I525F	5130214	phenotypic	Mice homozygous for a reporter allele exhibit embryonic lethality.	ALAS1	pulmonary hypertension, porphyria	APF	0.04	Benign	0.02	deleterious
Alas1	NP_065584	Y468C	16241898	phenotypic	Mice homozygous for a reporter allele exhibit embryonic lethality.	ALAS1	pulmonary hypertension, porphyria	APF	1	Probably damaging		deleterious
Alas1	NP_001278764	Y468C	16241898	phenotypic	Mice homozygous for a reporter allele exhibit embryonic lethality.	ALAS1	pulmonary hypertension, porphyria	APF	1	Probably damaging		deleterious
Alas1	NP_065584	I525F	5130214	phenotypic	Mice homozygous for a reporter allele exhibit embryonic lethality.	ALAS1	pulmonary hypertension, porphyria	APF	0.04	Benign	0.02	deleterious
Alas1	NP_065584	Y468C	16215904	phenotypic	Mice homozygous for a reporter allele exhibit embryonic lethality.	ALAS1	pulmonary hypertension, porphyria	APF	1	Probably damaging		deleterious
Alcam	NP_033785	V112L	16078395	phenotypic	Homozygous null mice display abnormal motor neuron and retinal ganglion cell morphology and retinal dysplasia.	ALCAM	NA	APF	0.98	Probably damaging	0.05	deleterious
Alcam	NP_033785	T325A	16250782	phenotypic	Homozygous null mice display abnormal motor neuron and retinal ganglion cell morphology and retinal dysplasia.	ALCAM	NA	APF		Benign	0.25	tolerated
Alcam	NP_033785	N565I	14027317	phenotypic	Homozygous null mice display abnormal motor neuron and retinal ganglion cell morphology and retinal dysplasia.	ALCAM	NA	APF		Unknown		deleterious
Alcam	NP_033785	L574Q	1561557	phenotypic	Homozygous null mice display abnormal motor neuron and retinal ganglion cell morphology and retinal dysplasia.	ALCAM	NA	APF		Unknown		deleterious
Aldh1a1	NP_038495	V114A	5133146	phenotypic	Mice homozygous for a disruption in this gene show a significantly reduced ability to convert retinol to retinoic acid in the liver. Retinal morphology is normal even though the gene is normally highly expressed in the dorsal retina.	ALDH1A1	pancreatic cancer, obesity	APF	0.04	Benign	0.13	tolerated
Aldh1a1	NP_001348433	T487S	14004516	phenotypic	Mice homozygous for a disruption in this gene show a significantly reduced ability to convert retinol to retinoic acid in the liver. Retinal morphology is normal even though the gene is normally highly expressed in the dorsal retina.	ALDH1A1	pancreatic cancer, obesity	APF	0.86	Possibly damaging	0.27	tolerated
Aldh1a1	NP_001348435	V114A	5133146	phenotypic	Mice homozygous for a disruption in this gene show a significantly reduced ability to convert retinol to retinoic acid in the liver. Retinal morphology is normal even though the gene is normally highly expressed in the dorsal retina.	ALDH1A1	pancreatic cancer, obesity	APF	0.04	Benign	0.13	tolerated
Aldh1a1	NP_038495	T487S	14004516	phenotypic	Mice homozygous for a disruption in this gene show a significantly reduced ability to convert retinol to retinoic acid in the liver. Retinal morphology is normal even though the gene is normally highly expressed in the dorsal retina.	ALDH1A1	pancreatic cancer, obesity	APF	0.86	Possibly damaging	0.27	tolerated
Aldh1a1	NP_001348433	V114A	5133146	phenotypic	Mice homozygous for a disruption in this gene show a significantly reduced ability to convert retinol to retinoic acid in the liver. Retinal morphology is normal even though the gene is normally highly expressed in the dorsal retina.	ALDH1A1	pancreatic cancer, obesity	APF	0.04	Benign	0.13	tolerated
Aldh1a1	NP_001348434	V114A	5133146	phenotypic	Mice homozygous for a disruption in this gene show a significantly reduced ability to convert retinol to retinoic acid in the liver. Retinal morphology is normal even though the gene is normally highly expressed in the dorsal retina.	ALDH1A1	pancreatic cancer, obesity	APF	0.04	Benign	0.13	tolerated
Aldh1a1	NP_001348434	T487S	14004516	phenotypic	Mice homozygous for a disruption in this gene show a significantly reduced ability to convert retinol to retinoic acid in the liver. Retinal morphology is normal even though the gene is normally highly expressed in the dorsal retina.	ALDH1A1	pancreatic cancer, obesity	APF	0.86	Possibly damaging	0.27	tolerated
Aldh1a1	NP_001348435	T487S	14004516	phenotypic	Mice homozygous for a disruption in this gene show a significantly reduced ability to convert retinol to retinoic acid in the liver. Retinal morphology is normal even though the gene is normally highly expressed in the dorsal retina.	ALDH1A1	pancreatic cancer, obesity	APF	0.86	Possibly damaging	0.27	tolerated
Aldh1a1	NP_001348432	T487S	14004516	phenotypic	Mice homozygous for a disruption in this gene show a significantly reduced ability to convert retinol to retinoic acid in the liver. Retinal morphology is normal even though the gene is normally highly expressed in the dorsal retina.	ALDH1A1	pancreatic cancer, obesity	APF	0.86	Possibly damaging	0.27	tolerated
Aldh1a1	NP_001348432	V114A	5133146	phenotypic	Mice homozygous for a disruption in this gene show a significantly reduced ability to convert retinol to retinoic acid in the liver. Retinal morphology is normal even though the gene is normally highly expressed in the dorsal retina.	ALDH1A1	pancreatic cancer, obesity	APF	0.04	Benign	0.13	tolerated
Aldh1a2	NP_033048	F486I	6523527	phenotypic	Homozygotes for null mutations are largely devoid of retinoic acid and die by embryonic day 10.5 with impaired hindbrain development, failure to turn, lack of limb buds, heart abnormalities, reduced otocysts and a truncated frontonasal region.	ALDH1A2	DiGeorge syndrome, obesity	APF	0.97	Probably damaging		deleterious
Aldh1a3	NP_444310	D388G	14855399	phenotypic	Homozygotes for a null allele have a shorter ventral retina and severe nasal defects including choanal atresia which leads to lethal respiratory distress shortly after at birth. Homozygotes for another null allele lack a vitreous body and show neural retina thickening and a retrolenticular membrane.	ALDH1A3	isolated microphthalmia 8	APF	0.18	Benign	0.13	tolerated
Aldh1a3	NP_444310	T239I	12281343	phenotypic	Homozygotes for a null allele have a shorter ventral retina and severe nasal defects including choanal atresia which leads to lethal respiratory distress shortly after at birth. Homozygotes for another null allele lack a vitreous body and show neural retina thickening and a retrolenticular membrane.	ALDH1A3	isolated microphthalmia 8	APF	1	Probably damaging	0.07	tolerated
Aldh1a3	NP_444310	N285D	15984546	phenotypic	Homozygotes for a null allele have a shorter ventral retina and severe nasal defects including choanal atresia which leads to lethal respiratory distress shortly after at birth. Homozygotes for another null allele lack a vitreous body and show neural retina thickening and a retrolenticular membrane.	ALDH1A3	isolated microphthalmia 8	APF	1	Probably damaging		deleterious
Aldh3a1	XP_006532090	M331R	16226590	phenotypic	Homozygous mutation of this gene does not result in a phenotype.	ALDH3A1	arteriosclerosis, Sjogren-Larsson syndrome	APF	1	Probably damaging		deleterious
Aldh3a1	XP_006532089	E350G	1786273	phenotypic	Homozygous mutation of this gene does not result in a phenotype.	ALDH3A1	arteriosclerosis, Sjogren-Larsson syndrome	APF	0.99	Probably damaging		deleterious
Aldh3a1	XP_006532089	M331R	16226590	phenotypic	Homozygous mutation of this gene does not result in a phenotype.	ALDH3A1	arteriosclerosis, Sjogren-Larsson syndrome	APF	1	Probably damaging		deleterious
Aldh3a1	NP_031462	E350G	1786273	phenotypic	Homozygous mutation of this gene does not result in a phenotype.	ALDH3A1	arteriosclerosis, Sjogren-Larsson syndrome	APF	0.99	Probably damaging		deleterious
Aldh3a1	XP_006532090	E350G	1786273	phenotypic	Homozygous mutation of this gene does not result in a phenotype.	ALDH3A1	arteriosclerosis, Sjogren-Larsson syndrome	APF	0.99	Probably damaging		deleterious
Aldh3a1	NP_031462	M331R	16226590	phenotypic	Homozygous mutation of this gene does not result in a phenotype.	ALDH3A1	arteriosclerosis, Sjogren-Larsson syndrome	APF	1	Probably damaging		deleterious
Aldh3a1	NP_001106196	E350G	1786273	phenotypic	Homozygous mutation of this gene does not result in a phenotype.	ALDH3A1	arteriosclerosis, Sjogren-Larsson syndrome	APF	0.99	Probably damaging		deleterious
Aldh3a1	NP_001106196	M331R	16226590	phenotypic	Homozygous mutation of this gene does not result in a phenotype.	ALDH3A1	arteriosclerosis, Sjogren-Larsson syndrome	APF	1	Probably damaging		deleterious
Alkbh2	XP_006530353	E125K	16236480	phenotypic	Homozygous null mice are viable and overtly normal but show progressive accumulation of 1-methyladenine (1meA) in their genomic DNA due to impaired DNA repair. Mutant MEFs fail to remove methyl methane sulfate (MMS)-induced 1meA from genomic DNA and show increased cytotoxicity after MMS exposure.	ALKBH2	NA	APF		Benign	0.89	tolerated
Alkbh2	NP_001346870	E125K	16236480	phenotypic	Homozygous null mice are viable and overtly normal but show progressive accumulation of 1-methyladenine (1meA) in their genomic DNA due to impaired DNA repair. Mutant MEFs fail to remove methyl methane sulfate (MMS)-induced 1meA from genomic DNA and show increased cytotoxicity after MMS exposure.	ALKBH2	NA	APF		Benign	0.89	tolerated
Alkbh2	NP_778181	E125K	16236480	phenotypic	Homozygous null mice are viable and overtly normal but show progressive accumulation of 1-methyladenine (1meA) in their genomic DNA due to impaired DNA repair. Mutant MEFs fail to remove methyl methane sulfate (MMS)-induced 1meA from genomic DNA and show increased cytotoxicity after MMS exposure.	ALKBH2	NA	APF		Benign	0.89	tolerated
Alkbh2	NP_001346869	E125K	16236480	phenotypic	Homozygous null mice are viable and overtly normal but show progressive accumulation of 1-methyladenine (1meA) in their genomic DNA due to impaired DNA repair. Mutant MEFs fail to remove methyl methane sulfate (MMS)-induced 1meA from genomic DNA and show increased cytotoxicity after MMS exposure.	ALKBH2	NA	APF		Benign	0.89	tolerated
Alkbh2	XP_006530355	E125K	16236480	phenotypic	Homozygous null mice are viable and overtly normal but show progressive accumulation of 1-methyladenine (1meA) in their genomic DNA due to impaired DNA repair. Mutant MEFs fail to remove methyl methane sulfate (MMS)-induced 1meA from genomic DNA and show increased cytotoxicity after MMS exposure.	ALKBH2	NA	APF		Benign	0.89	tolerated
Alkbh3	XP_006500186	T231I	14162595	phenotypic	Mice homozygous for a knock-out allele exhibit a normal lifespan and are phenotypically indistinguishable from control littermates.	ALKBH3	NA	APF	1	Probably damaging		deleterious
Alkbh3	NP_081220	T231I	14162595	phenotypic	Mice homozygous for a knock-out allele exhibit a normal lifespan and are phenotypically indistinguishable from control littermates.	ALKBH3	NA	APF	1	Probably damaging		deleterious
Alkbh8	NP_080579	P197S	16261217	phenotypic	Homozygous mutants show no obvious phenotype at 20 months of age.	ALKBH8	autosomal recessive non-syndromic intellectual disability	APF	0.23	Benign	0.12	tolerated
Alkbh8	XP_006509943	P197S	16261217	phenotypic	Homozygous mutants show no obvious phenotype at 20 months of age.	ALKBH8	autosomal recessive non-syndromic intellectual disability	APF	0.23	Benign	0.12	tolerated
Alkbh8	NP_080579	F400I	8734890	phenotypic	Homozygous mutants show no obvious phenotype at 20 months of age.	ALKBH8	autosomal recessive non-syndromic intellectual disability	APF	1	Probably damaging		deleterious
Alkbh8	XP_006509943	F400I	8734890	phenotypic	Homozygous mutants show no obvious phenotype at 20 months of age.	ALKBH8	autosomal recessive non-syndromic intellectual disability	APF	1	Probably damaging		deleterious
Alms1	NP_660258	Q2479K	16149274	phenotypic	Homozygous null mice display obesity starting after puberty, hypogonadism, hyperinsulinemia, male-specific hyperglycemia, retinal dysfunction, and late-onset hearing loss.	ALMS1	obesity, Alstrom syndrome, type 2 diabetes mellitus	APF		Unknown	0.02	deleterious
Alms1	NP_660258	Y1314C	1787242	phenotypic	Homozygous null mice display obesity starting after puberty, hypogonadism, hyperinsulinemia, male-specific hyperglycemia, retinal dysfunction, and late-onset hearing loss.	ALMS1	obesity, Alstrom syndrome, type 2 diabetes mellitus	APF		Unknown	0.12	tolerated
Alms1	NP_660258	S507P	3504	phenotypic	Body Weight - increased, Body Weight (Female) - increased, Body Weight (Male) - increased, Body Weight (Z-score) - increased	ALMS1	obesity, Alstrom syndrome, type 2 diabetes mellitus	Mutagenetix	0.004	Probably benign	0.34	tolerated
Alms1	NP_660258	C1724S	13530228	phenotypic	Homozygous null mice display obesity starting after puberty, hypogonadism, hyperinsulinemia, male-specific hyperglycemia, retinal dysfunction, and late-onset hearing loss.	ALMS1	obesity, Alstrom syndrome, type 2 diabetes mellitus	APF		Unknown	0.12	tolerated
Alms1	XP_006506113	R1195*	4331	phenotypic	Body Weight - increased, Body Weight (Female) - increased, Body Weight (Male) - increased, Body Weight (Z-score) - increased	ALMS1	obesity, Alstrom syndrome, type 2 diabetes mellitus	Mutagenetix		Probably null		-
Alms1	XP_006506113	Q1497*	1508	phenotypic	Body Weight - increased, Body Weight (Female) - increased, Body Weight (Male) - increased, Body Weight (Z-score) - increased, growth/size	ALMS1	obesity, Alstrom syndrome, type 2 diabetes mellitus	Mutagenetix		Probably null		-
Alms1	NP_660258	V2286G	16253455	phenotypic	Homozygous null mice display obesity starting after puberty, hypogonadism, hyperinsulinemia, male-specific hyperglycemia, retinal dysfunction, and late-onset hearing loss.	ALMS1	obesity, Alstrom syndrome, type 2 diabetes mellitus	APF		Unknown		deleterious
Alms1	NP_660258	E2062G	1522851	phenotypic	Homozygous null mice display obesity starting after puberty, hypogonadism, hyperinsulinemia, male-specific hyperglycemia, retinal dysfunction, and late-onset hearing loss.	ALMS1	obesity, Alstrom syndrome, type 2 diabetes mellitus	APF		Unknown		deleterious
Alms1	NP_660258	V1953A	16112634	phenotypic	Homozygous null mice display obesity starting after puberty, hypogonadism, hyperinsulinemia, male-specific hyperglycemia, retinal dysfunction, and late-onset hearing loss.	ALMS1	obesity, Alstrom syndrome, type 2 diabetes mellitus	APF		Unknown		deleterious
Alms1	NP_660258	V2511E	13832574	phenotypic	Homozygous null mice display obesity starting after puberty, hypogonadism, hyperinsulinemia, male-specific hyperglycemia, retinal dysfunction, and late-onset hearing loss.	ALMS1	obesity, Alstrom syndrome, type 2 diabetes mellitus	APF	0.95	Possibly damaging	0.01	deleterious
Alms1	NP_660258	N2673K	8487654	phenotypic	Homozygous null mice display obesity starting after puberty, hypogonadism, hyperinsulinemia, male-specific hyperglycemia, retinal dysfunction, and late-onset hearing loss.	ALMS1	obesity, Alstrom syndrome, type 2 diabetes mellitus	APF	0.01	Benign	0.01	deleterious
Alms1	XP_006506113	R1195*	4331	phenotypic	Body Weight - increased, Body Weight (Female) - increased, Body Weight (Male) - increased, Body Weight (Z-score) - increased	ALMS1	obesity, Alstrom syndrome, type 2 diabetes mellitus	Mutagenetix		probably null		-
Alms1	NP_660258	F1743S	14149747	phenotypic	Homozygous null mice display obesity starting after puberty, hypogonadism, hyperinsulinemia, male-specific hyperglycemia, retinal dysfunction, and late-onset hearing loss.	ALMS1	obesity, Alstrom syndrome, type 2 diabetes mellitus	APF		Unknown	0.04	deleterious
Alms1	NP_660258	P1344S	14767960	phenotypic	Homozygous null mice display obesity starting after puberty, hypogonadism, hyperinsulinemia, male-specific hyperglycemia, retinal dysfunction, and late-onset hearing loss.	ALMS1	obesity, Alstrom syndrome, type 2 diabetes mellitus	APF		Unknown	1	tolerated
Alms1	NP_660258	R1773Q	13876326	phenotypic	Homozygous null mice display obesity starting after puberty, hypogonadism, hyperinsulinemia, male-specific hyperglycemia, retinal dysfunction, and late-onset hearing loss.	ALMS1	obesity, Alstrom syndrome, type 2 diabetes mellitus	APF		Unknown	1	tolerated
Alms1	NP_660258	N1406K	14124707	phenotypic	Homozygous null mice display obesity starting after puberty, hypogonadism, hyperinsulinemia, male-specific hyperglycemia, retinal dysfunction, and late-onset hearing loss.	ALMS1	obesity, Alstrom syndrome, type 2 diabetes mellitus	APF		Unknown		deleterious
Alms1	NP_660258	R1773Q	13878218	phenotypic	Homozygous null mice display obesity starting after puberty, hypogonadism, hyperinsulinemia, male-specific hyperglycemia, retinal dysfunction, and late-onset hearing loss.	ALMS1	obesity, Alstrom syndrome, type 2 diabetes mellitus	APF		Unknown	1	tolerated
Alms1	XP_006506113	Q2189*	2710	phenotypic	30 min GTT hyperglycemic, Body Weight - increased, Body Weight (Female) - increased, Body Weight (Male) - increased, Body Weight (Z-score) - increased, FACS CD11b+ DCs (gated in CD11c+ cells) - increased, growth/size, NK cell response - decreased, NK killing - decreased	ALMS1	obesity, Alstrom syndrome, type 2 diabetes mellitus	Mutagenetix		Probably null		-
Alms1	NP_660258	R1773Q	13873792	phenotypic	Homozygous null mice display obesity starting after puberty, hypogonadism, hyperinsulinemia, male-specific hyperglycemia, retinal dysfunction, and late-onset hearing loss.	ALMS1	obesity, Alstrom syndrome, type 2 diabetes mellitus	APF		Unknown	1	tolerated
Alms1	XP_006506113	K2456*	3305	phenotypic	Body Weight - increased, Body Weight (Female) - increased, Body Weight (Male) - increased, Body Weight (Z-score) - increased, FACS CD8+ T cells in CD3+ T cells - increased	ALMS1	obesity, Alstrom syndrome, type 2 diabetes mellitus	Mutagenetix		Probably null		-
Alms1	NP_660258	V2016A	16108000	phenotypic	Homozygous null mice display obesity starting after puberty, hypogonadism, hyperinsulinemia, male-specific hyperglycemia, retinal dysfunction, and late-onset hearing loss.	ALMS1	obesity, Alstrom syndrome, type 2 diabetes mellitus	APF		Unknown	0.05	tolerated
Alms1	NP_660258	R1773Q	13875678	phenotypic	Homozygous null mice display obesity starting after puberty, hypogonadism, hyperinsulinemia, male-specific hyperglycemia, retinal dysfunction, and late-onset hearing loss.	ALMS1	obesity, Alstrom syndrome, type 2 diabetes mellitus	APF		Unknown	1	tolerated
Alms1	XP_006506113	Q3173*	2575	phenotypic	Body Weight - increased, Body Weight (Female) - increased, Body Weight (Male) - increased, Body Weight (Z-score) - increased, resistance to B10-F16 melanoma - decreased	ALMS1	obesity, Alstrom syndrome, type 2 diabetes mellitus	Mutagenetix		Probably null		-
Alms1	XP_006506113	Q2189*	2710	phenotypic	30 min GTT hyperglycemic, Body Weight - increased, Body Weight (Female) - increased, Body Weight (Male) - increased, Body Weight (Z-score) - increased, FACS CD11b+ DCs (gated in CD11c+ cells) - increased, growth/size, NK cell response - decreased, NK killing - decreased	ALMS1	obesity, Alstrom syndrome, type 2 diabetes mellitus	Mutagenetix		probably null		-
Alms1	XP_006506113	Q1497*	1508	phenotypic	Body Weight - increased, Body Weight (Female) - increased, Body Weight (Male) - increased, Body Weight (Z-score) - increased, growth/size	ALMS1	obesity, Alstrom syndrome, type 2 diabetes mellitus	Mutagenetix		probably null		-
Alms1	NP_660258	C704S	16113891	phenotypic	Homozygous null mice display obesity starting after puberty, hypogonadism, hyperinsulinemia, male-specific hyperglycemia, retinal dysfunction, and late-onset hearing loss.	ALMS1	obesity, Alstrom syndrome, type 2 diabetes mellitus	APF		Unknown	0.08	tolerated
Alms1	NP_660258	S207P	5141550	phenotypic	Homozygous null mice display obesity starting after puberty, hypogonadism, hyperinsulinemia, male-specific hyperglycemia, retinal dysfunction, and late-onset hearing loss.	ALMS1	obesity, Alstrom syndrome, type 2 diabetes mellitus	APF		Unknown		deleterious
Alms1	NP_660258	V1491A	15188116	phenotypic	Homozygous null mice display obesity starting after puberty, hypogonadism, hyperinsulinemia, male-specific hyperglycemia, retinal dysfunction, and late-onset hearing loss.	ALMS1	obesity, Alstrom syndrome, type 2 diabetes mellitus	APF		Unknown		deleterious
Alms1	XP_006506113	K2456*	3305	phenotypic	Body Weight - increased, Body Weight (Female) - increased, Body Weight (Male) - increased, Body Weight (Z-score) - increased, FACS CD8+ T cells in CD3+ T cells - increased	ALMS1	obesity, Alstrom syndrome, type 2 diabetes mellitus	Mutagenetix		probably null		-
Alms1	NP_660258	E1736G	10585589	phenotypic	Homozygous null mice display obesity starting after puberty, hypogonadism, hyperinsulinemia, male-specific hyperglycemia, retinal dysfunction, and late-onset hearing loss.	ALMS1	obesity, Alstrom syndrome, type 2 diabetes mellitus	APF		Unknown		deleterious
Alms1	XP_006506113	Q3173*	2575	phenotypic	Body Weight - increased, Body Weight (Female) - increased, Body Weight (Male) - increased, Body Weight (Z-score) - increased, resistance to B10-F16 melanoma - decreased	ALMS1	obesity, Alstrom syndrome, type 2 diabetes mellitus	Mutagenetix		probably null		-
Alms1	NP_660258	S507P	3504	phenotypic	Body Weight - increased, Body Weight (Female) - increased, Body Weight (Male) - increased, Body Weight (Z-score) - increased	ALMS1	obesity, Alstrom syndrome, type 2 diabetes mellitus	Mutagenetix	0.004	probably benign	0.34	tolerated
Alms1	NP_660258	F2032L	16303266	phenotypic	Homozygous null mice display obesity starting after puberty, hypogonadism, hyperinsulinemia, male-specific hyperglycemia, retinal dysfunction, and late-onset hearing loss.	ALMS1	obesity, Alstrom syndrome, type 2 diabetes mellitus	APF		Unknown	0.01	deleterious
Alox12	NP_031466	H66L	6523498	phenotypic	Homozygotes for a targeted null mutation exhibit increased basal transepidermal water loss and hypersensitivity to adenosine 5'-diphosphate-induced platelet aggregation and mortality.	ALOX12	ulcerative colitis, Crohn's disease, renal cell carcinoma, obesity, type 2 diabetes mellitus, psoriasis, prostate cancer, breast cancer, hypertension, congestive heart failure, urinary bladder cancer	APF	0.02	Benign	0.04	deleterious
Alox12	NP_031466	P555S	12736068	phenotypic	Homozygotes for a targeted null mutation exhibit increased basal transepidermal water loss and hypersensitivity to adenosine 5'-diphosphate-induced platelet aggregation and mortality.	ALOX12	ulcerative colitis, Crohn's disease, renal cell carcinoma, obesity, type 2 diabetes mellitus, psoriasis, prostate cancer, breast cancer, hypertension, congestive heart failure, urinary bladder cancer	APF	0.98	Probably damaging	0.03	deleterious
Alox12b	NP_033789	H430L	5159174	phenotypic	Neonatal homozygous mutant mice exhibit reddened skin that quickly dehydrates and appears scaly. The epidermis is hyperkeratotic, and its permeability barrier function is compromised. Homozygotes die within 24 hours of birth.	ALOX12B	autosomal recessive congenital ichthyosis 2	APF	0.96	Probably damaging		deleterious
Alpl	XP_017175413	V121M	16092261	phenotypic	Homozygotes for targeted null mutations exhibit hypophosphatemia, growth impairment, elevated pyridoxal 5'-phosphate levels, seizures, poorly mineralized bone and teeth, and preweaning lethality.	ALPL	adult hypophosphatasia, infantile hypophosphatasia, childhood hypophosphatasia, fatty liver disease, hypophosphatasia, arteriosclerosis, uremia, in situ carcinoma, familial combined hyperlipidemia	APF	1	Probably damaging		deleterious
Alpl	XP_006538560	V121M	16092261	phenotypic	Homozygotes for targeted null mutations exhibit hypophosphatemia, growth impairment, elevated pyridoxal 5'-phosphate levels, seizures, poorly mineralized bone and teeth, and preweaning lethality.	ALPL	adult hypophosphatasia, infantile hypophosphatasia, childhood hypophosphatasia, fatty liver disease, hypophosphatasia, arteriosclerosis, uremia, in situ carcinoma, familial combined hyperlipidemia	APF	1	Probably damaging		deleterious
Alpl	NP_031457	V121M	16092261	phenotypic	Homozygotes for targeted null mutations exhibit hypophosphatemia, growth impairment, elevated pyridoxal 5'-phosphate levels, seizures, poorly mineralized bone and teeth, and preweaning lethality.	ALPL	adult hypophosphatasia, infantile hypophosphatasia, childhood hypophosphatasia, fatty liver disease, hypophosphatasia, arteriosclerosis, uremia, in situ carcinoma, familial combined hyperlipidemia	APF	1	Probably damaging		deleterious
Alpl	XP_006538561	V121M	16092261	phenotypic	Homozygotes for targeted null mutations exhibit hypophosphatemia, growth impairment, elevated pyridoxal 5'-phosphate levels, seizures, poorly mineralized bone and teeth, and preweaning lethality.	ALPL	adult hypophosphatasia, infantile hypophosphatasia, childhood hypophosphatasia, fatty liver disease, hypophosphatasia, arteriosclerosis, uremia, in situ carcinoma, familial combined hyperlipidemia	APF	1	Probably damaging		deleterious
Alpl	XP_006538563	V121M	16092261	phenotypic	Homozygotes for targeted null mutations exhibit hypophosphatemia, growth impairment, elevated pyridoxal 5'-phosphate levels, seizures, poorly mineralized bone and teeth, and preweaning lethality.	ALPL	adult hypophosphatasia, infantile hypophosphatasia, childhood hypophosphatasia, fatty liver disease, hypophosphatasia, arteriosclerosis, uremia, in situ carcinoma, familial combined hyperlipidemia	APF	1	Probably damaging		deleterious
Alpl	NP_001274101	V121M	16092261	phenotypic	Homozygotes for targeted null mutations exhibit hypophosphatemia, growth impairment, elevated pyridoxal 5'-phosphate levels, seizures, poorly mineralized bone and teeth, and preweaning lethality.	ALPL	adult hypophosphatasia, infantile hypophosphatasia, childhood hypophosphatasia, fatty liver disease, hypophosphatasia, arteriosclerosis, uremia, in situ carcinoma, familial combined hyperlipidemia	APF	1	Probably damaging		deleterious
Als2	NP_082993	S565P	16110672	phenotypic	Homozygous null mutations in this gene may result in increased body weight, altered endosome trafficking, modest motor behavioral abnormalities, altered anxiety responses, impaired axonal transport, and mild neurolopathogical deficits including axonal degeneration in the corticospinal tract.	ALS2	amyotrophic lateral sclerosis, amyotrophic lateral sclerosis type 2	APF	0.47	Possibly damaging		deleterious
Als2	NP_082993	V112A	5137923	phenotypic	Homozygous null mutations in this gene may result in increased body weight, altered endosome trafficking, modest motor behavioral abnormalities, altered anxiety responses, impaired axonal transport, and mild neurolopathogical deficits including axonal degeneration in the corticospinal tract.	ALS2	amyotrophic lateral sclerosis, amyotrophic lateral sclerosis type 2	APF		Benign	0.13	tolerated
Als2	NP_082993	C1501*	1757608	phenotypic	Homozygous null mutations in this gene may result in increased body weight, altered endosome trafficking, modest motor behavioral abnormalities, altered anxiety responses, impaired axonal transport, and mild neurolopathogical deficits including axonal degeneration in the corticospinal tract.	ALS2	amyotrophic lateral sclerosis, amyotrophic lateral sclerosis type 2	APF		N/A
Als2	NP_082993	K194R	5200827	phenotypic	Homozygous null mutations in this gene may result in increased body weight, altered endosome trafficking, modest motor behavioral abnormalities, altered anxiety responses, impaired axonal transport, and mild neurolopathogical deficits including axonal degeneration in the corticospinal tract.	ALS2	amyotrophic lateral sclerosis, amyotrophic lateral sclerosis type 2	APF	0.94	Possibly damaging	0.12	tolerated
Als2	NP_001153420	C1501*	1757608	phenotypic	Homozygous null mutations in this gene may result in increased body weight, altered endosome trafficking, modest motor behavioral abnormalities, altered anxiety responses, impaired axonal transport, and mild neurolopathogical deficits including axonal degeneration in the corticospinal tract.	ALS2	amyotrophic lateral sclerosis, amyotrophic lateral sclerosis type 2	APF		N/A
Als2	NP_001153420	K194R	5200827	phenotypic	Homozygous null mutations in this gene may result in increased body weight, altered endosome trafficking, modest motor behavioral abnormalities, altered anxiety responses, impaired axonal transport, and mild neurolopathogical deficits including axonal degeneration in the corticospinal tract.	ALS2	amyotrophic lateral sclerosis, amyotrophic lateral sclerosis type 2	APF	0.94	Possibly damaging	0.12	tolerated
Als2	NP_001153420	V112A	5137923	phenotypic	Homozygous null mutations in this gene may result in increased body weight, altered endosome trafficking, modest motor behavioral abnormalities, altered anxiety responses, impaired axonal transport, and mild neurolopathogical deficits including axonal degeneration in the corticospinal tract.	ALS2	amyotrophic lateral sclerosis, amyotrophic lateral sclerosis type 2	APF		Benign	0.13	tolerated
Als2	NP_001153420	S565P	16110672	phenotypic	Homozygous null mutations in this gene may result in increased body weight, altered endosome trafficking, modest motor behavioral abnormalities, altered anxiety responses, impaired axonal transport, and mild neurolopathogical deficits including axonal degeneration in the corticospinal tract.	ALS2	amyotrophic lateral sclerosis, amyotrophic lateral sclerosis type 2	APF	0.47	Possibly damaging		deleterious
Alx1	NP_766141	F180L	16202754	phenotypic	Homozygous targeted mutants are perinatal lethals with acrania and meroanencephaly, but the neural tube closure defect can be ameliorated with prenatal folic acid treatment.	ALX1	NA	APF	1	Probably damaging		deleterious
Alx1	XP_006513592	F180L	16202754	phenotypic	Homozygous targeted mutants are perinatal lethals with acrania and meroanencephaly, but the neural tube closure defect can be ameliorated with prenatal folic acid treatment.	ALX1	NA	APF	1	Probably damaging		deleterious
Alx1	XP_036011647	F180L	16202754	phenotypic	Homozygous targeted mutants are perinatal lethals with acrania and meroanencephaly, but the neural tube closure defect can be ameliorated with prenatal folic acid treatment.	ALX1	NA	APF	1	Probably damaging		deleterious
Alx3	NP_031467	C259F	9631071	phenotypic	Homozygous mutation of this gene does not result in a phenotype.	ALX3	NA	APF	0.96	Probably damaging	0.31	tolerated
Alx4	NP_031468	H272R	203	phenotypic	craniofacial, limbs/digits/tail phenotype	ALX4	parietal foramina, craniosynostosis	Mutagenetix	1	Probably damaging	0.08	tolerated
Ambn	NP_033794	A29T	5976043	phenotypic	Homozygous null mice lack enamel and display abnormal ameloblast and tooth morphology and an increased incidence of dental epithelium derived tumors.	AMBN	amelogenesis imperfecta type 1F	APF	0.7	Possibly damaging	0.09	tolerated
Ambn	NP_033794	F202L	16075786	phenotypic	Homozygous null mice lack enamel and display abnormal ameloblast and tooth morphology and an increased incidence of dental epithelium derived tumors.	AMBN	amelogenesis imperfecta type 1F	APF		Benign	1	tolerated
Ambn	NP_033794	V27M	16172531	phenotypic	Homozygous null mice lack enamel and display abnormal ameloblast and tooth morphology and an increased incidence of dental epithelium derived tumors.	AMBN	amelogenesis imperfecta type 1F	APF	1	Probably damaging	0.03	deleterious
Ambp	NP_031469	Y40C	6578197	phenotypic	Female homozygotes for targeted null mutations exhibit reduced ovulation rates, oocytes lacking a zona pellucida, and a very low fertilization rate.	AMBP	adult respiratory distress syndrome, calcium oxalate nephrolithiasis, acute kidney failure, kidney failure, asthma, pyelonephritis	APF	1	Probably damaging	0.03	deleterious
Ambp	NP_031469	V188I	13829487	phenotypic	Female homozygotes for targeted null mutations exhibit reduced ovulation rates, oocytes lacking a zona pellucida, and a very low fertilization rate.	AMBP	adult respiratory distress syndrome, calcium oxalate nephrolithiasis, acute kidney failure, kidney failure, asthma, pyelonephritis	APF	0.11	Benign	0.18	tolerated
Ambp	NP_031469	C332S	16206367	phenotypic	Female homozygotes for targeted null mutations exhibit reduced ovulation rates, oocytes lacking a zona pellucida, and a very low fertilization rate.	AMBP	adult respiratory distress syndrome, calcium oxalate nephrolithiasis, acute kidney failure, kidney failure, asthma, pyelonephritis	APF	1	Probably damaging		deleterious
Ambra1	NP_001074223	D189E	1797782	phenotypic	Most mice homozygous for a gene trap mutation die at E10-E14.5 with severe neural tube defects manifest as midbrain/hindbrain exencephaly and/or spina bifida and associated with impaired autophagy, accumulation of ubiquitinated proteins, abnormal cell proliferation and excessive apoptosis.	AMBRA1	multiple system atrophy	APF	1	Probably damaging	0.01	deleterious
Ambra1	NP_001074223	H75R	16081095	phenotypic	Most mice homozygous for a gene trap mutation die at E10-E14.5 with severe neural tube defects manifest as midbrain/hindbrain exencephaly and/or spina bifida and associated with impaired autophagy, accumulation of ubiquitinated proteins, abnormal cell proliferation and excessive apoptosis.	AMBRA1	multiple system atrophy	APF	1	Probably damaging	0.07	tolerated
Ambra1	NP_766257	D1056E	16151312	phenotypic	Most mice homozygous for a gene trap mutation die at E10-E14.5 with severe neural tube defects manifest as midbrain/hindbrain exencephaly and/or spina bifida and associated with impaired autophagy, accumulation of ubiquitinated proteins, abnormal cell proliferation and excessive apoptosis.	AMBRA1	multiple system atrophy	APF	0.19	Benign	0.07	tolerated
Ambra1	NP_001074223	K798N	10115687	phenotypic	Most mice homozygous for a gene trap mutation die at E10-E14.5 with severe neural tube defects manifest as midbrain/hindbrain exencephaly and/or spina bifida and associated with impaired autophagy, accumulation of ubiquitinated proteins, abnormal cell proliferation and excessive apoptosis.	AMBRA1	multiple system atrophy	APF	0.98	Probably damaging		deleterious
Ambra1	NP_766257	D189E	1797782	phenotypic	Most mice homozygous for a gene trap mutation die at E10-E14.5 with severe neural tube defects manifest as midbrain/hindbrain exencephaly and/or spina bifida and associated with impaired autophagy, accumulation of ubiquitinated proteins, abnormal cell proliferation and excessive apoptosis.	AMBRA1	multiple system atrophy	APF	1	Probably damaging	0.01	deleterious
Ambra1	NP_001074223	G729W	6559458	phenotypic	Most mice homozygous for a gene trap mutation die at E10-E14.5 with severe neural tube defects manifest as midbrain/hindbrain exencephaly and/or spina bifida and associated with impaired autophagy, accumulation of ubiquitinated proteins, abnormal cell proliferation and excessive apoptosis.	AMBRA1	multiple system atrophy	APF	1	Probably damaging		deleterious
Ambra1	NP_001074223	S1159P	16097506	phenotypic	Most mice homozygous for a gene trap mutation die at E10-E14.5 with severe neural tube defects manifest as midbrain/hindbrain exencephaly and/or spina bifida and associated with impaired autophagy, accumulation of ubiquitinated proteins, abnormal cell proliferation and excessive apoptosis.	AMBRA1	multiple system atrophy	APF		Benign	1	tolerated
[truncated: 23,052 more rows]
