# Supplementary material for: ConVarT: a search engine for matching human genetic variants with variants from non-human species
Source: Nucleic Acids Res. 2021 Oct 28;50(D1):D1172–8. doi: 10.1093/nar/gkab939 (PMC8728286; doi:10.1093/nar/gkab939)
Supplement: gkab939_Supplemental_Files [file gkab939_supplemental_files.zip › Table S2.xls]

## Sheet: celegans_human_doubles_no_mouse
Human_Protein_ID	C_elegans_Protein_ID	Mouse_Protein_ID	Human_Variation	C_elegans_Variation	Human_Clinical_Significance	C_elegans_Significance	Human_Variant_ID	C_elegans_Variant_ID	Human_Gene_Name	C_elegans_Gene_Name	Human_Disease	C_elegans_Phenotype	Allele_Frequency	Human_Source	C_elegans_Source	msa_index
NP_001185749	NP_500805	XP_006527394	R284Q	R140K	unknown	Unknown	rs771176712	WBVar00425121	A1CF	ZK616.1	Unknown	NA	3.98969e-06	gnomAD	Wormbase	106915
NP_001185749	NP_500805	NP_001074543	R284Q	R140K	unknown	Unknown	rs771176712	WBVar00425121	A1CF	ZK616.1	Unknown	NA	3.98969e-06	gnomAD	Wormbase	106914
NP_001185749	NP_500805	XP_017173779	R284Q	R140K	unknown	Unknown	rs771176712	WBVar00425121	A1CF	ZK616.1	Unknown	NA	3.98969e-06	gnomAD	Wormbase	106913
NP_076417	NP_509229	NP_084486	G305R	G334E	Unknown	Unknown	COSM1660327	WBVar01159940	AACS	sur-5	Unknown	NA	NA	COSMIC	Wormbase	225313
NP_076417	NP_509229	NP_084486	S343Y	S372L	unknown	Unknown	rs748407852	WBVar01159936	AACS	sur-5	Unknown	NA	6.38401e-05	gnomAD	Wormbase	225313
NP_001077	NP_509437	NP_075872	P24S	P28S	NEUTRAL	Unknown	COSM3588879	WBVar01167785	AADAC	F16F9.4	Unknown	NA	NA	COSMIC	Wormbase	311311
NP_001077	NP_509437	NP_075872	P24L	P28S	unknown	Unknown	rs1280865371	WBVar01167785	AADAC	F16F9.4	Unknown	NA	3.19061e-05	gnomAD	Wormbase	311311
NP_055726	NP_001022563	NP_001035195	G249E	G253D	Unknown	Unknown	COSM4769680	WBVar00822607	AAK1	sel-5	Unknown	NA	NA	COSMIC	Wormbase	356074
NP_055726	NP_001022563	NP_001035195	G249R	G253D	Unknown	Unknown	COSM4968965	WBVar00822607	AAK1	sel-5	Unknown	NA	NA	COSMIC	Wormbase	356074
NP_055726	NP_001022562	XP_017177086	G249E	G253D	Unknown	Unknown	COSM4769680	WBVar00822607	AAK1	sel-5	Unknown	NA	NA	COSMIC	Wormbase	356077
NP_055726	NP_001022562	XP_017177086	G249R	G253D	Unknown	Unknown	COSM4968965	WBVar00822607	AAK1	sel-5	Unknown	NA	NA	COSMIC	Wormbase	356077
NP_055726	NP_001022562	XP_006506254	G249E	G253D	Unknown	Unknown	COSM4769680	WBVar00822607	AAK1	sel-5	Unknown	NA	NA	COSMIC	Wormbase	356071
NP_055726	NP_001022562	XP_006506254	G249R	G253D	Unknown	Unknown	COSM4968965	WBVar00822607	AAK1	sel-5	Unknown	NA	NA	COSMIC	Wormbase	356071
NP_055726	NP_001022562	NP_001035195	G249E	G253D	Unknown	Unknown	COSM4769680	WBVar00822607	AAK1	sel-5	Unknown	NA	NA	COSMIC	Wormbase	356075
NP_055726	NP_001022562	NP_001035195	G249R	G253D	Unknown	Unknown	COSM4968965	WBVar00822607	AAK1	sel-5	Unknown	NA	NA	COSMIC	Wormbase	356075
NP_055726	NP_001022563	XP_006506255	G249E	G253D	Unknown	Unknown	COSM4769680	WBVar00822607	AAK1	sel-5	Unknown	NA	NA	COSMIC	Wormbase	356068
NP_055726	NP_001022563	XP_006506255	G249R	G253D	Unknown	Unknown	COSM4968965	WBVar00822607	AAK1	sel-5	Unknown	NA	NA	COSMIC	Wormbase	356068
NP_055726	NP_001022562	NP_808430	G249E	G253D	Unknown	Unknown	COSM4769680	WBVar00822607	AAK1	sel-5	Unknown	NA	NA	COSMIC	Wormbase	356073
NP_055726	NP_001022562	NP_808430	G249R	G253D	Unknown	Unknown	COSM4968965	WBVar00822607	AAK1	sel-5	Unknown	NA	NA	COSMIC	Wormbase	356073
NP_055726	NP_001022563	XP_017177086	G249E	G253D	Unknown	Unknown	COSM4769680	WBVar00822607	AAK1	sel-5	Unknown	NA	NA	COSMIC	Wormbase	356076
NP_055726	NP_001022563	XP_017177086	G249R	G253D	Unknown	Unknown	COSM4968965	WBVar00822607	AAK1	sel-5	Unknown	NA	NA	COSMIC	Wormbase	356076
NP_055726	NP_001022562	XP_006506255	G249E	G253D	Unknown	Unknown	COSM4769680	WBVar00822607	AAK1	sel-5	Unknown	NA	NA	COSMIC	Wormbase	356069
NP_055726	NP_001022562	XP_006506255	G249R	G253D	Unknown	Unknown	COSM4968965	WBVar00822607	AAK1	sel-5	Unknown	NA	NA	COSMIC	Wormbase	356069
NP_055726	NP_001022563	NP_808430	G249E	G253D	Unknown	Unknown	COSM4769680	WBVar00822607	AAK1	sel-5	Unknown	NA	NA	COSMIC	Wormbase	356072
NP_055726	NP_001022563	NP_808430	G249R	G253D	Unknown	Unknown	COSM4968965	WBVar00822607	AAK1	sel-5	Unknown	NA	NA	COSMIC	Wormbase	356072
NP_055726	NP_001022563	XP_006506254	G249E	G253D	Unknown	Unknown	COSM4769680	WBVar00822607	AAK1	sel-5	Unknown	NA	NA	COSMIC	Wormbase	356070
NP_055726	NP_001022563	XP_006506254	G249R	G253D	Unknown	Unknown	COSM4968965	WBVar00822607	AAK1	sel-5	Unknown	NA	NA	COSMIC	Wormbase	356070
NP_055726	NP_001022563	NP_808430	P277S	P281L	Unknown	Unknown	COSM4510178	WBVar00396272	AAK1	sel-5	Unknown	NA	NA	COSMIC	Wormbase	356072
NP_055726	NP_001022562	NP_808430	P277S	P281L	Unknown	Unknown	COSM4510178	WBVar00396272	AAK1	sel-5	Unknown	NA	NA	COSMIC	Wormbase	356073
NP_055726	NP_001022563	XP_006506255	P277S	P281L	Unknown	Unknown	COSM4510178	WBVar00396272	AAK1	sel-5	Unknown	NA	NA	COSMIC	Wormbase	356068
NP_055726	NP_001022562	NP_001035195	P277S	P281L	Unknown	Unknown	COSM4510178	WBVar00396272	AAK1	sel-5	Unknown	NA	NA	COSMIC	Wormbase	356075
NP_055726	NP_001022562	XP_006506254	P277S	P281L	Unknown	Unknown	COSM4510178	WBVar00396272	AAK1	sel-5	Unknown	NA	NA	COSMIC	Wormbase	356071
NP_055726	NP_001022562	XP_006506255	P277S	P281L	Unknown	Unknown	COSM4510178	WBVar00396272	AAK1	sel-5	Unknown	NA	NA	COSMIC	Wormbase	356069
NP_055726	NP_001022563	XP_006506254	P277S	P281L	Unknown	Unknown	COSM4510178	WBVar00396272	AAK1	sel-5	Unknown	NA	NA	COSMIC	Wormbase	356070
NP_055726	NP_001022562	XP_017177086	P277S	P281L	Unknown	Unknown	COSM4510178	WBVar00396272	AAK1	sel-5	Unknown	NA	NA	COSMIC	Wormbase	356077
NP_055726	NP_001022563	XP_017177086	P277S	P281L	Unknown	Unknown	COSM4510178	WBVar00396272	AAK1	sel-5	Unknown	NA	NA	COSMIC	Wormbase	356076
NP_055726	NP_001022563	NP_001035195	P277S	P281L	Unknown	Unknown	COSM4510178	WBVar00396272	AAK1	sel-5	Unknown	NA	NA	COSMIC	Wormbase	356074
NP_055726	NP_001022562	XP_017177086	P479Q	P539L	NEUTRAL	Unknown	COSM6842954	WBVar00396268	AAK1	sel-5	Unknown	NA	NA	COSMIC	Wormbase	356077
NP_055726	NP_001022562	XP_017177086	P479L	P539L	NEUTRAL	Unknown	COSM6284042	WBVar00396268	AAK1	sel-5	Unknown	NA	NA	COSMIC	Wormbase	356077
NP_055726	NP_001022563	XP_006506255	P622L	P511L	Unknown	Unknown	COSM6010140	WBVar00822602	AAK1	sel-5	Unknown	NA	NA	COSMIC	Wormbase	356068
NP_055726	NP_001022563	NP_001035195	P622L	P511L	Unknown	Unknown	COSM6010140	WBVar00822602	AAK1	sel-5	Unknown	NA	NA	COSMIC	Wormbase	356074
NP_055726	NP_001022563	XP_006506254	P622L	P511L	Unknown	Unknown	COSM6010140	WBVar00822602	AAK1	sel-5	Unknown	NA	NA	COSMIC	Wormbase	356070
NP_055726	NP_001022563	XP_017177086	P622L	P511L	Unknown	Unknown	COSM6010140	WBVar00822602	AAK1	sel-5	Unknown	NA	NA	COSMIC	Wormbase	356076
NP_055726	NP_001022563	NP_001035195	M230V	M234L	unknown	Unknown	rs756829817	WBVar00396273	AAK1	sel-5	Unknown	NA	8.03052e-06	gnomAD	Wormbase	356074
NP_055726	NP_001022562	NP_808430	M230V	M234L	unknown	Unknown	rs756829817	WBVar00396273	AAK1	sel-5	Unknown	NA	8.03052e-06	gnomAD	Wormbase	356073
NP_055726	NP_001022562	XP_017177086	M230V	M234L	unknown	Unknown	rs756829817	WBVar00396273	AAK1	sel-5	Unknown	NA	8.03052e-06	gnomAD	Wormbase	356077
NP_055726	NP_001022562	XP_006506255	M230V	M234L	unknown	Unknown	rs756829817	WBVar00396273	AAK1	sel-5	Unknown	NA	8.03052e-06	gnomAD	Wormbase	356069
NP_055726	NP_001022563	NP_808430	M230V	M234L	unknown	Unknown	rs756829817	WBVar00396273	AAK1	sel-5	Unknown	NA	8.03052e-06	gnomAD	Wormbase	356072
NP_055726	NP_001022563	XP_017177086	M230V	M234L	unknown	Unknown	rs756829817	WBVar00396273	AAK1	sel-5	Unknown	NA	8.03052e-06	gnomAD	Wormbase	356076
NP_055726	NP_001022563	XP_006506254	M230V	M234L	unknown	Unknown	rs756829817	WBVar00396273	AAK1	sel-5	Unknown	NA	8.03052e-06	gnomAD	Wormbase	356070
NP_055726	NP_001022562	XP_006506254	M230V	M234L	unknown	Unknown	rs756829817	WBVar00396273	AAK1	sel-5	Unknown	NA	8.03052e-06	gnomAD	Wormbase	356071
NP_055726	NP_001022562	NP_001035195	M230V	M234L	unknown	Unknown	rs756829817	WBVar00396273	AAK1	sel-5	Unknown	NA	8.03052e-06	gnomAD	Wormbase	356075
NP_055726	NP_001022563	XP_006506255	M230V	M234L	unknown	Unknown	rs756829817	WBVar00396273	AAK1	sel-5	Unknown	NA	8.03052e-06	gnomAD	Wormbase	356068
NP_055726	NP_001022562	XP_017177086	P479S	P539L	unknown	Unknown	rs1314412822	WBVar00396268	AAK1	sel-5	Unknown	NA	6.36894e-06	gnomAD	Wormbase	356077
NP_055726	NP_001022562	XP_017177086	P479L	P539L	unknown	Unknown	rs757051527	WBVar00396268	AAK1	sel-5	Unknown	NA	3.82331e-05	gnomAD	Wormbase	356077
NP_055726	NP_001022563	NP_001035195	P622S	P511L	unknown	Unknown	rs781518513	WBVar00822602	AAK1	sel-5	Unknown	NA	2.40716e-05	gnomAD	Wormbase	356074
NP_055726	NP_001022563	XP_006506255	P622S	P511L	unknown	Unknown	rs781518513	WBVar00822602	AAK1	sel-5	Unknown	NA	2.40716e-05	gnomAD	Wormbase	356068
NP_055726	NP_001022563	XP_017177086	P622S	P511L	unknown	Unknown	rs781518513	WBVar00822602	AAK1	sel-5	Unknown	NA	2.40716e-05	gnomAD	Wormbase	356076
NP_055726	NP_001022563	XP_006506254	P622S	P511L	unknown	Unknown	rs781518513	WBVar00822602	AAK1	sel-5	Unknown	NA	2.40716e-05	gnomAD	Wormbase	356070
NP_055726	NP_001022562	NP_808430	P798S	P882L	unknown	Unknown	rs1418492129	WBVar00822582	AAK1	sel-5	Unknown	NA	4.01587e-06	gnomAD	Wormbase	356073
NP_055726	NP_001022562	NP_001035195	P798S	P882L	unknown	Unknown	rs1418492129	WBVar00822582	AAK1	sel-5	Unknown	NA	4.01587e-06	gnomAD	Wormbase	356075
NP_055726	NP_001022562	XP_006506254	P798S	P882L	unknown	Unknown	rs1418492129	WBVar00822582	AAK1	sel-5	Unknown	NA	4.01587e-06	gnomAD	Wormbase	356071
NP_055726	NP_001022562	XP_006506255	P798S	P882L	unknown	Unknown	rs1418492129	WBVar00822582	AAK1	sel-5	Unknown	NA	4.01587e-06	gnomAD	Wormbase	356069
NP_055726	NP_001022562	XP_017177086	P798S	P882L	unknown	Unknown	rs1418492129	WBVar00822582	AAK1	sel-5	Unknown	NA	4.01587e-06	gnomAD	Wormbase	356077
NP_001078	NP_001255176	NP_001177373	V188V	V46I		Unknown	COSM2153535	WBVar00411998	AAMP	Y111B2A.12	Unknown	NA	NA	COSMIC	Wormbase	234704
NP_001078	NP_001255176	XP_006496020	V188V	V46I		Unknown	COSM2153535	WBVar00411998	AAMP	Y111B2A.12	Unknown	NA	NA	COSMIC	Wormbase	234700
NP_001078	NP_001255176	NP_666222	V188V	V46I		Unknown	COSM2153535	WBVar00411998	AAMP	Y111B2A.12	Unknown	NA	NA	COSMIC	Wormbase	234706
NP_001078	NP_001255176	XP_006496021	V188V	V46I		Unknown	COSM2153535	WBVar00411998	AAMP	Y111B2A.12	Unknown	NA	NA	COSMIC	Wormbase	234702
NP_001078	NP_001255175	XP_006496021	R240K	R210H	Unknown	Unknown	COSM5565125	WBVar00870121	AAMP	Y111B2A.12	Unknown	NA	NA	COSMIC	Wormbase	234703
NP_001078	NP_001255175	NP_001177373	R240K	R210H	Unknown	Unknown	COSM5565125	WBVar00870121	AAMP	Y111B2A.12	Unknown	NA	NA	COSMIC	Wormbase	234705
NP_001078	NP_001255175	NP_666222	R240K	R210H	Unknown	Unknown	COSM5565125	WBVar00870121	AAMP	Y111B2A.12	Unknown	NA	NA	COSMIC	Wormbase	234707
NP_001078	NP_001255175	XP_006496020	R240K	R210H	Unknown	Unknown	COSM5565125	WBVar00870121	AAMP	Y111B2A.12	Unknown	NA	NA	COSMIC	Wormbase	234701
NP_001078	NP_001255176	XP_006496020	R388Q	R181K	unknown	Unknown	rs758856081	WBVar00412003	AAMP	Y111B2A.12	Unknown	NA	1.19757e-05	gnomAD	Wormbase	234700
NP_001078	NP_001255176	NP_666222	R388Q	R181K	unknown	Unknown	rs758856081	WBVar00412003	AAMP	Y111B2A.12	Unknown	NA	1.19757e-05	gnomAD	Wormbase	234706
NP_001078	NP_001255175	XP_006496021	R388Q	R374K	unknown	Unknown	rs758856081	WBVar00412003	AAMP	Y111B2A.12	Unknown	NA	1.19757e-05	gnomAD	Wormbase	234703
NP_001078	NP_001255176	NP_001177373	R388Q	R181K	unknown	Unknown	rs758856081	WBVar00412003	AAMP	Y111B2A.12	Unknown	NA	1.19757e-05	gnomAD	Wormbase	234704
NP_001078	NP_001255175	NP_666222	R388Q	R374K	unknown	Unknown	rs758856081	WBVar00412003	AAMP	Y111B2A.12	Unknown	NA	1.19757e-05	gnomAD	Wormbase	234707
NP_001078	NP_001255176	XP_006496021	R388Q	R181K	unknown	Unknown	rs758856081	WBVar00412003	AAMP	Y111B2A.12	Unknown	NA	1.19757e-05	gnomAD	Wormbase	234702
NP_001078	NP_001255175	XP_006496020	R388Q	R374K	unknown	Unknown	rs758856081	WBVar00412003	AAMP	Y111B2A.12	Unknown	NA	1.19757e-05	gnomAD	Wormbase	234701
NP_001078	NP_001255175	NP_001177373	R388Q	R374K	unknown	Unknown	rs758856081	WBVar00412003	AAMP	Y111B2A.12	Unknown	NA	1.19757e-05	gnomAD	Wormbase	234705
NP_001596	NP_491281	NP_666329	P37S	P37L	Uncertain significance	Unknown	rs1005079274	WBVar00629570	AARS1	aars-2	Charcot-Marie-Tooth disease, type 2	NA	0	ClinVar	Wormbase	318825
NP_001596	NP_491281	XP_017168237	P37S	P37L	Uncertain significance	Unknown	rs1005079274	WBVar00629570	AARS1	aars-2	Charcot-Marie-Tooth disease, type 2	NA	0	ClinVar	Wormbase	318819
NP_001596	NP_491281	XP_006530984	P37S	P37L	Uncertain significance	Unknown	rs1005079274	WBVar00629570	AARS1	aars-2	Charcot-Marie-Tooth disease, type 2	NA	0	ClinVar	Wormbase	318823
NP_001596	NP_491281	XP_006530987	P37S	P37L	Uncertain significance	Unknown	rs1005079274	WBVar00629570	AARS1	aars-2	Charcot-Marie-Tooth disease, type 2	NA	0	ClinVar	Wormbase	318821
NP_001596	NP_491281	XP_006530985	P37S	P37L	Uncertain significance	Unknown	rs1005079274	WBVar00629570	AARS1	aars-2	Charcot-Marie-Tooth disease, type 2	NA	0	ClinVar	Wormbase	318827
NP_001596	NP_496444	XP_017168237	A676V	A670T	Uncertain significance	Unknown	10768rs-?	WBVar00769190	AARS1	aars-1	Charcot-Marie-Tooth disease, type 2	NA	1e-05	ClinVar	Wormbase	318820
NP_001596	NP_496444	XP_017168237	A676A	A670T	Likely benign	Unknown	rs376280288	WBVar00769190	AARS1	aars-1	Charcot-Marie-Tooth disease, type 2	NA	1e-05	ClinVar	Wormbase	318820
NP_001596	NP_496444	XP_006530987	A676V	A670T	Uncertain significance	Unknown	10768rs-?	WBVar00769190	AARS1	aars-1	Charcot-Marie-Tooth disease, type 2	NA	1e-05	ClinVar	Wormbase	318822
NP_001596	NP_496444	XP_006530987	A676A	A670T	Likely benign	Unknown	rs376280288	WBVar00769190	AARS1	aars-1	Charcot-Marie-Tooth disease, type 2	NA	1e-05	ClinVar	Wormbase	318822
NP_001596	NP_496444	NP_666329	A676V	A670T	Uncertain significance	Unknown	10768rs-?	WBVar00769190	AARS1	aars-1	Charcot-Marie-Tooth disease, type 2	NA	1e-05	ClinVar	Wormbase	318826
NP_001596	NP_496444	NP_666329	A676A	A670T	Likely benign	Unknown	rs376280288	WBVar00769190	AARS1	aars-1	Charcot-Marie-Tooth disease, type 2	NA	1e-05	ClinVar	Wormbase	318826
NP_001596	NP_496444	XP_006530985	A676V	A670T	Uncertain significance	Unknown	10768rs-?	WBVar00769190	AARS1	aars-1	Charcot-Marie-Tooth disease, type 2	NA	1e-05	ClinVar	Wormbase	318828
NP_001596	NP_496444	XP_006530985	A676A	A670T	Likely benign	Unknown	rs376280288	WBVar00769190	AARS1	aars-1	Charcot-Marie-Tooth disease, type 2	NA	1e-05	ClinVar	Wormbase	318828
NP_001596	NP_496444	XP_006530984	A676V	A670T	Uncertain significance	Unknown	10768rs-?	WBVar00769190	AARS1	aars-1	Charcot-Marie-Tooth disease, type 2	NA	1e-05	ClinVar	Wormbase	318824
NP_001596	NP_496444	XP_006530984	A676A	A670T	Likely benign	Unknown	rs376280288	WBVar00769190	AARS1	aars-1	Charcot-Marie-Tooth disease, type 2	NA	1e-05	ClinVar	Wormbase	318824
NP_001596	NP_496444	XP_006530984	P33S	P50S	Unknown	Unknown	COSM4514576	WBVar01311965	AARS1	aars-1	Unknown	NA	NA	COSMIC	Wormbase	318824
NP_001596	NP_496444	XP_006530985	P33S	P50S	Unknown	Unknown	COSM4514576	WBVar01311965	AARS1	aars-1	Unknown	NA	NA	COSMIC	Wormbase	318828
NP_001596	NP_496444	XP_006530987	P33S	P50S	Unknown	Unknown	COSM4514576	WBVar01311965	AARS1	aars-1	Unknown	NA	NA	COSMIC	Wormbase	318822
NP_001596	NP_496444	NP_666329	P33S	P50S	Unknown	Unknown	COSM4514576	WBVar01311965	AARS1	aars-1	Unknown	NA	NA	COSMIC	Wormbase	318826
NP_001596	NP_496444	XP_017168237	P33S	P50S	Unknown	Unknown	COSM4514576	WBVar01311965	AARS1	aars-1	Unknown	NA	NA	COSMIC	Wormbase	318820
NP_001596	NP_496444	XP_006530985	E721Q	E704K	Unknown	Unknown	COSM4431331	WBVar00769189	AARS1	aars-1	Unknown	NA	NA	COSMIC	Wormbase	318828
NP_001596	NP_496444	NP_666329	E721Q	E704K	Unknown	Unknown	COSM4431331	WBVar00769189	AARS1	aars-1	Unknown	NA	NA	COSMIC	Wormbase	318826
NP_001596	NP_496444	XP_006530987	E721Q	E704K	Unknown	Unknown	COSM4431331	WBVar00769189	AARS1	aars-1	Unknown	NA	NA	COSMIC	Wormbase	318822
NP_001596	NP_496444	XP_017168237	E721Q	E704K	Unknown	Unknown	COSM4431331	WBVar00769189	AARS1	aars-1	Unknown	NA	NA	COSMIC	Wormbase	318820
NP_001596	NP_496444	XP_006530984	E721Q	E704K	Unknown	Unknown	COSM4431331	WBVar00769189	AARS1	aars-1	Unknown	NA	NA	COSMIC	Wormbase	318824
NP_001596	NP_491281	XP_017168237	D790D	D793N	NEUTRAL	Unknown	COSM6225130	WBVar00331582	AARS1	aars-2	Unknown	NA	NA	COSMIC	Wormbase	318819
NP_001596	NP_491281	XP_006530984	D790D	D793N	NEUTRAL	Unknown	COSM6225130	WBVar00331582	AARS1	aars-2	Unknown	NA	NA	COSMIC	Wormbase	318823
NP_001596	NP_491281	NP_666329	D790D	D793N	NEUTRAL	Unknown	COSM6225130	WBVar00331582	AARS1	aars-2	Unknown	NA	NA	COSMIC	Wormbase	318825
NP_001596	NP_491281	XP_006530985	D790D	D793N	NEUTRAL	Unknown	COSM6225130	WBVar00331582	AARS1	aars-2	Unknown	NA	NA	COSMIC	Wormbase	318827
NP_001596	NP_491281	XP_006530987	D790D	D793N	NEUTRAL	Unknown	COSM6225130	WBVar00331582	AARS1	aars-2	Unknown	NA	NA	COSMIC	Wormbase	318821
NP_001596	NP_491281	XP_006530985	A951A	A955V	NEUTRAL	Unknown	COSM5550765	WBVar00331584	AARS1	aars-2	Unknown	NA	NA	COSMIC	Wormbase	318827
NP_001596	NP_491281	NP_666329	A951A	A955V	NEUTRAL	Unknown	COSM5550765	WBVar00331584	AARS1	aars-2	Unknown	NA	NA	COSMIC	Wormbase	318825
NP_001596	NP_491281	XP_006530984	A951A	A955V	NEUTRAL	Unknown	COSM5550765	WBVar00331584	AARS1	aars-2	Unknown	NA	NA	COSMIC	Wormbase	318823
NP_001596	NP_491281	XP_017168237	A951A	A955V	NEUTRAL	Unknown	COSM5550765	WBVar00331584	AARS1	aars-2	Unknown	NA	NA	COSMIC	Wormbase	318819
NP_001596	NP_491281	XP_006530987	A951A	A955V	NEUTRAL	Unknown	COSM5550765	WBVar00331584	AARS1	aars-2	Unknown	NA	NA	COSMIC	Wormbase	318821
NP_001596	NP_491281	XP_006530985	N174S	N174S	Uncertain significance	Unknown	58383rs-?	WBVar00629576	AARS1	aars-2	not provided	NA	NA	ClinVar	Wormbase	318827
NP_001596	NP_491281	XP_006530987	N174S	N174S	Uncertain significance	Unknown	58383rs-?	WBVar00629576	AARS1	aars-2	not provided	NA	NA	ClinVar	Wormbase	318821
NP_001596	NP_491281	XP_017168237	N174S	N174S	Uncertain significance	Unknown	58383rs-?	WBVar00629576	AARS1	aars-2	not provided	NA	NA	ClinVar	Wormbase	318819
NP_001596	NP_491281	NP_666329	N174S	N174S	Uncertain significance	Unknown	58383rs-?	WBVar00629576	AARS1	aars-2	not provided	NA	NA	ClinVar	Wormbase	318825
NP_001596	NP_491281	XP_006530984	N174S	N174S	Uncertain significance	Unknown	58383rs-?	WBVar00629576	AARS1	aars-2	not provided	NA	NA	ClinVar	Wormbase	318823
NP_001596	NP_496444	XP_017168237	A448A	A452T	Likely benign	Unknown	rs920455151	WBVar00769198	AARS1	aars-1	not provided	NA	1e-05	ClinVar	Wormbase	318820
NP_001596	NP_496444	XP_006530984	A448A	A452T	Likely benign	Unknown	rs920455151	WBVar00769198	AARS1	aars-1	not provided	NA	1e-05	ClinVar	Wormbase	318824
NP_001596	NP_496444	XP_006530985	A448A	A452T	Likely benign	Unknown	rs920455151	WBVar00769198	AARS1	aars-1	not provided	NA	1e-05	ClinVar	Wormbase	318828
NP_001596	NP_496444	NP_666329	A448A	A452T	Likely benign	Unknown	rs920455151	WBVar00769198	AARS1	aars-1	not provided	NA	1e-05	ClinVar	Wormbase	318826
NP_001596	NP_496444	XP_006530987	A448A	A452T	Likely benign	Unknown	rs920455151	WBVar00769198	AARS1	aars-1	not provided	NA	1e-05	ClinVar	Wormbase	318822
NP_001596	NP_491281	XP_006530985	N174S	N174S	unknown	Unknown	71771grs-?	WBVar00629576	AARS1	aars-2	Unknown	NA	3.18776e-05	gnomAD	Wormbase	318827
NP_001596	NP_491281	XP_006530984	N174S	N174S	unknown	Unknown	71771grs-?	WBVar00629576	AARS1	aars-2	Unknown	NA	3.18776e-05	gnomAD	Wormbase	318823
NP_001596	NP_491281	XP_006530987	N174S	N174S	unknown	Unknown	71771grs-?	WBVar00629576	AARS1	aars-2	Unknown	NA	3.18776e-05	gnomAD	Wormbase	318821
NP_001596	NP_491281	XP_017168237	N174S	N174S	unknown	Unknown	71771grs-?	WBVar00629576	AARS1	aars-2	Unknown	NA	3.18776e-05	gnomAD	Wormbase	318819
NP_001596	NP_491281	NP_666329	N174S	N174S	unknown	Unknown	71771grs-?	WBVar00629576	AARS1	aars-2	Unknown	NA	3.18776e-05	gnomAD	Wormbase	318825
NP_001596	NP_491281	XP_006530987	L217I	L217F	unknown	Unknown	rs1019178938	WBVar00629578	AARS1	aars-2	Unknown	NA	3.20472e-05	gnomAD	Wormbase	318821
NP_001596	NP_491281	XP_006530987	L217F	L217F	unknown	Unknown	rs1019178938	WBVar00629578	AARS1	aars-2	Unknown	NA	3.97652e-06	gnomAD	Wormbase	318821
NP_001596	NP_491281	NP_666329	L217I	L217F	unknown	Unknown	rs1019178938	WBVar00629578	AARS1	aars-2	Unknown	NA	3.20472e-05	gnomAD	Wormbase	318825
NP_001596	NP_491281	NP_666329	L217F	L217F	unknown	Unknown	rs1019178938	WBVar00629578	AARS1	aars-2	Unknown	NA	3.97652e-06	gnomAD	Wormbase	318825
NP_001596	NP_491281	XP_006530984	L217I	L217F	unknown	Unknown	rs1019178938	WBVar00629578	AARS1	aars-2	Unknown	NA	3.20472e-05	gnomAD	Wormbase	318823
NP_001596	NP_491281	XP_006530984	L217F	L217F	unknown	Unknown	rs1019178938	WBVar00629578	AARS1	aars-2	Unknown	NA	3.97652e-06	gnomAD	Wormbase	318823
NP_001596	NP_491281	XP_017168237	L217I	L217F	unknown	Unknown	rs1019178938	WBVar00629578	AARS1	aars-2	Unknown	NA	3.20472e-05	gnomAD	Wormbase	318819
NP_001596	NP_491281	XP_017168237	L217F	L217F	unknown	Unknown	rs1019178938	WBVar00629578	AARS1	aars-2	Unknown	NA	3.97652e-06	gnomAD	Wormbase	318819
NP_001596	NP_491281	XP_006530985	L217I	L217F	unknown	Unknown	rs1019178938	WBVar00629578	AARS1	aars-2	Unknown	NA	3.20472e-05	gnomAD	Wormbase	318827
NP_001596	NP_491281	XP_006530985	L217F	L217F	unknown	Unknown	rs1019178938	WBVar00629578	AARS1	aars-2	Unknown	NA	3.97652e-06	gnomAD	Wormbase	318827
NP_001596	NP_496444	NP_666329	T260I	T270I	unknown	Unknown	rs1474555097	WBVar00769202	AARS1	aars-1	Unknown	NA	3.97652e-06	gnomAD	Wormbase	318826
NP_001596	NP_496444	XP_006530984	T260I	T270I	unknown	Unknown	rs1474555097	WBVar00769202	AARS1	aars-1	Unknown	NA	3.97652e-06	gnomAD	Wormbase	318824
NP_001596	NP_496444	XP_006530985	T260I	T270I	unknown	Unknown	rs1474555097	WBVar00769202	AARS1	aars-1	Unknown	NA	3.97652e-06	gnomAD	Wormbase	318828
NP_001596	NP_496444	XP_017168237	T260I	T270I	unknown	Unknown	rs1474555097	WBVar00769202	AARS1	aars-1	Unknown	NA	3.97652e-06	gnomAD	Wormbase	318820
NP_001596	NP_496444	XP_006530987	T260I	T270I	unknown	Unknown	rs1474555097	WBVar00769202	AARS1	aars-1	Unknown	NA	3.97652e-06	gnomAD	Wormbase	318822
NP_001596	NP_491281	XP_006530985	G313C	G313D	unknown	Unknown	rs141331431	WBVar00331578	AARS1	aars-2	Unknown	NA	0	gnomAD	Wormbase	318827
NP_001596	NP_491281	NP_666329	G313C	G313D	unknown	Unknown	rs141331431	WBVar00331578	AARS1	aars-2	Unknown	NA	0	gnomAD	Wormbase	318825
NP_001596	NP_491281	XP_006530984	G313C	G313D	unknown	Unknown	rs141331431	WBVar00331578	AARS1	aars-2	Unknown	NA	0	gnomAD	Wormbase	318823
NP_001596	NP_491281	XP_017168237	G313C	G313D	unknown	Unknown	rs141331431	WBVar00331578	AARS1	aars-2	Unknown	NA	0	gnomAD	Wormbase	318819
NP_001596	NP_491281	XP_006530987	G313C	G313D	unknown	Unknown	rs141331431	WBVar00331578	AARS1	aars-2	Unknown	NA	0	gnomAD	Wormbase	318821
NP_001596	NP_496444	NP_666329	P33Q	P50S	unknown	Unknown	rs1173592267	WBVar01311965	AARS1	aars-1	Unknown	NA	3.1841e-05	gnomAD	Wormbase	318826
NP_001596	NP_496444	NP_666329	P33A	P50S	unknown	Unknown	rs763082292	WBVar01311965	AARS1	aars-1	Unknown	NA	7.95273e-06	gnomAD	Wormbase	318826
NP_001596	NP_496444	NP_666329	P33S	P50S	unknown	Unknown	rs763082292	WBVar01311965	AARS1	aars-1	Unknown	NA	3.18471e-05	gnomAD	Wormbase	318826
NP_001596	NP_496444	XP_006530985	P33Q	P50S	unknown	Unknown	rs1173592267	WBVar01311965	AARS1	aars-1	Unknown	NA	3.1841e-05	gnomAD	Wormbase	318828
NP_001596	NP_496444	XP_006530985	P33A	P50S	unknown	Unknown	rs763082292	WBVar01311965	AARS1	aars-1	Unknown	NA	7.95273e-06	gnomAD	Wormbase	318828
NP_001596	NP_496444	XP_006530985	P33S	P50S	unknown	Unknown	rs763082292	WBVar01311965	AARS1	aars-1	Unknown	NA	3.18471e-05	gnomAD	Wormbase	318828
NP_001596	NP_496444	XP_006530984	P33Q	P50S	unknown	Unknown	rs1173592267	WBVar01311965	AARS1	aars-1	Unknown	NA	3.1841e-05	gnomAD	Wormbase	318824
NP_001596	NP_496444	XP_006530984	P33A	P50S	unknown	Unknown	rs763082292	WBVar01311965	AARS1	aars-1	Unknown	NA	7.95273e-06	gnomAD	Wormbase	318824
NP_001596	NP_496444	XP_006530984	P33S	P50S	unknown	Unknown	rs763082292	WBVar01311965	AARS1	aars-1	Unknown	NA	3.18471e-05	gnomAD	Wormbase	318824
NP_001596	NP_496444	XP_006530987	P33Q	P50S	unknown	Unknown	rs1173592267	WBVar01311965	AARS1	aars-1	Unknown	NA	3.1841e-05	gnomAD	Wormbase	318822
NP_001596	NP_496444	XP_006530987	P33A	P50S	unknown	Unknown	rs763082292	WBVar01311965	AARS1	aars-1	Unknown	NA	7.95273e-06	gnomAD	Wormbase	318822
NP_001596	NP_496444	XP_006530987	P33S	P50S	unknown	Unknown	rs763082292	WBVar01311965	AARS1	aars-1	Unknown	NA	3.18471e-05	gnomAD	Wormbase	318822
NP_001596	NP_496444	XP_017168237	P33Q	P50S	unknown	Unknown	rs1173592267	WBVar01311965	AARS1	aars-1	Unknown	NA	3.1841e-05	gnomAD	Wormbase	318820
NP_001596	NP_496444	XP_017168237	P33A	P50S	unknown	Unknown	rs763082292	WBVar01311965	AARS1	aars-1	Unknown	NA	7.95273e-06	gnomAD	Wormbase	318820
NP_001596	NP_496444	XP_017168237	P33S	P50S	unknown	Unknown	rs763082292	WBVar01311965	AARS1	aars-1	Unknown	NA	3.18471e-05	gnomAD	Wormbase	318820
NP_001596	NP_491281	XP_006530985	P37S	P37L	unknown	Unknown	rs1005079274	WBVar00629570	AARS1	aars-2	Unknown	NA	3.9763e-06	gnomAD	Wormbase	318827
NP_001596	NP_491281	XP_006530984	P37S	P37L	unknown	Unknown	rs1005079274	WBVar00629570	AARS1	aars-2	Unknown	NA	3.9763e-06	gnomAD	Wormbase	318823
NP_001596	NP_491281	XP_017168237	P37S	P37L	unknown	Unknown	rs1005079274	WBVar00629570	AARS1	aars-2	Unknown	NA	3.9763e-06	gnomAD	Wormbase	318819
NP_001596	NP_491281	NP_666329	P37S	P37L	unknown	Unknown	rs1005079274	WBVar00629570	AARS1	aars-2	Unknown	NA	3.9763e-06	gnomAD	Wormbase	318825
NP_001596	NP_491281	XP_006530987	P37S	P37L	unknown	Unknown	rs1005079274	WBVar00629570	AARS1	aars-2	Unknown	NA	3.9763e-06	gnomAD	Wormbase	318821
NP_001596	NP_491281	XP_006530985	A42V	A42T	unknown	Unknown	rs768120104	WBVar00629571	AARS1	aars-2	Unknown	NA	3.9763e-06	gnomAD	Wormbase	318827
NP_001596	NP_491281	XP_006530984	A42V	A42T	unknown	Unknown	rs768120104	WBVar00629571	AARS1	aars-2	Unknown	NA	3.9763e-06	gnomAD	Wormbase	318823
NP_001596	NP_491281	NP_666329	A42V	A42T	unknown	Unknown	rs768120104	WBVar00629571	AARS1	aars-2	Unknown	NA	3.9763e-06	gnomAD	Wormbase	318825
NP_001596	NP_491281	XP_006530987	A42V	A42T	unknown	Unknown	rs768120104	WBVar00629571	AARS1	aars-2	Unknown	NA	3.9763e-06	gnomAD	Wormbase	318821
NP_001596	NP_491281	XP_017168237	A42V	A42T	unknown	Unknown	rs768120104	WBVar00629571	AARS1	aars-2	Unknown	NA	3.9763e-06	gnomAD	Wormbase	318819
NP_001596	NP_496444	XP_006530987	A448T	A452T	unknown	Unknown	rs766157143	WBVar00769198	AARS1	aars-1	Unknown	NA	3.9763e-06	gnomAD	Wormbase	318822
NP_001596	NP_496444	XP_006530984	A448T	A452T	unknown	Unknown	rs766157143	WBVar00769198	AARS1	aars-1	Unknown	NA	3.9763e-06	gnomAD	Wormbase	318824
NP_001596	NP_496444	XP_017168237	A448T	A452T	unknown	Unknown	rs766157143	WBVar00769198	AARS1	aars-1	Unknown	NA	3.9763e-06	gnomAD	Wormbase	318820
NP_001596	NP_496444	XP_006530985	A448T	A452T	unknown	Unknown	rs766157143	WBVar00769198	AARS1	aars-1	Unknown	NA	3.9763e-06	gnomAD	Wormbase	318828
NP_001596	NP_496444	NP_666329	A448T	A452T	unknown	Unknown	rs766157143	WBVar00769198	AARS1	aars-1	Unknown	NA	3.9763e-06	gnomAD	Wormbase	318826
NP_001596	NP_491281	XP_006530984	G477R	G478E	unknown	Unknown	rs1228135551	WBVar00629583	AARS1	aars-2	Unknown	NA	3.97659e-06	gnomAD	Wormbase	318823
NP_001596	NP_491281	XP_006530987	G477R	G478E	unknown	Unknown	rs1228135551	WBVar00629583	AARS1	aars-2	Unknown	NA	3.97659e-06	gnomAD	Wormbase	318821
NP_001596	NP_491281	XP_017168237	G477R	G478E	unknown	Unknown	rs1228135551	WBVar00629583	AARS1	aars-2	Unknown	NA	3.97659e-06	gnomAD	Wormbase	318819
NP_001596	NP_491281	XP_006530985	G477R	G478E	unknown	Unknown	rs1228135551	WBVar00629583	AARS1	aars-2	Unknown	NA	3.97659e-06	gnomAD	Wormbase	318827
NP_001596	NP_491281	NP_666329	G477R	G478E	unknown	Unknown	rs1228135551	WBVar00629583	AARS1	aars-2	Unknown	NA	3.97659e-06	gnomAD	Wormbase	318825
NP_001596	NP_496444	XP_017168237	A676V	A670T	unknown	Unknown	rs371114066	WBVar00769190	AARS1	aars-1	Unknown	NA	1.30003e-05	gnomAD	Wormbase	318820
NP_001596	NP_496444	XP_006530984	A676V	A670T	unknown	Unknown	rs371114066	WBVar00769190	AARS1	aars-1	Unknown	NA	1.30003e-05	gnomAD	Wormbase	318824
NP_001596	NP_496444	XP_006530987	A676V	A670T	unknown	Unknown	rs371114066	WBVar00769190	AARS1	aars-1	Unknown	NA	1.30003e-05	gnomAD	Wormbase	318822
NP_001596	NP_496444	XP_006530985	A676V	A670T	unknown	Unknown	rs371114066	WBVar00769190	AARS1	aars-1	Unknown	NA	1.30003e-05	gnomAD	Wormbase	318828
NP_001596	NP_496444	NP_666329	A676V	A670T	unknown	Unknown	rs371114066	WBVar00769190	AARS1	aars-1	Unknown	NA	1.30003e-05	gnomAD	Wormbase	318826
NP_001596	NP_491281	XP_006530984	A951V	A955V	unknown	Unknown	rs979789945	WBVar00331584	AARS1	aars-2	Unknown	NA	3.9776e-06	gnomAD	Wormbase	318823
NP_001596	NP_491281	NP_666329	A951V	A955V	unknown	Unknown	rs979789945	WBVar00331584	AARS1	aars-2	Unknown	NA	3.9776e-06	gnomAD	Wormbase	318825
NP_001596	NP_491281	XP_017168237	A951V	A955V	unknown	Unknown	rs979789945	WBVar00331584	AARS1	aars-2	Unknown	NA	3.9776e-06	gnomAD	Wormbase	318819
NP_001596	NP_491281	XP_006530985	A951V	A955V	unknown	Unknown	rs979789945	WBVar00331584	AARS1	aars-2	Unknown	NA	3.9776e-06	gnomAD	Wormbase	318827
NP_001596	NP_491281	XP_006530987	A951V	A955V	unknown	Unknown	rs979789945	WBVar00331584	AARS1	aars-2	Unknown	NA	3.9776e-06	gnomAD	Wormbase	318821
NP_065796	NP_491281	XP_017172929	D969Y	D950G	Likely benign	Unknown	rs150039184	WBVar00331583	AARS2	aars-2	not provided	NA	0.00029	ClinVar	Wormbase	171063
NP_065796	NP_491281	XP_017172928	D969Y	D950G	Likely benign	Unknown	rs150039184	WBVar00331583	AARS2	aars-2	not provided	NA	0.00029	ClinVar	Wormbase	171062
NP_065796	NP_491281	NP_941010	D969Y	D950G	Likely benign	Unknown	rs150039184	WBVar00331583	AARS2	aars-2	not provided	NA	0.00029	ClinVar	Wormbase	171065
NP_065796	NP_491281	XP_011244703	D969Y	D950G	Likely benign	Unknown	rs150039184	WBVar00331583	AARS2	aars-2	not provided	NA	0.00029	ClinVar	Wormbase	171064
NP_065796	NP_491281	XP_017172929	D969Y	D950G	MODERATE	Unknown	rs150039184	WBVar00331583	AARS2	aars-2	Unknown	NA	NA	dbSNP	Wormbase	171063
NP_065796	NP_491281	NP_941010	D969Y	D950G	MODERATE	Unknown	rs150039184	WBVar00331583	AARS2	aars-2	Unknown	NA	NA	dbSNP	Wormbase	171065
NP_065796	NP_491281	XP_017172928	D969Y	D950G	MODERATE	Unknown	rs150039184	WBVar00331583	AARS2	aars-2	Unknown	NA	NA	dbSNP	Wormbase	171062
NP_065796	NP_491281	XP_011244703	D969Y	D950G	MODERATE	Unknown	rs150039184	WBVar00331583	AARS2	aars-2	Unknown	NA	NA	dbSNP	Wormbase	171064
NP_065796	NP_491281	XP_017172929	A152T	A118T	Unknown	Unknown	COSM6378138	WBVar00629574	AARS2	aars-2	Unknown	NA	NA	COSMIC	Wormbase	171063
NP_065796	NP_491281	NP_941010	A152T	A118T	Unknown	Unknown	COSM6378138	WBVar00629574	AARS2	aars-2	Unknown	NA	NA	COSMIC	Wormbase	171065
NP_065796	NP_491281	XP_011244703	A152T	A118T	Unknown	Unknown	COSM6378138	WBVar00629574	AARS2	aars-2	Unknown	NA	NA	COSMIC	Wormbase	171064
NP_065796	NP_491281	XP_017172928	A152T	A118T	Unknown	Unknown	COSM6378138	WBVar00629574	AARS2	aars-2	Unknown	NA	NA	COSMIC	Wormbase	171062
NP_065796	NP_491281	NP_941010	L243L	L217F	Unknown	Unknown	COSM7162122	WBVar00629578	AARS2	aars-2	Unknown	NA	NA	COSMIC	Wormbase	171065
NP_065796	NP_491281	XP_011244703	L243L	L217F	Unknown	Unknown	COSM7162122	WBVar00629578	AARS2	aars-2	Unknown	NA	NA	COSMIC	Wormbase	171064
NP_065796	NP_491281	XP_017172928	L243L	L217F	Unknown	Unknown	COSM7162122	WBVar00629578	AARS2	aars-2	Unknown	NA	NA	COSMIC	Wormbase	171062
NP_065796	NP_491281	XP_017172929	L243L	L217F	Unknown	Unknown	COSM7162122	WBVar00629578	AARS2	aars-2	Unknown	NA	NA	COSMIC	Wormbase	171063
NP_065796	NP_491281	XP_017172929	A973T	A955V	Unknown	Unknown	COSM4625812	WBVar00331584	AARS2	aars-2	Unknown	NA	NA	COSMIC	Wormbase	171063
NP_065796	NP_491281	NP_941010	A973T	A955V	Unknown	Unknown	COSM4625812	WBVar00331584	AARS2	aars-2	Unknown	NA	NA	COSMIC	Wormbase	171065
NP_065796	NP_491281	XP_011244703	A973T	A955V	Unknown	Unknown	COSM4625812	WBVar00331584	AARS2	aars-2	Unknown	NA	NA	COSMIC	Wormbase	171064
NP_065796	NP_491281	XP_017172928	A973T	A955V	Unknown	Unknown	COSM4625812	WBVar00331584	AARS2	aars-2	Unknown	NA	NA	COSMIC	Wormbase	171062
NP_065796	NP_491281	XP_011244703	G506*	G478E	unknown	Unknown	rs755812663	WBVar00629583	AARS2	aars-2	Unknown	NA	7.95836e-06	gnomAD	Wormbase	171064
NP_065796	NP_491281	XP_011244703	G506E	G478E	unknown	Unknown	rs1397646375	WBVar00629583	AARS2	aars-2	Unknown	NA	3.97921e-06	gnomAD	Wormbase	171064
NP_065796	NP_491281	XP_017172928	G506*	G478E	unknown	Unknown	rs755812663	WBVar00629583	AARS2	aars-2	Unknown	NA	7.95836e-06	gnomAD	Wormbase	171062
NP_065796	NP_491281	XP_017172928	G506E	G478E	unknown	Unknown	rs1397646375	WBVar00629583	AARS2	aars-2	Unknown	NA	3.97921e-06	gnomAD	Wormbase	171062
NP_065796	NP_491281	XP_017172929	G506*	G478E	unknown	Unknown	rs755812663	WBVar00629583	AARS2	aars-2	Unknown	NA	7.95836e-06	gnomAD	Wormbase	171063
NP_065796	NP_491281	XP_017172929	G506E	G478E	unknown	Unknown	rs1397646375	WBVar00629583	AARS2	aars-2	Unknown	NA	3.97921e-06	gnomAD	Wormbase	171063
NP_065796	NP_491281	NP_941010	G506*	G478E	unknown	Unknown	rs755812663	WBVar00629583	AARS2	aars-2	Unknown	NA	7.95836e-06	gnomAD	Wormbase	171065
NP_065796	NP_491281	NP_941010	G506E	G478E	unknown	Unknown	rs1397646375	WBVar00629583	AARS2	aars-2	Unknown	NA	3.97921e-06	gnomAD	Wormbase	171065
NP_065796	NP_491281	XP_017172929	P70L	P37L	unknown	Unknown	rs1159555101	WBVar00629570	AARS2	aars-2	Unknown	NA	0	gnomAD	Wormbase	171063
NP_065796	NP_491281	XP_017172928	P70L	P37L	unknown	Unknown	rs1159555101	WBVar00629570	AARS2	aars-2	Unknown	NA	0	gnomAD	Wormbase	171062
NP_065796	NP_491281	NP_941010	P70L	P37L	unknown	Unknown	rs1159555101	WBVar00629570	AARS2	aars-2	Unknown	NA	0	gnomAD	Wormbase	171065
NP_065796	NP_491281	XP_011244703	P70L	P37L	unknown	Unknown	rs1159555101	WBVar00629570	AARS2	aars-2	Unknown	NA	0	gnomAD	Wormbase	171064
NP_065796	NP_491281	XP_011244703	D969G	D950G	unknown	Unknown	rs1185233217	WBVar00331583	AARS2	aars-2	Unknown	NA	3.18552e-05	gnomAD	Wormbase	171064
NP_065796	NP_491281	XP_011244703	D969Y	D950G	unknown	Unknown	rs150039184	WBVar00331583	AARS2	aars-2	Unknown	NA	0.000360641	gnomAD	Wormbase	171064
NP_065796	NP_491281	XP_017172929	D969G	D950G	unknown	Unknown	rs1185233217	WBVar00331583	AARS2	aars-2	Unknown	NA	3.18552e-05	gnomAD	Wormbase	171063
NP_065796	NP_491281	XP_017172929	D969Y	D950G	unknown	Unknown	rs150039184	WBVar00331583	AARS2	aars-2	Unknown	NA	0.000360641	gnomAD	Wormbase	171063
NP_065796	NP_491281	XP_017172928	D969G	D950G	unknown	Unknown	rs1185233217	WBVar00331583	AARS2	aars-2	Unknown	NA	3.18552e-05	gnomAD	Wormbase	171062
NP_065796	NP_491281	XP_017172928	D969Y	D950G	unknown	Unknown	rs150039184	WBVar00331583	AARS2	aars-2	Unknown	NA	0.000360641	gnomAD	Wormbase	171062
NP_065796	NP_491281	NP_941010	D969G	D950G	unknown	Unknown	rs1185233217	WBVar00331583	AARS2	aars-2	Unknown	NA	3.18552e-05	gnomAD	Wormbase	171065
NP_065796	NP_491281	NP_941010	D969Y	D950G	unknown	Unknown	rs150039184	WBVar00331583	AARS2	aars-2	Unknown	NA	0.000360641	gnomAD	Wormbase	171065
NP_001273601	NP_499488	XP_006534920	V327I	V900M	NEUTRAL	Unknown	COSM4946036	WBVar00863244	AASDH	nrps-1	Unknown	NA	NA	COSMIC	Wormbase	279760
NP_861522	NP_499488	XP_017176330	P1024L	P2316L	Unknown	Unknown	COSM5924315	WBVar01507800	AASDH	nrps-1	Unknown	NA	NA	COSMIC	Wormbase	380
NP_861522	NP_499488	XP_006534919	P1024L	P2316L	Unknown	Unknown	COSM5924315	WBVar01507800	AASDH	nrps-1	Unknown	NA	NA	COSMIC	Wormbase	372
NP_861522	NP_499488	XP_006534922	P1024L	P2316L	Unknown	Unknown	COSM5924315	WBVar01507800	AASDH	nrps-1	Unknown	NA	NA	COSMIC	Wormbase	384
NP_861522	NP_499424	XP_006534923	V401A	V49I	Unknown	Unknown	COSM4125275	WBVar00860350	AASDH	W09D6.1	Unknown	NA	NA	COSMIC	Wormbase	399
NP_861522	NP_871636	XP_006534923	V401A	V49I	Unknown	Unknown	COSM4125275	WBVar00860350	AASDH	W09D6.1	Unknown	NA	NA	COSMIC	Wormbase	397
NP_861522	NP_499488	XP_006534919	P1024L	P2316L	unknown	Unknown	rs748897192	WBVar01507800	AASDH	nrps-1	Unknown	NA	5.57001e-05	gnomAD	Wormbase	372
NP_861522	NP_499488	XP_017176330	P1024L	P2316L	unknown	Unknown	rs748897192	WBVar01507800	AASDH	nrps-1	Unknown	NA	5.57001e-05	gnomAD	Wormbase	380
NP_861522	NP_499488	XP_006534922	P1024L	P2316L	unknown	Unknown	rs748897192	WBVar01507800	AASDH	nrps-1	Unknown	NA	5.57001e-05	gnomAD	Wormbase	384
NP_861522	NP_499424	XP_006534920	L110F	L35F	unknown	Unknown	rs1405558257	WBVar00860349	AASDH	W09D6.1	Unknown	NA	3.19939e-05	gnomAD	Wormbase	403
NP_861522	NP_871636	XP_006534922	L110F	L35F	unknown	Unknown	rs1405558257	WBVar00860349	AASDH	W09D6.1	Unknown	NA	3.19939e-05	gnomAD	Wormbase	385
NP_861522	NP_499424	XP_006534922	L110F	L35F	unknown	Unknown	rs1405558257	WBVar00860349	AASDH	W09D6.1	Unknown	NA	3.19939e-05	gnomAD	Wormbase	387
NP_861522	NP_001255106	XP_006534920	L110F	L35F	unknown	Unknown	rs1405558257	WBVar00860349	AASDH	W09D6.1	Unknown	NA	3.19939e-05	gnomAD	Wormbase	402
NP_861522	NP_871636	XP_006534920	L110F	L35F	unknown	Unknown	rs1405558257	WBVar00860349	AASDH	W09D6.1	Unknown	NA	3.19939e-05	gnomAD	Wormbase	401
NP_861522	NP_001255106	XP_006534922	L110F	L35F	unknown	Unknown	rs1405558257	WBVar00860349	AASDH	W09D6.1	Unknown	NA	3.19939e-05	gnomAD	Wormbase	386
NP_861522	NP_499488	XP_011247723	P217S	P891S	unknown	Unknown	rs1204389666	WBVar00409634	AASDH	nrps-1	Unknown	NA	4.05591e-06	gnomAD	Wormbase	408
NP_861522	NP_499488	XP_006534917	P217S	P891S	unknown	Unknown	rs1204389666	WBVar00409634	AASDH	nrps-1	Unknown	NA	4.05591e-06	gnomAD	Wormbase	404
NP_861522	NP_499488	XP_006534916	P217S	P891S	unknown	Unknown	rs1204389666	WBVar00409634	AASDH	nrps-1	Unknown	NA	4.05591e-06	gnomAD	Wormbase	388
NP_861522	NP_499488	NP_776126	P217S	P891S	unknown	Unknown	rs1204389666	WBVar00409634	AASDH	nrps-1	Unknown	NA	4.05591e-06	gnomAD	Wormbase	412
NP_861522	NP_499488	XP_017176330	P217S	P891S	unknown	Unknown	rs1204389666	WBVar00409634	AASDH	nrps-1	Unknown	NA	4.05591e-06	gnomAD	Wormbase	380
NP_861522	NP_499488	XP_011247724	P217S	P891S	unknown	Unknown	rs1204389666	WBVar00409634	AASDH	nrps-1	Unknown	NA	4.05591e-06	gnomAD	Wormbase	392
NP_861522	NP_499424	XP_017176330	L225H	L150P	unknown	Unknown	rs1255897161	WBVar00860354	AASDH	W09D6.1	Unknown	NA	3.18431e-05	gnomAD	Wormbase	383
NP_861522	NP_871636	XP_006534917	L225H	L150P	unknown	Unknown	rs1255897161	WBVar00860354	AASDH	W09D6.1	Unknown	NA	3.18431e-05	gnomAD	Wormbase	405
NP_861522	NP_499424	XP_006534916	L225H	L150P	unknown	Unknown	rs1255897161	WBVar00860354	AASDH	W09D6.1	Unknown	NA	3.18431e-05	gnomAD	Wormbase	391
NP_861522	NP_499424	XP_011247724	L225H	L150P	unknown	Unknown	rs1255897161	WBVar00860354	AASDH	W09D6.1	Unknown	NA	3.18431e-05	gnomAD	Wormbase	395
NP_861522	NP_871636	NP_776126	L225H	L150P	unknown	Unknown	rs1255897161	WBVar00860354	AASDH	W09D6.1	Unknown	NA	3.18431e-05	gnomAD	Wormbase	413
NP_861522	NP_871636	XP_006534922	L225H	L150P	unknown	Unknown	rs1255897161	WBVar00860354	AASDH	W09D6.1	Unknown	NA	3.18431e-05	gnomAD	Wormbase	385
NP_861522	NP_499424	XP_006534917	L225H	L150P	unknown	Unknown	rs1255897161	WBVar00860354	AASDH	W09D6.1	Unknown	NA	3.18431e-05	gnomAD	Wormbase	407
NP_861522	NP_499424	XP_006534922	L225H	L150P	unknown	Unknown	rs1255897161	WBVar00860354	AASDH	W09D6.1	Unknown	NA	3.18431e-05	gnomAD	Wormbase	387
NP_861522	NP_871636	XP_011247724	L225H	L150P	unknown	Unknown	rs1255897161	WBVar00860354	AASDH	W09D6.1	Unknown	NA	3.18431e-05	gnomAD	Wormbase	393
NP_861522	NP_499424	XP_011247723	L225H	L150P	unknown	Unknown	rs1255897161	WBVar00860354	AASDH	W09D6.1	Unknown	NA	3.18431e-05	gnomAD	Wormbase	411
NP_861522	NP_001255106	XP_011247724	L225H	L150P	unknown	Unknown	rs1255897161	WBVar00860354	AASDH	W09D6.1	Unknown	NA	3.18431e-05	gnomAD	Wormbase	394
NP_861522	NP_499424	XP_006534920	L225H	L150P	unknown	Unknown	rs1255897161	WBVar00860354	AASDH	W09D6.1	Unknown	NA	3.18431e-05	gnomAD	Wormbase	403
NP_861522	NP_499424	XP_006534919	L225H	L150P	unknown	Unknown	rs1255897161	WBVar00860354	AASDH	W09D6.1	Unknown	NA	3.18431e-05	gnomAD	Wormbase	375
NP_861522	NP_871636	XP_006534920	L225H	L150P	unknown	Unknown	rs1255897161	WBVar00860354	AASDH	W09D6.1	Unknown	NA	3.18431e-05	gnomAD	Wormbase	401
NP_861522	NP_499424	NP_776126	L225H	L150P	unknown	Unknown	rs1255897161	WBVar00860354	AASDH	W09D6.1	Unknown	NA	3.18431e-05	gnomAD	Wormbase	415
NP_861522	NP_499424	XP_011247725	L225H	L150P	unknown	Unknown	rs1255897161	WBVar00860354	AASDH	W09D6.1	Unknown	NA	3.18431e-05	gnomAD	Wormbase	379
NP_861522	NP_871636	XP_006534919	L225H	L150P	unknown	Unknown	rs1255897161	WBVar00860354	AASDH	W09D6.1	Unknown	NA	3.18431e-05	gnomAD	Wormbase	373
NP_861522	NP_871636	XP_017176330	L225H	L150P	unknown	Unknown	rs1255897161	WBVar00860354	AASDH	W09D6.1	Unknown	NA	3.18431e-05	gnomAD	Wormbase	381
NP_861522	NP_001255106	XP_006534923	L225H	L150P	unknown	Unknown	rs1255897161	WBVar00860354	AASDH	W09D6.1	Unknown	NA	3.18431e-05	gnomAD	Wormbase	398
NP_861522	NP_001255106	XP_006534916	L225H	L150P	unknown	Unknown	rs1255897161	WBVar00860354	AASDH	W09D6.1	Unknown	NA	3.18431e-05	gnomAD	Wormbase	390
NP_861522	NP_001255106	XP_006534920	L225H	L150P	unknown	Unknown	rs1255897161	WBVar00860354	AASDH	W09D6.1	Unknown	NA	3.18431e-05	gnomAD	Wormbase	402
NP_861522	NP_001255106	XP_011247723	L225H	L150P	unknown	Unknown	rs1255897161	WBVar00860354	AASDH	W09D6.1	Unknown	NA	3.18431e-05	gnomAD	Wormbase	410
NP_861522	NP_001255106	XP_011247725	L225H	L150P	unknown	Unknown	rs1255897161	WBVar00860354	AASDH	W09D6.1	Unknown	NA	3.18431e-05	gnomAD	Wormbase	378
NP_861522	NP_001255106	XP_006534922	L225H	L150P	unknown	Unknown	rs1255897161	WBVar00860354	AASDH	W09D6.1	Unknown	NA	3.18431e-05	gnomAD	Wormbase	386
NP_861522	NP_001255106	XP_017176330	L225H	L150P	unknown	Unknown	rs1255897161	WBVar00860354	AASDH	W09D6.1	Unknown	NA	3.18431e-05	gnomAD	Wormbase	382
NP_861522	NP_871636	XP_006534916	L225H	L150P	unknown	Unknown	rs1255897161	WBVar00860354	AASDH	W09D6.1	Unknown	NA	3.18431e-05	gnomAD	Wormbase	389
NP_861522	NP_871636	XP_011247723	L225H	L150P	unknown	Unknown	rs1255897161	WBVar00860354	AASDH	W09D6.1	Unknown	NA	3.18431e-05	gnomAD	Wormbase	409
NP_861522	NP_001255106	NP_776126	L225H	L150P	unknown	Unknown	rs1255897161	WBVar00860354	AASDH	W09D6.1	Unknown	NA	3.18431e-05	gnomAD	Wormbase	414
NP_861522	NP_871636	XP_011247725	L225H	L150P	unknown	Unknown	rs1255897161	WBVar00860354	AASDH	W09D6.1	Unknown	NA	3.18431e-05	gnomAD	Wormbase	377
NP_861522	NP_001255106	XP_006534917	L225H	L150P	unknown	Unknown	rs1255897161	WBVar00860354	AASDH	W09D6.1	Unknown	NA	3.18431e-05	gnomAD	Wormbase	406
NP_861522	NP_001255106	XP_006534919	L225H	L150P	unknown	Unknown	rs1255897161	WBVar00860354	AASDH	W09D6.1	Unknown	NA	3.18431e-05	gnomAD	Wormbase	374
NP_861522	NP_499488	XP_011247725	P570L	P1316L	unknown	Unknown	rs773063322	WBVar01270119	AASDH	nrps-1	Unknown	NA	4.41182e-06	gnomAD	Wormbase	376
NP_861522	NP_499488	XP_006534916	P570L	P1316L	unknown	Unknown	rs773063322	WBVar01270119	AASDH	nrps-1	Unknown	NA	4.41182e-06	gnomAD	Wormbase	388
NP_861522	NP_499488	XP_006534917	P570L	P1316L	unknown	Unknown	rs773063322	WBVar01270119	AASDH	nrps-1	Unknown	NA	4.41182e-06	gnomAD	Wormbase	404
NP_861522	NP_499488	XP_017176330	P570L	P1316L	unknown	Unknown	rs773063322	WBVar01270119	AASDH	nrps-1	Unknown	NA	4.41182e-06	gnomAD	Wormbase	380
NP_861522	NP_499488	XP_011247724	P570L	P1316L	unknown	Unknown	rs773063322	WBVar01270119	AASDH	nrps-1	Unknown	NA	4.41182e-06	gnomAD	Wormbase	392
NP_861522	NP_499488	XP_006534919	P570L	P1316L	unknown	Unknown	rs773063322	WBVar01270119	AASDH	nrps-1	Unknown	NA	4.41182e-06	gnomAD	Wormbase	372
NP_861522	NP_499488	XP_006534922	P570L	P1316L	unknown	Unknown	rs773063322	WBVar01270119	AASDH	nrps-1	Unknown	NA	4.41182e-06	gnomAD	Wormbase	384
NP_861522	NP_499488	XP_011247723	P570L	P1316L	unknown	Unknown	rs773063322	WBVar01270119	AASDH	nrps-1	Unknown	NA	4.41182e-06	gnomAD	Wormbase	408
NP_861522	NP_499488	XP_006534923	P570L	P1316L	unknown	Unknown	rs773063322	WBVar01270119	AASDH	nrps-1	Unknown	NA	4.41182e-06	gnomAD	Wormbase	396
NP_861522	NP_499488	XP_006534920	P570L	P1316L	unknown	Unknown	rs773063322	WBVar01270119	AASDH	nrps-1	Unknown	NA	4.41182e-06	gnomAD	Wormbase	400
NP_861522	NP_499488	NP_776126	P570L	P1316L	unknown	Unknown	rs773063322	WBVar01270119	AASDH	nrps-1	Unknown	NA	4.41182e-06	gnomAD	Wormbase	412
NP_861522	NP_499488	XP_006534916	P771L	P1910S	unknown	Unknown	rs779847504	WBVar00409651	AASDH	nrps-1	Unknown	NA	1.41434e-05	gnomAD	Wormbase	388
NP_861522	NP_499488	XP_006534920	P771L	P1910S	unknown	Unknown	rs779847504	WBVar00409651	AASDH	nrps-1	Unknown	NA	1.41434e-05	gnomAD	Wormbase	400
NP_861522	NP_499488	XP_006534917	P771L	P1910S	unknown	Unknown	rs779847504	WBVar00409651	AASDH	nrps-1	Unknown	NA	1.41434e-05	gnomAD	Wormbase	404
NP_861522	NP_499488	XP_017176330	P771L	P1910S	unknown	Unknown	rs779847504	WBVar00409651	AASDH	nrps-1	Unknown	NA	1.41434e-05	gnomAD	Wormbase	380
NP_861522	NP_499488	XP_011247723	P771L	P1910S	unknown	Unknown	rs779847504	WBVar00409651	AASDH	nrps-1	Unknown	NA	1.41434e-05	gnomAD	Wormbase	408
NP_861522	NP_499488	XP_011247724	P771L	P1910S	unknown	Unknown	rs779847504	WBVar00409651	AASDH	nrps-1	Unknown	NA	1.41434e-05	gnomAD	Wormbase	392
NP_861522	NP_499488	XP_006534922	P771L	P1910S	unknown	Unknown	rs779847504	WBVar00409651	AASDH	nrps-1	Unknown	NA	1.41434e-05	gnomAD	Wormbase	384
NP_861522	NP_499488	NP_776126	P771L	P1910S	unknown	Unknown	rs779847504	WBVar00409651	AASDH	nrps-1	Unknown	NA	1.41434e-05	gnomAD	Wormbase	412
NP_861522	NP_499488	XP_006534923	P771L	P1910S	unknown	Unknown	rs779847504	WBVar00409651	AASDH	nrps-1	Unknown	NA	1.41434e-05	gnomAD	Wormbase	396
NP_861522	NP_499488	XP_011247725	P771L	P1910S	unknown	Unknown	rs779847504	WBVar00409651	AASDH	nrps-1	Unknown	NA	1.41434e-05	gnomAD	Wormbase	376
NP_861522	NP_499488	XP_006534919	P771L	P1910S	unknown	Unknown	rs779847504	WBVar00409651	AASDH	nrps-1	Unknown	NA	1.41434e-05	gnomAD	Wormbase	372
NP_861522	NP_499488	XP_011247723	D863N	D2105E	unknown	Unknown	rs1297407679	WBVar01448827	AASDH	nrps-1	Unknown	NA	3.97757e-06	gnomAD	Wormbase	408
NP_861522	NP_499488	XP_006534922	D863N	D2105E	unknown	Unknown	rs1297407679	WBVar01448827	AASDH	nrps-1	Unknown	NA	3.97757e-06	gnomAD	Wormbase	384
NP_861522	NP_499488	XP_006534923	D863N	D2105E	unknown	Unknown	rs1297407679	WBVar01448827	AASDH	nrps-1	Unknown	NA	3.97757e-06	gnomAD	Wormbase	396
NP_861522	NP_499488	XP_006534920	D863N	D2105E	unknown	Unknown	rs1297407679	WBVar01448827	AASDH	nrps-1	Unknown	NA	3.97757e-06	gnomAD	Wormbase	400
NP_861522	NP_499488	XP_011247724	D863N	D2105E	unknown	Unknown	rs1297407679	WBVar01448827	AASDH	nrps-1	Unknown	NA	3.97757e-06	gnomAD	Wormbase	392
NP_861522	NP_499488	XP_006534919	D863N	D2105E	unknown	Unknown	rs1297407679	WBVar01448827	AASDH	nrps-1	Unknown	NA	3.97757e-06	gnomAD	Wormbase	372
NP_861522	NP_499488	XP_017176330	D863N	D2105E	unknown	Unknown	rs1297407679	WBVar01448827	AASDH	nrps-1	Unknown	NA	3.97757e-06	gnomAD	Wormbase	380
NP_861522	NP_499488	NP_776126	D863N	D2105E	unknown	Unknown	rs1297407679	WBVar01448827	AASDH	nrps-1	Unknown	NA	3.97757e-06	gnomAD	Wormbase	412
NP_861522	NP_499488	XP_006534917	D863N	D2105E	unknown	Unknown	rs1297407679	WBVar01448827	AASDH	nrps-1	Unknown	NA	3.97757e-06	gnomAD	Wormbase	404
NP_861522	NP_499488	XP_006534916	D863N	D2105E	unknown	Unknown	rs1297407679	WBVar01448827	AASDH	nrps-1	Unknown	NA	3.97757e-06	gnomAD	Wormbase	388
NP_861522	NP_499488	XP_011247725	D863N	D2105E	unknown	Unknown	rs1297407679	WBVar01448827	AASDH	nrps-1	Unknown	NA	3.97757e-06	gnomAD	Wormbase	376
NP_056238	NP_506135	NP_080552	K149Q	K138E	Unknown	Unknown	COSM6040138	WBVar00472949	AASDHPPT	T28H10.1	Unknown	NA	NA	COSMIC	Wormbase	186935
NP_056238	NP_506135	NP_001313288	K149Q	K138E	Unknown	Unknown	COSM6040138	WBVar00472949	AASDHPPT	T28H10.1	Unknown	NA	NA	COSMIC	Wormbase	186939
NP_056238	NP_506135	XP_017169025	K149Q	K138E	Unknown	Unknown	COSM6040138	WBVar00472949	AASDHPPT	T28H10.1	Unknown	NA	NA	COSMIC	Wormbase	186931
NP_056238	NP_506135	XP_017169024	K149Q	K138E	Unknown	Unknown	COSM6040138	WBVar00472949	AASDHPPT	T28H10.1	Unknown	NA	NA	COSMIC	Wormbase	186933
NP_056238	NP_506135	XP_006509940	K149Q	K138E	Unknown	Unknown	COSM6040138	WBVar00472949	AASDHPPT	T28H10.1	Unknown	NA	NA	COSMIC	Wormbase	186937
NP_056238	NP_508153	XP_017169024	G222V	G217E	Unknown	Unknown	COSM353712	WBVar01115109	AASDHPPT	T04G9.4	Unknown	NA	NA	COSMIC	Wormbase	186932
NP_056238	NP_508153	NP_001313288	G222V	G217E	Unknown	Unknown	COSM353712	WBVar01115109	AASDHPPT	T04G9.4	Unknown	NA	NA	COSMIC	Wormbase	186938
NP_056238	NP_508153	NP_080552	G222V	G217E	Unknown	Unknown	COSM353712	WBVar01115109	AASDHPPT	T04G9.4	Unknown	NA	NA	COSMIC	Wormbase	186934
NP_056238	NP_508153	XP_006509940	G222V	G217E	Unknown	Unknown	COSM353712	WBVar01115109	AASDHPPT	T04G9.4	Unknown	NA	NA	COSMIC	Wormbase	186936
NP_056238	NP_508153	XP_017169025	G222V	G217E	Unknown	Unknown	COSM353712	WBVar01115109	AASDHPPT	T04G9.4	Unknown	NA	NA	COSMIC	Wormbase	186930
NP_005754	NP_001294658	NP_038958	G144E	G150R	Unknown	Unknown	COSM5655579	WBVar00879111	AASS	aass-1	Unknown	NA	NA	COSMIC	Wormbase	170813
NP_005754	NP_499884	NP_038958	G144E	G150R	Unknown	Unknown	COSM5655579	WBVar00879111	AASS	aass-1	Unknown	NA	NA	COSMIC	Wormbase	170814
NP_005754	NP_001294658	NP_038958	P343H	P365S	Unknown	Unknown	COSM744835	WBVar00879126	AASS	aass-1	Unknown	NA	NA	COSMIC	Wormbase	170813
NP_005754	NP_499884	NP_038958	P343H	P347S	Unknown	Unknown	COSM744835	WBVar00879126	AASS	aass-1	Unknown	NA	NA	COSMIC	Wormbase	170814
NP_005754	NP_001294658	NP_038958	P404S	P427S	Unknown	Unknown	COSM5011843	WBVar00879127	AASS	aass-1	Unknown	NA	NA	COSMIC	Wormbase	170813
NP_005754	NP_499884	NP_038958	P404S	P409S	Unknown	Unknown	COSM5011843	WBVar00879127	AASS	aass-1	Unknown	NA	NA	COSMIC	Wormbase	170814
NP_005754	NP_499884	NP_038958	G656V	G666D	Unknown	Unknown	COSM7176328	WBVar00879136	AASS	aass-1	Unknown	NA	NA	COSMIC	Wormbase	170814
NP_005754	NP_499884	NP_038958	G656R	G666D	Unknown	Unknown	COSM7353399	WBVar00879136	AASS	aass-1	Unknown	NA	NA	COSMIC	Wormbase	170814
NP_005754	NP_001294658	NP_038958	G656V	G684D	Unknown	Unknown	COSM7176328	WBVar00879136	AASS	aass-1	Unknown	NA	NA	COSMIC	Wormbase	170813
NP_005754	NP_001294658	NP_038958	G656R	G684D	Unknown	Unknown	COSM7353399	WBVar00879136	AASS	aass-1	Unknown	NA	NA	COSMIC	Wormbase	170813
NP_005754	NP_001294658	NP_038958	S110F	S116L	unknown	Unknown	rs1337806720	WBVar00879109	AASS	aass-1	Unknown	NA	3.18817e-05	gnomAD	Wormbase	170813
NP_005754	NP_499884	NP_038958	S110F	S116L	unknown	Unknown	rs1337806720	WBVar00879109	AASS	aass-1	Unknown	NA	3.18817e-05	gnomAD	Wormbase	170814
NP_005754	NP_499884	NP_038958	G144*	G150R	unknown	Unknown	rs1185783650	WBVar00879111	AASS	aass-1	Unknown	NA	6.36699e-05	gnomAD	Wormbase	170814
NP_005754	NP_001294658	NP_038958	G144*	G150R	unknown	Unknown	rs1185783650	WBVar00879111	AASS	aass-1	Unknown	NA	6.36699e-05	gnomAD	Wormbase	170813
NP_005754	NP_499884	NP_038958	P343A	P347S	unknown	Unknown	rs753881981	WBVar00879126	AASS	aass-1	Unknown	NA	NA	gnomAD	Wormbase	170814
NP_005754	NP_499884	NP_038958	P343A	P347S	unknown	Unknown	rs753881981	WBVar00879126	AASS	aass-1	Unknown	NA	3.97833e-06	gnomAD	Wormbase	170814
NP_005754	NP_001294658	NP_038958	P343A	P365S	unknown	Unknown	rs753881981	WBVar00879126	AASS	aass-1	Unknown	NA	NA	gnomAD	Wormbase	170813
NP_005754	NP_001294658	NP_038958	P343A	P365S	unknown	Unknown	rs753881981	WBVar00879126	AASS	aass-1	Unknown	NA	3.97833e-06	gnomAD	Wormbase	170813
NP_005754	NP_499884	NP_038958	P404L	P409S	unknown	Unknown	rs34141526	WBVar00879127	AASS	aass-1	Unknown	NA	2.38854e-05	gnomAD	Wormbase	170814
NP_005754	NP_499884	NP_038958	P404L	P409S	unknown	Unknown	rs34141526	WBVar00879127	AASS	aass-1	Unknown	NA	NA	gnomAD	Wormbase	170814
NP_005754	NP_001294658	NP_038958	P404L	P427S	unknown	Unknown	rs34141526	WBVar00879127	AASS	aass-1	Unknown	NA	2.38854e-05	gnomAD	Wormbase	170813
NP_005754	NP_001294658	NP_038958	P404L	P427S	unknown	Unknown	rs34141526	WBVar00879127	AASS	aass-1	Unknown	NA	NA	gnomAD	Wormbase	170813
NP_005754	NP_499884	NP_038958	G656R	G666D	unknown	Unknown	rs1281111526	WBVar00879136	AASS	aass-1	Unknown	NA	6.37146e-05	gnomAD	Wormbase	170814
NP_005754	NP_001294658	NP_038958	G656R	G684D	unknown	Unknown	rs1281111526	WBVar00879136	AASS	aass-1	Unknown	NA	6.37146e-05	gnomAD	Wormbase	170813
NP_001120920	NP_501862	NP_001164449	P104A	P88L	unknown	Unknown	rs767450001	WBVar00936232	ABAT	gta-1	Unknown	NA	1.98851e-05	gnomAD	Wormbase	325291
NP_001120920	NP_501862	NP_766549	P104A	P88L	unknown	Unknown	rs767450001	WBVar00936232	ABAT	gta-1	Unknown	NA	1.98851e-05	gnomAD	Wormbase	325293
NP_001120920	NP_501862	NP_766549	H341Y	H325Y	unknown	Unknown	rs775366394	WBVar00936240	ABAT	gta-1	Unknown	NA	3.97662e-06	gnomAD	Wormbase	325293
NP_001120920	NP_001294091	NP_766549	H341Y	H181Y	unknown	Unknown	rs775366394	WBVar00936240	ABAT	gta-1	Unknown	NA	3.97662e-06	gnomAD	Wormbase	325292
NP_001120920	NP_501862	NP_001164449	H341Y	H325Y	unknown	Unknown	rs775366394	WBVar00936240	ABAT	gta-1	Unknown	NA	3.97662e-06	gnomAD	Wormbase	325291
NP_001120920	NP_001294091	NP_001164449	H341Y	H181Y	unknown	Unknown	rs775366394	WBVar00936240	ABAT	gta-1	Unknown	NA	3.97662e-06	gnomAD	Wormbase	325290
NP_001120920	NP_001294091	NP_766549	G435R	G275E	unknown	Unknown	rs761204952	WBVar00936245	ABAT	gta-1	Unknown	NA	3.97674e-06	gnomAD	Wormbase	325292
NP_001120920	NP_501862	NP_766549	G435R	G419E	unknown	Unknown	rs761204952	WBVar00936245	ABAT	gta-1	Unknown	NA	3.97674e-06	gnomAD	Wormbase	325293
NP_001120920	NP_001294091	NP_001164449	G435R	G275E	unknown	Unknown	rs761204952	WBVar00936245	ABAT	gta-1	Unknown	NA	3.97674e-06	gnomAD	Wormbase	325290
NP_001120920	NP_501862	NP_001164449	G435R	G419E	unknown	Unknown	rs761204952	WBVar00936245	ABAT	gta-1	Unknown	NA	3.97674e-06	gnomAD	Wormbase	325291
NP_005493	NP_490949	XP_006537618	P1938L	P1827L	Uncertain significance	Unknown	rs868096941	WBVar01419529	ABCA1	abt-2	Familial High Density Lipoprotein Deficiency;Tangier disease	NA	0	ClinVar	Wormbase	1564
NP_005493	NP_001293361	XP_006537618	P1938L	P1790L	Uncertain significance	Unknown	rs868096941	WBVar01419529	ABCA1	abt-2	Familial High Density Lipoprotein Deficiency;Tangier disease	NA	0	ClinVar	Wormbase	1563
NP_005493	NP_490949	XP_006537619	P1938L	P1827L	Uncertain significance	Unknown	rs868096941	WBVar01419529	ABCA1	abt-2	Familial High Density Lipoprotein Deficiency;Tangier disease	NA	0	ClinVar	Wormbase	1562
NP_005493	NP_001293361	XP_006537619	P1938L	P1790L	Uncertain significance	Unknown	rs868096941	WBVar01419529	ABCA1	abt-2	Familial High Density Lipoprotein Deficiency;Tangier disease	NA	0	ClinVar	Wormbase	1561
NP_005493	NP_001293361	XP_006537617	P1938L	P1790L	Uncertain significance	Unknown	rs868096941	WBVar01419529	ABCA1	abt-2	Familial High Density Lipoprotein Deficiency;Tangier disease	NA	0	ClinVar	Wormbase	1567
NP_005493	NP_490949	XP_006537617	P1938L	P1827L	Uncertain significance	Unknown	rs868096941	WBVar01419529	ABCA1	abt-2	Familial High Density Lipoprotein Deficiency;Tangier disease	NA	0	ClinVar	Wormbase	1568
NP_005493	NP_490949	NP_038482	P1938L	P1827L	Uncertain significance	Unknown	rs868096941	WBVar01419529	ABCA1	abt-2	Familial High Density Lipoprotein Deficiency;Tangier disease	NA	0	ClinVar	Wormbase	1566
NP_005493	NP_001293361	NP_038482	P1938L	P1790L	Uncertain significance	Unknown	rs868096941	WBVar01419529	ABCA1	abt-2	Familial High Density Lipoprotein Deficiency;Tangier disease	NA	0	ClinVar	Wormbase	1565
NP_005493	NP_001293361	XP_006537617	D1585H	D1414N	Unknown	Unknown	COSM5998577	WBVar00618741	ABCA1	abt-2	Unknown	NA	NA	COSMIC	Wormbase	1567
NP_005493	NP_001293361	NP_038482	D1585H	D1414N	Unknown	Unknown	COSM5998577	WBVar00618741	ABCA1	abt-2	Unknown	NA	NA	COSMIC	Wormbase	1565
NP_005493	NP_490949	NP_038482	D1585H	D1451N	Unknown	Unknown	COSM5998577	WBVar00618741	ABCA1	abt-2	Unknown	NA	NA	COSMIC	Wormbase	1566
NP_005493	NP_490949	XP_006537618	D1585H	D1451N	Unknown	Unknown	COSM5998577	WBVar00618741	ABCA1	abt-2	Unknown	NA	NA	COSMIC	Wormbase	1564
NP_005493	NP_001293361	XP_006537618	D1585H	D1414N	Unknown	Unknown	COSM5998577	WBVar00618741	ABCA1	abt-2	Unknown	NA	NA	COSMIC	Wormbase	1563
NP_005493	NP_490949	XP_006537617	D1585H	D1451N	Unknown	Unknown	COSM5998577	WBVar00618741	ABCA1	abt-2	Unknown	NA	NA	COSMIC	Wormbase	1568
NP_005493	NP_490949	NP_038482	P1938L	P1827L	unknown	Unknown	rs868096941	WBVar01419529	ABCA1	abt-2	Unknown	NA	3.99715e-06	gnomAD	Wormbase	1566
NP_005493	NP_490949	XP_006537618	P1938L	P1827L	unknown	Unknown	rs868096941	WBVar01419529	ABCA1	abt-2	Unknown	NA	3.99715e-06	gnomAD	Wormbase	1564
NP_005493	NP_001293361	XP_006537617	P1938L	P1790L	unknown	Unknown	rs868096941	WBVar01419529	ABCA1	abt-2	Unknown	NA	3.99715e-06	gnomAD	Wormbase	1567
NP_005493	NP_490949	XP_006537617	P1938L	P1827L	unknown	Unknown	rs868096941	WBVar01419529	ABCA1	abt-2	Unknown	NA	3.99715e-06	gnomAD	Wormbase	1568
NP_005493	NP_001293361	XP_006537618	P1938L	P1790L	unknown	Unknown	rs868096941	WBVar01419529	ABCA1	abt-2	Unknown	NA	3.99715e-06	gnomAD	Wormbase	1563
NP_005493	NP_001293361	NP_038482	P1938L	P1790L	unknown	Unknown	rs868096941	WBVar01419529	ABCA1	abt-2	Unknown	NA	3.99715e-06	gnomAD	Wormbase	1565
NP_005493	NP_490949	XP_006537619	P1938L	P1827L	unknown	Unknown	rs868096941	WBVar01419529	ABCA1	abt-2	Unknown	NA	3.99715e-06	gnomAD	Wormbase	1562
NP_005493	NP_001293361	XP_006537619	P1938L	P1790L	unknown	Unknown	rs868096941	WBVar01419529	ABCA1	abt-2	Unknown	NA	3.99715e-06	gnomAD	Wormbase	1561
NP_005493	NP_001293361	XP_006537618	P952S	P944L	unknown	Unknown	rs749717998	WBVar00618761	ABCA1	abt-2	Unknown	NA	3.97899e-06	gnomAD	Wormbase	1563
NP_005493	NP_001293361	XP_006537618	P952A	P944L	unknown	Unknown	rs749717998	WBVar00618761	ABCA1	abt-2	Unknown	NA	3.18532e-05	gnomAD	Wormbase	1563
NP_005493	NP_001293361	XP_006537617	P952S	P944L	unknown	Unknown	rs749717998	WBVar01662239	ABCA1	abt-2	Unknown	NA	3.97899e-06	gnomAD	Wormbase	1567
NP_005493	NP_001293361	XP_006537617	P952A	P944L	unknown	Unknown	rs749717998	WBVar01662239	ABCA1	abt-2	Unknown	NA	3.18532e-05	gnomAD	Wormbase	1567
NP_005493	NP_490949	XP_006537618	P952S	P981L	unknown	Unknown	rs749717998	WBVar01662239	ABCA1	abt-2	Unknown	NA	3.97899e-06	gnomAD	Wormbase	1564
NP_005493	NP_490949	XP_006537618	P952A	P981L	unknown	Unknown	rs749717998	WBVar01662239	ABCA1	abt-2	Unknown	NA	3.18532e-05	gnomAD	Wormbase	1564
NP_005493	NP_001293361	XP_006537619	P952S	P944L	unknown	Unknown	rs749717998	WBVar00618761	ABCA1	abt-2	Unknown	NA	3.97899e-06	gnomAD	Wormbase	1561
NP_005493	NP_001293361	XP_006537619	P952A	P944L	unknown	Unknown	rs749717998	WBVar00618761	ABCA1	abt-2	Unknown	NA	3.18532e-05	gnomAD	Wormbase	1561
NP_005493	NP_001293361	NP_038482	P952S	P944L	unknown	Unknown	rs749717998	WBVar00618761	ABCA1	abt-2	Unknown	NA	3.97899e-06	gnomAD	Wormbase	1565
NP_005493	NP_001293361	NP_038482	P952A	P944L	unknown	Unknown	rs749717998	WBVar00618761	ABCA1	abt-2	Unknown	NA	3.18532e-05	gnomAD	Wormbase	1565
NP_005493	NP_001293361	XP_006537617	P952S	P944L	unknown	Unknown	rs749717998	WBVar00618761	ABCA1	abt-2	Unknown	NA	3.97899e-06	gnomAD	Wormbase	1567
NP_005493	NP_001293361	XP_006537617	P952A	P944L	unknown	Unknown	rs749717998	WBVar00618761	ABCA1	abt-2	Unknown	NA	3.18532e-05	gnomAD	Wormbase	1567
NP_005493	NP_490949	XP_006537618	P952S	P981L	unknown	Unknown	rs749717998	WBVar00618761	ABCA1	abt-2	Unknown	NA	3.97899e-06	gnomAD	Wormbase	1564
NP_005493	NP_490949	XP_006537618	P952A	P981L	unknown	Unknown	rs749717998	WBVar00618761	ABCA1	abt-2	Unknown	NA	3.18532e-05	gnomAD	Wormbase	1564
NP_005493	NP_490949	XP_006537617	P952S	P981L	unknown	Unknown	rs749717998	WBVar00618761	ABCA1	abt-2	Unknown	NA	3.97899e-06	gnomAD	Wormbase	1568
NP_005493	NP_490949	XP_006537617	P952A	P981L	unknown	Unknown	rs749717998	WBVar00618761	ABCA1	abt-2	Unknown	NA	3.18532e-05	gnomAD	Wormbase	1568
NP_005493	NP_490949	XP_006537617	P952S	P981L	unknown	Unknown	rs749717998	WBVar01662239	ABCA1	abt-2	Unknown	NA	3.97899e-06	gnomAD	Wormbase	1568
NP_005493	NP_490949	XP_006537617	P952A	P981L	unknown	Unknown	rs749717998	WBVar01662239	ABCA1	abt-2	Unknown	NA	3.18532e-05	gnomAD	Wormbase	1568
NP_005493	NP_490949	XP_006537619	P952S	P981L	unknown	Unknown	rs749717998	WBVar01662239	ABCA1	abt-2	Unknown	NA	3.97899e-06	gnomAD	Wormbase	1562
NP_005493	NP_490949	XP_006537619	P952A	P981L	unknown	Unknown	rs749717998	WBVar01662239	ABCA1	abt-2	Unknown	NA	3.18532e-05	gnomAD	Wormbase	1562
NP_005493	NP_490949	NP_038482	P952S	P981L	unknown	Unknown	rs749717998	WBVar01662239	ABCA1	abt-2	Unknown	NA	3.97899e-06	gnomAD	Wormbase	1566
NP_005493	NP_490949	NP_038482	P952A	P981L	unknown	Unknown	rs749717998	WBVar01662239	ABCA1	abt-2	Unknown	NA	3.18532e-05	gnomAD	Wormbase	1566
NP_005493	NP_001293361	XP_006537619	P952S	P944L	unknown	Unknown	rs749717998	WBVar01662239	ABCA1	abt-2	Unknown	NA	3.97899e-06	gnomAD	Wormbase	1561
NP_005493	NP_001293361	XP_006537619	P952A	P944L	unknown	Unknown	rs749717998	WBVar01662239	ABCA1	abt-2	Unknown	NA	3.18532e-05	gnomAD	Wormbase	1561
NP_005493	NP_001293361	XP_006537618	P952S	P944L	unknown	Unknown	rs749717998	WBVar01662239	ABCA1	abt-2	Unknown	NA	3.97899e-06	gnomAD	Wormbase	1563
NP_005493	NP_001293361	XP_006537618	P952A	P944L	unknown	Unknown	rs749717998	WBVar01662239	ABCA1	abt-2	Unknown	NA	3.18532e-05	gnomAD	Wormbase	1563
NP_005493	NP_490949	XP_006537619	P952S	P981L	unknown	Unknown	rs749717998	WBVar00618761	ABCA1	abt-2	Unknown	NA	3.97899e-06	gnomAD	Wormbase	1562
NP_005493	NP_490949	XP_006537619	P952A	P981L	unknown	Unknown	rs749717998	WBVar00618761	ABCA1	abt-2	Unknown	NA	3.18532e-05	gnomAD	Wormbase	1562
NP_005493	NP_001293361	NP_038482	P952S	P944L	unknown	Unknown	rs749717998	WBVar01662239	ABCA1	abt-2	Unknown	NA	3.97899e-06	gnomAD	Wormbase	1565
NP_005493	NP_001293361	NP_038482	P952A	P944L	unknown	Unknown	rs749717998	WBVar01662239	ABCA1	abt-2	Unknown	NA	3.18532e-05	gnomAD	Wormbase	1565
NP_005493	NP_490949	NP_038482	P952S	P981L	unknown	Unknown	rs749717998	WBVar00618761	ABCA1	abt-2	Unknown	NA	3.97899e-06	gnomAD	Wormbase	1566
NP_005493	NP_490949	NP_038482	P952A	P981L	unknown	Unknown	rs749717998	WBVar00618761	ABCA1	abt-2	Unknown	NA	3.18532e-05	gnomAD	Wormbase	1566
NP_001080	NP_493041	XP_006524433	R1343W	R1215S	Uncertain significance	Unknown	rs375124752	WBVar00217295	ABCA3	abt-5	Pulmonary Surfactant Metabolism Dysfunction, Recessive	NA	2e-05	ClinVar	Wormbase	286238
NP_001080	NP_493041	XP_006524433	R1343W	R1215I	Uncertain significance	Unknown	rs375124752	WBVar00217294	ABCA3	abt-5	Pulmonary Surfactant Metabolism Dysfunction, Recessive	NA	2e-05	ClinVar	Wormbase	286238
NP_001080	NP_493041	NP_038883	R1343W	R1215I	Uncertain significance	Unknown	rs375124752	WBVar00217294	ABCA3	abt-5	Pulmonary Surfactant Metabolism Dysfunction, Recessive	NA	2e-05	ClinVar	Wormbase	286244
NP_001080	NP_493041	NP_001034670	R1343W	R1215S	Uncertain significance	Unknown	rs375124752	WBVar00217295	ABCA3	abt-5	Pulmonary Surfactant Metabolism Dysfunction, Recessive	NA	2e-05	ClinVar	Wormbase	286232
NP_001080	NP_493041	NP_038883	R1343W	R1215S	Uncertain significance	Unknown	rs375124752	WBVar00217295	ABCA3	abt-5	Pulmonary Surfactant Metabolism Dysfunction, Recessive	NA	2e-05	ClinVar	Wormbase	286244
NP_001080	NP_493041	NP_001034670	R1343W	R1215I	Uncertain significance	Unknown	rs375124752	WBVar00217294	ABCA3	abt-5	Pulmonary Surfactant Metabolism Dysfunction, Recessive	NA	2e-05	ClinVar	Wormbase	286232
NP_001080	NP_503175	NP_038883	A1566A	A1632T	Uncertain significance	Unknown	rs751040357	WBVar00978624	ABCA3	abt-4	Pulmonary Surfactant Metabolism Dysfunction, Recessive	NA	2e-05	ClinVar	Wormbase	286245
NP_001080	NP_503175	XP_006524433	A1566A	A1632T	Uncertain significance	Unknown	rs751040357	WBVar00978624	ABCA3	abt-4	Pulmonary Surfactant Metabolism Dysfunction, Recessive	NA	2e-05	ClinVar	Wormbase	286239
NP_001080	NP_503175	NP_001034670	A1566A	A1632T	Uncertain significance	Unknown	rs751040357	WBVar00978624	ABCA3	abt-4	Pulmonary Surfactant Metabolism Dysfunction, Recessive	NA	2e-05	ClinVar	Wormbase	286233
NP_001080	NP_503175	NP_001034670	A1579S	A1645T	Uncertain significance	Unknown	rs886051810	WBVar00447488	ABCA3	abt-4	Pulmonary Surfactant Metabolism Dysfunction, Recessive	NA	NA	ClinVar	Wormbase	286233
NP_001080	NP_503175	NP_038883	A1579S	A1645T	Uncertain significance	Unknown	rs886051810	WBVar00447488	ABCA3	abt-4	Pulmonary Surfactant Metabolism Dysfunction, Recessive	NA	NA	ClinVar	Wormbase	286245
NP_001080	NP_503175	XP_006524433	A1579S	A1645T	Uncertain significance	Unknown	rs886051810	WBVar00447488	ABCA3	abt-4	Pulmonary Surfactant Metabolism Dysfunction, Recessive	NA	NA	ClinVar	Wormbase	286239
NP_001080	NP_001255012	NP_038883	R280H	R345K	Uncertain significance	Unknown	rs143008553	WBVar00851274	ABCA3	ced-7	Pulmonary Surfactant Metabolism Dysfunction, Recessive;not specified	NA	0.00081	ClinVar	Wormbase	286241
NP_001080	NP_001255012	XP_006524433	R280H	R345K	Uncertain significance	Unknown	rs143008553	WBVar00851274	ABCA3	ced-7	Pulmonary Surfactant Metabolism Dysfunction, Recessive;not specified	NA	0.00081	ClinVar	Wormbase	286235
NP_001080	NP_001021225	XP_006524433	R280H	R278K	Uncertain significance	Unknown	rs143008553	WBVar00851274	ABCA3	ced-7	Pulmonary Surfactant Metabolism Dysfunction, Recessive;not specified	NA	0.00081	ClinVar	Wormbase	286237
NP_001080	NP_001021226	XP_006524433	R280H	R278K	Uncertain significance	Unknown	rs143008553	WBVar00851274	ABCA3	ced-7	Pulmonary Surfactant Metabolism Dysfunction, Recessive;not specified	NA	0.00081	ClinVar	Wormbase	286236
NP_001080	NP_499115	NP_038883	R280H	R278K	Uncertain significance	Unknown	rs143008553	WBVar00851274	ABCA3	ced-7	Pulmonary Surfactant Metabolism Dysfunction, Recessive;not specified	NA	0.00081	ClinVar	Wormbase	286240
NP_001080	NP_499115	XP_006524433	R280H	R278K	Uncertain significance	Unknown	rs143008553	WBVar00851274	ABCA3	ced-7	Pulmonary Surfactant Metabolism Dysfunction, Recessive;not specified	NA	0.00081	ClinVar	Wormbase	286234
NP_001080	NP_001255012	NP_001034670	R280H	R345K	Uncertain significance	Unknown	rs143008553	WBVar00851274	ABCA3	ced-7	Pulmonary Surfactant Metabolism Dysfunction, Recessive;not specified	NA	0.00081	ClinVar	Wormbase	286229
NP_001080	NP_001021226	NP_001034670	R280H	R278K	Uncertain significance	Unknown	rs143008553	WBVar00851274	ABCA3	ced-7	Pulmonary Surfactant Metabolism Dysfunction, Recessive;not specified	NA	0.00081	ClinVar	Wormbase	286230
NP_001080	NP_001021226	NP_038883	R280H	R278K	Uncertain significance	Unknown	rs143008553	WBVar00851274	ABCA3	ced-7	Pulmonary Surfactant Metabolism Dysfunction, Recessive;not specified	NA	0.00081	ClinVar	Wormbase	286242
NP_001080	NP_001021225	NP_001034670	R280H	R278K	Uncertain significance	Unknown	rs143008553	WBVar00851274	ABCA3	ced-7	Pulmonary Surfactant Metabolism Dysfunction, Recessive;not specified	NA	0.00081	ClinVar	Wormbase	286231
NP_001080	NP_499115	NP_001034670	R280H	R278K	Uncertain significance	Unknown	rs143008553	WBVar00851274	ABCA3	ced-7	Pulmonary Surfactant Metabolism Dysfunction, Recessive;not specified	NA	0.00081	ClinVar	Wormbase	286228
NP_001080	NP_001021225	NP_038883	R280H	R278K	Uncertain significance	Unknown	rs143008553	WBVar00851274	ABCA3	ced-7	Pulmonary Surfactant Metabolism Dysfunction, Recessive;not specified	NA	0.00081	ClinVar	Wormbase	286243
NP_001080	NP_001021226	NP_038883	L409V	L397F	Uncertain significance	Unknown	9777rs-?	WBVar00851272	ABCA3	ced-7	Surfactant metabolism dysfunction, pulmonary, 1	NA	NA	ClinVar	Wormbase	286242
NP_001080	NP_001255012	XP_006524433	L409V	L464F	Uncertain significance	Unknown	9777rs-?	WBVar00851272	ABCA3	ced-7	Surfactant metabolism dysfunction, pulmonary, 1	NA	NA	ClinVar	Wormbase	286235
NP_001080	NP_499115	NP_038883	L409V	L397F	Uncertain significance	Unknown	9777rs-?	WBVar00851272	ABCA3	ced-7	Surfactant metabolism dysfunction, pulmonary, 1	NA	NA	ClinVar	Wormbase	286240
NP_001080	NP_499115	XP_006524433	L409V	L397F	Uncertain significance	Unknown	9777rs-?	WBVar00851272	ABCA3	ced-7	Surfactant metabolism dysfunction, pulmonary, 1	NA	NA	ClinVar	Wormbase	286234
NP_001080	NP_001255012	NP_001034670	L409V	L464F	Uncertain significance	Unknown	9777rs-?	WBVar00851272	ABCA3	ced-7	Surfactant metabolism dysfunction, pulmonary, 1	NA	NA	ClinVar	Wormbase	286229
NP_001080	NP_001255012	NP_038883	L409V	L464F	Uncertain significance	Unknown	9777rs-?	WBVar00851272	ABCA3	ced-7	Surfactant metabolism dysfunction, pulmonary, 1	NA	NA	ClinVar	Wormbase	286241
NP_001080	NP_001021226	NP_001034670	L409V	L397F	Uncertain significance	Unknown	9777rs-?	WBVar00851272	ABCA3	ced-7	Surfactant metabolism dysfunction, pulmonary, 1	NA	NA	ClinVar	Wormbase	286230
NP_001080	NP_001021225	NP_038883	L409V	L397F	Uncertain significance	Unknown	9777rs-?	WBVar00851272	ABCA3	ced-7	Surfactant metabolism dysfunction, pulmonary, 1	NA	NA	ClinVar	Wormbase	286243
NP_001080	NP_001021225	XP_006524433	L409V	L397F	Uncertain significance	Unknown	9777rs-?	WBVar00851272	ABCA3	ced-7	Surfactant metabolism dysfunction, pulmonary, 1	NA	NA	ClinVar	Wormbase	286237
NP_001080	NP_001021226	XP_006524433	L409V	L397F	Uncertain significance	Unknown	9777rs-?	WBVar00851272	ABCA3	ced-7	Surfactant metabolism dysfunction, pulmonary, 1	NA	NA	ClinVar	Wormbase	286236
NP_001080	NP_001021225	NP_001034670	L409V	L397F	Uncertain significance	Unknown	9777rs-?	WBVar00851272	ABCA3	ced-7	Surfactant metabolism dysfunction, pulmonary, 1	NA	NA	ClinVar	Wormbase	286231
NP_001080	NP_499115	NP_001034670	L409V	L397F	Uncertain significance	Unknown	9777rs-?	WBVar00851272	ABCA3	ced-7	Surfactant metabolism dysfunction, pulmonary, 1	NA	NA	ClinVar	Wormbase	286228
NP_001080	NP_503175	NP_038883	A89T	A125T	Uncertain significance	Unknown	56438rs-?	WBVar01773241	ABCA3	abt-4	Surfactant metabolism dysfunction, pulmonary, 3	NA	NA	ClinVar	Wormbase	286245
NP_001080	NP_503175	NP_001034670	A89T	A125T	Uncertain significance	Unknown	56438rs-?	WBVar01773241	ABCA3	abt-4	Surfactant metabolism dysfunction, pulmonary, 3	NA	NA	ClinVar	Wormbase	286233
NP_001080	NP_503175	XP_006524433	A89T	A125T	Uncertain significance	Unknown	56438rs-?	WBVar01773241	ABCA3	abt-4	Surfactant metabolism dysfunction, pulmonary, 3	NA	NA	ClinVar	Wormbase	286239
NP_001080	NP_493041	NP_001034670	R1343W	R1215S		Unknown	COSM4636626	WBVar00217295	ABCA3	abt-5	Unknown	NA	NA	COSMIC	Wormbase	286232
NP_001080	NP_493041	XP_006524433	R1343W	R1215I		Unknown	COSM4636626	WBVar00217294	ABCA3	abt-5	Unknown	NA	NA	COSMIC	Wormbase	286238
NP_001080	NP_493041	NP_038883	R1343W	R1215S		Unknown	COSM4636626	WBVar00217295	ABCA3	abt-5	Unknown	NA	NA	COSMIC	Wormbase	286244
NP_001080	NP_493041	XP_006524433	R1343W	R1215S		Unknown	COSM4636626	WBVar00217295	ABCA3	abt-5	Unknown	NA	NA	COSMIC	Wormbase	286238
NP_001080	NP_493041	NP_038883	R1343W	R1215I		Unknown	COSM4636626	WBVar00217294	ABCA3	abt-5	Unknown	NA	NA	COSMIC	Wormbase	286244
NP_001080	NP_493041	NP_001034670	R1343W	R1215I		Unknown	COSM4636626	WBVar00217294	ABCA3	abt-5	Unknown	NA	NA	COSMIC	Wormbase	286232
NP_001080	NP_503175	XP_006524433	E1432K	E1498K	Unknown	Unknown	COSM1708635	WBVar00978629	ABCA3	abt-4	Unknown	NA	NA	COSMIC	Wormbase	286239
NP_001080	NP_503175	NP_038883	E1432K	E1498K	Unknown	Unknown	COSM1708635	WBVar00978629	ABCA3	abt-4	Unknown	NA	NA	COSMIC	Wormbase	286245
NP_001080	NP_503175	NP_001034670	E1432K	E1498K	Unknown	Unknown	COSM1708635	WBVar00978629	ABCA3	abt-4	Unknown	NA	NA	COSMIC	Wormbase	286233
NP_001080	NP_503175	NP_001034670	A1579V	A1645T	Unknown	Unknown	COSM6589693	WBVar00447488	ABCA3	abt-4	Unknown	NA	NA	COSMIC	Wormbase	286233
NP_001080	NP_503175	NP_038883	A1579V	A1645T	Unknown	Unknown	COSM6589693	WBVar00447488	ABCA3	abt-4	Unknown	NA	NA	COSMIC	Wormbase	286245
NP_001080	NP_503175	XP_006524433	A1579V	A1645T	Unknown	Unknown	COSM6589693	WBVar00447488	ABCA3	abt-4	Unknown	NA	NA	COSMIC	Wormbase	286239
NP_001080	NP_001021226	NP_038883	R280H	R278K	Unknown	Unknown	COSM1580381	WBVar00851274	ABCA3	ced-7	Unknown	NA	NA	COSMIC	Wormbase	286242
NP_001080	NP_499115	XP_006524433	R280H	R278K	Unknown	Unknown	COSM1580381	WBVar00851274	ABCA3	ced-7	Unknown	NA	NA	COSMIC	Wormbase	286234
NP_001080	NP_001021225	NP_001034670	R280H	R278K	Unknown	Unknown	COSM1580381	WBVar00851274	ABCA3	ced-7	Unknown	NA	NA	COSMIC	Wormbase	286231
NP_001080	NP_499115	NP_038883	R280H	R278K	Unknown	Unknown	COSM1580381	WBVar00851274	ABCA3	ced-7	Unknown	NA	NA	COSMIC	Wormbase	286240
NP_001080	NP_001021226	XP_006524433	R280H	R278K	Unknown	Unknown	COSM1580381	WBVar00851274	ABCA3	ced-7	Unknown	NA	NA	COSMIC	Wormbase	286236
NP_001080	NP_001255012	NP_038883	R280H	R345K	Unknown	Unknown	COSM1580381	WBVar00851274	ABCA3	ced-7	Unknown	NA	NA	COSMIC	Wormbase	286241
NP_001080	NP_001255012	NP_001034670	R280H	R345K	Unknown	Unknown	COSM1580381	WBVar00851274	ABCA3	ced-7	Unknown	NA	NA	COSMIC	Wormbase	286229
NP_001080	NP_001021225	XP_006524433	R280H	R278K	Unknown	Unknown	COSM1580381	WBVar00851274	ABCA3	ced-7	Unknown	NA	NA	COSMIC	Wormbase	286237
NP_001080	NP_001021226	NP_001034670	R280H	R278K	Unknown	Unknown	COSM1580381	WBVar00851274	ABCA3	ced-7	Unknown	NA	NA	COSMIC	Wormbase	286230
NP_001080	NP_499115	NP_001034670	R280H	R278K	Unknown	Unknown	COSM1580381	WBVar00851274	ABCA3	ced-7	Unknown	NA	NA	COSMIC	Wormbase	286228
NP_001080	NP_001021225	NP_038883	R280H	R278K	Unknown	Unknown	COSM1580381	WBVar00851274	ABCA3	ced-7	Unknown	NA	NA	COSMIC	Wormbase	286243
NP_001080	NP_001255012	XP_006524433	R280H	R345K	Unknown	Unknown	COSM1580381	WBVar00851274	ABCA3	ced-7	Unknown	NA	NA	COSMIC	Wormbase	286235
NP_001080	NP_493041	XP_006524433	G694D	G613E	Unknown	Unknown	COSM4958532	WBVar00676195	ABCA3	abt-5	Unknown	NA	NA	COSMIC	Wormbase	286238
NP_001080	NP_493041	NP_038883	G694D	G613E	Unknown	Unknown	COSM4958532	WBVar00676195	ABCA3	abt-5	Unknown	NA	NA	COSMIC	Wormbase	286244
NP_001080	NP_493041	NP_001034670	G694D	G613E	Unknown	Unknown	COSM4958532	WBVar00676195	ABCA3	abt-5	Unknown	NA	NA	COSMIC	Wormbase	286232
NP_001080	NP_503175	NP_038883	L729L	L793F	Unknown	Unknown	COSM3507822	WBVar00978661	ABCA3	abt-4	Unknown	NA	NA	COSMIC	Wormbase	286245
NP_001080	NP_503175	NP_001034670	L729L	L793F	Unknown	Unknown	COSM3507822	WBVar00978661	ABCA3	abt-4	Unknown	NA	NA	COSMIC	Wormbase	286233
NP_001080	NP_503175	XP_006524433	L729L	L793F	Unknown	Unknown	COSM3507822	WBVar00978661	ABCA3	abt-4	Unknown	NA	NA	COSMIC	Wormbase	286239
NP_001080	NP_001255012	NP_038883	L741L	L809F	Unknown	Unknown	COSM702988	WBVar00405617	ABCA3	ced-7	Unknown	NA	NA	COSMIC	Wormbase	286241
NP_001080	NP_499115	NP_038883	L741L	L742F	Unknown	Unknown	COSM702988	WBVar00405617	ABCA3	ced-7	Unknown	NA	NA	COSMIC	Wormbase	286240
NP_001080	NP_499115	XP_006524433	L741L	L742F	Unknown	Unknown	COSM702988	WBVar00405617	ABCA3	ced-7	Unknown	NA	NA	COSMIC	Wormbase	286234
NP_001080	NP_001021226	XP_006524433	L741L	L755F	Unknown	Unknown	COSM702988	WBVar00405617	ABCA3	ced-7	Unknown	NA	NA	COSMIC	Wormbase	286236
NP_001080	NP_001021226	NP_038883	L741L	L755F	Unknown	Unknown	COSM702988	WBVar00405617	ABCA3	ced-7	Unknown	NA	NA	COSMIC	Wormbase	286242
NP_001080	NP_001021225	NP_001034670	L741L	L742F	Unknown	Unknown	COSM702988	WBVar00405617	ABCA3	ced-7	Unknown	NA	NA	COSMIC	Wormbase	286231
NP_001080	NP_001255012	XP_006524433	L741L	L809F	Unknown	Unknown	COSM702988	WBVar00405617	ABCA3	ced-7	Unknown	NA	NA	COSMIC	Wormbase	286235
NP_001080	NP_001021225	XP_006524433	L741L	L742F	Unknown	Unknown	COSM702988	WBVar00405617	ABCA3	ced-7	Unknown	NA	NA	COSMIC	Wormbase	286237
NP_001080	NP_001021225	NP_038883	L741L	L742F	Unknown	Unknown	COSM702988	WBVar00405617	ABCA3	ced-7	Unknown	NA	NA	COSMIC	Wormbase	286243
NP_001080	NP_499115	NP_001034670	L741L	L742F	Unknown	Unknown	COSM702988	WBVar00405617	ABCA3	ced-7	Unknown	NA	NA	COSMIC	Wormbase	286228
NP_001080	NP_001021226	NP_001034670	L741L	L755F	Unknown	Unknown	COSM702988	WBVar00405617	ABCA3	ced-7	Unknown	NA	NA	COSMIC	Wormbase	286230
NP_001080	NP_001255012	NP_001034670	L741L	L809F	Unknown	Unknown	COSM702988	WBVar00405617	ABCA3	ced-7	Unknown	NA	NA	COSMIC	Wormbase	286229
NP_001080	NP_001021226	XP_006524433	G745W	G759E	Unknown	Unknown	COSM4059396	WBVar00851265	ABCA3	ced-7	Unknown	NA	NA	COSMIC	Wormbase	286236
NP_001080	NP_499115	NP_038883	G745W	G746E	Unknown	Unknown	COSM4059396	WBVar00851265	ABCA3	ced-7	Unknown	NA	NA	COSMIC	Wormbase	286240
NP_001080	NP_001021225	NP_001034670	G745W	G746E	Unknown	Unknown	COSM4059396	WBVar00851265	ABCA3	ced-7	Unknown	NA	NA	COSMIC	Wormbase	286231
NP_001080	NP_499115	XP_006524433	G745W	G746E	Unknown	Unknown	COSM4059396	WBVar00851265	ABCA3	ced-7	Unknown	NA	NA	COSMIC	Wormbase	286234
NP_001080	NP_001021226	NP_001034670	G745W	G759E	Unknown	Unknown	COSM4059396	WBVar00851265	ABCA3	ced-7	Unknown	NA	NA	COSMIC	Wormbase	286230
NP_001080	NP_499115	NP_001034670	G745W	G746E	Unknown	Unknown	COSM4059396	WBVar00851265	ABCA3	ced-7	Unknown	NA	NA	COSMIC	Wormbase	286228
NP_001080	NP_001021225	NP_038883	G745W	G746E	Unknown	Unknown	COSM4059396	WBVar00851265	ABCA3	ced-7	Unknown	NA	NA	COSMIC	Wormbase	286243
NP_001080	NP_001255012	NP_001034670	G745W	G813E	Unknown	Unknown	COSM4059396	WBVar00851265	ABCA3	ced-7	Unknown	NA	NA	COSMIC	Wormbase	286229
NP_001080	NP_001021226	NP_038883	G745W	G759E	Unknown	Unknown	COSM4059396	WBVar00851265	ABCA3	ced-7	Unknown	NA	NA	COSMIC	Wormbase	286242
NP_001080	NP_001255012	XP_006524433	G745W	G813E	Unknown	Unknown	COSM4059396	WBVar00851265	ABCA3	ced-7	Unknown	NA	NA	COSMIC	Wormbase	286235
NP_001080	NP_001255012	NP_038883	G745W	G813E	Unknown	Unknown	COSM4059396	WBVar00851265	ABCA3	ced-7	Unknown	NA	NA	COSMIC	Wormbase	286241
NP_001080	NP_001021225	XP_006524433	G745W	G746E	Unknown	Unknown	COSM4059396	WBVar00851265	ABCA3	ced-7	Unknown	NA	NA	COSMIC	Wormbase	286237
NP_001080	NP_499115	XP_006524433	S948S	S972A	NEUTRAL	Unknown	COSM3279553	WBVar00851256	ABCA3	ced-7	Unknown	NA	NA	COSMIC	Wormbase	286234
NP_001080	NP_001021225	NP_001034670	S948S	S972A	NEUTRAL	Unknown	COSM3279553	WBVar00851256	ABCA3	ced-7	Unknown	NA	NA	COSMIC	Wormbase	286231
NP_001080	NP_001255012	NP_001034670	S948S	S1039A	NEUTRAL	Unknown	COSM3279553	WBVar00851256	ABCA3	ced-7	Unknown	NA	NA	COSMIC	Wormbase	286229
NP_001080	NP_001255012	XP_006524433	S948S	S1039A	NEUTRAL	Unknown	COSM3279553	WBVar00851256	ABCA3	ced-7	Unknown	NA	NA	COSMIC	Wormbase	286235
NP_001080	NP_001021226	XP_006524433	S948S	S985A	NEUTRAL	Unknown	COSM3279553	WBVar00851256	ABCA3	ced-7	Unknown	NA	NA	COSMIC	Wormbase	286236
NP_001080	NP_001255012	NP_038883	S948S	S1039A	NEUTRAL	Unknown	COSM3279553	WBVar00851256	ABCA3	ced-7	Unknown	NA	NA	COSMIC	Wormbase	286241
NP_001080	NP_001021225	XP_006524433	S948S	S972A	NEUTRAL	Unknown	COSM3279553	WBVar00851256	ABCA3	ced-7	Unknown	NA	NA	COSMIC	Wormbase	286237
NP_001080	NP_499115	NP_038883	S948S	S972A	NEUTRAL	Unknown	COSM3279553	WBVar00851256	ABCA3	ced-7	Unknown	NA	NA	COSMIC	Wormbase	286240
NP_001080	NP_499115	NP_001034670	S948S	S972A	NEUTRAL	Unknown	COSM3279553	WBVar00851256	ABCA3	ced-7	Unknown	NA	NA	COSMIC	Wormbase	286228
NP_001080	NP_001021226	NP_038883	S948S	S985A	NEUTRAL	Unknown	COSM3279553	WBVar00851256	ABCA3	ced-7	Unknown	NA	NA	COSMIC	Wormbase	286242
NP_001080	NP_001021225	NP_038883	S948S	S972A	NEUTRAL	Unknown	COSM3279553	WBVar00851256	ABCA3	ced-7	Unknown	NA	NA	COSMIC	Wormbase	286243
NP_001080	NP_001021226	NP_001034670	S948S	S985A	NEUTRAL	Unknown	COSM3279553	WBVar00851256	ABCA3	ced-7	Unknown	NA	NA	COSMIC	Wormbase	286230
NP_001080	NP_493041	XP_006524433	G1018R	G922E	unknown	Unknown	rs201700257	WBVar00347266	ABCA3	abt-5	Unknown	NA	3.99138e-06	gnomAD	Wormbase	286238
NP_001080	NP_493041	XP_006524433	G1018D	G922E	unknown	Unknown	rs751340402	WBVar00347266	ABCA3	abt-5	Unknown	NA	3.99202e-06	gnomAD	Wormbase	286238
NP_001080	NP_493041	NP_038883	G1018R	G922E	unknown	Unknown	rs201700257	WBVar00347266	ABCA3	abt-5	Unknown	NA	3.99138e-06	gnomAD	Wormbase	286244
NP_001080	NP_493041	NP_038883	G1018D	G922E	unknown	Unknown	rs751340402	WBVar00347266	ABCA3	abt-5	Unknown	NA	3.99202e-06	gnomAD	Wormbase	286244
NP_001080	NP_493041	NP_001034670	G1018R	G922E	unknown	Unknown	rs201700257	WBVar00347266	ABCA3	abt-5	Unknown	NA	3.99138e-06	gnomAD	Wormbase	286232
NP_001080	NP_493041	NP_001034670	G1018D	G922E	unknown	Unknown	rs751340402	WBVar00347266	ABCA3	abt-5	Unknown	NA	3.99202e-06	gnomAD	Wormbase	286232
NP_001080	NP_493041	NP_001034670	G109S	G82S	unknown	Unknown	rs770790607	WBVar00347257	ABCA3	abt-5	Unknown	NA	2.01978e-05	gnomAD	Wormbase	286232
NP_001080	NP_493041	XP_006524433	G109S	G82S	unknown	Unknown	rs770790607	WBVar00347257	ABCA3	abt-5	Unknown	NA	2.01978e-05	gnomAD	Wormbase	286238
NP_001080	NP_493041	NP_038883	G109S	G82S	unknown	Unknown	rs770790607	WBVar00347257	ABCA3	abt-5	Unknown	NA	2.01978e-05	gnomAD	Wormbase	286244
NP_001080	NP_493041	NP_001034670	R1343W	R1215S	unknown	Unknown	rs375124752	WBVar00217295	ABCA3	abt-5	Unknown	NA	2.49437e-05	gnomAD	Wormbase	286232
NP_001080	NP_493041	NP_038883	R1343W	R1215S	unknown	Unknown	rs375124752	WBVar00217295	ABCA3	abt-5	Unknown	NA	2.49437e-05	gnomAD	Wormbase	286244
NP_001080	NP_493041	XP_006524433	R1343W	R1215I	unknown	Unknown	rs375124752	WBVar00217294	ABCA3	abt-5	Unknown	NA	2.49437e-05	gnomAD	Wormbase	286238
NP_001080	NP_493041	NP_038883	R1343W	R1215I	unknown	Unknown	rs375124752	WBVar00217294	ABCA3	abt-5	Unknown	NA	2.49437e-05	gnomAD	Wormbase	286244
NP_001080	NP_493041	XP_006524433	R1343W	R1215S	unknown	Unknown	rs375124752	WBVar00217295	ABCA3	abt-5	Unknown	NA	2.49437e-05	gnomAD	Wormbase	286238
NP_001080	NP_493041	NP_001034670	R1343W	R1215I	unknown	Unknown	rs375124752	WBVar00217294	ABCA3	abt-5	Unknown	NA	2.49437e-05	gnomAD	Wormbase	286232
NP_001080	NP_493041	NP_038883	G1416D	G1282D	unknown	Unknown	rs781690684	WBVar00347272	ABCA3	abt-5	Unknown	NA	3.97893e-06	gnomAD	Wormbase	286244
NP_001080	NP_493041	NP_001034670	G1416D	G1282D	unknown	Unknown	rs781690684	WBVar00347272	ABCA3	abt-5	Unknown	NA	3.97893e-06	gnomAD	Wormbase	286232
NP_001080	NP_493041	XP_006524433	G1416D	G1282D	unknown	Unknown	rs781690684	WBVar00347272	ABCA3	abt-5	Unknown	NA	3.97893e-06	gnomAD	Wormbase	286238
NP_001080	NP_001021226	NP_001034670	G1438E	G1433E	unknown	Unknown	rs1471471002	WBVar00405608	ABCA3	ced-7	Unknown	NA	3.97839e-06	gnomAD	Wormbase	286230
NP_001080	NP_001021225	NP_001034670	G1438E	G1420E	unknown	Unknown	rs1471471002	WBVar00405608	ABCA3	ced-7	Unknown	NA	3.97839e-06	gnomAD	Wormbase	286231
NP_001080	NP_001021225	XP_006524433	G1438E	G1420E	unknown	Unknown	rs1471471002	WBVar00405608	ABCA3	ced-7	Unknown	NA	3.97839e-06	gnomAD	Wormbase	286237
NP_001080	NP_499115	NP_038883	G1438E	G1418E	unknown	Unknown	rs1471471002	WBVar00405608	ABCA3	ced-7	Unknown	NA	3.97839e-06	gnomAD	Wormbase	286240
NP_001080	NP_499115	NP_001034670	G1438E	G1418E	unknown	Unknown	rs1471471002	WBVar00405608	ABCA3	ced-7	Unknown	NA	3.97839e-06	gnomAD	Wormbase	286228
NP_001080	NP_001021226	NP_038883	G1438E	G1433E	unknown	Unknown	rs1471471002	WBVar00405608	ABCA3	ced-7	Unknown	NA	3.97839e-06	gnomAD	Wormbase	286242
NP_001080	NP_001255012	NP_038883	G1438E	G1487E	unknown	Unknown	rs1471471002	WBVar00405608	ABCA3	ced-7	Unknown	NA	3.97839e-06	gnomAD	Wormbase	286241
NP_001080	NP_001021225	NP_038883	G1438E	G1420E	unknown	Unknown	rs1471471002	WBVar00405608	ABCA3	ced-7	Unknown	NA	3.97839e-06	gnomAD	Wormbase	286243
NP_001080	NP_001021226	XP_006524433	G1438E	G1433E	unknown	Unknown	rs1471471002	WBVar00405608	ABCA3	ced-7	Unknown	NA	3.97839e-06	gnomAD	Wormbase	286236
NP_001080	NP_001255012	XP_006524433	G1438E	G1487E	unknown	Unknown	rs1471471002	WBVar00405608	ABCA3	ced-7	Unknown	NA	3.97839e-06	gnomAD	Wormbase	286235
NP_001080	NP_499115	XP_006524433	G1438E	G1418E	unknown	Unknown	rs1471471002	WBVar00405608	ABCA3	ced-7	Unknown	NA	3.97839e-06	gnomAD	Wormbase	286234
NP_001080	NP_001255012	NP_001034670	G1438E	G1487E	unknown	Unknown	rs1471471002	WBVar00405608	ABCA3	ced-7	Unknown	NA	3.97839e-06	gnomAD	Wormbase	286229
NP_001080	NP_503175	NP_001034670	A1566T	A1632T	unknown	Unknown	rs1239608840	WBVar00978624	ABCA3	abt-4	Unknown	NA	4.03473e-06	gnomAD	Wormbase	286233
NP_001080	NP_503175	XP_006524433	A1566T	A1632T	unknown	Unknown	rs1239608840	WBVar00978624	ABCA3	abt-4	Unknown	NA	4.03473e-06	gnomAD	Wormbase	286239
NP_001080	NP_503175	NP_038883	A1566T	A1632T	unknown	Unknown	rs1239608840	WBVar00978624	ABCA3	abt-4	Unknown	NA	4.03473e-06	gnomAD	Wormbase	286245
NP_001080	NP_503175	XP_006524433	A1579V	A1645T	unknown	Unknown	rs753072459	WBVar00447488	ABCA3	abt-4	Unknown	NA	3.99706e-06	gnomAD	Wormbase	286239
NP_001080	NP_503175	NP_038883	A1579V	A1645T	unknown	Unknown	rs753072459	WBVar00447488	ABCA3	abt-4	Unknown	NA	3.99706e-06	gnomAD	Wormbase	286245
NP_001080	NP_503175	NP_001034670	A1579V	A1645T	unknown	Unknown	rs753072459	WBVar00447488	ABCA3	abt-4	Unknown	NA	3.99706e-06	gnomAD	Wormbase	286233
NP_001080	NP_001021226	NP_038883	R280H	R278K	unknown	Unknown	rs143008553	WBVar00851274	ABCA3	ced-7	Unknown	NA	0.000826546	gnomAD	Wormbase	286242
NP_001080	NP_001021225	NP_001034670	R280H	R278K	unknown	Unknown	rs143008553	WBVar00851274	ABCA3	ced-7	Unknown	NA	0.000826546	gnomAD	Wormbase	286231
NP_001080	NP_001255012	NP_001034670	R280H	R345K	unknown	Unknown	rs143008553	WBVar00851274	ABCA3	ced-7	Unknown	NA	0.000826546	gnomAD	Wormbase	286229
NP_001080	NP_499115	XP_006524433	R280H	R278K	unknown	Unknown	rs143008553	WBVar00851274	ABCA3	ced-7	Unknown	NA	0.000826546	gnomAD	Wormbase	286234
NP_001080	NP_001021226	XP_006524433	R280H	R278K	unknown	Unknown	rs143008553	WBVar00851274	ABCA3	ced-7	Unknown	NA	0.000826546	gnomAD	Wormbase	286236
NP_001080	NP_001021225	NP_038883	R280H	R278K	unknown	Unknown	rs143008553	WBVar00851274	ABCA3	ced-7	Unknown	NA	0.000826546	gnomAD	Wormbase	286243
NP_001080	NP_001255012	NP_038883	R280H	R345K	unknown	Unknown	rs143008553	WBVar00851274	ABCA3	ced-7	Unknown	NA	0.000826546	gnomAD	Wormbase	286241
NP_001080	NP_499115	NP_038883	R280H	R278K	unknown	Unknown	rs143008553	WBVar00851274	ABCA3	ced-7	Unknown	NA	0.000826546	gnomAD	Wormbase	286240
NP_001080	NP_499115	NP_001034670	R280H	R278K	unknown	Unknown	rs143008553	WBVar00851274	ABCA3	ced-7	Unknown	NA	0.000826546	gnomAD	Wormbase	286228
NP_001080	NP_001021225	XP_006524433	R280H	R278K	unknown	Unknown	rs143008553	WBVar00851274	ABCA3	ced-7	Unknown	NA	0.000826546	gnomAD	Wormbase	286237
NP_001080	NP_001021226	NP_001034670	R280H	R278K	unknown	Unknown	rs143008553	WBVar00851274	ABCA3	ced-7	Unknown	NA	0.000826546	gnomAD	Wormbase	286230
NP_001080	NP_001255012	XP_006524433	R280H	R345K	unknown	Unknown	rs143008553	WBVar00851274	ABCA3	ced-7	Unknown	NA	0.000826546	gnomAD	Wormbase	286235
NP_001080	NP_493041	XP_006524433	P32L	P30S	unknown	Unknown	rs771082062	WBVar01490399	ABCA3	abt-5	Unknown	NA	2.47882e-05	gnomAD	Wormbase	286238
NP_001080	NP_493041	NP_001034670	P32L	P30S	unknown	Unknown	rs771082062	WBVar01490399	ABCA3	abt-5	Unknown	NA	2.47882e-05	gnomAD	Wormbase	286232
NP_001080	NP_493041	NP_038883	P32L	P30S	unknown	Unknown	rs771082062	WBVar01490399	ABCA3	abt-5	Unknown	NA	2.47882e-05	gnomAD	Wormbase	286244
NP_001080	NP_493041	XP_006524433	P343H	P270T	unknown	Unknown	rs1445770965	WBVar01713636	ABCA3	abt-5	Unknown	NA	3.9813e-06	gnomAD	Wormbase	286238
NP_001080	NP_493041	XP_006524433	P343A	P270T	unknown	Unknown	rs376521962	WBVar01713636	ABCA3	abt-5	Unknown	NA	7.96185e-06	gnomAD	Wormbase	286238
NP_001080	NP_493041	NP_001034670	P343H	P270T	unknown	Unknown	rs1445770965	WBVar01713636	ABCA3	abt-5	Unknown	NA	3.9813e-06	gnomAD	Wormbase	286232
NP_001080	NP_493041	NP_001034670	P343A	P270T	unknown	Unknown	rs376521962	WBVar01713636	ABCA3	abt-5	Unknown	NA	7.96185e-06	gnomAD	Wormbase	286232
NP_001080	NP_493041	NP_038883	P343H	P270T	unknown	Unknown	rs1445770965	WBVar01713636	ABCA3	abt-5	Unknown	NA	3.9813e-06	gnomAD	Wormbase	286244
NP_001080	NP_493041	NP_038883	P343A	P270T	unknown	Unknown	rs376521962	WBVar01713636	ABCA3	abt-5	Unknown	NA	7.96185e-06	gnomAD	Wormbase	286244
NP_001080	NP_001021225	NP_038883	R5T	R5*	unknown	Phenotypic	rs1245878632	WBVar00090322	ABCA3	ced-7	Unknown	engulfment failure by killer cell, engulfment variant)	4.07378e-06	gnomAD	Wormbase	286243
NP_001080	NP_001255012	NP_038883	R5T	R72*	unknown	Phenotypic	rs1245878632	WBVar00090322	ABCA3	ced-7	Unknown	engulfment failure by killer cell, engulfment variant)	4.07378e-06	gnomAD	Wormbase	286241
NP_001080	NP_001255012	NP_001034670	R5T	R72*	unknown	Phenotypic	rs1245878632	WBVar00090322	ABCA3	ced-7	Unknown	engulfment failure by killer cell, engulfment variant)	4.07378e-06	gnomAD	Wormbase	286229
NP_001080	NP_001255012	XP_006524433	R5T	R72*	unknown	Phenotypic	rs1245878632	WBVar00090322	ABCA3	ced-7	Unknown	engulfment failure by killer cell, engulfment variant)	4.07378e-06	gnomAD	Wormbase	286235
NP_001080	NP_001021226	NP_001034670	R5T	R5*	unknown	Phenotypic	rs1245878632	WBVar00090322	ABCA3	ced-7	Unknown	engulfment failure by killer cell, engulfment variant)	4.07378e-06	gnomAD	Wormbase	286230
NP_001080	NP_001021226	XP_006524433	R5T	R5*	unknown	Phenotypic	rs1245878632	WBVar00090322	ABCA3	ced-7	Unknown	engulfment failure by killer cell, engulfment variant)	4.07378e-06	gnomAD	Wormbase	286236
NP_001080	NP_001021225	XP_006524433	R5T	R5*	unknown	Phenotypic	rs1245878632	WBVar00090322	ABCA3	ced-7	Unknown	engulfment failure by killer cell, engulfment variant)	4.07378e-06	gnomAD	Wormbase	286237
NP_001080	NP_499115	XP_006524433	R5T	R5*	unknown	Phenotypic	rs1245878632	WBVar00090322	ABCA3	ced-7	Unknown	engulfment failure by killer cell, engulfment variant)	4.07378e-06	gnomAD	Wormbase	286234
NP_001080	NP_001021225	NP_001034670	R5T	R5*	unknown	Phenotypic	rs1245878632	WBVar00090322	ABCA3	ced-7	Unknown	engulfment failure by killer cell, engulfment variant)	4.07378e-06	gnomAD	Wormbase	286231
NP_001080	NP_001021226	NP_038883	R5T	R5*	unknown	Phenotypic	rs1245878632	WBVar00090322	ABCA3	ced-7	Unknown	engulfment failure by killer cell, engulfment variant)	4.07378e-06	gnomAD	Wormbase	286242
NP_001080	NP_499115	NP_038883	R5T	R5*	unknown	Phenotypic	rs1245878632	WBVar00090322	ABCA3	ced-7	Unknown	engulfment failure by killer cell, engulfment variant)	4.07378e-06	gnomAD	Wormbase	286240
NP_001080	NP_499115	NP_001034670	R5T	R5*	unknown	Phenotypic	rs1245878632	WBVar00090322	ABCA3	ced-7	Unknown	engulfment failure by killer cell, engulfment variant)	4.07378e-06	gnomAD	Wormbase	286228
NP_001080	NP_493041	XP_006524433	G667R	G586D	unknown	Unknown	rs754159546	WBVar00676193	ABCA3	abt-5	Unknown	NA	1.59176e-05	gnomAD	Wormbase	286238
NP_001080	NP_493041	NP_001034670	G667R	G586D	unknown	Unknown	rs754159546	WBVar00676193	ABCA3	abt-5	Unknown	NA	1.59176e-05	gnomAD	Wormbase	286232
NP_001080	NP_493041	NP_038883	G667R	G586D	unknown	Unknown	rs754159546	WBVar00676193	ABCA3	abt-5	Unknown	NA	1.59176e-05	gnomAD	Wormbase	286244
NP_001080	NP_503175	NP_001034670	M723V	M787L	unknown	Unknown	rs1451051046	WBVar00978662	ABCA3	abt-4	Unknown	NA	3.97826e-06	gnomAD	Wormbase	286233
NP_001080	NP_503175	NP_038883	M723V	M787L	unknown	Unknown	rs1451051046	WBVar00978662	ABCA3	abt-4	Unknown	NA	3.97826e-06	gnomAD	Wormbase	286245
NP_001080	NP_503175	XP_006524433	M723V	M787L	unknown	Unknown	rs1451051046	WBVar00978662	ABCA3	abt-4	Unknown	NA	3.97826e-06	gnomAD	Wormbase	286239
NP_001080	NP_503175	NP_038883	E793Q	E859K	unknown	Unknown	rs760598605	WBVar00978656	ABCA3	abt-4	Unknown	NA	1.19746e-05	gnomAD	Wormbase	286245
NP_001080	NP_503175	NP_038883	E793K	E859K	unknown	Unknown	rs760598605	WBVar00978656	ABCA3	abt-4	Unknown	NA	5.98731e-05	gnomAD	Wormbase	286245
NP_001080	NP_503175	NP_001034670	E793Q	E859K	unknown	Unknown	rs760598605	WBVar00978656	ABCA3	abt-4	Unknown	NA	1.19746e-05	gnomAD	Wormbase	286233
NP_001080	NP_503175	NP_001034670	E793K	E859K	unknown	Unknown	rs760598605	WBVar00978656	ABCA3	abt-4	Unknown	NA	5.98731e-05	gnomAD	Wormbase	286233
NP_001080	NP_503175	XP_006524433	E793Q	E859K	unknown	Unknown	rs760598605	WBVar00978656	ABCA3	abt-4	Unknown	NA	1.19746e-05	gnomAD	Wormbase	286239
NP_001080	NP_503175	XP_006524433	E793K	E859K	unknown	Unknown	rs760598605	WBVar00978656	ABCA3	abt-4	Unknown	NA	5.98731e-05	gnomAD	Wormbase	286239
NP_001080	NP_503175	NP_038883	A89T	A125T	unknown	Unknown	rs150902383	WBVar01773241	ABCA3	abt-4	Unknown	NA	7.96527e-06	gnomAD	Wormbase	286245
NP_001080	NP_503175	NP_038883	A89S	A125T	unknown	Unknown	rs150902383	WBVar01773241	ABCA3	abt-4	Unknown	NA	7.96527e-06	gnomAD	Wormbase	286245
NP_001080	NP_503175	NP_001034670	A89T	A125T	unknown	Unknown	rs150902383	WBVar01773241	ABCA3	abt-4	Unknown	NA	7.96527e-06	gnomAD	Wormbase	286233
NP_001080	NP_503175	NP_001034670	A89S	A125T	unknown	Unknown	rs150902383	WBVar01773241	ABCA3	abt-4	Unknown	NA	7.96527e-06	gnomAD	Wormbase	286233
NP_001080	NP_503175	XP_006524433	A89T	A125T	unknown	Unknown	rs150902383	WBVar01773241	ABCA3	abt-4	Unknown	NA	7.96527e-06	gnomAD	Wormbase	286239
NP_001080	NP_503175	XP_006524433	A89S	A125T	unknown	Unknown	rs150902383	WBVar01773241	ABCA3	abt-4	Unknown	NA	7.96527e-06	gnomAD	Wormbase	286239
NP_001080	NP_503175	NP_038883	M911V	M956I	unknown	Unknown	rs1185186409	WBVar00978647	ABCA3	abt-4	Unknown	NA	5.39002e-06	gnomAD	Wormbase	286245
NP_001080	NP_503175	NP_038883	M911I	M956I	unknown	Unknown	rs1442774543	WBVar00978647	ABCA3	abt-4	Unknown	NA	0	gnomAD	Wormbase	286245
NP_001080	NP_503175	XP_006524433	M911V	M956I	unknown	Unknown	rs1185186409	WBVar00978647	ABCA3	abt-4	Unknown	NA	5.39002e-06	gnomAD	Wormbase	286239
NP_001080	NP_503175	XP_006524433	M911I	M956I	unknown	Unknown	rs1442774543	WBVar00978647	ABCA3	abt-4	Unknown	NA	0	gnomAD	Wormbase	286239
NP_001080	NP_503175	NP_001034670	M911V	M956I	unknown	Unknown	rs1185186409	WBVar00978647	ABCA3	abt-4	Unknown	NA	5.39002e-06	gnomAD	Wormbase	286233
NP_001080	NP_503175	NP_001034670	M911I	M956I	unknown	Unknown	rs1442774543	WBVar00978647	ABCA3	abt-4	Unknown	NA	0	gnomAD	Wormbase	286233
NP_001080	NP_499115	NP_038883	P933L	P957S	unknown	Unknown	rs370682991	WBVar00405614	ABCA3	ced-7	Unknown	NA	9.24112e-06	gnomAD	Wormbase	286240
NP_001080	NP_001255012	XP_006524433	P933L	P1024S	unknown	Unknown	rs370682991	WBVar00405614	ABCA3	ced-7	Unknown	NA	9.24112e-06	gnomAD	Wormbase	286235
NP_001080	NP_001021225	XP_006524433	P933L	P957S	unknown	Unknown	rs370682991	WBVar00405614	ABCA3	ced-7	Unknown	NA	9.24112e-06	gnomAD	Wormbase	286237
NP_001080	NP_499115	XP_006524433	P933L	P957S	unknown	Unknown	rs370682991	WBVar00405614	ABCA3	ced-7	Unknown	NA	9.24112e-06	gnomAD	Wormbase	286234
NP_001080	NP_001021226	NP_038883	P933L	P970S	unknown	Unknown	rs370682991	WBVar00405614	ABCA3	ced-7	Unknown	NA	9.24112e-06	gnomAD	Wormbase	286242
NP_001080	NP_001021225	NP_038883	P933L	P957S	unknown	Unknown	rs370682991	WBVar00405614	ABCA3	ced-7	Unknown	NA	9.24112e-06	gnomAD	Wormbase	286243
NP_001080	NP_001021226	XP_006524433	P933L	P970S	unknown	Unknown	rs370682991	WBVar00405614	ABCA3	ced-7	Unknown	NA	9.24112e-06	gnomAD	Wormbase	286236
NP_001080	NP_001021225	NP_001034670	P933L	P957S	unknown	Unknown	rs370682991	WBVar00405614	ABCA3	ced-7	Unknown	NA	9.24112e-06	gnomAD	Wormbase	286231
NP_001080	NP_001021226	NP_001034670	P933L	P970S	unknown	Unknown	rs370682991	WBVar00405614	ABCA3	ced-7	Unknown	NA	9.24112e-06	gnomAD	Wormbase	286230
NP_001080	NP_499115	NP_001034670	P933L	P957S	unknown	Unknown	rs370682991	WBVar00405614	ABCA3	ced-7	Unknown	NA	9.24112e-06	gnomAD	Wormbase	286228
NP_001080	NP_001255012	NP_001034670	P933L	P1024S	unknown	Unknown	rs370682991	WBVar00405614	ABCA3	ced-7	Unknown	NA	9.24112e-06	gnomAD	Wormbase	286229
NP_001080	NP_001255012	NP_038883	P933L	P1024S	unknown	Unknown	rs370682991	WBVar00405614	ABCA3	ced-7	Unknown	NA	9.24112e-06	gnomAD	Wormbase	286241
NP_525022	NP_001293854	NP_671753	S699F	S676F	unknown	Unknown	rs774287545	WBVar00936393	ABCA9	abt-1	Unknown	NA	7.08195e-06	gnomAD	Wormbase	898
NP_525022	NP_001293854	XP_017169975	S699F	S676F	unknown	Unknown	rs774287545	WBVar00936393	ABCA9	abt-1	Unknown	NA	7.08195e-06	gnomAD	Wormbase	902
NP_525022	NP_001293855	NP_671753	S699F	S597F	unknown	Unknown	rs774287545	WBVar00936393	ABCA9	abt-1	Unknown	NA	7.08195e-06	gnomAD	Wormbase	899
NP_525022	NP_001293854	XP_017169976	S699F	S676F	unknown	Unknown	rs774287545	WBVar00936393	ABCA9	abt-1	Unknown	NA	7.08195e-06	gnomAD	Wormbase	900
NP_525022	NP_001293855	XP_017169975	S699F	S597F	unknown	Unknown	rs774287545	WBVar00936393	ABCA9	abt-1	Unknown	NA	7.08195e-06	gnomAD	Wormbase	903
NP_525022	NP_001293855	XP_017169976	S699F	S597F	unknown	Unknown	rs774287545	WBVar00936393	ABCA9	abt-1	Unknown	NA	7.08195e-06	gnomAD	Wormbase	901
NP_000918	NP_502413	XP_006503618	G185V	G209E	Pathogenic	Unknown	rs1128501	WBVar00949387	ABCB1	pgp-1	Colchicine resistance	NA	NA	ClinVar	Wormbase	106744
NP_000918	NP_502413	XP_006503619	G185V	G209E	Pathogenic	Unknown	rs1128501	WBVar00949387	ABCB1	pgp-1	Colchicine resistance	NA	NA	ClinVar	Wormbase	106730
NP_000918	NP_502413	NP_035206	G185V	G209E	Pathogenic	Unknown	rs1128501	WBVar00949387	ABCB1	pgp-1	Colchicine resistance	NA	NA	ClinVar	Wormbase	106758
NP_036221	NP_506927	XP_006531264	V497M	V420I	Unknown	Unknown	COSM4941552	WBVar01075796	ABCB10	haf-3	Unknown	NA	NA	COSMIC	Wormbase	40768
NP_036221	NP_506927	NP_062425	V497M	V420I	Unknown	Unknown	COSM4941552	WBVar01075796	ABCB10	haf-3	Unknown	NA	NA	COSMIC	Wormbase	40766
NP_036221	NP_503098	NP_062425	R504H	R425H	Unknown	Unknown	COSM1339938	WBVar00446515	ABCB10	haf-1	Unknown	NA	NA	COSMIC	Wormbase	40767
NP_036221	NP_503098	XP_006531264	R504H	R425H	Unknown	Unknown	COSM1339938	WBVar00446515	ABCB10	haf-1	Unknown	NA	NA	COSMIC	Wormbase	40769
NP_036221	NP_506927	XP_006531264	L163V	L79F	unknown	Unknown	rs1399503129	WBVar00479725	ABCB10	haf-3	Unknown	NA	1.61859e-05	gnomAD	Wormbase	40768
NP_036221	NP_506927	NP_062425	L163V	L79F	unknown	Unknown	rs1399503129	WBVar00479725	ABCB10	haf-3	Unknown	NA	1.61859e-05	gnomAD	Wormbase	40766
NP_036221	NP_503098	XP_006531264	G225D	G148D	unknown	Unknown	rs757047846	WBVar00975704	ABCB10	haf-1	Unknown	NA	3.97731e-06	gnomAD	Wormbase	40769
NP_036221	NP_503098	NP_062425	G225D	G148D	unknown	Unknown	rs757047846	WBVar00975704	ABCB10	haf-1	Unknown	NA	3.97731e-06	gnomAD	Wormbase	40767
NP_036221	NP_503098	NP_062425	G240C	G163R	unknown	Unknown	rs759113984	WBVar00975705	ABCB10	haf-1	Unknown	NA	7.95919e-06	gnomAD	Wormbase	40767
NP_036221	NP_503098	XP_006531264	G240C	G163R	unknown	Unknown	rs759113984	WBVar00975705	ABCB10	haf-1	Unknown	NA	7.95919e-06	gnomAD	Wormbase	40769
NP_036221	NP_503098	NP_062425	R334Q	R257K	unknown	Unknown	rs138468815	WBVar00975708	ABCB10	haf-1	Unknown	NA	1.41486e-05	gnomAD	Wormbase	40767
NP_036221	NP_503098	XP_006531264	R334Q	R257K	unknown	Unknown	rs138468815	WBVar00975708	ABCB10	haf-1	Unknown	NA	1.41486e-05	gnomAD	Wormbase	40769
NP_036221	NP_506927	XP_006531264	E430K	E355K	unknown	Unknown	rs1002846452	WBVar01075799	ABCB10	haf-3	Unknown	NA	3.97877e-06	gnomAD	Wormbase	40768
NP_036221	NP_506927	NP_062425	E430K	E355K	unknown	Unknown	rs1002846452	WBVar01075799	ABCB10	haf-3	Unknown	NA	3.97877e-06	gnomAD	Wormbase	40766
NP_036221	NP_506927	XP_006531264	V497M	V420I	unknown	Unknown	rs773222168	WBVar01075796	ABCB10	haf-3	Unknown	NA	1.59075e-05	gnomAD	Wormbase	40768
NP_036221	NP_506927	XP_006531264	V497L	V420I	unknown	Unknown	rs773222168	WBVar01075796	ABCB10	haf-3	Unknown	NA	7.95374e-06	gnomAD	Wormbase	40768
NP_036221	NP_506927	NP_062425	V497M	V420I	unknown	Unknown	rs773222168	WBVar01075796	ABCB10	haf-3	Unknown	NA	1.59075e-05	gnomAD	Wormbase	40766
NP_036221	NP_506927	NP_062425	V497L	V420I	unknown	Unknown	rs773222168	WBVar01075796	ABCB10	haf-3	Unknown	NA	7.95374e-06	gnomAD	Wormbase	40766
NP_036221	NP_503098	XP_006531264	R504H	R425H	unknown	Unknown	rs1006751831	WBVar00446515	ABCB10	haf-1	Unknown	NA	7.95279e-06	gnomAD	Wormbase	40769
NP_036221	NP_503098	NP_062425	R504H	R425H	unknown	Unknown	rs1006751831	WBVar00446515	ABCB10	haf-1	Unknown	NA	7.95279e-06	gnomAD	Wormbase	40767
NP_036221	NP_503098	XP_006531264	P56S	P30Q	unknown	Unknown	rs1237615695	WBVar01672809	ABCB10	haf-1	Unknown	NA	4.91787e-05	gnomAD	Wormbase	40769
NP_036221	NP_506927	NP_062425	A663V	A584T	unknown	Unknown	rs1348176646	WBVar01075783	ABCB10	haf-3	Unknown	NA	3.98772e-06	gnomAD	Wormbase	40766
NP_036221	NP_506927	NP_062425	A663T	A584T	unknown	Unknown	rs755055634	WBVar01075783	ABCB10	haf-3	Unknown	NA	3.98727e-06	gnomAD	Wormbase	40766
NP_036221	NP_506927	XP_006531264	A663V	A584V	unknown	Unknown	rs1348176646	WBVar01075782	ABCB10	haf-3	Unknown	NA	3.98772e-06	gnomAD	Wormbase	40768
NP_036221	NP_506927	XP_006531264	A663T	A584V	unknown	Unknown	rs755055634	WBVar01075782	ABCB10	haf-3	Unknown	NA	3.98727e-06	gnomAD	Wormbase	40768
NP_036221	NP_506927	NP_062425	A663V	A584V	unknown	Unknown	rs1348176646	WBVar01075782	ABCB10	haf-3	Unknown	NA	3.98772e-06	gnomAD	Wormbase	40766
NP_036221	NP_506927	NP_062425	A663T	A584V	unknown	Unknown	rs755055634	WBVar01075782	ABCB10	haf-3	Unknown	NA	3.98727e-06	gnomAD	Wormbase	40766
NP_036221	NP_506927	XP_006531264	A663V	A584T	unknown	Unknown	rs1348176646	WBVar01075783	ABCB10	haf-3	Unknown	NA	3.98772e-06	gnomAD	Wormbase	40768
NP_036221	NP_506927	XP_006531264	A663T	A584T	unknown	Unknown	rs755055634	WBVar01075783	ABCB10	haf-3	Unknown	NA	3.98727e-06	gnomAD	Wormbase	40768
NP_001157413	NP_509812	XP_006516433	L250L	L246F	LOW	Unknown	rs116568002	WBVar01184038	ABCB5	pgp-7	Unknown	NA	NA	dbSNP	Wormbase	234741
NP_001157413	NP_509812	NP_084237	L250L	L246F	LOW	Unknown	rs116568002	WBVar01184038	ABCB5	pgp-7	Unknown	NA	NA	dbSNP	Wormbase	234748
NP_001157413	NP_509812	XP_017170734	L250L	L246F	LOW	Unknown	rs116568002	WBVar01184038	ABCB5	pgp-7	Unknown	NA	NA	dbSNP	Wormbase	234734
NP_001157413	NP_001257117	XP_006516433	R1027L	R925C	Unknown	Unknown	COSM4750932	WBVar01183935	ABCB5	pgp-5	Unknown	NA	NA	COSMIC	Wormbase	234746
NP_001157413	NP_001257117	XP_006516433	R1027C	R925C	Unknown	Unknown	COSM1181300	WBVar01183935	ABCB5	pgp-5	Unknown	NA	NA	COSMIC	Wormbase	234746
NP_001157413	NP_001257116	XP_017170734	R1027L	R1017C	Unknown	Unknown	COSM4750932	WBVar01183935	ABCB5	pgp-5	Unknown	NA	NA	COSMIC	Wormbase	234738
NP_001157413	NP_001257116	XP_017170734	R1027C	R1017C	Unknown	Unknown	COSM1181300	WBVar01183935	ABCB5	pgp-5	Unknown	NA	NA	COSMIC	Wormbase	234738
NP_001157413	NP_001257116	NP_084237	R1027L	R1017C	Unknown	Unknown	COSM4750932	WBVar01183935	ABCB5	pgp-5	Unknown	NA	NA	COSMIC	Wormbase	234752
NP_001157413	NP_001257116	NP_084237	R1027C	R1017C	Unknown	Unknown	COSM1181300	WBVar01183935	ABCB5	pgp-5	Unknown	NA	NA	COSMIC	Wormbase	234752
NP_001157413	NP_001257116	XP_006516433	R1027L	R1017C	Unknown	Unknown	COSM4750932	WBVar01183935	ABCB5	pgp-5	Unknown	NA	NA	COSMIC	Wormbase	234745
NP_001157413	NP_001257116	XP_006516433	R1027C	R1017C	Unknown	Unknown	COSM1181300	WBVar01183935	ABCB5	pgp-5	Unknown	NA	NA	COSMIC	Wormbase	234745
NP_001157413	NP_001257117	NP_084237	R1027L	R925C	Unknown	Unknown	COSM4750932	WBVar01183935	ABCB5	pgp-5	Unknown	NA	NA	COSMIC	Wormbase	234753
NP_001157413	NP_001257117	NP_084237	R1027C	R925C	Unknown	Unknown	COSM1181300	WBVar01183935	ABCB5	pgp-5	Unknown	NA	NA	COSMIC	Wormbase	234753
NP_001157413	NP_001257117	XP_017170734	R1027L	R925C	Unknown	Unknown	COSM4750932	WBVar01183935	ABCB5	pgp-5	Unknown	NA	NA	COSMIC	Wormbase	234739
NP_001157413	NP_001257117	XP_017170734	R1027C	R925C	Unknown	Unknown	COSM1181300	WBVar01183935	ABCB5	pgp-5	Unknown	NA	NA	COSMIC	Wormbase	234739
NP_001157413	NP_001257118	XP_017170734	R1163I	R1157W	Unknown	Unknown	COSM6109777	WBVar01184053	ABCB5	pgp-6	Unknown	NA	NA	COSMIC	Wormbase	234737
NP_001157413	NP_001257118	NP_084237	R1163I	R1157W	Unknown	Unknown	COSM6109777	WBVar01184053	ABCB5	pgp-6	Unknown	NA	NA	COSMIC	Wormbase	234751
NP_001157413	NP_001257118	XP_006516433	R1163I	R1157W	Unknown	Unknown	COSM6109777	WBVar01184053	ABCB5	pgp-6	Unknown	NA	NA	COSMIC	Wormbase	234744
NP_001157413	NP_001041287	XP_017170734	R1163I	R1163W	Unknown	Unknown	COSM6109777	WBVar01184053	ABCB5	pgp-6	Unknown	NA	NA	COSMIC	Wormbase	234736
NP_001157413	NP_001041288	XP_006516433	R1163I	R1104W	Unknown	Unknown	COSM6109777	WBVar01184053	ABCB5	pgp-6	Unknown	NA	NA	COSMIC	Wormbase	234742
NP_001157413	NP_001041288	XP_017170734	R1163I	R1104W	Unknown	Unknown	COSM6109777	WBVar01184053	ABCB5	pgp-6	Unknown	NA	NA	COSMIC	Wormbase	234735
NP_001157413	NP_001041288	NP_084237	R1163I	R1104W	Unknown	Unknown	COSM6109777	WBVar01184053	ABCB5	pgp-6	Unknown	NA	NA	COSMIC	Wormbase	234749
NP_001157413	NP_001041287	XP_006516433	R1163I	R1163W	Unknown	Unknown	COSM6109777	WBVar01184053	ABCB5	pgp-6	Unknown	NA	NA	COSMIC	Wormbase	234743
NP_001157413	NP_001041287	NP_084237	R1163I	R1163W	Unknown	Unknown	COSM6109777	WBVar01184053	ABCB5	pgp-6	Unknown	NA	NA	COSMIC	Wormbase	234750
NP_001157413	NP_509812	XP_017170734	A1165V	A1165V	Unknown	Unknown	COSM5514194	WBVar01184029	ABCB5	pgp-7	Unknown	NA	NA	COSMIC	Wormbase	234734
NP_001157413	NP_509812	NP_084237	A1165V	A1165V	Unknown	Unknown	COSM5514194	WBVar01184029	ABCB5	pgp-7	Unknown	NA	NA	COSMIC	Wormbase	234748
NP_001157413	NP_509812	XP_006516433	A1165V	A1165V	Unknown	Unknown	COSM5514194	WBVar01184029	ABCB5	pgp-7	Unknown	NA	NA	COSMIC	Wormbase	234741
NP_001157413	NP_001257117	XP_006516433	G1229E	G1126E	Unknown	Unknown	COSM3637249	WBVar00516099	ABCB5	pgp-5	Unknown	NA	NA	COSMIC	Wormbase	234746
NP_001157413	NP_001257117	XP_017170734	G1229E	G1126E	Unknown	Unknown	COSM3637249	WBVar00516099	ABCB5	pgp-5	Unknown	NA	NA	COSMIC	Wormbase	234739
NP_001157413	NP_001257116	XP_006516433	G1229E	G1218E	Unknown	Unknown	COSM3637249	WBVar00516099	ABCB5	pgp-5	Unknown	NA	NA	COSMIC	Wormbase	234745
NP_001157413	NP_001257117	NP_084237	G1229E	G1126E	Unknown	Unknown	COSM3637249	WBVar00516099	ABCB5	pgp-5	Unknown	NA	NA	COSMIC	Wormbase	234753
NP_001157413	NP_001257116	XP_017170734	G1229E	G1218E	Unknown	Unknown	COSM3637249	WBVar00516099	ABCB5	pgp-5	Unknown	NA	NA	COSMIC	Wormbase	234738
NP_001157413	NP_001257116	NP_084237	G1229E	G1218E	Unknown	Unknown	COSM3637249	WBVar00516099	ABCB5	pgp-5	Unknown	NA	NA	COSMIC	Wormbase	234752
NP_001157413	NP_509812	NP_084237	E1239E	E1239K	Unknown	Unknown	COSM5407227	WBVar01184027	ABCB5	pgp-7	Unknown	NA	NA	COSMIC	Wormbase	234748
NP_001157413	NP_509812	XP_006516433	E1239E	E1239K	Unknown	Unknown	COSM5407227	WBVar01184027	ABCB5	pgp-7	Unknown	NA	NA	COSMIC	Wormbase	234741
NP_001157413	NP_509812	XP_017170734	E1239E	E1239K	Unknown	Unknown	COSM5407227	WBVar01184027	ABCB5	pgp-7	Unknown	NA	NA	COSMIC	Wormbase	234734
NP_001157413	NP_001257116	XP_017170734	A293S	A283V	NEUTRAL	Unknown	COSM6261349	WBVar01183955	ABCB5	pgp-5	Unknown	NA	NA	COSMIC	Wormbase	234738
NP_001157413	NP_001257117	XP_006516433	A293S	A191V	NEUTRAL	Unknown	COSM6261349	WBVar01183955	ABCB5	pgp-5	Unknown	NA	NA	COSMIC	Wormbase	234746
NP_001157413	NP_001257117	NP_084237	A293S	A191V	NEUTRAL	Unknown	COSM6261349	WBVar01183955	ABCB5	pgp-5	Unknown	NA	NA	COSMIC	Wormbase	234753
NP_001157413	NP_001257117	XP_017170734	A293S	A191V	NEUTRAL	Unknown	COSM6261349	WBVar01183955	ABCB5	pgp-5	Unknown	NA	NA	COSMIC	Wormbase	234739
NP_001157413	NP_001257116	NP_084237	A293S	A283V	NEUTRAL	Unknown	COSM6261349	WBVar01183955	ABCB5	pgp-5	Unknown	NA	NA	COSMIC	Wormbase	234752
NP_001157413	NP_001257116	XP_006516433	A293S	A283V	NEUTRAL	Unknown	COSM6261349	WBVar01183955	ABCB5	pgp-5	Unknown	NA	NA	COSMIC	Wormbase	234745
NP_001157413	NP_509205	XP_017170734	R461*	R524*	NEUTRAL	Unknown	COSM1449898	WBVar01158991	ABCB5	pgp-10	Unknown	NA	NA	COSMIC	Wormbase	234733
NP_001157413	NP_509205	NP_084237	R461*	R524*	NEUTRAL	Unknown	COSM1449898	WBVar01158991	ABCB5	pgp-10	Unknown	NA	NA	COSMIC	Wormbase	234747
NP_001157413	NP_509205	XP_006516433	R461*	R524*	NEUTRAL	Unknown	COSM1449898	WBVar01158991	ABCB5	pgp-10	Unknown	NA	NA	COSMIC	Wormbase	234740
NP_001157413	NP_001257117	NP_084237	D556H	D452N	Unknown	Unknown	COSM5673266	WBVar01491424	ABCB5	pgp-5	Unknown	NA	NA	COSMIC	Wormbase	234753
NP_001157413	NP_001257117	XP_006516433	D556H	D452N	Unknown	Unknown	COSM5673266	WBVar01491424	ABCB5	pgp-5	Unknown	NA	NA	COSMIC	Wormbase	234746
NP_001157413	NP_001257116	XP_006516433	D556H	D544N	Unknown	Unknown	COSM5673266	WBVar01491424	ABCB5	pgp-5	Unknown	NA	NA	COSMIC	Wormbase	234745
NP_001157413	NP_001257116	XP_017170734	D556H	D544N	Unknown	Unknown	COSM5673266	WBVar01491424	ABCB5	pgp-5	Unknown	NA	NA	COSMIC	Wormbase	234738
NP_001157413	NP_001257117	XP_017170734	D556H	D452N	Unknown	Unknown	COSM5673266	WBVar01491424	ABCB5	pgp-5	Unknown	NA	NA	COSMIC	Wormbase	234739
NP_001157413	NP_001257116	NP_084237	D556H	D544N	Unknown	Unknown	COSM5673266	WBVar01491424	ABCB5	pgp-5	Unknown	NA	NA	COSMIC	Wormbase	234752
NP_001157413	NP_001257117	NP_084237	G598E	G494R	Unknown	Unknown	COSM1684849	WBVar00516105	ABCB5	pgp-5	Unknown	NA	NA	COSMIC	Wormbase	234753
NP_001157413	NP_001257117	XP_017170734	G598E	G494R	Unknown	Unknown	COSM1684849	WBVar00516105	ABCB5	pgp-5	Unknown	NA	NA	COSMIC	Wormbase	234739
NP_001157413	NP_001257116	NP_084237	G598E	G586R	Unknown	Unknown	COSM1684849	WBVar00516105	ABCB5	pgp-5	Unknown	NA	NA	COSMIC	Wormbase	234752
NP_001157413	NP_001257117	XP_006516433	G598E	G494R	Unknown	Unknown	COSM1684849	WBVar00516105	ABCB5	pgp-5	Unknown	NA	NA	COSMIC	Wormbase	234746
NP_001157413	NP_001257116	XP_017170734	G598E	G586R	Unknown	Unknown	COSM1684849	WBVar00516105	ABCB5	pgp-5	Unknown	NA	NA	COSMIC	Wormbase	234738
NP_001157413	NP_001257116	XP_006516433	G598E	G586R	Unknown	Unknown	COSM1684849	WBVar00516105	ABCB5	pgp-5	Unknown	NA	NA	COSMIC	Wormbase	234745
NP_001157413	NP_001257116	NP_084237	S830S	S821T	NEUTRAL	Unknown	COSM6177389	WBVar01620433	ABCB5	pgp-5	Unknown	NA	NA	COSMIC	Wormbase	234752
NP_001157413	NP_001257116	XP_017170734	S830S	S821T	NEUTRAL	Unknown	COSM6177389	WBVar01620433	ABCB5	pgp-5	Unknown	NA	NA	COSMIC	Wormbase	234738
NP_001157413	NP_001257117	NP_084237	S830S	S729T	NEUTRAL	Unknown	COSM6177389	WBVar01620433	ABCB5	pgp-5	Unknown	NA	NA	COSMIC	Wormbase	234753
NP_001157413	NP_001257117	XP_017170734	S830S	S729T	NEUTRAL	Unknown	COSM6177389	WBVar01620433	ABCB5	pgp-5	Unknown	NA	NA	COSMIC	Wormbase	234739
NP_001157413	NP_001257117	XP_006516433	S830S	S729T	NEUTRAL	Unknown	COSM6177389	WBVar01620433	ABCB5	pgp-5	Unknown	NA	NA	COSMIC	Wormbase	234746
NP_001157413	NP_001257116	XP_006516433	S830S	S821T	NEUTRAL	Unknown	COSM6177389	WBVar01620433	ABCB5	pgp-5	Unknown	NA	NA	COSMIC	Wormbase	234745
NP_001157413	NP_001257116	NP_084237	P846Q	P837S	Unknown	Unknown	COSM4773055	WBVar01183939	ABCB5	pgp-5	Unknown	NA	NA	COSMIC	Wormbase	234752
NP_001157413	NP_001257117	NP_084237	P846Q	P745S	Unknown	Unknown	COSM4773055	WBVar01183939	ABCB5	pgp-5	Unknown	NA	NA	COSMIC	Wormbase	234753
NP_001157413	NP_001257117	XP_017170734	P846Q	P745S	Unknown	Unknown	COSM4773055	WBVar01183939	ABCB5	pgp-5	Unknown	NA	NA	COSMIC	Wormbase	234739
NP_001157413	NP_001257116	XP_006516433	P846Q	P837S	Unknown	Unknown	COSM4773055	WBVar01183939	ABCB5	pgp-5	Unknown	NA	NA	COSMIC	Wormbase	234745
NP_001157413	NP_001257116	XP_017170734	P846Q	P837S	Unknown	Unknown	COSM4773055	WBVar01183939	ABCB5	pgp-5	Unknown	NA	NA	COSMIC	Wormbase	234738
NP_001157413	NP_001257117	XP_006516433	P846Q	P745S	Unknown	Unknown	COSM4773055	WBVar01183939	ABCB5	pgp-5	Unknown	NA	NA	COSMIC	Wormbase	234746
NP_001157414	NP_001257117	NP_084237	D111H	D452N	Unknown	Unknown	COSM5673268	WBVar01491424	ABCB5	pgp-5	Unknown	NA	NA	COSMIC	Wormbase	149046
NP_001157414	NP_001257116	XP_017170734	D111H	D544N	Unknown	Unknown	COSM5673268	WBVar01491424	ABCB5	pgp-5	Unknown	NA	NA	COSMIC	Wormbase	149031
NP_001157414	NP_001257116	NP_084237	D111H	D544N	Unknown	Unknown	COSM5673268	WBVar01491424	ABCB5	pgp-5	Unknown	NA	NA	COSMIC	Wormbase	149045
NP_001157414	NP_001257117	XP_006516433	D111H	D452N	Unknown	Unknown	COSM5673268	WBVar01491424	ABCB5	pgp-5	Unknown	NA	NA	COSMIC	Wormbase	149039
NP_001157414	NP_001257116	XP_006516433	D111H	D544N	Unknown	Unknown	COSM5673268	WBVar01491424	ABCB5	pgp-5	Unknown	NA	NA	COSMIC	Wormbase	149038
NP_001157414	NP_001257117	XP_017170734	D111H	D452N	Unknown	Unknown	COSM5673268	WBVar01491424	ABCB5	pgp-5	Unknown	NA	NA	COSMIC	Wormbase	149032
NP_001157414	NP_509205	NP_084237	R16*	R524*	NEUTRAL	Unknown	COSM1449899	WBVar01158991	ABCB5	pgp-10	Unknown	NA	NA	COSMIC	Wormbase	149040
NP_001157414	NP_509205	XP_006516433	R16*	R524*	NEUTRAL	Unknown	COSM1449899	WBVar01158991	ABCB5	pgp-10	Unknown	NA	NA	COSMIC	Wormbase	149033
NP_001157414	NP_509205	XP_017170734	R16*	R524*	NEUTRAL	Unknown	COSM1449899	WBVar01158991	ABCB5	pgp-10	Unknown	NA	NA	COSMIC	Wormbase	149026
NP_001157413	NP_001257117	XP_006516433	R1027C	R925C	unknown	Unknown	rs773162567	WBVar01183935	ABCB5	pgp-5	Unknown	NA	3.18129e-05	gnomAD	Wormbase	234746
NP_001157413	NP_001257116	NP_084237	R1027C	R1017C	unknown	Unknown	rs773162567	WBVar01183935	ABCB5	pgp-5	Unknown	NA	3.18129e-05	gnomAD	Wormbase	234752
NP_001157413	NP_001257117	XP_017170734	R1027C	R925C	unknown	Unknown	rs773162567	WBVar01183935	ABCB5	pgp-5	Unknown	NA	3.18129e-05	gnomAD	Wormbase	234739
NP_001157413	NP_509812	XP_006516433	Q1155R	Q1155R	unknown	Unknown	rs1314085393	WBVar01184031	ABCB5	pgp-7	Unknown	NA	3.9788e-06	gnomAD	Wormbase	234741
NP_001157413	NP_509812	NP_084237	Q1155R	Q1155R	unknown	Unknown	rs1314085393	WBVar01184031	ABCB5	pgp-7	Unknown	NA	3.9788e-06	gnomAD	Wormbase	234748
NP_001157413	NP_001041288	NP_084237	R1163T	R1104W	unknown	Unknown	rs372306266	WBVar01184053	ABCB5	pgp-6	Unknown	NA	1.76811e-05	gnomAD	Wormbase	234749
NP_001157413	NP_001257118	XP_006516433	R1163T	R1157W	unknown	Unknown	rs372306266	WBVar01184053	ABCB5	pgp-6	Unknown	NA	1.76811e-05	gnomAD	Wormbase	234744
NP_001157413	NP_001041288	XP_006516433	R1163T	R1104W	unknown	Unknown	rs372306266	WBVar01184053	ABCB5	pgp-6	Unknown	NA	1.76811e-05	gnomAD	Wormbase	234742
NP_001157413	NP_001257118	NP_084237	R1163T	R1157W	unknown	Unknown	rs372306266	WBVar01184053	ABCB5	pgp-6	Unknown	NA	1.76811e-05	gnomAD	Wormbase	234751
NP_001157413	NP_001257118	XP_017170734	R1163T	R1157W	unknown	Unknown	rs372306266	WBVar01184053	ABCB5	pgp-6	Unknown	NA	1.76811e-05	gnomAD	Wormbase	234737
NP_001157413	NP_001041287	XP_006516433	R1163T	R1163W	unknown	Unknown	rs372306266	WBVar01184053	ABCB5	pgp-6	Unknown	NA	1.76811e-05	gnomAD	Wormbase	234743
NP_001157413	NP_001041287	XP_017170734	R1163T	R1163W	unknown	Unknown	rs372306266	WBVar01184053	ABCB5	pgp-6	Unknown	NA	1.76811e-05	gnomAD	Wormbase	234736
NP_001157413	NP_001041288	XP_017170734	R1163T	R1104W	unknown	Unknown	rs372306266	WBVar01184053	ABCB5	pgp-6	Unknown	NA	1.76811e-05	gnomAD	Wormbase	234735
NP_001157413	NP_001041287	NP_084237	R1163T	R1163W	unknown	Unknown	rs372306266	WBVar01184053	ABCB5	pgp-6	Unknown	NA	1.76811e-05	gnomAD	Wormbase	234750
NP_001157413	NP_509812	XP_006516433	A1165G	A1165V	unknown	Unknown	rs752546775	WBVar01184029	ABCB5	pgp-7	Unknown	NA	7.95602e-06	gnomAD	Wormbase	234741
NP_001157413	NP_509812	XP_017170734	A1165G	A1165V	unknown	Unknown	rs752546775	WBVar01184029	ABCB5	pgp-7	Unknown	NA	7.95602e-06	gnomAD	Wormbase	234734
NP_001157413	NP_509812	XP_006516433	P1174L	P1174L	unknown	Unknown	rs780315903	WBVar00516129	ABCB5	pgp-7	Unknown	NA	3.97962e-06	gnomAD	Wormbase	234741
NP_001157413	NP_509812	NP_084237	P1174S	P1174L	unknown	Unknown	rs756342147	WBVar00516129	ABCB5	pgp-7	Unknown	NA	7.95855e-06	gnomAD	Wormbase	234748
NP_001157413	NP_001257118	NP_084237	Q1257*	Q1251*	unknown	Unknown	rs1196761668	WBVar01184051	ABCB5	pgp-6	Unknown	NA	0	gnomAD	Wormbase	234751
NP_001157413	NP_001041288	NP_084237	Q1257*	Q1198*	unknown	Unknown	rs1196761668	WBVar01184051	ABCB5	pgp-6	Unknown	NA	0	gnomAD	Wormbase	234749
NP_001157413	NP_001257118	XP_017170734	Q1257*	Q1251*	unknown	Unknown	rs1196761668	WBVar01184051	ABCB5	pgp-6	Unknown	NA	0	gnomAD	Wormbase	234737
NP_001157413	NP_001041288	XP_006516433	Q1257*	Q1198*	unknown	Unknown	rs1196761668	WBVar01184051	ABCB5	pgp-6	Unknown	NA	0	gnomAD	Wormbase	234742
NP_001157413	NP_001041287	XP_017170734	Q1257*	Q1257*	unknown	Unknown	rs1196761668	WBVar01184051	ABCB5	pgp-6	Unknown	NA	0	gnomAD	Wormbase	234736
NP_001157413	NP_509205	XP_006516433	W128C	W177*	unknown	Unknown	rs199687406	WBVar01490314	ABCB5	pgp-10	Unknown	NA	4.02911e-06	gnomAD	Wormbase	234740
NP_001157413	NP_509205	XP_017170734	W128R	W177*	unknown	Unknown	rs770339087	WBVar01490314	ABCB5	pgp-10	Unknown	NA	4.02781e-06	gnomAD	Wormbase	234733
NP_001157413	NP_509205	XP_017170734	W128*	W177*	unknown	Unknown	rs1035362873	WBVar01490314	ABCB5	pgp-10	Unknown	NA	7.152e-06	gnomAD	Wormbase	234733
NP_001157413	NP_509205	NP_084237	W128C	W177*	unknown	Unknown	rs199687406	WBVar01490314	ABCB5	pgp-10	Unknown	NA	4.02911e-06	gnomAD	Wormbase	234747
NP_001157413	NP_509812	XP_006516433	I34V	I28F	unknown	Unknown	rs201244034	WBVar01184041	ABCB5	pgp-7	Unknown	NA	0.000303591	gnomAD	Wormbase	234741
NP_001157413	NP_509205	NP_084237	R461*	R524*	unknown	Unknown	rs761699207	WBVar01158991	ABCB5	pgp-10	Unknown	NA	3.89221e-05	gnomAD	Wormbase	234747
NP_001157413	NP_001257116	NP_084237	P846A	P837S	unknown	Unknown	rs756018353	WBVar01183939	ABCB5	pgp-5	Unknown	NA	3.97716e-06	gnomAD	Wormbase	234752
NP_001157413	NP_001257117	XP_017170734	P846A	P745S	unknown	Unknown	rs756018353	WBVar01183939	ABCB5	pgp-5	Unknown	NA	3.97716e-06	gnomAD	Wormbase	234739
NP_001157413	NP_001257118	NP_084237	H908Y	H904Y	unknown	Unknown	rs201819582	WBVar00516145	ABCB5	pgp-6	Unknown	NA	4.00702e-06	gnomAD	Wormbase	234751
NP_001157413	NP_001257118	XP_017170734	H908Y	H904Y	unknown	Unknown	rs201819582	WBVar00516145	ABCB5	pgp-6	Unknown	NA	4.00702e-06	gnomAD	Wormbase	234737
NP_001157413	NP_001041287	NP_084237	H908Y	H910Y	unknown	Unknown	rs201819582	WBVar00516145	ABCB5	pgp-6	Unknown	NA	4.00702e-06	gnomAD	Wormbase	234750
NP_001157413	NP_001041287	XP_006516433	H908Y	H910Y	unknown	Unknown	rs201819582	WBVar00516145	ABCB5	pgp-6	Unknown	NA	4.00702e-06	gnomAD	Wormbase	234743
NP_001157413	NP_001041288	XP_017170734	H908Y	H851Y	unknown	Unknown	rs201819582	WBVar00516145	ABCB5	pgp-6	Unknown	NA	4.00702e-06	gnomAD	Wormbase	234735
NP_001157413	NP_001041288	XP_006516433	Y933N	Y876N	unknown	Unknown	rs1318000270	WBVar01184055	ABCB5	pgp-6	Unknown	NA	3.9775e-06	gnomAD	Wormbase	234742
NP_001157413	NP_001041288	XP_017170734	Y933N	Y876N	unknown	Unknown	rs1318000270	WBVar01184055	ABCB5	pgp-6	Unknown	NA	3.9775e-06	gnomAD	Wormbase	234735
NP_001157413	NP_001257118	XP_017170734	Y933N	Y929N	unknown	Unknown	rs1318000270	WBVar01184055	ABCB5	pgp-6	Unknown	NA	3.9775e-06	gnomAD	Wormbase	234737
NP_001157413	NP_001041287	NP_084237	Y933N	Y935N	unknown	Unknown	rs1318000270	WBVar01184055	ABCB5	pgp-6	Unknown	NA	3.9775e-06	gnomAD	Wormbase	234750
NP_001157413	NP_001041287	XP_006516433	Y933N	Y935N	unknown	Unknown	rs1318000270	WBVar01184055	ABCB5	pgp-6	Unknown	NA	3.9775e-06	gnomAD	Wormbase	234743
NP_001157413	NP_001257118	XP_006516433	Y933N	Y929N	unknown	Unknown	rs1318000270	WBVar01184055	ABCB5	pgp-6	Unknown	NA	3.9775e-06	gnomAD	Wormbase	234744
NP_001157413	NP_001257118	NP_084237	Y933N	Y929N	unknown	Unknown	rs1318000270	WBVar01184055	ABCB5	pgp-6	Unknown	NA	3.9775e-06	gnomAD	Wormbase	234751
NP_001157413	NP_001041288	NP_084237	Y933N	Y876N	unknown	Unknown	rs1318000270	WBVar01184055	ABCB5	pgp-6	Unknown	NA	3.9775e-06	gnomAD	Wormbase	234749
NP_001157413	NP_001041287	XP_017170734	Y933N	Y935N	unknown	Unknown	rs1318000270	WBVar01184055	ABCB5	pgp-6	Unknown	NA	3.9775e-06	gnomAD	Wormbase	234736
NP_001157413	NP_001257117	XP_017170734	A985T	A884V	unknown	Unknown	rs373455075	WBVar00516101	ABCB5	pgp-5	Unknown	NA	4.64379e-05	gnomAD	Wormbase	234739
NP_001157413	NP_001257116	XP_017170734	A985T	A976V	unknown	Unknown	rs373455075	WBVar00516101	ABCB5	pgp-5	Unknown	NA	4.64379e-05	gnomAD	Wormbase	234738
NP_001157413	NP_001257116	XP_006516433	A985T	A976V	unknown	Unknown	rs373455075	WBVar00516101	ABCB5	pgp-5	Unknown	NA	4.64379e-05	gnomAD	Wormbase	234745
NP_001157414	NP_509205	XP_006516433	R16*	R524*	unknown	Unknown	rs761699207	WBVar01158991	ABCB5	pgp-10	Unknown	NA	3.18573e-05	gnomAD	Wormbase	149033
NP_001157414	NP_509205	NP_084237	T32I	T540M	unknown	Unknown	rs749017583	WBVar01158992	ABCB5	pgp-10	Unknown	NA	NA	gnomAD	Wormbase	149040
NP_001157414	NP_509205	XP_006516433	T32I	T540M	unknown	Unknown	rs749017583	WBVar01158992	ABCB5	pgp-10	Unknown	NA	NA	gnomAD	Wormbase	149033
NP_001157414	NP_509205	XP_017170734	T32I	T540M	unknown	Unknown	rs749017583	WBVar01158992	ABCB5	pgp-10	Unknown	NA	NA	gnomAD	Wormbase	149026
NP_001157465	NP_509205	XP_006516433	R16*	R524*	unknown	Unknown	rs761699207	WBVar01158991	ABCB5	pgp-10	Unknown	NA	3.18573e-05	gnomAD	Wormbase	3280
NP_001157465	NP_509205	XP_017170734	T32P	T540M	unknown	Unknown	rs1320819767	WBVar01158992	ABCB5	pgp-10	Unknown	NA	NA	gnomAD	Wormbase	3273
NP_001157465	NP_509205	XP_006516433	T32P	T540M	unknown	Unknown	rs1320819767	WBVar01158992	ABCB5	pgp-10	Unknown	NA	NA	gnomAD	Wormbase	3280
NP_001157465	NP_509205	NP_084237	T32P	T540M	unknown	Unknown	rs1320819767	WBVar01158992	ABCB5	pgp-10	Unknown	NA	NA	gnomAD	Wormbase	3287
NP_001157413	NP_001257116	XP_017170734	R1027C	R1017C	unknown	Unknown	rs773162567	WBVar01183935	ABCB5	pgp-5	Unknown	NA	3.18129e-05	gnomAD	Wormbase	234738
NP_001157413	NP_001257117	NP_084237	R1027C	R925C	unknown	Unknown	rs773162567	WBVar01183935	ABCB5	pgp-5	Unknown	NA	3.18129e-05	gnomAD	Wormbase	234753
NP_001157413	NP_001257116	XP_006516433	R1027C	R1017C	unknown	Unknown	rs773162567	WBVar01183935	ABCB5	pgp-5	Unknown	NA	3.18129e-05	gnomAD	Wormbase	234745
NP_001157413	NP_509812	XP_017170734	Q1155R	Q1155R	unknown	Unknown	rs1314085393	WBVar01184031	ABCB5	pgp-7	Unknown	NA	3.9788e-06	gnomAD	Wormbase	234734
NP_001157413	NP_001041288	NP_084237	R1163G	R1104W	unknown	Unknown	rs1239797400	WBVar01184053	ABCB5	pgp-6	Unknown	NA	1.19333e-05	gnomAD	Wormbase	234749
NP_001157413	NP_001257118	XP_006516433	R1163G	R1157W	unknown	Unknown	rs1239797400	WBVar01184053	ABCB5	pgp-6	Unknown	NA	1.19333e-05	gnomAD	Wormbase	234744
NP_001157413	NP_001041288	XP_006516433	R1163G	R1104W	unknown	Unknown	rs1239797400	WBVar01184053	ABCB5	pgp-6	Unknown	NA	1.19333e-05	gnomAD	Wormbase	234742
NP_001157413	NP_001257118	NP_084237	R1163G	R1157W	unknown	Unknown	rs1239797400	WBVar01184053	ABCB5	pgp-6	Unknown	NA	1.19333e-05	gnomAD	Wormbase	234751
NP_001157413	NP_001257118	XP_017170734	R1163G	R1157W	unknown	Unknown	rs1239797400	WBVar01184053	ABCB5	pgp-6	Unknown	NA	1.19333e-05	gnomAD	Wormbase	234737
NP_001157413	NP_001041287	XP_006516433	R1163G	R1163W	unknown	Unknown	rs1239797400	WBVar01184053	ABCB5	pgp-6	Unknown	NA	1.19333e-05	gnomAD	Wormbase	234743
NP_001157413	NP_001041287	XP_017170734	R1163G	R1163W	unknown	Unknown	rs1239797400	WBVar01184053	ABCB5	pgp-6	Unknown	NA	1.19333e-05	gnomAD	Wormbase	234736
NP_001157413	NP_001041288	XP_017170734	R1163G	R1104W	unknown	Unknown	rs1239797400	WBVar01184053	ABCB5	pgp-6	Unknown	NA	1.19333e-05	gnomAD	Wormbase	234735
NP_001157413	NP_001041287	NP_084237	R1163G	R1163W	unknown	Unknown	rs1239797400	WBVar01184053	ABCB5	pgp-6	Unknown	NA	1.19333e-05	gnomAD	Wormbase	234750
NP_001157413	NP_509812	NP_084237	A1165G	A1165V	unknown	Unknown	rs752546775	WBVar01184029	ABCB5	pgp-7	Unknown	NA	7.95602e-06	gnomAD	Wormbase	234748
NP_001157413	NP_509812	XP_006516433	P1174S	P1174L	unknown	Unknown	rs756342147	WBVar00516129	ABCB5	pgp-7	Unknown	NA	7.95855e-06	gnomAD	Wormbase	234741
NP_001157413	NP_509812	XP_017170734	P1174S	P1174L	unknown	Unknown	rs756342147	WBVar00516129	ABCB5	pgp-7	Unknown	NA	7.95855e-06	gnomAD	Wormbase	234734
NP_001157413	NP_509812	XP_017170734	P1174L	P1174L	unknown	Unknown	rs780315903	WBVar00516129	ABCB5	pgp-7	Unknown	NA	3.97962e-06	gnomAD	Wormbase	234734
NP_001157413	NP_509812	NP_084237	P1174L	P1174L	unknown	Unknown	rs780315903	WBVar00516129	ABCB5	pgp-7	Unknown	NA	3.97962e-06	gnomAD	Wormbase	234748
NP_001157413	NP_001041287	NP_084237	Q1257*	Q1257*	unknown	Unknown	rs1196761668	WBVar01184051	ABCB5	pgp-6	Unknown	NA	0	gnomAD	Wormbase	234750
NP_001157413	NP_001257118	XP_006516433	Q1257*	Q1251*	unknown	Unknown	rs1196761668	WBVar01184051	ABCB5	pgp-6	Unknown	NA	0	gnomAD	Wormbase	234744
NP_001157413	NP_001041287	XP_006516433	Q1257*	Q1257*	unknown	Unknown	rs1196761668	WBVar01184051	ABCB5	pgp-6	Unknown	NA	0	gnomAD	Wormbase	234743
NP_001157413	NP_001041288	XP_017170734	Q1257*	Q1198*	unknown	Unknown	rs1196761668	WBVar01184051	ABCB5	pgp-6	Unknown	NA	0	gnomAD	Wormbase	234735
NP_001157413	NP_509205	XP_006516433	W128R	W177*	unknown	Unknown	rs770339087	WBVar01490314	ABCB5	pgp-10	Unknown	NA	4.02781e-06	gnomAD	Wormbase	234740
NP_001157413	NP_509205	XP_006516433	W128*	W177*	unknown	Unknown	rs1035362873	WBVar01490314	ABCB5	pgp-10	Unknown	NA	7.152e-06	gnomAD	Wormbase	234740
NP_001157413	NP_509205	XP_017170734	W128C	W177*	unknown	Unknown	rs199687406	WBVar01490314	ABCB5	pgp-10	Unknown	NA	4.02911e-06	gnomAD	Wormbase	234733
NP_001157413	NP_509205	NP_084237	W128R	W177*	unknown	Unknown	rs770339087	WBVar01490314	ABCB5	pgp-10	Unknown	NA	4.02781e-06	gnomAD	Wormbase	234747
NP_001157413	NP_509205	NP_084237	W128*	W177*	unknown	Unknown	rs1035362873	WBVar01490314	ABCB5	pgp-10	Unknown	NA	7.152e-06	gnomAD	Wormbase	234747
NP_001157413	NP_509205	XP_006516433	R461*	R524*	unknown	Unknown	rs761699207	WBVar01158991	ABCB5	pgp-10	Unknown	NA	3.89221e-05	gnomAD	Wormbase	234740
NP_001157413	NP_509205	XP_017170734	R461*	R524*	unknown	Unknown	rs761699207	WBVar01158991	ABCB5	pgp-10	Unknown	NA	3.89221e-05	gnomAD	Wormbase	234733
NP_001157413	NP_509205	XP_017170734	T477P	T540M	unknown	Unknown	rs1320819767	WBVar01158992	ABCB5	pgp-10	Unknown	NA	7.95627e-06	gnomAD	Wormbase	234733
NP_001157413	NP_509205	XP_017170734	T477I	T540M	unknown	Unknown	rs749017583	WBVar01158992	ABCB5	pgp-10	Unknown	NA	7.95659e-06	gnomAD	Wormbase	234733
NP_001157413	NP_509205	XP_006516433	T477P	T540M	unknown	Unknown	rs1320819767	WBVar01158992	ABCB5	pgp-10	Unknown	NA	7.95627e-06	gnomAD	Wormbase	234740
NP_001157413	NP_509205	XP_006516433	T477I	T540M	unknown	Unknown	rs749017583	WBVar01158992	ABCB5	pgp-10	Unknown	NA	7.95659e-06	gnomAD	Wormbase	234740
NP_001157413	NP_509205	NP_084237	T477P	T540M	unknown	Unknown	rs1320819767	WBVar01158992	ABCB5	pgp-10	Unknown	NA	7.95627e-06	gnomAD	Wormbase	234747
NP_001157413	NP_509205	NP_084237	T477I	T540M	unknown	Unknown	rs749017583	WBVar01158992	ABCB5	pgp-10	Unknown	NA	7.95659e-06	gnomAD	Wormbase	234747
NP_001157413	NP_509205	NP_084237	G792E	G916R	unknown	Unknown	rs140688625	WBVar00507807	ABCB5	pgp-10	Unknown	NA	3.98e-06	gnomAD	Wormbase	234747
NP_001157413	NP_509205	XP_006516433	G792E	G916R	unknown	Unknown	rs140688625	WBVar00507807	ABCB5	pgp-10	Unknown	NA	3.98e-06	gnomAD	Wormbase	234740
NP_001157413	NP_509205	XP_017170734	G792E	G916R	unknown	Unknown	rs140688625	WBVar00507807	ABCB5	pgp-10	Unknown	NA	3.98e-06	gnomAD	Wormbase	234733
NP_001157413	NP_001257116	XP_017170734	P846A	P837S	unknown	Unknown	rs756018353	WBVar01183939	ABCB5	pgp-5	Unknown	NA	3.97716e-06	gnomAD	Wormbase	234738
NP_001157413	NP_001257117	NP_084237	P846A	P745S	unknown	Unknown	rs756018353	WBVar01183939	ABCB5	pgp-5	Unknown	NA	3.97716e-06	gnomAD	Wormbase	234753
NP_001157413	NP_001257116	XP_006516433	P846A	P837S	unknown	Unknown	rs756018353	WBVar01183939	ABCB5	pgp-5	Unknown	NA	3.97716e-06	gnomAD	Wormbase	234745
NP_001157413	NP_001257117	XP_006516433	P846A	P745S	unknown	Unknown	rs756018353	WBVar01183939	ABCB5	pgp-5	Unknown	NA	3.97716e-06	gnomAD	Wormbase	234746
NP_001157413	NP_001041288	XP_006516433	H908Y	H851Y	unknown	Unknown	rs201819582	WBVar00516145	ABCB5	pgp-6	Unknown	NA	4.00702e-06	gnomAD	Wormbase	234742
NP_001157413	NP_001257118	XP_006516433	H908Y	H904Y	unknown	Unknown	rs201819582	WBVar00516145	ABCB5	pgp-6	Unknown	NA	4.00702e-06	gnomAD	Wormbase	234744
NP_001157413	NP_001041288	NP_084237	H908Y	H851Y	unknown	Unknown	rs201819582	WBVar00516145	ABCB5	pgp-6	Unknown	NA	4.00702e-06	gnomAD	Wormbase	234749
NP_001157413	NP_001041287	XP_017170734	H908Y	H910Y	unknown	Unknown	rs201819582	WBVar00516145	ABCB5	pgp-6	Unknown	NA	4.00702e-06	gnomAD	Wormbase	234736
NP_001157413	NP_001041288	XP_006516433	Y933C	Y876N	unknown	Unknown	rs1044170835	WBVar01184055	ABCB5	pgp-6	Unknown	NA	3.97753e-06	gnomAD	Wormbase	234742
NP_001157413	NP_001041288	XP_017170734	Y933C	Y876N	unknown	Unknown	rs1044170835	WBVar01184055	ABCB5	pgp-6	Unknown	NA	3.97753e-06	gnomAD	Wormbase	234735
NP_001157413	NP_001257118	XP_017170734	Y933C	Y929N	unknown	Unknown	rs1044170835	WBVar01184055	ABCB5	pgp-6	Unknown	NA	3.97753e-06	gnomAD	Wormbase	234737
NP_001157413	NP_001041287	NP_084237	Y933C	Y935N	unknown	Unknown	rs1044170835	WBVar01184055	ABCB5	pgp-6	Unknown	NA	3.97753e-06	gnomAD	Wormbase	234750
NP_001157413	NP_001041287	XP_006516433	Y933C	Y935N	unknown	Unknown	rs1044170835	WBVar01184055	ABCB5	pgp-6	Unknown	NA	3.97753e-06	gnomAD	Wormbase	234743
NP_001157413	NP_001257118	XP_006516433	Y933C	Y929N	unknown	Unknown	rs1044170835	WBVar01184055	ABCB5	pgp-6	Unknown	NA	3.97753e-06	gnomAD	Wormbase	234744
NP_001157413	NP_001257118	NP_084237	Y933C	Y929N	unknown	Unknown	rs1044170835	WBVar01184055	ABCB5	pgp-6	Unknown	NA	3.97753e-06	gnomAD	Wormbase	234751
NP_001157413	NP_001041288	NP_084237	Y933C	Y876N	unknown	Unknown	rs1044170835	WBVar01184055	ABCB5	pgp-6	Unknown	NA	3.97753e-06	gnomAD	Wormbase	234749
NP_001157413	NP_001041287	XP_017170734	Y933C	Y935N	unknown	Unknown	rs1044170835	WBVar01184055	ABCB5	pgp-6	Unknown	NA	3.97753e-06	gnomAD	Wormbase	234736
NP_001157413	NP_001257117	NP_084237	A985T	A884V	unknown	Unknown	rs373455075	WBVar00516101	ABCB5	pgp-5	Unknown	NA	4.64379e-05	gnomAD	Wormbase	234753
NP_001157413	NP_001257117	XP_006516433	A985T	A884V	unknown	Unknown	rs373455075	WBVar00516101	ABCB5	pgp-5	Unknown	NA	4.64379e-05	gnomAD	Wormbase	234746
NP_001157413	NP_001257116	NP_084237	A985T	A976V	unknown	Unknown	rs373455075	WBVar00516101	ABCB5	pgp-5	Unknown	NA	4.64379e-05	gnomAD	Wormbase	234752
NP_001157414	NP_509205	NP_084237	R16*	R524*	unknown	Unknown	rs761699207	WBVar01158991	ABCB5	pgp-10	Unknown	NA	3.18573e-05	gnomAD	Wormbase	149040
NP_001157414	NP_509205	XP_017170734	R16*	R524*	unknown	Unknown	rs761699207	WBVar01158991	ABCB5	pgp-10	Unknown	NA	3.18573e-05	gnomAD	Wormbase	149026
NP_001157414	NP_509205	NP_084237	T32P	T540M	unknown	Unknown	rs1320819767	WBVar01158992	ABCB5	pgp-10	Unknown	NA	NA	gnomAD	Wormbase	149040
NP_001157414	NP_509205	XP_006516433	T32P	T540M	unknown	Unknown	rs1320819767	WBVar01158992	ABCB5	pgp-10	Unknown	NA	NA	gnomAD	Wormbase	149033
NP_001157414	NP_509205	XP_017170734	T32P	T540M	unknown	Unknown	rs1320819767	WBVar01158992	ABCB5	pgp-10	Unknown	NA	NA	gnomAD	Wormbase	149026
NP_001157465	NP_509205	NP_084237	R16*	R524*	unknown	Unknown	rs761699207	WBVar01158991	ABCB5	pgp-10	Unknown	NA	3.18573e-05	gnomAD	Wormbase	3287
NP_001157465	NP_509205	XP_017170734	R16*	R524*	unknown	Unknown	rs761699207	WBVar01158991	ABCB5	pgp-10	Unknown	NA	3.18573e-05	gnomAD	Wormbase	3273
NP_001157465	NP_509205	XP_017170734	T32I	T540M	unknown	Unknown	rs749017583	WBVar01158992	ABCB5	pgp-10	Unknown	NA	NA	gnomAD	Wormbase	3273
NP_001157465	NP_509205	XP_006516433	T32I	T540M	unknown	Unknown	rs749017583	WBVar01158992	ABCB5	pgp-10	Unknown	NA	NA	gnomAD	Wormbase	3280
NP_001157465	NP_509205	NP_084237	T32I	T540M	unknown	Unknown	rs749017583	WBVar01158992	ABCB5	pgp-10	Unknown	NA	NA	gnomAD	Wormbase	3287
NP_005680	NP_001022812	XP_006496615	R663W	R623W	Unknown	Unknown	COSM6590089	WBVar00408722	ABCB6	hmt-1	Unknown	NA	NA	COSMIC	Wormbase	327770
NP_005680	NP_001022812	NP_076221	R663W	R623W	Unknown	Unknown	COSM6590089	WBVar00408722	ABCB6	hmt-1	Unknown	NA	NA	COSMIC	Wormbase	327769
NP_005680	NP_001022812	NP_076221	R688H	R648Q	Unknown	Unknown	COSM4907860	WBVar00860521	ABCB6	hmt-1	Unknown	NA	NA	COSMIC	Wormbase	327769
NP_005680	NP_001022812	XP_006496615	R688H	R648Q	Unknown	Unknown	COSM4907860	WBVar00860521	ABCB6	hmt-1	Unknown	NA	NA	COSMIC	Wormbase	327770
NP_005680	NP_001022812	XP_006496615	L494P	L453Q	unknown	Unknown	rs1164771120	WBVar00860528	ABCB6	hmt-1	Unknown	NA	7.9571e-06	gnomAD	Wormbase	327770
NP_005680	NP_001022812	NP_076221	L494P	L453Q	unknown	Unknown	rs1164771120	WBVar00860528	ABCB6	hmt-1	Unknown	NA	7.9571e-06	gnomAD	Wormbase	327769
NP_005680	NP_001022812	XP_006496615	G508R	G467E	unknown	Unknown	rs757840060	WBVar00860527	ABCB6	hmt-1	Unknown	NA	2.78567e-05	gnomAD	Wormbase	327770
NP_005680	NP_001022812	NP_076221	G508R	G467E	unknown	Unknown	rs757840060	WBVar00860527	ABCB6	hmt-1	Unknown	NA	2.78567e-05	gnomAD	Wormbase	327769
NP_005680	NP_001022812	XP_006496615	S625Y	S585L	unknown	Unknown	rs201050758	WBVar00860523	ABCB6	hmt-1	Unknown	NA	7.95862e-06	gnomAD	Wormbase	327770
NP_005680	NP_001022812	NP_076221	S625Y	S585L	unknown	Unknown	rs201050758	WBVar00860523	ABCB6	hmt-1	Unknown	NA	7.95862e-06	gnomAD	Wormbase	327769
NP_005680	NP_001022812	NP_076221	R688H	R648Q	unknown	Unknown	rs757264353	WBVar00860521	ABCB6	hmt-1	Unknown	NA	2.82851e-05	gnomAD	Wormbase	327769
NP_005680	NP_001022812	XP_006496615	R688H	R648Q	unknown	Unknown	rs757264353	WBVar00860521	ABCB6	hmt-1	Unknown	NA	2.82851e-05	gnomAD	Wormbase	327770
NP_005680	NP_001022812	NP_076221	A703V	A663T	unknown	Unknown	rs1360644284	WBVar00408721	ABCB6	hmt-1	Unknown	NA	7.95659e-06	gnomAD	Wormbase	327769
NP_005680	NP_001022812	XP_006496615	A703V	A663T	unknown	Unknown	rs1360644284	WBVar00408721	ABCB6	hmt-1	Unknown	NA	7.95659e-06	gnomAD	Wormbase	327770
NP_005680	NP_001022812	XP_006496615	P713L	P673S	unknown	Unknown	rs925305210	WBVar00860519	ABCB6	hmt-1	Unknown	NA	3.98073e-06	gnomAD	Wormbase	327770
NP_005680	NP_001022812	NP_076221	P713L	P673S	unknown	Unknown	rs925305210	WBVar00860519	ABCB6	hmt-1	Unknown	NA	3.98073e-06	gnomAD	Wormbase	327769
NP_005680	NP_001022812	XP_006496615	R723W	R683C	unknown	Unknown	rs199515171	WBVar02132729	ABCB6	hmt-1	Unknown	NA	9.61628e-05	gnomAD	Wormbase	327770
NP_005680	NP_001022812	NP_076221	R723W	R683C	unknown	Unknown	rs199515171	WBVar02132729	ABCB6	hmt-1	Unknown	NA	9.61628e-05	gnomAD	Wormbase	327769
NP_005680	NP_001022812	XP_006496615	I741M	I701F	unknown	Unknown	rs1429765617	WBVar00860518	ABCB6	hmt-1	Unknown	NA	4.03584e-06	gnomAD	Wormbase	327770
NP_005680	NP_001022812	NP_076221	I741M	I701F	unknown	Unknown	rs1429765617	WBVar00860518	ABCB6	hmt-1	Unknown	NA	4.03584e-06	gnomAD	Wormbase	327769
NP_004290	NP_001293306	NP_033722	W706C	W57R	Unknown	Unknown	COSM6119825	WBVar00620094	ABCB7	abtm-1	Unknown	NA	NA	COSMIC	Wormbase	294734
NP_004290	NP_001021830	NP_033722	W706C	W667R	Unknown	Unknown	COSM6119825	WBVar00620094	ABCB7	abtm-1	Unknown	NA	NA	COSMIC	Wormbase	294733
NP_001258625	NP_001293285	NP_033722	A48V	A13T	unknown	Unknown	rs760243110	WBVar00097082	ABCB7	abtm-1	Unknown	NA	NA	gnomAD	Wormbase	277665
NP_001258625	NP_001021830	NP_033722	A48V	A13T	unknown	Unknown	rs760243110	WBVar00097082	ABCB7	abtm-1	Unknown	NA	NA	gnomAD	Wormbase	277666
NP_001258626	NP_001293285	NP_033722	A48V	A13T	unknown	Unknown	rs760243110	WBVar00097082	ABCB7	abtm-1	Unknown	NA	NA	gnomAD	Wormbase	338203
NP_009119	NP_490828	XP_011248092	S41C	S25C		Unknown	COSM4515661	WBVar00325743	ABCB8	haf-6	Unknown	NA	NA	COSMIC	Wormbase	202804
NP_009119	NP_490828	XP_011248092	S41F	S25C	NEUTRAL	Unknown	COSM6890613	WBVar00325743	ABCB8	haf-6	Unknown	NA	NA	COSMIC	Wormbase	202804
NP_001269220	NP_490828	XP_006535875	L268F	L221F	unknown	Unknown	rs1023341689	WBVar00611967	ABCB8	haf-6	Unknown	NA	NA	gnomAD	Wormbase	205711
NP_001269220	NP_490828	XP_011248092	L268F	L221F	unknown	Unknown	rs1023341689	WBVar00611967	ABCB8	haf-6	Unknown	NA	NA	gnomAD	Wormbase	205705
NP_001269220	NP_001293230	XP_011248092	L268F	L70F	unknown	Unknown	rs1023341689	WBVar00611967	ABCB8	haf-6	Unknown	NA	NA	gnomAD	Wormbase	205707
NP_001269220	NP_490828	NP_083296	L268F	L221F	unknown	Unknown	rs1023341689	WBVar00611967	ABCB8	haf-6	Unknown	NA	NA	gnomAD	Wormbase	205708
NP_001269220	NP_001293230	XP_006535875	L268F	L70F	unknown	Unknown	rs1023341689	WBVar00611967	ABCB8	haf-6	Unknown	NA	NA	gnomAD	Wormbase	205713
NP_001269220	NP_001293230	NP_083296	L268F	L70F	unknown	Unknown	rs1023341689	WBVar00611967	ABCB8	haf-6	Unknown	NA	NA	gnomAD	Wormbase	205710
NP_001269220	NP_490828	NP_083296	Q419R	Q372R	unknown	Unknown	rs1465948254	WBVar01681084	ABCB8	haf-6	Unknown	NA	NA	gnomAD	Wormbase	205708
NP_001269220	NP_490828	XP_006535875	Q419R	Q372R	unknown	Unknown	rs1465948254	WBVar01681084	ABCB8	haf-6	Unknown	NA	NA	gnomAD	Wormbase	205711
NP_001269220	NP_001293230	NP_083296	Q419R	Q221R	unknown	Unknown	rs1465948254	WBVar01681084	ABCB8	haf-6	Unknown	NA	NA	gnomAD	Wormbase	205710
NP_001269220	NP_001293230	XP_011248092	Q419R	Q221R	unknown	Unknown	rs1465948254	WBVar01681084	ABCB8	haf-6	Unknown	NA	NA	gnomAD	Wormbase	205707
NP_001269220	NP_490828	XP_011248092	Q419R	Q372R	unknown	Unknown	rs1465948254	WBVar01681084	ABCB8	haf-6	Unknown	NA	NA	gnomAD	Wormbase	205705
NP_001269220	NP_001293230	XP_006535875	Q419R	Q221R	unknown	Unknown	rs1465948254	WBVar01681084	ABCB8	haf-6	Unknown	NA	NA	gnomAD	Wormbase	205713
NP_001269220	NP_490828	NP_083296	G438R	G391R	unknown	Unknown	rs746035718	WBVar00611938	ABCB8	haf-6	Unknown	NA	NA	gnomAD	Wormbase	205708
NP_001269220	NP_490828	XP_006535875	G438R	G391R	unknown	Unknown	rs746035718	WBVar00611938	ABCB8	haf-6	Unknown	NA	NA	gnomAD	Wormbase	205711
NP_001269220	NP_490828	XP_011248092	G438R	G391R	unknown	Unknown	rs746035718	WBVar00611938	ABCB8	haf-6	Unknown	NA	NA	gnomAD	Wormbase	205705
NP_001269220	NP_001293230	XP_011248092	G438R	G240R	unknown	Unknown	rs746035718	WBVar00611938	ABCB8	haf-6	Unknown	NA	NA	gnomAD	Wormbase	205707
NP_001269220	NP_001293230	NP_083296	G438R	G240R	unknown	Unknown	rs746035718	WBVar00611938	ABCB8	haf-6	Unknown	NA	NA	gnomAD	Wormbase	205710
NP_001269220	NP_001293230	XP_006535875	G438R	G240R	unknown	Unknown	rs746035718	WBVar00611938	ABCB8	haf-6	Unknown	NA	NA	gnomAD	Wormbase	205713
NP_001269220	NP_001293230	NP_083296	A441S	A243V	unknown	Unknown	rs540782181	WBVar00611937	ABCB8	haf-6	Unknown	NA	3.18939e-05	gnomAD	Wormbase	205710
NP_001269220	NP_490828	NP_083296	A441S	A394V	unknown	Unknown	rs540782181	WBVar00611937	ABCB8	haf-6	Unknown	NA	3.18939e-05	gnomAD	Wormbase	205708
NP_001269220	NP_490828	XP_006535875	A441S	A394V	unknown	Unknown	rs540782181	WBVar00611937	ABCB8	haf-6	Unknown	NA	3.18939e-05	gnomAD	Wormbase	205711
NP_001269220	NP_001293230	XP_011248092	A441S	A243V	unknown	Unknown	rs540782181	WBVar00611937	ABCB8	haf-6	Unknown	NA	3.18939e-05	gnomAD	Wormbase	205707
NP_001269220	NP_490828	XP_011248092	A441S	A394V	unknown	Unknown	rs540782181	WBVar00611937	ABCB8	haf-6	Unknown	NA	3.18939e-05	gnomAD	Wormbase	205705
NP_001269220	NP_001293230	XP_006535875	A441S	A243V	unknown	Unknown	rs540782181	WBVar00611937	ABCB8	haf-6	Unknown	NA	3.18939e-05	gnomAD	Wormbase	205713
NP_001269220	NP_490828	XP_006535875	S57F	S25C	unknown	Unknown	rs750121036	WBVar00325743	ABCB8	haf-6	Unknown	NA	3.1904e-05	gnomAD	Wormbase	205711
NP_001269220	NP_490828	XP_006535875	S57P	S25C	unknown	Unknown	rs767140738	WBVar00325743	ABCB8	haf-6	Unknown	NA	3.19244e-05	gnomAD	Wormbase	205711
NP_001269220	NP_490828	XP_006535875	S57C	S25C	unknown	Unknown	rs750121036	WBVar00325743	ABCB8	haf-6	Unknown	NA	NA	gnomAD	Wormbase	205711
NP_001269220	NP_490828	NP_083296	S57F	S25C	unknown	Unknown	rs750121036	WBVar00325743	ABCB8	haf-6	Unknown	NA	3.1904e-05	gnomAD	Wormbase	205708
NP_001269220	NP_490828	NP_083296	S57P	S25C	unknown	Unknown	rs767140738	WBVar00325743	ABCB8	haf-6	Unknown	NA	3.19244e-05	gnomAD	Wormbase	205708
NP_001269220	NP_490828	NP_083296	S57C	S25C	unknown	Unknown	rs750121036	WBVar00325743	ABCB8	haf-6	Unknown	NA	NA	gnomAD	Wormbase	205708
NP_001269221	NP_001293230	XP_006535875	L251F	L70F	unknown	Unknown	rs1023341689	WBVar00611967	ABCB8	haf-6	Unknown	NA	NA	gnomAD	Wormbase	99056
NP_001269221	NP_001293230	XP_011248092	L251F	L70F	unknown	Unknown	rs1023341689	WBVar00611967	ABCB8	haf-6	Unknown	NA	NA	gnomAD	Wormbase	99050
NP_001269221	NP_490828	NP_083296	L251F	L221F	unknown	Unknown	rs1023341689	WBVar00611967	ABCB8	haf-6	Unknown	NA	NA	gnomAD	Wormbase	99051
NP_001269221	NP_490828	XP_006535875	L251F	L221F	unknown	Unknown	rs1023341689	WBVar00611967	ABCB8	haf-6	Unknown	NA	NA	gnomAD	Wormbase	99054
NP_001269221	NP_490828	XP_011248092	L251F	L221F	unknown	Unknown	rs1023341689	WBVar00611967	ABCB8	haf-6	Unknown	NA	NA	gnomAD	Wormbase	99048
NP_001269221	NP_001293230	NP_083296	L251F	L70F	unknown	Unknown	rs1023341689	WBVar00611967	ABCB8	haf-6	Unknown	NA	NA	gnomAD	Wormbase	99053
NP_001269221	NP_490828	XP_006535875	S40C	S25C	unknown	Unknown	rs750121036	WBVar00325743	ABCB8	haf-6	Unknown	NA	NA	gnomAD	Wormbase	99054
NP_001269221	NP_490828	XP_006535875	S40F	S25C	unknown	Unknown	rs750121036	WBVar00325743	ABCB8	haf-6	Unknown	NA	3.1904e-05	gnomAD	Wormbase	99054
NP_001269221	NP_490828	XP_006535875	S40P	S25C	unknown	Unknown	rs767140738	WBVar00325743	ABCB8	haf-6	Unknown	NA	3.19244e-05	gnomAD	Wormbase	99054
NP_001269221	NP_490828	NP_083296	S40C	S25C	unknown	Unknown	rs750121036	WBVar00325743	ABCB8	haf-6	Unknown	NA	NA	gnomAD	Wormbase	99051
NP_001269221	NP_490828	NP_083296	S40F	S25C	unknown	Unknown	rs750121036	WBVar00325743	ABCB8	haf-6	Unknown	NA	3.1904e-05	gnomAD	Wormbase	99051
NP_001269221	NP_490828	NP_083296	S40P	S25C	unknown	Unknown	rs767140738	WBVar00325743	ABCB8	haf-6	Unknown	NA	3.19244e-05	gnomAD	Wormbase	99051
NP_001269221	NP_001293230	XP_006535875	Q402R	Q221R	unknown	Unknown	rs1465948254	WBVar01681084	ABCB8	haf-6	Unknown	NA	NA	gnomAD	Wormbase	99056
NP_001269221	NP_490828	NP_083296	Q402R	Q372R	unknown	Unknown	rs1465948254	WBVar01681084	ABCB8	haf-6	Unknown	NA	NA	gnomAD	Wormbase	99051
NP_001269221	NP_490828	XP_006535875	Q402R	Q372R	unknown	Unknown	rs1465948254	WBVar01681084	ABCB8	haf-6	Unknown	NA	NA	gnomAD	Wormbase	99054
NP_001269221	NP_001293230	XP_011248092	Q402R	Q221R	unknown	Unknown	rs1465948254	WBVar01681084	ABCB8	haf-6	Unknown	NA	NA	gnomAD	Wormbase	99050
NP_001269221	NP_001293230	NP_083296	Q402R	Q221R	unknown	Unknown	rs1465948254	WBVar01681084	ABCB8	haf-6	Unknown	NA	NA	gnomAD	Wormbase	99053
NP_001269221	NP_490828	XP_011248092	Q402R	Q372R	unknown	Unknown	rs1465948254	WBVar01681084	ABCB8	haf-6	Unknown	NA	NA	gnomAD	Wormbase	99048
NP_001269221	NP_490828	XP_006535875	G421R	G391R	unknown	Unknown	rs746035718	WBVar00611938	ABCB8	haf-6	Unknown	NA	NA	gnomAD	Wormbase	99054
NP_001269221	NP_490828	NP_083296	G421R	G391R	unknown	Unknown	rs746035718	WBVar00611938	ABCB8	haf-6	Unknown	NA	NA	gnomAD	Wormbase	99051
NP_001269221	NP_001293230	NP_083296	G421R	G240R	unknown	Unknown	rs746035718	WBVar00611938	ABCB8	haf-6	Unknown	NA	NA	gnomAD	Wormbase	99053
NP_001269221	NP_490828	XP_011248092	G421R	G391R	unknown	Unknown	rs746035718	WBVar00611938	ABCB8	haf-6	Unknown	NA	NA	gnomAD	Wormbase	99048
NP_001269221	NP_001293230	XP_006535875	G421R	G240R	unknown	Unknown	rs746035718	WBVar00611938	ABCB8	haf-6	Unknown	NA	NA	gnomAD	Wormbase	99056
NP_001269221	NP_001293230	XP_011248092	G421R	G240R	unknown	Unknown	rs746035718	WBVar00611938	ABCB8	haf-6	Unknown	NA	NA	gnomAD	Wormbase	99050
NP_001269221	NP_490828	NP_083296	A424S	A394V	unknown	Unknown	rs540782181	WBVar00611937	ABCB8	haf-6	Unknown	NA	3.18939e-05	gnomAD	Wormbase	99051
NP_001269221	NP_490828	XP_011248092	A424S	A394V	unknown	Unknown	rs540782181	WBVar00611937	ABCB8	haf-6	Unknown	NA	3.18939e-05	gnomAD	Wormbase	99048
NP_001269221	NP_490828	XP_006535875	A424S	A394V	unknown	Unknown	rs540782181	WBVar00611937	ABCB8	haf-6	Unknown	NA	3.18939e-05	gnomAD	Wormbase	99054
NP_001269221	NP_001293230	XP_006535875	A424S	A243V	unknown	Unknown	rs540782181	WBVar00611937	ABCB8	haf-6	Unknown	NA	3.18939e-05	gnomAD	Wormbase	99056
NP_001269221	NP_001293230	NP_083296	A424S	A243V	unknown	Unknown	rs540782181	WBVar00611937	ABCB8	haf-6	Unknown	NA	3.18939e-05	gnomAD	Wormbase	99053
NP_001269221	NP_001293230	XP_011248092	A424S	A243V	unknown	Unknown	rs540782181	WBVar00611937	ABCB8	haf-6	Unknown	NA	3.18939e-05	gnomAD	Wormbase	99050
NP_009119	NP_001293230	XP_011248092	L251F	L70F	unknown	Unknown	rs1023341689	WBVar00611967	ABCB8	haf-6	Unknown	NA	3.98327e-06	gnomAD	Wormbase	202806
NP_009119	NP_490828	XP_006535875	L251F	L221F	unknown	Unknown	rs1023341689	WBVar00611967	ABCB8	haf-6	Unknown	NA	3.98327e-06	gnomAD	Wormbase	202810
NP_009119	NP_001293230	NP_083296	L251F	L70F	unknown	Unknown	rs1023341689	WBVar00611967	ABCB8	haf-6	Unknown	NA	3.98327e-06	gnomAD	Wormbase	202809
NP_009119	NP_001293230	XP_006535875	L251F	L70F	unknown	Unknown	rs1023341689	WBVar00611967	ABCB8	haf-6	Unknown	NA	3.98327e-06	gnomAD	Wormbase	202812
NP_009119	NP_490828	NP_083296	L251F	L221F	unknown	Unknown	rs1023341689	WBVar00611967	ABCB8	haf-6	Unknown	NA	3.98327e-06	gnomAD	Wormbase	202807
NP_009119	NP_490828	XP_011248092	L251F	L221F	unknown	Unknown	rs1023341689	WBVar00611967	ABCB8	haf-6	Unknown	NA	3.98327e-06	gnomAD	Wormbase	202804
NP_009119	NP_490828	XP_006535875	S40P	S25C	unknown	Unknown	rs767140738	WBVar00325743	ABCB8	haf-6	Unknown	NA	4.90226e-05	gnomAD	Wormbase	202810
NP_009119	NP_490828	XP_006535875	S40C	S25C	unknown	Unknown	rs750121036	WBVar00325743	ABCB8	haf-6	Unknown	NA	4.26094e-06	gnomAD	Wormbase	202810
NP_009119	NP_490828	XP_006535875	S40F	S25C	unknown	Unknown	rs750121036	WBVar00325743	ABCB8	haf-6	Unknown	NA	3.1904e-05	gnomAD	Wormbase	202810
NP_009119	NP_490828	NP_083296	S40P	S25C	unknown	Unknown	rs767140738	WBVar00325743	ABCB8	haf-6	Unknown	NA	4.90226e-05	gnomAD	Wormbase	202807
NP_009119	NP_490828	NP_083296	S40C	S25C	unknown	Unknown	rs750121036	WBVar00325743	ABCB8	haf-6	Unknown	NA	4.26094e-06	gnomAD	Wormbase	202807
NP_009119	NP_490828	NP_083296	S40F	S25C	unknown	Unknown	rs750121036	WBVar00325743	ABCB8	haf-6	Unknown	NA	3.1904e-05	gnomAD	Wormbase	202807
NP_009119	NP_490828	XP_006535875	Q402R	Q372R	unknown	Unknown	rs1465948254	WBVar01681084	ABCB8	haf-6	Unknown	NA	4.09494e-06	gnomAD	Wormbase	202810
NP_009119	NP_001293230	XP_011248092	Q402R	Q221R	unknown	Unknown	rs1465948254	WBVar01681084	ABCB8	haf-6	Unknown	NA	4.09494e-06	gnomAD	Wormbase	202806
NP_009119	NP_490828	NP_083296	Q402R	Q372R	unknown	Unknown	rs1465948254	WBVar01681084	ABCB8	haf-6	Unknown	NA	4.09494e-06	gnomAD	Wormbase	202807
NP_009119	NP_001293230	XP_006535875	Q402R	Q221R	unknown	Unknown	rs1465948254	WBVar01681084	ABCB8	haf-6	Unknown	NA	4.09494e-06	gnomAD	Wormbase	202812
NP_009119	NP_001293230	NP_083296	Q402R	Q221R	unknown	Unknown	rs1465948254	WBVar01681084	ABCB8	haf-6	Unknown	NA	4.09494e-06	gnomAD	Wormbase	202809
NP_009119	NP_490828	XP_011248092	Q402R	Q372R	unknown	Unknown	rs1465948254	WBVar01681084	ABCB8	haf-6	Unknown	NA	4.09494e-06	gnomAD	Wormbase	202804
NP_009119	NP_490828	XP_006535875	G421R	G391R	unknown	Unknown	rs746035718	WBVar00611938	ABCB8	haf-6	Unknown	NA	3.99664e-06	gnomAD	Wormbase	202810
NP_009119	NP_001293230	XP_011248092	G421R	G240R	unknown	Unknown	rs746035718	WBVar00611938	ABCB8	haf-6	Unknown	NA	3.99664e-06	gnomAD	Wormbase	202806
NP_009119	NP_001293230	NP_083296	G421R	G240R	unknown	Unknown	rs746035718	WBVar00611938	ABCB8	haf-6	Unknown	NA	3.99664e-06	gnomAD	Wormbase	202809
NP_009119	NP_490828	NP_083296	G421R	G391R	unknown	Unknown	rs746035718	WBVar00611938	ABCB8	haf-6	Unknown	NA	3.99664e-06	gnomAD	Wormbase	202807
NP_009119	NP_490828	XP_011248092	G421R	G391R	unknown	Unknown	rs746035718	WBVar00611938	ABCB8	haf-6	Unknown	NA	3.99664e-06	gnomAD	Wormbase	202804
NP_009119	NP_001293230	XP_006535875	G421R	G240R	unknown	Unknown	rs746035718	WBVar00611938	ABCB8	haf-6	Unknown	NA	3.99664e-06	gnomAD	Wormbase	202812
NP_009119	NP_001293230	NP_083296	A424S	A243V	unknown	Unknown	rs540782181	WBVar00611937	ABCB8	haf-6	Unknown	NA	1.06406e-05	gnomAD	Wormbase	202809
NP_009119	NP_490828	XP_011248092	A424S	A394V	unknown	Unknown	rs540782181	WBVar00611937	ABCB8	haf-6	Unknown	NA	1.06406e-05	gnomAD	Wormbase	202804
NP_009119	NP_001293230	XP_006535875	A424S	A243V	unknown	Unknown	rs540782181	WBVar00611937	ABCB8	haf-6	Unknown	NA	1.06406e-05	gnomAD	Wormbase	202812
NP_009119	NP_001293230	XP_011248092	A424S	A243V	unknown	Unknown	rs540782181	WBVar00611937	ABCB8	haf-6	Unknown	NA	1.06406e-05	gnomAD	Wormbase	202806
NP_009119	NP_490828	NP_083296	A424S	A394V	unknown	Unknown	rs540782181	WBVar00611937	ABCB8	haf-6	Unknown	NA	1.06406e-05	gnomAD	Wormbase	202807
NP_009119	NP_490828	XP_006535875	A424S	A394V	unknown	Unknown	rs540782181	WBVar00611937	ABCB8	haf-6	Unknown	NA	1.06406e-05	gnomAD	Wormbase	202810
NP_001229942	NP_506645	NP_063928	P206L	P251S	unknown	Unknown	rs745350886	WBVar01069708	ABCB9	haf-7	Unknown	NA	3.18715e-05	gnomAD	Wormbase	139220
NP_001229942	NP_506645	XP_017176501	P206L	P251S	unknown	Unknown	rs745350886	WBVar01069708	ABCB9	haf-7	Unknown	NA	3.18715e-05	gnomAD	Wormbase	139213
NP_001229942	NP_495537	XP_017176501	G247V	G270D	unknown	Unknown	rs767121364	WBVar00743631	ABCB9	haf-2	Unknown	NA	3.18613e-05	gnomAD	Wormbase	139216
NP_001229942	NP_495537	NP_063928	G247V	G270D	unknown	Unknown	rs767121364	WBVar00743631	ABCB9	haf-2	Unknown	NA	3.18613e-05	gnomAD	Wormbase	139223
NP_001229942	NP_495537	NP_063928	S268L	S291F	unknown	Unknown	rs1248860885	WBVar00370026	ABCB9	haf-2	Unknown	NA	NA	gnomAD	Wormbase	139223
NP_001229942	NP_495537	XP_017176501	S268L	S291F	unknown	Unknown	rs1248860885	WBVar00370026	ABCB9	haf-2	Unknown	NA	NA	gnomAD	Wormbase	139216
NP_001229942	NP_502776	NP_063928	G347D	G216E	unknown	Unknown	rs1288215924	WBVar01489101	ABCB9	haf-8	Unknown	NA	NA	gnomAD	Wormbase	139219
NP_001229942	NP_502776	XP_017176501	G347D	G216E	unknown	Unknown	rs1288215924	WBVar01489101	ABCB9	haf-8	Unknown	NA	NA	gnomAD	Wormbase	139212
NP_001229942	NP_502776	NP_063928	E387D	E256K	unknown	Unknown	rs769236871	WBVar00961098	ABCB9	haf-8	Unknown	NA	NA	gnomAD	Wormbase	139219
NP_001229942	NP_502776	XP_017176501	E387D	E256K	unknown	Unknown	rs769236871	WBVar00961098	ABCB9	haf-8	Unknown	NA	NA	gnomAD	Wormbase	139212
NP_001229942	NP_506645	NP_063928	A553T	A661V	unknown	Unknown	rs757258308	WBVar01069719	ABCB9	haf-7	Unknown	NA	6.37308e-05	gnomAD	Wormbase	139220
NP_001229942	NP_506645	NP_063928	A553S	A661V	unknown	Unknown	rs757258308	WBVar01069719	ABCB9	haf-7	Unknown	NA	NA	gnomAD	Wormbase	139220
NP_001229942	NP_506645	XP_017176501	A553T	A661V	unknown	Unknown	rs757258308	WBVar01069719	ABCB9	haf-7	Unknown	NA	6.37308e-05	gnomAD	Wormbase	139213
NP_001229942	NP_506645	XP_017176501	A553S	A661V	unknown	Unknown	rs757258308	WBVar01069719	ABCB9	haf-7	Unknown	NA	NA	gnomAD	Wormbase	139213
NP_001229942	NP_495537	NP_063928	G568C	G653R	unknown	Unknown	rs369456007	WBVar00370023	ABCB9	haf-2	Unknown	NA	NA	gnomAD	Wormbase	139223
NP_001229942	NP_495537	XP_017176501	G568C	G653R	unknown	Unknown	rs369456007	WBVar00370023	ABCB9	haf-2	Unknown	NA	NA	gnomAD	Wormbase	139216
NP_001229942	NP_502776	NP_063928	V641M	V573I	unknown	Unknown	rs997728616	WBVar00441892	ABCB9	haf-8	Unknown	NA	NA	gnomAD	Wormbase	139219
NP_001229942	NP_502776	XP_017176501	V641M	V573I	unknown	Unknown	rs997728616	WBVar00441892	ABCB9	haf-8	Unknown	NA	NA	gnomAD	Wormbase	139212
NP_001229942	NP_001021666	XP_017176501	A672V	A729T	unknown	Unknown	rs993187105	WBVar00607340	ABCB9	haf-4	Unknown	NA	NA	gnomAD	Wormbase	139215
NP_001229942	NP_001021666	XP_017176501	A672T	A729T	unknown	Unknown	rs372144621	WBVar00607340	ABCB9	haf-4	Unknown	NA	NA	gnomAD	Wormbase	139215
NP_001229942	NP_001021666	XP_017176501	A672G	A729T	unknown	Unknown	rs993187105	WBVar00607340	ABCB9	haf-4	Unknown	NA	3.18532e-05	gnomAD	Wormbase	139215
NP_001229942	NP_001021666	NP_063928	A672V	A729T	unknown	Unknown	rs993187105	WBVar00607340	ABCB9	haf-4	Unknown	NA	NA	gnomAD	Wormbase	139222
NP_001229942	NP_001021666	NP_063928	A672T	A729T	unknown	Unknown	rs372144621	WBVar00607340	ABCB9	haf-4	Unknown	NA	NA	gnomAD	Wormbase	139222
NP_001229942	NP_001021666	NP_063928	A672G	A729T	unknown	Unknown	rs993187105	WBVar00607340	ABCB9	haf-4	Unknown	NA	3.18532e-05	gnomAD	Wormbase	139222
NP_001229942	NP_001293184	NP_063928	A672V	A663T	unknown	Unknown	rs993187105	WBVar00607340	ABCB9	haf-4	Unknown	NA	NA	gnomAD	Wormbase	139221
NP_001229942	NP_001293184	NP_063928	A672T	A663T	unknown	Unknown	rs372144621	WBVar00607340	ABCB9	haf-4	Unknown	NA	NA	gnomAD	Wormbase	139221
NP_001229942	NP_001293184	NP_063928	A672G	A663T	unknown	Unknown	rs993187105	WBVar00607340	ABCB9	haf-4	Unknown	NA	3.18532e-05	gnomAD	Wormbase	139221
NP_001229942	NP_001293184	XP_017176501	A672V	A663T	unknown	Unknown	rs993187105	WBVar00607340	ABCB9	haf-4	Unknown	NA	NA	gnomAD	Wormbase	139214
NP_001229942	NP_001293184	XP_017176501	A672T	A663T	unknown	Unknown	rs372144621	WBVar00607340	ABCB9	haf-4	Unknown	NA	NA	gnomAD	Wormbase	139214
NP_001229942	NP_001293184	XP_017176501	A672G	A663T	unknown	Unknown	rs993187105	WBVar00607340	ABCB9	haf-4	Unknown	NA	3.18532e-05	gnomAD	Wormbase	139214
NP_001229942	NP_506645	XP_017176501	P684R	P790L	unknown	Unknown	rs1264982381	WBVar01069723	ABCB9	haf-7	Unknown	NA	NA	gnomAD	Wormbase	139213
NP_001229943	NP_506645	XP_017176501	P206L	P251S	unknown	Unknown	rs745350886	WBVar01069708	ABCB9	haf-7	Unknown	NA	3.18715e-05	gnomAD	Wormbase	11402
NP_001229943	NP_506645	NP_063928	P206L	P251S	unknown	Unknown	rs745350886	WBVar01069708	ABCB9	haf-7	Unknown	NA	3.18715e-05	gnomAD	Wormbase	11409
NP_001229943	NP_495537	NP_063928	G247V	G270D	unknown	Unknown	rs767121364	WBVar00743631	ABCB9	haf-2	Unknown	NA	3.18613e-05	gnomAD	Wormbase	11412
NP_001229943	NP_495537	XP_017176501	G247V	G270D	unknown	Unknown	rs767121364	WBVar00743631	ABCB9	haf-2	Unknown	NA	3.18613e-05	gnomAD	Wormbase	11405
NP_001229943	NP_495537	XP_017176501	S268L	S291F	unknown	Unknown	rs1248860885	WBVar00370026	ABCB9	haf-2	Unknown	NA	NA	gnomAD	Wormbase	11405
NP_001229943	NP_495537	NP_063928	S268L	S291F	unknown	Unknown	rs1248860885	WBVar00370026	ABCB9	haf-2	Unknown	NA	NA	gnomAD	Wormbase	11412
NP_001229943	NP_502776	NP_063928	G347D	G216E	unknown	Unknown	rs1288215924	WBVar01489101	ABCB9	haf-8	Unknown	NA	NA	gnomAD	Wormbase	11408
NP_001229943	NP_502776	XP_017176501	G347D	G216E	unknown	Unknown	rs1288215924	WBVar01489101	ABCB9	haf-8	Unknown	NA	NA	gnomAD	Wormbase	11401
NP_001229943	NP_502776	XP_017176501	E387D	E256K	unknown	Unknown	rs769236871	WBVar00961098	ABCB9	haf-8	Unknown	NA	NA	gnomAD	Wormbase	11401
NP_001229943	NP_502776	NP_063928	E387D	E256K	unknown	Unknown	rs769236871	WBVar00961098	ABCB9	haf-8	Unknown	NA	NA	gnomAD	Wormbase	11408
NP_001229943	NP_506645	NP_063928	A616S	A661V	unknown	Unknown	rs757258308	WBVar01069719	ABCB9	haf-7	Unknown	NA	NA	gnomAD	Wormbase	11409
NP_001229943	NP_506645	NP_063928	A616T	A661V	unknown	Unknown	rs757258308	WBVar01069719	ABCB9	haf-7	Unknown	NA	6.37308e-05	gnomAD	Wormbase	11409
NP_001229943	NP_506645	XP_017176501	A616S	A661V	unknown	Unknown	rs757258308	WBVar01069719	ABCB9	haf-7	Unknown	NA	NA	gnomAD	Wormbase	11402
NP_001229943	NP_506645	XP_017176501	A616T	A661V	unknown	Unknown	rs757258308	WBVar01069719	ABCB9	haf-7	Unknown	NA	6.37308e-05	gnomAD	Wormbase	11402
NP_001229943	NP_495537	XP_017176501	G631C	G653R	unknown	Unknown	rs369456007	WBVar00370023	ABCB9	haf-2	Unknown	NA	NA	gnomAD	Wormbase	11405
NP_001229943	NP_495537	NP_063928	G631C	G653R	unknown	Unknown	rs369456007	WBVar00370023	ABCB9	haf-2	Unknown	NA	NA	gnomAD	Wormbase	11412
NP_062570	NP_506645	XP_017176501	P206L	P251S	unknown	Unknown	rs745350886	WBVar01069708	ABCB9	haf-7	Unknown	NA	3.18715e-05	gnomAD	Wormbase	156012
NP_062570	NP_506645	NP_063928	P206L	P251S	unknown	Unknown	rs745350886	WBVar01069708	ABCB9	haf-7	Unknown	NA	3.18715e-05	gnomAD	Wormbase	156019
NP_062570	NP_495537	XP_017176501	G247V	G270D	unknown	Unknown	rs767121364	WBVar00743631	ABCB9	haf-2	Unknown	NA	3.18613e-05	gnomAD	Wormbase	156015
NP_062570	NP_495537	NP_063928	G247V	G270D	unknown	Unknown	rs767121364	WBVar00743631	ABCB9	haf-2	Unknown	NA	3.18613e-05	gnomAD	Wormbase	156022
NP_062570	NP_495537	NP_063928	S268L	S291F	unknown	Unknown	rs1248860885	WBVar00370026	ABCB9	haf-2	Unknown	NA	NA	gnomAD	Wormbase	156022
NP_062570	NP_495537	XP_017176501	S268L	S291F	unknown	Unknown	rs1248860885	WBVar00370026	ABCB9	haf-2	Unknown	NA	NA	gnomAD	Wormbase	156015
NP_062570	NP_502776	NP_063928	G347D	G216E	unknown	Unknown	rs1288215924	WBVar01489101	ABCB9	haf-8	Unknown	NA	NA	gnomAD	Wormbase	156018
NP_062570	NP_502776	XP_017176501	G347D	G216E	unknown	Unknown	rs1288215924	WBVar01489101	ABCB9	haf-8	Unknown	NA	NA	gnomAD	Wormbase	156011
NP_062570	NP_502776	NP_063928	E387D	E256K	unknown	Unknown	rs769236871	WBVar00961098	ABCB9	haf-8	Unknown	NA	NA	gnomAD	Wormbase	156018
NP_062570	NP_502776	XP_017176501	E387D	E256K	unknown	Unknown	rs769236871	WBVar00961098	ABCB9	haf-8	Unknown	NA	NA	gnomAD	Wormbase	156011
NP_062570	NP_506645	NP_063928	A573S	A661V	unknown	Unknown	rs757258308	WBVar01069719	ABCB9	haf-7	Unknown	NA	NA	gnomAD	Wormbase	156019
NP_062570	NP_506645	NP_063928	A573T	A661V	unknown	Unknown	rs757258308	WBVar01069719	ABCB9	haf-7	Unknown	NA	6.37308e-05	gnomAD	Wormbase	156019
NP_062570	NP_506645	XP_017176501	A573S	A661V	unknown	Unknown	rs757258308	WBVar01069719	ABCB9	haf-7	Unknown	NA	NA	gnomAD	Wormbase	156012
NP_062570	NP_506645	XP_017176501	A573T	A661V	unknown	Unknown	rs757258308	WBVar01069719	ABCB9	haf-7	Unknown	NA	6.37308e-05	gnomAD	Wormbase	156012
NP_062570	NP_495537	XP_017176501	G588C	G653R	unknown	Unknown	rs369456007	WBVar00370023	ABCB9	haf-2	Unknown	NA	NA	gnomAD	Wormbase	156015
NP_062570	NP_495537	NP_063928	G588C	G653R	unknown	Unknown	rs369456007	WBVar00370023	ABCB9	haf-2	Unknown	NA	NA	gnomAD	Wormbase	156022
NP_062570	NP_502776	NP_063928	V661M	V573I	unknown	Unknown	rs997728616	WBVar00441892	ABCB9	haf-8	Unknown	NA	NA	gnomAD	Wormbase	156018
NP_062570	NP_502776	XP_017176501	V661M	V573I	unknown	Unknown	rs997728616	WBVar00441892	ABCB9	haf-8	Unknown	NA	NA	gnomAD	Wormbase	156011
NP_062570	NP_001021666	NP_063928	A692V	A729T	unknown	Unknown	rs993187105	WBVar00607340	ABCB9	haf-4	Unknown	NA	NA	gnomAD	Wormbase	156021
NP_062570	NP_001021666	NP_063928	A692G	A729T	unknown	Unknown	rs993187105	WBVar00607340	ABCB9	haf-4	Unknown	NA	3.18532e-05	gnomAD	Wormbase	156021
NP_062570	NP_001021666	NP_063928	A692T	A729T	unknown	Unknown	rs372144621	WBVar00607340	ABCB9	haf-4	Unknown	NA	NA	gnomAD	Wormbase	156021
NP_062570	NP_001021666	XP_017176501	A692V	A729T	unknown	Unknown	rs993187105	WBVar00607340	ABCB9	haf-4	Unknown	NA	NA	gnomAD	Wormbase	156014
NP_062570	NP_001021666	XP_017176501	A692G	A729T	unknown	Unknown	rs993187105	WBVar00607340	ABCB9	haf-4	Unknown	NA	3.18532e-05	gnomAD	Wormbase	156014
NP_062570	NP_001021666	XP_017176501	A692T	A729T	unknown	Unknown	rs372144621	WBVar00607340	ABCB9	haf-4	Unknown	NA	NA	gnomAD	Wormbase	156014
NP_062570	NP_001293184	NP_063928	A692V	A663T	unknown	Unknown	rs993187105	WBVar00607340	ABCB9	haf-4	Unknown	NA	NA	gnomAD	Wormbase	156020
NP_062570	NP_001293184	NP_063928	A692G	A663T	unknown	Unknown	rs993187105	WBVar00607340	ABCB9	haf-4	Unknown	NA	3.18532e-05	gnomAD	Wormbase	156020
NP_062570	NP_001293184	NP_063928	A692T	A663T	unknown	Unknown	rs372144621	WBVar00607340	ABCB9	haf-4	Unknown	NA	NA	gnomAD	Wormbase	156020
NP_062570	NP_001293184	XP_017176501	A692V	A663T	unknown	Unknown	rs993187105	WBVar00607340	ABCB9	haf-4	Unknown	NA	NA	gnomAD	Wormbase	156013
NP_062570	NP_001293184	XP_017176501	A692G	A663T	unknown	Unknown	rs993187105	WBVar00607340	ABCB9	haf-4	Unknown	NA	3.18532e-05	gnomAD	Wormbase	156013
NP_062570	NP_001293184	XP_017176501	A692T	A663T	unknown	Unknown	rs372144621	WBVar00607340	ABCB9	haf-4	Unknown	NA	NA	gnomAD	Wormbase	156013
NP_062570	NP_506645	XP_017176501	P704R	P790L	unknown	Unknown	rs1264982381	WBVar01069723	ABCB9	haf-7	Unknown	NA	NA	gnomAD	Wormbase	156012
NP_982269	NP_506645	NP_063928	P206L	P251S	unknown	Unknown	rs745350886	WBVar01069708	ABCB9	haf-7	Unknown	NA	3.18715e-05	gnomAD	Wormbase	4773
NP_982269	NP_506645	XP_017176501	P206L	P251S	unknown	Unknown	rs745350886	WBVar01069708	ABCB9	haf-7	Unknown	NA	3.18715e-05	gnomAD	Wormbase	4766
NP_982269	NP_495537	XP_017176501	G247V	G270D	unknown	Unknown	rs767121364	WBVar00743631	ABCB9	haf-2	Unknown	NA	3.18613e-05	gnomAD	Wormbase	4769
NP_982269	NP_495537	NP_063928	G247V	G270D	unknown	Unknown	rs767121364	WBVar00743631	ABCB9	haf-2	Unknown	NA	3.18613e-05	gnomAD	Wormbase	4776
NP_982269	NP_495537	NP_063928	S268L	S291F	unknown	Unknown	rs1248860885	WBVar00370026	ABCB9	haf-2	Unknown	NA	NA	gnomAD	Wormbase	4776
NP_982269	NP_495537	XP_017176501	S268L	S291F	unknown	Unknown	rs1248860885	WBVar00370026	ABCB9	haf-2	Unknown	NA	NA	gnomAD	Wormbase	4769
NP_982269	NP_502776	XP_017176501	G347D	G216E	unknown	Unknown	rs1288215924	WBVar01489101	ABCB9	haf-8	Unknown	NA	NA	gnomAD	Wormbase	4765
NP_982269	NP_502776	NP_063928	G347D	G216E	unknown	Unknown	rs1288215924	WBVar01489101	ABCB9	haf-8	Unknown	NA	NA	gnomAD	Wormbase	4772
NP_982269	NP_502776	NP_063928	E387D	E256K	unknown	Unknown	rs769236871	WBVar00961098	ABCB9	haf-8	Unknown	NA	NA	gnomAD	Wormbase	4772
NP_982269	NP_502776	XP_017176501	E387D	E256K	unknown	Unknown	rs769236871	WBVar00961098	ABCB9	haf-8	Unknown	NA	NA	gnomAD	Wormbase	4765
NP_982269	NP_506645	XP_017176501	A616T	A661V	unknown	Unknown	rs757258308	WBVar01069719	ABCB9	haf-7	Unknown	NA	6.37308e-05	gnomAD	Wormbase	4766
NP_982269	NP_506645	XP_017176501	A616S	A661V	unknown	Unknown	rs757258308	WBVar01069719	ABCB9	haf-7	Unknown	NA	NA	gnomAD	Wormbase	4766
NP_982269	NP_506645	NP_063928	A616T	A661V	unknown	Unknown	rs757258308	WBVar01069719	ABCB9	haf-7	Unknown	NA	6.37308e-05	gnomAD	Wormbase	4773
NP_982269	NP_506645	NP_063928	A616S	A661V	unknown	Unknown	rs757258308	WBVar01069719	ABCB9	haf-7	Unknown	NA	NA	gnomAD	Wormbase	4773
NP_982269	NP_495537	XP_017176501	G631C	G653R	unknown	Unknown	rs369456007	WBVar00370023	ABCB9	haf-2	Unknown	NA	NA	gnomAD	Wormbase	4769
NP_982269	NP_495537	NP_063928	G631C	G653R	unknown	Unknown	rs369456007	WBVar00370023	ABCB9	haf-2	Unknown	NA	NA	gnomAD	Wormbase	4776
NP_004987	NP_508121	XP_017172377	S199L	S198F	not provided	Unknown	rs483352860	WBVar02138578	ABCC1	mrp-2	not provided	NA	4e-05	ClinVar	Wormbase	229328
NP_004987	NP_508121	NP_032602	S199L	S198F	not provided	Unknown	rs483352860	WBVar02138578	ABCC1	mrp-2	not provided	NA	4e-05	ClinVar	Wormbase	229320
NP_004987	NP_508121	XP_006521902	S199L	S198F	not provided	Unknown	rs483352860	WBVar02138578	ABCC1	mrp-2	not provided	NA	4e-05	ClinVar	Wormbase	229312
NP_004987	NP_001024719	NP_032602	G639R	G609E	MODERATE	Unknown	rs539166124	WBVar00492646	ABCC1	mrp-1	Unknown	NA	NA	dbSNP	Wormbase	229323
NP_004987	NP_001024719	NP_032602	G639W	G609E	MODERATE	Unknown	rs539166124	WBVar00492646	ABCC1	mrp-1	Unknown	NA	NA	dbSNP	Wormbase	229323
NP_004987	NP_741702	XP_006521902	G639R	G609E	MODERATE	Unknown	rs539166124	WBVar00492646	ABCC1	mrp-1	Unknown	NA	NA	dbSNP	Wormbase	229316
NP_004987	NP_741702	XP_006521902	G639W	G609E	MODERATE	Unknown	rs539166124	WBVar00492646	ABCC1	mrp-1	Unknown	NA	NA	dbSNP	Wormbase	229316
NP_004987	NP_001033553	XP_006521902	G639R	G609E	MODERATE	Unknown	rs539166124	WBVar00492646	ABCC1	mrp-1	Unknown	NA	NA	dbSNP	Wormbase	229313
NP_004987	NP_001033553	XP_006521902	G639W	G609E	MODERATE	Unknown	rs539166124	WBVar00492646	ABCC1	mrp-1	Unknown	NA	NA	dbSNP	Wormbase	229313
NP_004987	NP_741702	NP_032602	G639R	G609E	MODERATE	Unknown	rs539166124	WBVar00492646	ABCC1	mrp-1	Unknown	NA	NA	dbSNP	Wormbase	229324
NP_004987	NP_741702	NP_032602	G639W	G609E	MODERATE	Unknown	rs539166124	WBVar00492646	ABCC1	mrp-1	Unknown	NA	NA	dbSNP	Wormbase	229324
NP_004987	NP_508122	XP_017172377	G639R	G609E	MODERATE	Unknown	rs539166124	WBVar00492646	ABCC1	mrp-1	Unknown	NA	NA	dbSNP	Wormbase	229333
NP_004987	NP_508122	XP_017172377	G639W	G609E	MODERATE	Unknown	rs539166124	WBVar00492646	ABCC1	mrp-1	Unknown	NA	NA	dbSNP	Wormbase	229333
NP_004987	NP_508122	NP_032602	G639R	G609E	MODERATE	Unknown	rs539166124	WBVar00492646	ABCC1	mrp-1	Unknown	NA	NA	dbSNP	Wormbase	229325
NP_004987	NP_508122	NP_032602	G639W	G609E	MODERATE	Unknown	rs539166124	WBVar00492646	ABCC1	mrp-1	Unknown	NA	NA	dbSNP	Wormbase	229325
NP_004987	NP_508122	XP_006521902	G639R	G609E	MODERATE	Unknown	rs539166124	WBVar00492646	ABCC1	mrp-1	Unknown	NA	NA	dbSNP	Wormbase	229317
NP_004987	NP_508122	XP_006521902	G639W	G609E	MODERATE	Unknown	rs539166124	WBVar00492646	ABCC1	mrp-1	Unknown	NA	NA	dbSNP	Wormbase	229317
NP_004987	NP_001024719	XP_017172377	G639R	G609E	MODERATE	Unknown	rs539166124	WBVar00492646	ABCC1	mrp-1	Unknown	NA	NA	dbSNP	Wormbase	229331
NP_004987	NP_001024719	XP_017172377	G639W	G609E	MODERATE	Unknown	rs539166124	WBVar00492646	ABCC1	mrp-1	Unknown	NA	NA	dbSNP	Wormbase	229331
NP_004987	NP_001033553	XP_017172377	G639R	G609E	MODERATE	Unknown	rs539166124	WBVar00492646	ABCC1	mrp-1	Unknown	NA	NA	dbSNP	Wormbase	229329
NP_004987	NP_001033553	XP_017172377	G639W	G609E	MODERATE	Unknown	rs539166124	WBVar00492646	ABCC1	mrp-1	Unknown	NA	NA	dbSNP	Wormbase	229329
NP_004987	NP_741702	XP_017172377	G639R	G609E	MODERATE	Unknown	rs539166124	WBVar00492646	ABCC1	mrp-1	Unknown	NA	NA	dbSNP	Wormbase	229332
NP_004987	NP_741702	XP_017172377	G639W	G609E	MODERATE	Unknown	rs539166124	WBVar00492646	ABCC1	mrp-1	Unknown	NA	NA	dbSNP	Wormbase	229332
NP_004987	NP_001024719	XP_006521902	G639R	G609E	MODERATE	Unknown	rs539166124	WBVar00492646	ABCC1	mrp-1	Unknown	NA	NA	dbSNP	Wormbase	229315
NP_004987	NP_001024719	XP_006521902	G639W	G609E	MODERATE	Unknown	rs539166124	WBVar00492646	ABCC1	mrp-1	Unknown	NA	NA	dbSNP	Wormbase	229315
NP_004987	NP_001033553	NP_032602	G639R	G609E	MODERATE	Unknown	rs539166124	WBVar00492646	ABCC1	mrp-1	Unknown	NA	NA	dbSNP	Wormbase	229321
NP_004987	NP_001033553	NP_032602	G639W	G609E	MODERATE	Unknown	rs539166124	WBVar00492646	ABCC1	mrp-1	Unknown	NA	NA	dbSNP	Wormbase	229321
NP_004987	NP_001024719	NP_032602	S1178R	S1180F	Unknown	Unknown	COSM1241954	WBVar01113756	ABCC1	mrp-1	Unknown	NA	NA	COSMIC	Wormbase	229323
NP_004987	NP_508122	XP_017172377	S1178R	S1180F	Unknown	Unknown	COSM1241954	WBVar01113756	ABCC1	mrp-1	Unknown	NA	NA	COSMIC	Wormbase	229333
NP_004987	NP_001024719	XP_017172377	S1178R	S1180F	Unknown	Unknown	COSM1241954	WBVar01113756	ABCC1	mrp-1	Unknown	NA	NA	COSMIC	Wormbase	229331
NP_004987	NP_001024719	XP_006521902	S1178R	S1180F	Unknown	Unknown	COSM1241954	WBVar01113756	ABCC1	mrp-1	Unknown	NA	NA	COSMIC	Wormbase	229315
NP_004987	NP_001033553	XP_017172377	S1178R	S1180F	Unknown	Unknown	COSM1241954	WBVar01113756	ABCC1	mrp-1	Unknown	NA	NA	COSMIC	Wormbase	229329
NP_004987	NP_508122	XP_006521902	S1178R	S1180F	Unknown	Unknown	COSM1241954	WBVar01113756	ABCC1	mrp-1	Unknown	NA	NA	COSMIC	Wormbase	229317
NP_004987	NP_741702	XP_006521902	S1178R	S1180F	Unknown	Unknown	COSM1241954	WBVar01113756	ABCC1	mrp-1	Unknown	NA	NA	COSMIC	Wormbase	229316
NP_004987	NP_001033553	NP_032602	S1178R	S1180F	Unknown	Unknown	COSM1241954	WBVar01113756	ABCC1	mrp-1	Unknown	NA	NA	COSMIC	Wormbase	229321
NP_004987	NP_508122	NP_032602	S1178R	S1180F	Unknown	Unknown	COSM1241954	WBVar01113756	ABCC1	mrp-1	Unknown	NA	NA	COSMIC	Wormbase	229325
NP_004987	NP_741702	NP_032602	S1178R	S1180F	Unknown	Unknown	COSM1241954	WBVar01113756	ABCC1	mrp-1	Unknown	NA	NA	COSMIC	Wormbase	229324
NP_004987	NP_741702	XP_017172377	S1178R	S1180F	Unknown	Unknown	COSM1241954	WBVar01113756	ABCC1	mrp-1	Unknown	NA	NA	COSMIC	Wormbase	229332
NP_004987	NP_001033553	XP_006521902	S1178R	S1180F	Unknown	Unknown	COSM1241954	WBVar01113756	ABCC1	mrp-1	Unknown	NA	NA	COSMIC	Wormbase	229313
NP_004987	NP_508121	XP_017172377	A1188A	A1181V	Unknown	Unknown	COSM2127390	WBVar00599045	ABCC1	mrp-2	Unknown	NA	NA	COSMIC	Wormbase	229328
NP_004987	NP_508121	XP_017172377	A1188A	A1181V	Unknown	Unknown	COSM2127390	WBVar00492604	ABCC1	mrp-2	Unknown	NA	NA	COSMIC	Wormbase	229328
NP_004987	NP_508121	NP_032602	A1188A	A1181V	Unknown	Unknown	COSM2127390	WBVar00599045	ABCC1	mrp-2	Unknown	NA	NA	COSMIC	Wormbase	229320
NP_004987	NP_508121	XP_006521902	A1188A	A1181V	Unknown	Unknown	COSM2127390	WBVar00492604	ABCC1	mrp-2	Unknown	NA	NA	COSMIC	Wormbase	229312
NP_004987	NP_508121	XP_006521902	A1188A	A1181V	Unknown	Unknown	COSM2127390	WBVar00599045	ABCC1	mrp-2	Unknown	NA	NA	COSMIC	Wormbase	229312
NP_004987	NP_508121	NP_032602	A1188A	A1181V	Unknown	Unknown	COSM2127390	WBVar00492604	ABCC1	mrp-2	Unknown	NA	NA	COSMIC	Wormbase	229320
NP_004987	NP_509658	XP_017172377	V1261M	V1301I	Unknown	Unknown	COSM434716	WBVar00513930	ABCC1	mrp-4	Unknown	NA	NA	COSMIC	Wormbase	229326
NP_004987	NP_509658	NP_032602	V1261M	V1301I	Unknown	Unknown	COSM434716	WBVar00513930	ABCC1	mrp-4	Unknown	NA	NA	COSMIC	Wormbase	229318
NP_004987	NP_509658	XP_006521902	V1261M	V1301I	Unknown	Unknown	COSM434716	WBVar00513930	ABCC1	mrp-4	Unknown	NA	NA	COSMIC	Wormbase	229310
NP_004987	NP_508121	XP_006521902	R1301H	R1294K	Unknown	Unknown	COSM1678860	WBVar01113661	ABCC1	mrp-2	Unknown	NA	NA	COSMIC	Wormbase	229312
NP_004987	NP_508121	NP_032602	R1301H	R1294K	Unknown	Unknown	COSM1678860	WBVar01113661	ABCC1	mrp-2	Unknown	NA	NA	COSMIC	Wormbase	229320
NP_004987	NP_508121	XP_017172377	R1301H	R1294K	Unknown	Unknown	COSM1678860	WBVar01113661	ABCC1	mrp-2	Unknown	NA	NA	COSMIC	Wormbase	229328
NP_004987	NP_741702	XP_017172377	W1400C	W1402*	Unknown	Unknown	COSM5687489	WBVar01113747	ABCC1	mrp-1	Unknown	NA	NA	COSMIC	Wormbase	229332
NP_004987	NP_001024719	XP_006521902	W1400C	W1402*	Unknown	Unknown	COSM5687489	WBVar01113747	ABCC1	mrp-1	Unknown	NA	NA	COSMIC	Wormbase	229315
NP_004987	NP_508122	XP_006521902	W1400C	W1402*	Unknown	Unknown	COSM5687489	WBVar01113747	ABCC1	mrp-1	Unknown	NA	NA	COSMIC	Wormbase	229317
NP_004987	NP_001024719	NP_032602	W1400C	W1402*	Unknown	Unknown	COSM5687489	WBVar01113747	ABCC1	mrp-1	Unknown	NA	NA	COSMIC	Wormbase	229323
NP_004987	NP_741702	NP_032602	W1400C	W1402*	Unknown	Unknown	COSM5687489	WBVar01113747	ABCC1	mrp-1	Unknown	NA	NA	COSMIC	Wormbase	229324
NP_004987	NP_508122	XP_017172377	W1400C	W1402*	Unknown	Unknown	COSM5687489	WBVar01113747	ABCC1	mrp-1	Unknown	NA	NA	COSMIC	Wormbase	229333
NP_004987	NP_001033553	XP_006521902	W1400C	W1402*	Unknown	Unknown	COSM5687489	WBVar01113747	ABCC1	mrp-1	Unknown	NA	NA	COSMIC	Wormbase	229313
NP_004987	NP_001033553	NP_032602	W1400C	W1402*	Unknown	Unknown	COSM5687489	WBVar01113747	ABCC1	mrp-1	Unknown	NA	NA	COSMIC	Wormbase	229321
NP_004987	NP_001033553	XP_017172377	W1400C	W1402*	Unknown	Unknown	COSM5687489	WBVar01113747	ABCC1	mrp-1	Unknown	NA	NA	COSMIC	Wormbase	229329
NP_004987	NP_741702	XP_006521902	W1400C	W1402*	Unknown	Unknown	COSM5687489	WBVar01113747	ABCC1	mrp-1	Unknown	NA	NA	COSMIC	Wormbase	229316
NP_004987	NP_001024719	XP_017172377	W1400C	W1402*	Unknown	Unknown	COSM5687489	WBVar01113747	ABCC1	mrp-1	Unknown	NA	NA	COSMIC	Wormbase	229331
NP_004987	NP_508122	NP_032602	W1400C	W1402*	Unknown	Unknown	COSM5687489	WBVar01113747	ABCC1	mrp-1	Unknown	NA	NA	COSMIC	Wormbase	229325
NP_004987	NP_741702	XP_006521902	R171H	R173Q	Unknown	Unknown	COSM6590192	WBVar01113812	ABCC1	mrp-1	Unknown	NA	NA	COSMIC	Wormbase	229316
NP_004987	NP_508122	XP_017172377	R171H	R173Q	Unknown	Unknown	COSM6590192	WBVar01113812	ABCC1	mrp-1	Unknown	NA	NA	COSMIC	Wormbase	229333
NP_004987	NP_001024719	NP_032602	R171C	R173*	Unknown	Unknown	COSM5850254	WBVar00492652	ABCC1	mrp-1	Unknown	NA	NA	COSMIC	Wormbase	229323
NP_004987	NP_741702	NP_032602	R171C	R173*	Unknown	Unknown	COSM5850254	WBVar00492652	ABCC1	mrp-1	Unknown	NA	NA	COSMIC	Wormbase	229324
NP_004987	NP_001024719	XP_006521902	R171H	R173Q	Unknown	Unknown	COSM6590192	WBVar01113812	ABCC1	mrp-1	Unknown	NA	NA	COSMIC	Wormbase	229315
NP_004987	NP_741702	XP_006521902	R171C	R173*	Unknown	Unknown	COSM5850254	WBVar00492652	ABCC1	mrp-1	Unknown	NA	NA	COSMIC	Wormbase	229316
NP_004987	NP_001024719	XP_017172377	R171C	R173*	Unknown	Unknown	COSM5850254	WBVar00492652	ABCC1	mrp-1	Unknown	NA	NA	COSMIC	Wormbase	229331
NP_004987	NP_001033553	XP_017172377	R171H	R173Q	Unknown	Unknown	COSM6590192	WBVar01113812	ABCC1	mrp-1	Unknown	NA	NA	COSMIC	Wormbase	229329
NP_004987	NP_508122	XP_006521902	R171H	R173Q	Unknown	Unknown	COSM6590192	WBVar01113812	ABCC1	mrp-1	Unknown	NA	NA	COSMIC	Wormbase	229317
NP_004987	NP_741702	NP_032602	R171H	R173Q	Unknown	Unknown	COSM6590192	WBVar01113812	ABCC1	mrp-1	Unknown	NA	NA	COSMIC	Wormbase	229324
NP_004987	NP_001033553	NP_032602	R171H	R173Q	Unknown	Unknown	COSM6590192	WBVar01113812	ABCC1	mrp-1	Unknown	NA	NA	COSMIC	Wormbase	229321
NP_004987	NP_508122	XP_017172377	R171C	R173*	Unknown	Unknown	COSM5850254	WBVar00492652	ABCC1	mrp-1	Unknown	NA	NA	COSMIC	Wormbase	229333
NP_004987	NP_001033553	XP_017172377	R171C	R173*	Unknown	Unknown	COSM5850254	WBVar00492652	ABCC1	mrp-1	Unknown	NA	NA	COSMIC	Wormbase	229329
NP_004987	NP_508122	XP_006521902	R171C	R173*	Unknown	Unknown	COSM5850254	WBVar00492652	ABCC1	mrp-1	Unknown	NA	NA	COSMIC	Wormbase	229317
NP_004987	NP_508122	NP_032602	R171C	R173*	Unknown	Unknown	COSM5850254	WBVar00492652	ABCC1	mrp-1	Unknown	NA	NA	COSMIC	Wormbase	229325
NP_004987	NP_001024719	NP_032602	R171H	R173Q	Unknown	Unknown	COSM6590192	WBVar01113812	ABCC1	mrp-1	Unknown	NA	NA	COSMIC	Wormbase	229323
NP_004987	NP_001024719	XP_017172377	R171H	R173Q	Unknown	Unknown	COSM6590192	WBVar01113812	ABCC1	mrp-1	Unknown	NA	NA	COSMIC	Wormbase	229331
NP_004987	NP_001033553	XP_006521902	R171H	R173Q	Unknown	Unknown	COSM6590192	WBVar01113812	ABCC1	mrp-1	Unknown	NA	NA	COSMIC	Wormbase	229313
NP_004987	NP_001033553	NP_032602	R171C	R173*	Unknown	Unknown	COSM5850254	WBVar00492652	ABCC1	mrp-1	Unknown	NA	NA	COSMIC	Wormbase	229321
NP_004987	NP_508122	NP_032602	R171H	R173Q	Unknown	Unknown	COSM6590192	WBVar01113812	ABCC1	mrp-1	Unknown	NA	NA	COSMIC	Wormbase	229325
NP_004987	NP_001033553	XP_006521902	R171C	R173*	Unknown	Unknown	COSM5850254	WBVar00492652	ABCC1	mrp-1	Unknown	NA	NA	COSMIC	Wormbase	229313
NP_004987	NP_001024719	XP_006521902	R171C	R173*	Unknown	Unknown	COSM5850254	WBVar00492652	ABCC1	mrp-1	Unknown	NA	NA	COSMIC	Wormbase	229315
NP_004987	NP_741702	XP_017172377	R171C	R173*	Unknown	Unknown	COSM5850254	WBVar00492652	ABCC1	mrp-1	Unknown	NA	NA	COSMIC	Wormbase	229332
NP_004987	NP_741702	XP_017172377	R171H	R173Q	Unknown	Unknown	COSM6590192	WBVar01113812	ABCC1	mrp-1	Unknown	NA	NA	COSMIC	Wormbase	229332
NP_004987	NP_509658	XP_017172377	P196S	P204S	Unknown	Unknown	COSM6590180	WBVar01177249	ABCC1	mrp-4	Unknown	NA	NA	COSMIC	Wormbase	229326
NP_004987	NP_509658	NP_032602	P196S	P204S	Unknown	Unknown	COSM6590180	WBVar01177249	ABCC1	mrp-4	Unknown	NA	NA	COSMIC	Wormbase	229318
NP_004987	NP_509658	XP_006521902	P196S	P204S	Unknown	Unknown	COSM6590180	WBVar01177249	ABCC1	mrp-4	Unknown	NA	NA	COSMIC	Wormbase	229310
NP_004987	NP_508121	XP_017172377	A213T	A212V	Unknown	Unknown	COSM6199712	WBVar00492615	ABCC1	mrp-2	Unknown	NA	NA	COSMIC	Wormbase	229328
NP_004987	NP_508121	XP_006521902	A213T	A212V	Unknown	Unknown	COSM6199712	WBVar00492615	ABCC1	mrp-2	Unknown	NA	NA	COSMIC	Wormbase	229312
NP_004987	NP_508121	NP_032602	A213T	A212V	Unknown	Unknown	COSM6199712	WBVar00492615	ABCC1	mrp-2	Unknown	NA	NA	COSMIC	Wormbase	229320
NP_004987	NP_508122	NP_032602	A213T	A212T	Unknown	Unknown	COSM6199712	WBVar01113803	ABCC1	mrp-1	Unknown	NA	NA	COSMIC	Wormbase	229325
NP_004987	NP_001024719	XP_017172377	A213T	A212T	Unknown	Unknown	COSM6199712	WBVar01113803	ABCC1	mrp-1	Unknown	NA	NA	COSMIC	Wormbase	229331
NP_004987	NP_001033553	XP_017172377	A213T	A212T	Unknown	Unknown	COSM6199712	WBVar01113803	ABCC1	mrp-1	Unknown	NA	NA	COSMIC	Wormbase	229329
NP_004987	NP_508122	XP_006521902	A213T	A212T	Unknown	Unknown	COSM6199712	WBVar01113803	ABCC1	mrp-1	Unknown	NA	NA	COSMIC	Wormbase	229317
NP_004987	NP_741702	XP_006521902	A213T	A212T	Unknown	Unknown	COSM6199712	WBVar01113803	ABCC1	mrp-1	Unknown	NA	NA	COSMIC	Wormbase	229316
NP_004987	NP_001033553	NP_032602	A213T	A212T	Unknown	Unknown	COSM6199712	WBVar01113803	ABCC1	mrp-1	Unknown	NA	NA	COSMIC	Wormbase	229321
NP_004987	NP_001024719	XP_006521902	A213T	A212T	Unknown	Unknown	COSM6199712	WBVar01113803	ABCC1	mrp-1	Unknown	NA	NA	COSMIC	Wormbase	229315
NP_004987	NP_741702	NP_032602	A213T	A212T	Unknown	Unknown	COSM6199712	WBVar01113803	ABCC1	mrp-1	Unknown	NA	NA	COSMIC	Wormbase	229324
NP_004987	NP_001033553	XP_006521902	A213T	A212T	Unknown	Unknown	COSM6199712	WBVar01113803	ABCC1	mrp-1	Unknown	NA	NA	COSMIC	Wormbase	229313
NP_004987	NP_508122	XP_017172377	A213T	A212T	Unknown	Unknown	COSM6199712	WBVar01113803	ABCC1	mrp-1	Unknown	NA	NA	COSMIC	Wormbase	229333
NP_004987	NP_741702	XP_017172377	A213T	A212T	Unknown	Unknown	COSM6199712	WBVar01113803	ABCC1	mrp-1	Unknown	NA	NA	COSMIC	Wormbase	229332
NP_004987	NP_001024719	NP_032602	A213T	A212T	Unknown	Unknown	COSM6199712	WBVar01113803	ABCC1	mrp-1	Unknown	NA	NA	COSMIC	Wormbase	229323
NP_004987	NP_510616	XP_017172377	P343L	P330L	Unknown	Unknown	COSM5065852	WBVar01218408	ABCC1	mrp-3	Unknown	NA	NA	COSMIC	Wormbase	229327
NP_004987	NP_510616	XP_006521902	P343L	P330L	Unknown	Unknown	COSM5065852	WBVar01218408	ABCC1	mrp-3	Unknown	NA	NA	COSMIC	Wormbase	229311
NP_004987	NP_510616	NP_032602	P343L	P330L	Unknown	Unknown	COSM5065852	WBVar01218408	ABCC1	mrp-3	Unknown	NA	NA	COSMIC	Wormbase	229319
NP_004987	NP_509658	XP_017172377	W361*	W378*	Unknown	Unknown	COSM7321482	WBVar01177253	ABCC1	mrp-4	Unknown	NA	NA	COSMIC	Wormbase	229326
NP_004987	NP_509658	XP_006521902	W361*	W378*	Unknown	Unknown	COSM7321482	WBVar01177253	ABCC1	mrp-4	Unknown	NA	NA	COSMIC	Wormbase	229310
NP_004987	NP_509658	NP_032602	W361*	W378*	Unknown	Unknown	COSM7321482	WBVar01177253	ABCC1	mrp-4	Unknown	NA	NA	COSMIC	Wormbase	229318
NP_004987	NP_509658	XP_017172377	R405W	R422C	Unknown	Unknown	COSM4658250	WBVar01177256	ABCC1	mrp-4	Unknown	NA	NA	COSMIC	Wormbase	229326
NP_004987	NP_509658	NP_032602	R405W	R422C	Unknown	Unknown	COSM4658250	WBVar01177256	ABCC1	mrp-4	Unknown	NA	NA	COSMIC	Wormbase	229318
NP_004987	NP_509658	XP_006521902	R405W	R422C	Unknown	Unknown	COSM4658250	WBVar01177256	ABCC1	mrp-4	Unknown	NA	NA	COSMIC	Wormbase	229310
NP_004987	NP_509658	NP_032602	A454S	A471T	Unknown	Unknown	COSM4950316	WBVar01177258	ABCC1	mrp-4	Unknown	NA	NA	COSMIC	Wormbase	229318
NP_004987	NP_509658	XP_017172377	A454S	A471T	Unknown	Unknown	COSM4950316	WBVar01177258	ABCC1	mrp-4	Unknown	NA	NA	COSMIC	Wormbase	229326
NP_004987	NP_509658	XP_006521902	A454S	A471T	Unknown	Unknown	COSM4950316	WBVar01177258	ABCC1	mrp-4	Unknown	NA	NA	COSMIC	Wormbase	229310
NP_004987	NP_510616	NP_032602	W47C	W31*	Unknown	Unknown	COSM380118	WBVar01218426	ABCC1	mrp-3	Unknown	NA	NA	COSMIC	Wormbase	229319
NP_004987	NP_510616	XP_006521902	W47C	W31*	Unknown	Unknown	COSM380118	WBVar01218426	ABCC1	mrp-3	Unknown	NA	NA	COSMIC	Wormbase	229311
NP_004987	NP_510616	XP_017172377	W47C	W31*	Unknown	Unknown	COSM380118	WBVar01218426	ABCC1	mrp-3	Unknown	NA	NA	COSMIC	Wormbase	229327
NP_004987	NP_510616	NP_032602	R501Q	R488Q	Unknown	Unknown	COSM278532	WBVar00527832	ABCC1	mrp-3	Unknown	NA	NA	COSMIC	Wormbase	229319
NP_004987	NP_510616	XP_017172377	R501Q	R488Q	Unknown	Unknown	COSM278532	WBVar00527832	ABCC1	mrp-3	Unknown	NA	NA	COSMIC	Wormbase	229327
NP_004987	NP_510616	XP_006521902	R501Q	R488Q	Unknown	Unknown	COSM278532	WBVar00527832	ABCC1	mrp-3	Unknown	NA	NA	COSMIC	Wormbase	229311
NP_004987	NP_508121	NP_032602	E507K	E480K	Unknown	Unknown	COSM967518	WBVar01113692	ABCC1	mrp-2	Unknown	NA	NA	COSMIC	Wormbase	229320
NP_004987	NP_508121	XP_017172377	E507K	E480K	Unknown	Unknown	COSM967518	WBVar01113692	ABCC1	mrp-2	Unknown	NA	NA	COSMIC	Wormbase	229328
NP_004987	NP_508121	XP_006521902	E507K	E480K	Unknown	Unknown	COSM967518	WBVar01113692	ABCC1	mrp-2	Unknown	NA	NA	COSMIC	Wormbase	229312
NP_004987	NP_510616	XP_017172377	V567I	V554I	Unknown	Unknown	COSM1563234	WBVar01914329	ABCC1	mrp-3	Unknown	NA	NA	COSMIC	Wormbase	229327
NP_004987	NP_510616	XP_006521902	V567I	V554I	Unknown	Unknown	COSM1563234	WBVar01914329	ABCC1	mrp-3	Unknown	NA	NA	COSMIC	Wormbase	229311
NP_004987	NP_510616	NP_032602	V567I	V554I	Unknown	Unknown	COSM1563234	WBVar01914329	ABCC1	mrp-3	Unknown	NA	NA	COSMIC	Wormbase	229319
NP_004987	NP_510616	NP_032602	F583F	F570L		Unknown	COSM3506395	WBVar01218400	ABCC1	mrp-3	Unknown	NA	NA	COSMIC	Wormbase	229319
NP_004987	NP_510616	XP_017172377	F583F	F570L		Unknown	COSM3506395	WBVar01218400	ABCC1	mrp-3	Unknown	NA	NA	COSMIC	Wormbase	229327
NP_004987	NP_510616	XP_006521902	F583F	F570L		Unknown	COSM3506395	WBVar01218400	ABCC1	mrp-3	Unknown	NA	NA	COSMIC	Wormbase	229311
NP_004987	NP_508121	NP_032602	G683R	G653R	Unknown	Unknown	COSM1376126	WBVar01113686	ABCC1	mrp-2	Unknown	NA	NA	COSMIC	Wormbase	229320
NP_004987	NP_508121	XP_006521902	G683R	G653R	Unknown	Unknown	COSM1376126	WBVar01113686	ABCC1	mrp-2	Unknown	NA	NA	COSMIC	Wormbase	229312
NP_004987	NP_508121	XP_017172377	G683R	G653R	Unknown	Unknown	COSM1376126	WBVar01113686	ABCC1	mrp-2	Unknown	NA	NA	COSMIC	Wormbase	229328
NP_004987	NP_510616	XP_006521902	V708A	V694I	Unknown	Unknown	COSM6401783	WBVar00527831	ABCC1	mrp-3	Unknown	NA	NA	COSMIC	Wormbase	229311
NP_004987	NP_510616	NP_032602	V708A	V694I	Unknown	Unknown	COSM6401783	WBVar00527831	ABCC1	mrp-3	Unknown	NA	NA	COSMIC	Wormbase	229319
NP_004987	NP_510616	XP_017172377	V708A	V694I	Unknown	Unknown	COSM6401783	WBVar00527831	ABCC1	mrp-3	Unknown	NA	NA	COSMIC	Wormbase	229327
NP_004987	NP_741702	NP_032602	Y710Y	Y681F	NEUTRAL	Unknown	COSM6195126	WBVar01113792	ABCC1	mrp-1	Unknown	NA	NA	COSMIC	Wormbase	229324
NP_004987	NP_741702	XP_006521902	Y710Y	Y681F	NEUTRAL	Unknown	COSM6195126	WBVar01113792	ABCC1	mrp-1	Unknown	NA	NA	COSMIC	Wormbase	229316
NP_004987	NP_508122	NP_032602	Y710Y	Y681F	NEUTRAL	Unknown	COSM6195126	WBVar01113792	ABCC1	mrp-1	Unknown	NA	NA	COSMIC	Wormbase	229325
NP_004987	NP_001024719	NP_032602	Y710Y	Y681F	NEUTRAL	Unknown	COSM6195126	WBVar01113792	ABCC1	mrp-1	Unknown	NA	NA	COSMIC	Wormbase	229323
NP_004987	NP_508122	XP_006521902	Y710Y	Y681F	NEUTRAL	Unknown	COSM6195126	WBVar01113792	ABCC1	mrp-1	Unknown	NA	NA	COSMIC	Wormbase	229317
NP_004987	NP_001033553	XP_006521902	Y710Y	Y681F	NEUTRAL	Unknown	COSM6195126	WBVar01113792	ABCC1	mrp-1	Unknown	NA	NA	COSMIC	Wormbase	229313
NP_004987	NP_508122	XP_017172377	Y710Y	Y681F	NEUTRAL	Unknown	COSM6195126	WBVar01113792	ABCC1	mrp-1	Unknown	NA	NA	COSMIC	Wormbase	229333
NP_004987	NP_001024719	XP_006521902	Y710Y	Y681F	NEUTRAL	Unknown	COSM6195126	WBVar01113792	ABCC1	mrp-1	Unknown	NA	NA	COSMIC	Wormbase	229315
NP_004987	NP_001033553	NP_032602	Y710Y	Y681F	NEUTRAL	Unknown	COSM6195126	WBVar01113792	ABCC1	mrp-1	Unknown	NA	NA	COSMIC	Wormbase	229321
NP_004987	NP_001033553	XP_017172377	Y710Y	Y681F	NEUTRAL	Unknown	COSM6195126	WBVar01113792	ABCC1	mrp-1	Unknown	NA	NA	COSMIC	Wormbase	229329
NP_004987	NP_001024719	XP_017172377	Y710Y	Y681F	NEUTRAL	Unknown	COSM6195126	WBVar01113792	ABCC1	mrp-1	Unknown	NA	NA	COSMIC	Wormbase	229331
NP_004987	NP_741702	XP_017172377	Y710Y	Y681F	NEUTRAL	Unknown	COSM6195126	WBVar01113792	ABCC1	mrp-1	Unknown	NA	NA	COSMIC	Wormbase	229332
NP_004987	NP_510616	XP_017172377	L1098M	L1069F	unknown	Unknown	rs772280715	WBVar00087095	ABCC1	mrp-3	Unknown	NA	1.20241e-05	gnomAD	Wormbase	229327
NP_004987	NP_508121	NP_032602	A1188V	A1181V	unknown	Unknown	rs1324728097	WBVar00492604	ABCC1	mrp-2	Unknown	NA	3.18552e-05	gnomAD	Wormbase	229320
NP_004987	NP_508121	XP_006521902	A1188V	A1181V	unknown	Unknown	rs1324728097	WBVar00599045	ABCC1	mrp-2	Unknown	NA	3.18552e-05	gnomAD	Wormbase	229312
NP_004987	NP_508121	XP_017172377	A1188V	A1181V	unknown	Unknown	rs1324728097	WBVar00599045	ABCC1	mrp-2	Unknown	NA	3.18552e-05	gnomAD	Wormbase	229328
NP_004987	NP_508121	XP_017172377	A1188V	A1181V	unknown	Unknown	rs1324728097	WBVar00492604	ABCC1	mrp-2	Unknown	NA	3.18552e-05	gnomAD	Wormbase	229328
NP_004987	NP_508121	XP_006521902	A1188V	A1181V	unknown	Unknown	rs1324728097	WBVar00492604	ABCC1	mrp-2	Unknown	NA	3.18552e-05	gnomAD	Wormbase	229312
NP_004987	NP_508121	NP_032602	A1188V	A1181V	unknown	Unknown	rs1324728097	WBVar00599045	ABCC1	mrp-2	Unknown	NA	3.18552e-05	gnomAD	Wormbase	229320
NP_004987	NP_509658	NP_032602	V1194M	V1234M	unknown	Unknown	rs1260814208	WBVar01177287	ABCC1	mrp-4	Unknown	NA	4.01287e-06	gnomAD	Wormbase	229318
NP_004987	NP_509658	XP_017172377	V1194M	V1234M	unknown	Unknown	rs1260814208	WBVar01177287	ABCC1	mrp-4	Unknown	NA	4.01287e-06	gnomAD	Wormbase	229326
NP_004987	NP_509658	NP_032602	V1261M	V1301I	unknown	Unknown	rs756405833	WBVar00513930	ABCC1	mrp-4	Unknown	NA	1.42438e-05	gnomAD	Wormbase	229318
NP_004987	NP_509658	XP_006521902	V1261M	V1301I	unknown	Unknown	rs756405833	WBVar00513930	ABCC1	mrp-4	Unknown	NA	1.42438e-05	gnomAD	Wormbase	229310
NP_004987	NP_509658	XP_017172377	V1261M	V1301I	unknown	Unknown	rs756405833	WBVar00513930	ABCC1	mrp-4	Unknown	NA	1.42438e-05	gnomAD	Wormbase	229326
NP_004987	NP_508121	XP_017172377	R1301H	R1294K	unknown	Unknown	rs771293495	WBVar01113661	ABCC1	mrp-2	Unknown	NA	4.00847e-06	gnomAD	Wormbase	229328
NP_004987	NP_509658	XP_006521902	G131R	G136E	unknown	Unknown	rs1157102286	WBVar01177245	ABCC1	mrp-4	Unknown	NA	7.11926e-06	gnomAD	Wormbase	229310
NP_004987	NP_509658	XP_017172377	G131R	G136E	unknown	Unknown	rs1157102286	WBVar01177245	ABCC1	mrp-4	Unknown	NA	7.11926e-06	gnomAD	Wormbase	229326
NP_004987	NP_509658	XP_017172377	S1335C	S1376F	unknown	Unknown	rs1273748537	WBVar01177291	ABCC1	mrp-4	Unknown	NA	4.00789e-06	gnomAD	Wormbase	229326
NP_004987	NP_509658	XP_017172377	L1366F	L1407F	unknown	Unknown	rs763469968	WBVar01177293	ABCC1	mrp-4	Unknown	NA	0	gnomAD	Wormbase	229326
NP_004987	NP_509658	NP_032602	L1366F	L1407F	unknown	Unknown	rs763469968	WBVar01177293	ABCC1	mrp-4	Unknown	NA	0	gnomAD	Wormbase	229318
NP_004987	NP_509658	XP_006521902	P1390L	P1431L	unknown	Unknown	rs759917176	WBVar01177295	ABCC1	mrp-4	Unknown	NA	4.00972e-06	gnomAD	Wormbase	229310
NP_004987	NP_509658	XP_017172377	L1488I	L1529F	unknown	Unknown	rs1165734365	WBVar01177298	ABCC1	mrp-4	Unknown	NA	1.13415e-05	gnomAD	Wormbase	229326
NP_004987	NP_509658	XP_006521902	L1488I	L1529F	unknown	Unknown	rs1165734365	WBVar01177298	ABCC1	mrp-4	Unknown	NA	1.13415e-05	gnomAD	Wormbase	229310
NP_004987	NP_001033553	XP_017172377	R171H	R173Q	unknown	Unknown	rs559703047	WBVar01113812	ABCC1	mrp-1	Unknown	NA	4.00712e-05	gnomAD	Wormbase	229329
NP_004987	NP_741702	XP_017172377	R171H	R173Q	unknown	Unknown	rs559703047	WBVar01113812	ABCC1	mrp-1	Unknown	NA	4.00712e-05	gnomAD	Wormbase	229332
NP_004987	NP_741702	NP_032602	R171H	R173Q	unknown	Unknown	rs559703047	WBVar01113812	ABCC1	mrp-1	Unknown	NA	4.00712e-05	gnomAD	Wormbase	229324
NP_004987	NP_001033553	XP_017172377	R171C	R173*	unknown	Unknown	rs775155522	WBVar00492652	ABCC1	mrp-1	Unknown	NA	1.42381e-05	gnomAD	Wormbase	229329
NP_004987	NP_001024719	NP_032602	R171C	R173*	unknown	Unknown	rs775155522	WBVar00492652	ABCC1	mrp-1	Unknown	NA	1.42381e-05	gnomAD	Wormbase	229323
NP_004987	NP_741702	XP_006521902	R171C	R173*	unknown	Unknown	rs775155522	WBVar00492652	ABCC1	mrp-1	Unknown	NA	1.42381e-05	gnomAD	Wormbase	229316
NP_004987	NP_001033553	NP_032602	R171C	R173*	unknown	Unknown	rs775155522	WBVar00492652	ABCC1	mrp-1	Unknown	NA	1.42381e-05	gnomAD	Wormbase	229321
NP_004987	NP_001024719	XP_017172377	R171H	R173Q	unknown	Unknown	rs559703047	WBVar01113812	ABCC1	mrp-1	Unknown	NA	4.00712e-05	gnomAD	Wormbase	229331
NP_004987	NP_508122	XP_017172377	R171H	R173Q	unknown	Unknown	rs559703047	WBVar01113812	ABCC1	mrp-1	Unknown	NA	4.00712e-05	gnomAD	Wormbase	229333
NP_004987	NP_741702	XP_006521902	R171H	R173Q	unknown	Unknown	rs559703047	WBVar01113812	ABCC1	mrp-1	Unknown	NA	4.00712e-05	gnomAD	Wormbase	229316
NP_004987	NP_001024719	NP_032602	R171H	R173Q	unknown	Unknown	rs559703047	WBVar01113812	ABCC1	mrp-1	Unknown	NA	4.00712e-05	gnomAD	Wormbase	229323
NP_004987	NP_001033553	NP_032602	C190Y	C192Y	unknown	Unknown	rs1282848316	WBVar01113810	ABCC1	mrp-1	Unknown	NA	4.0067e-06	gnomAD	Wormbase	229321
NP_004987	NP_741702	NP_032602	C190Y	C192Y	unknown	Unknown	rs1282848316	WBVar01113810	ABCC1	mrp-1	Unknown	NA	4.0067e-06	gnomAD	Wormbase	229324
NP_004987	NP_001024719	NP_032602	C190Y	C192Y	unknown	Unknown	rs1282848316	WBVar01113810	ABCC1	mrp-1	Unknown	NA	4.0067e-06	gnomAD	Wormbase	229323
NP_004987	NP_001033553	XP_006521902	C190Y	C192Y	unknown	Unknown	rs1282848316	WBVar01113810	ABCC1	mrp-1	Unknown	NA	4.0067e-06	gnomAD	Wormbase	229313
NP_004987	NP_001033553	XP_017172377	C190Y	C192Y	unknown	Unknown	rs1282848316	WBVar01113810	ABCC1	mrp-1	Unknown	NA	4.0067e-06	gnomAD	Wormbase	229329
NP_004987	NP_001024719	XP_017172377	C190Y	C192Y	unknown	Unknown	rs1282848316	WBVar01113810	ABCC1	mrp-1	Unknown	NA	4.0067e-06	gnomAD	Wormbase	229331
NP_004987	NP_001024719	XP_006521902	C190Y	C192Y	unknown	Unknown	rs1282848316	WBVar01113810	ABCC1	mrp-1	Unknown	NA	4.0067e-06	gnomAD	Wormbase	229315
NP_004987	NP_508122	XP_017172377	C190Y	C192Y	unknown	Unknown	rs1282848316	WBVar01113810	ABCC1	mrp-1	Unknown	NA	4.0067e-06	gnomAD	Wormbase	229333
NP_004987	NP_508122	NP_032602	C190Y	C192Y	unknown	Unknown	rs1282848316	WBVar01113810	ABCC1	mrp-1	Unknown	NA	4.0067e-06	gnomAD	Wormbase	229325
NP_004987	NP_741702	XP_006521902	C190Y	C192Y	unknown	Unknown	rs1282848316	WBVar01113810	ABCC1	mrp-1	Unknown	NA	4.0067e-06	gnomAD	Wormbase	229316
NP_004987	NP_508122	XP_006521902	C190Y	C192Y	unknown	Unknown	rs1282848316	WBVar01113810	ABCC1	mrp-1	Unknown	NA	4.0067e-06	gnomAD	Wormbase	229317
NP_004987	NP_741702	XP_017172377	C190Y	C192Y	unknown	Unknown	rs1282848316	WBVar01113810	ABCC1	mrp-1	Unknown	NA	4.0067e-06	gnomAD	Wormbase	229332
NP_004987	NP_509658	XP_017172377	P196R	P204S	unknown	Unknown	rs1433460342	WBVar01177249	ABCC1	mrp-4	Unknown	NA	4.00689e-06	gnomAD	Wormbase	229326
NP_004987	NP_509658	NP_032602	P196R	P204S	unknown	Unknown	rs1433460342	WBVar01177249	ABCC1	mrp-4	Unknown	NA	4.00689e-06	gnomAD	Wormbase	229318
NP_004987	NP_509658	XP_006521902	P196R	P204S	unknown	Unknown	rs1433460342	WBVar01177249	ABCC1	mrp-4	Unknown	NA	4.00689e-06	gnomAD	Wormbase	229310
NP_004987	NP_508121	NP_032602	S199L	S198F	unknown	Unknown	rs483352860	WBVar02138578	ABCC1	mrp-2	Unknown	NA	4.27119e-05	gnomAD	Wormbase	229320
NP_004987	NP_508121	XP_017172377	S199L	S198F	unknown	Unknown	rs483352860	WBVar02138578	ABCC1	mrp-2	Unknown	NA	4.27119e-05	gnomAD	Wormbase	229328
NP_004987	NP_508121	XP_017172377	A213S	A212V	unknown	Unknown	rs760447045	WBVar00492615	ABCC1	mrp-2	Unknown	NA	8.01578e-06	gnomAD	Wormbase	229328
NP_004987	NP_508121	XP_017172377	A213V	A212V	unknown	Unknown	rs747977371	WBVar00492615	ABCC1	mrp-2	Unknown	NA	4.00763e-06	gnomAD	Wormbase	229328
NP_004987	NP_741702	XP_017172377	A213T	A212T	unknown	Unknown	rs760447045	WBVar01113803	ABCC1	mrp-1	Unknown	NA	4.00789e-06	gnomAD	Wormbase	229332
NP_004987	NP_001024719	NP_032602	A213S	A212T	unknown	Unknown	rs760447045	WBVar01113803	ABCC1	mrp-1	Unknown	NA	8.01578e-06	gnomAD	Wormbase	229323
NP_004987	NP_001024719	NP_032602	A213V	A212T	unknown	Unknown	rs747977371	WBVar01113803	ABCC1	mrp-1	Unknown	NA	4.00763e-06	gnomAD	Wormbase	229323
NP_004987	NP_741702	NP_032602	A213T	A212T	unknown	Unknown	rs760447045	WBVar01113803	ABCC1	mrp-1	Unknown	NA	4.00789e-06	gnomAD	Wormbase	229324
NP_004987	NP_741702	XP_006521902	A213S	A212T	unknown	Unknown	rs760447045	WBVar01113803	ABCC1	mrp-1	Unknown	NA	8.01578e-06	gnomAD	Wormbase	229316
NP_004987	NP_741702	XP_006521902	A213V	A212T	unknown	Unknown	rs747977371	WBVar01113803	ABCC1	mrp-1	Unknown	NA	4.00763e-06	gnomAD	Wormbase	229316
NP_004987	NP_001033553	XP_006521902	A213T	A212T	unknown	Unknown	rs760447045	WBVar01113803	ABCC1	mrp-1	Unknown	NA	4.00789e-06	gnomAD	Wormbase	229313
NP_004987	NP_508121	NP_032602	A213S	A212V	unknown	Unknown	rs760447045	WBVar00492615	ABCC1	mrp-2	Unknown	NA	8.01578e-06	gnomAD	Wormbase	229320
NP_004987	NP_508121	NP_032602	A213V	A212V	unknown	Unknown	rs747977371	WBVar00492615	ABCC1	mrp-2	Unknown	NA	4.00763e-06	gnomAD	Wormbase	229320
NP_004987	NP_001024719	XP_006521902	A213T	A212T	unknown	Unknown	rs760447045	WBVar01113803	ABCC1	mrp-1	Unknown	NA	4.00789e-06	gnomAD	Wormbase	229315
NP_004987	NP_510616	XP_006521902	L1098M	L1069F	unknown	Unknown	rs772280715	WBVar00087095	ABCC1	mrp-3	Unknown	NA	1.20241e-05	gnomAD	Wormbase	229311
NP_004987	NP_510616	NP_032602	L1098M	L1069F	unknown	Unknown	rs772280715	WBVar00087095	ABCC1	mrp-3	Unknown	NA	1.20241e-05	gnomAD	Wormbase	229319
NP_004987	NP_508121	NP_032602	A1188T	A1181V	unknown	Unknown	rs760804978	WBVar00492604	ABCC1	mrp-2	Unknown	NA	4.00872e-06	gnomAD	Wormbase	229320
NP_004987	NP_508121	XP_006521902	A1188T	A1181V	unknown	Unknown	rs760804978	WBVar00599045	ABCC1	mrp-2	Unknown	NA	4.00872e-06	gnomAD	Wormbase	229312
NP_004987	NP_508121	XP_017172377	A1188T	A1181V	unknown	Unknown	rs760804978	WBVar00599045	ABCC1	mrp-2	Unknown	NA	4.00872e-06	gnomAD	Wormbase	229328
NP_004987	NP_508121	XP_017172377	A1188T	A1181V	unknown	Unknown	rs760804978	WBVar00492604	ABCC1	mrp-2	Unknown	NA	4.00872e-06	gnomAD	Wormbase	229328
NP_004987	NP_508121	XP_006521902	A1188T	A1181V	unknown	Unknown	rs760804978	WBVar00492604	ABCC1	mrp-2	Unknown	NA	4.00872e-06	gnomAD	Wormbase	229312
NP_004987	NP_508121	NP_032602	A1188T	A1181V	unknown	Unknown	rs760804978	WBVar00599045	ABCC1	mrp-2	Unknown	NA	4.00872e-06	gnomAD	Wormbase	229320
NP_004987	NP_509658	XP_006521902	V1194M	V1234M	unknown	Unknown	rs1260814208	WBVar01177287	ABCC1	mrp-4	Unknown	NA	4.01287e-06	gnomAD	Wormbase	229310
NP_004987	NP_509658	NP_032602	V1261L	V1301I	unknown	Unknown	rs756405833	WBVar00513930	ABCC1	mrp-4	Unknown	NA	4.00872e-06	gnomAD	Wormbase	229318
NP_004987	NP_509658	XP_006521902	V1261L	V1301I	unknown	Unknown	rs756405833	WBVar00513930	ABCC1	mrp-4	Unknown	NA	4.00872e-06	gnomAD	Wormbase	229310
NP_004987	NP_509658	XP_017172377	V1261L	V1301I	unknown	Unknown	rs756405833	WBVar00513930	ABCC1	mrp-4	Unknown	NA	4.00872e-06	gnomAD	Wormbase	229326
NP_004987	NP_508121	XP_006521902	R1301H	R1294K	unknown	Unknown	rs771293495	WBVar01113661	ABCC1	mrp-2	Unknown	NA	4.00847e-06	gnomAD	Wormbase	229312
NP_004987	NP_508121	NP_032602	R1301H	R1294K	unknown	Unknown	rs771293495	WBVar01113661	ABCC1	mrp-2	Unknown	NA	4.00847e-06	gnomAD	Wormbase	229320
NP_004987	NP_509658	NP_032602	G131R	G136E	unknown	Unknown	rs1157102286	WBVar01177245	ABCC1	mrp-4	Unknown	NA	7.11926e-06	gnomAD	Wormbase	229318
NP_004987	NP_509658	XP_006521902	S1335C	S1376F	unknown	Unknown	rs1273748537	WBVar01177291	ABCC1	mrp-4	Unknown	NA	4.00789e-06	gnomAD	Wormbase	229310
NP_004987	NP_509658	NP_032602	S1335C	S1376F	unknown	Unknown	rs1273748537	WBVar01177291	ABCC1	mrp-4	Unknown	NA	4.00789e-06	gnomAD	Wormbase	229318
NP_004987	NP_509658	XP_006521902	L1366F	L1407F	unknown	Unknown	rs763469968	WBVar01177293	ABCC1	mrp-4	Unknown	NA	0	gnomAD	Wormbase	229310
NP_004987	NP_509658	XP_017172377	P1390L	P1431L	unknown	Unknown	rs759917176	WBVar01177295	ABCC1	mrp-4	Unknown	NA	4.00972e-06	gnomAD	Wormbase	229326
NP_004987	NP_509658	NP_032602	P1390L	P1431L	unknown	Unknown	rs759917176	WBVar01177295	ABCC1	mrp-4	Unknown	NA	4.00972e-06	gnomAD	Wormbase	229318
NP_004987	NP_509658	NP_032602	L1488I	L1529F	unknown	Unknown	rs1165734365	WBVar01177298	ABCC1	mrp-4	Unknown	NA	1.13415e-05	gnomAD	Wormbase	229318
NP_004987	NP_508122	XP_017172377	R171C	R173*	unknown	Unknown	rs775155522	WBVar00492652	ABCC1	mrp-1	Unknown	NA	1.42381e-05	gnomAD	Wormbase	229333
NP_004987	NP_001033553	XP_006521902	R171C	R173*	unknown	Unknown	rs775155522	WBVar00492652	ABCC1	mrp-1	Unknown	NA	1.42381e-05	gnomAD	Wormbase	229313
NP_004987	NP_001033553	NP_032602	R171H	R173Q	unknown	Unknown	rs559703047	WBVar01113812	ABCC1	mrp-1	Unknown	NA	4.00712e-05	gnomAD	Wormbase	229321
NP_004987	NP_508122	NP_032602	R171H	R173Q	unknown	Unknown	rs559703047	WBVar01113812	ABCC1	mrp-1	Unknown	NA	4.00712e-05	gnomAD	Wormbase	229325
NP_004987	NP_508122	XP_006521902	R171H	R173Q	unknown	Unknown	rs559703047	WBVar01113812	ABCC1	mrp-1	Unknown	NA	4.00712e-05	gnomAD	Wormbase	229317
NP_004987	NP_508122	NP_032602	R171C	R173*	unknown	Unknown	rs775155522	WBVar00492652	ABCC1	mrp-1	Unknown	NA	1.42381e-05	gnomAD	Wormbase	229325
NP_004987	NP_001024719	XP_006521902	R171C	R173*	unknown	Unknown	rs775155522	WBVar00492652	ABCC1	mrp-1	Unknown	NA	1.42381e-05	gnomAD	Wormbase	229315
NP_004987	NP_001033553	XP_006521902	R171H	R173Q	unknown	Unknown	rs559703047	WBVar01113812	ABCC1	mrp-1	Unknown	NA	4.00712e-05	gnomAD	Wormbase	229313
NP_004987	NP_741702	NP_032602	R171C	R173*	unknown	Unknown	rs775155522	WBVar00492652	ABCC1	mrp-1	Unknown	NA	1.42381e-05	gnomAD	Wormbase	229324
NP_004987	NP_001024719	XP_017172377	R171C	R173*	unknown	Unknown	rs775155522	WBVar00492652	ABCC1	mrp-1	Unknown	NA	1.42381e-05	gnomAD	Wormbase	229331
NP_004987	NP_508122	XP_006521902	R171C	R173*	unknown	Unknown	rs775155522	WBVar00492652	ABCC1	mrp-1	Unknown	NA	1.42381e-05	gnomAD	Wormbase	229317
NP_004987	NP_741702	XP_017172377	R171C	R173*	unknown	Unknown	rs775155522	WBVar00492652	ABCC1	mrp-1	Unknown	NA	1.42381e-05	gnomAD	Wormbase	229332
NP_004987	NP_001024719	XP_006521902	R171H	R173Q	unknown	Unknown	rs559703047	WBVar01113812	ABCC1	mrp-1	Unknown	NA	4.00712e-05	gnomAD	Wormbase	229315
NP_004987	NP_001033553	NP_032602	C190W	C192Y	unknown	Unknown	rs1487530329	WBVar01113810	ABCC1	mrp-1	Unknown	NA	4.00663e-06	gnomAD	Wormbase	229321
NP_004987	NP_741702	NP_032602	C190W	C192Y	unknown	Unknown	rs1487530329	WBVar01113810	ABCC1	mrp-1	Unknown	NA	4.00663e-06	gnomAD	Wormbase	229324
NP_004987	NP_001024719	NP_032602	C190W	C192Y	unknown	Unknown	rs1487530329	WBVar01113810	ABCC1	mrp-1	Unknown	NA	4.00663e-06	gnomAD	Wormbase	229323
NP_004987	NP_001033553	XP_006521902	C190W	C192Y	unknown	Unknown	rs1487530329	WBVar01113810	ABCC1	mrp-1	Unknown	NA	4.00663e-06	gnomAD	Wormbase	229313
NP_004987	NP_001033553	XP_017172377	C190W	C192Y	unknown	Unknown	rs1487530329	WBVar01113810	ABCC1	mrp-1	Unknown	NA	4.00663e-06	gnomAD	Wormbase	229329
NP_004987	NP_001024719	XP_017172377	C190W	C192Y	unknown	Unknown	rs1487530329	WBVar01113810	ABCC1	mrp-1	Unknown	NA	4.00663e-06	gnomAD	Wormbase	229331
NP_004987	NP_001024719	XP_006521902	C190W	C192Y	unknown	Unknown	rs1487530329	WBVar01113810	ABCC1	mrp-1	Unknown	NA	4.00663e-06	gnomAD	Wormbase	229315
NP_004987	NP_508122	XP_017172377	C190W	C192Y	unknown	Unknown	rs1487530329	WBVar01113810	ABCC1	mrp-1	Unknown	NA	4.00663e-06	gnomAD	Wormbase	229333
NP_004987	NP_508122	NP_032602	C190W	C192Y	unknown	Unknown	rs1487530329	WBVar01113810	ABCC1	mrp-1	Unknown	NA	4.00663e-06	gnomAD	Wormbase	229325
NP_004987	NP_741702	XP_006521902	C190W	C192Y	unknown	Unknown	rs1487530329	WBVar01113810	ABCC1	mrp-1	Unknown	NA	4.00663e-06	gnomAD	Wormbase	229316
NP_004987	NP_508122	XP_006521902	C190W	C192Y	unknown	Unknown	rs1487530329	WBVar01113810	ABCC1	mrp-1	Unknown	NA	4.00663e-06	gnomAD	Wormbase	229317
NP_004987	NP_741702	XP_017172377	C190W	C192Y	unknown	Unknown	rs1487530329	WBVar01113810	ABCC1	mrp-1	Unknown	NA	4.00663e-06	gnomAD	Wormbase	229332
NP_004987	NP_509658	XP_017172377	P196S	P204S	unknown	Unknown	rs370618009	WBVar01177249	ABCC1	mrp-4	Unknown	NA	4.00686e-06	gnomAD	Wormbase	229326
NP_004987	NP_509658	NP_032602	P196S	P204S	unknown	Unknown	rs370618009	WBVar01177249	ABCC1	mrp-4	Unknown	NA	4.00686e-06	gnomAD	Wormbase	229318
NP_004987	NP_509658	XP_006521902	P196S	P204S	unknown	Unknown	rs370618009	WBVar01177249	ABCC1	mrp-4	Unknown	NA	4.00686e-06	gnomAD	Wormbase	229310
NP_004987	NP_508121	XP_006521902	S199L	S198F	unknown	Unknown	rs483352860	WBVar02138578	ABCC1	mrp-2	Unknown	NA	4.27119e-05	gnomAD	Wormbase	229312
NP_004987	NP_508121	XP_017172377	A213T	A212V	unknown	Unknown	rs760447045	WBVar00492615	ABCC1	mrp-2	Unknown	NA	4.00789e-06	gnomAD	Wormbase	229328
NP_004987	NP_741702	XP_017172377	A213S	A212T	unknown	Unknown	rs760447045	WBVar01113803	ABCC1	mrp-1	Unknown	NA	8.01578e-06	gnomAD	Wormbase	229332
NP_004987	NP_741702	XP_017172377	A213V	A212T	unknown	Unknown	rs747977371	WBVar01113803	ABCC1	mrp-1	Unknown	NA	4.00763e-06	gnomAD	Wormbase	229332
NP_004987	NP_001024719	NP_032602	A213T	A212T	unknown	Unknown	rs760447045	WBVar01113803	ABCC1	mrp-1	Unknown	NA	4.00789e-06	gnomAD	Wormbase	229323
NP_004987	NP_741702	NP_032602	A213S	A212T	unknown	Unknown	rs760447045	WBVar01113803	ABCC1	mrp-1	Unknown	NA	8.01578e-06	gnomAD	Wormbase	229324
NP_004987	NP_741702	NP_032602	A213V	A212T	unknown	Unknown	rs747977371	WBVar01113803	ABCC1	mrp-1	Unknown	NA	4.00763e-06	gnomAD	Wormbase	229324
NP_004987	NP_741702	XP_006521902	A213T	A212T	unknown	Unknown	rs760447045	WBVar01113803	ABCC1	mrp-1	Unknown	NA	4.00789e-06	gnomAD	Wormbase	229316
NP_004987	NP_001033553	XP_006521902	A213S	A212T	unknown	Unknown	rs760447045	WBVar01113803	ABCC1	mrp-1	Unknown	NA	8.01578e-06	gnomAD	Wormbase	229313
NP_004987	NP_001033553	XP_006521902	A213V	A212T	unknown	Unknown	rs747977371	WBVar01113803	ABCC1	mrp-1	Unknown	NA	4.00763e-06	gnomAD	Wormbase	229313
NP_004987	NP_508121	NP_032602	A213T	A212V	unknown	Unknown	rs760447045	WBVar00492615	ABCC1	mrp-2	Unknown	NA	4.00789e-06	gnomAD	Wormbase	229320
NP_004987	NP_001024719	XP_006521902	A213S	A212T	unknown	Unknown	rs760447045	WBVar01113803	ABCC1	mrp-1	Unknown	NA	8.01578e-06	gnomAD	Wormbase	229315
NP_004987	NP_001024719	XP_006521902	A213V	A212T	unknown	Unknown	rs747977371	WBVar01113803	ABCC1	mrp-1	Unknown	NA	4.00763e-06	gnomAD	Wormbase	229315
NP_004987	NP_508122	XP_006521902	A213S	A212T	unknown	Unknown	rs760447045	WBVar01113803	ABCC1	mrp-1	Unknown	NA	8.01578e-06	gnomAD	Wormbase	229317
NP_004987	NP_508122	XP_006521902	A213T	A212T	unknown	Unknown	rs760447045	WBVar01113803	ABCC1	mrp-1	Unknown	NA	4.00789e-06	gnomAD	Wormbase	229317
NP_004987	NP_508122	XP_006521902	A213V	A212T	unknown	Unknown	rs747977371	WBVar01113803	ABCC1	mrp-1	Unknown	NA	4.00763e-06	gnomAD	Wormbase	229317
NP_004987	NP_001033553	NP_032602	A213S	A212T	unknown	Unknown	rs760447045	WBVar01113803	ABCC1	mrp-1	Unknown	NA	8.01578e-06	gnomAD	Wormbase	229321
NP_004987	NP_001033553	NP_032602	A213T	A212T	unknown	Unknown	rs760447045	WBVar01113803	ABCC1	mrp-1	Unknown	NA	4.00789e-06	gnomAD	Wormbase	229321
NP_004987	NP_001033553	NP_032602	A213V	A212T	unknown	Unknown	rs747977371	WBVar01113803	ABCC1	mrp-1	Unknown	NA	4.00763e-06	gnomAD	Wormbase	229321
NP_004987	NP_508122	NP_032602	A213S	A212T	unknown	Unknown	rs760447045	WBVar01113803	ABCC1	mrp-1	Unknown	NA	8.01578e-06	gnomAD	Wormbase	229325
NP_004987	NP_508122	NP_032602	A213T	A212T	unknown	Unknown	rs760447045	WBVar01113803	ABCC1	mrp-1	Unknown	NA	4.00789e-06	gnomAD	Wormbase	229325
NP_004987	NP_508122	NP_032602	A213V	A212T	unknown	Unknown	rs747977371	WBVar01113803	ABCC1	mrp-1	Unknown	NA	4.00763e-06	gnomAD	Wormbase	229325
NP_004987	NP_001024719	XP_017172377	A213S	A212T	unknown	Unknown	rs760447045	WBVar01113803	ABCC1	mrp-1	Unknown	NA	8.01578e-06	gnomAD	Wormbase	229331
NP_004987	NP_001024719	XP_017172377	A213T	A212T	unknown	Unknown	rs760447045	WBVar01113803	ABCC1	mrp-1	Unknown	NA	4.00789e-06	gnomAD	Wormbase	229331
NP_004987	NP_001024719	XP_017172377	A213V	A212T	unknown	Unknown	rs747977371	WBVar01113803	ABCC1	mrp-1	Unknown	NA	4.00763e-06	gnomAD	Wormbase	229331
NP_004987	NP_508121	XP_006521902	A213S	A212V	unknown	Unknown	rs760447045	WBVar00492615	ABCC1	mrp-2	Unknown	NA	8.01578e-06	gnomAD	Wormbase	229312
NP_004987	NP_508121	XP_006521902	A213T	A212V	unknown	Unknown	rs760447045	WBVar00492615	ABCC1	mrp-2	Unknown	NA	4.00789e-06	gnomAD	Wormbase	229312
NP_004987	NP_508121	XP_006521902	A213V	A212V	unknown	Unknown	rs747977371	WBVar00492615	ABCC1	mrp-2	Unknown	NA	4.00763e-06	gnomAD	Wormbase	229312
NP_004987	NP_001033553	XP_017172377	A213S	A212T	unknown	Unknown	rs760447045	WBVar01113803	ABCC1	mrp-1	Unknown	NA	8.01578e-06	gnomAD	Wormbase	229329
NP_004987	NP_001033553	XP_017172377	A213T	A212T	unknown	Unknown	rs760447045	WBVar01113803	ABCC1	mrp-1	Unknown	NA	4.00789e-06	gnomAD	Wormbase	229329
NP_004987	NP_001033553	XP_017172377	A213V	A212T	unknown	Unknown	rs747977371	WBVar01113803	ABCC1	mrp-1	Unknown	NA	4.00763e-06	gnomAD	Wormbase	229329
NP_004987	NP_508122	XP_017172377	A213S	A212T	unknown	Unknown	rs760447045	WBVar01113803	ABCC1	mrp-1	Unknown	NA	8.01578e-06	gnomAD	Wormbase	229333
NP_004987	NP_508122	XP_017172377	A213T	A212T	unknown	Unknown	rs760447045	WBVar01113803	ABCC1	mrp-1	Unknown	NA	4.00789e-06	gnomAD	Wormbase	229333
NP_004987	NP_508122	XP_017172377	A213V	A212T	unknown	Unknown	rs747977371	WBVar01113803	ABCC1	mrp-1	Unknown	NA	4.00763e-06	gnomAD	Wormbase	229333
NP_004987	NP_508121	XP_017172377	P27L	P28L	unknown	Unknown	rs909053714	WBVar01113711	ABCC1	mrp-2	Unknown	NA	7.15712e-06	gnomAD	Wormbase	229328
NP_004987	NP_508121	NP_032602	P27L	P28L	unknown	Unknown	rs909053714	WBVar01113711	ABCC1	mrp-2	Unknown	NA	7.15712e-06	gnomAD	Wormbase	229320
NP_004987	NP_508121	XP_006521902	P27L	P28L	unknown	Unknown	rs909053714	WBVar01113711	ABCC1	mrp-2	Unknown	NA	7.15712e-06	gnomAD	Wormbase	229312
NP_004987	NP_510616	NP_032602	P343Q	P330L	unknown	Unknown	rs749166736	WBVar01218408	ABCC1	mrp-3	Unknown	NA	4.01687e-06	gnomAD	Wormbase	229319
NP_004987	NP_510616	NP_032602	P343L	P330L	unknown	Unknown	rs749166736	WBVar01218408	ABCC1	mrp-3	Unknown	NA	4.01687e-06	gnomAD	Wormbase	229319
NP_004987	NP_510616	XP_006521902	P343Q	P330L	unknown	Unknown	rs749166736	WBVar01218408	ABCC1	mrp-3	Unknown	NA	4.01687e-06	gnomAD	Wormbase	229311
NP_004987	NP_510616	XP_006521902	P343L	P330L	unknown	Unknown	rs749166736	WBVar01218408	ABCC1	mrp-3	Unknown	NA	4.01687e-06	gnomAD	Wormbase	229311
NP_004987	NP_510616	XP_017172377	P343Q	P330L	unknown	Unknown	rs749166736	WBVar01218408	ABCC1	mrp-3	Unknown	NA	4.01687e-06	gnomAD	Wormbase	229327
NP_004987	NP_510616	XP_017172377	P343L	P330L	unknown	Unknown	rs749166736	WBVar01218408	ABCC1	mrp-3	Unknown	NA	4.01687e-06	gnomAD	Wormbase	229327
NP_004987	NP_509658	XP_017172377	R405W	R422C	unknown	Unknown	rs774898997	WBVar01177256	ABCC1	mrp-4	Unknown	NA	1.42706e-05	gnomAD	Wormbase	229326
NP_004987	NP_509658	XP_006521902	R405W	R422C	unknown	Unknown	rs774898997	WBVar01177256	ABCC1	mrp-4	Unknown	NA	1.42706e-05	gnomAD	Wormbase	229310
NP_004987	NP_509658	NP_032602	R405W	R422C	unknown	Unknown	rs774898997	WBVar01177256	ABCC1	mrp-4	Unknown	NA	1.42706e-05	gnomAD	Wormbase	229318
NP_004987	NP_510616	XP_006521902	W47C	W31*	unknown	Unknown	rs747917739	WBVar01218426	ABCC1	mrp-3	Unknown	NA	8.03613e-06	gnomAD	Wormbase	229311
NP_004987	NP_510616	NP_032602	W47C	W31*	unknown	Unknown	rs747917739	WBVar01218426	ABCC1	mrp-3	Unknown	NA	8.03613e-06	gnomAD	Wormbase	229319
NP_004987	NP_510616	XP_017172377	W47C	W31*	unknown	Unknown	rs747917739	WBVar01218426	ABCC1	mrp-3	Unknown	NA	8.03613e-06	gnomAD	Wormbase	229327
NP_004987	NP_509658	NP_032602	A471V	A488V	unknown	Unknown	rs761595745	WBVar01177259	ABCC1	mrp-4	Unknown	NA	3.18735e-05	gnomAD	Wormbase	229318
NP_004987	NP_509658	XP_017172377	A471V	A488V	unknown	Unknown	rs761595745	WBVar01177259	ABCC1	mrp-4	Unknown	NA	3.18735e-05	gnomAD	Wormbase	229326
NP_004987	NP_509658	XP_006521902	A471V	A488V	unknown	Unknown	rs761595745	WBVar01177259	ABCC1	mrp-4	Unknown	NA	3.18735e-05	gnomAD	Wormbase	229310
NP_004987	NP_508121	XP_006521902	V472L	V445L	unknown	Unknown	rs1433327389	WBVar01914178	ABCC1	mrp-2	Unknown	NA	4.00863e-06	gnomAD	Wormbase	229312
NP_004987	NP_508121	NP_032602	V472L	V445L	unknown	Unknown	rs1433327389	WBVar01914178	ABCC1	mrp-2	Unknown	NA	4.00863e-06	gnomAD	Wormbase	229320
NP_004987	NP_508121	XP_017172377	V472L	V445L	unknown	Unknown	rs1433327389	WBVar01914178	ABCC1	mrp-2	Unknown	NA	4.00863e-06	gnomAD	Wormbase	229328
NP_004987	NP_741702	NP_032602	T550I	T523I	unknown	Unknown	rs950698986	WBVar01113798	ABCC1	mrp-1	Unknown	NA	6.3678e-05	gnomAD	Wormbase	229324
NP_004987	NP_001024719	NP_032602	T550I	T523I	unknown	Unknown	rs950698986	WBVar01113798	ABCC1	mrp-1	Unknown	NA	6.3678e-05	gnomAD	Wormbase	229323
NP_004987	NP_741702	XP_006521902	T550I	T523I	unknown	Unknown	rs950698986	WBVar01113798	ABCC1	mrp-1	Unknown	NA	6.3678e-05	gnomAD	Wormbase	229316
NP_004987	NP_741702	NP_032602	T550I	T523I	unknown	Unknown	rs950698986	WBVar00492647	ABCC1	mrp-1	Unknown	NA	6.3678e-05	gnomAD	Wormbase	229324
NP_004987	NP_001033553	XP_006521902	T550I	T523I	unknown	Unknown	rs950698986	WBVar01113798	ABCC1	mrp-1	Unknown	NA	6.3678e-05	gnomAD	Wormbase	229313
NP_004987	NP_741702	XP_006521902	T550I	T523I	unknown	Unknown	rs950698986	WBVar00492647	ABCC1	mrp-1	Unknown	NA	6.3678e-05	gnomAD	Wormbase	229316
NP_004987	NP_001033553	NP_032602	T550I	T523I	unknown	Unknown	rs950698986	WBVar01113798	ABCC1	mrp-1	Unknown	NA	6.3678e-05	gnomAD	Wormbase	229321
NP_004987	NP_508122	XP_017172377	T550I	T523I	unknown	Unknown	rs950698986	WBVar01113798	ABCC1	mrp-1	Unknown	NA	6.3678e-05	gnomAD	Wormbase	229333
NP_004987	NP_001033553	NP_032602	T550I	T523I	unknown	Unknown	rs950698986	WBVar00492647	ABCC1	mrp-1	Unknown	NA	6.3678e-05	gnomAD	Wormbase	229321
NP_004987	NP_741702	XP_017172377	T550I	T523I	unknown	Unknown	rs950698986	WBVar01113798	ABCC1	mrp-1	Unknown	NA	6.3678e-05	gnomAD	Wormbase	229332
NP_004987	NP_001024719	XP_006521902	T550I	T523I	unknown	Unknown	rs950698986	WBVar00492647	ABCC1	mrp-1	Unknown	NA	6.3678e-05	gnomAD	Wormbase	229315
NP_004987	NP_508122	XP_006521902	T550I	T523I	unknown	Unknown	rs950698986	WBVar01113798	ABCC1	mrp-1	Unknown	NA	6.3678e-05	gnomAD	Wormbase	229317
NP_004987	NP_001024719	NP_032602	T550I	T523I	unknown	Unknown	rs950698986	WBVar00492647	ABCC1	mrp-1	Unknown	NA	6.3678e-05	gnomAD	Wormbase	229323
NP_004987	NP_001033553	XP_017172377	T550I	T523I	unknown	Unknown	rs950698986	WBVar01113798	ABCC1	mrp-1	Unknown	NA	6.3678e-05	gnomAD	Wormbase	229329
NP_004987	NP_508122	XP_017172377	T550I	T523I	unknown	Unknown	rs950698986	WBVar00492647	ABCC1	mrp-1	Unknown	NA	6.3678e-05	gnomAD	Wormbase	229333
NP_004987	NP_001033553	XP_017172377	T550I	T523I	unknown	Unknown	rs950698986	WBVar00492647	ABCC1	mrp-1	Unknown	NA	6.3678e-05	gnomAD	Wormbase	229329
NP_004987	NP_508122	XP_006521902	T550I	T523I	unknown	Unknown	rs950698986	WBVar00492647	ABCC1	mrp-1	Unknown	NA	6.3678e-05	gnomAD	Wormbase	229317
NP_004987	NP_001033553	XP_006521902	T550I	T523I	unknown	Unknown	rs950698986	WBVar00492647	ABCC1	mrp-1	Unknown	NA	6.3678e-05	gnomAD	Wormbase	229313
NP_004987	NP_508122	NP_032602	T550I	T523I	unknown	Unknown	rs950698986	WBVar01113798	ABCC1	mrp-1	Unknown	NA	6.3678e-05	gnomAD	Wormbase	229325
NP_004987	NP_508122	NP_032602	T550I	T523I	unknown	Unknown	rs950698986	WBVar00492647	ABCC1	mrp-1	Unknown	NA	6.3678e-05	gnomAD	Wormbase	229325
NP_004987	NP_001024719	XP_017172377	T550I	T523I	unknown	Unknown	rs950698986	WBVar00492647	ABCC1	mrp-1	Unknown	NA	6.3678e-05	gnomAD	Wormbase	229331
NP_004987	NP_001024719	XP_017172377	T550I	T523I	unknown	Unknown	rs950698986	WBVar01113798	ABCC1	mrp-1	Unknown	NA	6.3678e-05	gnomAD	Wormbase	229331
NP_004987	NP_741702	XP_017172377	T550I	T523I	unknown	Unknown	rs950698986	WBVar00492647	ABCC1	mrp-1	Unknown	NA	6.3678e-05	gnomAD	Wormbase	229332
NP_004987	NP_001024719	XP_006521902	T550I	T523I	unknown	Unknown	rs950698986	WBVar01113798	ABCC1	mrp-1	Unknown	NA	6.3678e-05	gnomAD	Wormbase	229315
NP_004987	NP_508121	XP_017172377	P557A	P530L	unknown	Unknown	rs1366411939	WBVar01113689	ABCC1	mrp-2	Unknown	NA	4.02078e-06	gnomAD	Wormbase	229328
NP_004987	NP_508121	XP_017172377	P557A	P530S	unknown	Unknown	rs1366411939	WBVar01113690	ABCC1	mrp-2	Unknown	NA	4.02078e-06	gnomAD	Wormbase	229328
NP_004987	NP_508121	XP_006521902	P557A	P530S	unknown	Unknown	rs1366411939	WBVar01113690	ABCC1	mrp-2	Unknown	NA	4.02078e-06	gnomAD	Wormbase	229312
NP_004987	NP_508121	XP_006521902	P557A	P530L	unknown	Unknown	rs1366411939	WBVar01113689	ABCC1	mrp-2	Unknown	NA	4.02078e-06	gnomAD	Wormbase	229312
NP_004987	NP_508121	NP_032602	P557A	P530L	unknown	Unknown	rs1366411939	WBVar01113689	ABCC1	mrp-2	Unknown	NA	4.02078e-06	gnomAD	Wormbase	229320
NP_004987	NP_508121	NP_032602	P557A	P530S	unknown	Unknown	rs1366411939	WBVar01113690	ABCC1	mrp-2	Unknown	NA	4.02078e-06	gnomAD	Wormbase	229320
NP_004987	NP_510616	XP_006521902	V567F	V554I	unknown	Unknown	rs545772203	WBVar01914329	ABCC1	mrp-3	Unknown	NA	7.11855e-06	gnomAD	Wormbase	229311
NP_004987	NP_510616	XP_006521902	V567I	V554I	unknown	Unknown	rs545772203	WBVar01914329	ABCC1	mrp-3	Unknown	NA	4.00708e-06	gnomAD	Wormbase	229311
NP_004987	NP_510616	NP_032602	V567F	V554I	unknown	Unknown	rs545772203	WBVar01914329	ABCC1	mrp-3	Unknown	NA	7.11855e-06	gnomAD	Wormbase	229319
NP_004987	NP_510616	NP_032602	V567I	V554I	unknown	Unknown	rs545772203	WBVar01914329	ABCC1	mrp-3	Unknown	NA	4.00708e-06	gnomAD	Wormbase	229319
NP_004987	NP_510616	XP_017172377	V567F	V554I	unknown	Unknown	rs545772203	WBVar01914329	ABCC1	mrp-3	Unknown	NA	7.11855e-06	gnomAD	Wormbase	229327
NP_004987	NP_510616	XP_017172377	V567I	V554I	unknown	Unknown	rs545772203	WBVar01914329	ABCC1	mrp-3	Unknown	NA	4.00708e-06	gnomAD	Wormbase	229327
NP_004987	NP_508121	XP_017172377	R593Q	R567K	unknown	Unknown	rs1388710694	WBVar00492612	ABCC1	mrp-2	Unknown	NA	7.11931e-06	gnomAD	Wormbase	229328
NP_004987	NP_508121	NP_032602	R593Q	R567K	unknown	Unknown	rs1388710694	WBVar00492612	ABCC1	mrp-2	Unknown	NA	7.11931e-06	gnomAD	Wormbase	229320
NP_004987	NP_508121	XP_006521902	R593Q	R567K	unknown	Unknown	rs1388710694	WBVar00492612	ABCC1	mrp-2	Unknown	NA	7.11931e-06	gnomAD	Wormbase	229312
NP_004987	NP_510616	XP_017172377	R615C	R602G	unknown	Unknown	rs868858703	WBVar01218399	ABCC1	mrp-3	Unknown	NA	3.18512e-05	gnomAD	Wormbase	229327
NP_004987	NP_510616	XP_006521902	R615C	R602G	unknown	Unknown	rs868858703	WBVar01218399	ABCC1	mrp-3	Unknown	NA	3.18512e-05	gnomAD	Wormbase	229311
NP_004987	NP_510616	NP_032602	R615C	R602G	unknown	Unknown	rs868858703	WBVar01218399	ABCC1	mrp-3	Unknown	NA	3.18512e-05	gnomAD	Wormbase	229319
NP_004987	NP_508122	XP_006521902	G639R	G609E	unknown	Unknown	rs539166124	WBVar00492646	ABCC1	mrp-1	Unknown	NA	8.08564e-06	gnomAD	Wormbase	229317
NP_004987	NP_508122	XP_006521902	G639W	G609E	unknown	Unknown	rs539166124	WBVar00492646	ABCC1	mrp-1	Unknown	NA	0.000351725	gnomAD	Wormbase	229317
NP_004987	NP_508122	XP_017172377	G639R	G609E	unknown	Unknown	rs539166124	WBVar00492646	ABCC1	mrp-1	Unknown	NA	8.08564e-06	gnomAD	Wormbase	229333
NP_004987	NP_508122	XP_017172377	G639W	G609E	unknown	Unknown	rs539166124	WBVar00492646	ABCC1	mrp-1	Unknown	NA	0.000351725	gnomAD	Wormbase	229333
NP_004987	NP_741702	XP_017172377	G639R	G609E	unknown	Unknown	rs539166124	WBVar00492646	ABCC1	mrp-1	Unknown	NA	8.08564e-06	gnomAD	Wormbase	229332
NP_004987	NP_741702	XP_017172377	G639W	G609E	unknown	Unknown	rs539166124	WBVar00492646	ABCC1	mrp-1	Unknown	NA	0.000351725	gnomAD	Wormbase	229332
NP_004987	NP_001024719	XP_006521902	G639R	G609E	unknown	Unknown	rs539166124	WBVar00492646	ABCC1	mrp-1	Unknown	NA	8.08564e-06	gnomAD	Wormbase	229315
NP_004987	NP_001024719	XP_006521902	G639W	G609E	unknown	Unknown	rs539166124	WBVar00492646	ABCC1	mrp-1	Unknown	NA	0.000351725	gnomAD	Wormbase	229315
NP_004987	NP_741702	NP_032602	G639R	G609E	unknown	Unknown	rs539166124	WBVar00492646	ABCC1	mrp-1	Unknown	NA	8.08564e-06	gnomAD	Wormbase	229324
NP_004987	NP_741702	NP_032602	G639W	G609E	unknown	Unknown	rs539166124	WBVar00492646	ABCC1	mrp-1	Unknown	NA	0.000351725	gnomAD	Wormbase	229324
NP_004987	NP_001033553	XP_017172377	G639R	G609E	unknown	Unknown	rs539166124	WBVar00492646	ABCC1	mrp-1	Unknown	NA	8.08564e-06	gnomAD	Wormbase	229329
NP_004987	NP_001033553	XP_017172377	G639W	G609E	unknown	Unknown	rs539166124	WBVar00492646	ABCC1	mrp-1	Unknown	NA	0.000351725	gnomAD	Wormbase	229329
NP_004987	NP_001033553	NP_032602	G639R	G609E	unknown	Unknown	rs539166124	WBVar00492646	ABCC1	mrp-1	Unknown	NA	8.08564e-06	gnomAD	Wormbase	229321
NP_004987	NP_001033553	NP_032602	G639W	G609E	unknown	Unknown	rs539166124	WBVar00492646	ABCC1	mrp-1	Unknown	NA	0.000351725	gnomAD	Wormbase	229321
NP_004987	NP_741702	XP_006521902	G639R	G609E	unknown	Unknown	rs539166124	WBVar00492646	ABCC1	mrp-1	Unknown	NA	8.08564e-06	gnomAD	Wormbase	229316
NP_004987	NP_741702	XP_006521902	G639W	G609E	unknown	Unknown	rs539166124	WBVar00492646	ABCC1	mrp-1	Unknown	NA	0.000351725	gnomAD	Wormbase	229316
NP_004987	NP_001024719	NP_032602	G639R	G609E	unknown	Unknown	rs539166124	WBVar00492646	ABCC1	mrp-1	Unknown	NA	8.08564e-06	gnomAD	Wormbase	229323
NP_004987	NP_001024719	NP_032602	G639W	G609E	unknown	Unknown	rs539166124	WBVar00492646	ABCC1	mrp-1	Unknown	NA	0.000351725	gnomAD	Wormbase	229323
NP_004987	NP_001033553	XP_006521902	G639R	G609E	unknown	Unknown	rs539166124	WBVar00492646	ABCC1	mrp-1	Unknown	NA	8.08564e-06	gnomAD	Wormbase	229313
NP_004987	NP_001033553	XP_006521902	G639W	G609E	unknown	Unknown	rs539166124	WBVar00492646	ABCC1	mrp-1	Unknown	NA	0.000351725	gnomAD	Wormbase	229313
NP_004987	NP_508122	NP_032602	G639R	G609E	unknown	Unknown	rs539166124	WBVar00492646	ABCC1	mrp-1	Unknown	NA	8.08564e-06	gnomAD	Wormbase	229325
NP_004987	NP_508122	NP_032602	G639W	G609E	unknown	Unknown	rs539166124	WBVar00492646	ABCC1	mrp-1	Unknown	NA	0.000351725	gnomAD	Wormbase	229325
NP_004987	NP_001024719	XP_017172377	G639R	G609E	unknown	Unknown	rs539166124	WBVar00492646	ABCC1	mrp-1	Unknown	NA	8.08564e-06	gnomAD	Wormbase	229331
NP_004987	NP_001024719	XP_017172377	G639W	G609E	unknown	Unknown	rs539166124	WBVar00492646	ABCC1	mrp-1	Unknown	NA	0.000351725	gnomAD	Wormbase	229331
NP_004987	NP_508121	XP_017172377	G683R	G653R	unknown	Unknown	rs766665700	WBVar01113686	ABCC1	mrp-2	Unknown	NA	4.01014e-06	gnomAD	Wormbase	229328
NP_004987	NP_508121	NP_032602	G683R	G653R	unknown	Unknown	rs766665700	WBVar01113686	ABCC1	mrp-2	Unknown	NA	4.01014e-06	gnomAD	Wormbase	229320
NP_004987	NP_508121	XP_006521902	G683R	G653R	unknown	Unknown	rs766665700	WBVar01113686	ABCC1	mrp-2	Unknown	NA	4.01014e-06	gnomAD	Wormbase	229312
NP_004987	NP_510616	XP_017172377	V708L	V694I	unknown	Unknown	rs749798264	WBVar00527831	ABCC1	mrp-3	Unknown	NA	4.01278e-06	gnomAD	Wormbase	229327
NP_004987	NP_510616	XP_017172377	V708M	V694I	unknown	Unknown	rs749798264	WBVar00527831	ABCC1	mrp-3	Unknown	NA	2.00639e-05	gnomAD	Wormbase	229327
NP_004987	NP_510616	NP_032602	V708L	V694I	unknown	Unknown	rs749798264	WBVar00527831	ABCC1	mrp-3	Unknown	NA	4.01278e-06	gnomAD	Wormbase	229319
NP_004987	NP_510616	NP_032602	V708M	V694I	unknown	Unknown	rs749798264	WBVar00527831	ABCC1	mrp-3	Unknown	NA	2.00639e-05	gnomAD	Wormbase	229319
NP_004987	NP_510616	XP_006521902	V708L	V694I	unknown	Unknown	rs749798264	WBVar00527831	ABCC1	mrp-3	Unknown	NA	4.01278e-06	gnomAD	Wormbase	229311
NP_004987	NP_510616	XP_006521902	V708M	V694I	unknown	Unknown	rs749798264	WBVar00527831	ABCC1	mrp-3	Unknown	NA	2.00639e-05	gnomAD	Wormbase	229311
NP_004987	NP_508121	XP_006521902	S918F	S893L	unknown	Unknown	rs774116442	WBVar01113676	ABCC1	mrp-2	Unknown	NA	4.01574e-06	gnomAD	Wormbase	229312
NP_004987	NP_508121	XP_017172377	S918F	S893L	unknown	Unknown	rs774116442	WBVar01113676	ABCC1	mrp-2	Unknown	NA	4.01574e-06	gnomAD	Wormbase	229328
NP_004987	NP_510616	NP_032602	A969V	A937T	unknown	Unknown	rs1024727052	WBVar00527826	ABCC1	mrp-3	Unknown	NA	3.18613e-05	gnomAD	Wormbase	229319
NP_004987	NP_510616	XP_006521902	A969V	A937T	unknown	Unknown	rs1024727052	WBVar00527826	ABCC1	mrp-3	Unknown	NA	3.18613e-05	gnomAD	Wormbase	229311
NP_004987	NP_510616	XP_017172377	A969V	A937T	unknown	Unknown	rs1024727052	WBVar00527826	ABCC1	mrp-3	Unknown	NA	3.18613e-05	gnomAD	Wormbase	229327
NP_150229	NP_510479	XP_017168305	E4K	E19K	Unknown	Unknown	COSM3794871	WBVar01211653	ABCC12	mrp-5	Unknown	NA	NA	COSMIC	Wormbase	170703
NP_150229	NP_510479	XP_006531047	E4K	E19K	Unknown	Unknown	COSM3794871	WBVar01211653	ABCC12	mrp-5	Unknown	NA	NA	COSMIC	Wormbase	170706
NP_150229	NP_510479	XP_017168307	E4K	E19K	Unknown	Unknown	COSM3794871	WBVar01211653	ABCC12	mrp-5	Unknown	NA	NA	COSMIC	Wormbase	170702
NP_150229	NP_510479	NP_766500	E4K	E19K	Unknown	Unknown	COSM3794871	WBVar01211653	ABCC12	mrp-5	Unknown	NA	NA	COSMIC	Wormbase	170704
NP_150229	NP_510479	XP_017168307	A550A	A556T	NEUTRAL	Unknown	COSM5971813	WBVar01211638	ABCC12	mrp-5	Unknown	NA	NA	COSMIC	Wormbase	170702
NP_150229	NP_510479	XP_006531048	A550A	A556T	NEUTRAL	Unknown	COSM5971813	WBVar01211638	ABCC12	mrp-5	Unknown	NA	NA	COSMIC	Wormbase	170705
NP_150229	NP_510479	XP_006531049	A550A	A556T	NEUTRAL	Unknown	COSM5971813	WBVar01211638	ABCC12	mrp-5	Unknown	NA	NA	COSMIC	Wormbase	170707
NP_150229	NP_510479	XP_017168305	A550A	A556T	NEUTRAL	Unknown	COSM5971813	WBVar01211638	ABCC12	mrp-5	Unknown	NA	NA	COSMIC	Wormbase	170703
NP_150229	NP_510479	XP_006531047	A550A	A556T	NEUTRAL	Unknown	COSM5971813	WBVar01211638	ABCC12	mrp-5	Unknown	NA	NA	COSMIC	Wormbase	170706
NP_150229	NP_510479	NP_766500	A550A	A556T	NEUTRAL	Unknown	COSM5971813	WBVar01211638	ABCC12	mrp-5	Unknown	NA	NA	COSMIC	Wormbase	170704
NP_150229	NP_510479	XP_006531049	V557V	V563L		Unknown	COSM3370444	WBVar01211637	ABCC12	mrp-5	Unknown	NA	NA	COSMIC	Wormbase	170707
NP_150229	NP_510479	XP_017168305	V557V	V563L		Unknown	COSM3370444	WBVar01211637	ABCC12	mrp-5	Unknown	NA	NA	COSMIC	Wormbase	170703
NP_150229	NP_510479	XP_006531048	V557V	V563L		Unknown	COSM3370444	WBVar01211637	ABCC12	mrp-5	Unknown	NA	NA	COSMIC	Wormbase	170705
NP_150229	NP_510479	XP_017168307	V557V	V563L		Unknown	COSM3370444	WBVar01211637	ABCC12	mrp-5	Unknown	NA	NA	COSMIC	Wormbase	170702
NP_150229	NP_510479	NP_766500	V557V	V563L		Unknown	COSM3370444	WBVar01211637	ABCC12	mrp-5	Unknown	NA	NA	COSMIC	Wormbase	170704
NP_150229	NP_510479	XP_006531047	V557V	V563L		Unknown	COSM3370444	WBVar01211637	ABCC12	mrp-5	Unknown	NA	NA	COSMIC	Wormbase	170706
NP_150229	NP_510479	XP_006531049	P740R	P730L	Unknown	Unknown	COSM5696954	WBVar01602548	ABCC12	mrp-5	Unknown	NA	NA	COSMIC	Wormbase	170707
NP_150229	NP_510479	NP_766500	P740R	P730L	Unknown	Unknown	COSM5696954	WBVar01602548	ABCC12	mrp-5	Unknown	NA	NA	COSMIC	Wormbase	170704
NP_150229	NP_510479	NP_766500	P740R	P730L	Unknown	Unknown	COSM5696954	WBVar00313748	ABCC12	mrp-5	Unknown	NA	NA	COSMIC	Wormbase	170704
NP_150229	NP_510479	XP_006531047	P740R	P730L	Unknown	Unknown	COSM5696954	WBVar00313748	ABCC12	mrp-5	Unknown	NA	NA	COSMIC	Wormbase	170706
NP_150229	NP_510479	XP_006531049	P740R	P730L	Unknown	Unknown	COSM5696954	WBVar00313748	ABCC12	mrp-5	Unknown	NA	NA	COSMIC	Wormbase	170707
NP_150229	NP_510479	XP_006531047	P740R	P730L	Unknown	Unknown	COSM5696954	WBVar01602548	ABCC12	mrp-5	Unknown	NA	NA	COSMIC	Wormbase	170706
NP_150229	NP_510479	XP_017168305	S110A	S133T	unknown	Unknown	rs1471993047	WBVar01211643	ABCC12	mrp-5	Unknown	NA	3.97659e-06	gnomAD	Wormbase	170703
NP_150229	NP_510479	NP_766500	S110A	S133T	unknown	Unknown	rs1471993047	WBVar01211643	ABCC12	mrp-5	Unknown	NA	3.97659e-06	gnomAD	Wormbase	170704
NP_150229	NP_510479	XP_006531047	S110A	S133T	unknown	Unknown	rs1471993047	WBVar01211643	ABCC12	mrp-5	Unknown	NA	3.97659e-06	gnomAD	Wormbase	170706
NP_150229	NP_510479	XP_006531049	S110A	S133T	unknown	Unknown	rs1471993047	WBVar01211643	ABCC12	mrp-5	Unknown	NA	3.97659e-06	gnomAD	Wormbase	170707
NP_150229	NP_510479	XP_006531048	S110A	S133T	unknown	Unknown	rs1471993047	WBVar01211643	ABCC12	mrp-5	Unknown	NA	3.97659e-06	gnomAD	Wormbase	170705
NP_150229	NP_510479	XP_017168307	S110A	S133T	unknown	Unknown	rs1471993047	WBVar01211643	ABCC12	mrp-5	Unknown	NA	3.97659e-06	gnomAD	Wormbase	170702
NP_150229	NP_510479	XP_006531048	W1114R	W1111R	unknown	Unknown	rs765476775	WBVar01602546	ABCC12	mrp-5	Unknown	NA	3.97886e-06	gnomAD	Wormbase	170705
NP_150229	NP_510479	XP_006531049	W1114R	W1111R	unknown	Unknown	rs765476775	WBVar01602546	ABCC12	mrp-5	Unknown	NA	3.97886e-06	gnomAD	Wormbase	170707
NP_150229	NP_510479	XP_017168305	W1114R	W1111R	unknown	Unknown	rs765476775	WBVar00313745	ABCC12	mrp-5	Unknown	NA	3.97886e-06	gnomAD	Wormbase	170703
NP_150229	NP_510479	XP_017168307	W1114R	W1111R	unknown	Unknown	rs765476775	WBVar01602546	ABCC12	mrp-5	Unknown	NA	3.97886e-06	gnomAD	Wormbase	170702
NP_150229	NP_510479	XP_006531049	W1114R	W1111R	unknown	Unknown	rs765476775	WBVar00313745	ABCC12	mrp-5	Unknown	NA	3.97886e-06	gnomAD	Wormbase	170707
NP_150229	NP_510479	XP_017168307	W1114R	W1111R	unknown	Unknown	rs765476775	WBVar00313745	ABCC12	mrp-5	Unknown	NA	3.97886e-06	gnomAD	Wormbase	170702
NP_150229	NP_510479	XP_006531047	W1114R	W1111R	unknown	Unknown	rs765476775	WBVar01602546	ABCC12	mrp-5	Unknown	NA	3.97886e-06	gnomAD	Wormbase	170706
NP_150229	NP_510479	XP_006531047	W1114R	W1111R	unknown	Unknown	rs765476775	WBVar00313745	ABCC12	mrp-5	Unknown	NA	3.97886e-06	gnomAD	Wormbase	170706
NP_150229	NP_510479	XP_006531048	W1114R	W1111R	unknown	Unknown	rs765476775	WBVar00313745	ABCC12	mrp-5	Unknown	NA	3.97886e-06	gnomAD	Wormbase	170705
NP_150229	NP_510479	NP_766500	W1114R	W1111R	unknown	Unknown	rs765476775	WBVar01602546	ABCC12	mrp-5	Unknown	NA	3.97886e-06	gnomAD	Wormbase	170704
NP_150229	NP_510479	NP_766500	W1114R	W1111R	unknown	Unknown	rs765476775	WBVar00313745	ABCC12	mrp-5	Unknown	NA	3.97886e-06	gnomAD	Wormbase	170704
NP_150229	NP_510479	XP_017168305	W1114R	W1111R	unknown	Unknown	rs765476775	WBVar01602546	ABCC12	mrp-5	Unknown	NA	3.97886e-06	gnomAD	Wormbase	170703
NP_150229	NP_510479	XP_006531049	R1128S	R1125C	unknown	Unknown	rs773961842	WBVar00525475	ABCC12	mrp-5	Unknown	NA	5.56833e-05	gnomAD	Wormbase	170707
NP_150229	NP_510479	NP_766500	R1128S	R1125C	unknown	Unknown	rs773961842	WBVar00525475	ABCC12	mrp-5	Unknown	NA	5.56833e-05	gnomAD	Wormbase	170704
NP_150229	NP_510479	XP_017168305	R1128S	R1125C	unknown	Unknown	rs773961842	WBVar00525475	ABCC12	mrp-5	Unknown	NA	5.56833e-05	gnomAD	Wormbase	170703
NP_150229	NP_510479	XP_006531047	R1128S	R1125C	unknown	Unknown	rs773961842	WBVar00525475	ABCC12	mrp-5	Unknown	NA	5.56833e-05	gnomAD	Wormbase	170706
NP_150229	NP_510479	XP_017168307	R1128S	R1125C	unknown	Unknown	rs773961842	WBVar00525475	ABCC12	mrp-5	Unknown	NA	5.56833e-05	gnomAD	Wormbase	170702
NP_150229	NP_510479	XP_006531048	R1128S	R1125C	unknown	Unknown	rs773961842	WBVar00525475	ABCC12	mrp-5	Unknown	NA	5.56833e-05	gnomAD	Wormbase	170705
NP_150229	NP_510479	NP_766500	P740L	P730L	unknown	Unknown	rs1420498751	WBVar01602548	ABCC12	mrp-5	Unknown	NA	3.18492e-05	gnomAD	Wormbase	170704
NP_150229	NP_510479	XP_006531047	P740L	P730L	unknown	Unknown	rs1420498751	WBVar00313748	ABCC12	mrp-5	Unknown	NA	3.18492e-05	gnomAD	Wormbase	170706
NP_150229	NP_510479	XP_006531047	P740L	P730L	unknown	Unknown	rs1420498751	WBVar01602548	ABCC12	mrp-5	Unknown	NA	3.18492e-05	gnomAD	Wormbase	170706
NP_150229	NP_510479	XP_006531049	P740L	P730L	unknown	Unknown	rs1420498751	WBVar01602548	ABCC12	mrp-5	Unknown	NA	3.18492e-05	gnomAD	Wormbase	170707
NP_150229	NP_510479	NP_766500	P740L	P730L	unknown	Unknown	rs1420498751	WBVar00313748	ABCC12	mrp-5	Unknown	NA	3.18492e-05	gnomAD	Wormbase	170704
NP_150229	NP_510479	XP_006531049	P740L	P730L	unknown	Unknown	rs1420498751	WBVar00313748	ABCC12	mrp-5	Unknown	NA	3.18492e-05	gnomAD	Wormbase	170707
NP_150229	NP_510479	XP_006531047	A788V	A773V	unknown	Unknown	rs761969738	WBVar01211622	ABCC12	mrp-5	Unknown	NA	3.97855e-06	gnomAD	Wormbase	170706
NP_150229	NP_510479	XP_017168307	A788V	A773V	unknown	Unknown	rs761969738	WBVar01211622	ABCC12	mrp-5	Unknown	NA	3.97855e-06	gnomAD	Wormbase	170702
NP_150229	NP_510479	NP_766500	A788V	A773V	unknown	Unknown	rs761969738	WBVar01211622	ABCC12	mrp-5	Unknown	NA	3.97855e-06	gnomAD	Wormbase	170704
NP_150229	NP_510479	XP_006531049	A788V	A773V	unknown	Unknown	rs761969738	WBVar01211622	ABCC12	mrp-5	Unknown	NA	3.97855e-06	gnomAD	Wormbase	170707
NP_150229	NP_510479	XP_006531048	A788V	A773V	unknown	Unknown	rs761969738	WBVar01211622	ABCC12	mrp-5	Unknown	NA	3.97855e-06	gnomAD	Wormbase	170705
NP_150229	NP_510479	XP_017168305	A788V	A773V	unknown	Unknown	rs761969738	WBVar01211622	ABCC12	mrp-5	Unknown	NA	3.97855e-06	gnomAD	Wormbase	170703
NP_000383	NP_504463	NP_038834	S1438S	S1148N	Uncertain significance	Unknown	rs376790802	WBVar01012817	ABCC2	cft-1	not provided	NA	1e-05	ClinVar	Wormbase	288731
NP_000383	NP_504463	XP_006526688	S1438S	S1148N	Uncertain significance	Unknown	rs376790802	WBVar01012817	ABCC2	cft-1	not provided	NA	1e-05	ClinVar	Wormbase	288730
NP_000383	NP_504463	NP_038834	A626S	A396V	Uncertain significance	Unknown	10700rs-?	WBVar01012781	ABCC2	cft-1	not provided	NA	2e-05	ClinVar	Wormbase	288731
NP_000383	NP_504463	XP_006526688	A626S	A396V	Uncertain significance	Unknown	10700rs-?	WBVar01012781	ABCC2	cft-1	not provided	NA	2e-05	ClinVar	Wormbase	288730
NP_001137542	NP_499598	NP_083876	G11D	G9E	MODERATE	Unknown	rs11568609	WBVar00868104	ABCC3	mrp-8	Unknown	NA	NA	dbSNP	Wormbase	290487
NP_001137542	NP_499598	XP_006534491	G11D	G9E	MODERATE	Unknown	rs11568609	WBVar00868104	ABCC3	mrp-8	Unknown	NA	NA	dbSNP	Wormbase	290489
NP_003777	NP_499598	NP_083876	G11D	G9E	MODERATE	Unknown	rs11568609	WBVar00868104	ABCC3	mrp-8	Unknown	NA	NA	dbSNP	Wormbase	375215
NP_003777	NP_499598	XP_006534491	G11D	G9E	MODERATE	Unknown	rs11568609	WBVar00868104	ABCC3	mrp-8	Unknown	NA	NA	dbSNP	Wormbase	375217
NP_003777	NP_499598	XP_006534491	R1297H	R1229K	MODERATE	Unknown	rs11568591	WBVar00867971	ABCC3	mrp-8	Unknown	NA	NA	dbSNP	Wormbase	375217
NP_003777	NP_499598	NP_083876	R1297H	R1229K	MODERATE	Unknown	rs11568591	WBVar00867971	ABCC3	mrp-8	Unknown	NA	NA	dbSNP	Wormbase	375215
NP_003777	NP_499598	XP_006534491	A1016S	A946T	Unknown	Unknown	COSM6314364	WBVar00411261	ABCC3	mrp-8	Unknown	NA	NA	COSMIC	Wormbase	375217
NP_003777	NP_499598	NP_083876	A1016S	A946T	Unknown	Unknown	COSM6314364	WBVar00411261	ABCC3	mrp-8	Unknown	NA	NA	COSMIC	Wormbase	375215
NP_003777	NP_499598	XP_006534491	E1153D	E1082K	Unknown	Unknown	COSM369283	WBVar00411257	ABCC3	mrp-8	Unknown	NA	NA	COSMIC	Wormbase	375217
NP_003777	NP_499598	XP_006534491	E1153K	E1082K	Unknown	Unknown	COSM1710481	WBVar00411257	ABCC3	mrp-8	Unknown	NA	NA	COSMIC	Wormbase	375217
NP_003777	NP_499598	NP_083876	E1153D	E1082K	Unknown	Unknown	COSM369283	WBVar00411257	ABCC3	mrp-8	Unknown	NA	NA	COSMIC	Wormbase	375215
NP_003777	NP_499598	NP_083876	E1153K	E1082K	Unknown	Unknown	COSM1710481	WBVar00411257	ABCC3	mrp-8	Unknown	NA	NA	COSMIC	Wormbase	375215
NP_003777	NP_499598	NP_083876	R1297H	R1229K	Unknown	Unknown	COSM1317037	WBVar00867971	ABCC3	mrp-8	Unknown	NA	NA	COSMIC	Wormbase	375215
NP_003777	NP_499598	XP_006534491	R1297H	R1229K	Unknown	Unknown	COSM1317037	WBVar00867971	ABCC3	mrp-8	Unknown	NA	NA	COSMIC	Wormbase	375217
NP_003777	NP_507812	NP_083876	A1455T	A1448V	Unknown	Unknown	COSM3983545	WBVar01101945	ABCC3	mrp-7	Unknown	NA	NA	COSMIC	Wormbase	375216
NP_003777	NP_507812	XP_006534491	A1455T	A1448V	Unknown	Unknown	COSM3983545	WBVar01101945	ABCC3	mrp-7	Unknown	NA	NA	COSMIC	Wormbase	375218
NP_003777	NP_507812	NP_083876	R719C	R717C	Unknown	Unknown	COSM5706458	WBVar01101887	ABCC3	mrp-7	Unknown	NA	NA	COSMIC	Wormbase	375216
NP_003777	NP_507812	NP_083876	R719L	R717C	Unknown	Unknown	COSM7353619	WBVar01101887	ABCC3	mrp-7	Unknown	NA	NA	COSMIC	Wormbase	375216
NP_003777	NP_507812	XP_006534491	R719C	R717C	Unknown	Unknown	COSM5706458	WBVar01101887	ABCC3	mrp-7	Unknown	NA	NA	COSMIC	Wormbase	375218
NP_003777	NP_507812	XP_006534491	R719L	R717C	Unknown	Unknown	COSM7353619	WBVar01101887	ABCC3	mrp-7	Unknown	NA	NA	COSMIC	Wormbase	375218
NP_003777	NP_499598	NP_083876	L761L	L703F		Unknown	COSM1724440	WBVar00868012	ABCC3	mrp-8	Unknown	NA	NA	COSMIC	Wormbase	375215
NP_003777	NP_499598	XP_006534491	L761L	L703F		Unknown	COSM1724440	WBVar00868012	ABCC3	mrp-8	Unknown	NA	NA	COSMIC	Wormbase	375217
NP_003777	NP_507812	XP_006534491	A780A	A778V	NEUTRAL	Unknown	COSM6590362	WBVar00488493	ABCC3	mrp-7	Unknown	NA	NA	COSMIC	Wormbase	375218
NP_003777	NP_507812	XP_006534491	A780A	A778V	NEUTRAL	Unknown	COSM3958536	WBVar00488493	ABCC3	mrp-7	Unknown	NA	NA	COSMIC	Wormbase	375218
NP_003777	NP_507812	NP_083876	A780A	A778V	NEUTRAL	Unknown	COSM6590362	WBVar00488493	ABCC3	mrp-7	Unknown	NA	NA	COSMIC	Wormbase	375216
NP_003777	NP_507812	NP_083876	A780A	A778V	NEUTRAL	Unknown	COSM3958536	WBVar00488493	ABCC3	mrp-7	Unknown	NA	NA	COSMIC	Wormbase	375216
NP_003777	NP_499598	NP_083876	D826N	D768N	Unknown	Unknown	COSM3519403	WBVar00868010	ABCC3	mrp-8	Unknown	NA	NA	COSMIC	Wormbase	375215
NP_003777	NP_499598	XP_006534491	D826N	D768N	Unknown	Unknown	COSM3519403	WBVar00868010	ABCC3	mrp-8	Unknown	NA	NA	COSMIC	Wormbase	375217
NP_003777	NP_507812	NP_083876	G1066C	G1056E	unknown	Unknown	rs762885036	WBVar01101918	ABCC3	mrp-7	Unknown	NA	2.12137e-05	gnomAD	Wormbase	375216
NP_003777	NP_507812	XP_006534491	G1066C	G1056E	unknown	Unknown	rs762885036	WBVar01101918	ABCC3	mrp-7	Unknown	NA	2.12137e-05	gnomAD	Wormbase	375218
NP_003777	NP_499598	NP_083876	G11D	G9E	unknown	Unknown	rs11568609	WBVar00868104	ABCC3	mrp-8	Unknown	NA	0.000555269	gnomAD	Wormbase	375215
NP_003777	NP_499598	NP_083876	G11R	G9E	unknown	Unknown	rs1278424829	WBVar00868104	ABCC3	mrp-8	Unknown	NA	3.19448e-05	gnomAD	Wormbase	375215
NP_003777	NP_499598	XP_006534491	G11D	G9E	unknown	Unknown	rs11568609	WBVar00868104	ABCC3	mrp-8	Unknown	NA	0.000555269	gnomAD	Wormbase	375217
NP_003777	NP_499598	XP_006534491	G11R	G9E	unknown	Unknown	rs1278424829	WBVar00868104	ABCC3	mrp-8	Unknown	NA	3.19448e-05	gnomAD	Wormbase	375217
NP_003777	NP_507812	XP_006534491	S1107R	S1097L	unknown	Unknown	rs760707428	WBVar00488515	ABCC3	mrp-7	Unknown	NA	3.97795e-06	gnomAD	Wormbase	375218
NP_003777	NP_507812	NP_083876	S1107R	S1097L	unknown	Unknown	rs760707428	WBVar00488515	ABCC3	mrp-7	Unknown	NA	3.97795e-06	gnomAD	Wormbase	375216
NP_003777	NP_499598	XP_006534491	W1272C	W1203*	unknown	Unknown	rs371532369	WBVar02132890	ABCC3	mrp-8	Unknown	NA	9.16565e-06	gnomAD	Wormbase	375217
NP_003777	NP_499598	NP_083876	W1272C	W1203*	unknown	Unknown	rs371532369	WBVar02132890	ABCC3	mrp-8	Unknown	NA	9.16565e-06	gnomAD	Wormbase	375215
NP_003777	NP_507812	XP_006534491	P1279L	P1272S	unknown	Unknown	rs775610684	WBVar01101934	ABCC3	mrp-7	Unknown	NA	1.28708e-05	gnomAD	Wormbase	375218
NP_003777	NP_507812	NP_083876	P1279L	P1272S	unknown	Unknown	rs775610684	WBVar01101934	ABCC3	mrp-7	Unknown	NA	1.28708e-05	gnomAD	Wormbase	375216
NP_003777	NP_499598	NP_083876	R1297H	R1229K	unknown	Unknown	rs11568591	WBVar00867971	ABCC3	mrp-8	Unknown	NA	0.036321	gnomAD	Wormbase	375215
NP_003777	NP_499598	XP_006534491	R1297H	R1229K	unknown	Unknown	rs11568591	WBVar00867971	ABCC3	mrp-8	Unknown	NA	0.036321	gnomAD	Wormbase	375217
NP_003777	NP_507812	XP_006534491	D1303H	D1296N	unknown	Unknown	rs1383784366	WBVar01101936	ABCC3	mrp-7	Unknown	NA	4.0654e-06	gnomAD	Wormbase	375218
NP_003777	NP_507812	NP_083876	D1303H	D1296N	unknown	Unknown	rs1383784366	WBVar01101936	ABCC3	mrp-7	Unknown	NA	4.0654e-06	gnomAD	Wormbase	375216
NP_003777	NP_499598	NP_083876	S1377L	S1309P	unknown	Unknown	rs542368509	WBVar00411246	ABCC3	mrp-8	Unknown	NA	2.47772e-05	gnomAD	Wormbase	375215
NP_003777	NP_499598	XP_006534491	S1377L	S1309P	unknown	Unknown	rs542368509	WBVar00411246	ABCC3	mrp-8	Unknown	NA	2.47772e-05	gnomAD	Wormbase	375217
NP_003777	NP_507812	NP_083876	R1442L	R1435W	unknown	Unknown	rs527762615	WBVar01101943	ABCC3	mrp-7	Unknown	NA	3.98391e-06	gnomAD	Wormbase	375216
NP_003777	NP_507812	NP_083876	R1442C	R1435W	unknown	Unknown	rs201242155	WBVar01101943	ABCC3	mrp-7	Unknown	NA	1.19521e-05	gnomAD	Wormbase	375216
NP_003777	NP_507812	XP_006534491	R1442L	R1435W	unknown	Unknown	rs527762615	WBVar01101943	ABCC3	mrp-7	Unknown	NA	3.98391e-06	gnomAD	Wormbase	375218
NP_003777	NP_507812	XP_006534491	R1442C	R1435W	unknown	Unknown	rs201242155	WBVar01101943	ABCC3	mrp-7	Unknown	NA	1.19521e-05	gnomAD	Wormbase	375218
NP_003777	NP_507812	XP_006534491	A1454V	A1447T	unknown	Unknown	rs777114534	WBVar01101944	ABCC3	mrp-7	Unknown	NA	1.19317e-05	gnomAD	Wormbase	375218
NP_003777	NP_507812	NP_083876	A1454V	A1447T	unknown	Unknown	rs777114534	WBVar01101944	ABCC3	mrp-7	Unknown	NA	1.19317e-05	gnomAD	Wormbase	375216
NP_003777	NP_507812	XP_006534491	A1455T	A1448V	unknown	Unknown	rs762064825	WBVar01101945	ABCC3	mrp-7	Unknown	NA	3.97728e-06	gnomAD	Wormbase	375218
NP_003777	NP_507812	NP_083876	A1455T	A1448V	unknown	Unknown	rs762064825	WBVar01101945	ABCC3	mrp-7	Unknown	NA	3.97728e-06	gnomAD	Wormbase	375216
NP_003777	NP_507812	NP_083876	P50S	P41L	unknown	Unknown	rs1471995922	WBVar00488469	ABCC3	mrp-7	Unknown	NA	1.06067e-05	gnomAD	Wormbase	375216
NP_003777	NP_507812	XP_006534491	P50S	P41L	unknown	Unknown	rs1471995922	WBVar00488469	ABCC3	mrp-7	Unknown	NA	1.06067e-05	gnomAD	Wormbase	375218
NP_003777	NP_507812	XP_006534491	R719S	R717C	unknown	Unknown	rs767722164	WBVar01101887	ABCC3	mrp-7	Unknown	NA	7.95317e-06	gnomAD	Wormbase	375218
NP_003777	NP_507812	XP_006534491	R719G	R717C	unknown	Unknown	rs767722164	WBVar01101887	ABCC3	mrp-7	Unknown	NA	1.06052e-05	gnomAD	Wormbase	375218
NP_003777	NP_507812	XP_006534491	R719L	R717C	unknown	Unknown	rs143749403	WBVar01101887	ABCC3	mrp-7	Unknown	NA	7.7772e-05	gnomAD	Wormbase	375218
NP_003777	NP_507812	XP_006534491	R719C	R717C	unknown	Unknown	rs767722164	WBVar01101887	ABCC3	mrp-7	Unknown	NA	7.95317e-06	gnomAD	Wormbase	375218
NP_003777	NP_507812	NP_083876	R719S	R717C	unknown	Unknown	rs767722164	WBVar01101887	ABCC3	mrp-7	Unknown	NA	7.95317e-06	gnomAD	Wormbase	375216
NP_003777	NP_507812	NP_083876	R719G	R717C	unknown	Unknown	rs767722164	WBVar01101887	ABCC3	mrp-7	Unknown	NA	1.06052e-05	gnomAD	Wormbase	375216
NP_003777	NP_507812	NP_083876	R719L	R717C	unknown	Unknown	rs143749403	WBVar01101887	ABCC3	mrp-7	Unknown	NA	7.7772e-05	gnomAD	Wormbase	375216
NP_003777	NP_507812	NP_083876	R719C	R717C	unknown	Unknown	rs767722164	WBVar01101887	ABCC3	mrp-7	Unknown	NA	7.95317e-06	gnomAD	Wormbase	375216
NP_003777	NP_499598	NP_083876	L761V	L703F	unknown	Unknown	rs749148541	WBVar00868012	ABCC3	mrp-8	Unknown	NA	3.98004e-06	gnomAD	Wormbase	375215
NP_003777	NP_499598	XP_006534491	L761V	L703F	unknown	Unknown	rs749148541	WBVar00868012	ABCC3	mrp-8	Unknown	NA	3.98004e-06	gnomAD	Wormbase	375217
NP_003777	NP_507812	NP_083876	A780T	A778V	unknown	Unknown	rs1213242201	WBVar00488493	ABCC3	mrp-7	Unknown	NA	7.07204e-06	gnomAD	Wormbase	375216
NP_003777	NP_507812	NP_083876	A780V	A778V	unknown	Unknown	rs766740692	WBVar00488493	ABCC3	mrp-7	Unknown	NA	2.38631e-05	gnomAD	Wormbase	375216
NP_003777	NP_507812	XP_006534491	A780T	A778V	unknown	Unknown	rs1213242201	WBVar00488493	ABCC3	mrp-7	Unknown	NA	7.07204e-06	gnomAD	Wormbase	375218
NP_003777	NP_507812	XP_006534491	A780V	A778V	unknown	Unknown	rs766740692	WBVar00488493	ABCC3	mrp-7	Unknown	NA	2.38631e-05	gnomAD	Wormbase	375218
NP_003777	NP_507812	NP_083876	D873Y	D865G	unknown	Unknown	rs758636064	WBVar01524313	ABCC3	mrp-7	Unknown	NA	3.98991e-06	gnomAD	Wormbase	375216
NP_003777	NP_507812	NP_083876	D873V	D865G	unknown	Unknown	rs1219937528	WBVar01524313	ABCC3	mrp-7	Unknown	NA	3.18532e-05	gnomAD	Wormbase	375216
NP_003777	NP_507812	XP_006534491	D873Y	D865G	unknown	Unknown	rs758636064	WBVar01524313	ABCC3	mrp-7	Unknown	NA	3.98991e-06	gnomAD	Wormbase	375218
NP_003777	NP_507812	XP_006534491	D873V	D865G	unknown	Unknown	rs1219937528	WBVar01524313	ABCC3	mrp-7	Unknown	NA	3.18532e-05	gnomAD	Wormbase	375218
NP_003777	NP_499598	XP_006534491	P894T	P818S	unknown	Unknown	rs1372330448	WBVar00867999	ABCC3	mrp-8	Unknown	NA	7.07794e-06	gnomAD	Wormbase	375217
NP_003777	NP_499598	NP_083876	P894T	P818S	unknown	Unknown	rs1372330448	WBVar00867999	ABCC3	mrp-8	Unknown	NA	7.07794e-06	gnomAD	Wormbase	375215
NP_003777	NP_507812	NP_083876	G967R	G954E	unknown	Unknown	rs773574170	WBVar01101915	ABCC3	mrp-7	Unknown	NA	3.9775e-06	gnomAD	Wormbase	375216
NP_003777	NP_507812	XP_006534491	G967R	G954E	unknown	Unknown	rs773574170	WBVar01101915	ABCC3	mrp-7	Unknown	NA	3.9775e-06	gnomAD	Wormbase	375218
NP_005836	NP_508710	NP_001157147	M744V	M842I	Benign	Unknown	rs9282570	WBVar01138797	ABCC4	mrp-6	not provided	NA	0.00331	ClinVar	Wormbase	221967
NP_005836	NP_508710	XP_006519073	M744V	M842I	Benign	Unknown	rs9282570	WBVar01138797	ABCC4	mrp-6	not provided	NA	0.00331	ClinVar	Wormbase	221964
NP_005836	NP_508710	NP_001157148	M744V	M842I	Benign	Unknown	rs9282570	WBVar01138797	ABCC4	mrp-6	not provided	NA	0.00331	ClinVar	Wormbase	221966
NP_005836	NP_508710	NP_001028508	M744V	M842I	Benign	Unknown	rs9282570	WBVar01138797	ABCC4	mrp-6	not provided	NA	0.00331	ClinVar	Wormbase	221965
NP_001288759	NP_508710	NP_001157148	M669V	M842I	MODERATE	Unknown	rs9282570	WBVar01138797	ABCC4	mrp-6	Unknown	NA	NA	dbSNP	Wormbase	270968
NP_001288759	NP_508710	NP_001028508	M669V	M842I	MODERATE	Unknown	rs9282570	WBVar01138797	ABCC4	mrp-6	Unknown	NA	NA	dbSNP	Wormbase	270967
NP_001288759	NP_508710	NP_001157147	M669V	M842I	MODERATE	Unknown	rs9282570	WBVar01138797	ABCC4	mrp-6	Unknown	NA	NA	dbSNP	Wormbase	270969
NP_001288759	NP_508710	XP_006519073	M669V	M842I	MODERATE	Unknown	rs9282570	WBVar01138797	ABCC4	mrp-6	Unknown	NA	NA	dbSNP	Wormbase	270966
NP_005679	NP_510479	XP_017172518	R1041H	R964Q	Unknown	Unknown	COSM2152638	WBVar00525477	ABCC5	mrp-5	Unknown	NA	NA	COSMIC	Wormbase	64810
NP_005679	NP_510479	NP_789809	R1041H	R964Q	Unknown	Unknown	COSM2152638	WBVar00525477	ABCC5	mrp-5	Unknown	NA	NA	COSMIC	Wormbase	64804
NP_005679	NP_510479	XP_006522275	R1041H	R964Q	Unknown	Unknown	COSM2152638	WBVar00525477	ABCC5	mrp-5	Unknown	NA	NA	COSMIC	Wormbase	64813
NP_005679	NP_510479	XP_006522278	R1041H	R964Q	Unknown	Unknown	COSM2152638	WBVar00525477	ABCC5	mrp-5	Unknown	NA	NA	COSMIC	Wormbase	64806
NP_005679	NP_510479	NP_038818	R1041H	R964Q	Unknown	Unknown	COSM2152638	WBVar00525477	ABCC5	mrp-5	Unknown	NA	NA	COSMIC	Wormbase	64812
NP_005679	NP_510479	XP_006522272	R1041H	R964Q	Unknown	Unknown	COSM2152638	WBVar00525477	ABCC5	mrp-5	Unknown	NA	NA	COSMIC	Wormbase	64811
NP_005679	NP_510479	XP_006522277	R1041H	R964Q	Unknown	Unknown	COSM2152638	WBVar00525477	ABCC5	mrp-5	Unknown	NA	NA	COSMIC	Wormbase	64805
NP_005679	NP_510479	XP_006522271	R1041H	R964Q	Unknown	Unknown	COSM2152638	WBVar00525477	ABCC5	mrp-5	Unknown	NA	NA	COSMIC	Wormbase	64808
NP_005679	NP_510479	XP_006522276	R1041H	R964Q	Unknown	Unknown	COSM2152638	WBVar00525477	ABCC5	mrp-5	Unknown	NA	NA	COSMIC	Wormbase	64807
NP_005679	NP_510479	XP_017172516	R1041H	R964Q	Unknown	Unknown	COSM2152638	WBVar00525477	ABCC5	mrp-5	Unknown	NA	NA	COSMIC	Wormbase	64809
NP_005679	NP_510479	XP_006522277	G1122R	G1045E	Unknown	Unknown	COSM238640	WBVar01211612	ABCC5	mrp-5	Unknown	NA	NA	COSMIC	Wormbase	64805
NP_005679	NP_510479	NP_789809	G1122R	G1045E	Unknown	Unknown	COSM238640	WBVar01211612	ABCC5	mrp-5	Unknown	NA	NA	COSMIC	Wormbase	64804
NP_005679	NP_510479	XP_006522278	G1122R	G1045E	Unknown	Unknown	COSM238640	WBVar01211612	ABCC5	mrp-5	Unknown	NA	NA	COSMIC	Wormbase	64806
NP_005679	NP_510479	XP_006522272	G1122R	G1045E	Unknown	Unknown	COSM238640	WBVar01211612	ABCC5	mrp-5	Unknown	NA	NA	COSMIC	Wormbase	64811
NP_005679	NP_510479	XP_017172516	G1122R	G1045E	Unknown	Unknown	COSM238640	WBVar01211612	ABCC5	mrp-5	Unknown	NA	NA	COSMIC	Wormbase	64809
NP_005679	NP_510479	XP_006522275	G1122R	G1045E	Unknown	Unknown	COSM238640	WBVar01211612	ABCC5	mrp-5	Unknown	NA	NA	COSMIC	Wormbase	64813
NP_005679	NP_510479	XP_017172518	G1122R	G1045E	Unknown	Unknown	COSM238640	WBVar01211612	ABCC5	mrp-5	Unknown	NA	NA	COSMIC	Wormbase	64810
NP_005679	NP_510479	NP_038818	G1122R	G1045E	Unknown	Unknown	COSM238640	WBVar01211612	ABCC5	mrp-5	Unknown	NA	NA	COSMIC	Wormbase	64812
NP_005679	NP_510479	XP_006522276	G1122R	G1045E	Unknown	Unknown	COSM238640	WBVar01211612	ABCC5	mrp-5	Unknown	NA	NA	COSMIC	Wormbase	64807
NP_005679	NP_510479	XP_006522271	G1122R	G1045E	Unknown	Unknown	COSM238640	WBVar01211612	ABCC5	mrp-5	Unknown	NA	NA	COSMIC	Wormbase	64808
NP_005679	NP_510479	XP_017172516	E22D	E19K		Unknown	COSM7243262	WBVar01211653	ABCC5	mrp-5	Unknown	NA	NA	COSMIC	Wormbase	64809
NP_005679	NP_510479	XP_006522276	D62H	D37N	Unknown	Unknown	COSM4764077	WBVar01211652	ABCC5	mrp-5	Unknown	NA	NA	COSMIC	Wormbase	64807
NP_005679	NP_510479	XP_017172518	D62H	D37N	Unknown	Unknown	COSM4764077	WBVar01211652	ABCC5	mrp-5	Unknown	NA	NA	COSMIC	Wormbase	64810
NP_005679	NP_510479	XP_006522275	D62H	D37N	Unknown	Unknown	COSM4764077	WBVar01211652	ABCC5	mrp-5	Unknown	NA	NA	COSMIC	Wormbase	64813
NP_005679	NP_510479	XP_006522275	L732F	L656V	Unknown	Unknown	COSM5014399	WBVar01211632	ABCC5	mrp-5	Unknown	NA	NA	COSMIC	Wormbase	64813
NP_005679	NP_510479	NP_789809	L732F	L656V	Unknown	Unknown	COSM5014399	WBVar01211632	ABCC5	mrp-5	Unknown	NA	NA	COSMIC	Wormbase	64804
NP_005679	NP_510479	XP_006522272	L732F	L656V	Unknown	Unknown	COSM5014399	WBVar01211632	ABCC5	mrp-5	Unknown	NA	NA	COSMIC	Wormbase	64811
NP_005679	NP_510479	XP_006522277	L732F	L656V	Unknown	Unknown	COSM5014399	WBVar01211632	ABCC5	mrp-5	Unknown	NA	NA	COSMIC	Wormbase	64805
NP_005679	NP_510479	NP_038818	L732F	L656V	Unknown	Unknown	COSM5014399	WBVar01211632	ABCC5	mrp-5	Unknown	NA	NA	COSMIC	Wormbase	64812
NP_005679	NP_510479	XP_017172518	L732F	L656V	Unknown	Unknown	COSM5014399	WBVar01211632	ABCC5	mrp-5	Unknown	NA	NA	COSMIC	Wormbase	64810
NP_005679	NP_510479	XP_006522278	L732F	L656V	Unknown	Unknown	COSM5014399	WBVar01211632	ABCC5	mrp-5	Unknown	NA	NA	COSMIC	Wormbase	64806
NP_005679	NP_510479	XP_006522276	L732F	L656V	Unknown	Unknown	COSM5014399	WBVar01211632	ABCC5	mrp-5	Unknown	NA	NA	COSMIC	Wormbase	64807
NP_005679	NP_510479	XP_006522271	L732F	L656V	Unknown	Unknown	COSM5014399	WBVar01211632	ABCC5	mrp-5	Unknown	NA	NA	COSMIC	Wormbase	64808
NP_005679	NP_510479	XP_017172516	L732F	L656V	Unknown	Unknown	COSM5014399	WBVar01211632	ABCC5	mrp-5	Unknown	NA	NA	COSMIC	Wormbase	64809
NP_005679	NP_510479	NP_038818	A852A	A773V		Unknown	COSM1041863	WBVar01211622	ABCC5	mrp-5	Unknown	NA	NA	COSMIC	Wormbase	64812
NP_005679	NP_510479	XP_017172516	A852A	A773V		Unknown	COSM1041863	WBVar01211622	ABCC5	mrp-5	Unknown	NA	NA	COSMIC	Wormbase	64809
NP_005679	NP_510479	XP_006522271	A852A	A773V		Unknown	COSM1041863	WBVar01211622	ABCC5	mrp-5	Unknown	NA	NA	COSMIC	Wormbase	64808
NP_005679	NP_510479	XP_006522275	A852A	A773V		Unknown	COSM1041863	WBVar01211622	ABCC5	mrp-5	Unknown	NA	NA	COSMIC	Wormbase	64813
NP_005679	NP_510479	XP_006522276	A852A	A773V		Unknown	COSM1041863	WBVar01211622	ABCC5	mrp-5	Unknown	NA	NA	COSMIC	Wormbase	64807
NP_005679	NP_510479	NP_789809	A852A	A773V		Unknown	COSM1041863	WBVar01211622	ABCC5	mrp-5	Unknown	NA	NA	COSMIC	Wormbase	64804
NP_005679	NP_510479	XP_006522277	A852A	A773V		Unknown	COSM1041863	WBVar01211622	ABCC5	mrp-5	Unknown	NA	NA	COSMIC	Wormbase	64805
NP_005679	NP_510479	XP_006522272	A852A	A773V		Unknown	COSM1041863	WBVar01211622	ABCC5	mrp-5	Unknown	NA	NA	COSMIC	Wormbase	64811
NP_005679	NP_510479	XP_017172518	A852A	A773V		Unknown	COSM1041863	WBVar01211622	ABCC5	mrp-5	Unknown	NA	NA	COSMIC	Wormbase	64810
NP_005679	NP_510479	XP_006522278	A852A	A773V		Unknown	COSM1041863	WBVar01211622	ABCC5	mrp-5	Unknown	NA	NA	COSMIC	Wormbase	64806
NP_005679	NP_510479	XP_017172516	R1041H	R964Q	unknown	Unknown	rs376038853	WBVar00525477	ABCC5	mrp-5	Unknown	NA	7.12007e-05	gnomAD	Wormbase	64809
NP_005679	NP_510479	XP_006522277	R1041H	R964Q	unknown	Unknown	rs376038853	WBVar00525477	ABCC5	mrp-5	Unknown	NA	7.12007e-05	gnomAD	Wormbase	64805
NP_005679	NP_510479	XP_006522276	R1041H	R964Q	unknown	Unknown	rs376038853	WBVar00525477	ABCC5	mrp-5	Unknown	NA	7.12007e-05	gnomAD	Wormbase	64807
NP_005679	NP_510479	XP_006522271	R1041H	R964Q	unknown	Unknown	rs376038853	WBVar00525477	ABCC5	mrp-5	Unknown	NA	7.12007e-05	gnomAD	Wormbase	64808
NP_005679	NP_510479	XP_006522272	R1041H	R964Q	unknown	Unknown	rs376038853	WBVar00525477	ABCC5	mrp-5	Unknown	NA	7.12007e-05	gnomAD	Wormbase	64811
NP_005679	NP_510479	NP_038818	R1041H	R964Q	unknown	Unknown	rs376038853	WBVar00525477	ABCC5	mrp-5	Unknown	NA	7.12007e-05	gnomAD	Wormbase	64812
NP_005679	NP_510479	XP_006522278	R1041H	R964Q	unknown	Unknown	rs376038853	WBVar00525477	ABCC5	mrp-5	Unknown	NA	7.12007e-05	gnomAD	Wormbase	64806
NP_005679	NP_510479	NP_789809	R1041H	R964Q	unknown	Unknown	rs376038853	WBVar00525477	ABCC5	mrp-5	Unknown	NA	7.12007e-05	gnomAD	Wormbase	64804
NP_005679	NP_510479	XP_017172518	R1041H	R964Q	unknown	Unknown	rs376038853	WBVar00525477	ABCC5	mrp-5	Unknown	NA	7.12007e-05	gnomAD	Wormbase	64810
NP_005679	NP_510479	XP_006522275	R1041H	R964Q	unknown	Unknown	rs376038853	WBVar00525477	ABCC5	mrp-5	Unknown	NA	7.12007e-05	gnomAD	Wormbase	64813
NP_005679	NP_510479	NP_789809	G1122R	G1045E	unknown	Unknown	rs745507480	WBVar01211612	ABCC5	mrp-5	Unknown	NA	2.49921e-05	gnomAD	Wormbase	64804
NP_005679	NP_510479	NP_789809	G1122E	G1045E	unknown	Unknown	rs372851754	WBVar01211612	ABCC5	mrp-5	Unknown	NA	8.03846e-06	gnomAD	Wormbase	64804
NP_005679	NP_510479	XP_006522271	G1122R	G1045E	unknown	Unknown	rs745507480	WBVar01211612	ABCC5	mrp-5	Unknown	NA	2.49921e-05	gnomAD	Wormbase	64808
NP_005679	NP_510479	XP_006522271	G1122E	G1045E	unknown	Unknown	rs372851754	WBVar01211612	ABCC5	mrp-5	Unknown	NA	8.03846e-06	gnomAD	Wormbase	64808
NP_005679	NP_510479	NP_038818	G1122R	G1045E	unknown	Unknown	rs745507480	WBVar01211612	ABCC5	mrp-5	Unknown	NA	2.49921e-05	gnomAD	Wormbase	64812
NP_005679	NP_510479	NP_038818	G1122E	G1045E	unknown	Unknown	rs372851754	WBVar01211612	ABCC5	mrp-5	Unknown	NA	8.03846e-06	gnomAD	Wormbase	64812
NP_005679	NP_510479	XP_006522275	G1122R	G1045E	unknown	Unknown	rs745507480	WBVar01211612	ABCC5	mrp-5	Unknown	NA	2.49921e-05	gnomAD	Wormbase	64813
NP_005679	NP_510479	XP_006522275	G1122E	G1045E	unknown	Unknown	rs372851754	WBVar01211612	ABCC5	mrp-5	Unknown	NA	8.03846e-06	gnomAD	Wormbase	64813
NP_005679	NP_510479	XP_017172516	G1122R	G1045E	unknown	Unknown	rs745507480	WBVar01211612	ABCC5	mrp-5	Unknown	NA	2.49921e-05	gnomAD	Wormbase	64809
NP_005679	NP_510479	XP_017172516	G1122E	G1045E	unknown	Unknown	rs372851754	WBVar01211612	ABCC5	mrp-5	Unknown	NA	8.03846e-06	gnomAD	Wormbase	64809
NP_005679	NP_510479	XP_006522272	G1122R	G1045E	unknown	Unknown	rs745507480	WBVar01211612	ABCC5	mrp-5	Unknown	NA	2.49921e-05	gnomAD	Wormbase	64811
NP_005679	NP_510479	XP_006522272	G1122E	G1045E	unknown	Unknown	rs372851754	WBVar01211612	ABCC5	mrp-5	Unknown	NA	8.03846e-06	gnomAD	Wormbase	64811
NP_005679	NP_510479	XP_006522276	G1122R	G1045E	unknown	Unknown	rs745507480	WBVar01211612	ABCC5	mrp-5	Unknown	NA	2.49921e-05	gnomAD	Wormbase	64807
NP_005679	NP_510479	XP_006522276	G1122E	G1045E	unknown	Unknown	rs372851754	WBVar01211612	ABCC5	mrp-5	Unknown	NA	8.03846e-06	gnomAD	Wormbase	64807
NP_005679	NP_510479	XP_006522278	G1122R	G1045E	unknown	Unknown	rs745507480	WBVar01211612	ABCC5	mrp-5	Unknown	NA	2.49921e-05	gnomAD	Wormbase	64806
NP_005679	NP_510479	XP_006522278	G1122E	G1045E	unknown	Unknown	rs372851754	WBVar01211612	ABCC5	mrp-5	Unknown	NA	8.03846e-06	gnomAD	Wormbase	64806
NP_005679	NP_510479	XP_017172518	G1122R	G1045E	unknown	Unknown	rs745507480	WBVar01211612	ABCC5	mrp-5	Unknown	NA	2.49921e-05	gnomAD	Wormbase	64810
NP_005679	NP_510479	XP_017172518	G1122E	G1045E	unknown	Unknown	rs372851754	WBVar01211612	ABCC5	mrp-5	Unknown	NA	8.03846e-06	gnomAD	Wormbase	64810
NP_005679	NP_510479	XP_006522277	G1122R	G1045E	unknown	Unknown	rs745507480	WBVar01211612	ABCC5	mrp-5	Unknown	NA	2.49921e-05	gnomAD	Wormbase	64805
NP_005679	NP_510479	XP_006522277	G1122E	G1045E	unknown	Unknown	rs372851754	WBVar01211612	ABCC5	mrp-5	Unknown	NA	8.03846e-06	gnomAD	Wormbase	64805
NP_005679	NP_510479	XP_006522275	A632T	A556T	unknown	Unknown	rs778325965	WBVar01211638	ABCC5	mrp-5	Unknown	NA	4.06243e-06	gnomAD	Wormbase	64813
NP_005679	NP_510479	XP_006522278	A632T	A556T	unknown	Unknown	rs778325965	WBVar01211638	ABCC5	mrp-5	Unknown	NA	4.06243e-06	gnomAD	Wormbase	64806
NP_005679	NP_510479	NP_038818	A632T	A556T	unknown	Unknown	rs778325965	WBVar01211638	ABCC5	mrp-5	Unknown	NA	4.06243e-06	gnomAD	Wormbase	64812
NP_005679	NP_510479	XP_006522276	A632T	A556T	unknown	Unknown	rs778325965	WBVar01211638	ABCC5	mrp-5	Unknown	NA	4.06243e-06	gnomAD	Wormbase	64807
NP_005679	NP_510479	XP_017172516	A632T	A556T	unknown	Unknown	rs778325965	WBVar01211638	ABCC5	mrp-5	Unknown	NA	4.06243e-06	gnomAD	Wormbase	64809
NP_005679	NP_510479	XP_006522277	A632T	A556T	unknown	Unknown	rs778325965	WBVar01211638	ABCC5	mrp-5	Unknown	NA	4.06243e-06	gnomAD	Wormbase	64805
NP_005679	NP_510479	XP_006522271	A632T	A556T	unknown	Unknown	rs778325965	WBVar01211638	ABCC5	mrp-5	Unknown	NA	4.06243e-06	gnomAD	Wormbase	64808
NP_005679	NP_510479	XP_017172518	A632T	A556T	unknown	Unknown	rs778325965	WBVar01211638	ABCC5	mrp-5	Unknown	NA	4.06243e-06	gnomAD	Wormbase	64810
NP_005679	NP_510479	XP_006522272	A632T	A556T	unknown	Unknown	rs778325965	WBVar01211638	ABCC5	mrp-5	Unknown	NA	4.06243e-06	gnomAD	Wormbase	64811
NP_005679	NP_510479	NP_789809	A632T	A556T	unknown	Unknown	rs778325965	WBVar01211638	ABCC5	mrp-5	Unknown	NA	4.06243e-06	gnomAD	Wormbase	64804
NP_005679	NP_510479	XP_006522271	A852S	A773V	unknown	Unknown	rs1362788162	WBVar01211622	ABCC5	mrp-5	Unknown	NA	4.00827e-06	gnomAD	Wormbase	64808
NP_005679	NP_510479	XP_006522277	A852S	A773V	unknown	Unknown	rs1362788162	WBVar01211622	ABCC5	mrp-5	Unknown	NA	4.00827e-06	gnomAD	Wormbase	64805
NP_005679	NP_510479	XP_006522278	A852S	A773V	unknown	Unknown	rs1362788162	WBVar01211622	ABCC5	mrp-5	Unknown	NA	4.00827e-06	gnomAD	Wormbase	64806
NP_005679	NP_510479	XP_017172516	A852S	A773V	unknown	Unknown	rs1362788162	WBVar01211622	ABCC5	mrp-5	Unknown	NA	4.00827e-06	gnomAD	Wormbase	64809
NP_005679	NP_510479	NP_789809	A852S	A773V	unknown	Unknown	rs1362788162	WBVar01211622	ABCC5	mrp-5	Unknown	NA	4.00827e-06	gnomAD	Wormbase	64804
NP_005679	NP_510479	NP_038818	A852S	A773V	unknown	Unknown	rs1362788162	WBVar01211622	ABCC5	mrp-5	Unknown	NA	4.00827e-06	gnomAD	Wormbase	64812
NP_005679	NP_510479	XP_006522275	A852S	A773V	unknown	Unknown	rs1362788162	WBVar01211622	ABCC5	mrp-5	Unknown	NA	4.00827e-06	gnomAD	Wormbase	64813
NP_005679	NP_510479	XP_006522276	A852S	A773V	unknown	Unknown	rs1362788162	WBVar01211622	ABCC5	mrp-5	Unknown	NA	4.00827e-06	gnomAD	Wormbase	64807
NP_005679	NP_510479	XP_017172518	A852S	A773V	unknown	Unknown	rs1362788162	WBVar01211622	ABCC5	mrp-5	Unknown	NA	4.00827e-06	gnomAD	Wormbase	64810
NP_005679	NP_510479	XP_006522272	A852S	A773V	unknown	Unknown	rs1362788162	WBVar01211622	ABCC5	mrp-5	Unknown	NA	4.00827e-06	gnomAD	Wormbase	64811
NP_005679	NP_510479	XP_017172516	F962C	F885S	unknown	Unknown	rs764977208	WBVar01211616	ABCC5	mrp-5	Unknown	NA	4.00715e-06	gnomAD	Wormbase	64809
NP_005679	NP_510479	XP_006522276	F962C	F885S	unknown	Unknown	rs764977208	WBVar01211616	ABCC5	mrp-5	Unknown	NA	4.00715e-06	gnomAD	Wormbase	64807
NP_005679	NP_510479	NP_038818	F962C	F885S	unknown	Unknown	rs764977208	WBVar01211616	ABCC5	mrp-5	Unknown	NA	4.00715e-06	gnomAD	Wormbase	64812
NP_005679	NP_510479	XP_017172518	F962C	F885S	unknown	Unknown	rs764977208	WBVar01211616	ABCC5	mrp-5	Unknown	NA	4.00715e-06	gnomAD	Wormbase	64810
NP_005679	NP_510479	XP_006522271	F962C	F885S	unknown	Unknown	rs764977208	WBVar01211616	ABCC5	mrp-5	Unknown	NA	4.00715e-06	gnomAD	Wormbase	64808
NP_005679	NP_510479	XP_006522277	F962C	F885S	unknown	Unknown	rs764977208	WBVar01211616	ABCC5	mrp-5	Unknown	NA	4.00715e-06	gnomAD	Wormbase	64805
NP_005679	NP_510479	XP_006522275	F962C	F885S	unknown	Unknown	rs764977208	WBVar01211616	ABCC5	mrp-5	Unknown	NA	4.00715e-06	gnomAD	Wormbase	64813
NP_005679	NP_510479	XP_006522272	F962C	F885S	unknown	Unknown	rs764977208	WBVar01211616	ABCC5	mrp-5	Unknown	NA	4.00715e-06	gnomAD	Wormbase	64811
NP_005679	NP_510479	NP_789809	F962C	F885S	unknown	Unknown	rs764977208	WBVar01211616	ABCC5	mrp-5	Unknown	NA	4.00715e-06	gnomAD	Wormbase	64804
NP_005679	NP_510479	XP_006522278	F962C	F885S	unknown	Unknown	rs764977208	WBVar01211616	ABCC5	mrp-5	Unknown	NA	4.00715e-06	gnomAD	Wormbase	64806
NP_000024	NP_001293680	NP_031461	A626T	A620T	Pathogenic	Unknown	13324rs-?	WBVar00975869	ABCD1	pmp-4	Adrenoleukodystrophy	NA	NA	ClinVar	Wormbase	183149
NP_000024	NP_001293680	NP_031461	R259Q	R263K	Unknown	Unknown	COSM3235838	WBVar01673219	ABCD1	pmp-4	Unknown	NA	NA	COSMIC	Wormbase	183149
NP_000024	NP_001293680	NP_031461	E272K	E276K	Unknown	Unknown	COSM5412297	WBVar00975874	ABCD1	pmp-4	Unknown	NA	NA	COSMIC	Wormbase	183149
NP_000024	NP_001293680	NP_031461	A626T	A620T	Unknown	Unknown	COSM4005031	WBVar00975869	ABCD1	pmp-4	Unknown	NA	NA	COSMIC	Wormbase	183149
NP_000024	NP_001293680	NP_031461	R259Q	R263K	unknown	Unknown	rs200191405	WBVar01673219	ABCD1	pmp-4	Unknown	NA	1.24388e-05	gnomAD	Wormbase	183149
NP_000024	NP_001293680	NP_031461	A443T	A442T	unknown	Unknown	rs782647014	WBVar00446567	ABCD1	pmp-4	Unknown	NA	2.1875e-05	gnomAD	Wormbase	183149
NP_005155	NP_001293680	NP_036124	A630S	A620T	Unknown	Unknown	COSM693262	WBVar00975869	ABCD2	pmp-4	Unknown	NA	NA	COSMIC	Wormbase	129775
NP_005155	NP_001293680	XP_006521080	A630S	A620T	Unknown	Unknown	COSM693262	WBVar00975869	ABCD2	pmp-4	Unknown	NA	NA	COSMIC	Wormbase	129774
NP_005155	NP_001293680	XP_006521080	G725E	G718D	Unknown	Unknown	COSM6884946	WBVar00975865	ABCD2	pmp-4	Unknown	NA	NA	COSMIC	Wormbase	129774
NP_005155	NP_001293680	NP_036124	G725E	G718D	Unknown	Unknown	COSM6884946	WBVar00975865	ABCD2	pmp-4	Unknown	NA	NA	COSMIC	Wormbase	129775
NP_005155	NP_001293680	XP_006521080	G725E	G718D	unknown	Unknown	rs1481025060	WBVar00975865	ABCD2	pmp-4	Unknown	NA	3.99725e-06	gnomAD	Wormbase	129774
NP_005155	NP_001293680	NP_036124	G725E	G718D	unknown	Unknown	rs1481025060	WBVar00975865	ABCD2	pmp-4	Unknown	NA	3.99725e-06	gnomAD	Wormbase	129775
NP_001116146	NP_495408	NP_033017	D179H	D182N	Unknown	Unknown	COSM3790362	WBVar00740845	ABCD3	pmp-2	Unknown	NA	NA	COSMIC	Wormbase	204375
NP_001116146	NP_495408	XP_006501215	D179H	D182N	Unknown	Unknown	COSM3790362	WBVar00740845	ABCD3	pmp-2	Unknown	NA	NA	COSMIC	Wormbase	204377
NP_001116146	NP_495408	XP_006501215	G226E	G229E	Unknown	Unknown	COSM1134957	WBVar00740840	ABCD3	pmp-2	Unknown	NA	NA	COSMIC	Wormbase	204377
NP_001116146	NP_495408	NP_033017	G226E	G229E	Unknown	Unknown	COSM1134957	WBVar00740840	ABCD3	pmp-2	Unknown	NA	NA	COSMIC	Wormbase	204375
NP_002849	NP_495408	XP_006501215	D179H	D182N	Unknown	Unknown	COSM3790361	WBVar00740845	ABCD3	pmp-2	Unknown	NA	NA	COSMIC	Wormbase	119962
NP_002849	NP_495408	NP_033017	D179H	D182N	Unknown	Unknown	COSM3790361	WBVar00740845	ABCD3	pmp-2	Unknown	NA	NA	COSMIC	Wormbase	119960
NP_002849	NP_495408	NP_033017	G226E	G229E	Unknown	Unknown	COSM465126	WBVar00740840	ABCD3	pmp-2	Unknown	NA	NA	COSMIC	Wormbase	119960
NP_002849	NP_495408	XP_006501215	G226E	G229E	Unknown	Unknown	COSM465126	WBVar00740840	ABCD3	pmp-2	Unknown	NA	NA	COSMIC	Wormbase	119962
NP_002849	NP_495407	NP_033017	R390W	R398G	Unknown	Unknown	COSM158813	WBVar00740818	ABCD3	pmp-1	Unknown	NA	NA	COSMIC	Wormbase	119961
NP_002849	NP_495407	XP_006501215	R390W	R398G	Unknown	Unknown	COSM158813	WBVar00740818	ABCD3	pmp-1	Unknown	NA	NA	COSMIC	Wormbase	119963
NP_002849	NP_495407	XP_006501215	R511K	R517K	Unknown	Unknown	COSM6590600	WBVar00740814	ABCD3	pmp-1	Unknown	NA	NA	COSMIC	Wormbase	119963
NP_002849	NP_495407	NP_033017	R511K	R517K	Unknown	Unknown	COSM6590600	WBVar00740814	ABCD3	pmp-1	Unknown	NA	NA	COSMIC	Wormbase	119961
NP_002849	NP_495408	NP_033017	R155*	R158C	unknown	Unknown	rs1420138415	WBVar00369085	ABCD3	pmp-2	Unknown	NA	0	gnomAD	Wormbase	119960
NP_002849	NP_495408	XP_006501215	R155*	R158C	unknown	Unknown	rs1420138415	WBVar00369085	ABCD3	pmp-2	Unknown	NA	0	gnomAD	Wormbase	119962
NP_002849	NP_495407	XP_006501215	R390W	R398G	unknown	Unknown	rs757515840	WBVar00740818	ABCD3	pmp-1	Unknown	NA	8.00128e-06	gnomAD	Wormbase	119963
NP_002849	NP_495407	NP_033017	R390W	R398G	unknown	Unknown	rs757515840	WBVar00740818	ABCD3	pmp-1	Unknown	NA	8.00128e-06	gnomAD	Wormbase	119961
NP_002849	NP_495407	XP_006501215	P450T	P456L	unknown	Unknown	rs1258633257	WBVar00740815	ABCD3	pmp-1	Unknown	NA	3.19163e-05	gnomAD	Wormbase	119963
NP_002849	NP_495407	NP_033017	P450T	P456L	unknown	Unknown	rs1258633257	WBVar00740815	ABCD3	pmp-1	Unknown	NA	3.19163e-05	gnomAD	Wormbase	119961
NP_002849	NP_495407	XP_006501215	R511K	R517K	unknown	Unknown	rs764404382	WBVar00740814	ABCD3	pmp-1	Unknown	NA	1.19715e-05	gnomAD	Wormbase	119963
NP_002849	NP_495407	NP_033017	R511K	R517K	unknown	Unknown	rs764404382	WBVar00740814	ABCD3	pmp-1	Unknown	NA	1.19715e-05	gnomAD	Wormbase	119961
NP_002849	NP_495408	XP_006501215	P526A	P528S	unknown	Unknown	rs745383427	WBVar00369082	ABCD3	pmp-2	Unknown	NA	3.98851e-06	gnomAD	Wormbase	119962
NP_002849	NP_495408	XP_006501215	P526T	P528S	unknown	Unknown	rs745383427	WBVar00369082	ABCD3	pmp-2	Unknown	NA	3.98851e-06	gnomAD	Wormbase	119962
NP_002849	NP_495408	NP_033017	P526A	P528S	unknown	Unknown	rs745383427	WBVar00369082	ABCD3	pmp-2	Unknown	NA	3.98851e-06	gnomAD	Wormbase	119960
NP_002849	NP_495408	NP_033017	P526T	P528S	unknown	Unknown	rs745383427	WBVar00369082	ABCD3	pmp-2	Unknown	NA	3.98851e-06	gnomAD	Wormbase	119960
NP_005041	NP_001256607	NP_033018	R579Q	R642Q	Benign/Likely benign	Unknown	rs143288344	WBVar00477362	ABCD4	pmp-3	METHYLMALONIC ACIDURIA AND HOMOCYSTINURIA, cblJ TYPE;not provided;not specified	NA	0.00428	ClinVar	Wormbase	252811
NP_005041	NP_001256607	XP_006515680	R579Q	R642Q	Benign/Likely benign	Unknown	rs143288344	WBVar00477362	ABCD4	pmp-3	METHYLMALONIC ACIDURIA AND HOMOCYSTINURIA, cblJ TYPE;not provided;not specified	NA	0.00428	ClinVar	Wormbase	252803
NP_005041	NP_001256607	XP_006515679	R579Q	R642Q	Benign/Likely benign	Unknown	rs143288344	WBVar00477362	ABCD4	pmp-3	METHYLMALONIC ACIDURIA AND HOMOCYSTINURIA, cblJ TYPE;not provided;not specified	NA	0.00428	ClinVar	Wormbase	252815
NP_005041	NP_001256608	XP_006515679	R579Q	R614Q	Benign/Likely benign	Unknown	rs143288344	WBVar00477362	ABCD4	pmp-3	METHYLMALONIC ACIDURIA AND HOMOCYSTINURIA, cblJ TYPE;not provided;not specified	NA	0.00428	ClinVar	Wormbase	252814
NP_005041	NP_001256607	XP_006515678	R579Q	R642Q	Benign/Likely benign	Unknown	rs143288344	WBVar00477362	ABCD4	pmp-3	METHYLMALONIC ACIDURIA AND HOMOCYSTINURIA, cblJ TYPE;not provided;not specified	NA	0.00428	ClinVar	Wormbase	252795
NP_005041	NP_001256608	XP_006515676	R579Q	R614Q	Benign/Likely benign	Unknown	rs143288344	WBVar00477362	ABCD4	pmp-3	METHYLMALONIC ACIDURIA AND HOMOCYSTINURIA, cblJ TYPE;not provided;not specified	NA	0.00428	ClinVar	Wormbase	252806
NP_005041	NP_001256607	XP_006515677	R579Q	R642Q	Benign/Likely benign	Unknown	rs143288344	WBVar00477362	ABCD4	pmp-3	METHYLMALONIC ACIDURIA AND HOMOCYSTINURIA, cblJ TYPE;not provided;not specified	NA	0.00428	ClinVar	Wormbase	252799
NP_005041	NP_001256608	XP_006515678	R579Q	R614Q	Benign/Likely benign	Unknown	rs143288344	WBVar00477362	ABCD4	pmp-3	METHYLMALONIC ACIDURIA AND HOMOCYSTINURIA, cblJ TYPE;not provided;not specified	NA	0.00428	ClinVar	Wormbase	252794
NP_005041	NP_001256608	XP_006515677	R579Q	R614Q	Benign/Likely benign	Unknown	rs143288344	WBVar00477362	ABCD4	pmp-3	METHYLMALONIC ACIDURIA AND HOMOCYSTINURIA, cblJ TYPE;not provided;not specified	NA	0.00428	ClinVar	Wormbase	252798
NP_005041	NP_001256607	XP_006515676	R579Q	R642Q	Benign/Likely benign	Unknown	rs143288344	WBVar00477362	ABCD4	pmp-3	METHYLMALONIC ACIDURIA AND HOMOCYSTINURIA, cblJ TYPE;not provided;not specified	NA	0.00428	ClinVar	Wormbase	252807
NP_005041	NP_001256608	XP_006515680	R579Q	R614Q	Benign/Likely benign	Unknown	rs143288344	WBVar00477362	ABCD4	pmp-3	METHYLMALONIC ACIDURIA AND HOMOCYSTINURIA, cblJ TYPE;not provided;not specified	NA	0.00428	ClinVar	Wormbase	252802
NP_005041	NP_001256608	NP_033018	R579Q	R614Q	Benign/Likely benign	Unknown	rs143288344	WBVar00477362	ABCD4	pmp-3	METHYLMALONIC ACIDURIA AND HOMOCYSTINURIA, cblJ TYPE;not provided;not specified	NA	0.00428	ClinVar	Wormbase	252810
NP_005041	NP_001256607	NP_033018	R579Q	R642Q	MODERATE	Unknown	rs143288344	WBVar00477362	ABCD4	pmp-3	Unknown	NA	NA	dbSNP	Wormbase	252811
NP_005041	NP_001256607	XP_006515679	R579Q	R642Q	MODERATE	Unknown	rs143288344	WBVar00477362	ABCD4	pmp-3	Unknown	NA	NA	dbSNP	Wormbase	252815
NP_005041	NP_001256607	XP_006515677	R579Q	R642Q	MODERATE	Unknown	rs143288344	WBVar00477362	ABCD4	pmp-3	Unknown	NA	NA	dbSNP	Wormbase	252799
NP_005041	NP_001256608	XP_006515676	R579Q	R614Q	MODERATE	Unknown	rs143288344	WBVar00477362	ABCD4	pmp-3	Unknown	NA	NA	dbSNP	Wormbase	252806
NP_005041	NP_001256608	NP_033018	R579Q	R614Q	MODERATE	Unknown	rs143288344	WBVar00477362	ABCD4	pmp-3	Unknown	NA	NA	dbSNP	Wormbase	252810
NP_005041	NP_001256608	XP_006515679	R579Q	R614Q	MODERATE	Unknown	rs143288344	WBVar00477362	ABCD4	pmp-3	Unknown	NA	NA	dbSNP	Wormbase	252814
NP_005041	NP_001256608	XP_006515678	R579Q	R614Q	MODERATE	Unknown	rs143288344	WBVar00477362	ABCD4	pmp-3	Unknown	NA	NA	dbSNP	Wormbase	252794
NP_005041	NP_001256607	XP_006515678	R579Q	R642Q	MODERATE	Unknown	rs143288344	WBVar00477362	ABCD4	pmp-3	Unknown	NA	NA	dbSNP	Wormbase	252795
NP_005041	NP_001256608	XP_006515677	R579Q	R614Q	MODERATE	Unknown	rs143288344	WBVar00477362	ABCD4	pmp-3	Unknown	NA	NA	dbSNP	Wormbase	252798
NP_005041	NP_001256608	XP_006515680	R579Q	R614Q	MODERATE	Unknown	rs143288344	WBVar00477362	ABCD4	pmp-3	Unknown	NA	NA	dbSNP	Wormbase	252802
NP_005041	NP_001256607	XP_006515676	R579Q	R642Q	MODERATE	Unknown	rs143288344	WBVar00477362	ABCD4	pmp-3	Unknown	NA	NA	dbSNP	Wormbase	252807
NP_005041	NP_001256607	XP_006515680	R579Q	R642Q	MODERATE	Unknown	rs143288344	WBVar00477362	ABCD4	pmp-3	Unknown	NA	NA	dbSNP	Wormbase	252803
NP_005041	NP_001256607	NP_033018	R579Q	R642Q	Unknown	Unknown	COSM6463658	WBVar00477362	ABCD4	pmp-3	Unknown	NA	NA	COSMIC	Wormbase	252811
NP_005041	NP_001256608	XP_006515679	R579Q	R614Q	Unknown	Unknown	COSM6463658	WBVar00477362	ABCD4	pmp-3	Unknown	NA	NA	COSMIC	Wormbase	252814
NP_005041	NP_001256608	XP_006515676	R579Q	R614Q	Unknown	Unknown	COSM6463658	WBVar00477362	ABCD4	pmp-3	Unknown	NA	NA	COSMIC	Wormbase	252806
NP_005041	NP_001256607	XP_006515680	R579Q	R642Q	Unknown	Unknown	COSM6463658	WBVar00477362	ABCD4	pmp-3	Unknown	NA	NA	COSMIC	Wormbase	252803
NP_005041	NP_001256608	XP_006515680	R579Q	R614Q	Unknown	Unknown	COSM6463658	WBVar00477362	ABCD4	pmp-3	Unknown	NA	NA	COSMIC	Wormbase	252802
NP_005041	NP_001256607	XP_006515676	R579Q	R642Q	Unknown	Unknown	COSM6463658	WBVar00477362	ABCD4	pmp-3	Unknown	NA	NA	COSMIC	Wormbase	252807
NP_005041	NP_001256607	XP_006515677	R579Q	R642Q	Unknown	Unknown	COSM6463658	WBVar00477362	ABCD4	pmp-3	Unknown	NA	NA	COSMIC	Wormbase	252799
NP_005041	NP_001256608	NP_033018	R579Q	R614Q	Unknown	Unknown	COSM6463658	WBVar00477362	ABCD4	pmp-3	Unknown	NA	NA	COSMIC	Wormbase	252810
NP_005041	NP_001256607	XP_006515678	R579Q	R642Q	Unknown	Unknown	COSM6463658	WBVar00477362	ABCD4	pmp-3	Unknown	NA	NA	COSMIC	Wormbase	252795
NP_005041	NP_001256607	XP_006515679	R579Q	R642Q	Unknown	Unknown	COSM6463658	WBVar00477362	ABCD4	pmp-3	Unknown	NA	NA	COSMIC	Wormbase	252815
NP_005041	NP_001256608	XP_006515677	R579Q	R614Q	Unknown	Unknown	COSM6463658	WBVar00477362	ABCD4	pmp-3	Unknown	NA	NA	COSMIC	Wormbase	252798
NP_005041	NP_001256608	XP_006515678	R579Q	R614Q	Unknown	Unknown	COSM6463658	WBVar00477362	ABCD4	pmp-3	Unknown	NA	NA	COSMIC	Wormbase	252794
NP_005041	NP_504689	XP_006515680	P142R	P139L	unknown	Unknown	rs747033918	WBVar01019797	ABCD4	pmp-5	Unknown	NA	4.00356e-06	gnomAD	Wormbase	252801
NP_005041	NP_504689	XP_006515680	P142A	P139L	unknown	Unknown	rs770617878	WBVar01019797	ABCD4	pmp-5	Unknown	NA	7.10712e-06	gnomAD	Wormbase	252801
NP_005041	NP_504689	XP_006515680	P142L	P139L	unknown	Unknown	rs747033918	WBVar01019797	ABCD4	pmp-5	Unknown	NA	4.00356e-06	gnomAD	Wormbase	252801
NP_005041	NP_504689	NP_033018	P142R	P139L	unknown	Unknown	rs747033918	WBVar01019797	ABCD4	pmp-5	Unknown	NA	4.00356e-06	gnomAD	Wormbase	252809
NP_005041	NP_504689	NP_033018	P142A	P139L	unknown	Unknown	rs770617878	WBVar01019797	ABCD4	pmp-5	Unknown	NA	7.10712e-06	gnomAD	Wormbase	252809
NP_005041	NP_504689	NP_033018	P142L	P139L	unknown	Unknown	rs747033918	WBVar01019797	ABCD4	pmp-5	Unknown	NA	4.00356e-06	gnomAD	Wormbase	252809
NP_005041	NP_504689	XP_006515679	P142R	P139L	unknown	Unknown	rs747033918	WBVar01019797	ABCD4	pmp-5	Unknown	NA	4.00356e-06	gnomAD	Wormbase	252813
NP_005041	NP_504689	XP_006515679	P142A	P139L	unknown	Unknown	rs770617878	WBVar01019797	ABCD4	pmp-5	Unknown	NA	7.10712e-06	gnomAD	Wormbase	252813
NP_005041	NP_504689	XP_006515679	P142L	P139L	unknown	Unknown	rs747033918	WBVar01019797	ABCD4	pmp-5	Unknown	NA	4.00356e-06	gnomAD	Wormbase	252813
NP_005041	NP_504689	XP_006515678	P142R	P139L	unknown	Unknown	rs747033918	WBVar01019797	ABCD4	pmp-5	Unknown	NA	4.00356e-06	gnomAD	Wormbase	252793
NP_005041	NP_504689	XP_006515678	P142A	P139L	unknown	Unknown	rs770617878	WBVar01019797	ABCD4	pmp-5	Unknown	NA	7.10712e-06	gnomAD	Wormbase	252793
NP_005041	NP_504689	XP_006515678	P142L	P139L	unknown	Unknown	rs747033918	WBVar01019797	ABCD4	pmp-5	Unknown	NA	4.00356e-06	gnomAD	Wormbase	252793
NP_005041	NP_001024131	XP_006515677	P142R	P139L	unknown	Unknown	rs747033918	WBVar01019797	ABCD4	pmp-5	Unknown	NA	4.00356e-06	gnomAD	Wormbase	252796
NP_005041	NP_001024131	XP_006515677	P142A	P139L	unknown	Unknown	rs770617878	WBVar01019797	ABCD4	pmp-5	Unknown	NA	7.10712e-06	gnomAD	Wormbase	252796
NP_005041	NP_001024131	XP_006515677	P142L	P139L	unknown	Unknown	rs747033918	WBVar01019797	ABCD4	pmp-5	Unknown	NA	4.00356e-06	gnomAD	Wormbase	252796
NP_005041	NP_001024131	XP_006515678	P142R	P139L	unknown	Unknown	rs747033918	WBVar01019797	ABCD4	pmp-5	Unknown	NA	4.00356e-06	gnomAD	Wormbase	252792
NP_005041	NP_001024131	XP_006515678	P142A	P139L	unknown	Unknown	rs770617878	WBVar01019797	ABCD4	pmp-5	Unknown	NA	7.10712e-06	gnomAD	Wormbase	252792
NP_005041	NP_001024131	XP_006515678	P142L	P139L	unknown	Unknown	rs747033918	WBVar01019797	ABCD4	pmp-5	Unknown	NA	4.00356e-06	gnomAD	Wormbase	252792
NP_005041	NP_001024131	XP_006515680	P142R	P139L	unknown	Unknown	rs747033918	WBVar01019797	ABCD4	pmp-5	Unknown	NA	4.00356e-06	gnomAD	Wormbase	252800
NP_005041	NP_001024131	XP_006515680	P142A	P139L	unknown	Unknown	rs770617878	WBVar01019797	ABCD4	pmp-5	Unknown	NA	7.10712e-06	gnomAD	Wormbase	252800
NP_005041	NP_001024131	XP_006515680	P142L	P139L	unknown	Unknown	rs747033918	WBVar01019797	ABCD4	pmp-5	Unknown	NA	4.00356e-06	gnomAD	Wormbase	252800
NP_005041	NP_001024131	XP_006515679	P142R	P139L	unknown	Unknown	rs747033918	WBVar01019797	ABCD4	pmp-5	Unknown	NA	4.00356e-06	gnomAD	Wormbase	252812
NP_005041	NP_001024131	XP_006515679	P142A	P139L	unknown	Unknown	rs770617878	WBVar01019797	ABCD4	pmp-5	Unknown	NA	7.10712e-06	gnomAD	Wormbase	252812
NP_005041	NP_001024131	XP_006515679	P142L	P139L	unknown	Unknown	rs747033918	WBVar01019797	ABCD4	pmp-5	Unknown	NA	4.00356e-06	gnomAD	Wormbase	252812
NP_005041	NP_504689	XP_006515676	P142R	P139L	unknown	Unknown	rs747033918	WBVar01019797	ABCD4	pmp-5	Unknown	NA	4.00356e-06	gnomAD	Wormbase	252805
NP_005041	NP_504689	XP_006515676	P142A	P139L	unknown	Unknown	rs770617878	WBVar01019797	ABCD4	pmp-5	Unknown	NA	7.10712e-06	gnomAD	Wormbase	252805
NP_005041	NP_504689	XP_006515676	P142L	P139L	unknown	Unknown	rs747033918	WBVar01019797	ABCD4	pmp-5	Unknown	NA	4.00356e-06	gnomAD	Wormbase	252805
NP_005041	NP_504689	XP_006515677	P142R	P139L	unknown	Unknown	rs747033918	WBVar01019797	ABCD4	pmp-5	Unknown	NA	4.00356e-06	gnomAD	Wormbase	252797
NP_005041	NP_504689	XP_006515677	P142A	P139L	unknown	Unknown	rs770617878	WBVar01019797	ABCD4	pmp-5	Unknown	NA	7.10712e-06	gnomAD	Wormbase	252797
NP_005041	NP_504689	XP_006515677	P142L	P139L	unknown	Unknown	rs747033918	WBVar01019797	ABCD4	pmp-5	Unknown	NA	4.00356e-06	gnomAD	Wormbase	252797
NP_005041	NP_001024131	NP_033018	P142R	P139L	unknown	Unknown	rs747033918	WBVar01019797	ABCD4	pmp-5	Unknown	NA	4.00356e-06	gnomAD	Wormbase	252808
NP_005041	NP_001024131	NP_033018	P142A	P139L	unknown	Unknown	rs770617878	WBVar01019797	ABCD4	pmp-5	Unknown	NA	7.10712e-06	gnomAD	Wormbase	252808
NP_005041	NP_001024131	NP_033018	P142L	P139L	unknown	Unknown	rs747033918	WBVar01019797	ABCD4	pmp-5	Unknown	NA	4.00356e-06	gnomAD	Wormbase	252808
NP_005041	NP_001024131	XP_006515676	P142R	P139L	unknown	Unknown	rs747033918	WBVar01019797	ABCD4	pmp-5	Unknown	NA	4.00356e-06	gnomAD	Wormbase	252804
NP_005041	NP_001024131	XP_006515676	P142A	P139L	unknown	Unknown	rs770617878	WBVar01019797	ABCD4	pmp-5	Unknown	NA	7.10712e-06	gnomAD	Wormbase	252804
NP_005041	NP_001024131	XP_006515676	P142L	P139L	unknown	Unknown	rs747033918	WBVar01019797	ABCD4	pmp-5	Unknown	NA	4.00356e-06	gnomAD	Wormbase	252804
NP_005041	NP_001256607	XP_006515677	R579Q	R642Q	unknown	Unknown	rs143288344	WBVar00477362	ABCD4	pmp-3	Unknown	NA	0.00443079	gnomAD	Wormbase	252799
NP_005041	NP_001256607	XP_006515679	R579Q	R642Q	unknown	Unknown	rs143288344	WBVar00477362	ABCD4	pmp-3	Unknown	NA	0.00443079	gnomAD	Wormbase	252815
NP_005041	NP_001256607	XP_006515676	R579Q	R642Q	unknown	Unknown	rs143288344	WBVar00477362	ABCD4	pmp-3	Unknown	NA	0.00443079	gnomAD	Wormbase	252807
NP_005041	NP_001256608	NP_033018	R579Q	R614Q	unknown	Unknown	rs143288344	WBVar00477362	ABCD4	pmp-3	Unknown	NA	0.00443079	gnomAD	Wormbase	252810
NP_005041	NP_001256608	XP_006515680	R579Q	R614Q	unknown	Unknown	rs143288344	WBVar00477362	ABCD4	pmp-3	Unknown	NA	0.00443079	gnomAD	Wormbase	252802
NP_005041	NP_001256608	XP_006515676	R579Q	R614Q	unknown	Unknown	rs143288344	WBVar00477362	ABCD4	pmp-3	Unknown	NA	0.00443079	gnomAD	Wormbase	252806
NP_005041	NP_001256608	XP_006515678	R579Q	R614Q	unknown	Unknown	rs143288344	WBVar00477362	ABCD4	pmp-3	Unknown	NA	0.00443079	gnomAD	Wormbase	252794
NP_005041	NP_001256607	NP_033018	R579Q	R642Q	unknown	Unknown	rs143288344	WBVar00477362	ABCD4	pmp-3	Unknown	NA	0.00443079	gnomAD	Wormbase	252811
NP_005041	NP_001256607	XP_006515678	R579Q	R642Q	unknown	Unknown	rs143288344	WBVar00477362	ABCD4	pmp-3	Unknown	NA	0.00443079	gnomAD	Wormbase	252795
NP_005041	NP_001256608	XP_006515679	R579Q	R614Q	unknown	Unknown	rs143288344	WBVar00477362	ABCD4	pmp-3	Unknown	NA	0.00443079	gnomAD	Wormbase	252814
NP_005041	NP_001256607	XP_006515680	R579Q	R642Q	unknown	Unknown	rs143288344	WBVar00477362	ABCD4	pmp-3	Unknown	NA	0.00443079	gnomAD	Wormbase	252803
NP_005041	NP_001256608	XP_006515677	R579Q	R614Q	unknown	Unknown	rs143288344	WBVar00477362	ABCD4	pmp-3	Unknown	NA	0.00443079	gnomAD	Wormbase	252798
NP_002931	NP_499717	NP_056566	T111I	T122I	Unknown	Unknown	COSM6504298	WBVar00873727	ABCE1	abce-1	Unknown	NA	NA	COSMIC	Wormbase	228118
NP_002931	NP_499717	NP_056566	P302L	P313L	Unknown	Unknown	COSM1695047	WBVar00413168	ABCE1	abce-1	Unknown	NA	NA	COSMIC	Wormbase	228118
NP_002931	NP_499717	NP_056566	D444E	D454N	Unknown	Unknown	COSM6382400	WBVar00873737	ABCE1	abce-1	Unknown	NA	NA	COSMIC	Wormbase	228118
NP_002931	NP_499717	NP_056566	D14E	D25N	unknown	Unknown	rs1373079654	WBVar00873725	ABCE1	abce-1	Unknown	NA	4.14907e-06	gnomAD	Wormbase	228118
NP_002931	NP_499717	NP_056566	G35R	G46R	unknown	Unknown	rs1216673361	WBVar00413165	ABCE1	abce-1	Unknown	NA	0	gnomAD	Wormbase	228118
NP_002931	NP_499717	NP_056566	G592E	G602R	unknown	Unknown	rs1234500036	WBVar00873754	ABCE1	abce-1	Unknown	NA	3.18654e-05	gnomAD	Wormbase	228118
NP_005683	NP_499779	NP_001177372	A343A	A341V	LOW	Unknown	rs7782699	WBVar00413759	ABCF2	abcf-2	Unknown	NA	NA	dbSNP	Wormbase	102785
NP_005683	NP_499779	XP_006535790	A343A	A341V	LOW	Unknown	rs7782699	WBVar00413759	ABCF2	abcf-2	Unknown	NA	NA	dbSNP	Wormbase	102784
NP_005683	NP_499779	NP_038881	A343A	A341V	LOW	Unknown	rs7782699	WBVar00413759	ABCF2	abcf-2	Unknown	NA	NA	dbSNP	Wormbase	102786
NP_005683	NP_499779	XP_006535789	A343A	A341V	LOW	Unknown	rs7782699	WBVar00413759	ABCF2	abcf-2	Unknown	NA	NA	dbSNP	Wormbase	102783
NP_009120	NP_499779	NP_001177372	A343A	A341V	LOW	Unknown	rs7782699	WBVar00413759	ABCF2	abcf-2	Unknown	NA	NA	dbSNP	Wormbase	114720
NP_009120	NP_499779	XP_006535789	A343A	A341V	LOW	Unknown	rs7782699	WBVar00413759	ABCF2	abcf-2	Unknown	NA	NA	dbSNP	Wormbase	114718
NP_009120	NP_499779	XP_006535790	A343A	A341V	LOW	Unknown	rs7782699	WBVar00413759	ABCF2	abcf-2	Unknown	NA	NA	dbSNP	Wormbase	114719
NP_009120	NP_499779	NP_038881	A343A	A341V	LOW	Unknown	rs7782699	WBVar00413759	ABCF2	abcf-2	Unknown	NA	NA	dbSNP	Wormbase	114721
NP_005683	NP_499779	XP_006535790	A343V	A341V	Unknown	Unknown	COSM6590661	WBVar00413759	ABCF2	abcf-2	Unknown	NA	NA	COSMIC	Wormbase	102784
NP_005683	NP_499779	XP_006535790	A343A	A341V	NEUTRAL	Unknown	COSM3762502	WBVar00413759	ABCF2	abcf-2	Unknown	NA	NA	COSMIC	Wormbase	102784
NP_005683	NP_499779	NP_038881	A343V	A341V	Unknown	Unknown	COSM6590661	WBVar00413759	ABCF2	abcf-2	Unknown	NA	NA	COSMIC	Wormbase	102786
NP_005683	NP_499779	NP_038881	A343A	A341V	NEUTRAL	Unknown	COSM3762502	WBVar00413759	ABCF2	abcf-2	Unknown	NA	NA	COSMIC	Wormbase	102786
NP_005683	NP_499779	NP_001177372	A343V	A341V	Unknown	Unknown	COSM6590661	WBVar00413759	ABCF2	abcf-2	Unknown	NA	NA	COSMIC	Wormbase	102785
NP_005683	NP_499779	NP_001177372	A343A	A341V	NEUTRAL	Unknown	COSM3762502	WBVar00413759	ABCF2	abcf-2	Unknown	NA	NA	COSMIC	Wormbase	102785
NP_005683	NP_499779	XP_006535789	A343V	A341V	Unknown	Unknown	COSM6590661	WBVar00413759	ABCF2	abcf-2	Unknown	NA	NA	COSMIC	Wormbase	102783
NP_005683	NP_499779	XP_006535789	A343A	A341V	NEUTRAL	Unknown	COSM3762502	WBVar00413759	ABCF2	abcf-2	Unknown	NA	NA	COSMIC	Wormbase	102783
NP_009120	NP_499779	NP_001177372	A343A	A341V	NEUTRAL	Unknown	COSM3762503	WBVar00413759	ABCF2	abcf-2	Unknown	NA	NA	COSMIC	Wormbase	114720
NP_009120	NP_499779	NP_001177372	A343V	A341V	Unknown	Unknown	COSM6590662	WBVar00413759	ABCF2	abcf-2	Unknown	NA	NA	COSMIC	Wormbase	114720
NP_009120	NP_499779	XP_006535790	A343A	A341V	NEUTRAL	Unknown	COSM3762503	WBVar00413759	ABCF2	abcf-2	Unknown	NA	NA	COSMIC	Wormbase	114719
NP_009120	NP_499779	XP_006535790	A343V	A341V	Unknown	Unknown	COSM6590662	WBVar00413759	ABCF2	abcf-2	Unknown	NA	NA	COSMIC	Wormbase	114719
NP_009120	NP_499779	NP_038881	A343A	A341V	NEUTRAL	Unknown	COSM3762503	WBVar00413759	ABCF2	abcf-2	Unknown	NA	NA	COSMIC	Wormbase	114721
NP_009120	NP_499779	NP_038881	A343V	A341V	Unknown	Unknown	COSM6590662	WBVar00413759	ABCF2	abcf-2	Unknown	NA	NA	COSMIC	Wormbase	114721
NP_009120	NP_499779	XP_006535789	A343A	A341V	NEUTRAL	Unknown	COSM3762503	WBVar00413759	ABCF2	abcf-2	Unknown	NA	NA	COSMIC	Wormbase	114718
NP_009120	NP_499779	XP_006535789	A343V	A341V	Unknown	Unknown	COSM6590662	WBVar00413759	ABCF2	abcf-2	Unknown	NA	NA	COSMIC	Wormbase	114718
NP_005683	NP_499779	NP_038881	A180T	A176V	unknown	Unknown	rs770240737	WBVar00413760	ABCF2	abcf-2	Unknown	NA	3.99741e-06	gnomAD	Wormbase	102786
NP_005683	NP_499779	NP_001177372	A180T	A176V	unknown	Unknown	rs770240737	WBVar00413760	ABCF2	abcf-2	Unknown	NA	3.99741e-06	gnomAD	Wormbase	102785
NP_005683	NP_499779	XP_006535789	A180T	A176V	unknown	Unknown	rs770240737	WBVar00413760	ABCF2	abcf-2	Unknown	NA	3.99741e-06	gnomAD	Wormbase	102783
NP_005683	NP_499779	XP_006535790	A180T	A176V	unknown	Unknown	rs770240737	WBVar00413760	ABCF2	abcf-2	Unknown	NA	3.99741e-06	gnomAD	Wormbase	102784
NP_005683	NP_499779	XP_006535789	P37A	P29S	unknown	Unknown	rs747907817	WBVar00413764	ABCF2	abcf-2	Unknown	NA	7.95577e-06	gnomAD	Wormbase	102783
NP_005683	NP_499779	NP_001177372	P37A	P29S	unknown	Unknown	rs747907817	WBVar00413764	ABCF2	abcf-2	Unknown	NA	7.95577e-06	gnomAD	Wormbase	102785
NP_005683	NP_499779	NP_038881	P37A	P29S	unknown	Unknown	rs747907817	WBVar00413764	ABCF2	abcf-2	Unknown	NA	7.95577e-06	gnomAD	Wormbase	102786
NP_005683	NP_499779	XP_006535790	P37A	P29S	unknown	Unknown	rs747907817	WBVar00413764	ABCF2	abcf-2	Unknown	NA	7.95577e-06	gnomAD	Wormbase	102784
NP_060828	NP_498339	NP_038880	W678*	W683*	Unknown	Unknown	COSM4115685	WBVar00399359	ABCF3	abcf-3	Unknown	NA	NA	COSMIC	Wormbase	194509
NP_060828	NP_498339	NP_038880	R205C	R206*	unknown	Phenotypic	rs199665518	WBVar02141311	ABCF3	abcf-3	Unknown	apoptosis reduced, gamma ray induced apoptosis decreased)	7.96235e-06	gnomAD	Wormbase	194509
NP_004906	NP_001348732	NP_033723	S277N	S11N	Unknown	Unknown	COSM1195141	WBVar00831503	ABCG1	wht-1	Unknown	NA	NA	COSMIC	Wormbase	81407
NP_004906	NP_001348731	NP_033723	S277N	S270N	Unknown	Unknown	COSM1195141	WBVar00831503	ABCG1	wht-1	Unknown	NA	NA	COSMIC	Wormbase	81406
NP_004906	NP_001348732	NP_033723	E480D	E208K	Unknown	Unknown	COSM4421258	WBVar00399198	ABCG1	wht-1	Unknown	NA	NA	COSMIC	Wormbase	81407
NP_004906	NP_001348731	NP_033723	E480D	E467K	Unknown	Unknown	COSM4421258	WBVar00399198	ABCG1	wht-1	Unknown	NA	NA	COSMIC	Wormbase	81406
NP_997057	NP_001348732	NP_033723	S288N	S11N	Unknown	Unknown	COSM7353689	WBVar00831503	ABCG1	wht-1	Unknown	NA	NA	COSMIC	Wormbase	363514
NP_997057	NP_001348731	NP_033723	S288N	S270N	Unknown	Unknown	COSM7353689	WBVar00831503	ABCG1	wht-1	Unknown	NA	NA	COSMIC	Wormbase	363513
NP_997510	NP_001348732	NP_033723	S279N	S11N	Unknown	Unknown	COSM1195142	WBVar00831503	ABCG1	wht-1	Unknown	NA	NA	COSMIC	Wormbase	312165
NP_997510	NP_001348731	NP_033723	S279N	S270N	Unknown	Unknown	COSM1195142	WBVar00831503	ABCG1	wht-1	Unknown	NA	NA	COSMIC	Wormbase	312164
NP_997510	NP_001348732	NP_033723	E470D	E208K	Unknown	Unknown	COSM4421259	WBVar00399198	ABCG1	wht-1	Unknown	NA	NA	COSMIC	Wormbase	312165
NP_997510	NP_001348731	NP_033723	E470D	E467K	Unknown	Unknown	COSM4421259	WBVar00399198	ABCG1	wht-1	Unknown	NA	NA	COSMIC	Wormbase	312164
NP_004906	NP_502352	NP_033723	G215R	G237R	unknown	Unknown	rs1269478908	WBVar00437612	ABCG1	wht-5	Unknown	NA	7.08205e-06	gnomAD	Wormbase	81408
NP_004906	NP_502352	NP_033723	G215E	G237R	unknown	Unknown	rs1417243333	WBVar00437612	ABCG1	wht-5	Unknown	NA	3.98305e-06	gnomAD	Wormbase	81408
NP_004906	NP_001348731	NP_033723	V255E	V248D	unknown	Unknown	rs1274283530	WBVar00831504	ABCG1	wht-1	Unknown	NA	3.98283e-06	gnomAD	Wormbase	81406
NP_004906	NP_502352	NP_033723	P472T	P481L	unknown	Unknown	rs1338837882	WBVar00947985	ABCG1	wht-5	Unknown	NA	3.18613e-05	gnomAD	Wormbase	81408
NP_004906	NP_001348731	NP_033723	E480K	E467K	unknown	Unknown	rs1296098717	WBVar00399198	ABCG1	wht-1	Unknown	NA	3.97864e-06	gnomAD	Wormbase	81406
NP_004906	NP_001348732	NP_033723	E480K	E208K	unknown	Unknown	rs1296098717	WBVar00399198	ABCG1	wht-1	Unknown	NA	3.97864e-06	gnomAD	Wormbase	81407
NP_058198	NP_502352	NP_033723	G215R	G237R	unknown	Unknown	rs1269478908	WBVar00437612	ABCG1	wht-5	Unknown	NA	3.18573e-05	gnomAD	Wormbase	175549
NP_058198	NP_502352	NP_033723	G215E	G237R	unknown	Unknown	rs1417243333	WBVar00437612	ABCG1	wht-5	Unknown	NA	NA	gnomAD	Wormbase	175549
NP_058198	NP_001348731	NP_033723	V255E	V248D	unknown	Unknown	rs1274283530	WBVar00831504	ABCG1	wht-1	Unknown	NA	NA	gnomAD	Wormbase	175547
NP_058198	NP_502352	NP_033723	P460T	P481L	unknown	Unknown	rs1338837882	WBVar00947985	ABCG1	wht-5	Unknown	NA	3.18613e-05	gnomAD	Wormbase	175549
NP_058198	NP_001348731	NP_033723	E468K	E467K	unknown	Unknown	rs1296098717	WBVar00399198	ABCG1	wht-1	Unknown	NA	NA	gnomAD	Wormbase	175547
NP_058198	NP_001348732	NP_033723	E468K	E208K	unknown	Unknown	rs1296098717	WBVar00399198	ABCG1	wht-1	Unknown	NA	NA	gnomAD	Wormbase	175548
NP_997512	NP_001348731	NP_033723	V252E	V248D	unknown	Unknown	rs1274283530	WBVar00831504	ABCG1	wht-1	Unknown	NA	NA	gnomAD	Wormbase	404202
NP_997512	NP_502352	NP_033723	P457T	P481L	unknown	Unknown	rs1338837882	WBVar00947985	ABCG1	wht-5	Unknown	NA	3.18613e-05	gnomAD	Wormbase	404204
NP_997512	NP_001348732	NP_033723	E465K	E208K	unknown	Unknown	rs1296098717	WBVar00399198	ABCG1	wht-1	Unknown	NA	NA	gnomAD	Wormbase	404203
NP_997512	NP_001348731	NP_033723	E465K	E467K	unknown	Unknown	rs1296098717	WBVar00399198	ABCG1	wht-1	Unknown	NA	NA	gnomAD	Wormbase	404202
NP_997510	NP_502352	NP_033723	G217R	G237R	unknown	Unknown	rs1269478908	WBVar00437612	ABCG1	wht-5	Unknown	NA	3.18573e-05	gnomAD	Wormbase	312166
NP_997510	NP_502352	NP_033723	P462T	P481L	unknown	Unknown	rs1338837882	WBVar00947985	ABCG1	wht-5	Unknown	NA	3.18613e-05	gnomAD	Wormbase	312166
NP_997510	NP_001348732	NP_033723	E470K	E208K	unknown	Unknown	rs1296098717	WBVar00399198	ABCG1	wht-1	Unknown	NA	NA	gnomAD	Wormbase	312165
NP_997512	NP_502352	NP_033723	G212R	G237R	unknown	Unknown	rs1269478908	WBVar00437612	ABCG1	wht-5	Unknown	NA	3.18573e-05	gnomAD	Wormbase	404204
NP_997510	NP_502352	NP_033723	G217E	G237R	unknown	Unknown	rs1417243333	WBVar00437612	ABCG1	wht-5	Unknown	NA	NA	gnomAD	Wormbase	312166
NP_997510	NP_001348731	NP_033723	V257E	V248D	unknown	Unknown	rs1274283530	WBVar00831504	ABCG1	wht-1	Unknown	NA	NA	gnomAD	Wormbase	312164
NP_997510	NP_001348731	NP_033723	E470K	E467K	unknown	Unknown	rs1296098717	WBVar00399198	ABCG1	wht-1	Unknown	NA	NA	gnomAD	Wormbase	312164
NP_997512	NP_502352	NP_033723	G212E	G237R	unknown	Unknown	rs1417243333	WBVar00437612	ABCG1	wht-5	Unknown	NA	NA	gnomAD	Wormbase	404204
NP_997057	NP_502352	NP_033723	G226R	G237R	unknown	Unknown	rs1269478908	WBVar00437612	ABCG1	wht-5	Unknown	NA	3.18573e-05	gnomAD	Wormbase	363515
NP_997057	NP_001348731	NP_033723	V266E	V248D	unknown	Unknown	rs1274283530	WBVar00831504	ABCG1	wht-1	Unknown	NA	NA	gnomAD	Wormbase	363513
NP_997057	NP_001348731	NP_033723	E479K	E467K	unknown	Unknown	rs1296098717	WBVar00399198	ABCG1	wht-1	Unknown	NA	NA	gnomAD	Wormbase	363513
NP_997057	NP_502352	NP_033723	G226E	G237R	unknown	Unknown	rs1417243333	WBVar00437612	ABCG1	wht-5	Unknown	NA	NA	gnomAD	Wormbase	363515
NP_997057	NP_001348732	NP_033723	E479K	E208K	unknown	Unknown	rs1296098717	WBVar00399198	ABCG1	wht-1	Unknown	NA	NA	gnomAD	Wormbase	363514
NP_997057	NP_502352	NP_033723	P471T	P481L	unknown	Unknown	rs1338837882	WBVar00947985	ABCG1	wht-5	Unknown	NA	3.18613e-05	gnomAD	Wormbase	363515
NP_071882	NP_495320	NP_080456	S469Y	S396R	Uncertain significance	Unknown	rs1553383620	WBVar00172658	ABCG8	abch-1	not provided	NA	NA	ClinVar	Wormbase	112334
NP_071882	NP_495320	XP_006524889	S469Y	S396R	Uncertain significance	Unknown	rs1553383620	WBVar00172658	ABCG8	abch-1	not provided	NA	NA	ClinVar	Wormbase	112333
NP_071882	NP_495320	NP_001272934	S469Y	S396R	Uncertain significance	Unknown	rs1553383620	WBVar00172658	ABCG8	abch-1	not provided	NA	NA	ClinVar	Wormbase	112332
NP_683710	NP_493077	NP_660250	S208C	S188L	NEUTRAL	Unknown	COSM7353703	WBVar02128669	ABHD11	abhd-11.2	Unknown	NA	NA	COSMIC	Wormbase	122377
NP_683710	NP_493077	XP_006504555	S208C	S188L	NEUTRAL	Unknown	COSM7353703	WBVar02128669	ABHD11	abhd-11.2	Unknown	NA	NA	COSMIC	Wormbase	122379
NP_683710	NP_493077	XP_017176575	S208C	S188L	NEUTRAL	Unknown	COSM7353703	WBVar02128669	ABHD11	abhd-11.2	Unknown	NA	NA	COSMIC	Wormbase	122381
NP_683710	NP_493077	NP_001177366	S208C	S188L	NEUTRAL	Unknown	COSM7353703	WBVar02128669	ABHD11	abhd-11.2	Unknown	NA	NA	COSMIC	Wormbase	122375
NP_683710	NP_492942	NP_001177366	A178V	A151T	unknown	Unknown	98716grs-?	WBVar00672939	ABHD11	abhd-11.1	Unknown	NA	3.9826e-06	gnomAD	Wormbase	122376
NP_683710	NP_492942	NP_660250	A178V	A151T	unknown	Unknown	98716grs-?	WBVar00672939	ABHD11	abhd-11.1	Unknown	NA	3.9826e-06	gnomAD	Wormbase	122378
NP_683710	NP_492942	XP_006504555	A178V	A151T	unknown	Unknown	98716grs-?	WBVar00672939	ABHD11	abhd-11.1	Unknown	NA	3.9826e-06	gnomAD	Wormbase	122380
NP_683710	NP_492942	XP_006504555	P20Q	P13L	unknown	Unknown	rs782262790	WBVar00672932	ABHD11	abhd-11.1	Unknown	NA	1.23898e-05	gnomAD	Wormbase	122380
NP_683710	NP_492942	XP_006504555	P20S	P13L	unknown	Unknown	98785grs-?	WBVar00672932	ABHD11	abhd-11.1	Unknown	NA	3.19122e-05	gnomAD	Wormbase	122380
NP_683710	NP_492942	XP_006504555	P20L	P13L	unknown	Unknown	rs782262790	WBVar00672932	ABHD11	abhd-11.1	Unknown	NA	4.12994e-06	gnomAD	Wormbase	122380
NP_683710	NP_492942	XP_017176575	P20Q	P13L	unknown	Unknown	rs782262790	WBVar00672932	ABHD11	abhd-11.1	Unknown	NA	1.23898e-05	gnomAD	Wormbase	122382
NP_683710	NP_492942	XP_017176575	P20S	P13L	unknown	Unknown	98785grs-?	WBVar00672932	ABHD11	abhd-11.1	Unknown	NA	3.19122e-05	gnomAD	Wormbase	122382
NP_683710	NP_492942	XP_017176575	P20L	P13L	unknown	Unknown	rs782262790	WBVar00672932	ABHD11	abhd-11.1	Unknown	NA	4.12994e-06	gnomAD	Wormbase	122382
NP_683710	NP_492942	NP_660250	P20Q	P13L	unknown	Unknown	rs782262790	WBVar00672932	ABHD11	abhd-11.1	Unknown	NA	1.23898e-05	gnomAD	Wormbase	122378
NP_683710	NP_492942	NP_660250	P20S	P13L	unknown	Unknown	98785grs-?	WBVar00672932	ABHD11	abhd-11.1	Unknown	NA	3.19122e-05	gnomAD	Wormbase	122378
NP_683710	NP_492942	NP_660250	P20L	P13L	unknown	Unknown	rs782262790	WBVar00672932	ABHD11	abhd-11.1	Unknown	NA	4.12994e-06	gnomAD	Wormbase	122378
NP_683710	NP_492942	XP_017176575	N235S	N206D	unknown	Unknown	98694grs-?	WBVar01284984	ABHD11	abhd-11.1	Unknown	NA	7.07379e-06	gnomAD	Wormbase	122382
NP_683710	NP_492942	NP_001177366	N235S	N206D	unknown	Unknown	98694grs-?	WBVar01284984	ABHD11	abhd-11.1	Unknown	NA	7.07379e-06	gnomAD	Wormbase	122376
NP_683710	NP_492942	NP_660250	N235S	N206D	unknown	Unknown	98694grs-?	WBVar01284984	ABHD11	abhd-11.1	Unknown	NA	7.07379e-06	gnomAD	Wormbase	122378
NP_683710	NP_492942	XP_006504555	N235S	N206D	unknown	Unknown	98694grs-?	WBVar01284984	ABHD11	abhd-11.1	Unknown	NA	7.07379e-06	gnomAD	Wormbase	122380
NP_683710	NP_492942	NP_001177366	P26S	P13L	unknown	Unknown	rs544175916	WBVar00672932	ABHD11	abhd-11.1	Unknown	NA	4.20451e-06	gnomAD	Wormbase	122376
NP_683710	NP_492942	NP_001177366	P26R	P13L	unknown	Unknown	rs782771216	WBVar00672932	ABHD11	abhd-11.1	Unknown	NA	0	gnomAD	Wormbase	122376
NP_683710	NP_493077	XP_006504555	A300T	A283T	unknown	Unknown	98671grs-?	WBVar00677233	ABHD11	abhd-11.2	Unknown	NA	1.20497e-05	gnomAD	Wormbase	122379
NP_683710	NP_493077	NP_660250	A300T	A283T	unknown	Unknown	98671grs-?	WBVar00677233	ABHD11	abhd-11.2	Unknown	NA	1.20497e-05	gnomAD	Wormbase	122377
NP_683710	NP_493077	XP_017176575	A300T	A283T	unknown	Unknown	98671grs-?	WBVar00677233	ABHD11	abhd-11.2	Unknown	NA	1.20497e-05	gnomAD	Wormbase	122381
NP_683710	NP_493077	NP_001177366	A300T	A283T	unknown	Unknown	98671grs-?	WBVar00677233	ABHD11	abhd-11.2	Unknown	NA	1.20497e-05	gnomAD	Wormbase	122375
NP_001035937	NP_505054	NP_077785	G139R	G79D	unknown	Unknown	rs1315356707	WBVar00463721	ABHD12	abhd-12	Unknown	NA	NA	gnomAD	Wormbase	278610
NP_001035937	NP_505054	XP_006500428	G139R	G79D	unknown	Unknown	rs1315356707	WBVar00463721	ABHD12	abhd-12	Unknown	NA	NA	gnomAD	Wormbase	278612
NP_001035937	NP_505054	XP_006500430	G139R	G79D	unknown	Unknown	rs1315356707	WBVar00463721	ABHD12	abhd-12	Unknown	NA	NA	gnomAD	Wormbase	278611
NP_001035937	NP_505054	XP_006500429	G139R	G79D	unknown	Unknown	rs1315356707	WBVar00463721	ABHD12	abhd-12	Unknown	NA	NA	gnomAD	Wormbase	278609
NP_001035937	NP_505054	XP_006500428	T214M	T159I	unknown	Unknown	rs148799594	WBVar00463723	ABHD12	abhd-12	Unknown	NA	9.55536e-05	gnomAD	Wormbase	278612
NP_001035937	NP_505054	NP_077785	T214M	T159I	unknown	Unknown	rs148799594	WBVar00463723	ABHD12	abhd-12	Unknown	NA	9.55536e-05	gnomAD	Wormbase	278610
NP_001035937	NP_505054	XP_006500430	T214M	T159I	unknown	Unknown	rs148799594	WBVar00463723	ABHD12	abhd-12	Unknown	NA	9.55536e-05	gnomAD	Wormbase	278611
NP_001035937	NP_505054	XP_006500429	T214M	T159I	unknown	Unknown	rs148799594	WBVar00463723	ABHD12	abhd-12	Unknown	NA	9.55536e-05	gnomAD	Wormbase	278609
NP_056415	NP_505054	XP_006500429	G139R	G79D	unknown	Unknown	rs1315356707	WBVar00463721	ABHD12	abhd-12	Unknown	NA	2.38605e-05	gnomAD	Wormbase	156027
NP_056415	NP_505054	NP_077785	G139R	G79D	unknown	Unknown	rs1315356707	WBVar00463721	ABHD12	abhd-12	Unknown	NA	2.38605e-05	gnomAD	Wormbase	156028
NP_056415	NP_505054	XP_006500430	G139R	G79D	unknown	Unknown	rs1315356707	WBVar00463721	ABHD12	abhd-12	Unknown	NA	2.38605e-05	gnomAD	Wormbase	156029
NP_056415	NP_505054	XP_006500428	G139R	G79D	unknown	Unknown	rs1315356707	WBVar00463721	ABHD12	abhd-12	Unknown	NA	2.38605e-05	gnomAD	Wormbase	156030
NP_056415	NP_505054	XP_006500428	T214M	T159I	unknown	Unknown	rs148799594	WBVar00463723	ABHD12	abhd-12	Unknown	NA	4.59923e-05	gnomAD	Wormbase	156030
NP_056415	NP_505054	XP_006500430	T214M	T159I	unknown	Unknown	rs148799594	WBVar00463723	ABHD12	abhd-12	Unknown	NA	4.59923e-05	gnomAD	Wormbase	156029
NP_056415	NP_505054	XP_006500429	T214M	T159I	unknown	Unknown	rs148799594	WBVar00463723	ABHD12	abhd-12	Unknown	NA	4.59923e-05	gnomAD	Wormbase	156027
NP_056415	NP_505054	NP_077785	T214M	T159I	unknown	Unknown	rs148799594	WBVar00463723	ABHD12	abhd-12	Unknown	NA	4.59923e-05	gnomAD	Wormbase	156028
NP_001139786	NP_500027	NP_083907	P119T	P153L	unknown	Unknown	rs760136798	WBVar00884193	ABHD14B	abhd-14	Unknown	NA	3.98064e-06	gnomAD	Wormbase	2964
NP_001139786	NP_500027	NP_083907	P119T	P153L	unknown	Unknown	rs760136798	WBVar00884193	ABHD14B	abhd-14	Unknown	NA	NA	gnomAD	Wormbase	2964
NP_001139786	NP_500027	XP_006511911	P119T	P153L	unknown	Unknown	rs760136798	WBVar00884193	ABHD14B	abhd-14	Unknown	NA	3.98064e-06	gnomAD	Wormbase	2963
NP_001139786	NP_500027	XP_006511911	P119T	P153L	unknown	Unknown	rs760136798	WBVar00884193	ABHD14B	abhd-14	Unknown	NA	NA	gnomAD	Wormbase	2963
NP_001139786	NP_500027	XP_017169172	P119T	P153L	unknown	Unknown	rs760136798	WBVar00884193	ABHD14B	abhd-14	Unknown	NA	3.98064e-06	gnomAD	Wormbase	2965
NP_001139786	NP_500027	XP_017169172	P119T	P153L	unknown	Unknown	rs760136798	WBVar00884193	ABHD14B	abhd-14	Unknown	NA	NA	gnomAD	Wormbase	2965
NP_001139786	NP_500027	XP_006511911	E9K	E46K	unknown	Unknown	rs1477097683	WBVar00884201	ABHD14B	abhd-14	Unknown	NA	NA	gnomAD	Wormbase	2963
NP_001139786	NP_500027	XP_006511911	E9K	E46K	unknown	Unknown	rs1477097683	WBVar00884201	ABHD14B	abhd-14	Unknown	NA	8.05925e-06	gnomAD	Wormbase	2963
NP_001139786	NP_500027	XP_017169172	E9K	E46K	unknown	Unknown	rs1477097683	WBVar00884201	ABHD14B	abhd-14	Unknown	NA	NA	gnomAD	Wormbase	2965
NP_001139786	NP_500027	XP_017169172	E9K	E46K	unknown	Unknown	rs1477097683	WBVar00884201	ABHD14B	abhd-14	Unknown	NA	8.05925e-06	gnomAD	Wormbase	2965
NP_001139786	NP_500027	NP_083907	E9K	E46K	unknown	Unknown	rs1477097683	WBVar00884201	ABHD14B	abhd-14	Unknown	NA	NA	gnomAD	Wormbase	2964
NP_001139786	NP_500027	NP_083907	E9K	E46K	unknown	Unknown	rs1477097683	WBVar00884201	ABHD14B	abhd-14	Unknown	NA	8.05925e-06	gnomAD	Wormbase	2964
NP_066983	NP_498475	XP_017172841	G250V	G200R	Unknown	Unknown	COSM342537	WBVar00835216	ABHD16A	F37A4.1	Unknown	NA	NA	COSMIC	Wormbase	216871
NP_066983	NP_498475	NP_848707	G250V	G200R	Unknown	Unknown	COSM342537	WBVar00835216	ABHD16A	F37A4.1	Unknown	NA	NA	COSMIC	Wormbase	216873
NP_066983	NP_498475	XP_017172840	G250V	G200R	Unknown	Unknown	COSM342537	WBVar00835216	ABHD16A	F37A4.1	Unknown	NA	NA	COSMIC	Wormbase	216872
NP_542189	NP_498475	NP_899004	H298Q	H352Y	unknown	Unknown	rs774096166	WBVar00835219	ABHD16B	F37A4.1	Unknown	NA	2.09591e-05	gnomAD	Wormbase	59591
NP_542189	NP_498475	NP_899004	H298L	H352Y	unknown	Unknown	rs766308456	WBVar00835219	ABHD16B	F37A4.1	Unknown	NA	5.23972e-06	gnomAD	Wormbase	59591
NP_057098	NP_001022066	XP_011245530	A90V	A119T	unknown	Unknown	rs372210485	WBVar00786105	ABHD17B	F01D5.7	Unknown	NA	3.18512e-05	gnomAD	Wormbase	389732
NP_057098	NP_001022067	NP_666208	A90V	A119T	unknown	Unknown	rs372210485	WBVar00786105	ABHD17B	F01D5.7	Unknown	NA	3.18512e-05	gnomAD	Wormbase	389729
NP_057098	NP_001022067	XP_011245530	A90V	A119T	unknown	Unknown	rs372210485	WBVar00786105	ABHD17B	F01D5.7	Unknown	NA	3.18512e-05	gnomAD	Wormbase	389733
NP_057098	NP_001022066	NP_666208	A90V	A119T	unknown	Unknown	rs372210485	WBVar00786105	ABHD17B	F01D5.7	Unknown	NA	3.18512e-05	gnomAD	Wormbase	389728
NP_067037	NP_001023462	NP_598483	G176S	G318S	unknown	Unknown	rs1335265390	WBVar01455845	ABHD17C	Y41E3.18	Unknown	NA	3.18796e-05	gnomAD	Wormbase	234419
NP_067037	NP_001023462	NP_598483	V200M	V342M	unknown	Unknown	rs374695794	WBVar00963146	ABHD17C	Y41E3.18	Unknown	NA	1.20879e-05	gnomAD	Wormbase	234419
NP_067037	NP_001023462	NP_598483	P23S	P166L	unknown	Unknown	rs1404160939	WBVar00963154	ABHD17C	Y41E3.18	Unknown	NA	1.17644e-05	gnomAD	Wormbase	234419
NP_067037	NP_001023462	NP_598483	L326I	L478I	unknown	Unknown	rs1263939067	WBVar00196370	ABHD17C	Y41E3.18	Unknown	NA	4.05374e-06	gnomAD	Wormbase	234419
NP_001306234	NP_492206	XP_017175080	D84N	D172N	unknown	Unknown	rs199818126	WBVar00652898	ABHD18	C54G4.7	Unknown	NA	6.36902e-05	gnomAD	Wormbase	379252
NP_001306234	NP_492206	XP_017175080	D84H	D172N	unknown	Unknown	rs199818126	WBVar00652898	ABHD18	C54G4.7	Unknown	NA	NA	gnomAD	Wormbase	379252
NP_001306234	NP_492206	XP_006500843	D84N	D172N	unknown	Unknown	rs199818126	WBVar00652898	ABHD18	C54G4.7	Unknown	NA	6.36902e-05	gnomAD	Wormbase	379250
[truncated: 570,821+ more rows]
