# Supplementary material for: ConVarT: a search engine for matching human genetic variants with variants from non-human species
Source: Nucleic Acids Res. 2021 Oct 28;50(D1):D1172–8. doi: 10.1093/nar/gkab939 (PMC8728286; doi:10.1093/nar/gkab939)
Supplement: gkab939_Supplemental_Files [file gkab939_supplemental_files.zip › Table S3.xls]

## Sheet: celegans_nohuman_wSIFT_disease_
C_elegans_Protein_ID	C_elegans_Variation	C_elegans_Variant_ID	C_elegans_Gene_name	C_elegans_Significance	Phenotype	Human_Gene_name	Human_Disease	Source	SIFT_SCORE	SIFT_MEDIAN	NUM_SEQS	SIFT_PREDICTION
NP_508409	A435T	WBVar00496340	hex-1	Unknown		A0A087WUJ7		Wormbase
NP_508409	V148I	WBVar01125262	hex-1	Unknown		A0A087WUJ7		Wormbase
NP_508409	V172E	WBVar01125263	hex-1	Unknown		A0A087WUJ7		Wormbase
NP_508409	G228R	WBVar01125267	hex-1	Unknown		A0A087WUJ7		Wormbase
NP_508409	S211G	WBVar01125266	hex-1	Unknown		A0A087WUJ7		Wormbase
NP_508409	I9L	WBVar01619275	hex-1	Unknown		A0A087WUJ7		Wormbase
NP_508409	D103V	WBVar01125259	hex-1	Unknown		A0A087WUJ7		Wormbase
NP_508409	N199I	WBVar00496338	hex-1	Unknown		A0A087WUJ7		Wormbase
NP_001022561	C365Y	WBVar00822556	mlcd-1	Unknown		A0A087X1B8		Wormbase
NP_001022561	T161M	WBVar00396245	mlcd-1	Unknown		A0A087X1B8		Wormbase
NP_001022561	A424T	WBVar00822553	mlcd-1	Unknown		A0A087X1B8		Wormbase
NP_001022561	M326I	WBVar01263127	mlcd-1	Unknown		A0A087X1B8		Wormbase
NP_001022561	L160F	WBVar00822563	mlcd-1	Unknown		A0A087X1B8		Wormbase
NP_001022561	R293*	WBVar00822559	mlcd-1	Unknown		A0A087X1B8		Wormbase
NP_001022561	P307S	WBVar00822557	mlcd-1	Unknown		A0A087X1B8		Wormbase
NP_001022561	V172A	WBVar00822562	mlcd-1	Unknown		A0A087X1B8		Wormbase
NP_001022561	E203K	WBVar00396244	mlcd-1	Unknown		A0A087X1B8		Wormbase
NP_499810	T125I	WBVar00876663	T25C8.1	Unknown		A0A0B4J2A0		Wormbase
NP_499810	T77M	WBVar00414049	T25C8.1	Unknown		A0A0B4J2A0		Wormbase
NP_499810	A184V	WBVar00414052	T25C8.1	Unknown		A0A0B4J2A0		Wormbase
NP_499810	S73F	WBVar01724587	T25C8.1	Unknown		A0A0B4J2A0		Wormbase
NP_499810	S63F	WBVar01274322	T25C8.1	Unknown		A0A0B4J2A0		Wormbase
NP_001255182	M109K	WBVar00870808	ssl-1	Unknown		A0A0C4DFX4		Wormbase
NP_001255179	A302V	WBVar00870712	ssl-1	Unknown		A0A0C4DFX4		Wormbase
NP_001255179	D1284N	WBVar00870756	ssl-1	Unknown		A0A0C4DFX4		Wormbase
NP_001255179	K58N	WBVar01338483	ssl-1	Unknown		A0A0C4DFX4		Wormbase
NP_001255179	P1867Q	WBVar01449552	ssl-1	Unknown		A0A0C4DFX4		Wormbase
NP_001255181	A486V	WBVar00870715	ssl-1	Unknown		A0A0C4DFX4		Wormbase
NP_001255180	V853I	WBVar00412191	ssl-1	Unknown		A0A0C4DFX4		Wormbase
NP_001255180	D1021E	WBVar01509633	ssl-1	Unknown		A0A0C4DFX4		Wormbase
NP_001255179	E1711K	WBVar00870815	ssl-1	Unknown		A0A0C4DFX4		Wormbase
NP_001255179	A1500V	WBVar00870764	ssl-1	Unknown		A0A0C4DFX4		Wormbase
NP_001255179	P917L	WBVar01490795	ssl-1	Unknown		A0A0C4DFX4		Wormbase
NP_001255181	P40S	WBVar00870698	ssl-1	Unknown		A0A0C4DFX4		Wormbase
NP_001255179	G2293S	WBVar00412230	ssl-1	Unknown		A0A0C4DFX4		Wormbase
NP_001255179	P1954S	WBVar00870831	ssl-1	Unknown		A0A0C4DFX4		Wormbase
NP_001255181	L635F	WBVar00870726	ssl-1	Unknown		A0A0C4DFX4		Wormbase
NP_001255181	L1362F	WBVar00412206	ssl-1	Unknown		A0A0C4DFX4		Wormbase
NP_001255181	G1634R	WBVar00870816	ssl-1	Unknown		A0A0C4DFX4		Wormbase
NP_001255180	K937N	WBVar01827982	ssl-1	Unknown		A0A0C4DFX4		Wormbase
NP_001255179	T1161N	WBVar01449549	ssl-1	Unknown		A0A0C4DFX4		Wormbase
NP_001255180	R953C	WBVar00219790	ssl-1	Unknown		A0A0C4DFX4		Wormbase
NP_001255180	M1378L	WBVar00870758	ssl-1	Unknown		A0A0C4DFX4		Wormbase
NP_001255179	S1156F	WBVar00870752	ssl-1	Unknown		A0A0C4DFX4		Wormbase
NP_001255181	R1629W	WBVar00412217	ssl-1	Unknown		A0A0C4DFX4		Wormbase
NP_001255179	M1630K	WBVar00870808	ssl-1	Unknown		A0A0C4DFX4		Wormbase
NP_001255179	D1516N	WBVar00870801	ssl-1	Unknown		A0A0C4DFX4		Wormbase
NP_001255179	G753E	WBVar00870725	ssl-1	Unknown		A0A0C4DFX4		Wormbase
NP_001255179	E1471K	WBVar00870762	ssl-1	Unknown		A0A0C4DFX4		Wormbase
NP_001255179	P886S	WBVar00870729	ssl-1	Unknown		A0A0C4DFX4		Wormbase
NP_001255179	G1301R	WBVar02132960	ssl-1	Unknown		A0A0C4DFX4		Wormbase
NP_001255179	Q2139L	WBVar01338549	ssl-1	Unknown		A0A0C4DFX4		Wormbase
NP_001255182	M585L	WBVar00240580	ssl-1	Unknown		A0A0C4DFX4		Wormbase
NP_001255179	V853I	WBVar00412191	ssl-1	Unknown		A0A0C4DFX4		Wormbase
NP_001255179	A1394V	WBVar00870760	ssl-1	Unknown		A0A0C4DFX4		Wormbase
NP_001255181	P2095S	WBVar00870848	ssl-1	Unknown		A0A0C4DFX4		Wormbase
NP_001255179	H1565Y	WBVar00412215	ssl-1	Unknown		A0A0C4DFX4		Wormbase
NP_001255181	R1803H	WBVar00870830	ssl-1	Unknown		A0A0C4DFX4		Wormbase
NP_001255179	D1020N	WBVar00870740	ssl-1	Unknown		A0A0C4DFX4		Wormbase
NP_001255179	L1960S	WBVar00567524	ssl-1	Unknown		A0A0C4DFX4		Wormbase
NP_001255180	A1394V	WBVar00870760	ssl-1	Unknown		A0A0C4DFX4		Wormbase
NP_001255180	R1581H	WBVar00870767	ssl-1	Unknown		A0A0C4DFX4		Wormbase
NP_001255179	P186S	WBVar00870698	ssl-1	Unknown		A0A0C4DFX4		Wormbase
NP_001255181	A1248V	WBVar00870760	ssl-1	Unknown		A0A0C4DFX4		Wormbase
NP_001255179	A2364T	WBVar00870858	ssl-1	Unknown		A0A0C4DFX4		Wormbase
NP_001255180	A1658T	WBVar00870769	ssl-1	Unknown		A0A0C4DFX4		Wormbase
NP_001255181	A2218T	WBVar00870858	ssl-1	Unknown		A0A0C4DFX4		Wormbase
NP_001255181	M1232L	WBVar00870758	ssl-1	Unknown		A0A0C4DFX4		Wormbase
NP_001255181	T1549S	WBVar00870814	ssl-1	Unknown		A0A0C4DFX4		Wormbase
NP_001255182	V718M	WBVar00870847	ssl-1	Unknown		A0A0C4DFX4		Wormbase
NP_001255180	P186S	WBVar00870698	ssl-1	Unknown		A0A0C4DFX4		Wormbase
NP_001255181	G2098R	WBVar00870849	ssl-1	Unknown		A0A0C4DFX4		Wormbase
NP_001255182	G606E	WBVar02132963	ssl-1	Unknown		A0A0C4DFX4		Wormbase
NP_001255179	G2043E	WBVar00870832	ssl-1	Unknown		A0A0C4DFX4		Wormbase
NP_001255180	P917L	WBVar01490795	ssl-1	Unknown		A0A0C4DFX4		Wormbase
NP_001255179	A1694T	WBVar00870813	ssl-1	Unknown		A0A0C4DFX4		Wormbase
NP_001255181	R499C	WBVar00870716	ssl-1	Unknown		A0A0C4DFX4		Wormbase
NP_001255181	A500V	WBVar00870717	ssl-1	Unknown		A0A0C4DFX4		Wormbase
NP_001255180	A302V	WBVar00870712	ssl-1	Unknown		A0A0C4DFX4		Wormbase
NP_001255181	M1960L	WBVar00240580	ssl-1	Unknown		A0A0C4DFX4		Wormbase
NP_001255180	G1761A	WBVar01509638	ssl-1	Unknown		A0A0C4DFX4		Wormbase
NP_001255181	I917L	WBVar00870741	ssl-1	Unknown		A0A0C4DFX4		Wormbase
NP_001255180	S1374N	WBVar00219794	ssl-1	Unknown		A0A0C4DFX4		Wormbase
NP_001255179	T1652P	WBVar00309991	ssl-1	Unknown		A0A0C4DFX4		Wormbase
NP_001255179	S18L	WBVar00870691	ssl-1	Unknown		A0A0C4DFX4		Wormbase
NP_001255182	G522E	WBVar00870832	ssl-1	Unknown		A0A0C4DFX4		Wormbase
NP_001255182	R181C	WBVar00412216	ssl-1	Unknown		A0A0C4DFX4		Wormbase
NP_001255181	V1336G	WBVar00870763	ssl-1	Unknown		A0A0C4DFX4		Wormbase
NP_001255182	A448T	WBVar00412222	ssl-1	Unknown		A0A0C4DFX4		Wormbase
NP_001255182	R428H	WBVar00870830	ssl-1	Unknown		A0A0C4DFX4		Wormbase
NP_001255180	P886S	WBVar00870729	ssl-1	Unknown		A0A0C4DFX4		Wormbase
NP_001255180	T59A	WBVar01449543	ssl-1	Unknown		A0A0C4DFX4		Wormbase
NP_001255179	T1695S	WBVar00870814	ssl-1	Unknown		A0A0C4DFX4		Wormbase
NP_001255181	L1814S	WBVar00567524	ssl-1	Unknown		A0A0C4DFX4		Wormbase
NP_001255181	V2093M	WBVar00870847	ssl-1	Unknown		A0A0C4DFX4		Wormbase
NP_001255179	L1508F	WBVar00412206	ssl-1	Unknown		A0A0C4DFX4		Wormbase
NP_001255179	D1290N	WBVar00412203	ssl-1	Unknown		A0A0C4DFX4		Wormbase
NP_001255179	A646V	WBVar00870717	ssl-1	Unknown		A0A0C4DFX4		Wormbase
NP_001255182	H44Y	WBVar00412215	ssl-1	Unknown		A0A0C4DFX4		Wormbase
NP_001255182	G342D	WBVar00412221	ssl-1	Unknown		A0A0C4DFX4		Wormbase
NP_001255179	R1702C	WBVar00412216	ssl-1	Unknown		A0A0C4DFX4		Wormbase
NP_001255179	G2127E	WBVar02132963	ssl-1	Unknown		A0A0C4DFX4		Wormbase
NP_001255180	A646V	WBVar00870717	ssl-1	Unknown		A0A0C4DFX4		Wormbase
NP_001255179	G2244R	WBVar00870849	ssl-1	Unknown		A0A0C4DFX4		Wormbase
NP_001255181	D1370N	WBVar00870801	ssl-1	Unknown		A0A0C4DFX4		Wormbase
NP_001255182	G772S	WBVar00412230	ssl-1	Unknown		A0A0C4DFX4		Wormbase
NP_001255180	E1471K	WBVar00870762	ssl-1	Unknown		A0A0C4DFX4		Wormbase
NP_001255180	S98N	WBVar00870696	ssl-1	Unknown		A0A0C4DFX4		Wormbase
NP_001255179	R645C	WBVar00870716	ssl-1	Unknown		A0A0C4DFX4		Wormbase
NP_001255181	G1155R	WBVar02132960	ssl-1	Unknown		A0A0C4DFX4		Wormbase
NP_001255179	M1378L	WBVar00870758	ssl-1	Unknown		A0A0C4DFX4		Wormbase
NP_001255181	P771L	WBVar01490795	ssl-1	Unknown		A0A0C4DFX4		Wormbase
NP_001255181	R1556C	WBVar00412216	ssl-1	Unknown		A0A0C4DFX4		Wormbase
NP_001255181	T1506P	WBVar00309991	ssl-1	Unknown		A0A0C4DFX4		Wormbase
NP_001255181	V707I	WBVar00412191	ssl-1	Unknown		A0A0C4DFX4		Wormbase
NP_001255181	G1981E	WBVar02132963	ssl-1	Unknown		A0A0C4DFX4		Wormbase
NP_001255181	G1897E	WBVar00870832	ssl-1	Unknown		A0A0C4DFX4		Wormbase
NP_001255182	T174S	WBVar00870814	ssl-1	Unknown		A0A0C4DFX4		Wormbase
NP_001255180	S18L	WBVar00870691	ssl-1	Unknown		A0A0C4DFX4		Wormbase
NP_001255180	S97N	WBVar00412176	ssl-1	Unknown		A0A0C4DFX4		Wormbase
NP_001255180	D1290N	WBVar00412203	ssl-1	Unknown		A0A0C4DFX4		Wormbase
NP_001255182	R254W	WBVar00412217	ssl-1	Unknown		A0A0C4DFX4		Wormbase
NP_001255179	S98N	WBVar00870696	ssl-1	Unknown		A0A0C4DFX4		Wormbase
NP_001255181	S77L	WBVar02132959	ssl-1	Unknown		A0A0C4DFX4		Wormbase
NP_001255181	K791N	WBVar01827982	ssl-1	Unknown		A0A0C4DFX4		Wormbase
NP_001255179	K937N	WBVar01827982	ssl-1	Unknown		A0A0C4DFX4		Wormbase
NP_001255182	G259R	WBVar00870816	ssl-1	Unknown		A0A0C4DFX4		Wormbase
NP_001255179	M1378I	WBVar00870759	ssl-1	Unknown		A0A0C4DFX4		Wormbase
NP_001255179	G1780R	WBVar00870816	ssl-1	Unknown		A0A0C4DFX4		Wormbase
NP_001255181	D1144N	WBVar00412203	ssl-1	Unknown		A0A0C4DFX4		Wormbase
NP_001255181	E1325K	WBVar00870762	ssl-1	Unknown		A0A0C4DFX4		Wormbase
NP_001255180	G1842E	WBVar00870773	ssl-1	Unknown		A0A0C4DFX4		Wormbase
NP_001255182	G342D	WBVar00870828	ssl-1	Unknown		A0A0C4DFX4		Wormbase
NP_001255181	D1138N	WBVar00870756	ssl-1	Unknown		A0A0C4DFX4		Wormbase
NP_001255182	P346Q	WBVar01449552	ssl-1	Unknown		A0A0C4DFX4		Wormbase
NP_001255179	D1021E	WBVar01509633	ssl-1	Unknown		A0A0C4DFX4		Wormbase
NP_001255182	P720S	WBVar00870848	ssl-1	Unknown		A0A0C4DFX4		Wormbase
NP_001255180	I1063L	WBVar00870741	ssl-1	Unknown		A0A0C4DFX4		Wormbase
NP_001255182	L439S	WBVar00567524	ssl-1	Unknown		A0A0C4DFX4		Wormbase
NP_001255181	A156V	WBVar00870712	ssl-1	Unknown		A0A0C4DFX4		Wormbase
NP_001255179	L781F	WBVar00870726	ssl-1	Unknown		A0A0C4DFX4		Wormbase
NP_001255179	M2106L	WBVar00240580	ssl-1	Unknown		A0A0C4DFX4		Wormbase
NP_001255179	S97N	WBVar00412176	ssl-1	Unknown		A0A0C4DFX4		Wormbase
NP_001255180	P1862S	WBVar00870774	ssl-1	Unknown		A0A0C4DFX4		Wormbase
NP_001255180	K58N	WBVar01338483	ssl-1	Unknown		A0A0C4DFX4		Wormbase
NP_001255179	V2239M	WBVar00870847	ssl-1	Unknown		A0A0C4DFX4		Wormbase
NP_001255179	V1482G	WBVar00870763	ssl-1	Unknown		A0A0C4DFX4		Wormbase
NP_001255181	D875E	WBVar01509633	ssl-1	Unknown		A0A0C4DFX4		Wormbase
NP_001255181	M1232I	WBVar00870759	ssl-1	Unknown		A0A0C4DFX4		Wormbase
NP_001255182	E190K	WBVar00870815	ssl-1	Unknown		A0A0C4DFX4		Wormbase
NP_001255179	T59A	WBVar01449543	ssl-1	Unknown		A0A0C4DFX4		Wormbase
NP_001255180	N1625K	WBVar00219795	ssl-1	Unknown		A0A0C4DFX4		Wormbase
NP_001255181	E1565K	WBVar00870815	ssl-1	Unknown		A0A0C4DFX4		Wormbase
NP_001255180	G753E	WBVar00870725	ssl-1	Unknown		A0A0C4DFX4		Wormbase
NP_001255179	R1775W	WBVar00412217	ssl-1	Unknown		A0A0C4DFX4		Wormbase
NP_001255179	I1063L	WBVar00870741	ssl-1	Unknown		A0A0C4DFX4		Wormbase
NP_001255180	P1833S	WBVar00870772	ssl-1	Unknown		A0A0C4DFX4		Wormbase
NP_001255181	G2147S	WBVar00412230	ssl-1	Unknown		A0A0C4DFX4		Wormbase
NP_001255179	A1969T	WBVar00412222	ssl-1	Unknown		A0A0C4DFX4		Wormbase
NP_001255180	L781F	WBVar00870726	ssl-1	Unknown		A0A0C4DFX4		Wormbase
NP_001255179	R2220Q	WBVar00870846	ssl-1	Unknown		A0A0C4DFX4		Wormbase
NP_001255182	Q618L	WBVar01338549	ssl-1	Unknown		A0A0C4DFX4		Wormbase
NP_001255181	A1548T	WBVar00870813	ssl-1	Unknown		A0A0C4DFX4		Wormbase
NP_001255181	P1808S	WBVar00870831	ssl-1	Unknown		A0A0C4DFX4		Wormbase
NP_001255179	R953C	WBVar00219790	ssl-1	Unknown		A0A0C4DFX4		Wormbase
NP_001255180	D1020N	WBVar00870740	ssl-1	Unknown		A0A0C4DFX4		Wormbase
NP_001255180	G1597E	WBVar00412207	ssl-1	Unknown		A0A0C4DFX4		Wormbase
NP_001255181	G607E	WBVar00870725	ssl-1	Unknown		A0A0C4DFX4		Wormbase
NP_001255181	A1354V	WBVar00870764	ssl-1	Unknown		A0A0C4DFX4		Wormbase
NP_001255180	S1811N	WBVar02132961	ssl-1	Unknown		A0A0C4DFX4		Wormbase
NP_001255182	G723R	WBVar00870849	ssl-1	Unknown		A0A0C4DFX4		Wormbase
NP_001255181	P740S	WBVar00870729	ssl-1	Unknown		A0A0C4DFX4		Wormbase
NP_001255179	A632V	WBVar00870715	ssl-1	Unknown		A0A0C4DFX4		Wormbase
NP_001255181	R2074Q	WBVar00870846	ssl-1	Unknown		A0A0C4DFX4		Wormbase
NP_001255182	R699Q	WBVar00870846	ssl-1	Unknown		A0A0C4DFX4		Wormbase
NP_001255182	T131P	WBVar00309991	ssl-1	Unknown		A0A0C4DFX4		Wormbase
NP_001255181	D874N	WBVar00870740	ssl-1	Unknown		A0A0C4DFX4		Wormbase
NP_001255181	S1010F	WBVar00870752	ssl-1	Unknown		A0A0C4DFX4		Wormbase
NP_001255181	P1721Q	WBVar01449552	ssl-1	Unknown		A0A0C4DFX4		Wormbase
NP_001255180	T1161N	WBVar01449549	ssl-1	Unknown		A0A0C4DFX4		Wormbase
NP_001255180	S1156F	WBVar00870752	ssl-1	Unknown		A0A0C4DFX4		Wormbase
NP_001255181	S1228N	WBVar00219794	ssl-1	Unknown		A0A0C4DFX4		Wormbase
NP_001255182	A296T	WBVar00277535	ssl-1	Unknown		A0A0C4DFX4		Wormbase
NP_001255180	L1522F	WBVar00870765	ssl-1	Unknown		A0A0C4DFX4		Wormbase
NP_001255181	Q1993L	WBVar01338549	ssl-1	Unknown		A0A0C4DFX4		Wormbase
NP_001255181	M1484K	WBVar00870808	ssl-1	Unknown		A0A0C4DFX4		Wormbase
NP_001255181	A1671T	WBVar00277535	ssl-1	Unknown		A0A0C4DFX4		Wormbase
NP_001255179	A1817T	WBVar00277535	ssl-1	Unknown		A0A0C4DFX4		Wormbase
NP_001255180	L1523F	WBVar00870766	ssl-1	Unknown		A0A0C4DFX4		Wormbase
NP_001255179	S1374N	WBVar00219794	ssl-1	Unknown		A0A0C4DFX4		Wormbase
NP_001255180	A632V	WBVar00870715	ssl-1	Unknown		A0A0C4DFX4		Wormbase
NP_001255180	V1482G	WBVar00870763	ssl-1	Unknown		A0A0C4DFX4		Wormbase
NP_001255179	R1949H	WBVar00870830	ssl-1	Unknown		A0A0C4DFX4		Wormbase
NP_001255179	P2241S	WBVar00870848	ssl-1	Unknown		A0A0C4DFX4		Wormbase
NP_001255180	A1500V	WBVar00870764	ssl-1	Unknown		A0A0C4DFX4		Wormbase
NP_001255182	A843T	WBVar00870858	ssl-1	Unknown		A0A0C4DFX4		Wormbase
NP_001255180	L1508F	WBVar00412206	ssl-1	Unknown		A0A0C4DFX4		Wormbase
NP_001255180	R645C	WBVar00870716	ssl-1	Unknown		A0A0C4DFX4		Wormbase
NP_001255181	T1015N	WBVar01449549	ssl-1	Unknown		A0A0C4DFX4		Wormbase
NP_001255180	G1301R	WBVar02132960	ssl-1	Unknown		A0A0C4DFX4		Wormbase
NP_001255181	A1823T	WBVar00412222	ssl-1	Unknown		A0A0C4DFX4		Wormbase
NP_001255182	A173T	WBVar00870813	ssl-1	Unknown		A0A0C4DFX4		Wormbase
NP_001255181	H1419Y	WBVar00412215	ssl-1	Unknown		A0A0C4DFX4		Wormbase
NP_001255180	M1378I	WBVar00870759	ssl-1	Unknown		A0A0C4DFX4		Wormbase
NP_001255180	R1798K	WBVar00870770	ssl-1	Unknown		A0A0C4DFX4		Wormbase
NP_001255180	V1684F	WBVar00306732	ssl-1	Unknown		A0A0C4DFX4		Wormbase
NP_001255180	D1284N	WBVar00870756	ssl-1	Unknown		A0A0C4DFX4		Wormbase
NP_001255181	R807C	WBVar00219790	ssl-1	Unknown		A0A0C4DFX4		Wormbase
NP_001251245	G361R	WBVar00663608	ztf-11	Unknown		A0A0G2JS52		Wormbase
NP_001251246	A292T	WBVar00342937	ztf-11	Unknown		A0A0G2JS52		Wormbase
NP_001251245	T327I	WBVar00663611	ztf-11	Unknown		A0A0G2JS52		Wormbase
NP_001251246	G264R	WBVar00663608	ztf-11	Unknown		A0A0G2JS52		Wormbase
NP_001251246	P358S	WBVar00663604	ztf-11	Unknown		A0A0G2JS52		Wormbase
NP_001251246	R248Q	WBVar00663609	ztf-11	Unknown		A0A0G2JS52		Wormbase
NP_001251245	V506M	WBVar00663602	ztf-11	Unknown		A0A0G2JS52		Wormbase
NP_001251246	A373V	WBVar00342934	ztf-11	Unknown		A0A0G2JS52		Wormbase
NP_001251245	A470V	WBVar00342934	ztf-11	Unknown		A0A0G2JS52		Wormbase
NP_001251246	V409M	WBVar00663602	ztf-11	Unknown		A0A0G2JS52		Wormbase
NP_001251245	P455S	WBVar00663604	ztf-11	Unknown		A0A0G2JS52		Wormbase
NP_001251245	P492L	WBVar00663603	ztf-11	Unknown		A0A0G2JS52		Wormbase
NP_001251245	R345Q	WBVar00663609	ztf-11	Unknown		A0A0G2JS52		Wormbase
NP_001251245	A389T	WBVar00342937	ztf-11	Unknown		A0A0G2JS52		Wormbase
NP_001251245	L343F	WBVar00663610	ztf-11	Unknown		A0A0G2JS52		Wormbase
NP_001251245	G315R	WBVar00342938	ztf-11	Unknown		A0A0G2JS52		Wormbase
NP_001251246	T230I	WBVar00663611	ztf-11	Unknown		A0A0G2JS52		Wormbase
NP_001251246	G218R	WBVar00342938	ztf-11	Unknown		A0A0G2JS52		Wormbase
NP_001251246	P395L	WBVar00663603	ztf-11	Unknown		A0A0G2JS52		Wormbase
NP_001021878	I308K	WBVar00690000	gopc-1	Unknown		A0A0J9YVX5		Wormbase
NP_001021878	E100K	WBVar00690013	gopc-1	Unknown		A0A0J9YVX5		Wormbase
NP_001021877	H231Q	WBVar00351869	gopc-1	Unknown		A0A0J9YVX5		Wormbase
NP_001021877	E23V	WBVar00690019	gopc-1	Unknown		A0A0J9YVX5		Wormbase
NP_001122569	I286K	WBVar00690000	gopc-1	Unknown		A0A0J9YVX5		Wormbase
NP_001021878	R273Q	WBVar00690006	gopc-1	Unknown		A0A0J9YVX5		Wormbase
NP_001021877	K143M	WBVar01836034	gopc-1	Unknown		A0A0J9YVX5		Wormbase
NP_001021878	T398A	WBVar00689995	gopc-1	Unknown		A0A0J9YVX5		Wormbase
NP_001021877	R189W	WBVar01289396	gopc-1	Unknown		A0A0J9YVX5		Wormbase
NP_001021877	T400A	WBVar00689995	gopc-1	Unknown		A0A0J9YVX5		Wormbase
NP_001021877	G295R	WBVar00690004	gopc-1	Unknown		A0A0J9YVX5		Wormbase
NP_001122569	T376A	WBVar00689995	gopc-1	Unknown		A0A0J9YVX5		Wormbase
NP_001021878	H229Q	WBVar00351869	gopc-1	Unknown		A0A0J9YVX5		Wormbase
NP_001021878	R340W	WBVar00689998	gopc-1	Unknown		A0A0J9YVX5		Wormbase
NP_001021877	D56N	WBVar00690014	gopc-1	Unknown		A0A0J9YVX5		Wormbase
NP_001122569	R6W	WBVar00690072	gopc-1	Unknown		A0A0J9YVX5		Wormbase
NP_001021878	E23V	WBVar00690019	gopc-1	Unknown		A0A0J9YVX5		Wormbase
NP_001021878	Q218*	WBVar00690008	gopc-1	Unknown		A0A0J9YVX5		Wormbase
NP_001021878	R187W	WBVar01289396	gopc-1	Unknown		A0A0J9YVX5		Wormbase
NP_001021878	D56N	WBVar00690014	gopc-1	Unknown		A0A0J9YVX5		Wormbase
NP_001021877	I216M	WBVar00690009	gopc-1	Unknown		A0A0J9YVX5		Wormbase
NP_001021877	E45K	WBVar00690015	gopc-1	Unknown		A0A0J9YVX5		Wormbase
NP_001021877	Q220*	WBVar00690008	gopc-1	Unknown		A0A0J9YVX5		Wormbase
NP_001122569	R251Q	WBVar00690006	gopc-1	Unknown		A0A0J9YVX5		Wormbase
NP_001021877	R275Q	WBVar00690006	gopc-1	Unknown		A0A0J9YVX5		Wormbase
NP_001122569	E21K	WBVar00690015	gopc-1	Unknown		A0A0J9YVX5		Wormbase
NP_001021878	G293R	WBVar00690004	gopc-1	Unknown		A0A0J9YVX5		Wormbase
NP_001021878	I214M	WBVar00690009	gopc-1	Unknown		A0A0J9YVX5		Wormbase
NP_001021877	I310K	WBVar00690000	gopc-1	Unknown		A0A0J9YVX5		Wormbase
NP_001021878	K141M	WBVar01836034	gopc-1	Unknown		A0A0J9YVX5		Wormbase
NP_001122569	K119M	WBVar01836034	gopc-1	Unknown		A0A0J9YVX5		Wormbase
NP_001122569	G271R	WBVar00690004	gopc-1	Unknown		A0A0J9YVX5		Wormbase
NP_001122569	D32N	WBVar00690014	gopc-1	Unknown		A0A0J9YVX5		Wormbase
NP_001122569	R318W	WBVar00689998	gopc-1	Unknown		A0A0J9YVX5		Wormbase
NP_001122569	H207Q	WBVar00351869	gopc-1	Unknown		A0A0J9YVX5		Wormbase
NP_001122569	Q196*	WBVar00690008	gopc-1	Unknown		A0A0J9YVX5		Wormbase
NP_001021877	R342W	WBVar00689998	gopc-1	Unknown		A0A0J9YVX5		Wormbase
NP_001021877	E102K	WBVar00690013	gopc-1	Unknown		A0A0J9YVX5		Wormbase
NP_001122569	I192M	WBVar00690009	gopc-1	Unknown		A0A0J9YVX5		Wormbase
NP_001021878	E45K	WBVar00690015	gopc-1	Unknown		A0A0J9YVX5		Wormbase
NP_001122569	E78K	WBVar00690013	gopc-1	Unknown		A0A0J9YVX5		Wormbase
NP_001122569	R165W	WBVar01289396	gopc-1	Unknown		A0A0J9YVX5		Wormbase
NP_493272	G194E	WBVar00349352	eif-6	Unknown		A0A0U1RQV5		Wormbase
NP_493272	S10T	WBVar00682381	eif-6	Unknown		A0A0U1RQV5		Wormbase
NP_493272	T211I	WBVar00349353	eif-6	Unknown		A0A0U1RQV5		Wormbase
NP_493272	T76M	WBVar00349350	eif-6	Unknown		A0A0U1RQV5		Wormbase
NP_493272	G27D	WBVar00349348	eif-6	Unknown		A0A0U1RQV5		Wormbase
NP_493272	A128T	WBVar00682389	eif-6	Unknown		A0A0U1RQV5		Wormbase
NP_493272	V28I	WBVar00682383	eif-6	Unknown		A0A0U1RQV5		Wormbase
NP_510191	E209K	WBVar00521366	asp-4	Unknown		A0A1B0GU03		Wormbase
NP_510191	R270K	WBVar01199992	asp-4	Unknown		A0A1B0GU03		Wormbase
NP_510191	W274*	WBVar01199991	asp-4	Unknown		A0A1B0GU03		Wormbase
NP_510191	S188N	WBVar01199996	asp-4	Unknown		A0A1B0GU03		Wormbase
NP_510191	T37A	WBVar00521368	asp-4	Unknown		A0A1B0GU03		Wormbase
NP_510191	G283E	WBVar01199989	asp-4	Unknown		A0A1B0GU03		Wormbase
NP_510191	A309V	WBVar01199988	asp-4	Unknown		A0A1B0GU03		Wormbase
NP_510191	G375R	WBVar00521365	asp-4	Unknown		A0A1B0GU03		Wormbase
NP_510191	A52V	WBVar00216751	asp-4	Unknown		A0A1B0GU03		Wormbase
NP_510191	S438F	WBVar01544586	asp-4	Unknown		A0A1B0GU03		Wormbase
NP_510191	F400Y	WBVar00521362	asp-4	Unknown		A0A1B0GU03		Wormbase
NP_510191	Q275*	WBVar01199990	asp-4	Unknown		A0A1B0GU03		Wormbase
NP_510191	R381H	WBVar00521364	asp-4	Unknown		A0A1B0GU03		Wormbase
NP_510191	A412T	WBVar01199986	asp-4	Unknown		A0A1B0GU03		Wormbase
NP_504502	K35Q	WBVar01703113	gcst-1	Unknown		A0A1B0GUH1		Wormbase
NP_504502	F134I	WBVar01491947	gcst-1	Unknown		A0A1B0GUH1		Wormbase
NP_504502	E180K	WBVar01013864	gcst-1	Unknown		A0A1B0GUH1		Wormbase
NP_504502	T189I	WBVar01013865	gcst-1	Unknown		A0A1B0GUH1		Wormbase
NP_504502	P299L	WBVar01013875	gcst-1	Unknown		A0A1B0GUH1		Wormbase
NP_504502	A13V	WBVar01013862	gcst-1	Unknown		A0A1B0GUH1		Wormbase
NP_504502	R240C	WBVar00458984	gcst-1	Unknown		A0A1B0GUH1		Wormbase
NP_504502	T220I	WBVar01013866	gcst-1	Unknown		A0A1B0GUH1		Wormbase
NP_504502	Y81H	WBVar00209676	gcst-1	Unknown		A0A1B0GUH1		Wormbase
NP_504502	G255E	WBVar01013867	gcst-1	Unknown		A0A1B0GUH1		Wormbase
NP_504502	G372R	WBVar01013876	gcst-1	Unknown		A0A1B0GUH1		Wormbase
NP_504502	D258N	WBVar01013868	gcst-1	Unknown		A0A1B0GUH1		Wormbase
NP_504502	M49I	WBVar00458982	gcst-1	Unknown		A0A1B0GUH1		Wormbase
NP_001021036	Q302*	WBVar00088161	ahr-1	Phenotypic	synaptogenesis variant"", ""motor neuron morphology variant"", ""neuronal cell fate specification variant"", ""neurite connectivity defective"")	A0A1B0GVI7		Wormbase
NP_001021037	Q260*	WBVar00088161	ahr-1	Phenotypic	synaptogenesis variant"", ""motor neuron morphology variant"", ""neuronal cell fate specification variant"", ""neurite connectivity defective"")	A0A1B0GVI7		Wormbase
NP_001021036	W501*	WBVar00342208	ahr-1	Unknown		A0A1B0GVI7		Wormbase
NP_001021037	T467I	WBVar00342209	ahr-1	Unknown		A0A1B0GVI7		Wormbase
NP_001021036	A258V	WBVar00342204	ahr-1	Unknown		A0A1B0GVI7		Wormbase
NP_001021037	M289I	WBVar00661387	ahr-1	Unknown		A0A1B0GVI7		Wormbase
NP_001021037	P167L	WBVar00661383	ahr-1	Unknown		A0A1B0GVI7		Wormbase
NP_001021037	A216V	WBVar00342204	ahr-1	Unknown		A0A1B0GVI7		Wormbase
NP_001021037	W459*	WBVar00342208	ahr-1	Unknown		A0A1B0GVI7		Wormbase
NP_001021037	L382R	WBVar00342207	ahr-1	Unknown		A0A1B0GVI7		Wormbase
NP_001021037	P460S	WBVar00661393	ahr-1	Unknown		A0A1B0GVI7		Wormbase
NP_001021036	M331I	WBVar00661387	ahr-1	Unknown		A0A1B0GVI7		Wormbase
NP_001021036	D408V	WBVar00661391	ahr-1	Unknown		A0A1B0GVI7		Wormbase
NP_001021037	P530S	WBVar00342213	ahr-1	Unknown		A0A1B0GVI7		Wormbase
NP_001021036	T509I	WBVar00342209	ahr-1	Unknown		A0A1B0GVI7		Wormbase
NP_001021036	S49N	WBVar00661366	ahr-1	Unknown		A0A1B0GVI7		Wormbase
NP_001021037	L304F	WBVar00661388	ahr-1	Unknown		A0A1B0GVI7		Wormbase
NP_001021036	A422T	WBVar00661392	ahr-1	Unknown		A0A1B0GVI7		Wormbase
NP_001021037	D366V	WBVar00661391	ahr-1	Unknown		A0A1B0GVI7		Wormbase
NP_001021036	P513S	WBVar00661394	ahr-1	Unknown		A0A1B0GVI7		Wormbase
NP_001021037	P471S	WBVar00661394	ahr-1	Unknown		A0A1B0GVI7		Wormbase
NP_001021037	P59S	WBVar00661381	ahr-1	Unknown		A0A1B0GVI7		Wormbase
NP_001021036	P572S	WBVar00661398	ahr-1	Unknown		A0A1B0GVI7		Wormbase
NP_001021036	P572S	WBVar00342213	ahr-1	Unknown		A0A1B0GVI7		Wormbase
NP_001021036	E570K	WBVar00661397	ahr-1	Unknown		A0A1B0GVI7		Wormbase
NP_001021036	G523R	WBVar00342210	ahr-1	Unknown		A0A1B0GVI7		Wormbase
NP_001021036	S94L	WBVar00661380	ahr-1	Unknown		A0A1B0GVI7		Wormbase
NP_001021037	P530S	WBVar00661398	ahr-1	Unknown		A0A1B0GVI7		Wormbase
NP_001021036	L424R	WBVar00342207	ahr-1	Unknown		A0A1B0GVI7		Wormbase
NP_001021037	G481R	WBVar00342210	ahr-1	Unknown		A0A1B0GVI7		Wormbase
NP_001021036	P101S	WBVar00661381	ahr-1	Unknown		A0A1B0GVI7		Wormbase
NP_001021036	M565I	WBVar00661396	ahr-1	Unknown		A0A1B0GVI7		Wormbase
NP_001021037	M523I	WBVar00661396	ahr-1	Unknown		A0A1B0GVI7		Wormbase
NP_001021037	A380T	WBVar00661392	ahr-1	Unknown		A0A1B0GVI7		Wormbase
NP_001021036	E37K	WBVar00342193	ahr-1	Unknown		A0A1B0GVI7		Wormbase
NP_001021036	L346F	WBVar00661388	ahr-1	Unknown		A0A1B0GVI7		Wormbase
NP_001021037	S52L	WBVar00661380	ahr-1	Unknown		A0A1B0GVI7		Wormbase
NP_001021036	P209L	WBVar00661383	ahr-1	Unknown		A0A1B0GVI7		Wormbase
NP_001021037	E528K	WBVar00661397	ahr-1	Unknown		A0A1B0GVI7		Wormbase
NP_001021036	P502S	WBVar00661393	ahr-1	Unknown		A0A1B0GVI7		Wormbase
NP_001023843	H50Y	WBVar01043359	ppm-1.A	Unknown		A0A3B3IS24		Wormbase
NP_001023842	S280N	WBVar01043356	ppm-1.A	Unknown		A0A3B3IS24		Wormbase
NP_001023842	V378I	WBVar01043354	ppm-1.A	Unknown		A0A3B3IS24		Wormbase
NP_001023843	K328M	WBVar01043352	ppm-1.A	Unknown		A0A3B3IS24		Wormbase
NP_001122929	S197N	WBVar01043356	ppm-1.A	Unknown		A0A3B3IS24		Wormbase
NP_001023843	V277I	WBVar01043354	ppm-1.A	Unknown		A0A3B3IS24		Wormbase
NP_001023842	K429M	WBVar01043352	ppm-1.A	Unknown		A0A3B3IS24		Wormbase
NP_001023843	R290Q	WBVar01043353	ppm-1.A	Unknown		A0A3B3IS24		Wormbase
NP_001122929	R308Q	WBVar01043353	ppm-1.A	Unknown		A0A3B3IS24		Wormbase
NP_001023842	S157L	WBVar01043358	ppm-1.A	Unknown		A0A3B3IS24		Wormbase
NP_001023843	S179N	WBVar01043356	ppm-1.A	Unknown		A0A3B3IS24		Wormbase
NP_001023843	S56L	WBVar01043358	ppm-1.A	Unknown		A0A3B3IS24		Wormbase
NP_001122929	V295I	WBVar01043354	ppm-1.A	Unknown		A0A3B3IS24		Wormbase
NP_001122929	S74L	WBVar01043358	ppm-1.A	Unknown		A0A3B3IS24		Wormbase
NP_001023842	R391Q	WBVar01043353	ppm-1.A	Unknown		A0A3B3IS24		Wormbase
NP_001122929	K346M	WBVar01043352	ppm-1.A	Unknown		A0A3B3IS24		Wormbase
NP_001122929	H68Y	WBVar01043359	ppm-1.A	Unknown		A0A3B3IS24		Wormbase
NP_001023842	H151Y	WBVar01043359	ppm-1.A	Unknown		A0A3B3IS24		Wormbase
NP_496763	A205T	WBVar00241162	cyd-1	Phenotypic	transgene expression variant"", ""cell cycle delayed"", ""cell migration variant"", ""gonad development variant"", ""ectopic expression transgene"", ""transgene expression reduced"", ""gonad morphology variant"", ""transgene expression undetectable"", ""asymmetric cell division variant"", ""distal tip cell development variant"", ""male gonad development variant"", ""linker cell absent"", ""missin…	A0A3B3IT44		Wormbase	0.064	3.6	6	TOLERATED
NP_496763	M222T	WBVar00298302	cyd-1	Unknown		A0A3B3IT44		Wormbase
NP_496763	P398S	WBVar00779224	cyd-1	Unknown		A0A3B3IT44		Wormbase
NP_496763	Q292*	WBVar00087866	cyd-1	Unknown		A0A3B3IT44		Wormbase
NP_496763	M222T	WBVar00299648	cyd-1	Unknown		A0A3B3IT44		Wormbase
NP_496763	E327K	WBVar00381746	cyd-1	Unknown		A0A3B3IT44		Wormbase
NP_496763	D305E	WBVar00779222	cyd-1	Unknown		A0A3B3IT44		Wormbase
NP_496763	M137L	WBVar01560847	cyd-1	Unknown		A0A3B3IT44		Wormbase
NP_496763	M222T	WBVar00779192	cyd-1	Unknown		A0A3B3IT44		Wormbase
NP_496763	S39T	WBVar01560846	cyd-1	Unknown		A0A3B3IT44		Wormbase
NP_496763	L328F	WBVar00779223	cyd-1	Unknown		A0A3B3IT44		Wormbase
NP_496763	A324V	WBVar01560862	cyd-1	Unknown		A0A3B3IT44		Wormbase
NP_496763	V267I	WBVar00779221	cyd-1	Unknown		A0A3B3IT44		Wormbase
NP_496763	T94I	WBVar00779184	cyd-1	Unknown		A0A3B3IT44		Wormbase
NP_499473	C317Y	WBVar02125321	plr-1	Phenotypic	cell polarity variant"", ""neuron morphology variant"")	A0A3B3ITA1		Wormbase	0	3.54	17	DELETERIOUS (*WARNING! Low confidence)
NP_499473	H311R	WBVar01893669	plr-1	Unknown		A0A3B3ITA1		Wormbase
NP_499473	M151I	WBVar00565979	plr-1	Unknown		A0A3B3ITA1		Wormbase
NP_499473	S131F	WBVar01490789	plr-1	Unknown		A0A3B3ITA1		Wormbase
NP_499473	S474P	WBVar00862766	plr-1	Unknown		A0A3B3ITA1		Wormbase
NP_499473	H414Q	WBVar00862765	plr-1	Unknown		A0A3B3ITA1		Wormbase
NP_499473	R126M	WBVar01793455	plr-1	Unknown		A0A3B3ITA1		Wormbase
NP_499473	A269V	WBVar00862762	plr-1	Unknown		A0A3B3ITA1		Wormbase
NP_499473	A87V	WBVar00862750	plr-1	Unknown		A0A3B3ITA1		Wormbase
NP_001021864	P117S	WBVar00654155	kri-1	Unknown		A0A3B3ITR4		Wormbase
NP_001021863	E566K	WBVar00654136	kri-1	Unknown		A0A3B3ITR4		Wormbase
NP_001021864	E566K	WBVar00654136	kri-1	Unknown		A0A3B3ITR4		Wormbase
NP_001021864	M161L	WBVar01909941	kri-1	Unknown		A0A3B3ITR4		Wormbase
NP_001021864	K368I	WBVar00339756	kri-1	Unknown		A0A3B3ITR4		Wormbase
NP_001021864	A642V	WBVar00339741	kri-1	Unknown		A0A3B3ITR4		Wormbase
NP_001021864	Y376*	WBVar00654150	kri-1	Unknown		A0A3B3ITR4		Wormbase
NP_001021863	M161L	WBVar01909941	kri-1	Unknown		A0A3B3ITR4		Wormbase
NP_001021864	P123S	WBVar00654154	kri-1	Unknown		A0A3B3ITR4		Wormbase
NP_001021863	A642V	WBVar00339741	kri-1	Unknown		A0A3B3ITR4		Wormbase
NP_001021863	K368I	WBVar00339756	kri-1	Unknown		A0A3B3ITR4		Wormbase
NP_001021864	H558Y	WBVar00339753	kri-1	Unknown		A0A3B3ITR4		Wormbase
NP_001021863	Y376*	WBVar00654150	kri-1	Unknown		A0A3B3ITR4		Wormbase
NP_001021863	P123S	WBVar00654154	kri-1	Unknown		A0A3B3ITR4		Wormbase
NP_001021863	H558Y	WBVar00339753	kri-1	Unknown		A0A3B3ITR4		Wormbase
NP_001021863	P117S	WBVar00654155	kri-1	Unknown		A0A3B3ITR4		Wormbase
NP_001023527	D78N	WBVar00961461	Y57G11C.43	Unknown		A0A3B3IU88		Wormbase
NP_001023527	T284I	WBVar02135163	Y57G11C.43	Unknown		A0A3B3IU88		Wormbase
NP_001023527	E187G	WBVar00961466	Y57G11C.43	Unknown		A0A3B3IU88		Wormbase
NP_001023527	I35K	WBVar00442022	Y57G11C.43	Unknown		A0A3B3IU88		Wormbase
NP_001023527	G85E	WBVar00961463	Y57G11C.43	Unknown		A0A3B3IU88		Wormbase
NP_001023527	P178L	WBVar00961465	Y57G11C.43	Unknown		A0A3B3IU88		Wormbase
NP_001023527	E49D	WBVar00961460	Y57G11C.43	Unknown		A0A3B3IU88		Wormbase
NP_001023527	D19E	WBVar00961459	Y57G11C.43	Unknown		A0A3B3IU88		Wormbase
NP_001023527	Q225*	WBVar00442024	Y57G11C.43	Unknown		A0A3B3IU88		Wormbase
NP_001023527	E129K	WBVar00961464	Y57G11C.43	Unknown		A0A3B3IU88		Wormbase
NP_001023527	G85R	WBVar00961462	Y57G11C.43	Unknown		A0A3B3IU88		Wormbase
NP_001023527	S223T	WBVar00961467	Y57G11C.43	Unknown		A0A3B3IU88		Wormbase
NP_500805	T18I	WBVar00278270	ZK616.1	Unknown		A1CF	gout, gout	Wormbase
NP_500805	A143T	WBVar00910258	ZK616.1	Unknown		A1CF	gout, gout	Wormbase
NP_500805	S104F	WBVar00910257	ZK616.1	Unknown		A1CF	gout, gout	Wormbase
NP_500805	V148I	WBVar00425122	ZK616.1	Unknown		A1CF	gout, gout	Wormbase
NP_500805	V98I	WBVar00425120	ZK616.1	Unknown		A1CF	gout, gout	Wormbase
NP_500805	P212S	WBVar00425124	ZK616.1	Unknown		A1CF	gout, gout	Wormbase
NP_500805	E63K	WBVar00910254	ZK616.1	Unknown		A1CF	gout, gout	Wormbase
NP_500805	A33T	WBVar00910253	ZK616.1	Unknown		A1CF	gout, gout	Wormbase
NP_500805	S193F	WBVar00310059	ZK616.1	Unknown		A1CF	gout, gout	Wormbase
NP_001255613	Y222F	WBVar00946524	bre-5	Unknown		A8MXE2		Wormbase
NP_001255613	P95L	WBVar00946528	bre-5	Unknown		A8MXE2		Wormbase
NP_001255613	C197S	WBVar00192279	bre-5	Unknown		A8MXE2		Wormbase
NP_001255612	S236F	WBVar00946525	bre-5	Unknown		A8MXE2		Wormbase
NP_001255612	P186L	WBVar00946528	bre-5	Unknown		A8MXE2		Wormbase
NP_001255613	S145F	WBVar00946525	bre-5	Unknown		A8MXE2		Wormbase
NP_001255612	C288S	WBVar00192279	bre-5	Unknown		A8MXE2		Wormbase
NP_001255612	V33I	WBVar01731250	bre-5	Unknown		A8MXE2		Wormbase
NP_001255612	Y313F	WBVar00946524	bre-5	Unknown		A8MXE2		Wormbase
NP_509229	H340Y	WBVar01159939	sur-5	Unknown		AACS	obesity	Wormbase
NP_509229	N21Y	WBVar01159948	sur-5	Unknown		AACS	obesity	Wormbase
NP_509229	H596Y	WBVar01159927	sur-5	Unknown		AACS	obesity	Wormbase
NP_509229	G321E	WBVar00508146	sur-5	Unknown		AACS	obesity	Wormbase
NP_509229	E55K	WBVar01159946	sur-5	Unknown		AACS	obesity	Wormbase
NP_509229	P307L	WBVar00508147	sur-5	Unknown		AACS	obesity	Wormbase
NP_509229	A211V	WBVar00508150	sur-5	Unknown		AACS	obesity	Wormbase
NP_509229	A18T	WBVar00508155	sur-5	Unknown		AACS	obesity	Wormbase
NP_509229	P302L	WBVar00508148	sur-5	Unknown		AACS	obesity	Wormbase
NP_509229	P51L	WBVar01849062	sur-5	Unknown		AACS	obesity	Wormbase
NP_509229	P50L	WBVar00508154	sur-5	Unknown		AACS	obesity	Wormbase
NP_509229	G205E	WBVar00508151	sur-5	Unknown		AACS	obesity	Wormbase
NP_509229	I497V	WBVar00508143	sur-5	Unknown		AACS	obesity	Wormbase
NP_509229	A449V	WBVar01159934	sur-5	Unknown		AACS	obesity	Wormbase
NP_509229	H103Y	WBVar01159945	sur-5	Unknown		AACS	obesity	Wormbase
NP_509229	P595S	WBVar01159928	sur-5	Unknown		AACS	obesity	Wormbase
NP_509229	A449V	WBVar01159935	sur-5	Unknown		AACS	obesity	Wormbase
NP_509229	E446D	WBVar01883283	sur-5	Unknown		AACS	obesity	Wormbase
NP_509229	I635N	WBVar01159925	sur-5	Unknown		AACS	obesity	Wormbase
NP_509229	H237Y	WBVar01914221	sur-5	Unknown		AACS	obesity	Wormbase
NP_509229	Q282*	WBVar01492001	sur-5	Unknown		AACS	obesity	Wormbase
NP_509229	G26R	WBVar01159947	sur-5	Unknown		AACS	obesity	Wormbase
NP_509437	H305D	WBVar00510727	F16F9.4	Unknown		AADAC		Wormbase
NP_509437	P157S	WBVar01167777	F16F9.4	Unknown		AADAC		Wormbase
NP_509437	V322M	WBVar01167771	F16F9.4	Unknown		AADAC		Wormbase
NP_509437	V270M	WBVar01167773	F16F9.4	Unknown		AADAC		Wormbase
NP_509437	L37M	WBVar01167784	F16F9.4	Unknown		AADAC		Wormbase
NP_509437	R182K	WBVar00510728	F16F9.4	Unknown		AADAC		Wormbase
NP_509437	P155T	WBVar01849453	F16F9.4	Unknown		AADAC		Wormbase
NP_509437	P179L	WBVar01167775	F16F9.4	Unknown		AADAC		Wormbase
NP_509437	G17E	WBVar01167786	F16F9.4	Unknown		AADAC		Wormbase
NP_509437	K295E	WBVar00054261	F16F9.4	Unknown		AADAC		Wormbase
NP_509437	D380A	WBVar01167767	F16F9.4	Unknown		AADAC		Wormbase
NP_501702	N105D	WBVar00932818	trcs-1	Unknown		AADACL3		Wormbase
NP_501702	S70N	WBVar00432474	trcs-1	Unknown		AADACL3		Wormbase
NP_501702	I321V	WBVar00932816	trcs-1	Unknown		AADACL3		Wormbase
NP_501702	K100E	WBVar01856019	trcs-1	Unknown		AADACL3		Wormbase
NP_501702	L401F	WBVar00932814	trcs-1	Unknown		AADACL3		Wormbase
NP_001024899	E367K	WBVar01176347	T09B9.1	Unknown		AADACL3		Wormbase
NP_001024899	L83F	WBVar01176342	T09B9.1	Unknown		AADACL3		Wormbase
NP_001024899	A179T	WBVar00513609	T09B9.1	Unknown		AADACL3		Wormbase
NP_001024899	N343T	WBVar01887902	T09B9.1	Unknown		AADACL3		Wormbase
NP_001024899	T155I	WBVar00513608	T09B9.1	Unknown		AADACL3		Wormbase
NP_001024899	A206T	WBVar01176346	T09B9.1	Unknown		AADACL3		Wormbase
NP_001024899	A125V	WBVar01176343	T09B9.1	Unknown		AADACL3		Wormbase
NP_001024899	L156F	WBVar01176344	T09B9.1	Unknown		AADACL3		Wormbase
NP_001024899	H380Y	WBVar01176348	T09B9.1	Unknown		AADACL3		Wormbase
NP_001024899	A411S	WBVar00513610	T09B9.1	Unknown		AADACL3		Wormbase
NP_001024899	L184I	WBVar01176345	T09B9.1	Unknown		AADACL3		Wormbase
NP_001022562	L405F	WBVar00396269	sel-5	Unknown		AAK1	Parkinson's disease	Wormbase
NP_001022562	D81N	WBVar00822613	sel-5	Unknown		AAK1	Parkinson's disease	Wormbase
NP_001022563	Q552*	WBVar00000274	sel-5	Unknown		AAK1	Parkinson's disease	Wormbase
NP_001022562	N702Y	WBVar01263132	sel-5	Unknown		AAK1	Parkinson's disease	Wormbase
NP_001022563	V576A	WBVar01263134	sel-5	Unknown		AAK1	Parkinson's disease	Wormbase
NP_001022562	H168Y	WBVar00822610	sel-5	Unknown		AAK1	Parkinson's disease	Wormbase
NP_001022563	R681H	WBVar01893271	sel-5	Unknown		AAK1	Parkinson's disease	Wormbase
NP_001022563	R555Q	WBVar00822600	sel-5	Unknown		AAK1	Parkinson's disease	Wormbase
NP_001022563	R91K	WBVar00396274	sel-5	Unknown		AAK1	Parkinson's disease	Wormbase
NP_001022563	V276I	WBVar00822606	sel-5	Unknown		AAK1	Parkinson's disease	Wormbase
NP_001022562	Y309N	WBVar00396271	sel-5	Unknown		AAK1	Parkinson's disease	Wormbase
NP_001022562	A1030V	WBVar00822580	sel-5	Unknown		AAK1	Parkinson's disease	Wormbase
NP_001022562	V276I	WBVar00822606	sel-5	Unknown		AAK1	Parkinson's disease	Wormbase
NP_001022563	S165P	WBVar00822611	sel-5	Unknown		AAK1	Parkinson's disease	Wormbase
NP_001022562	D850N	WBVar00822585	sel-5	Unknown		AAK1	Parkinson's disease	Wormbase
NP_001022563	H168Y	WBVar00822610	sel-5	Unknown		AAK1	Parkinson's disease	Wormbase
NP_001022562	K1016N	WBVar00822581	sel-5	Unknown		AAK1	Parkinson's disease	Wormbase
NP_001022563	R404Q	WBVar00822605	sel-5	Unknown		AAK1	Parkinson's disease	Wormbase
NP_001022562	P894L	WBVar00396259	sel-5	Unknown		AAK1	Parkinson's disease	Wormbase
NP_001022563	W571*	WBVar00396267	sel-5	Unknown		AAK1	Parkinson's disease	Wormbase
NP_001022562	D850N	WBVar00822584	sel-5	Unknown		AAK1	Parkinson's disease	Wormbase
NP_001022562	R555Q	WBVar00822600	sel-5	Unknown		AAK1	Parkinson's disease	Wormbase
NP_001022562	R91K	WBVar00396274	sel-5	Unknown		AAK1	Parkinson's disease	Wormbase
NP_001022562	R855*	WBVar00396260	sel-5	Unknown		AAK1	Parkinson's disease	Wormbase
NP_001022562	E817K	WBVar00822589	sel-5	Unknown		AAK1	Parkinson's disease	Wormbase
NP_001022562	Q552*	WBVar00000274	sel-5	Unknown		AAK1	Parkinson's disease	Wormbase
NP_001022563	D236N	WBVar00822609	sel-5	Unknown		AAK1	Parkinson's disease	Wormbase
NP_001022562	T846M	WBVar00822586	sel-5	Unknown		AAK1	Parkinson's disease	Wormbase
NP_001022563	G426D	WBVar01785508	sel-5	Unknown		AAK1	Parkinson's disease	Wormbase
NP_001022563	T684S	WBVar00822598	sel-5	Unknown		AAK1	Parkinson's disease	Wormbase
NP_001022562	V576A	WBVar01263134	sel-5	Unknown		AAK1	Parkinson's disease	Wormbase
NP_001022562	E946K	WBVar00396258	sel-5	Unknown		AAK1	Parkinson's disease	Wormbase
NP_001022563	Y309N	WBVar00396271	sel-5	Unknown		AAK1	Parkinson's disease	Wormbase
NP_001022562	W571*	WBVar00396267	sel-5	Unknown		AAK1	Parkinson's disease	Wormbase
NP_001022563	L405F	WBVar00396269	sel-5	Unknown		AAK1	Parkinson's disease	Wormbase
NP_001022562	D843N	WBVar00822587	sel-5	Unknown		AAK1	Parkinson's disease	Wormbase
NP_001022563	P539L	WBVar00396268	sel-5	Unknown		AAK1	Parkinson's disease	Wormbase
NP_001022563	R669W	WBVar00396266	sel-5	Unknown		AAK1	Parkinson's disease	Wormbase
NP_001022562	S165P	WBVar00822611	sel-5	Unknown		AAK1	Parkinson's disease	Wormbase
NP_001022562	I712T	WBVar00396263	sel-5	Unknown		AAK1	Parkinson's disease	Wormbase
NP_001022563	D81N	WBVar00822613	sel-5	Unknown		AAK1	Parkinson's disease	Wormbase
NP_001022562	D236N	WBVar00822609	sel-5	Unknown		AAK1	Parkinson's disease	Wormbase
NP_001022562	G426D	WBVar01785508	sel-5	Unknown		AAK1	Parkinson's disease	Wormbase
NP_001255175	A136T	WBVar00411971	Y111B2A.12	Unknown		AAMP		Wormbase
NP_001255176	A212V	WBVar00412008	Y111B2A.12	Unknown		AAMP		Wormbase
NP_001255175	M343I	WBVar00412000	Y111B2A.12	Unknown		AAMP		Wormbase
NP_001255175	D415N	WBVar00870138	Y111B2A.12	Unknown		AAMP		Wormbase
NP_001255176	G88R	WBVar00870125	Y111B2A.12	Unknown		AAMP		Wormbase
NP_001255176	R17H	WBVar00870121	Y111B2A.12	Unknown		AAMP		Wormbase
NP_001255175	A405V	WBVar00412008	Y111B2A.12	Unknown		AAMP		Wormbase
NP_001255176	M150I	WBVar00412000	Y111B2A.12	Unknown		AAMP		Wormbase
NP_001255175	V239I	WBVar00411998	Y111B2A.12	Unknown		AAMP		Wormbase
NP_001255175	G281R	WBVar00870125	Y111B2A.12	Unknown		AAMP		Wormbase
NP_001255176	D222N	WBVar00870138	Y111B2A.12	Unknown		AAMP		Wormbase
NP_001255175	A56V	WBVar00870055	Y111B2A.12	Unknown		AAMP		Wormbase
NP_495708	A340V	WBVar00371593	F10B5.2	Unknown		AAR2		Wormbase
NP_495708	R184Q	WBVar00371592	F10B5.2	Unknown		AAR2		Wormbase
NP_495708	G332S	WBVar00748421	F10B5.2	Unknown		AAR2		Wormbase
NP_495708	D225N	WBVar00748419	F10B5.2	Unknown		AAR2		Wormbase
NP_495708	C356Y	WBVar00748423	F10B5.2	Unknown		AAR2		Wormbase
NP_495708	R66K	WBVar00748411	F10B5.2	Unknown		AAR2		Wormbase
NP_495708	G76R	WBVar00371591	F10B5.2	Unknown		AAR2		Wormbase
NP_495708	E86K	WBVar00748412	F10B5.2	Unknown		AAR2		Wormbase
NP_495708	D333N	WBVar00748422	F10B5.2	Unknown		AAR2		Wormbase
NP_495708	P116S	WBVar01438708	F10B5.2	Unknown		AAR2		Wormbase
NP_495708	R66K	WBVar00748410	F10B5.2	Unknown		AAR2		Wormbase
NP_496444	A688S	WBVar01311959	aars-1	Unknown		AARS1	cerebellar ataxia, dermatomyositis, axonal neuropathy, Charcot-Marie-Tooth disease, Charcot-Marie-Tooth disease axonal type 2N, early infantile epileptic encephalopathy 29	Wormbase
NP_491281	G434E	WBVar00629582	aars-2	Unknown		AARS1	cerebellar ataxia, dermatomyositis, axonal neuropathy, Charcot-Marie-Tooth disease, Charcot-Marie-Tooth disease axonal type 2N, early infantile epileptic encephalopathy 29	Wormbase
NP_496444	E9K	WBVar01311967	aars-1	Unknown		AARS1	cerebellar ataxia, dermatomyositis, axonal neuropathy, Charcot-Marie-Tooth disease, Charcot-Marie-Tooth disease axonal type 2N, early infantile epileptic encephalopathy 29	Wormbase
NP_496444	S74L	WBVar00378433	aars-1	Unknown		AARS1	cerebellar ataxia, dermatomyositis, axonal neuropathy, Charcot-Marie-Tooth disease, Charcot-Marie-Tooth disease axonal type 2N, early infantile epileptic encephalopathy 29	Wormbase
NP_496444	P472S	WBVar00769197	aars-1	Unknown		AARS1	cerebellar ataxia, dermatomyositis, axonal neuropathy, Charcot-Marie-Tooth disease, Charcot-Marie-Tooth disease axonal type 2N, early infantile epileptic encephalopathy 29	Wormbase
NP_491281	P480S	WBVar00331579	aars-2	Unknown		AARS1	cerebellar ataxia, dermatomyositis, axonal neuropathy, Charcot-Marie-Tooth disease, Charcot-Marie-Tooth disease axonal type 2N, early infantile epileptic encephalopathy 29	Wormbase
NP_491281	R132H	WBVar00629575	aars-2	Unknown		AARS1	cerebellar ataxia, dermatomyositis, axonal neuropathy, Charcot-Marie-Tooth disease, Charcot-Marie-Tooth disease axonal type 2N, early infantile epileptic encephalopathy 29	Wormbase
NP_491281	L931F	WBVar02127045	aars-2	Unknown		AARS1	cerebellar ataxia, dermatomyositis, axonal neuropathy, Charcot-Marie-Tooth disease, Charcot-Marie-Tooth disease axonal type 2N, early infantile epileptic encephalopathy 29	Wormbase
NP_491281	D292N	WBVar00629579	aars-2	Unknown		AARS1	cerebellar ataxia, dermatomyositis, axonal neuropathy, Charcot-Marie-Tooth disease, Charcot-Marie-Tooth disease axonal type 2N, early infantile epileptic encephalopathy 29	Wormbase
NP_496444	E668K	WBVar00769191	aars-1	Unknown		AARS1	cerebellar ataxia, dermatomyositis, axonal neuropathy, Charcot-Marie-Tooth disease, Charcot-Marie-Tooth disease axonal type 2N, early infantile epileptic encephalopathy 29	Wormbase
NP_496444	E188K	WBVar00769203	aars-1	Unknown		AARS1	cerebellar ataxia, dermatomyositis, axonal neuropathy, Charcot-Marie-Tooth disease, Charcot-Marie-Tooth disease axonal type 2N, early infantile epileptic encephalopathy 29	Wormbase
NP_491281	T663I	WBVar00331581	aars-2	Unknown		AARS1	cerebellar ataxia, dermatomyositis, axonal neuropathy, Charcot-Marie-Tooth disease, Charcot-Marie-Tooth disease axonal type 2N, early infantile epileptic encephalopathy 29	Wormbase
NP_491281	T406M	WBVar00629580	aars-2	Unknown		AARS1	cerebellar ataxia, dermatomyositis, axonal neuropathy, Charcot-Marie-Tooth disease, Charcot-Marie-Tooth disease axonal type 2N, early infantile epileptic encephalopathy 29	Wormbase
NP_496444	D575N	WBVar01311960	aars-1	Unknown		AARS1	cerebellar ataxia, dermatomyositis, axonal neuropathy, Charcot-Marie-Tooth disease, Charcot-Marie-Tooth disease axonal type 2N, early infantile epileptic encephalopathy 29	Wormbase
NP_496444	E368K	WBVar00769199	aars-1	Unknown		AARS1	cerebellar ataxia, dermatomyositis, axonal neuropathy, Charcot-Marie-Tooth disease, Charcot-Marie-Tooth disease axonal type 2N, early infantile epileptic encephalopathy 29	Wormbase
NP_496444	L570F	WBVar00769194	aars-1	Unknown		AARS1	cerebellar ataxia, dermatomyositis, axonal neuropathy, Charcot-Marie-Tooth disease, Charcot-Marie-Tooth disease axonal type 2N, early infantile epileptic encephalopathy 29	Wormbase
NP_491281	A685T	WBVar00629590	aars-2	Unknown		AARS1	cerebellar ataxia, dermatomyositis, axonal neuropathy, Charcot-Marie-Tooth disease, Charcot-Marie-Tooth disease axonal type 2N, early infantile epileptic encephalopathy 29	Wormbase
NP_496444	D575N	WBVar00769192	aars-1	Unknown		AARS1	cerebellar ataxia, dermatomyositis, axonal neuropathy, Charcot-Marie-Tooth disease, Charcot-Marie-Tooth disease axonal type 2N, early infantile epileptic encephalopathy 29	Wormbase
NP_491281	V806I	WBVar00629591	aars-2	Unknown		AARS1	cerebellar ataxia, dermatomyositis, axonal neuropathy, Charcot-Marie-Tooth disease, Charcot-Marie-Tooth disease axonal type 2N, early infantile epileptic encephalopathy 29	Wormbase
NP_491281	S150T	WBVar01343167	aars-2	Unknown		AARS1	cerebellar ataxia, dermatomyositis, axonal neuropathy, Charcot-Marie-Tooth disease, Charcot-Marie-Tooth disease axonal type 2N, early infantile epileptic encephalopathy 29	Wormbase
NP_491281	Q830*	WBVar00146435	aars-2	Phenotypic	lethal"", ""mid larval lethal"")	AARS1	cerebellar ataxia, dermatomyositis, axonal neuropathy, Charcot-Marie-Tooth disease, Charcot-Marie-Tooth disease axonal type 2N, early infantile epileptic encephalopathy 29	Wormbase
NP_496444	K169T	WBVar01440009	aars-1	Unknown		AARS1	cerebellar ataxia, dermatomyositis, axonal neuropathy, Charcot-Marie-Tooth disease, Charcot-Marie-Tooth disease axonal type 2N, early infantile epileptic encephalopathy 29	Wormbase
NP_496444	E282K	WBVar00769201	aars-1	Unknown		AARS1	cerebellar ataxia, dermatomyositis, axonal neuropathy, Charcot-Marie-Tooth disease, Charcot-Marie-Tooth disease axonal type 2N, early infantile epileptic encephalopathy 29	Wormbase
NP_496444	P356Q	WBVar02130738	aars-1	Unknown		AARS1	cerebellar ataxia, dermatomyositis, axonal neuropathy, Charcot-Marie-Tooth disease, Charcot-Marie-Tooth disease axonal type 2N, early infantile epileptic encephalopathy 29	Wormbase
NP_491281	K172R	WBVar00331577	aars-2	Unknown		AARS1	cerebellar ataxia, dermatomyositis, axonal neuropathy, Charcot-Marie-Tooth disease, Charcot-Marie-Tooth disease axonal type 2N, early infantile epileptic encephalopathy 29	Wormbase
NP_496444	D51N	WBVar01851265	aars-1	Unknown		AARS1	cerebellar ataxia, dermatomyositis, axonal neuropathy, Charcot-Marie-Tooth disease, Charcot-Marie-Tooth disease axonal type 2N, early infantile epileptic encephalopathy 29	Wormbase
NP_491281	G682E	WBVar00629589	aars-2	Unknown		AARS1	cerebellar ataxia, dermatomyositis, axonal neuropathy, Charcot-Marie-Tooth disease, Charcot-Marie-Tooth disease axonal type 2N, early infantile epileptic encephalopathy 29	Wormbase
NP_491281	N15S	WBVar00629569	aars-2	Unknown		AARS1	cerebellar ataxia, dermatomyositis, axonal neuropathy, Charcot-Marie-Tooth disease, Charcot-Marie-Tooth disease axonal type 2N, early infantile epileptic encephalopathy 29	Wormbase
NP_496444	G19R	WBVar01851266	aars-1	Unknown		AARS1	cerebellar ataxia, dermatomyositis, axonal neuropathy, Charcot-Marie-Tooth disease, Charcot-Marie-Tooth disease axonal type 2N, early infantile epileptic encephalopathy 29	Wormbase
NP_496444	R177Q	WBVar01311964	aars-1	Unknown		AARS1	cerebellar ataxia, dermatomyositis, axonal neuropathy, Charcot-Marie-Tooth disease, Charcot-Marie-Tooth disease axonal type 2N, early infantile epileptic encephalopathy 29	Wormbase
NP_496444	R348K	WBVar00769200	aars-1	Unknown		AARS1	cerebellar ataxia, dermatomyositis, axonal neuropathy, Charcot-Marie-Tooth disease, Charcot-Marie-Tooth disease axonal type 2N, early infantile epileptic encephalopathy 29	Wormbase
NP_496444	T374I	WBVar01244885	aars-1	Unknown		AARS1	cerebellar ataxia, dermatomyositis, axonal neuropathy, Charcot-Marie-Tooth disease, Charcot-Marie-Tooth disease axonal type 2N, early infantile epileptic encephalopathy 29	Wormbase
NP_491281	D516N	WBVar00629585	aars-2	Unknown		AARS1	cerebellar ataxia, dermatomyositis, axonal neuropathy, Charcot-Marie-Tooth disease, Charcot-Marie-Tooth disease axonal type 2N, early infantile epileptic encephalopathy 29	Wormbase
NP_491281	A489V	WBVar00629584	aars-2	Unknown		AARS1	cerebellar ataxia, dermatomyositis, axonal neuropathy, Charcot-Marie-Tooth disease, Charcot-Marie-Tooth disease axonal type 2N, early infantile epileptic encephalopathy 29	Wormbase
NP_491281	V611A	WBVar00629586	aars-2	Unknown		AARS1	cerebellar ataxia, dermatomyositis, axonal neuropathy, Charcot-Marie-Tooth disease, Charcot-Marie-Tooth disease axonal type 2N, early infantile epileptic encephalopathy 29	Wormbase
NP_496444	A183V	WBVar00769204	aars-1	Unknown		AARS1	cerebellar ataxia, dermatomyositis, axonal neuropathy, Charcot-Marie-Tooth disease, Charcot-Marie-Tooth disease axonal type 2N, early infantile epileptic encephalopathy 29	Wormbase
NP_491281	D410N	WBVar00629581	aars-2	Unknown		AARS1	cerebellar ataxia, dermatomyositis, axonal neuropathy, Charcot-Marie-Tooth disease, Charcot-Marie-Tooth disease axonal type 2N, early infantile epileptic encephalopathy 29	Wormbase
NP_496444	L292P	WBVar01851264	aars-1	Unknown		AARS1	cerebellar ataxia, dermatomyositis, axonal neuropathy, Charcot-Marie-Tooth disease, Charcot-Marie-Tooth disease axonal type 2N, early infantile epileptic encephalopathy 29	Wormbase
NP_491281	S150T	WBVar01343167	aars-2	Unknown		AARS2	Charcot-Marie-Tooth disease, dermatomyositis, cerebellar ataxia, axonal neuropathy, combined oxidative phosphorylation deficiency 8	Wormbase
NP_491281	R132H	WBVar00629575	aars-2	Unknown		AARS2	Charcot-Marie-Tooth disease, dermatomyositis, cerebellar ataxia, axonal neuropathy, combined oxidative phosphorylation deficiency 8	Wormbase
NP_491281	A685T	WBVar00629590	aars-2	Unknown		AARS2	Charcot-Marie-Tooth disease, dermatomyositis, cerebellar ataxia, axonal neuropathy, combined oxidative phosphorylation deficiency 8	Wormbase
NP_491281	V806I	WBVar00629591	aars-2	Unknown		AARS2	Charcot-Marie-Tooth disease, dermatomyositis, cerebellar ataxia, axonal neuropathy, combined oxidative phosphorylation deficiency 8	Wormbase
NP_491281	D292N	WBVar00629579	aars-2	Unknown		AARS2	Charcot-Marie-Tooth disease, dermatomyositis, cerebellar ataxia, axonal neuropathy, combined oxidative phosphorylation deficiency 8	Wormbase
NP_491281	K172R	WBVar00331577	aars-2	Unknown		AARS2	Charcot-Marie-Tooth disease, dermatomyositis, cerebellar ataxia, axonal neuropathy, combined oxidative phosphorylation deficiency 8	Wormbase
NP_491281	V611A	WBVar00629586	aars-2	Unknown		AARS2	Charcot-Marie-Tooth disease, dermatomyositis, cerebellar ataxia, axonal neuropathy, combined oxidative phosphorylation deficiency 8	Wormbase
NP_491281	T406M	WBVar00629580	aars-2	Unknown		AARS2	Charcot-Marie-Tooth disease, dermatomyositis, cerebellar ataxia, axonal neuropathy, combined oxidative phosphorylation deficiency 8	Wormbase
NP_491281	D516N	WBVar00629585	aars-2	Unknown		AARS2	Charcot-Marie-Tooth disease, dermatomyositis, cerebellar ataxia, axonal neuropathy, combined oxidative phosphorylation deficiency 8	Wormbase
NP_491281	N15S	WBVar00629569	aars-2	Unknown		AARS2	Charcot-Marie-Tooth disease, dermatomyositis, cerebellar ataxia, axonal neuropathy, combined oxidative phosphorylation deficiency 8	Wormbase
NP_491281	A489V	WBVar00629584	aars-2	Unknown		AARS2	Charcot-Marie-Tooth disease, dermatomyositis, cerebellar ataxia, axonal neuropathy, combined oxidative phosphorylation deficiency 8	Wormbase
NP_491281	T663I	WBVar00331581	aars-2	Unknown		AARS2	Charcot-Marie-Tooth disease, dermatomyositis, cerebellar ataxia, axonal neuropathy, combined oxidative phosphorylation deficiency 8	Wormbase
NP_491281	P480S	WBVar00331579	aars-2	Unknown		AARS2	Charcot-Marie-Tooth disease, dermatomyositis, cerebellar ataxia, axonal neuropathy, combined oxidative phosphorylation deficiency 8	Wormbase
NP_491281	Q830*	WBVar00146435	aars-2	Phenotypic	lethal"", ""mid larval lethal"")	AARS2	Charcot-Marie-Tooth disease, dermatomyositis, cerebellar ataxia, axonal neuropathy, combined oxidative phosphorylation deficiency 8	Wormbase
NP_491281	G434E	WBVar00629582	aars-2	Unknown		AARS2	Charcot-Marie-Tooth disease, dermatomyositis, cerebellar ataxia, axonal neuropathy, combined oxidative phosphorylation deficiency 8	Wormbase
NP_491281	D410N	WBVar00629581	aars-2	Unknown		AARS2	Charcot-Marie-Tooth disease, dermatomyositis, cerebellar ataxia, axonal neuropathy, combined oxidative phosphorylation deficiency 8	Wormbase
NP_491281	L931F	WBVar02127045	aars-2	Unknown		AARS2	Charcot-Marie-Tooth disease, dermatomyositis, cerebellar ataxia, axonal neuropathy, combined oxidative phosphorylation deficiency 8	Wormbase
NP_491281	G682E	WBVar00629589	aars-2	Unknown		AARS2	Charcot-Marie-Tooth disease, dermatomyositis, cerebellar ataxia, axonal neuropathy, combined oxidative phosphorylation deficiency 8	Wormbase
NP_499488	D1319E	WBVar00409642	nrps-1	Unknown		AASDH		Wormbase
NP_499488	H39Y	WBVar01646471	nrps-1	Unknown		AASDH		Wormbase
NP_499488	L528I	WBVar01507787	nrps-1	Unknown		AASDH		Wormbase
NP_499488	E2882K	WBVar00863313	nrps-1	Unknown		AASDH		Wormbase
NP_499488	S2235T	WBVar00863285	nrps-1	Unknown		AASDH		Wormbase
NP_499488	Q1104L	WBVar00863252	nrps-1	Unknown		AASDH		Wormbase
NP_499488	S1950L	WBVar00566047	nrps-1	Unknown		AASDH		Wormbase
NP_871636	C542Y	WBVar00860366	W09D6.1	Unknown		AASDH		Wormbase
NP_499488	P1665L	WBVar00598674	nrps-1	Unknown		AASDH		Wormbase
NP_499488	R582C	WBVar00409627	nrps-1	Unknown		AASDH		Wormbase
NP_499488	H1675Y	WBVar00409648	nrps-1	Unknown		AASDH		Wormbase
NP_499488	G1439R	WBVar00863265	nrps-1	Unknown		AASDH		Wormbase
NP_499488	R819K	WBVar01270109	nrps-1	Unknown		AASDH		Wormbase
NP_499488	E719K	WBVar01646474	nrps-1	Unknown		AASDH		Wormbase
NP_499488	S2073F	WBVar00409656	nrps-1	Unknown		AASDH		Wormbase
NP_499488	W1594L	WBVar00566043	nrps-1	Unknown		AASDH		Wormbase
NP_499488	G1738R	WBVar00863273	nrps-1	Unknown		AASDH		Wormbase
NP_499488	L2135M	WBVar01448828	nrps-1	Unknown		AASDH		Wormbase
NP_499488	H386Y	WBVar00863226	nrps-1	Unknown		AASDH		Wormbase
NP_499488	G2340S	WBVar00863288	nrps-1	Unknown		AASDH		Wormbase
NP_499488	S2897N	WBVar00863314	nrps-1	Unknown		AASDH		Wormbase
NP_499488	Q1442*	WBVar00409643	nrps-1	Unknown		AASDH		Wormbase
NP_499488	I2569V	WBVar01270129	nrps-1	Unknown		AASDH		Wormbase
NP_499488	Q659*	WBVar00863237	nrps-1	Unknown		AASDH		Wormbase
NP_499488	C2863S	WBVar01270133	nrps-1	Unknown		AASDH		Wormbase
NP_499488	G2444E	WBVar00409660	nrps-1	Unknown		AASDH		Wormbase
NP_499488	N1041D	WBVar01448819	nrps-1	Unknown		AASDH		Wormbase
NP_499488	Q1442R	WBVar01507794	nrps-1	Unknown		AASDH		Wormbase
NP_499488	S2022C	WBVar00409655	nrps-1	Unknown		AASDH		Wormbase
NP_871636	A17P	WBVar00408664	W09D6.1	Unknown		AASDH		Wormbase
NP_499488	S1587A	WBVar00180048	nrps-1	Unknown		AASDH		Wormbase
NP_499488	S2687P	WBVar00863302	nrps-1	Unknown		AASDH		Wormbase
NP_499488	P1409L	WBVar00863263	nrps-1	Unknown		AASDH		Wormbase
NP_499488	G1146E	WBVar00863253	nrps-1	Unknown		AASDH		Wormbase
NP_499488	P442L	WBVar00863228	nrps-1	Unknown		AASDH		Wormbase
NP_499488	I825R	WBVar00863243	nrps-1	Unknown		AASDH		Wormbase
NP_499488	G1642E	WBVar00863271	nrps-1	Unknown		AASDH		Wormbase
NP_499488	A1509D	WBVar01567711	nrps-1	Unknown		AASDH		Wormbase
NP_499488	D741N	WBVar00409631	nrps-1	Unknown		AASDH		Wormbase
NP_499488	G2280E	WBVar00863286	nrps-1	Unknown		AASDH		Wormbase
NP_499488	C758Y	WBVar00863241	nrps-1	Unknown		AASDH		Wormbase
NP_499488	E2539G	WBVar00863294	nrps-1	Unknown		AASDH		Wormbase
NP_499488	S252N	WBVar02132786	nrps-1	Unknown		AASDH		Wormbase
NP_499488	R2524Q	WBVar00863292	nrps-1	Unknown		AASDH		Wormbase
NP_499488	P1665L	WBVar00409647	nrps-1	Unknown		AASDH		Wormbase
NP_499488	A2805V	WBVar00409666	nrps-1	Unknown		AASDH		Wormbase
NP_499488	I2432L	WBVar00409659	nrps-1	Unknown		AASDH		Wormbase
NP_499488	A2605V	WBVar00180056	nrps-1	Unknown		AASDH		Wormbase
NP_499488	R57K	WBVar00863217	nrps-1	Unknown		AASDH		Wormbase
NP_499488	S1474I	WBVar01507796	nrps-1	Unknown		AASDH		Wormbase
NP_499488	N2573S	WBVar00566052	nrps-1	Unknown		AASDH		Wormbase
NP_499488	W1992*	WBVar00409654	nrps-1	Unknown		AASDH		Wormbase
NP_499488	Q1972*	WBVar00863276	nrps-1	Unknown		AASDH		Wormbase
NP_499488	V1182M	WBVar00409638	nrps-1	Unknown		AASDH		Wormbase
NP_871636	P309S	WBVar01646122	W09D6.1	Unknown		AASDH		Wormbase
NP_499424	V61I	WBVar01269116	W09D6.1	Unknown		AASDH		Wormbase
NP_871636	Q336L	WBVar01269123	W09D6.1	Unknown		AASDH		Wormbase
NP_871636	I291S	WBVar00860358	W09D6.1	Unknown		AASDH		Wormbase
NP_871636	D29E	WBVar01269115	W09D6.1	Unknown		AASDH		Wormbase
NP_001255106	C139Y	WBVar00860352	W09D6.1	Unknown		AASDH		Wormbase
NP_871636	D503E	WBVar01269124	W09D6.1	Unknown		AASDH		Wormbase
NP_001255106	D503E	WBVar01269124	W09D6.1	Unknown		AASDH		Wormbase
NP_499424	P309S	WBVar01646122	W09D6.1	Unknown		AASDH		Wormbase
NP_499424	S391F	WBVar00860363	W09D6.1	Unknown		AASDH		Wormbase
NP_871636	E33K	WBVar00860348	W09D6.1	Unknown		AASDH		Wormbase
NP_871636	D301V	WBVar00277459	W09D6.1	Unknown		AASDH		Wormbase
NP_499424	R344K	WBVar00860361	W09D6.1	Unknown		AASDH		Wormbase
NP_871636	C139Y	WBVar00860352	W09D6.1	Unknown		AASDH		Wormbase
NP_001255106	A704V	WBVar01448576	W09D6.1	Unknown		AASDH		Wormbase
NP_871636	A429T	WBVar00860364	W09D6.1	Unknown		AASDH		Wormbase
NP_871636	N5K	WBVar00860347	W09D6.1	Unknown		AASDH		Wormbase
NP_001255106	S679L	WBVar00408669	W09D6.1	Unknown		AASDH		Wormbase
NP_001255106	I291S	WBVar00860358	W09D6.1	Unknown		AASDH		Wormbase
NP_499424	A429T	WBVar00860364	W09D6.1	Unknown		AASDH		Wormbase
NP_871636	G654C	WBVar01269125	W09D6.1	Unknown		AASDH		Wormbase
NP_871636	V61I	WBVar01269116	W09D6.1	Unknown		AASDH		Wormbase
NP_001255106	P696L	WBVar00860369	W09D6.1	Unknown		AASDH		Wormbase
NP_499488	A983T	WBVar01270110	nrps-1	Unknown		AASDH		Wormbase
NP_499488	S1283P	WBVar01507792	nrps-1	Unknown		AASDH		Wormbase
NP_499488	E153K	WBVar00863220	nrps-1	Unknown		AASDH		Wormbase
NP_499488	S46N	WBVar00863214	nrps-1	Unknown		AASDH		Wormbase
NP_499488	E2001K	WBVar00863278	nrps-1	Unknown		AASDH		Wormbase
NP_499488	S59F	WBVar00863218	nrps-1	Unknown		AASDH		Wormbase
NP_499488	D1723N	WBVar00180050	nrps-1	Unknown		AASDH		Wormbase
NP_499488	L1873V	WBVar00409650	nrps-1	Unknown		AASDH		Wormbase
NP_499488	R995K	WBVar00863246	nrps-1	Unknown		AASDH		Wormbase
NP_499488	E1869Q	WBVar01567712	nrps-1	Unknown		AASDH		Wormbase
NP_499488	L490F	WBVar01548863	nrps-1	Unknown		AASDH		Wormbase
NP_499488	F2403L	WBVar01507801	nrps-1	Unknown		AASDH		Wormbase
NP_499488	D2506N	WBVar00409661	nrps-1	Unknown		AASDH		Wormbase
NP_499488	G1262R	WBVar00863262	nrps-1	Unknown		AASDH		Wormbase
NP_499488	D807V	WBVar01904225	nrps-1	Unknown		AASDH		Wormbase
NP_499488	D2626N	WBVar00409663	nrps-1	Unknown		AASDH		Wormbase
NP_499488	K1373E	WBVar01507793	nrps-1	Unknown		AASDH		Wormbase
NP_499488	P2629L	WBVar00409664	nrps-1	Unknown		AASDH		Wormbase
NP_499488	Y2112F	WBVar00409658	nrps-1	Unknown		AASDH		Wormbase
NP_499488	K596E	WBVar00863234	nrps-1	Unknown		AASDH		Wormbase
NP_499488	G1020E	WBVar00863247	nrps-1	Unknown		AASDH		Wormbase
NP_499488	G2574E	WBVar00863297	nrps-1	Unknown		AASDH		Wormbase
NP_499488	A2789T	WBVar00863304	nrps-1	Unknown		AASDH		Wormbase
NP_499488	R2233C	WBVar00863284	nrps-1	Unknown		AASDH		Wormbase
NP_499488	Q659*	WBVar00863238	nrps-1	Unknown		AASDH		Wormbase
NP_499488	D434N	WBVar00863227	nrps-1	Unknown		AASDH		Wormbase
NP_499488	D54V	WBVar01646472	nrps-1	Unknown		AASDH		Wormbase
NP_499488	A2281T	WBVar01646482	nrps-1	Unknown		AASDH		Wormbase
NP_499488	D745N	WBVar00409632	nrps-1	Unknown		AASDH		Wormbase
NP_499488	L2921F	WBVar00409668	nrps-1	Unknown		AASDH		Wormbase
NP_499424	C542Y	WBVar00860366	W09D6.1	Unknown		AASDH		Wormbase
NP_001255106	G325R	WBVar00408666	W09D6.1	Unknown		AASDH		Wormbase
NP_499424	D301V	WBVar00277459	W09D6.1	Unknown		AASDH		Wormbase
NP_499488	G2771E	WBVar00409665	nrps-1	Unknown		AASDH		Wormbase
NP_499488	S564L	WBVar00863231	nrps-1	Unknown		AASDH		Wormbase
NP_499488	R1051K	WBVar00409636	nrps-1	Unknown		AASDH		Wormbase
NP_499488	S1934N	WBVar00409652	nrps-1	Unknown		AASDH		Wormbase
NP_499488	E2505K	WBVar00863291	nrps-1	Unknown		AASDH		Wormbase
NP_499488	E600K	WBVar01702208	nrps-1	Unknown		AASDH		Wormbase
NP_499488	W2869*	WBVar00863312	nrps-1	Unknown		AASDH		Wormbase
NP_499488	Y2521H	WBVar00409662	nrps-1	Unknown		AASDH		Wormbase
NP_499488	F2816L	WBVar01646484	nrps-1	Unknown		AASDH		Wormbase
NP_499488	K748N	WBVar01270108	nrps-1	Unknown		AASDH		Wormbase
NP_499488	C88Y	WBVar00863219	nrps-1	Unknown		AASDH		Wormbase
NP_499488	L1497V	WBVar01507798	nrps-1	Unknown		AASDH		Wormbase
NP_499488	D2105A	WBVar01448825	nrps-1	Unknown		AASDH		Wormbase
NP_499488	D1971N	WBVar00409653	nrps-1	Unknown		AASDH		Wormbase
NP_499488	G2806D	WBVar00863305	nrps-1	Unknown		AASDH		Wormbase
NP_499488	G1093E	WBVar00863250	nrps-1	Unknown		AASDH		Wormbase
NP_499488	E2315K	WBVar00863287	nrps-1	Unknown		AASDH		Wormbase
NP_499488	P589S	WBVar00863233	nrps-1	Unknown		AASDH		Wormbase
NP_499488	R827T	WBVar01646475	nrps-1	Unknown		AASDH		Wormbase
NP_499488	S634F	WBVar00409628	nrps-1	Unknown		AASDH		Wormbase
NP_499488	E932K	WBVar00863245	nrps-1	Unknown		AASDH		Wormbase
NP_499488	D2010N	WBVar00863279	nrps-1	Unknown		AASDH		Wormbase
NP_499424	H373R	WBVar00860362	W09D6.1	Unknown		AASDH		Wormbase
NP_499488	L1471I	WBVar01270121	nrps-1	Unknown		AASDH		Wormbase
NP_499488	W777*	WBVar00863242	nrps-1	Unknown		AASDH		Wormbase
NP_499488	A269V	WBVar00863224	nrps-1	Unknown		AASDH		Wormbase
NP_499488	A1082T	WBVar00863249	nrps-1	Unknown		AASDH		Wormbase
NP_499488	G1459D	WBVar00409644	nrps-1	Unknown		AASDH		Wormbase
NP_499488	T960I	WBVar00409635	nrps-1	Unknown		AASDH		Wormbase
NP_499488	E1712K	WBVar00863272	nrps-1	Unknown		AASDH		Wormbase
NP_499488	W1594*	WBVar00863269	nrps-1	Unknown		AASDH		Wormbase
NP_499488	A2228D	WBVar00863283	nrps-1	Unknown		AASDH		Wormbase
NP_499488	L1711M	WBVar00566045	nrps-1	Unknown		AASDH		Wormbase
NP_001255106	D29E	WBVar01269115	W09D6.1	Unknown		AASDH		Wormbase
NP_001255106	R344K	WBVar00860361	W09D6.1	Unknown		AASDH		Wormbase
NP_499424	I291S	WBVar00860358	W09D6.1	Unknown		AASDH		Wormbase
NP_499424	A17P	WBVar00408664	W09D6.1	Unknown		AASDH		Wormbase
NP_871636	S679L	WBVar00408669	W09D6.1	Unknown		AASDH		Wormbase
NP_499424	C139Y	WBVar00860352	W09D6.1	Unknown		AASDH		Wormbase
NP_001255106	Q336L	WBVar01269123	W09D6.1	Unknown		AASDH		Wormbase
NP_499488	D1611N	WBVar00409646	nrps-1	Unknown		AASDH		Wormbase
NP_499488	A1197T	WBVar00409640	nrps-1	Unknown		AASDH		Wormbase
NP_499488	P1538L	WBVar00863268	nrps-1	Unknown		AASDH		Wormbase
NP_499488	S1730T	WBVar00180051	nrps-1	Unknown		AASDH		Wormbase
NP_499488	L1434F	WBVar00863264	nrps-1	Unknown		AASDH		Wormbase
NP_001255106	L320R	WBVar01269122	W09D6.1	Unknown		AASDH		Wormbase
NP_499488	A2605E	WBVar01646483	nrps-1	Unknown		AASDH		Wormbase
NP_499424	E33K	WBVar00860348	W09D6.1	Unknown		AASDH		Wormbase
NP_871636	H373R	WBVar00860362	W09D6.1	Unknown		AASDH		Wormbase
NP_499488	D1522N	WBVar01270122	nrps-1	Unknown		AASDH		Wormbase
NP_499488	T2621I	WBVar01448829	nrps-1	Unknown		AASDH		Wormbase
NP_499488	W1594*	WBVar00409645	nrps-1	Unknown		AASDH		Wormbase
NP_871636	G325R	WBVar00408666	W09D6.1	Unknown		AASDH		Wormbase
NP_499424	S511L	WBVar00860365	W09D6.1	Unknown		AASDH		Wormbase
NP_001255106	A17P	WBVar00408664	W09D6.1	Unknown		AASDH		Wormbase
NP_499424	S679L	WBVar00408669	W09D6.1	Unknown		AASDH		Wormbase
NP_001255106	S511L	WBVar00860365	W09D6.1	Unknown		AASDH		Wormbase
NP_871636	S511L	WBVar00860365	W09D6.1	Unknown		AASDH		Wormbase
NP_499424	V285I	WBVar01269119	W09D6.1	Unknown		AASDH		Wormbase
NP_499424	L320R	WBVar01269122	W09D6.1	Unknown		AASDH		Wormbase
NP_871636	S391F	WBVar00860363	W09D6.1	Unknown		AASDH		Wormbase
NP_499424	Q336L	WBVar01269123	W09D6.1	Unknown		AASDH		Wormbase
NP_871636	P309L	WBVar01646123	W09D6.1	Unknown		AASDH		Wormbase
NP_499424	D29E	WBVar01269115	W09D6.1	Unknown		AASDH		Wormbase
NP_499488	A1072T	WBVar00863248	nrps-1	Unknown		AASDH		Wormbase
NP_499424	P309L	WBVar01646123	W09D6.1	Unknown		AASDH		Wormbase
NP_499424	N5K	WBVar00860347	W09D6.1	Unknown		AASDH		Wormbase
NP_001255106	P309L	WBVar01646123	W09D6.1	Unknown		AASDH		Wormbase
NP_001255106	A429T	WBVar00860364	W09D6.1	Unknown		AASDH		Wormbase
NP_001255106	G654C	WBVar01269125	W09D6.1	Unknown		AASDH		Wormbase
NP_001255106	D301V	WBVar00277459	W09D6.1	Unknown		AASDH		Wormbase
NP_001255106	C542Y	WBVar00860366	W09D6.1	Unknown		AASDH		Wormbase
NP_001255106	V285I	WBVar01269119	W09D6.1	Unknown		AASDH		Wormbase
NP_499424	G325R	WBVar00408666	W09D6.1	Unknown		AASDH		Wormbase
NP_499424	G654C	WBVar01269125	W09D6.1	Unknown		AASDH		Wormbase
NP_001255106	N5K	WBVar00860347	W09D6.1	Unknown		AASDH		Wormbase
NP_001255106	P309S	WBVar01646122	W09D6.1	Unknown		AASDH		Wormbase
NP_001255106	E33K	WBVar00860348	W09D6.1	Unknown		AASDH		Wormbase
NP_871636	R344K	WBVar00860361	W09D6.1	Unknown		AASDH		Wormbase
NP_499424	D503E	WBVar01269124	W09D6.1	Unknown		AASDH		Wormbase
NP_871636	L320R	WBVar01269122	W09D6.1	Unknown		AASDH		Wormbase
NP_001255106	V49I	WBVar00860350	W09D6.1	Unknown		AASDH		Wormbase
NP_871636	V285I	WBVar01269119	W09D6.1	Unknown		AASDH		Wormbase
NP_001255106	S391F	WBVar00860363	W09D6.1	Unknown		AASDH		Wormbase
NP_001255106	V61I	WBVar01269116	W09D6.1	Unknown		AASDH		Wormbase
NP_001255106	H373R	WBVar00860362	W09D6.1	Unknown		AASDH		Wormbase
NP_508153	R48K	WBVar02138611	T04G9.4	Unknown		AASDHPPT		Wormbase
NP_508153	L63F	WBVar01115101	T04G9.4	Unknown		AASDHPPT		Wormbase
NP_508153	N76K	WBVar00493061	T04G9.4	Unknown		AASDHPPT		Wormbase
NP_508153	P279S	WBVar01115113	T04G9.4	Unknown		AASDHPPT		Wormbase
NP_506135	H198P	WBVar01908957	T28H10.1	Unknown		AASDHPPT		Wormbase
NP_506135	G103S	WBVar00472948	T28H10.1	Unknown		AASDHPPT		Wormbase
NP_506135	E31K	WBVar00472947	T28H10.1	Unknown		AASDHPPT		Wormbase
NP_508153	P148S	WBVar01115107	T04G9.4	Unknown		AASDHPPT		Wormbase
NP_506135	E77K	WBVar01055411	T28H10.1	Unknown		AASDHPPT		Wormbase
NP_506135	V276I	WBVar01055418	T28H10.1	Unknown		AASDHPPT		Wormbase
NP_508153	R203C	WBVar00493066	T04G9.4	Unknown		AASDHPPT		Wormbase
NP_508153	T275I	WBVar00074520	T04G9.4	Unknown		AASDHPPT		Wormbase
NP_506135	G201D	WBVar01055417	T28H10.1	Unknown		AASDHPPT		Wormbase
NP_506135	S32N	WBVar01055410	T28H10.1	Unknown		AASDHPPT		Wormbase
NP_506135	K80I	WBVar01055412	T28H10.1	Unknown		AASDHPPT		Wormbase
NP_001294658	P217S	WBVar00879114	aass-1	Unknown		AASS	hyperlysinemia	Wormbase
NP_001294658	L3H	WBVar00879099	aass-1	Unknown		AASS	hyperlysinemia	Wormbase
NP_001294658	I654T	WBVar00879135	aass-1	Unknown		AASS	hyperlysinemia	Wormbase
NP_001294658	N698K	WBVar00879137	aass-1	Unknown		AASS	hyperlysinemia	Wormbase
NP_001294658	L358F	WBVar00414869	aass-1	Unknown		AASS	hyperlysinemia	Wormbase
NP_499884	S690F	WBVar00879138	aass-1	Unknown		AASS	hyperlysinemia	Wormbase
NP_001294658	A496V	WBVar02133146	aass-1	Unknown		AASS	hyperlysinemia	Wormbase
NP_499884	W159*	WBVar00879112	aass-1	Unknown		AASS	hyperlysinemia	Wormbase
NP_001294658	S497F	WBVar00879132	aass-1	Unknown		AASS	hyperlysinemia	Wormbase
NP_499884	G810S	WBVar00879142	aass-1	Unknown		AASS	hyperlysinemia	Wormbase
NP_499884	L3H	WBVar00879099	aass-1	Unknown		AASS	hyperlysinemia	Wormbase
NP_001294658	V602I	WBVar00414872	aass-1	Unknown		AASS	hyperlysinemia	Wormbase
NP_001294658	W159*	WBVar00879112	aass-1	Unknown		AASS	hyperlysinemia	Wormbase
NP_499884	N680K	WBVar00879137	aass-1	Unknown		AASS	hyperlysinemia	Wormbase
NP_499884	I636T	WBVar00879135	aass-1	Unknown		AASS	hyperlysinemia	Wormbase
NP_001294658	W447*	WBVar00879128	aass-1	Unknown		AASS	hyperlysinemia	Wormbase
NP_001294658	G828S	WBVar00879142	aass-1	Unknown		AASS	hyperlysinemia	Wormbase
NP_499884	S479F	WBVar00879132	aass-1	Unknown		AASS	hyperlysinemia	Wormbase
NP_499884	P217S	WBVar00879114	aass-1	Unknown		AASS	hyperlysinemia	Wormbase
NP_499884	W429*	WBVar00879128	aass-1	Unknown		AASS	hyperlysinemia	Wormbase
NP_499884	A478V	WBVar02133146	aass-1	Unknown		AASS	hyperlysinemia	Wormbase
NP_001294658	S708F	WBVar00879138	aass-1	Unknown		AASS	hyperlysinemia	Wormbase
NP_001294658	G784E	WBVar00414873	aass-1	Unknown		AASS	hyperlysinemia	Wormbase
NP_499884	G766E	WBVar00414873	aass-1	Unknown		AASS	hyperlysinemia	Wormbase
NP_499884	V584I	WBVar00414872	aass-1	Unknown		AASS	hyperlysinemia	Wormbase
NP_490870	D156N	WBVar00614693	Y73E7A.2	Unknown		AATF		Wormbase
NP_490870	S37F	WBVar00326619	Y73E7A.2	Unknown		AATF		Wormbase
NP_490870	S188N	WBVar00614694	Y73E7A.2	Unknown		AATF		Wormbase
NP_490870	D140N	WBVar00614690	Y73E7A.2	Unknown		AATF		Wormbase
NP_490870	E362V	WBVar01573622	Y73E7A.2	Unknown		AATF		Wormbase
NP_490870	S358F	WBVar00326625	Y73E7A.2	Unknown		AATF		Wormbase
NP_490870	T309M	WBVar00614697	Y73E7A.2	Unknown		AATF		Wormbase
NP_490870	E139K	WBVar00614689	Y73E7A.2	Unknown		AATF		Wormbase
NP_490870	S30F	WBVar00614685	Y73E7A.2	Unknown		AATF		Wormbase
NP_490870	T132I	WBVar00614688	Y73E7A.2	Unknown		AATF		Wormbase
NP_490870	L378Q	WBVar00614702	Y73E7A.2	Unknown		AATF		Wormbase
NP_490870	D27G	WBVar00149112	Y73E7A.2	Unknown		AATF		Wormbase
NP_490870	L65F	WBVar00614686	Y73E7A.2	Unknown		AATF		Wormbase
NP_490870	E215K	WBVar00614695	Y73E7A.2	Unknown		AATF		Wormbase
NP_490870	V446I	WBVar01418082	Y73E7A.2	Unknown		AATF		Wormbase
NP_490870	K443M	WBVar00614703	Y73E7A.2	Unknown		AATF		Wormbase
NP_490870	T448I	WBVar01488868	Y73E7A.2	Unknown		AATF		Wormbase
NP_490870	E138K	WBVar01889473	Y73E7A.2	Unknown		AATF		Wormbase
NP_490870	G263R	WBVar00614696	Y73E7A.2	Unknown		AATF		Wormbase
NP_501862	H202Y	WBVar00936237	gta-1	Unknown		ABAT	Huntington's disease, Alzheimer's disease, heroin dependence, status epilepticus, visual epilepsy, West syndrome, hypertension, mental depression, ischemia, Huntington's disease, reflex epilepsy, GABA aminotransferase deficiency	Wormbase
NP_001294091	G52R	WBVar00936236	gta-1	Unknown		ABAT	Huntington's disease, Alzheimer's disease, heroin dependence, status epilepticus, visual epilepsy, West syndrome, hypertension, mental depression, ischemia, Huntington's disease, reflex epilepsy, GABA aminotransferase deficiency	Wormbase
NP_501862	S9F	WBVar00433587	gta-1	Unknown		ABAT	Huntington's disease, Alzheimer's disease, heroin dependence, status epilepticus, visual epilepsy, West syndrome, hypertension, mental depression, ischemia, Huntington's disease, reflex epilepsy, GABA aminotransferase deficiency	Wormbase
NP_501862	V276D	WBVar00936239	gta-1	Unknown		ABAT	Huntington's disease, Alzheimer's disease, heroin dependence, status epilepticus, visual epilepsy, West syndrome, hypertension, mental depression, ischemia, Huntington's disease, reflex epilepsy, GABA aminotransferase deficiency	Wormbase
NP_501862	G347E	WBVar00936241	gta-1	Unknown		ABAT	Huntington's disease, Alzheimer's disease, heroin dependence, status epilepticus, visual epilepsy, West syndrome, hypertension, mental depression, ischemia, Huntington's disease, reflex epilepsy, GABA aminotransferase deficiency	Wormbase
NP_501862	Y81*	WBVar00936231	gta-1	Unknown		ABAT	Huntington's disease, Alzheimer's disease, heroin dependence, status epilepticus, visual epilepsy, West syndrome, hypertension, mental depression, ischemia, Huntington's disease, reflex epilepsy, GABA aminotransferase deficiency	Wormbase
NP_501862	V59I	WBVar00936230	gta-1	Unknown		ABAT	Huntington's disease, Alzheimer's disease, heroin dependence, status epilepticus, visual epilepsy, West syndrome, hypertension, mental depression, ischemia, Huntington's disease, reflex epilepsy, GABA aminotransferase deficiency	Wormbase
NP_501862	R402K	WBVar00936244	gta-1	Unknown		ABAT	Huntington's disease, Alzheimer's disease, heroin dependence, status epilepticus, visual epilepsy, West syndrome, hypertension, mental depression, ischemia, Huntington's disease, reflex epilepsy, GABA aminotransferase deficiency	Wormbase
NP_501862	R267C	WBVar00936238	gta-1	Unknown		ABAT	Huntington's disease, Alzheimer's disease, heroin dependence, status epilepticus, visual epilepsy, West syndrome, hypertension, mental depression, ischemia, Huntington's disease, reflex epilepsy, GABA aminotransferase deficiency	Wormbase
NP_501862	V97I	WBVar00936233	gta-1	Unknown		ABAT	Huntington's disease, Alzheimer's disease, heroin dependence, status epilepticus, visual epilepsy, West syndrome, hypertension, mental depression, ischemia, Huntington's disease, reflex epilepsy, GABA aminotransferase deficiency	Wormbase
NP_501862	G196R	WBVar00936236	gta-1	Unknown		ABAT	Huntington's disease, Alzheimer's disease, heroin dependence, status epilepticus, visual epilepsy, West syndrome, hypertension, mental depression, ischemia, Huntington's disease, reflex epilepsy, GABA aminotransferase deficiency	Wormbase
NP_001294091	R123C	WBVar00936238	gta-1	Unknown		ABAT	Huntington's disease, Alzheimer's disease, heroin dependence, status epilepticus, visual epilepsy, West syndrome, hypertension, mental depression, ischemia, Huntington's disease, reflex epilepsy, GABA aminotransferase deficiency	Wormbase
NP_001294091	V132D	WBVar00936239	gta-1	Unknown		ABAT	Huntington's disease, Alzheimer's disease, heroin dependence, status epilepticus, visual epilepsy, West syndrome, hypertension, mental depression, ischemia, Huntington's disease, reflex epilepsy, GABA aminotransferase deficiency	Wormbase
NP_001294091	R258K	WBVar00936244	gta-1	Unknown		ABAT	Huntington's disease, Alzheimer's disease, heroin dependence, status epilepticus, visual epilepsy, West syndrome, hypertension, mental depression, ischemia, Huntington's disease, reflex epilepsy, GABA aminotransferase deficiency	Wormbase
NP_501862	D386E	WBVar00936242	gta-1	Unknown		ABAT	Huntington's disease, Alzheimer's disease, heroin dependence, status epilepticus, visual epilepsy, West syndrome, hypertension, mental depression, ischemia, Huntington's disease, reflex epilepsy, GABA aminotransferase deficiency	Wormbase
NP_001294091	H58Y	WBVar00936237	gta-1	Unknown		ABAT	Huntington's disease, Alzheimer's disease, heroin dependence, status epilepticus, visual epilepsy, West syndrome, hypertension, mental depression, ischemia, Huntington's disease, reflex epilepsy, GABA aminotransferase deficiency	Wormbase
NP_001294091	D242E	WBVar00936242	gta-1	Unknown		ABAT	Huntington's disease, Alzheimer's disease, heroin dependence, status epilepticus, visual epilepsy, West syndrome, hypertension, mental depression, ischemia, Huntington's disease, reflex epilepsy, GABA aminotransferase deficiency	Wormbase
NP_001294091	G203E	WBVar00936241	gta-1	Unknown		ABAT	Huntington's disease, Alzheimer's disease, heroin dependence, status epilepticus, visual epilepsy, West syndrome, hypertension, mental depression, ischemia, Huntington's disease, reflex epilepsy, GABA aminotransferase deficiency	Wormbase
NP_501862	D47N	WBVar00936228	gta-1	Unknown		ABAT	Huntington's disease, Alzheimer's disease, heroin dependence, status epilepticus, visual epilepsy, West syndrome, hypertension, mental depression, ischemia, Huntington's disease, reflex epilepsy, GABA aminotransferase deficiency	Wormbase
NP_501862	S39T	WBVar00936227	gta-1	Unknown		ABAT	Huntington's disease, Alzheimer's disease, heroin dependence, status epilepticus, visual epilepsy, West syndrome, hypertension, mental depression, ischemia, Huntington's disease, reflex epilepsy, GABA aminotransferase deficiency	Wormbase
NP_490949	P1469S	WBVar00618740	abt-2	Unknown		ABCA1	primary biliary cholangitis, hepatocellular carcinoma, hepatocellular carcinoma, Tangier disease, membranous glomerulonephritis, extrahepatic cholestasis, familial hyperlipidemia, obesity, fatty liver disease, premature menopause, Tangier disease, Tangier disease, Tangier disease, hypolipoproteinemia, obesity, type 2 diabetes mellitus, Alzheimer's disease, coronary artery disease	Wormbase
NP_490949	F518S	WBVar00618785	abt-2	Unknown		ABCA1	primary biliary cholangitis, hepatocellular carcinoma, hepatocellular carcinoma, Tangier disease, membranous glomerulonephritis, extrahepatic cholestasis, familial hyperlipidemia, obesity, fatty liver disease, premature menopause, Tangier disease, Tangier disease, Tangier disease, hypolipoproteinemia, obesity, type 2 diabetes mellitus, Alzheimer's disease, coronary artery disease	Wormbase
NP_490949	G1970E	WBVar00618723	abt-2	Unknown		ABCA1	primary biliary cholangitis, hepatocellular carcinoma, hepatocellular carcinoma, Tangier disease, membranous glomerulonephritis, extrahepatic cholestasis, familial hyperlipidemia, obesity, fatty liver disease, premature menopause, Tangier disease, Tangier disease, Tangier disease, hypolipoproteinemia, obesity, type 2 diabetes mellitus, Alzheimer's disease, coronary artery disease	Wormbase
NP_001293361	F481S	WBVar00618785	abt-2	Unknown		ABCA1	primary biliary cholangitis, hepatocellular carcinoma, hepatocellular carcinoma, Tangier disease, membranous glomerulonephritis, extrahepatic cholestasis, familial hyperlipidemia, obesity, fatty liver disease, premature menopause, Tangier disease, Tangier disease, Tangier disease, hypolipoproteinemia, obesity, type 2 diabetes mellitus, Alzheimer's disease, coronary artery disease	Wormbase
NP_490949	P1204S	WBVar00328011	abt-2	Unknown		ABCA1	primary biliary cholangitis, hepatocellular carcinoma, hepatocellular carcinoma, Tangier disease, membranous glomerulonephritis, extrahepatic cholestasis, familial hyperlipidemia, obesity, fatty liver disease, premature menopause, Tangier disease, Tangier disease, Tangier disease, hypolipoproteinemia, obesity, type 2 diabetes mellitus, Alzheimer's disease, coronary artery disease	Wormbase
NP_490949	P1424S	WBVar00328009	abt-2	Unknown		ABCA1	primary biliary cholangitis, hepatocellular carcinoma, hepatocellular carcinoma, Tangier disease, membranous glomerulonephritis, extrahepatic cholestasis, familial hyperlipidemia, obesity, fatty liver disease, premature menopause, Tangier disease, Tangier disease, Tangier disease, hypolipoproteinemia, obesity, type 2 diabetes mellitus, Alzheimer's disease, coronary artery disease	Wormbase
NP_490949	D431N	WBVar00618796	abt-2	Unknown		ABCA1	primary biliary cholangitis, hepatocellular carcinoma, hepatocellular carcinoma, Tangier disease, membranous glomerulonephritis, extrahepatic cholestasis, familial hyperlipidemia, obesity, fatty liver disease, premature menopause, Tangier disease, Tangier disease, Tangier disease, hypolipoproteinemia, obesity, type 2 diabetes mellitus, Alzheimer's disease, coronary artery disease	Wormbase
NP_490949	D2040N	WBVar00618722	abt-2	Unknown		ABCA1	primary biliary cholangitis, hepatocellular carcinoma, hepatocellular carcinoma, Tangier disease, membranous glomerulonephritis, extrahepatic cholestasis, familial hyperlipidemia, obesity, fatty liver disease, premature menopause, Tangier disease, Tangier disease, Tangier disease, hypolipoproteinemia, obesity, type 2 diabetes mellitus, Alzheimer's disease, coronary artery disease	Wormbase
NP_001293361	G1933E	WBVar00618723	abt-2	Unknown		ABCA1	primary biliary cholangitis, hepatocellular carcinoma, hepatocellular carcinoma, Tangier disease, membranous glomerulonephritis, extrahepatic cholestasis, familial hyperlipidemia, obesity, fatty liver disease, premature menopause, Tangier disease, Tangier disease, Tangier disease, hypolipoproteinemia, obesity, type 2 diabetes mellitus, Alzheimer's disease, coronary artery disease	Wormbase
NP_490949	S1938F	WBVar00618724	abt-2	Unknown		ABCA1	primary biliary cholangitis, hepatocellular carcinoma, hepatocellular carcinoma, Tangier disease, membranous glomerulonephritis, extrahepatic cholestasis, familial hyperlipidemia, obesity, fatty liver disease, premature menopause, Tangier disease, Tangier disease, Tangier disease, hypolipoproteinemia, obesity, type 2 diabetes mellitus, Alzheimer's disease, coronary artery disease	Wormbase
NP_001293361	V811L	WBVar01889734	abt-2	Unknown		ABCA1	primary biliary cholangitis, hepatocellular carcinoma, hepatocellular carcinoma, Tangier disease, membranous glomerulonephritis, extrahepatic cholestasis, familial hyperlipidemia, obesity, fatty liver disease, premature menopause, Tangier disease, Tangier disease, Tangier disease, hypolipoproteinemia, obesity, type 2 diabetes mellitus, Alzheimer's disease, coronary artery disease	Wormbase
NP_001293361	I1694N	WBVar00534542	abt-2	Unknown		ABCA1	primary biliary cholangitis, hepatocellular carcinoma, hepatocellular carcinoma, Tangier disease, membranous glomerulonephritis, extrahepatic cholestasis, familial hyperlipidemia, obesity, fatty liver disease, premature menopause, Tangier disease, Tangier disease, Tangier disease, hypolipoproteinemia, obesity, type 2 diabetes mellitus, Alzheimer's disease, coronary artery disease	Wormbase
NP_490949	D1002G	WBVar01694598	abt-2	Unknown		ABCA1	primary biliary cholangitis, hepatocellular carcinoma, hepatocellular carcinoma, Tangier disease, membranous glomerulonephritis, extrahepatic cholestasis, familial hyperlipidemia, obesity, fatty liver disease, premature menopause, Tangier disease, Tangier disease, Tangier disease, hypolipoproteinemia, obesity, type 2 diabetes mellitus, Alzheimer's disease, coronary artery disease	Wormbase
NP_490949	R1363Q	WBVar00618742	abt-2	Unknown		ABCA1	primary biliary cholangitis, hepatocellular carcinoma, hepatocellular carcinoma, Tangier disease, membranous glomerulonephritis, extrahepatic cholestasis, familial hyperlipidemia, obesity, fatty liver disease, premature menopause, Tangier disease, Tangier disease, Tangier disease, hypolipoproteinemia, obesity, type 2 diabetes mellitus, Alzheimer's disease, coronary artery disease	Wormbase
NP_001293361	L1549F	WBVar00328007	abt-2	Unknown		ABCA1	primary biliary cholangitis, hepatocellular carcinoma, hepatocellular carcinoma, Tangier disease, membranous glomerulonephritis, extrahepatic cholestasis, familial hyperlipidemia, obesity, fatty liver disease, premature menopause, Tangier disease, Tangier disease, Tangier disease, hypolipoproteinemia, obesity, type 2 diabetes mellitus, Alzheimer's disease, coronary artery disease	Wormbase
NP_490949	G37S	WBVar00328023	abt-2	Unknown		ABCA1	primary biliary cholangitis, hepatocellular carcinoma, hepatocellular carcinoma, Tangier disease, membranous glomerulonephritis, extrahepatic cholestasis, familial hyperlipidemia, obesity, fatty liver disease, premature menopause, Tangier disease, Tangier disease, Tangier disease, hypolipoproteinemia, obesity, type 2 diabetes mellitus, Alzheimer's disease, coronary artery disease	Wormbase
NP_001293361	G1818R	WBVar00618729	abt-2	Unknown		ABCA1	primary biliary cholangitis, hepatocellular carcinoma, hepatocellular carcinoma, Tangier disease, membranous glomerulonephritis, extrahepatic cholestasis, familial hyperlipidemia, obesity, fatty liver disease, premature menopause, Tangier disease, Tangier disease, Tangier disease, hypolipoproteinemia, obesity, type 2 diabetes mellitus, Alzheimer's disease, coronary artery disease	Wormbase
NP_490949	A1232V	WBVar01430564	abt-2	Unknown		ABCA1	primary biliary cholangitis, hepatocellular carcinoma, hepatocellular carcinoma, Tangier disease, membranous glomerulonephritis, extrahepatic cholestasis, familial hyperlipidemia, obesity, fatty liver disease, premature menopause, Tangier disease, Tangier disease, Tangier disease, hypolipoproteinemia, obesity, type 2 diabetes mellitus, Alzheimer's disease, coronary artery disease	Wormbase
NP_490949	G1244D	WBVar00618750	abt-2	Unknown		ABCA1	primary biliary cholangitis, hepatocellular carcinoma, hepatocellular carcinoma, Tangier disease, membranous glomerulonephritis, extrahepatic cholestasis, familial hyperlipidemia, obesity, fatty liver disease, premature menopause, Tangier disease, Tangier disease, Tangier disease, hypolipoproteinemia, obesity, type 2 diabetes mellitus, Alzheimer's disease, coronary artery disease	Wormbase
NP_001293361	R1726Q	WBVar00618730	abt-2	Unknown		ABCA1	primary biliary cholangitis, hepatocellular carcinoma, hepatocellular carcinoma, Tangier disease, membranous glomerulonephritis, extrahepatic cholestasis, familial hyperlipidemia, obesity, fatty liver disease, premature menopause, Tangier disease, Tangier disease, Tangier disease, hypolipoproteinemia, obesity, type 2 diabetes mellitus, Alzheimer's disease, coronary artery disease	Wormbase
NP_001293361	I290M	WBVar00023306	abt-2	Unknown		ABCA1	primary biliary cholangitis, hepatocellular carcinoma, hepatocellular carcinoma, Tangier disease, membranous glomerulonephritis, extrahepatic cholestasis, familial hyperlipidemia, obesity, fatty liver disease, premature menopause, Tangier disease, Tangier disease, Tangier disease, hypolipoproteinemia, obesity, type 2 diabetes mellitus, Alzheimer's disease, coronary artery disease	Wormbase
NP_001293361	W1187*	WBVar00618751	abt-2	Unknown		ABCA1	primary biliary cholangitis, hepatocellular carcinoma, hepatocellular carcinoma, Tangier disease, membranous glomerulonephritis, extrahepatic cholestasis, familial hyperlipidemia, obesity, fatty liver disease, premature menopause, Tangier disease, Tangier disease, Tangier disease, hypolipoproteinemia, obesity, type 2 diabetes mellitus, Alzheimer's disease, coronary artery disease	Wormbase
NP_001293361	V556M	WBVar00618783	abt-2	Unknown		ABCA1	primary biliary cholangitis, hepatocellular carcinoma, hepatocellular carcinoma, Tangier disease, membranous glomerulonephritis, extrahepatic cholestasis, familial hyperlipidemia, obesity, fatty liver disease, premature menopause, Tangier disease, Tangier disease, Tangier disease, hypolipoproteinemia, obesity, type 2 diabetes mellitus, Alzheimer's disease, coronary artery disease	Wormbase
NP_490949	E1209K	WBVar00618752	abt-2	Unknown		ABCA1	primary biliary cholangitis, hepatocellular carcinoma, hepatocellular carcinoma, Tangier disease, membranous glomerulonephritis, extrahepatic cholestasis, familial hyperlipidemia, obesity, fatty liver disease, premature menopause, Tangier disease, Tangier disease, Tangier disease, hypolipoproteinemia, obesity, type 2 diabetes mellitus, Alzheimer's disease, coronary artery disease	Wormbase
NP_490949	M1891K	WBVar00328005	abt-2	Unknown		ABCA1	primary biliary cholangitis, hepatocellular carcinoma, hepatocellular carcinoma, Tangier disease, membranous glomerulonephritis, extrahepatic cholestasis, familial hyperlipidemia, obesity, fatty liver disease, premature menopause, Tangier disease, Tangier disease, Tangier disease, hypolipoproteinemia, obesity, type 2 diabetes mellitus, Alzheimer's disease, coronary artery disease	Wormbase
NP_001293361	N1418I	WBVar00023266	abt-2	Unknown		ABCA1	primary biliary cholangitis, hepatocellular carcinoma, hepatocellular carcinoma, Tangier disease, membranous glomerulonephritis, extrahepatic cholestasis, familial hyperlipidemia, obesity, fatty liver disease, premature menopause, Tangier disease, Tangier disease, Tangier disease, hypolipoproteinemia, obesity, type 2 diabetes mellitus, Alzheimer's disease, coronary artery disease	Wormbase
NP_001293361	G1207D	WBVar00618750	abt-2	Unknown		ABCA1	primary biliary cholangitis, hepatocellular carcinoma, hepatocellular carcinoma, Tangier disease, membranous glomerulonephritis, extrahepatic cholestasis, familial hyperlipidemia, obesity, fatty liver disease, premature menopause, Tangier disease, Tangier disease, Tangier disease, hypolipoproteinemia, obesity, type 2 diabetes mellitus, Alzheimer's disease, coronary artery disease	Wormbase
NP_001293361	Q1518L	WBVar00618739	abt-2	Unknown		ABCA1	primary biliary cholangitis, hepatocellular carcinoma, hepatocellular carcinoma, Tangier disease, membranous glomerulonephritis, extrahepatic cholestasis, familial hyperlipidemia, obesity, fatty liver disease, premature menopause, Tangier disease, Tangier disease, Tangier disease, hypolipoproteinemia, obesity, type 2 diabetes mellitus, Alzheimer's disease, coronary artery disease	Wormbase
NP_490949	R1763Q	WBVar00618730	abt-2	Unknown		ABCA1	primary biliary cholangitis, hepatocellular carcinoma, hepatocellular carcinoma, Tangier disease, membranous glomerulonephritis, extrahepatic cholestasis, familial hyperlipidemia, obesity, fatty liver disease, premature menopause, Tangier disease, Tangier disease, Tangier disease, hypolipoproteinemia, obesity, type 2 diabetes mellitus, Alzheimer's disease, coronary artery disease	Wormbase
NP_001293361	D394N	WBVar00618796	abt-2	Unknown		ABCA1	primary biliary cholangitis, hepatocellular carcinoma, hepatocellular carcinoma, Tangier disease, membranous glomerulonephritis, extrahepatic cholestasis, familial hyperlipidemia, obesity, fatty liver disease, premature menopause, Tangier disease, Tangier disease, Tangier disease, hypolipoproteinemia, obesity, type 2 diabetes mellitus, Alzheimer's disease, coronary artery disease	Wormbase
NP_490949	V593M	WBVar00618783	abt-2	Unknown		ABCA1	primary biliary cholangitis, hepatocellular carcinoma, hepatocellular carcinoma, Tangier disease, membranous glomerulonephritis, extrahepatic cholestasis, familial hyperlipidemia, obesity, fatty liver disease, premature menopause, Tangier disease, Tangier disease, Tangier disease, hypolipoproteinemia, obesity, type 2 diabetes mellitus, Alzheimer's disease, coronary artery disease	Wormbase
NP_490949	E269K	WBVar00618804	abt-2	Unknown		ABCA1	primary biliary cholangitis, hepatocellular carcinoma, hepatocellular carcinoma, Tangier disease, membranous glomerulonephritis, extrahepatic cholestasis, familial hyperlipidemia, obesity, fatty liver disease, premature menopause, Tangier disease, Tangier disease, Tangier disease, hypolipoproteinemia, obesity, type 2 diabetes mellitus, Alzheimer's disease, coronary artery disease	Wormbase
NP_490949	L1102F	WBVar00618759	abt-2	Unknown		ABCA1	primary biliary cholangitis, hepatocellular carcinoma, hepatocellular carcinoma, Tangier disease, membranous glomerulonephritis, extrahepatic cholestasis, familial hyperlipidemia, obesity, fatty liver disease, premature menopause, Tangier disease, Tangier disease, Tangier disease, hypolipoproteinemia, obesity, type 2 diabetes mellitus, Alzheimer's disease, coronary artery disease	Wormbase
NP_001293361	T1333A	WBVar00023271	abt-2	Unknown		ABCA1	primary biliary cholangitis, hepatocellular carcinoma, hepatocellular carcinoma, Tangier disease, membranous glomerulonephritis, extrahepatic cholestasis, familial hyperlipidemia, obesity, fatty liver disease, premature menopause, Tangier disease, Tangier disease, Tangier disease, hypolipoproteinemia, obesity, type 2 diabetes mellitus, Alzheimer's disease, coronary artery disease	Wormbase
NP_001293361	R1326Q	WBVar00618742	abt-2	Unknown		ABCA1	primary biliary cholangitis, hepatocellular carcinoma, hepatocellular carcinoma, Tangier disease, membranous glomerulonephritis, extrahepatic cholestasis, familial hyperlipidemia, obesity, fatty liver disease, premature menopause, Tangier disease, Tangier disease, Tangier disease, hypolipoproteinemia, obesity, type 2 diabetes mellitus, Alzheimer's disease, coronary artery disease	Wormbase
NP_490949	I1731N	WBVar00534542	abt-2	Unknown		ABCA1	primary biliary cholangitis, hepatocellular carcinoma, hepatocellular carcinoma, Tangier disease, membranous glomerulonephritis, extrahepatic cholestasis, familial hyperlipidemia, obesity, fatty liver disease, premature menopause, Tangier disease, Tangier disease, Tangier disease, hypolipoproteinemia, obesity, type 2 diabetes mellitus, Alzheimer's disease, coronary artery disease	Wormbase
NP_001293361	A138V	WBVar00618809	abt-2	Unknown		ABCA1	primary biliary cholangitis, hepatocellular carcinoma, hepatocellular carcinoma, Tangier disease, membranous glomerulonephritis, extrahepatic cholestasis, familial hyperlipidemia, obesity, fatty liver disease, premature menopause, Tangier disease, Tangier disease, Tangier disease, hypolipoproteinemia, obesity, type 2 diabetes mellitus, Alzheimer's disease, coronary artery disease	Wormbase
NP_490949	L1586F	WBVar00328007	abt-2	Unknown		ABCA1	primary biliary cholangitis, hepatocellular carcinoma, hepatocellular carcinoma, Tangier disease, membranous glomerulonephritis, extrahepatic cholestasis, familial hyperlipidemia, obesity, fatty liver disease, premature menopause, Tangier disease, Tangier disease, Tangier disease, hypolipoproteinemia, obesity, type 2 diabetes mellitus, Alzheimer's disease, coronary artery disease	Wormbase
NP_490949	N524S	WBVar00534557	abt-2	Unknown		ABCA1	primary biliary cholangitis, hepatocellular carcinoma, hepatocellular carcinoma, Tangier disease, membranous glomerulonephritis, extrahepatic cholestasis, familial hyperlipidemia, obesity, fatty liver disease, premature menopause, Tangier disease, Tangier disease, Tangier disease, hypolipoproteinemia, obesity, type 2 diabetes mellitus, Alzheimer's disease, coronary artery disease	Wormbase
NP_001293361	E232K	WBVar00618804	abt-2	Unknown		ABCA1	primary biliary cholangitis, hepatocellular carcinoma, hepatocellular carcinoma, Tangier disease, membranous glomerulonephritis, extrahepatic cholestasis, familial hyperlipidemia, obesity, fatty liver disease, premature menopause, Tangier disease, Tangier disease, Tangier disease, hypolipoproteinemia, obesity, type 2 diabetes mellitus, Alzheimer's disease, coronary artery disease	Wormbase
NP_490949	D1795G	WBVar01712432	abt-2	Unknown		ABCA1	primary biliary cholangitis, hepatocellular carcinoma, hepatocellular carcinoma, Tangier disease, membranous glomerulonephritis, extrahepatic cholestasis, familial hyperlipidemia, obesity, fatty liver disease, premature menopause, Tangier disease, Tangier disease, Tangier disease, hypolipoproteinemia, obesity, type 2 diabetes mellitus, Alzheimer's disease, coronary artery disease	Wormbase
NP_001293361	E1172K	WBVar00618752	abt-2	Unknown		ABCA1	primary biliary cholangitis, hepatocellular carcinoma, hepatocellular carcinoma, Tangier disease, membranous glomerulonephritis, extrahepatic cholestasis, familial hyperlipidemia, obesity, fatty liver disease, premature menopause, Tangier disease, Tangier disease, Tangier disease, hypolipoproteinemia, obesity, type 2 diabetes mellitus, Alzheimer's disease, coronary artery disease	Wormbase
NP_001293361	N487S	WBVar00534557	abt-2	Unknown		ABCA1	primary biliary cholangitis, hepatocellular carcinoma, hepatocellular carcinoma, Tangier disease, membranous glomerulonephritis, extrahepatic cholestasis, familial hyperlipidemia, obesity, fatty liver disease, premature menopause, Tangier disease, Tangier disease, Tangier disease, hypolipoproteinemia, obesity, type 2 diabetes mellitus, Alzheimer's disease, coronary artery disease	Wormbase
NP_490949	N932I	WBVar00618765	abt-2	Unknown		ABCA1	primary biliary cholangitis, hepatocellular carcinoma, hepatocellular carcinoma, Tangier disease, membranous glomerulonephritis, extrahepatic cholestasis, familial hyperlipidemia, obesity, fatty liver disease, premature menopause, Tangier disease, Tangier disease, Tangier disease, hypolipoproteinemia, obesity, type 2 diabetes mellitus, Alzheimer's disease, coronary artery disease	Wormbase
NP_001293361	D1758G	WBVar01712432	abt-2	Unknown		ABCA1	primary biliary cholangitis, hepatocellular carcinoma, hepatocellular carcinoma, Tangier disease, membranous glomerulonephritis, extrahepatic cholestasis, familial hyperlipidemia, obesity, fatty liver disease, premature menopause, Tangier disease, Tangier disease, Tangier disease, hypolipoproteinemia, obesity, type 2 diabetes mellitus, Alzheimer's disease, coronary artery disease	Wormbase
NP_490949	L288F	WBVar00601934	abt-2	Unknown		ABCA1	primary biliary cholangitis, hepatocellular carcinoma, hepatocellular carcinoma, Tangier disease, membranous glomerulonephritis, extrahepatic cholestasis, familial hyperlipidemia, obesity, fatty liver disease, premature menopause, Tangier disease, Tangier disease, Tangier disease, hypolipoproteinemia, obesity, type 2 diabetes mellitus, Alzheimer's disease, coronary artery disease	Wormbase
NP_001293361	G259V	WBVar00023311	abt-2	Unknown		ABCA1	primary biliary cholangitis, hepatocellular carcinoma, hepatocellular carcinoma, Tangier disease, membranous glomerulonephritis, extrahepatic cholestasis, familial hyperlipidemia, obesity, fatty liver disease, premature menopause, Tangier disease, Tangier disease, Tangier disease, hypolipoproteinemia, obesity, type 2 diabetes mellitus, Alzheimer's disease, coronary artery disease	Wormbase
NP_490949	T1597N	WBVar00618731	abt-2	Unknown		ABCA1	primary biliary cholangitis, hepatocellular carcinoma, hepatocellular carcinoma, Tangier disease, membranous glomerulonephritis, extrahepatic cholestasis, familial hyperlipidemia, obesity, fatty liver disease, premature menopause, Tangier disease, Tangier disease, Tangier disease, hypolipoproteinemia, obesity, type 2 diabetes mellitus, Alzheimer's disease, coronary artery disease	Wormbase
NP_001293361	L647F	WBVar00618773	abt-2	Unknown		ABCA1	primary biliary cholangitis, hepatocellular carcinoma, hepatocellular carcinoma, Tangier disease, membranous glomerulonephritis, extrahepatic cholestasis, familial hyperlipidemia, obesity, fatty liver disease, premature menopause, Tangier disease, Tangier disease, Tangier disease, hypolipoproteinemia, obesity, type 2 diabetes mellitus, Alzheimer's disease, coronary artery disease	Wormbase
NP_490949	N1455I	WBVar00023266	abt-2	Unknown		ABCA1	primary biliary cholangitis, hepatocellular carcinoma, hepatocellular carcinoma, Tangier disease, membranous glomerulonephritis, extrahepatic cholestasis, familial hyperlipidemia, obesity, fatty liver disease, premature menopause, Tangier disease, Tangier disease, Tangier disease, hypolipoproteinemia, obesity, type 2 diabetes mellitus, Alzheimer's disease, coronary artery disease	Wormbase
NP_001293361	L149S	WBVar00618807	abt-2	Unknown		ABCA1	primary biliary cholangitis, hepatocellular carcinoma, hepatocellular carcinoma, Tangier disease, membranous glomerulonephritis, extrahepatic cholestasis, familial hyperlipidemia, obesity, fatty liver disease, premature menopause, Tangier disease, Tangier disease, Tangier disease, hypolipoproteinemia, obesity, type 2 diabetes mellitus, Alzheimer's disease, coronary artery disease	Wormbase
NP_001293361	G543R	WBVar01430566	abt-2	Unknown		ABCA1	primary biliary cholangitis, hepatocellular carcinoma, hepatocellular carcinoma, Tangier disease, membranous glomerulonephritis, extrahepatic cholestasis, familial hyperlipidemia, obesity, fatty liver disease, premature menopause, Tangier disease, Tangier disease, Tangier disease, hypolipoproteinemia, obesity, type 2 diabetes mellitus, Alzheimer's disease, coronary artery disease	Wormbase
NP_490949	N1055K	WBVar00618760	abt-2	Unknown		ABCA1	primary biliary cholangitis, hepatocellular carcinoma, hepatocellular carcinoma, Tangier disease, membranous glomerulonephritis, extrahepatic cholestasis, familial hyperlipidemia, obesity, fatty liver disease, premature menopause, Tangier disease, Tangier disease, Tangier disease, hypolipoproteinemia, obesity, type 2 diabetes mellitus, Alzheimer's disease, coronary artery disease	Wormbase
NP_001293361	P1432S	WBVar00618740	abt-2	Unknown		ABCA1	primary biliary cholangitis, hepatocellular carcinoma, hepatocellular carcinoma, Tangier disease, membranous glomerulonephritis, extrahepatic cholestasis, familial hyperlipidemia, obesity, fatty liver disease, premature menopause, Tangier disease, Tangier disease, Tangier disease, hypolipoproteinemia, obesity, type 2 diabetes mellitus, Alzheimer's disease, coronary artery disease	Wormbase
NP_490949	G580R	WBVar01430566	abt-2	Unknown		ABCA1	primary biliary cholangitis, hepatocellular carcinoma, hepatocellular carcinoma, Tangier disease, membranous glomerulonephritis, extrahepatic cholestasis, familial hyperlipidemia, obesity, fatty liver disease, premature menopause, Tangier disease, Tangier disease, Tangier disease, hypolipoproteinemia, obesity, type 2 diabetes mellitus, Alzheimer's disease, coronary artery disease	Wormbase
NP_490949	T1370A	WBVar00023271	abt-2	Unknown		ABCA1	primary biliary cholangitis, hepatocellular carcinoma, hepatocellular carcinoma, Tangier disease, membranous glomerulonephritis, extrahepatic cholestasis, familial hyperlipidemia, obesity, fatty liver disease, premature menopause, Tangier disease, Tangier disease, Tangier disease, hypolipoproteinemia, obesity, type 2 diabetes mellitus, Alzheimer's disease, coronary artery disease	Wormbase
NP_490949	W1224*	WBVar00618751	abt-2	Unknown		ABCA1	primary biliary cholangitis, hepatocellular carcinoma, hepatocellular carcinoma, Tangier disease, membranous glomerulonephritis, extrahepatic cholestasis, familial hyperlipidemia, obesity, fatty liver disease, premature menopause, Tangier disease, Tangier disease, Tangier disease, hypolipoproteinemia, obesity, type 2 diabetes mellitus, Alzheimer's disease, coronary artery disease	Wormbase
NP_001293361	S1901F	WBVar00618724	abt-2	Unknown		ABCA1	primary biliary cholangitis, hepatocellular carcinoma, hepatocellular carcinoma, Tangier disease, membranous glomerulonephritis, extrahepatic cholestasis, familial hyperlipidemia, obesity, fatty liver disease, premature menopause, Tangier disease, Tangier disease, Tangier disease, hypolipoproteinemia, obesity, type 2 diabetes mellitus, Alzheimer's disease, coronary artery disease	Wormbase
NP_001293361	M1854K	WBVar00328005	abt-2	Unknown		ABCA1	primary biliary cholangitis, hepatocellular carcinoma, hepatocellular carcinoma, Tangier disease, membranous glomerulonephritis, extrahepatic cholestasis, familial hyperlipidemia, obesity, fatty liver disease, premature menopause, Tangier disease, Tangier disease, Tangier disease, hypolipoproteinemia, obesity, type 2 diabetes mellitus, Alzheimer's disease, coronary artery disease	Wormbase
NP_490949	G296V	WBVar00023311	abt-2	Unknown		ABCA1	primary biliary cholangitis, hepatocellular carcinoma, hepatocellular carcinoma, Tangier disease, membranous glomerulonephritis, extrahepatic cholestasis, familial hyperlipidemia, obesity, fatty liver disease, premature menopause, Tangier disease, Tangier disease, Tangier disease, hypolipoproteinemia, obesity, type 2 diabetes mellitus, Alzheimer's disease, coronary artery disease	Wormbase
NP_490949	I327M	WBVar00023306	abt-2	Unknown		ABCA1	primary biliary cholangitis, hepatocellular carcinoma, hepatocellular carcinoma, Tangier disease, membranous glomerulonephritis, extrahepatic cholestasis, familial hyperlipidemia, obesity, fatty liver disease, premature menopause, Tangier disease, Tangier disease, Tangier disease, hypolipoproteinemia, obesity, type 2 diabetes mellitus, Alzheimer's disease, coronary artery disease	Wormbase
NP_001293361	A1195V	WBVar01430564	abt-2	Unknown		ABCA1	primary biliary cholangitis, hepatocellular carcinoma, hepatocellular carcinoma, Tangier disease, membranous glomerulonephritis, extrahepatic cholestasis, familial hyperlipidemia, obesity, fatty liver disease, premature menopause, Tangier disease, Tangier disease, Tangier disease, hypolipoproteinemia, obesity, type 2 diabetes mellitus, Alzheimer's disease, coronary artery disease	Wormbase
NP_001293361	T1560A	WBVar00618732	abt-2	Unknown		ABCA1	primary biliary cholangitis, hepatocellular carcinoma, hepatocellular carcinoma, Tangier disease, membranous glomerulonephritis, extrahepatic cholestasis, familial hyperlipidemia, obesity, fatty liver disease, premature menopause, Tangier disease, Tangier disease, Tangier disease, hypolipoproteinemia, obesity, type 2 diabetes mellitus, Alzheimer's disease, coronary artery disease	Wormbase
NP_001293361	P1167S	WBVar00328011	abt-2	Unknown		ABCA1	primary biliary cholangitis, hepatocellular carcinoma, hepatocellular carcinoma, Tangier disease, membranous glomerulonephritis, extrahepatic cholestasis, familial hyperlipidemia, obesity, fatty liver disease, premature menopause, Tangier disease, Tangier disease, Tangier disease, hypolipoproteinemia, obesity, type 2 diabetes mellitus, Alzheimer's disease, coronary artery disease	Wormbase
NP_490949	S110F	WBVar00618810	abt-2	Unknown		ABCA1	primary biliary cholangitis, hepatocellular carcinoma, hepatocellular carcinoma, Tangier disease, membranous glomerulonephritis, extrahepatic cholestasis, familial hyperlipidemia, obesity, fatty liver disease, premature menopause, Tangier disease, Tangier disease, Tangier disease, hypolipoproteinemia, obesity, type 2 diabetes mellitus, Alzheimer's disease, coronary artery disease	Wormbase
NP_001293361	D2003N	WBVar00618722	abt-2	Unknown		ABCA1	primary biliary cholangitis, hepatocellular carcinoma, hepatocellular carcinoma, Tangier disease, membranous glomerulonephritis, extrahepatic cholestasis, familial hyperlipidemia, obesity, fatty liver disease, premature menopause, Tangier disease, Tangier disease, Tangier disease, hypolipoproteinemia, obesity, type 2 diabetes mellitus, Alzheimer's disease, coronary artery disease	Wormbase
NP_490949	G35S	WBVar01494353	abt-2	Unknown		ABCA1	primary biliary cholangitis, hepatocellular carcinoma, hepatocellular carcinoma, Tangier disease, membranous glomerulonephritis, extrahepatic cholestasis, familial hyperlipidemia, obesity, fatty liver disease, premature menopause, Tangier disease, Tangier disease, Tangier disease, hypolipoproteinemia, obesity, type 2 diabetes mellitus, Alzheimer's disease, coronary artery disease	Wormbase
NP_490949	Q2146*	WBVar01704596	abt-2	Unknown		ABCA1	primary biliary cholangitis, hepatocellular carcinoma, hepatocellular carcinoma, Tangier disease, membranous glomerulonephritis, extrahepatic cholestasis, familial hyperlipidemia, obesity, fatty liver disease, premature menopause, Tangier disease, Tangier disease, Tangier disease, hypolipoproteinemia, obesity, type 2 diabetes mellitus, Alzheimer's disease, coronary artery disease	Wormbase
NP_490949	L186S	WBVar00618807	abt-2	Unknown		ABCA1	primary biliary cholangitis, hepatocellular carcinoma, hepatocellular carcinoma, Tangier disease, membranous glomerulonephritis, extrahepatic cholestasis, familial hyperlipidemia, obesity, fatty liver disease, premature menopause, Tangier disease, Tangier disease, Tangier disease, hypolipoproteinemia, obesity, type 2 diabetes mellitus, Alzheimer's disease, coronary artery disease	Wormbase
NP_001293361	Q2109*	WBVar01704596	abt-2	Unknown		ABCA1	primary biliary cholangitis, hepatocellular carcinoma, hepatocellular carcinoma, Tangier disease, membranous glomerulonephritis, extrahepatic cholestasis, familial hyperlipidemia, obesity, fatty liver disease, premature menopause, Tangier disease, Tangier disease, Tangier disease, hypolipoproteinemia, obesity, type 2 diabetes mellitus, Alzheimer's disease, coronary artery disease	Wormbase
NP_490949	N253K	WBVar00618805	abt-2	Unknown		ABCA1	primary biliary cholangitis, hepatocellular carcinoma, hepatocellular carcinoma, Tangier disease, membranous glomerulonephritis, extrahepatic cholestasis, familial hyperlipidemia, obesity, fatty liver disease, premature menopause, Tangier disease, Tangier disease, Tangier disease, hypolipoproteinemia, obesity, type 2 diabetes mellitus, Alzheimer's disease, coronary artery disease	Wormbase
NP_001293361	P1387S	WBVar00328009	abt-2	Unknown		ABCA1	primary biliary cholangitis, hepatocellular carcinoma, hepatocellular carcinoma, Tangier disease, membranous glomerulonephritis, extrahepatic cholestasis, familial hyperlipidemia, obesity, fatty liver disease, premature menopause, Tangier disease, Tangier disease, Tangier disease, hypolipoproteinemia, obesity, type 2 diabetes mellitus, Alzheimer's disease, coronary artery disease	Wormbase
NP_001293361	D965G	WBVar01694598	abt-2	Unknown		ABCA1	primary biliary cholangitis, hepatocellular carcinoma, hepatocellular carcinoma, Tangier disease, membranous glomerulonephritis, extrahepatic cholestasis, familial hyperlipidemia, obesity, fatty liver disease, premature menopause, Tangier disease, Tangier disease, Tangier disease, hypolipoproteinemia, obesity, type 2 diabetes mellitus, Alzheimer's disease, coronary artery disease	Wormbase
NP_001293361	N895I	WBVar00618765	abt-2	Unknown		ABCA1	primary biliary cholangitis, hepatocellular carcinoma, hepatocellular carcinoma, Tangier disease, membranous glomerulonephritis, extrahepatic cholestasis, familial hyperlipidemia, obesity, fatty liver disease, premature menopause, Tangier disease, Tangier disease, Tangier disease, hypolipoproteinemia, obesity, type 2 diabetes mellitus, Alzheimer's disease, coronary artery disease	Wormbase
NP_490949	G519E	WBVar00328018	abt-2	Unknown		ABCA1	primary biliary cholangitis, hepatocellular carcinoma, hepatocellular carcinoma, Tangier disease, membranous glomerulonephritis, extrahepatic cholestasis, familial hyperlipidemia, obesity, fatty liver disease, premature menopause, Tangier disease, Tangier disease, Tangier disease, hypolipoproteinemia, obesity, type 2 diabetes mellitus, Alzheimer's disease, coronary artery disease	Wormbase
NP_001293361	T1157I	WBVar00618753	abt-2	Unknown		ABCA1	primary biliary cholangitis, hepatocellular carcinoma, hepatocellular carcinoma, Tangier disease, membranous glomerulonephritis, extrahepatic cholestasis, familial hyperlipidemia, obesity, fatty liver disease, premature menopause, Tangier disease, Tangier disease, Tangier disease, hypolipoproteinemia, obesity, type 2 diabetes mellitus, Alzheimer's disease, coronary artery disease	Wormbase
NP_490949	A175V	WBVar00618809	abt-2	Unknown		ABCA1	primary biliary cholangitis, hepatocellular carcinoma, hepatocellular carcinoma, Tangier disease, membranous glomerulonephritis, extrahepatic cholestasis, familial hyperlipidemia, obesity, fatty liver disease, premature menopause, Tangier disease, Tangier disease, Tangier disease, hypolipoproteinemia, obesity, type 2 diabetes mellitus, Alzheimer's disease, coronary artery disease	Wormbase
NP_490949	T1194I	WBVar00618753	abt-2	Unknown		ABCA1	primary biliary cholangitis, hepatocellular carcinoma, hepatocellular carcinoma, Tangier disease, membranous glomerulonephritis, extrahepatic cholestasis, familial hyperlipidemia, obesity, fatty liver disease, premature menopause, Tangier disease, Tangier disease, Tangier disease, hypolipoproteinemia, obesity, type 2 diabetes mellitus, Alzheimer's disease, coronary artery disease	Wormbase
NP_001293361	T1560N	WBVar00618731	abt-2	Unknown		ABCA1	primary biliary cholangitis, hepatocellular carcinoma, hepatocellular carcinoma, Tangier disease, membranous glomerulonephritis, extrahepatic cholestasis, familial hyperlipidemia, obesity, fatty liver disease, premature menopause, Tangier disease, Tangier disease, Tangier disease, hypolipoproteinemia, obesity, type 2 diabetes mellitus, Alzheimer's disease, coronary artery disease	Wormbase
NP_490949	S3P	WBVar00328025	abt-2	Unknown		ABCA1	primary biliary cholangitis, hepatocellular carcinoma, hepatocellular carcinoma, Tangier disease, membranous glomerulonephritis, extrahepatic cholestasis, familial hyperlipidemia, obesity, fatty liver disease, premature menopause, Tangier disease, Tangier disease, Tangier disease, hypolipoproteinemia, obesity, type 2 diabetes mellitus, Alzheimer's disease, coronary artery disease	Wormbase
NP_490949	T1597A	WBVar00618732	abt-2	Unknown		ABCA1	primary biliary cholangitis, hepatocellular carcinoma, hepatocellular carcinoma, Tangier disease, membranous glomerulonephritis, extrahepatic cholestasis, familial hyperlipidemia, obesity, fatty liver disease, premature menopause, Tangier disease, Tangier disease, Tangier disease, hypolipoproteinemia, obesity, type 2 diabetes mellitus, Alzheimer's disease, coronary artery disease	Wormbase
NP_001293361	L251F	WBVar00601934	abt-2	Unknown		ABCA1	primary biliary cholangitis, hepatocellular carcinoma, hepatocellular carcinoma, Tangier disease, membranous glomerulonephritis, extrahepatic cholestasis, familial hyperlipidemia, obesity, fatty liver disease, premature menopause, Tangier disease, Tangier disease, Tangier disease, hypolipoproteinemia, obesity, type 2 diabetes mellitus, Alzheimer's disease, coronary artery disease	Wormbase
NP_001293361	L1065F	WBVar00618759	abt-2	Unknown		ABCA1	primary biliary cholangitis, hepatocellular carcinoma, hepatocellular carcinoma, Tangier disease, membranous glomerulonephritis, extrahepatic cholestasis, familial hyperlipidemia, obesity, fatty liver disease, premature menopause, Tangier disease, Tangier disease, Tangier disease, hypolipoproteinemia, obesity, type 2 diabetes mellitus, Alzheimer's disease, coronary artery disease	Wormbase
NP_490949	E218K	WBVar00618806	abt-2	Unknown		ABCA1	primary biliary cholangitis, hepatocellular carcinoma, hepatocellular carcinoma, Tangier disease, membranous glomerulonephritis, extrahepatic cholestasis, familial hyperlipidemia, obesity, fatty liver disease, premature menopause, Tangier disease, Tangier disease, Tangier disease, hypolipoproteinemia, obesity, type 2 diabetes mellitus, Alzheimer's disease, coronary artery disease	Wormbase
NP_001293361	E181K	WBVar00618806	abt-2	Unknown		ABCA1	primary biliary cholangitis, hepatocellular carcinoma, hepatocellular carcinoma, Tangier disease, membranous glomerulonephritis, extrahepatic cholestasis, familial hyperlipidemia, obesity, fatty liver disease, premature menopause, Tangier disease, Tangier disease, Tangier disease, hypolipoproteinemia, obesity, type 2 diabetes mellitus, Alzheimer's disease, coronary artery disease	Wormbase
NP_490949	G1855R	WBVar00618729	abt-2	Unknown		ABCA1	primary biliary cholangitis, hepatocellular carcinoma, hepatocellular carcinoma, Tangier disease, membranous glomerulonephritis, extrahepatic cholestasis, familial hyperlipidemia, obesity, fatty liver disease, premature menopause, Tangier disease, Tangier disease, Tangier disease, hypolipoproteinemia, obesity, type 2 diabetes mellitus, Alzheimer's disease, coronary artery disease	Wormbase
NP_490949	V848L	WBVar01889734	abt-2	Unknown		ABCA1	primary biliary cholangitis, hepatocellular carcinoma, hepatocellular carcinoma, Tangier disease, membranous glomerulonephritis, extrahepatic cholestasis, familial hyperlipidemia, obesity, fatty liver disease, premature menopause, Tangier disease, Tangier disease, Tangier disease, hypolipoproteinemia, obesity, type 2 diabetes mellitus, Alzheimer's disease, coronary artery disease	Wormbase
NP_490949	L684F	WBVar00618773	abt-2	Unknown		ABCA1	primary biliary cholangitis, hepatocellular carcinoma, hepatocellular carcinoma, Tangier disease, membranous glomerulonephritis, extrahepatic cholestasis, familial hyperlipidemia, obesity, fatty liver disease, premature menopause, Tangier disease, Tangier disease, Tangier disease, hypolipoproteinemia, obesity, type 2 diabetes mellitus, Alzheimer's disease, coronary artery disease	Wormbase
NP_001293361	N1018K	WBVar00618760	abt-2	Unknown		ABCA1	primary biliary cholangitis, hepatocellular carcinoma, hepatocellular carcinoma, Tangier disease, membranous glomerulonephritis, extrahepatic cholestasis, familial hyperlipidemia, obesity, fatty liver disease, premature menopause, Tangier disease, Tangier disease, Tangier disease, hypolipoproteinemia, obesity, type 2 diabetes mellitus, Alzheimer's disease, coronary artery disease	Wormbase
NP_001293361	G482E	WBVar00328018	abt-2	Unknown		ABCA1	primary biliary cholangitis, hepatocellular carcinoma, hepatocellular carcinoma, Tangier disease, membranous glomerulonephritis, extrahepatic cholestasis, familial hyperlipidemia, obesity, fatty liver disease, premature menopause, Tangier disease, Tangier disease, Tangier disease, hypolipoproteinemia, obesity, type 2 diabetes mellitus, Alzheimer's disease, coronary artery disease	Wormbase
NP_490949	Q1555L	WBVar00618739	abt-2	Unknown		ABCA1	primary biliary cholangitis, hepatocellular carcinoma, hepatocellular carcinoma, Tangier disease, membranous glomerulonephritis, extrahepatic cholestasis, familial hyperlipidemia, obesity, fatty liver disease, premature menopause, Tangier disease, Tangier disease, Tangier disease, hypolipoproteinemia, obesity, type 2 diabetes mellitus, Alzheimer's disease, coronary artery disease	Wormbase
NP_001293361	N216K	WBVar00618805	abt-2	Unknown		ABCA1	primary biliary cholangitis, hepatocellular carcinoma, hepatocellular carcinoma, Tangier disease, membranous glomerulonephritis, extrahepatic cholestasis, familial hyperlipidemia, obesity, fatty liver disease, premature menopause, Tangier disease, Tangier disease, Tangier disease, hypolipoproteinemia, obesity, type 2 diabetes mellitus, Alzheimer's disease, coronary artery disease	Wormbase
NP_001293361	S73F	WBVar00618810	abt-2	Unknown		ABCA1	primary biliary cholangitis, hepatocellular carcinoma, hepatocellular carcinoma, Tangier disease, membranous glomerulonephritis, extrahepatic cholestasis, familial hyperlipidemia, obesity, fatty liver disease, premature menopause, Tangier disease, Tangier disease, Tangier disease, hypolipoproteinemia, obesity, type 2 diabetes mellitus, Alzheimer's disease, coronary artery disease	Wormbase
NP_491769	L178F	WBVar00335681	abt-6	Unknown		ABCA2		Wormbase
NP_491769	G42R	WBVar00642162	abt-6	Unknown		ABCA2		Wormbase
NP_491769	G248E	WBVar00642158	abt-6	Unknown		ABCA2		Wormbase
NP_491769	C72S	WBVar01641027	abt-6	Unknown		ABCA2		Wormbase
NP_491769	C72Y	WBVar00276745	abt-6	Unknown		ABCA2		Wormbase
NP_491769	G8R	WBVar00642163	abt-6	Unknown		ABCA2		Wormbase
NP_491769	T233I	WBVar00642159	abt-6	Unknown		ABCA2		Wormbase
NP_491769	R235K	WBVar00335679	abt-6	Unknown		ABCA2		Wormbase
NP_001255012	G131R	WBVar00851278	ced-7	Unknown		ABCA3	pulmonary alveolar proteinosis, autism spectrum disorder, pulmonary alveolar proteinosis	Wormbase
NP_503175	T481P	WBVar00978675	abt-4	Unknown		ABCA3	pulmonary alveolar proteinosis, autism spectrum disorder, pulmonary alveolar proteinosis	Wormbase
NP_503175	D78N	WBVar00978690	abt-4	Unknown		ABCA3	pulmonary alveolar proteinosis, autism spectrum disorder, pulmonary alveolar proteinosis	Wormbase
NP_001021226	N1073I	WBVar00405612	ced-7	Unknown		ABCA3	pulmonary alveolar proteinosis, autism spectrum disorder, pulmonary alveolar proteinosis	Wormbase
NP_503175	L1604F	WBVar00447489	abt-4	Unknown		ABCA3	pulmonary alveolar proteinosis, autism spectrum disorder, pulmonary alveolar proteinosis	Wormbase
NP_499115	Y1061C	WBVar00851254	ced-7	Unknown		ABCA3	pulmonary alveolar proteinosis, autism spectrum disorder, pulmonary alveolar proteinosis	Wormbase
NP_503175	Q951*	WBVar00447498	abt-4	Unknown		ABCA3	pulmonary alveolar proteinosis, autism spectrum disorder, pulmonary alveolar proteinosis	Wormbase
NP_503175	G1105D	WBVar02135539	abt-4	Unknown		ABCA3	pulmonary alveolar proteinosis, autism spectrum disorder, pulmonary alveolar proteinosis	Wormbase
NP_503175	W1309*	WBVar00978638	abt-4	Unknown		ABCA3	pulmonary alveolar proteinosis, autism spectrum disorder, pulmonary alveolar proteinosis	Wormbase
NP_503175	I1404K	WBVar00978633	abt-4	Unknown		ABCA3	pulmonary alveolar proteinosis, autism spectrum disorder, pulmonary alveolar proteinosis	Wormbase
NP_001255012	K978E	WBVar00851257	ced-7	Unknown		ABCA3	pulmonary alveolar proteinosis, autism spectrum disorder, pulmonary alveolar proteinosis	Wormbase
NP_503175	A291V	WBVar00978681	abt-4	Unknown		ABCA3	pulmonary alveolar proteinosis, autism spectrum disorder, pulmonary alveolar proteinosis	Wormbase
NP_499115	L515F	WBVar00851270	ced-7	Unknown		ABCA3	pulmonary alveolar proteinosis, autism spectrum disorder, pulmonary alveolar proteinosis	Wormbase
NP_001255012	E396K	WBVar00851273	ced-7	Unknown		ABCA3	pulmonary alveolar proteinosis, autism spectrum disorder, pulmonary alveolar proteinosis	Wormbase
NP_001021225	L1444F	WBVar00851246	ced-7	Unknown		ABCA3	pulmonary alveolar proteinosis, autism spectrum disorder, pulmonary alveolar proteinosis	Wormbase
NP_001021225	R526H	WBVar00851268	ced-7	Unknown		ABCA3	pulmonary alveolar proteinosis, autism spectrum disorder, pulmonary alveolar proteinosis	Wormbase
NP_001255012	H1757Y	WBVar00851243	ced-7	Unknown		ABCA3	pulmonary alveolar proteinosis, autism spectrum disorder, pulmonary alveolar proteinosis	Wormbase
NP_503175	A506T	WBVar00978673	abt-4	Unknown		ABCA3	pulmonary alveolar proteinosis, autism spectrum disorder, pulmonary alveolar proteinosis	Wormbase
NP_503175	R912C	WBVar00978650	abt-4	Unknown		ABCA3	pulmonary alveolar proteinosis, autism spectrum disorder, pulmonary alveolar proteinosis	Wormbase
NP_499115	Y1061C	WBVar00405611	ced-7	Unknown		ABCA3	pulmonary alveolar proteinosis, autism spectrum disorder, pulmonary alveolar proteinosis	Wormbase
NP_503175	A1133T	WBVar00447497	abt-4	Unknown		ABCA3	pulmonary alveolar proteinosis, autism spectrum disorder, pulmonary alveolar proteinosis	Wormbase
NP_499115	G1088R	WBVar00405610	ced-7	Unknown		ABCA3	pulmonary alveolar proteinosis, autism spectrum disorder, pulmonary alveolar proteinosis	Wormbase
NP_499115	S1362F	WBVar00851248	ced-7	Unknown		ABCA3	pulmonary alveolar proteinosis, autism spectrum disorder, pulmonary alveolar proteinosis	Wormbase
NP_001021226	D669V	WBVar00851267	ced-7	Unknown		ABCA3	pulmonary alveolar proteinosis, autism spectrum disorder, pulmonary alveolar proteinosis	Wormbase
NP_001255012	G1157R	WBVar00405610	ced-7	Unknown		ABCA3	pulmonary alveolar proteinosis, autism spectrum disorder, pulmonary alveolar proteinosis	Wormbase
NP_001255012	L1511F	WBVar00851246	ced-7	Unknown		ABCA3	pulmonary alveolar proteinosis, autism spectrum disorder, pulmonary alveolar proteinosis	Wormbase
NP_499115	N1058I	WBVar00405612	ced-7	Unknown		ABCA3	pulmonary alveolar proteinosis, autism spectrum disorder, pulmonary alveolar proteinosis	Wormbase
NP_001021226	L1457F	WBVar00851246	ced-7	Unknown		ABCA3	pulmonary alveolar proteinosis, autism spectrum disorder, pulmonary alveolar proteinosis	Wormbase
NP_001021226	E329K	WBVar00851273	ced-7	Unknown		ABCA3	pulmonary alveolar proteinosis, autism spectrum disorder, pulmonary alveolar proteinosis	Wormbase
NP_001021225	R1319*	WBVar02146352	ced-7	Unknown		ABCA3	pulmonary alveolar proteinosis, autism spectrum disorder, pulmonary alveolar proteinosis	Wormbase
NP_503175	A1615V	WBVar00978625	abt-4	Unknown		ABCA3	pulmonary alveolar proteinosis, autism spectrum disorder, pulmonary alveolar proteinosis	Wormbase
NP_503175	E346K	WBVar00447503	abt-4	Unknown		ABCA3	pulmonary alveolar proteinosis, autism spectrum disorder, pulmonary alveolar proteinosis	Wormbase
NP_503175	G1521E	WBVar00978628	abt-4	Unknown		ABCA3	pulmonary alveolar proteinosis, autism spectrum disorder, pulmonary alveolar proteinosis	Wormbase
NP_503175	S1762P	WBVar01457448	abt-4	Unknown		ABCA3	pulmonary alveolar proteinosis, autism spectrum disorder, pulmonary alveolar proteinosis	Wormbase
NP_503175	A1776V	WBVar00978619	abt-4	Unknown		ABCA3	pulmonary alveolar proteinosis, autism spectrum disorder, pulmonary alveolar proteinosis	Wormbase
NP_001021226	L702F	WBVar01494027	ced-7	Unknown		ABCA3	pulmonary alveolar proteinosis, autism spectrum disorder, pulmonary alveolar proteinosis	Wormbase
NP_001255012	Y1130C	WBVar00851254	ced-7	Unknown		ABCA3	pulmonary alveolar proteinosis, autism spectrum disorder, pulmonary alveolar proteinosis	Wormbase
NP_001255012	L582F	WBVar00851270	ced-7	Unknown		ABCA3	pulmonary alveolar proteinosis, autism spectrum disorder, pulmonary alveolar proteinosis	Wormbase
NP_001021226	G64R	WBVar00851278	ced-7	Unknown		ABCA3	pulmonary alveolar proteinosis, autism spectrum disorder, pulmonary alveolar proteinosis	Wormbase
NP_001021226	S1377F	WBVar00851248	ced-7	Unknown		ABCA3	pulmonary alveolar proteinosis, autism spectrum disorder, pulmonary alveolar proteinosis	Wormbase
NP_499115	K911E	WBVar00851257	ced-7	Unknown		ABCA3	pulmonary alveolar proteinosis, autism spectrum disorder, pulmonary alveolar proteinosis	Wormbase
NP_001021226	Y1076C	WBVar00851254	ced-7	Unknown		ABCA3	pulmonary alveolar proteinosis, autism spectrum disorder, pulmonary alveolar proteinosis	Wormbase
NP_503175	L91M	WBVar01609622	abt-4	Unknown		ABCA3	pulmonary alveolar proteinosis, autism spectrum disorder, pulmonary alveolar proteinosis	Wormbase
NP_503175	Q1125*	WBVar00978642	abt-4	Unknown		ABCA3	pulmonary alveolar proteinosis, autism spectrum disorder, pulmonary alveolar proteinosis	Wormbase
NP_001255012	L1644F	WBVar00851244	ced-7	Unknown		ABCA3	pulmonary alveolar proteinosis, autism spectrum disorder, pulmonary alveolar proteinosis	Wormbase
NP_493041	L63I	WBVar00217281	abt-5	Unknown		ABCA3	pulmonary alveolar proteinosis, autism spectrum disorder, pulmonary alveolar proteinosis	Wormbase
NP_001255012	S1431F	WBVar00851248	ced-7	Unknown		ABCA3	pulmonary alveolar proteinosis, autism spectrum disorder, pulmonary alveolar proteinosis	Wormbase
NP_493041	A144T	WBVar00676182	abt-5	Unknown		ABCA3	pulmonary alveolar proteinosis, autism spectrum disorder, pulmonary alveolar proteinosis	Wormbase
NP_001255012	S118L	WBVar00851279	ced-7	Unknown		ABCA3	pulmonary alveolar proteinosis, autism spectrum disorder, pulmonary alveolar proteinosis	Wormbase
NP_001021225	H1690Y	WBVar00851243	ced-7	Unknown		ABCA3	pulmonary alveolar proteinosis, autism spectrum disorder, pulmonary alveolar proteinosis	Wormbase
NP_001021225	D656V	WBVar00851267	ced-7	Unknown		ABCA3	pulmonary alveolar proteinosis, autism spectrum disorder, pulmonary alveolar proteinosis	Wormbase
NP_001255012	E886K	WBVar00851262	ced-7	Unknown		ABCA3	pulmonary alveolar proteinosis, autism spectrum disorder, pulmonary alveolar proteinosis	Wormbase
NP_001021225	A806T	WBVar00851263	ced-7	Unknown		ABCA3	pulmonary alveolar proteinosis, autism spectrum disorder, pulmonary alveolar proteinosis	Wormbase
NP_503175	P761S	WBVar00978663	abt-4	Unknown		ABCA3	pulmonary alveolar proteinosis, autism spectrum disorder, pulmonary alveolar proteinosis	Wormbase
NP_503175	E490K	WBVar00978674	abt-4	Unknown		ABCA3	pulmonary alveolar proteinosis, autism spectrum disorder, pulmonary alveolar proteinosis	Wormbase
NP_001021226	G1103R	WBVar00405610	ced-7	Unknown		ABCA3	pulmonary alveolar proteinosis, autism spectrum disorder, pulmonary alveolar proteinosis	Wormbase
NP_503175	D240N	WBVar00978682	abt-4	Unknown		ABCA3	pulmonary alveolar proteinosis, autism spectrum disorder, pulmonary alveolar proteinosis	Wormbase
NP_503175	H917Q	WBVar01734999	abt-4	Unknown		ABCA3	pulmonary alveolar proteinosis, autism spectrum disorder, pulmonary alveolar proteinosis	Wormbase
NP_493041	E538K	WBVar00217287	abt-5	Unknown		ABCA3	pulmonary alveolar proteinosis, autism spectrum disorder, pulmonary alveolar proteinosis	Wormbase
NP_493041	F342I	WBVar00217284	abt-5	Unknown		ABCA3	pulmonary alveolar proteinosis, autism spectrum disorder, pulmonary alveolar proteinosis	Wormbase
NP_499115	G64R	WBVar00851278	ced-7	Unknown		ABCA3	pulmonary alveolar proteinosis, autism spectrum disorder, pulmonary alveolar proteinosis	Wormbase
NP_493041	P1203S	WBVar01713638	abt-5	Unknown		ABCA3	pulmonary alveolar proteinosis, autism spectrum disorder, pulmonary alveolar proteinosis	Wormbase
NP_001255012	N1127I	WBVar00405612	ced-7	Unknown		ABCA3	pulmonary alveolar proteinosis, autism spectrum disorder, pulmonary alveolar proteinosis	Wormbase
NP_503175	H505L	WBVar00447500	abt-4	Unknown		ABCA3	pulmonary alveolar proteinosis, autism spectrum disorder, pulmonary alveolar proteinosis	Wormbase
NP_499115	L689F	WBVar01494027	ced-7	Unknown		ABCA3	pulmonary alveolar proteinosis, autism spectrum disorder, pulmonary alveolar proteinosis	Wormbase
NP_499115	S51L	WBVar00851279	ced-7	Unknown		ABCA3	pulmonary alveolar proteinosis, autism spectrum disorder, pulmonary alveolar proteinosis	Wormbase
NP_001021225	E819K	WBVar00851262	ced-7	Unknown		ABCA3	pulmonary alveolar proteinosis, autism spectrum disorder, pulmonary alveolar proteinosis	Wormbase
NP_503175	I362S	WBVar00447502	abt-4	Unknown		ABCA3	pulmonary alveolar proteinosis, autism spectrum disorder, pulmonary alveolar proteinosis	Wormbase
NP_503175	R844K	WBVar00978657	abt-4	Unknown		ABCA3	pulmonary alveolar proteinosis, autism spectrum disorder, pulmonary alveolar proteinosis	Wormbase
NP_503175	Q1065*	WBVar00978644	abt-4	Unknown		ABCA3	pulmonary alveolar proteinosis, autism spectrum disorder, pulmonary alveolar proteinosis	Wormbase
NP_499115	H1688Y	WBVar00851243	ced-7	Unknown		ABCA3	pulmonary alveolar proteinosis, autism spectrum disorder, pulmonary alveolar proteinosis	Wormbase
NP_503175	P1267S	WBVar00447496	abt-4	Unknown		ABCA3	pulmonary alveolar proteinosis, autism spectrum disorder, pulmonary alveolar proteinosis	Wormbase
NP_493041	A52V	WBVar00676176	abt-5	Unknown		ABCA3	pulmonary alveolar proteinosis, autism spectrum disorder, pulmonary alveolar proteinosis	Wormbase
NP_001255012	S399N	WBVar00405619	ced-7	Unknown		ABCA3	pulmonary alveolar proteinosis, autism spectrum disorder, pulmonary alveolar proteinosis	Wormbase
NP_001021226	V776M	WBVar00851264	ced-7	Unknown		ABCA3	pulmonary alveolar proteinosis, autism spectrum disorder, pulmonary alveolar proteinosis	Wormbase
NP_001021226	S51L	WBVar00851279	ced-7	Unknown		ABCA3	pulmonary alveolar proteinosis, autism spectrum disorder, pulmonary alveolar proteinosis	Wormbase
NP_001021225	A522V	WBVar00215548	ced-7	Unknown		ABCA3	pulmonary alveolar proteinosis, autism spectrum disorder, pulmonary alveolar proteinosis	Wormbase
NP_001021225	K1011E	WBVar01701788	ced-7	Unknown		ABCA3	pulmonary alveolar proteinosis, autism spectrum disorder, pulmonary alveolar proteinosis	Wormbase
NP_001021226	S332N	WBVar00405619	ced-7	Unknown		ABCA3	pulmonary alveolar proteinosis, autism spectrum disorder, pulmonary alveolar proteinosis	Wormbase
NP_001255012	Y1130C	WBVar00405611	ced-7	Unknown		ABCA3	pulmonary alveolar proteinosis, autism spectrum disorder, pulmonary alveolar proteinosis	Wormbase
NP_001021225	S1364F	WBVar00851248	ced-7	Unknown		ABCA3	pulmonary alveolar proteinosis, autism spectrum disorder, pulmonary alveolar proteinosis	Wormbase
NP_493041	A618V	WBVar00676196	abt-5	Unknown		ABCA3	pulmonary alveolar proteinosis, autism spectrum disorder, pulmonary alveolar proteinosis	Wormbase
NP_503175	I1703L	WBVar01773235	abt-4	Unknown		ABCA3	pulmonary alveolar proteinosis, autism spectrum disorder, pulmonary alveolar proteinosis	Wormbase
NP_001021225	V763M	WBVar00851264	ced-7	Unknown		ABCA3	pulmonary alveolar proteinosis, autism spectrum disorder, pulmonary alveolar proteinosis	Wormbase
NP_503175	L814R	WBVar00978658	abt-4	Unknown		ABCA3	pulmonary alveolar proteinosis, autism spectrum disorder, pulmonary alveolar proteinosis	Wormbase
NP_493041	G1279E	WBVar00347271	abt-5	Unknown		ABCA3	pulmonary alveolar proteinosis, autism spectrum disorder, pulmonary alveolar proteinosis	Wormbase
NP_493041	G165R	WBVar00347258	abt-5	Unknown		ABCA3	pulmonary alveolar proteinosis, autism spectrum disorder, pulmonary alveolar proteinosis	Wormbase
NP_503175	L1602F	WBVar00978626	abt-4	Unknown		ABCA3	pulmonary alveolar proteinosis, autism spectrum disorder, pulmonary alveolar proteinosis	Wormbase
NP_493041	F882L	WBVar00676207	abt-5	Unknown		ABCA3	pulmonary alveolar proteinosis, autism spectrum disorder, pulmonary alveolar proteinosis	Wormbase
NP_493041	G1135D	WBVar00676213	abt-5	Unknown		ABCA3	pulmonary alveolar proteinosis, autism spectrum disorder, pulmonary alveolar proteinosis	Wormbase
NP_493041	S885L	WBVar00676208	abt-5	Unknown		ABCA3	pulmonary alveolar proteinosis, autism spectrum disorder, pulmonary alveolar proteinosis	Wormbase
NP_001021225	R1078C	WBVar00090323	ced-7	Phenotypic	engulfment variant	ABCA3	pulmonary alveolar proteinosis, autism spectrum disorder, pulmonary alveolar proteinosis	Wormbase	0.09	2.74	12	TOLERATED
NP_001021225	G1090R	WBVar00405610	ced-7	Unknown		ABCA3	pulmonary alveolar proteinosis, autism spectrum disorder, pulmonary alveolar proteinosis	Wormbase
NP_499115	A806T	WBVar00851263	ced-7	Unknown		ABCA3	pulmonary alveolar proteinosis, autism spectrum disorder, pulmonary alveolar proteinosis	Wormbase
NP_001021226	E832K	WBVar00851262	ced-7	Unknown		ABCA3	pulmonary alveolar proteinosis, autism spectrum disorder, pulmonary alveolar proteinosis	Wormbase
NP_503175	I369N	WBVar00447501	abt-4	Unknown		ABCA3	pulmonary alveolar proteinosis, autism spectrum disorder, pulmonary alveolar proteinosis	Wormbase
NP_503175	C807Y	WBVar00978659	abt-4	Unknown		ABCA3	pulmonary alveolar proteinosis, autism spectrum disorder, pulmonary alveolar proteinosis	Wormbase
NP_001021225	P698S	WBVar00851266	ced-7	Unknown		ABCA3	pulmonary alveolar proteinosis, autism spectrum disorder, pulmonary alveolar proteinosis	Wormbase
NP_001021225	N1060I	WBVar00405612	ced-7	Unknown		ABCA3	pulmonary alveolar proteinosis, autism spectrum disorder, pulmonary alveolar proteinosis	Wormbase
NP_493041	A124S	WBVar01713634	abt-5	Unknown		ABCA3	pulmonary alveolar proteinosis, autism spectrum disorder, pulmonary alveolar proteinosis	Wormbase
NP_493041	A520T	WBVar00676191	abt-5	Unknown		ABCA3	pulmonary alveolar proteinosis, autism spectrum disorder, pulmonary alveolar proteinosis	Wormbase
NP_493041	G1197E	WBVar00676215	abt-5	Unknown		ABCA3	pulmonary alveolar proteinosis, autism spectrum disorder, pulmonary alveolar proteinosis	Wormbase
NP_493041	E1399K	WBVar00676226	abt-5	Unknown		ABCA3	pulmonary alveolar proteinosis, autism spectrum disorder, pulmonary alveolar proteinosis	Wormbase
NP_499115	D656V	WBVar00851267	ced-7	Unknown		ABCA3	pulmonary alveolar proteinosis, autism spectrum disorder, pulmonary alveolar proteinosis	Wormbase
NP_499115	K1009E	WBVar01701788	ced-7	Unknown		ABCA3	pulmonary alveolar proteinosis, autism spectrum disorder, pulmonary alveolar proteinosis	Wormbase
NP_503175	T947I	WBVar00978648	abt-4	Unknown		ABCA3	pulmonary alveolar proteinosis, autism spectrum disorder, pulmonary alveolar proteinosis	Wormbase
NP_001021226	K924E	WBVar00851257	ced-7	Unknown		ABCA3	pulmonary alveolar proteinosis, autism spectrum disorder, pulmonary alveolar proteinosis	Wormbase
NP_001021225	L1577F	WBVar00851244	ced-7	Unknown		ABCA3	pulmonary alveolar proteinosis, autism spectrum disorder, pulmonary alveolar proteinosis	Wormbase
NP_499115	L1575F	WBVar00851244	ced-7	Unknown		ABCA3	pulmonary alveolar proteinosis, autism spectrum disorder, pulmonary alveolar proteinosis	Wormbase
NP_503175	S1637F	WBVar00978623	abt-4	Unknown		ABCA3	pulmonary alveolar proteinosis, autism spectrum disorder, pulmonary alveolar proteinosis	Wormbase
NP_503175	F117L	WBVar01773242	abt-4	Unknown		ABCA3	pulmonary alveolar proteinosis, autism spectrum disorder, pulmonary alveolar proteinosis	Wormbase
NP_503175	N191K	WBVar00978688	abt-4	Unknown		ABCA3	pulmonary alveolar proteinosis, autism spectrum disorder, pulmonary alveolar proteinosis	Wormbase
NP_493041	V129L	WBVar00158232	abt-5	Unknown		ABCA3	pulmonary alveolar proteinosis, autism spectrum disorder, pulmonary alveolar proteinosis	Wormbase
NP_493041	G941R	WBVar00347267	abt-5	Unknown		ABCA3	pulmonary alveolar proteinosis, autism spectrum disorder, pulmonary alveolar proteinosis	Wormbase
NP_493041	L755F	WBVar00676203	abt-5	Unknown		ABCA3	pulmonary alveolar proteinosis, autism spectrum disorder, pulmonary alveolar proteinosis	Wormbase
NP_001255012	L756F	WBVar01494027	ced-7	Unknown		ABCA3	pulmonary alveolar proteinosis, autism spectrum disorder, pulmonary alveolar proteinosis	Wormbase
NP_001255012	R593H	WBVar00851268	ced-7	Unknown		ABCA3	pulmonary alveolar proteinosis, autism spectrum disorder, pulmonary alveolar proteinosis	Wormbase
NP_499115	E329K	WBVar00851273	ced-7	Unknown		ABCA3	pulmonary alveolar proteinosis, autism spectrum disorder, pulmonary alveolar proteinosis	Wormbase
NP_499115	L1442F	WBVar00851246	ced-7	Unknown		ABCA3	pulmonary alveolar proteinosis, autism spectrum disorder, pulmonary alveolar proteinosis	Wormbase
NP_001021225	S51L	WBVar00851279	ced-7	Unknown		ABCA3	pulmonary alveolar proteinosis, autism spectrum disorder, pulmonary alveolar proteinosis	Wormbase
NP_001021225	Y1063C	WBVar00405611	ced-7	Unknown		ABCA3	pulmonary alveolar proteinosis, autism spectrum disorder, pulmonary alveolar proteinosis	Wormbase
NP_493041	Q1330L	WBVar00676224	abt-5	Unknown		ABCA3	pulmonary alveolar proteinosis, autism spectrum disorder, pulmonary alveolar proteinosis	Wormbase
NP_493041	G376S	WBVar00347260	abt-5	Unknown		ABCA3	pulmonary alveolar proteinosis, autism spectrum disorder, pulmonary alveolar proteinosis	Wormbase
NP_001021226	R1332*	WBVar02146352	ced-7	Unknown		ABCA3	pulmonary alveolar proteinosis, autism spectrum disorder, pulmonary alveolar proteinosis	Wormbase
NP_493041	A35V	WBVar00347256	abt-5	Unknown		ABCA3	pulmonary alveolar proteinosis, autism spectrum disorder, pulmonary alveolar proteinosis	Wormbase
NP_001255012	A873T	WBVar00851263	ced-7	Unknown		ABCA3	pulmonary alveolar proteinosis, autism spectrum disorder, pulmonary alveolar proteinosis	Wormbase
NP_503175	W12R	WBVar01609623	abt-4	Unknown		ABCA3	pulmonary alveolar proteinosis, autism spectrum disorder, pulmonary alveolar proteinosis	Wormbase
NP_001255012	V830M	WBVar00851264	ced-7	Unknown		ABCA3	pulmonary alveolar proteinosis, autism spectrum disorder, pulmonary alveolar proteinosis	Wormbase
NP_493041	D1253G	WBVar00676217	abt-5	Unknown		ABCA3	pulmonary alveolar proteinosis, autism spectrum disorder, pulmonary alveolar proteinosis	Wormbase
NP_001021226	Q116*	WBVar00090351	ced-7	Phenotypic	engulfment variant"", ""axon regeneration defective"", ""cytokinesis variant"")	ABCA3	pulmonary alveolar proteinosis, autism spectrum disorder, pulmonary alveolar proteinosis	Wormbase
NP_499115	V763M	WBVar00851264	ced-7	Unknown		ABCA3	pulmonary alveolar proteinosis, autism spectrum disorder, pulmonary alveolar proteinosis	Wormbase
NP_001255012	K1078E	WBVar01701788	ced-7	Unknown		ABCA3	pulmonary alveolar proteinosis, autism spectrum disorder, pulmonary alveolar proteinosis	Wormbase
NP_001021226	K1024E	WBVar01701788	ced-7	Unknown		ABCA3	pulmonary alveolar proteinosis, autism spectrum disorder, pulmonary alveolar proteinosis	Wormbase
NP_001021225	G64R	WBVar00851278	ced-7	Unknown		ABCA3	pulmonary alveolar proteinosis, autism spectrum disorder, pulmonary alveolar proteinosis	Wormbase
NP_001021225	S332N	WBVar00405619	ced-7	Unknown		ABCA3	pulmonary alveolar proteinosis, autism spectrum disorder, pulmonary alveolar proteinosis	Wormbase
NP_499115	E819K	WBVar00851262	ced-7	Unknown		ABCA3	pulmonary alveolar proteinosis, autism spectrum disorder, pulmonary alveolar proteinosis	Wormbase
NP_493041	D1365N	WBVar00347274	abt-5	Unknown		ABCA3	pulmonary alveolar proteinosis, autism spectrum disorder, pulmonary alveolar proteinosis	Wormbase
NP_001021225	G1018R	WBVar00851255	ced-7	Unknown		ABCA3	pulmonary alveolar proteinosis, autism spectrum disorder, pulmonary alveolar proteinosis	Wormbase
NP_001021225	L689F	WBVar01494027	ced-7	Unknown		ABCA3	pulmonary alveolar proteinosis, autism spectrum disorder, pulmonary alveolar proteinosis	Wormbase
NP_503175	G2S	WBVar00978696	abt-4	Unknown		ABCA3	pulmonary alveolar proteinosis, autism spectrum disorder, pulmonary alveolar proteinosis	Wormbase
NP_503175	A118V	WBVar00978689	abt-4	Unknown		ABCA3	pulmonary alveolar proteinosis, autism spectrum disorder, pulmonary alveolar proteinosis	Wormbase
NP_503175	Y411F	WBVar00978678	abt-4	Unknown		ABCA3	pulmonary alveolar proteinosis, autism spectrum disorder, pulmonary alveolar proteinosis	Wormbase
NP_503175	R276K	WBVar00447504	abt-4	Unknown		ABCA3	pulmonary alveolar proteinosis, autism spectrum disorder, pulmonary alveolar proteinosis	Wormbase
NP_001021226	L528F	WBVar00851270	ced-7	Unknown		ABCA3	pulmonary alveolar proteinosis, autism spectrum disorder, pulmonary alveolar proteinosis	Wormbase
NP_001021225	K911E	WBVar00851257	ced-7	Unknown		ABCA3	pulmonary alveolar proteinosis, autism spectrum disorder, pulmonary alveolar proteinosis	Wormbase
NP_499115	R526H	WBVar00851268	ced-7	Unknown		ABCA3	pulmonary alveolar proteinosis, autism spectrum disorder, pulmonary alveolar proteinosis	Wormbase
NP_001021226	R539H	WBVar00851268	ced-7	Unknown		ABCA3	pulmonary alveolar proteinosis, autism spectrum disorder, pulmonary alveolar proteinosis	Wormbase
NP_001255012	D723V	WBVar00851267	ced-7	Unknown		ABCA3	pulmonary alveolar proteinosis, autism spectrum disorder, pulmonary alveolar proteinosis	Wormbase
NP_499115	R1317*	WBVar02146352	ced-7	Unknown		ABCA3	pulmonary alveolar proteinosis, autism spectrum disorder, pulmonary alveolar proteinosis	Wormbase
NP_001255012	G1085R	WBVar00851255	ced-7	Unknown		ABCA3	pulmonary alveolar proteinosis, autism spectrum disorder, pulmonary alveolar proteinosis	Wormbase
NP_001021226	H1703Y	WBVar00851243	ced-7	Unknown		ABCA3	pulmonary alveolar proteinosis, autism spectrum disorder, pulmonary alveolar proteinosis	Wormbase
NP_503175	A204V	WBVar00978686	abt-4	Unknown		ABCA3	pulmonary alveolar proteinosis, autism spectrum disorder, pulmonary alveolar proteinosis	Wormbase
NP_001021225	L515F	WBVar00851270	ced-7	Unknown		ABCA3	pulmonary alveolar proteinosis, autism spectrum disorder, pulmonary alveolar proteinosis	Wormbase
NP_001021226	P711S	WBVar00851266	ced-7	Unknown		ABCA3	pulmonary alveolar proteinosis, autism spectrum disorder, pulmonary alveolar proteinosis	Wormbase
NP_503175	C1349Y	WBVar00978636	abt-4	Unknown		ABCA3	pulmonary alveolar proteinosis, autism spectrum disorder, pulmonary alveolar proteinosis	Wormbase
NP_503175	Y69C	WBVar00978691	abt-4	Unknown		ABCA3	pulmonary alveolar proteinosis, autism spectrum disorder, pulmonary alveolar proteinosis	Wormbase
NP_493041	K647N	WBVar01890455	abt-5	Unknown		ABCA3	pulmonary alveolar proteinosis, autism spectrum disorder, pulmonary alveolar proteinosis	Wormbase
NP_493041	I1013F	WBVar00676212	abt-5	Unknown		ABCA3	pulmonary alveolar proteinosis, autism spectrum disorder, pulmonary alveolar proteinosis	Wormbase
NP_001255012	R1145C	WBVar00090323	ced-7	Phenotypic	engulfment variant	ABCA3	pulmonary alveolar proteinosis, autism spectrum disorder, pulmonary alveolar proteinosis	Wormbase	0.09	2.74	12	TOLERATED
NP_001021226	Y1076C	WBVar00405611	ced-7	Unknown		ABCA3	pulmonary alveolar proteinosis, autism spectrum disorder, pulmonary alveolar proteinosis	Wormbase
NP_503175	G1105D	WBVar00978643	abt-4	Unknown		ABCA3	pulmonary alveolar proteinosis, autism spectrum disorder, pulmonary alveolar proteinosis	Wormbase
NP_001021226	L1590F	WBVar00851244	ced-7	Unknown		ABCA3	pulmonary alveolar proteinosis, autism spectrum disorder, pulmonary alveolar proteinosis	Wormbase
NP_493041	L1530F	WBVar00347275	abt-5	Unknown		ABCA3	pulmonary alveolar proteinosis, autism spectrum disorder, pulmonary alveolar proteinosis	Wormbase
NP_493041	G553E	WBVar00676192	abt-5	Unknown		ABCA3	pulmonary alveolar proteinosis, autism spectrum disorder, pulmonary alveolar proteinosis	Wormbase
NP_503175	F321Y	WBVar00978680	abt-4	Unknown		ABCA3	pulmonary alveolar proteinosis, autism spectrum disorder, pulmonary alveolar proteinosis	Wormbase
NP_001255012	Q183*	WBVar00090351	ced-7	Phenotypic	engulfment variant"", ""axon regeneration defective"", ""cytokinesis variant"")	ABCA3	pulmonary alveolar proteinosis, autism spectrum disorder, pulmonary alveolar proteinosis	Wormbase
NP_499115	G1016R	WBVar00851255	ced-7	Unknown		ABCA3	pulmonary alveolar proteinosis, autism spectrum disorder, pulmonary alveolar proteinosis	Wormbase
NP_493041	S695F	WBVar00347262	abt-5	Unknown		ABCA3	pulmonary alveolar proteinosis, autism spectrum disorder, pulmonary alveolar proteinosis	Wormbase
NP_493041	I131V	WBVar00217282	abt-5	Unknown		ABCA3	pulmonary alveolar proteinosis, autism spectrum disorder, pulmonary alveolar proteinosis	Wormbase
NP_503175	D569N	WBVar00978671	abt-4	Unknown		ABCA3	pulmonary alveolar proteinosis, autism spectrum disorder, pulmonary alveolar proteinosis	Wormbase
NP_493041	R603C	WBVar00676194	abt-5	Unknown		ABCA3	pulmonary alveolar proteinosis, autism spectrum disorder, pulmonary alveolar proteinosis	Wormbase
NP_493041	M305I	WBVar00676187	abt-5	Unknown		ABCA3	pulmonary alveolar proteinosis, autism spectrum disorder, pulmonary alveolar proteinosis	Wormbase
NP_493041	Y1524C	WBVar00676230	abt-5	Unknown		ABCA3	pulmonary alveolar proteinosis, autism spectrum disorder, pulmonary alveolar proteinosis	Wormbase
NP_493041	M16I	WBVar00676174	abt-5	Unknown		ABCA3	pulmonary alveolar proteinosis, autism spectrum disorder, pulmonary alveolar proteinosis	Wormbase
NP_493041	G1285E	WBVar00676223	abt-5	Unknown		ABCA3	pulmonary alveolar proteinosis, autism spectrum disorder, pulmonary alveolar proteinosis	Wormbase
NP_001021226	A535V	WBVar00215548	ced-7	Unknown		ABCA3	pulmonary alveolar proteinosis, autism spectrum disorder, pulmonary alveolar proteinosis	Wormbase
NP_001021225	Y1063C	WBVar00851254	ced-7	Unknown		ABCA3	pulmonary alveolar proteinosis, autism spectrum disorder, pulmonary alveolar proteinosis	Wormbase
NP_499115	R1076C	WBVar00090323	ced-7	Phenotypic	engulfment variant	ABCA3	pulmonary alveolar proteinosis, autism spectrum disorder, pulmonary alveolar proteinosis	Wormbase	0.09	2.74	12	TOLERATED
NP_503175	S228F	WBVar00978683	abt-4	Unknown		ABCA3	pulmonary alveolar proteinosis, autism spectrum disorder, pulmonary alveolar proteinosis	Wormbase
NP_001021226	G1031R	WBVar00851255	ced-7	Unknown		ABCA3	pulmonary alveolar proteinosis, autism spectrum disorder, pulmonary alveolar proteinosis	Wormbase
NP_001021225	E329K	WBVar00851273	ced-7	Unknown		ABCA3	pulmonary alveolar proteinosis, autism spectrum disorder, pulmonary alveolar proteinosis	Wormbase
NP_493041	P967S	WBVar00676210	abt-5	Unknown		ABCA3	pulmonary alveolar proteinosis, autism spectrum disorder, pulmonary alveolar proteinosis	Wormbase
NP_499115	S332N	WBVar00405619	ced-7	Unknown		ABCA3	pulmonary alveolar proteinosis, autism spectrum disorder, pulmonary alveolar proteinosis	Wormbase
NP_001255012	R1386*	WBVar02146352	ced-7	Unknown		ABCA3	pulmonary alveolar proteinosis, autism spectrum disorder, pulmonary alveolar proteinosis	Wormbase
NP_493041	M385I	WBVar00347261	abt-5	Unknown		ABCA3	pulmonary alveolar proteinosis, autism spectrum disorder, pulmonary alveolar proteinosis	Wormbase
NP_503175	G472E	WBVar00978676	abt-4	Unknown		ABCA3	pulmonary alveolar proteinosis, autism spectrum disorder, pulmonary alveolar proteinosis	Wormbase
NP_503175	L1357H	WBVar00978635	abt-4	Unknown		ABCA3	pulmonary alveolar proteinosis, autism spectrum disorder, pulmonary alveolar proteinosis	Wormbase
NP_499115	Q116*	WBVar00090351	ced-7	Phenotypic	engulfment variant"", ""axon regeneration defective"", ""cytokinesis variant"")	ABCA3	pulmonary alveolar proteinosis, autism spectrum disorder, pulmonary alveolar proteinosis	Wormbase
NP_493041	W100*	WBVar00676180	abt-5	Unknown		ABCA3	pulmonary alveolar proteinosis, autism spectrum disorder, pulmonary alveolar proteinosis	Wormbase
NP_503175	S890R	WBVar00978653	abt-4	Unknown		ABCA3	pulmonary alveolar proteinosis, autism spectrum disorder, pulmonary alveolar proteinosis	Wormbase
NP_493041	S910L	WBVar00676209	abt-5	Unknown		ABCA3	pulmonary alveolar proteinosis, autism spectrum disorder, pulmonary alveolar proteinosis	Wormbase
NP_493041	T355I	WBVar00676188	abt-5	Unknown		ABCA3	pulmonary alveolar proteinosis, autism spectrum disorder, pulmonary alveolar proteinosis	Wormbase
NP_503175	V905I	WBVar00978651	abt-4	Unknown		ABCA3	pulmonary alveolar proteinosis, autism spectrum disorder, pulmonary alveolar proteinosis	Wormbase
NP_493041	I510T	WBVar00217286	abt-5	Unknown		ABCA3	pulmonary alveolar proteinosis, autism spectrum disorder, pulmonary alveolar proteinosis	Wormbase
NP_503175	I1331T	WBVar00447495	abt-4	Unknown		ABCA3	pulmonary alveolar proteinosis, autism spectrum disorder, pulmonary alveolar proteinosis	Wormbase
NP_499115	A522V	WBVar00215548	ced-7	Unknown		ABCA3	pulmonary alveolar proteinosis, autism spectrum disorder, pulmonary alveolar proteinosis	Wormbase
NP_001255012	P765S	WBVar00851266	ced-7	Unknown		ABCA3	pulmonary alveolar proteinosis, autism spectrum disorder, pulmonary alveolar proteinosis	Wormbase
NP_503175	H225Y	WBVar00978684	abt-4	Unknown		ABCA3	pulmonary alveolar proteinosis, autism spectrum disorder, pulmonary alveolar proteinosis	Wormbase
NP_503175	R777Q	WBVar00447499	abt-4	Unknown		ABCA3	pulmonary alveolar proteinosis, autism spectrum disorder, pulmonary alveolar proteinosis	Wormbase
NP_493041	R519S	WBVar00676190	abt-5	Unknown		ABCA3	pulmonary alveolar proteinosis, autism spectrum disorder, pulmonary alveolar proteinosis	Wormbase
NP_001021225	Q116*	WBVar00090351	ced-7	Phenotypic	engulfment variant"", ""axon regeneration defective"", ""cytokinesis variant"")	ABCA3	pulmonary alveolar proteinosis, autism spectrum disorder, pulmonary alveolar proteinosis	Wormbase
NP_503175	V571M	WBVar00978670	abt-4	Unknown		ABCA3	pulmonary alveolar proteinosis, autism spectrum disorder, pulmonary alveolar proteinosis	Wormbase
NP_001021226	R1091C	WBVar00090323	ced-7	Phenotypic	engulfment variant	ABCA3	pulmonary alveolar proteinosis, autism spectrum disorder, pulmonary alveolar proteinosis	Wormbase	0.09	2.74	12	TOLERATED
NP_001255012	A589V	WBVar00215548	ced-7	Unknown		ABCA3	pulmonary alveolar proteinosis, autism spectrum disorder, pulmonary alveolar proteinosis	Wormbase
NP_001021226	A819T	WBVar00851263	ced-7	Unknown		ABCA3	pulmonary alveolar proteinosis, autism spectrum disorder, pulmonary alveolar proteinosis	Wormbase
NP_493041	G1282S	WBVar00676222	abt-5	Unknown		ABCA3	pulmonary alveolar proteinosis, autism spectrum disorder, pulmonary alveolar proteinosis	Wormbase
NP_503175	K208M	WBVar01516599	abt-4	Unknown		ABCA3	pulmonary alveolar proteinosis, autism spectrum disorder, pulmonary alveolar proteinosis	Wormbase
NP_503175	G745R	WBVar00978664	abt-4	Unknown		ABCA3	pulmonary alveolar proteinosis, autism spectrum disorder, pulmonary alveolar proteinosis	Wormbase
NP_503175	A1006T	WBVar01823709	abt-4	Unknown		ABCA3	pulmonary alveolar proteinosis, autism spectrum disorder, pulmonary alveolar proteinosis	Wormbase
NP_493041	A631T	WBVar00676197	abt-5	Unknown		ABCA3	pulmonary alveolar proteinosis, autism spectrum disorder, pulmonary alveolar proteinosis	Wormbase
NP_503175	V1432I	WBVar00978632	abt-4	Unknown		ABCA3	pulmonary alveolar proteinosis, autism spectrum disorder, pulmonary alveolar proteinosis	Wormbase
NP_503175	V1451I	WBVar00978631	abt-4	Unknown		ABCA3	pulmonary alveolar proteinosis, autism spectrum disorder, pulmonary alveolar proteinosis	Wormbase
NP_499115	P698S	WBVar00851266	ced-7	Unknown		ABCA3	pulmonary alveolar proteinosis, autism spectrum disorder, pulmonary alveolar proteinosis	Wormbase
NP_001293855	E498K	WBVar01795234	abt-1	Unknown		ABCA9		Wormbase
NP_001293855	H603Q	WBVar00433645	abt-1	Unknown		ABCA9		Wormbase
NP_001293855	I658V	WBVar01856751	abt-1	Unknown		ABCA9		Wormbase
NP_001293854	P538L	WBVar00433647	abt-1	Unknown		ABCA9		Wormbase
NP_001293855	G74E	WBVar00936406	abt-1	Unknown		ABCA9		Wormbase
NP_001293854	Q161H	WBVar00936405	abt-1	Unknown		ABCA9		Wormbase
NP_001293854	L1001F	WBVar00936386	abt-1	Unknown		ABCA9		Wormbase
NP_001293855	H1414R	WBVar01730623	abt-1	Unknown		ABCA9		Wormbase
NP_001293855	M931L	WBVar00936385	abt-1	Unknown		ABCA9		Wormbase
NP_001293854	T319A	WBVar00936400	abt-1	Unknown		ABCA9		Wormbase
NP_001293854	N966K	WBVar00936388	abt-1	Unknown		ABCA9		Wormbase
NP_001293854	R245K	WBVar00936401	abt-1	Unknown		ABCA9		Wormbase
NP_001293854	V888A	WBVar01856749	abt-1	Unknown		ABCA9		Wormbase
NP_001293854	A371T	WBVar00936398	abt-1	Unknown		ABCA9		Wormbase
NP_001293854	G153E	WBVar00936406	abt-1	Unknown		ABCA9		Wormbase
NP_001293854	K939N	WBVar00936390	abt-1	Unknown		ABCA9		Wormbase
NP_001293855	E1217G	WBVar00936380	abt-1	Unknown		ABCA9		Wormbase
NP_001293855	K860N	WBVar00936390	abt-1	Unknown		ABCA9		Wormbase
NP_001293854	I34F	WBVar00433657	abt-1	Unknown		ABCA9		Wormbase
NP_001293855	T875N	WBVar00936389	abt-1	Unknown		ABCA9		Wormbase
NP_001293854	I737V	WBVar01856751	abt-1	Unknown		ABCA9		Wormbase
NP_001293854	G1434E	WBVar00433641	abt-1	Unknown		ABCA9		Wormbase
NP_001293854	L225F	WBVar02134535	abt-1	Unknown		ABCA9		Wormbase
NP_001293854	A1485V	WBVar00936375	abt-1	Unknown		ABCA9		Wormbase
NP_001293854	H682Q	WBVar00433645	abt-1	Unknown		ABCA9		Wormbase
NP_001293855	E1450A	WBVar00936372	abt-1	Unknown		ABCA9		Wormbase
NP_001293855	W940R	WBVar00936384	abt-1	Unknown		ABCA9		Wormbase
NP_001293854	M1010L	WBVar00936385	abt-1	Unknown		ABCA9		Wormbase
NP_001293854	H1493R	WBVar01730623	abt-1	Unknown		ABCA9		Wormbase
NP_001293854	Q852H	WBVar01730625	abt-1	Unknown		ABCA9		Wormbase
NP_001293854	R357*	WBVar01453880	abt-1	Unknown		ABCA9		Wormbase
NP_001293854	E1529A	WBVar00936372	abt-1	Unknown		ABCA9		Wormbase
NP_001293855	G1355E	WBVar00433641	abt-1	Unknown		ABCA9		Wormbase
NP_001293855	G449E	WBVar00433648	abt-1	Unknown		ABCA9		Wormbase
NP_001293854	V888M	WBVar01856750	abt-1	Unknown		ABCA9		Wormbase
NP_001293854	E1296G	WBVar00936380	abt-1	Unknown		ABCA9		Wormbase
NP_001293854	G528E	WBVar00433648	abt-1	Unknown		ABCA9		Wormbase
NP_001293854	S650F	WBVar02134534	abt-1	Unknown		ABCA9		Wormbase
NP_001293855	T632I	WBVar00936392	abt-1	Unknown		ABCA9		Wormbase
NP_001293855	V809M	WBVar01856750	abt-1	Unknown		ABCA9		Wormbase
NP_001293855	A292T	WBVar00936398	abt-1	Unknown		ABCA9		Wormbase
NP_001293855	T240A	WBVar00936400	abt-1	Unknown		ABCA9		Wormbase
NP_001293854	S1264N	WBVar00936381	abt-1	Unknown		ABCA9		Wormbase
NP_001293854	E577K	WBVar01795234	abt-1	Unknown		ABCA9		Wormbase
NP_001293854	L594F	WBVar00936394	abt-1	Unknown		ABCA9		Wormbase
NP_001293854	W1019R	WBVar00936384	abt-1	Unknown		ABCA9		Wormbase
NP_001293855	A1406V	WBVar00936375	abt-1	Unknown		ABCA9		Wormbase
NP_001293855	S1185N	WBVar00936381	abt-1	Unknown		ABCA9		Wormbase
NP_001293854	T711I	WBVar00936392	abt-1	Unknown		ABCA9		Wormbase
NP_001293855	L146F	WBVar02134535	abt-1	Unknown		ABCA9		Wormbase
NP_001293854	S456N	WBVar00936396	abt-1	Unknown		ABCA9		Wormbase
NP_001293855	S571F	WBVar02134534	abt-1	Unknown		ABCA9		Wormbase
NP_001293855	V809A	WBVar01856749	abt-1	Unknown		ABCA9		Wormbase
NP_001293855	Q82H	WBVar00936405	abt-1	Unknown		ABCA9		Wormbase
NP_001293855	L515F	WBVar00936394	abt-1	Unknown		ABCA9		Wormbase
NP_001293855	S377N	WBVar00936396	abt-1	Unknown		ABCA9		Wormbase
NP_001293855	R278*	WBVar01453880	abt-1	Unknown		ABCA9		Wormbase
NP_001293855	Q773H	WBVar01730625	abt-1	Unknown		ABCA9		Wormbase
NP_001293855	P459L	WBVar00433647	abt-1	Unknown		ABCA9		Wormbase
NP_001293854	T954N	WBVar00936389	abt-1	Unknown		ABCA9		Wormbase
NP_001293855	N887K	WBVar00936388	abt-1	Unknown		ABCA9		Wormbase
NP_001293855	L922F	WBVar00936386	abt-1	Unknown		ABCA9		Wormbase
NP_001293855	R166K	WBVar00936401	abt-1	Unknown		ABCA9		Wormbase
NP_509901	T384I	WBVar01187315	pgp-3	Unknown		ABCB1	nephroblastoma, ovarian cancer, renal cell carcinoma, familial temporal lobe epilepsy 3, asthma, invasive ductal carcinoma, malignant glioma, colorectal adenocarcinoma, hepatocellular carcinoma, temporal lobe epilepsy, non-alcoholic fatty liver disease, encephalitis, temporal lobe epilepsy, visual epilepsy, inflammatory bowel disease 13, end stage renal disease, status epilepticus, cholestasis, n…	Wormbase
NP_001300412	Q953*	WBVar00640776	pgp-2	Unknown		ABCB1	nephroblastoma, ovarian cancer, renal cell carcinoma, familial temporal lobe epilepsy 3, asthma, invasive ductal carcinoma, malignant glioma, colorectal adenocarcinoma, hepatocellular carcinoma, temporal lobe epilepsy, non-alcoholic fatty liver disease, encephalitis, temporal lobe epilepsy, visual epilepsy, inflammatory bowel disease 13, end stage renal disease, status epilepticus, cholestasis, n…	Wormbase
NP_507487	G242R	WBVar01089274	pgp-9	Unknown		ABCB1	nephroblastoma, ovarian cancer, renal cell carcinoma, familial temporal lobe epilepsy 3, asthma, invasive ductal carcinoma, malignant glioma, colorectal adenocarcinoma, hepatocellular carcinoma, temporal lobe epilepsy, non-alcoholic fatty liver disease, encephalitis, temporal lobe epilepsy, visual epilepsy, inflammatory bowel disease 13, end stage renal disease, status epilepticus, cholestasis, n…	Wormbase
NP_507487	P860L	WBVar01089309	pgp-9	Unknown		ABCB1	nephroblastoma, ovarian cancer, renal cell carcinoma, familial temporal lobe epilepsy 3, asthma, invasive ductal carcinoma, malignant glioma, colorectal adenocarcinoma, hepatocellular carcinoma, temporal lobe epilepsy, non-alcoholic fatty liver disease, encephalitis, temporal lobe epilepsy, visual epilepsy, inflammatory bowel disease 13, end stage renal disease, status epilepticus, cholestasis, n…	Wormbase
NP_502413	A783V	WBVar00949363	pgp-1	Unknown		ABCB1	nephroblastoma, ovarian cancer, renal cell carcinoma, familial temporal lobe epilepsy 3, asthma, invasive ductal carcinoma, malignant glioma, colorectal adenocarcinoma, hepatocellular carcinoma, temporal lobe epilepsy, non-alcoholic fatty liver disease, encephalitis, temporal lobe epilepsy, visual epilepsy, inflammatory bowel disease 13, end stage renal disease, status epilepticus, cholestasis, n…	Wormbase
NP_001257142	A926T	WBVar00517271	pgp-4	Unknown		ABCB1	nephroblastoma, ovarian cancer, renal cell carcinoma, familial temporal lobe epilepsy 3, asthma, invasive ductal carcinoma, malignant glioma, colorectal adenocarcinoma, hepatocellular carcinoma, temporal lobe epilepsy, non-alcoholic fatty liver disease, encephalitis, temporal lobe epilepsy, visual epilepsy, inflammatory bowel disease 13, end stage renal disease, status epilepticus, cholestasis, n…	Wormbase
NP_507487	A1215V	WBVar01749179	pgp-9	Unknown		ABCB1	nephroblastoma, ovarian cancer, renal cell carcinoma, familial temporal lobe epilepsy 3, asthma, invasive ductal carcinoma, malignant glioma, colorectal adenocarcinoma, hepatocellular carcinoma, temporal lobe epilepsy, non-alcoholic fatty liver disease, encephalitis, temporal lobe epilepsy, visual epilepsy, inflammatory bowel disease 13, end stage renal disease, status epilepticus, cholestasis, n…	Wormbase
NP_502413	G444D	WBVar00949382	pgp-1	Unknown		ABCB1	nephroblastoma, ovarian cancer, renal cell carcinoma, familial temporal lobe epilepsy 3, asthma, invasive ductal carcinoma, malignant glioma, colorectal adenocarcinoma, hepatocellular carcinoma, temporal lobe epilepsy, non-alcoholic fatty liver disease, encephalitis, temporal lobe epilepsy, visual epilepsy, inflammatory bowel disease 13, end stage renal disease, status epilepticus, cholestasis, n…	Wormbase
NP_507487	D738N	WBVar01089302	pgp-9	Unknown		ABCB1	nephroblastoma, ovarian cancer, renal cell carcinoma, familial temporal lobe epilepsy 3, asthma, invasive ductal carcinoma, malignant glioma, colorectal adenocarcinoma, hepatocellular carcinoma, temporal lobe epilepsy, non-alcoholic fatty liver disease, encephalitis, temporal lobe epilepsy, visual epilepsy, inflammatory bowel disease 13, end stage renal disease, status epilepticus, cholestasis, n…	Wormbase
NP_502413	A1044T	WBVar00949354	pgp-1	Unknown		ABCB1	nephroblastoma, ovarian cancer, renal cell carcinoma, familial temporal lobe epilepsy 3, asthma, invasive ductal carcinoma, malignant glioma, colorectal adenocarcinoma, hepatocellular carcinoma, temporal lobe epilepsy, non-alcoholic fatty liver disease, encephalitis, temporal lobe epilepsy, visual epilepsy, inflammatory bowel disease 13, end stage renal disease, status epilepticus, cholestasis, n…	Wormbase
NP_509901	V523I	WBVar01187318	pgp-3	Unknown		ABCB1	nephroblastoma, ovarian cancer, renal cell carcinoma, familial temporal lobe epilepsy 3, asthma, invasive ductal carcinoma, malignant glioma, colorectal adenocarcinoma, hepatocellular carcinoma, temporal lobe epilepsy, non-alcoholic fatty liver disease, encephalitis, temporal lobe epilepsy, visual epilepsy, inflammatory bowel disease 13, end stage renal disease, status epilepticus, cholestasis, n…	Wormbase
NP_491707	I1120L	WBVar00640780	pgp-2	Unknown		ABCB1	nephroblastoma, ovarian cancer, renal cell carcinoma, familial temporal lobe epilepsy 3, asthma, invasive ductal carcinoma, malignant glioma, colorectal adenocarcinoma, hepatocellular carcinoma, temporal lobe epilepsy, non-alcoholic fatty liver disease, encephalitis, temporal lobe epilepsy, visual epilepsy, inflammatory bowel disease 13, end stage renal disease, status epilepticus, cholestasis, n…	Wormbase
NP_001300410	Q1231*	WBVar00088376	pgp-2	Unknown		ABCB1	nephroblastoma, ovarian cancer, renal cell carcinoma, familial temporal lobe epilepsy 3, asthma, invasive ductal carcinoma, malignant glioma, colorectal adenocarcinoma, hepatocellular carcinoma, temporal lobe epilepsy, non-alcoholic fatty liver disease, encephalitis, temporal lobe epilepsy, visual epilepsy, inflammatory bowel disease 13, end stage renal disease, status epilepticus, cholestasis, n…	Wormbase
NP_001257142	G434E	WBVar01187364	pgp-4	Unknown		ABCB1	nephroblastoma, ovarian cancer, renal cell carcinoma, familial temporal lobe epilepsy 3, asthma, invasive ductal carcinoma, malignant glioma, colorectal adenocarcinoma, hepatocellular carcinoma, temporal lobe epilepsy, non-alcoholic fatty liver disease, encephalitis, temporal lobe epilepsy, visual epilepsy, inflammatory bowel disease 13, end stage renal disease, status epilepticus, cholestasis, n…	Wormbase
NP_510128	L342F	WBVar00520346	pgp-14	Unknown		ABCB1	nephroblastoma, ovarian cancer, renal cell carcinoma, familial temporal lobe epilepsy 3, asthma, invasive ductal carcinoma, malignant glioma, colorectal adenocarcinoma, hepatocellular carcinoma, temporal lobe epilepsy, non-alcoholic fatty liver disease, encephalitis, temporal lobe epilepsy, visual epilepsy, inflammatory bowel disease 13, end stage renal disease, status epilepticus, cholestasis, n…	Wormbase
NP_001300412	M865I	WBVar00335230	pgp-2	Unknown		ABCB1	nephroblastoma, ovarian cancer, renal cell carcinoma, familial temporal lobe epilepsy 3, asthma, invasive ductal carcinoma, malignant glioma, colorectal adenocarcinoma, hepatocellular carcinoma, temporal lobe epilepsy, non-alcoholic fatty liver disease, encephalitis, temporal lobe epilepsy, visual epilepsy, inflammatory bowel disease 13, end stage renal disease, status epilepticus, cholestasis, n…	Wormbase
NP_509901	A853V	WBVar00517249	pgp-3	Unknown		ABCB1	nephroblastoma, ovarian cancer, renal cell carcinoma, familial temporal lobe epilepsy 3, asthma, invasive ductal carcinoma, malignant glioma, colorectal adenocarcinoma, hepatocellular carcinoma, temporal lobe epilepsy, non-alcoholic fatty liver disease, encephalitis, temporal lobe epilepsy, visual epilepsy, inflammatory bowel disease 13, end stage renal disease, status epilepticus, cholestasis, n…	Wormbase
NP_502413	G37S	WBVar00949396	pgp-1	Unknown		ABCB1	nephroblastoma, ovarian cancer, renal cell carcinoma, familial temporal lobe epilepsy 3, asthma, invasive ductal carcinoma, malignant glioma, colorectal adenocarcinoma, hepatocellular carcinoma, temporal lobe epilepsy, non-alcoholic fatty liver disease, encephalitis, temporal lobe epilepsy, visual epilepsy, inflammatory bowel disease 13, end stage renal disease, status epilepticus, cholestasis, n…	Wormbase
NP_507487	A567T	WBVar01089290	pgp-9	Unknown		ABCB1	nephroblastoma, ovarian cancer, renal cell carcinoma, familial temporal lobe epilepsy 3, asthma, invasive ductal carcinoma, malignant glioma, colorectal adenocarcinoma, hepatocellular carcinoma, temporal lobe epilepsy, non-alcoholic fatty liver disease, encephalitis, temporal lobe epilepsy, visual epilepsy, inflammatory bowel disease 13, end stage renal disease, status epilepticus, cholestasis, n…	Wormbase
NP_001257143	Q1134*	WBVar01187387	pgp-4	Unknown		ABCB1	nephroblastoma, ovarian cancer, renal cell carcinoma, familial temporal lobe epilepsy 3, asthma, invasive ductal carcinoma, malignant glioma, colorectal adenocarcinoma, hepatocellular carcinoma, temporal lobe epilepsy, non-alcoholic fatty liver disease, encephalitis, temporal lobe epilepsy, visual epilepsy, inflammatory bowel disease 13, end stage renal disease, status epilepticus, cholestasis, n…	Wormbase
NP_509811	G1086E	WBVar00082859	pgp-8	Unknown		ABCB1	nephroblastoma, ovarian cancer, renal cell carcinoma, familial temporal lobe epilepsy 3, asthma, invasive ductal carcinoma, malignant glioma, colorectal adenocarcinoma, hepatocellular carcinoma, temporal lobe epilepsy, non-alcoholic fatty liver disease, encephalitis, temporal lobe epilepsy, visual epilepsy, inflammatory bowel disease 13, end stage renal disease, status epilepticus, cholestasis, n…	Wormbase
NP_495674	S1268C	WBVar01308382	pgp-11	Unknown		ABCB1	nephroblastoma, ovarian cancer, renal cell carcinoma, familial temporal lobe epilepsy 3, asthma, invasive ductal carcinoma, malignant glioma, colorectal adenocarcinoma, hepatocellular carcinoma, temporal lobe epilepsy, non-alcoholic fatty liver disease, encephalitis, temporal lobe epilepsy, visual epilepsy, inflammatory bowel disease 13, end stage renal disease, status epilepticus, cholestasis, n…	Wormbase
NP_509811	A497V	WBVar00516116	pgp-8	Unknown		ABCB1	nephroblastoma, ovarian cancer, renal cell carcinoma, familial temporal lobe epilepsy 3, asthma, invasive ductal carcinoma, malignant glioma, colorectal adenocarcinoma, hepatocellular carcinoma, temporal lobe epilepsy, non-alcoholic fatty liver disease, encephalitis, temporal lobe epilepsy, visual epilepsy, inflammatory bowel disease 13, end stage renal disease, status epilepticus, cholestasis, n…	Wormbase
NP_509811	L813F	WBVar01183986	pgp-8	Unknown		ABCB1	nephroblastoma, ovarian cancer, renal cell carcinoma, familial temporal lobe epilepsy 3, asthma, invasive ductal carcinoma, malignant glioma, colorectal adenocarcinoma, hepatocellular carcinoma, temporal lobe epilepsy, non-alcoholic fatty liver disease, encephalitis, temporal lobe epilepsy, visual epilepsy, inflammatory bowel disease 13, end stage renal disease, status epilepticus, cholestasis, n…	Wormbase
NP_001257143	Q532*	WBVar00517263	pgp-4	Unknown		ABCB1	nephroblastoma, ovarian cancer, renal cell carcinoma, familial temporal lobe epilepsy 3, asthma, invasive ductal carcinoma, malignant glioma, colorectal adenocarcinoma, hepatocellular carcinoma, temporal lobe epilepsy, non-alcoholic fatty liver disease, encephalitis, temporal lobe epilepsy, visual epilepsy, inflammatory bowel disease 13, end stage renal disease, status epilepticus, cholestasis, n…	Wormbase
NP_509901	G84E	WBVar00517241	pgp-3	Unknown		ABCB1	nephroblastoma, ovarian cancer, renal cell carcinoma, familial temporal lobe epilepsy 3, asthma, invasive ductal carcinoma, malignant glioma, colorectal adenocarcinoma, hepatocellular carcinoma, temporal lobe epilepsy, non-alcoholic fatty liver disease, encephalitis, temporal lobe epilepsy, visual epilepsy, inflammatory bowel disease 13, end stage renal disease, status epilepticus, cholestasis, n…	Wormbase
NP_491707	F1262L	WBVar00153856	pgp-2	Unknown		ABCB1	nephroblastoma, ovarian cancer, renal cell carcinoma, familial temporal lobe epilepsy 3, asthma, invasive ductal carcinoma, malignant glioma, colorectal adenocarcinoma, hepatocellular carcinoma, temporal lobe epilepsy, non-alcoholic fatty liver disease, encephalitis, temporal lobe epilepsy, visual epilepsy, inflammatory bowel disease 13, end stage renal disease, status epilepticus, cholestasis, n…	Wormbase
NP_509811	I411V	WBVar01183996	pgp-8	Unknown		ABCB1	nephroblastoma, ovarian cancer, renal cell carcinoma, familial temporal lobe epilepsy 3, asthma, invasive ductal carcinoma, malignant glioma, colorectal adenocarcinoma, hepatocellular carcinoma, temporal lobe epilepsy, non-alcoholic fatty liver disease, encephalitis, temporal lobe epilepsy, visual epilepsy, inflammatory bowel disease 13, end stage renal disease, status epilepticus, cholestasis, n…	Wormbase
NP_001257142	L840F	WBVar01187377	pgp-4	Unknown		ABCB1	nephroblastoma, ovarian cancer, renal cell carcinoma, familial temporal lobe epilepsy 3, asthma, invasive ductal carcinoma, malignant glioma, colorectal adenocarcinoma, hepatocellular carcinoma, temporal lobe epilepsy, non-alcoholic fatty liver disease, encephalitis, temporal lobe epilepsy, visual epilepsy, inflammatory bowel disease 13, end stage renal disease, status epilepticus, cholestasis, n…	Wormbase
NP_509901	P334S	WBVar01187312	pgp-3	Unknown		ABCB1	nephroblastoma, ovarian cancer, renal cell carcinoma, familial temporal lobe epilepsy 3, asthma, invasive ductal carcinoma, malignant glioma, colorectal adenocarcinoma, hepatocellular carcinoma, temporal lobe epilepsy, non-alcoholic fatty liver disease, encephalitis, temporal lobe epilepsy, visual epilepsy, inflammatory bowel disease 13, end stage renal disease, status epilepticus, cholestasis, n…	Wormbase
NP_001257142	A70V	WBVar01187346	pgp-4	Unknown		ABCB1	nephroblastoma, ovarian cancer, renal cell carcinoma, familial temporal lobe epilepsy 3, asthma, invasive ductal carcinoma, malignant glioma, colorectal adenocarcinoma, hepatocellular carcinoma, temporal lobe epilepsy, non-alcoholic fatty liver disease, encephalitis, temporal lobe epilepsy, visual epilepsy, inflammatory bowel disease 13, end stage renal disease, status epilepticus, cholestasis, n…	Wormbase
NP_510127	A532S	WBVar01817045	pgp-13	Unknown		ABCB1	nephroblastoma, ovarian cancer, renal cell carcinoma, familial temporal lobe epilepsy 3, asthma, invasive ductal carcinoma, malignant glioma, colorectal adenocarcinoma, hepatocellular carcinoma, temporal lobe epilepsy, non-alcoholic fatty liver disease, encephalitis, temporal lobe epilepsy, visual epilepsy, inflammatory bowel disease 13, end stage renal disease, status epilepticus, cholestasis, n…	Wormbase
NP_495674	R630Q	WBVar00747516	pgp-11	Unknown		ABCB1	nephroblastoma, ovarian cancer, renal cell carcinoma, familial temporal lobe epilepsy 3, asthma, invasive ductal carcinoma, malignant glioma, colorectal adenocarcinoma, hepatocellular carcinoma, temporal lobe epilepsy, non-alcoholic fatty liver disease, encephalitis, temporal lobe epilepsy, visual epilepsy, inflammatory bowel disease 13, end stage renal disease, status epilepticus, cholestasis, n…	Wormbase
NP_001300412	L466F	WBVar00335228	pgp-2	Unknown		ABCB1	nephroblastoma, ovarian cancer, renal cell carcinoma, familial temporal lobe epilepsy 3, asthma, invasive ductal carcinoma, malignant glioma, colorectal adenocarcinoma, hepatocellular carcinoma, temporal lobe epilepsy, non-alcoholic fatty liver disease, encephalitis, temporal lobe epilepsy, visual epilepsy, inflammatory bowel disease 13, end stage renal disease, status epilepticus, cholestasis, n…	Wormbase
NP_510128	G311E	WBVar01196808	pgp-14	Unknown		ABCB1	nephroblastoma, ovarian cancer, renal cell carcinoma, familial temporal lobe epilepsy 3, asthma, invasive ductal carcinoma, malignant glioma, colorectal adenocarcinoma, hepatocellular carcinoma, temporal lobe epilepsy, non-alcoholic fatty liver disease, encephalitis, temporal lobe epilepsy, visual epilepsy, inflammatory bowel disease 13, end stage renal disease, status epilepticus, cholestasis, n…	Wormbase
NP_495674	L559F	WBVar00747518	pgp-11	Unknown		ABCB1	nephroblastoma, ovarian cancer, renal cell carcinoma, familial temporal lobe epilepsy 3, asthma, invasive ductal carcinoma, malignant glioma, colorectal adenocarcinoma, hepatocellular carcinoma, temporal lobe epilepsy, non-alcoholic fatty liver disease, encephalitis, temporal lobe epilepsy, visual epilepsy, inflammatory bowel disease 13, end stage renal disease, status epilepticus, cholestasis, n…	Wormbase
NP_507487	D9V	WBVar01089259	pgp-9	Unknown		ABCB1	nephroblastoma, ovarian cancer, renal cell carcinoma, familial temporal lobe epilepsy 3, asthma, invasive ductal carcinoma, malignant glioma, colorectal adenocarcinoma, hepatocellular carcinoma, temporal lobe epilepsy, non-alcoholic fatty liver disease, encephalitis, temporal lobe epilepsy, visual epilepsy, inflammatory bowel disease 13, end stage renal disease, status epilepticus, cholestasis, n…	Wormbase
NP_502413	A1156T	WBVar00438113	pgp-1	Unknown		ABCB1	nephroblastoma, ovarian cancer, renal cell carcinoma, familial temporal lobe epilepsy 3, asthma, invasive ductal carcinoma, malignant glioma, colorectal adenocarcinoma, hepatocellular carcinoma, temporal lobe epilepsy, non-alcoholic fatty liver disease, encephalitis, temporal lobe epilepsy, visual epilepsy, inflammatory bowel disease 13, end stage renal disease, status epilepticus, cholestasis, n…	Wormbase
NP_510127	L586F	WBVar00520329	pgp-13	Unknown		ABCB1	nephroblastoma, ovarian cancer, renal cell carcinoma, familial temporal lobe epilepsy 3, asthma, invasive ductal carcinoma, malignant glioma, colorectal adenocarcinoma, hepatocellular carcinoma, temporal lobe epilepsy, non-alcoholic fatty liver disease, encephalitis, temporal lobe epilepsy, visual epilepsy, inflammatory bowel disease 13, end stage renal disease, status epilepticus, cholestasis, n…	Wormbase
NP_502413	G80E	WBVar00949390	pgp-1	Unknown		ABCB1	nephroblastoma, ovarian cancer, renal cell carcinoma, familial temporal lobe epilepsy 3, asthma, invasive ductal carcinoma, malignant glioma, colorectal adenocarcinoma, hepatocellular carcinoma, temporal lobe epilepsy, non-alcoholic fatty liver disease, encephalitis, temporal lobe epilepsy, visual epilepsy, inflammatory bowel disease 13, end stage renal disease, status epilepticus, cholestasis, n…	Wormbase
NP_001300412	D1076N	WBVar00335232	pgp-2	Unknown		ABCB1	nephroblastoma, ovarian cancer, renal cell carcinoma, familial temporal lobe epilepsy 3, asthma, invasive ductal carcinoma, malignant glioma, colorectal adenocarcinoma, hepatocellular carcinoma, temporal lobe epilepsy, non-alcoholic fatty liver disease, encephalitis, temporal lobe epilepsy, visual epilepsy, inflammatory bowel disease 13, end stage renal disease, status epilepticus, cholestasis, n…	Wormbase
NP_495674	A723S	WBVar01784119	pgp-11	Unknown		ABCB1	nephroblastoma, ovarian cancer, renal cell carcinoma, familial temporal lobe epilepsy 3, asthma, invasive ductal carcinoma, malignant glioma, colorectal adenocarcinoma, hepatocellular carcinoma, temporal lobe epilepsy, non-alcoholic fatty liver disease, encephalitis, temporal lobe epilepsy, visual epilepsy, inflammatory bowel disease 13, end stage renal disease, status epilepticus, cholestasis, n…	Wormbase
NP_001300410	R466*	WBVar00088375	pgp-2	Phenotypic	zinc toxicity hypersensitive"", ""iron homeostasis variant"", ""endogenous zinc levels reduced"", ""hypersensitive to zinc deficiency"")	ABCB1	nephroblastoma, ovarian cancer, renal cell carcinoma, familial temporal lobe epilepsy 3, asthma, invasive ductal carcinoma, malignant glioma, colorectal adenocarcinoma, hepatocellular carcinoma, temporal lobe epilepsy, non-alcoholic fatty liver disease, encephalitis, temporal lobe epilepsy, visual epilepsy, inflammatory bowel disease 13, end stage renal disease, status epilepticus, cholestasis, n…	Wormbase
NP_001300410	Q984*	WBVar00640776	pgp-2	Unknown		ABCB1	nephroblastoma, ovarian cancer, renal cell carcinoma, familial temporal lobe epilepsy 3, asthma, invasive ductal carcinoma, malignant glioma, colorectal adenocarcinoma, hepatocellular carcinoma, temporal lobe epilepsy, non-alcoholic fatty liver disease, encephalitis, temporal lobe epilepsy, visual epilepsy, inflammatory bowel disease 13, end stage renal disease, status epilepticus, cholestasis, n…	Wormbase
NP_001257142	D1223N	WBVar01187391	pgp-4	Unknown		ABCB1	nephroblastoma, ovarian cancer, renal cell carcinoma, familial temporal lobe epilepsy 3, asthma, invasive ductal carcinoma, malignant glioma, colorectal adenocarcinoma, hepatocellular carcinoma, temporal lobe epilepsy, non-alcoholic fatty liver disease, encephalitis, temporal lobe epilepsy, visual epilepsy, inflammatory bowel disease 13, end stage renal disease, status epilepticus, cholestasis, n…	Wormbase
NP_001257143	Q816R	WBVar00517269	pgp-4	Unknown		ABCB1	nephroblastoma, ovarian cancer, renal cell carcinoma, familial temporal lobe epilepsy 3, asthma, invasive ductal carcinoma, malignant glioma, colorectal adenocarcinoma, hepatocellular carcinoma, temporal lobe epilepsy, non-alcoholic fatty liver disease, encephalitis, temporal lobe epilepsy, visual epilepsy, inflammatory bowel disease 13, end stage renal disease, status epilepticus, cholestasis, n…	Wormbase
NP_001300411	G950E	WBVar00640774	pgp-2	Unknown		ABCB1	nephroblastoma, ovarian cancer, renal cell carcinoma, familial temporal lobe epilepsy 3, asthma, invasive ductal carcinoma, malignant glioma, colorectal adenocarcinoma, hepatocellular carcinoma, temporal lobe epilepsy, non-alcoholic fatty liver disease, encephalitis, temporal lobe epilepsy, visual epilepsy, inflammatory bowel disease 13, end stage renal disease, status epilepticus, cholestasis, n…	Wormbase
NP_510126	L435F	WBVar01196709	pgp-12	Unknown		ABCB1	nephroblastoma, ovarian cancer, renal cell carcinoma, familial temporal lobe epilepsy 3, asthma, invasive ductal carcinoma, malignant glioma, colorectal adenocarcinoma, hepatocellular carcinoma, temporal lobe epilepsy, non-alcoholic fatty liver disease, encephalitis, temporal lobe epilepsy, visual epilepsy, inflammatory bowel disease 13, end stage renal disease, status epilepticus, cholestasis, n…	Wormbase
NP_509901	R1217K	WBVar01187334	pgp-3	Unknown		ABCB1	nephroblastoma, ovarian cancer, renal cell carcinoma, familial temporal lobe epilepsy 3, asthma, invasive ductal carcinoma, malignant glioma, colorectal adenocarcinoma, hepatocellular carcinoma, temporal lobe epilepsy, non-alcoholic fatty liver disease, encephalitis, temporal lobe epilepsy, visual epilepsy, inflammatory bowel disease 13, end stage renal disease, status epilepticus, cholestasis, n…	Wormbase
NP_502413	G1001D	WBVar00949355	pgp-1	Unknown		ABCB1	nephroblastoma, ovarian cancer, renal cell carcinoma, familial temporal lobe epilepsy 3, asthma, invasive ductal carcinoma, malignant glioma, colorectal adenocarcinoma, hepatocellular carcinoma, temporal lobe epilepsy, non-alcoholic fatty liver disease, encephalitis, temporal lobe epilepsy, visual epilepsy, inflammatory bowel disease 13, end stage renal disease, status epilepticus, cholestasis, n…	Wormbase
NP_510127	I1082K	WBVar01196772	pgp-13	Unknown		ABCB1	nephroblastoma, ovarian cancer, renal cell carcinoma, familial temporal lobe epilepsy 3, asthma, invasive ductal carcinoma, malignant glioma, colorectal adenocarcinoma, hepatocellular carcinoma, temporal lobe epilepsy, non-alcoholic fatty liver disease, encephalitis, temporal lobe epilepsy, visual epilepsy, inflammatory bowel disease 13, end stage renal disease, status epilepticus, cholestasis, n…	Wormbase
NP_510127	G1294S	WBVar01196775	pgp-13	Unknown		ABCB1	nephroblastoma, ovarian cancer, renal cell carcinoma, familial temporal lobe epilepsy 3, asthma, invasive ductal carcinoma, malignant glioma, colorectal adenocarcinoma, hepatocellular carcinoma, temporal lobe epilepsy, non-alcoholic fatty liver disease, encephalitis, temporal lobe epilepsy, visual epilepsy, inflammatory bowel disease 13, end stage renal disease, status epilepticus, cholestasis, n…	Wormbase
NP_001257143	T465S	WBVar01187365	pgp-4	Unknown		ABCB1	nephroblastoma, ovarian cancer, renal cell carcinoma, familial temporal lobe epilepsy 3, asthma, invasive ductal carcinoma, malignant glioma, colorectal adenocarcinoma, hepatocellular carcinoma, temporal lobe epilepsy, non-alcoholic fatty liver disease, encephalitis, temporal lobe epilepsy, visual epilepsy, inflammatory bowel disease 13, end stage renal disease, status epilepticus, cholestasis, n…	Wormbase
NP_507487	I530T	WBVar00276086	pgp-9	Unknown		ABCB1	nephroblastoma, ovarian cancer, renal cell carcinoma, familial temporal lobe epilepsy 3, asthma, invasive ductal carcinoma, malignant glioma, colorectal adenocarcinoma, hepatocellular carcinoma, temporal lobe epilepsy, non-alcoholic fatty liver disease, encephalitis, temporal lobe epilepsy, visual epilepsy, inflammatory bowel disease 13, end stage renal disease, status epilepticus, cholestasis, n…	Wormbase
NP_001300412	V58I	WBVar00640756	pgp-2	Unknown		ABCB1	nephroblastoma, ovarian cancer, renal cell carcinoma, familial temporal lobe epilepsy 3, asthma, invasive ductal carcinoma, malignant glioma, colorectal adenocarcinoma, hepatocellular carcinoma, temporal lobe epilepsy, non-alcoholic fatty liver disease, encephalitis, temporal lobe epilepsy, visual epilepsy, inflammatory bowel disease 13, end stage renal disease, status epilepticus, cholestasis, n…	Wormbase
NP_491707	A832T	WBVar00640773	pgp-2	Unknown		ABCB1	nephroblastoma, ovarian cancer, renal cell carcinoma, familial temporal lobe epilepsy 3, asthma, invasive ductal carcinoma, malignant glioma, colorectal adenocarcinoma, hepatocellular carcinoma, temporal lobe epilepsy, non-alcoholic fatty liver disease, encephalitis, temporal lobe epilepsy, visual epilepsy, inflammatory bowel disease 13, end stage renal disease, status epilepticus, cholestasis, n…	Wormbase
NP_001300410	Q448E	WBVar00335227	pgp-2	Unknown		ABCB1	nephroblastoma, ovarian cancer, renal cell carcinoma, familial temporal lobe epilepsy 3, asthma, invasive ductal carcinoma, malignant glioma, colorectal adenocarcinoma, hepatocellular carcinoma, temporal lobe epilepsy, non-alcoholic fatty liver disease, encephalitis, temporal lobe epilepsy, visual epilepsy, inflammatory bowel disease 13, end stage renal disease, status epilepticus, cholestasis, n…	Wormbase
NP_509901	Q157L	WBVar01187307	pgp-3	Unknown		ABCB1	nephroblastoma, ovarian cancer, renal cell carcinoma, familial temporal lobe epilepsy 3, asthma, invasive ductal carcinoma, malignant glioma, colorectal adenocarcinoma, hepatocellular carcinoma, temporal lobe epilepsy, non-alcoholic fatty liver disease, encephalitis, temporal lobe epilepsy, visual epilepsy, inflammatory bowel disease 13, end stage renal disease, status epilepticus, cholestasis, n…	Wormbase
NP_509901	A680V	WBVar01187325	pgp-3	Unknown		ABCB1	nephroblastoma, ovarian cancer, renal cell carcinoma, familial temporal lobe epilepsy 3, asthma, invasive ductal carcinoma, malignant glioma, colorectal adenocarcinoma, hepatocellular carcinoma, temporal lobe epilepsy, non-alcoholic fatty liver disease, encephalitis, temporal lobe epilepsy, visual epilepsy, inflammatory bowel disease 13, end stage renal disease, status epilepticus, cholestasis, n…	Wormbase
NP_507487	M1099I	WBVar00484259	pgp-9	Unknown		ABCB1	nephroblastoma, ovarian cancer, renal cell carcinoma, familial temporal lobe epilepsy 3, asthma, invasive ductal carcinoma, malignant glioma, colorectal adenocarcinoma, hepatocellular carcinoma, temporal lobe epilepsy, non-alcoholic fatty liver disease, encephalitis, temporal lobe epilepsy, visual epilepsy, inflammatory bowel disease 13, end stage renal disease, status epilepticus, cholestasis, n…	Wormbase
NP_001300410	A974V	WBVar00640775	pgp-2	Unknown		ABCB1	nephroblastoma, ovarian cancer, renal cell carcinoma, familial temporal lobe epilepsy 3, asthma, invasive ductal carcinoma, malignant glioma, colorectal adenocarcinoma, hepatocellular carcinoma, temporal lobe epilepsy, non-alcoholic fatty liver disease, encephalitis, temporal lobe epilepsy, visual epilepsy, inflammatory bowel disease 13, end stage renal disease, status epilepticus, cholestasis, n…	Wormbase
NP_001257142	A1153T	WBVar01187388	pgp-4	Unknown		ABCB1	nephroblastoma, ovarian cancer, renal cell carcinoma, familial temporal lobe epilepsy 3, asthma, invasive ductal carcinoma, malignant glioma, colorectal adenocarcinoma, hepatocellular carcinoma, temporal lobe epilepsy, non-alcoholic fatty liver disease, encephalitis, temporal lobe epilepsy, visual epilepsy, inflammatory bowel disease 13, end stage renal disease, status epilepticus, cholestasis, n…	Wormbase
NP_510126	M410L	WBVar01196708	pgp-12	Unknown		ABCB1	nephroblastoma, ovarian cancer, renal cell carcinoma, familial temporal lobe epilepsy 3, asthma, invasive ductal carcinoma, malignant glioma, colorectal adenocarcinoma, hepatocellular carcinoma, temporal lobe epilepsy, non-alcoholic fatty liver disease, encephalitis, temporal lobe epilepsy, visual epilepsy, inflammatory bowel disease 13, end stage renal disease, status epilepticus, cholestasis, n…	Wormbase
NP_507487	G663E	WBVar01845177	pgp-9	Unknown		ABCB1	nephroblastoma, ovarian cancer, renal cell carcinoma, familial temporal lobe epilepsy 3, asthma, invasive ductal carcinoma, malignant glioma, colorectal adenocarcinoma, hepatocellular carcinoma, temporal lobe epilepsy, non-alcoholic fatty liver disease, encephalitis, temporal lobe epilepsy, visual epilepsy, inflammatory bowel disease 13, end stage renal disease, status epilepticus, cholestasis, n…	Wormbase
NP_001300410	G1265S	WBVar00335233	pgp-2	Unknown		ABCB1	nephroblastoma, ovarian cancer, renal cell carcinoma, familial temporal lobe epilepsy 3, asthma, invasive ductal carcinoma, malignant glioma, colorectal adenocarcinoma, hepatocellular carcinoma, temporal lobe epilepsy, non-alcoholic fatty liver disease, encephalitis, temporal lobe epilepsy, visual epilepsy, inflammatory bowel disease 13, end stage renal disease, status epilepticus, cholestasis, n…	Wormbase
NP_509811	L305V	WBVar01184003	pgp-8	Unknown		ABCB1	nephroblastoma, ovarian cancer, renal cell carcinoma, familial temporal lobe epilepsy 3, asthma, invasive ductal carcinoma, malignant glioma, colorectal adenocarcinoma, hepatocellular carcinoma, temporal lobe epilepsy, non-alcoholic fatty liver disease, encephalitis, temporal lobe epilepsy, visual epilepsy, inflammatory bowel disease 13, end stage renal disease, status epilepticus, cholestasis, n…	Wormbase
NP_495674	S395P	WBVar00747521	pgp-11	Unknown		ABCB1	nephroblastoma, ovarian cancer, renal cell carcinoma, familial temporal lobe epilepsy 3, asthma, invasive ductal carcinoma, malignant glioma, colorectal adenocarcinoma, hepatocellular carcinoma, temporal lobe epilepsy, non-alcoholic fatty liver disease, encephalitis, temporal lobe epilepsy, visual epilepsy, inflammatory bowel disease 13, end stage renal disease, status epilepticus, cholestasis, n…	Wormbase
NP_491707	A950V	WBVar00640775	pgp-2	Unknown		ABCB1	nephroblastoma, ovarian cancer, renal cell carcinoma, familial temporal lobe epilepsy 3, asthma, invasive ductal carcinoma, malignant glioma, colorectal adenocarcinoma, hepatocellular carcinoma, temporal lobe epilepsy, non-alcoholic fatty liver disease, encephalitis, temporal lobe epilepsy, visual epilepsy, inflammatory bowel disease 13, end stage renal disease, status epilepticus, cholestasis, n…	Wormbase
NP_001300410	V65I	WBVar00640756	pgp-2	Unknown		ABCB1	nephroblastoma, ovarian cancer, renal cell carcinoma, familial temporal lobe epilepsy 3, asthma, invasive ductal carcinoma, malignant glioma, colorectal adenocarcinoma, hepatocellular carcinoma, temporal lobe epilepsy, non-alcoholic fatty liver disease, encephalitis, temporal lobe epilepsy, visual epilepsy, inflammatory bowel disease 13, end stage renal disease, status epilepticus, cholestasis, n…	Wormbase
NP_509811	T470I	WBVar00516117	pgp-8	Unknown		ABCB1	nephroblastoma, ovarian cancer, renal cell carcinoma, familial temporal lobe epilepsy 3, asthma, invasive ductal carcinoma, malignant glioma, colorectal adenocarcinoma, hepatocellular carcinoma, temporal lobe epilepsy, non-alcoholic fatty liver disease, encephalitis, temporal lobe epilepsy, visual epilepsy, inflammatory bowel disease 13, end stage renal disease, status epilepticus, cholestasis, n…	Wormbase
NP_509811	D1185G	WBVar00082857	pgp-8	Unknown		ABCB1	nephroblastoma, ovarian cancer, renal cell carcinoma, familial temporal lobe epilepsy 3, asthma, invasive ductal carcinoma, malignant glioma, colorectal adenocarcinoma, hepatocellular carcinoma, temporal lobe epilepsy, non-alcoholic fatty liver disease, encephalitis, temporal lobe epilepsy, visual epilepsy, inflammatory bowel disease 13, end stage renal disease, status epilepticus, cholestasis, n…	Wormbase
NP_001300412	I664L	WBVar00153855	pgp-2	Unknown		ABCB1	nephroblastoma, ovarian cancer, renal cell carcinoma, familial temporal lobe epilepsy 3, asthma, invasive ductal carcinoma, malignant glioma, colorectal adenocarcinoma, hepatocellular carcinoma, temporal lobe epilepsy, non-alcoholic fatty liver disease, encephalitis, temporal lobe epilepsy, visual epilepsy, inflammatory bowel disease 13, end stage renal disease, status epilepticus, cholestasis, n…	Wormbase
NP_510126	A653V	WBVar00520315	pgp-12	Unknown		ABCB1	nephroblastoma, ovarian cancer, renal cell carcinoma, familial temporal lobe epilepsy 3, asthma, invasive ductal carcinoma, malignant glioma, colorectal adenocarcinoma, hepatocellular carcinoma, temporal lobe epilepsy, non-alcoholic fatty liver disease, encephalitis, temporal lobe epilepsy, visual epilepsy, inflammatory bowel disease 13, end stage renal disease, status epilepticus, cholestasis, n…	Wormbase
NP_507487	R637Q	WBVar01654127	pgp-9	Unknown		ABCB1	nephroblastoma, ovarian cancer, renal cell carcinoma, familial temporal lobe epilepsy 3, asthma, invasive ductal carcinoma, malignant glioma, colorectal adenocarcinoma, hepatocellular carcinoma, temporal lobe epilepsy, non-alcoholic fatty liver disease, encephalitis, temporal lobe epilepsy, visual epilepsy, inflammatory bowel disease 13, end stage renal disease, status epilepticus, cholestasis, n…	Wormbase
NP_510126	S459F	WBVar00520313	pgp-12	Unknown		ABCB1	nephroblastoma, ovarian cancer, renal cell carcinoma, familial temporal lobe epilepsy 3, asthma, invasive ductal carcinoma, malignant glioma, colorectal adenocarcinoma, hepatocellular carcinoma, temporal lobe epilepsy, non-alcoholic fatty liver disease, encephalitis, temporal lobe epilepsy, visual epilepsy, inflammatory bowel disease 13, end stage renal disease, status epilepticus, cholestasis, n…	Wormbase
NP_510126	T397I	WBVar01196707	pgp-12	Unknown		ABCB1	nephroblastoma, ovarian cancer, renal cell carcinoma, familial temporal lobe epilepsy 3, asthma, invasive ductal carcinoma, malignant glioma, colorectal adenocarcinoma, hepatocellular carcinoma, temporal lobe epilepsy, non-alcoholic fatty liver disease, encephalitis, temporal lobe epilepsy, visual epilepsy, inflammatory bowel disease 13, end stage renal disease, status epilepticus, cholestasis, n…	Wormbase
NP_491707	R148K	WBVar00640765	pgp-2	Unknown		ABCB1	nephroblastoma, ovarian cancer, renal cell carcinoma, familial temporal lobe epilepsy 3, asthma, invasive ductal carcinoma, malignant glioma, colorectal adenocarcinoma, hepatocellular carcinoma, temporal lobe epilepsy, non-alcoholic fatty liver disease, encephalitis, temporal lobe epilepsy, visual epilepsy, inflammatory bowel disease 13, end stage renal disease, status epilepticus, cholestasis, n…	Wormbase
NP_510127	W817*	WBVar01196769	pgp-13	Unknown		ABCB1	nephroblastoma, ovarian cancer, renal cell carcinoma, familial temporal lobe epilepsy 3, asthma, invasive ductal carcinoma, malignant glioma, colorectal adenocarcinoma, hepatocellular carcinoma, temporal lobe epilepsy, non-alcoholic fatty liver disease, encephalitis, temporal lobe epilepsy, visual epilepsy, inflammatory bowel disease 13, end stage renal disease, status epilepticus, cholestasis, n…	Wormbase
NP_001257142	G408R	WBVar01816830	pgp-4	Unknown		ABCB1	nephroblastoma, ovarian cancer, renal cell carcinoma, familial temporal lobe epilepsy 3, asthma, invasive ductal carcinoma, malignant glioma, colorectal adenocarcinoma, hepatocellular carcinoma, temporal lobe epilepsy, non-alcoholic fatty liver disease, encephalitis, temporal lobe epilepsy, visual epilepsy, inflammatory bowel disease 13, end stage renal disease, status epilepticus, cholestasis, n…	Wormbase
NP_001257143	D584G	WBVar01187369	pgp-4	Unknown		ABCB1	nephroblastoma, ovarian cancer, renal cell carcinoma, familial temporal lobe epilepsy 3, asthma, invasive ductal carcinoma, malignant glioma, colorectal adenocarcinoma, hepatocellular carcinoma, temporal lobe epilepsy, non-alcoholic fatty liver disease, encephalitis, temporal lobe epilepsy, visual epilepsy, inflammatory bowel disease 13, end stage renal disease, status epilepticus, cholestasis, n…	Wormbase
NP_001257143	V307A	WBVar01187361	pgp-4	Unknown		ABCB1	nephroblastoma, ovarian cancer, renal cell carcinoma, familial temporal lobe epilepsy 3, asthma, invasive ductal carcinoma, malignant glioma, colorectal adenocarcinoma, hepatocellular carcinoma, temporal lobe epilepsy, non-alcoholic fatty liver disease, encephalitis, temporal lobe epilepsy, visual epilepsy, inflammatory bowel disease 13, end stage renal disease, status epilepticus, cholestasis, n…	Wormbase
NP_510126	D935N	WBVar01196723	pgp-12	Unknown		ABCB1	nephroblastoma, ovarian cancer, renal cell carcinoma, familial temporal lobe epilepsy 3, asthma, invasive ductal carcinoma, malignant glioma, colorectal adenocarcinoma, hepatocellular carcinoma, temporal lobe epilepsy, non-alcoholic fatty liver disease, encephalitis, temporal lobe epilepsy, visual epilepsy, inflammatory bowel disease 13, end stage renal disease, status epilepticus, cholestasis, n…	Wormbase
NP_001300410	L473F	WBVar00335228	pgp-2	Unknown		ABCB1	nephroblastoma, ovarian cancer, renal cell carcinoma, familial temporal lobe epilepsy 3, asthma, invasive ductal carcinoma, malignant glioma, colorectal adenocarcinoma, hepatocellular carcinoma, temporal lobe epilepsy, non-alcoholic fatty liver disease, encephalitis, temporal lobe epilepsy, visual epilepsy, inflammatory bowel disease 13, end stage renal disease, status epilepticus, cholestasis, n…	Wormbase
NP_510126	E267K	WBVar01196701	pgp-12	Unknown		ABCB1	nephroblastoma, ovarian cancer, renal cell carcinoma, familial temporal lobe epilepsy 3, asthma, invasive ductal carcinoma, malignant glioma, colorectal adenocarcinoma, hepatocellular carcinoma, temporal lobe epilepsy, non-alcoholic fatty liver disease, encephalitis, temporal lobe epilepsy, visual epilepsy, inflammatory bowel disease 13, end stage renal disease, status epilepticus, cholestasis, n…	Wormbase
NP_507487	G717R	WBVar01089301	pgp-9	Unknown		ABCB1	nephroblastoma, ovarian cancer, renal cell carcinoma, familial temporal lobe epilepsy 3, asthma, invasive ductal carcinoma, malignant glioma, colorectal adenocarcinoma, hepatocellular carcinoma, temporal lobe epilepsy, non-alcoholic fatty liver disease, encephalitis, temporal lobe epilepsy, visual epilepsy, inflammatory bowel disease 13, end stage renal disease, status epilepticus, cholestasis, n…	Wormbase
NP_510126	E1041K	WBVar01196726	pgp-12	Unknown		ABCB1	nephroblastoma, ovarian cancer, renal cell carcinoma, familial temporal lobe epilepsy 3, asthma, invasive ductal carcinoma, malignant glioma, colorectal adenocarcinoma, hepatocellular carcinoma, temporal lobe epilepsy, non-alcoholic fatty liver disease, encephalitis, temporal lobe epilepsy, visual epilepsy, inflammatory bowel disease 13, end stage renal disease, status epilepticus, cholestasis, n…	Wormbase
NP_510128	G336R	WBVar00520347	pgp-14	Unknown		ABCB1	nephroblastoma, ovarian cancer, renal cell carcinoma, familial temporal lobe epilepsy 3, asthma, invasive ductal carcinoma, malignant glioma, colorectal adenocarcinoma, hepatocellular carcinoma, temporal lobe epilepsy, non-alcoholic fatty liver disease, encephalitis, temporal lobe epilepsy, visual epilepsy, inflammatory bowel disease 13, end stage renal disease, status epilepticus, cholestasis, n…	Wormbase
NP_510126	R527K	WBVar00520314	pgp-12	Unknown		ABCB1	nephroblastoma, ovarian cancer, renal cell carcinoma, familial temporal lobe epilepsy 3, asthma, invasive ductal carcinoma, malignant glioma, colorectal adenocarcinoma, hepatocellular carcinoma, temporal lobe epilepsy, non-alcoholic fatty liver disease, encephalitis, temporal lobe epilepsy, visual epilepsy, inflammatory bowel disease 13, end stage renal disease, status epilepticus, cholestasis, n…	Wormbase
NP_510126	G316S	WBVar01196705	pgp-12	Unknown		ABCB1	nephroblastoma, ovarian cancer, renal cell carcinoma, familial temporal lobe epilepsy 3, asthma, invasive ductal carcinoma, malignant glioma, colorectal adenocarcinoma, hepatocellular carcinoma, temporal lobe epilepsy, non-alcoholic fatty liver disease, encephalitis, temporal lobe epilepsy, visual epilepsy, inflammatory bowel disease 13, end stage renal disease, status epilepticus, cholestasis, n…	Wormbase
NP_510127	G220E	WBVar00520328	pgp-13	Unknown		ABCB1	nephroblastoma, ovarian cancer, renal cell carcinoma, familial temporal lobe epilepsy 3, asthma, invasive ductal carcinoma, malignant glioma, colorectal adenocarcinoma, hepatocellular carcinoma, temporal lobe epilepsy, non-alcoholic fatty liver disease, encephalitis, temporal lobe epilepsy, visual epilepsy, inflammatory bowel disease 13, end stage renal disease, status epilepticus, cholestasis, n…	Wormbase
NP_001300410	G128S	WBVar00640764	pgp-2	Unknown		ABCB1	nephroblastoma, ovarian cancer, renal cell carcinoma, familial temporal lobe epilepsy 3, asthma, invasive ductal carcinoma, malignant glioma, colorectal adenocarcinoma, hepatocellular carcinoma, temporal lobe epilepsy, non-alcoholic fatty liver disease, encephalitis, temporal lobe epilepsy, visual epilepsy, inflammatory bowel disease 13, end stage renal disease, status epilepticus, cholestasis, n…	Wormbase
NP_507487	E674K	WBVar01089297	pgp-9	Unknown		ABCB1	nephroblastoma, ovarian cancer, renal cell carcinoma, familial temporal lobe epilepsy 3, asthma, invasive ductal carcinoma, malignant glioma, colorectal adenocarcinoma, hepatocellular carcinoma, temporal lobe epilepsy, non-alcoholic fatty liver disease, encephalitis, temporal lobe epilepsy, visual epilepsy, inflammatory bowel disease 13, end stage renal disease, status epilepticus, cholestasis, n…	Wormbase
NP_507487	I706N	WBVar01089299	pgp-9	Unknown		ABCB1	nephroblastoma, ovarian cancer, renal cell carcinoma, familial temporal lobe epilepsy 3, asthma, invasive ductal carcinoma, malignant glioma, colorectal adenocarcinoma, hepatocellular carcinoma, temporal lobe epilepsy, non-alcoholic fatty liver disease, encephalitis, temporal lobe epilepsy, visual epilepsy, inflammatory bowel disease 13, end stage renal disease, status epilepticus, cholestasis, n…	Wormbase
NP_502413	A448T	WBVar00949381	pgp-1	Unknown		ABCB1	nephroblastoma, ovarian cancer, renal cell carcinoma, familial temporal lobe epilepsy 3, asthma, invasive ductal carcinoma, malignant glioma, colorectal adenocarcinoma, hepatocellular carcinoma, temporal lobe epilepsy, non-alcoholic fatty liver disease, encephalitis, temporal lobe epilepsy, visual epilepsy, inflammatory bowel disease 13, end stage renal disease, status epilepticus, cholestasis, n…	Wormbase
NP_507487	K496R	WBVar01089280	pgp-9	Unknown		ABCB1	nephroblastoma, ovarian cancer, renal cell carcinoma, familial temporal lobe epilepsy 3, asthma, invasive ductal carcinoma, malignant glioma, colorectal adenocarcinoma, hepatocellular carcinoma, temporal lobe epilepsy, non-alcoholic fatty liver disease, encephalitis, temporal lobe epilepsy, visual epilepsy, inflammatory bowel disease 13, end stage renal disease, status epilepticus, cholestasis, n…	Wormbase
NP_001300410	Q696*	WBVar00640770	pgp-2	Unknown		ABCB1	nephroblastoma, ovarian cancer, renal cell carcinoma, familial temporal lobe epilepsy 3, asthma, invasive ductal carcinoma, malignant glioma, colorectal adenocarcinoma, hepatocellular carcinoma, temporal lobe epilepsy, non-alcoholic fatty liver disease, encephalitis, temporal lobe epilepsy, visual epilepsy, inflammatory bowel disease 13, end stage renal disease, status epilepticus, cholestasis, n…	Wormbase
NP_510128	G1298D	WBVar00520342	pgp-14	Unknown		ABCB1	nephroblastoma, ovarian cancer, renal cell carcinoma, familial temporal lobe epilepsy 3, asthma, invasive ductal carcinoma, malignant glioma, colorectal adenocarcinoma, hepatocellular carcinoma, temporal lobe epilepsy, non-alcoholic fatty liver disease, encephalitis, temporal lobe epilepsy, visual epilepsy, inflammatory bowel disease 13, end stage renal disease, status epilepticus, cholestasis, n…	Wormbase
NP_510126	E1249K	WBVar01196730	pgp-12	Unknown		ABCB1	nephroblastoma, ovarian cancer, renal cell carcinoma, familial temporal lobe epilepsy 3, asthma, invasive ductal carcinoma, malignant glioma, colorectal adenocarcinoma, hepatocellular carcinoma, temporal lobe epilepsy, non-alcoholic fatty liver disease, encephalitis, temporal lobe epilepsy, visual epilepsy, inflammatory bowel disease 13, end stage renal disease, status epilepticus, cholestasis, n…	Wormbase
NP_491707	Q1207*	WBVar00088376	pgp-2	Unknown		ABCB1	nephroblastoma, ovarian cancer, renal cell carcinoma, familial temporal lobe epilepsy 3, asthma, invasive ductal carcinoma, malignant glioma, colorectal adenocarcinoma, hepatocellular carcinoma, temporal lobe epilepsy, non-alcoholic fatty liver disease, encephalitis, temporal lobe epilepsy, visual epilepsy, inflammatory bowel disease 13, end stage renal disease, status epilepticus, cholestasis, n…	Wormbase
NP_001300411	Q1224*	WBVar00088376	pgp-2	Unknown		ABCB1	nephroblastoma, ovarian cancer, renal cell carcinoma, familial temporal lobe epilepsy 3, asthma, invasive ductal carcinoma, malignant glioma, colorectal adenocarcinoma, hepatocellular carcinoma, temporal lobe epilepsy, non-alcoholic fatty liver disease, encephalitis, temporal lobe epilepsy, visual epilepsy, inflammatory bowel disease 13, end stage renal disease, status epilepticus, cholestasis, n…	Wormbase
NP_001300411	Q1224*	WBVar00088377	pgp-2	Unknown		ABCB1	nephroblastoma, ovarian cancer, renal cell carcinoma, familial temporal lobe epilepsy 3, asthma, invasive ductal carcinoma, malignant glioma, colorectal adenocarcinoma, hepatocellular carcinoma, temporal lobe epilepsy, non-alcoholic fatty liver disease, encephalitis, temporal lobe epilepsy, visual epilepsy, inflammatory bowel disease 13, end stage renal disease, status epilepticus, cholestasis, n…	Wormbase
NP_510126	P1234L	WBVar01196729	pgp-12	Unknown		ABCB1	nephroblastoma, ovarian cancer, renal cell carcinoma, familial temporal lobe epilepsy 3, asthma, invasive ductal carcinoma, malignant glioma, colorectal adenocarcinoma, hepatocellular carcinoma, temporal lobe epilepsy, non-alcoholic fatty liver disease, encephalitis, temporal lobe epilepsy, visual epilepsy, inflammatory bowel disease 13, end stage renal disease, status epilepticus, cholestasis, n…	Wormbase
NP_510126	M793I	WBVar01196716	pgp-12	Unknown		ABCB1	nephroblastoma, ovarian cancer, renal cell carcinoma, familial temporal lobe epilepsy 3, asthma, invasive ductal carcinoma, malignant glioma, colorectal adenocarcinoma, hepatocellular carcinoma, temporal lobe epilepsy, non-alcoholic fatty liver disease, encephalitis, temporal lobe epilepsy, visual epilepsy, inflammatory bowel disease 13, end stage renal disease, status epilepticus, cholestasis, n…	Wormbase
NP_509901	M425K	WBVar01187316	pgp-3	Unknown		ABCB1	nephroblastoma, ovarian cancer, renal cell carcinoma, familial temporal lobe epilepsy 3, asthma, invasive ductal carcinoma, malignant glioma, colorectal adenocarcinoma, hepatocellular carcinoma, temporal lobe epilepsy, non-alcoholic fatty liver disease, encephalitis, temporal lobe epilepsy, visual epilepsy, inflammatory bowel disease 13, end stage renal disease, status epilepticus, cholestasis, n…	Wormbase
NP_001300410	A856T	WBVar00640773	pgp-2	Unknown		ABCB1	nephroblastoma, ovarian cancer, renal cell carcinoma, familial temporal lobe epilepsy 3, asthma, invasive ductal carcinoma, malignant glioma, colorectal adenocarcinoma, hepatocellular carcinoma, temporal lobe epilepsy, non-alcoholic fatty liver disease, encephalitis, temporal lobe epilepsy, visual epilepsy, inflammatory bowel disease 13, end stage renal disease, status epilepticus, cholestasis, n…	Wormbase
NP_001300411	R459*	WBVar00088375	pgp-2	Phenotypic	zinc toxicity hypersensitive"", ""iron homeostasis variant"", ""endogenous zinc levels reduced"", ""hypersensitive to zinc deficiency"")	ABCB1	nephroblastoma, ovarian cancer, renal cell carcinoma, familial temporal lobe epilepsy 3, asthma, invasive ductal carcinoma, malignant glioma, colorectal adenocarcinoma, hepatocellular carcinoma, temporal lobe epilepsy, non-alcoholic fatty liver disease, encephalitis, temporal lobe epilepsy, visual epilepsy, inflammatory bowel disease 13, end stage renal disease, status epilepticus, cholestasis, n…	Wormbase
NP_507487	G601R	WBVar00484250	pgp-9	Unknown		ABCB1	nephroblastoma, ovarian cancer, renal cell carcinoma, familial temporal lobe epilepsy 3, asthma, invasive ductal carcinoma, malignant glioma, colorectal adenocarcinoma, hepatocellular carcinoma, temporal lobe epilepsy, non-alcoholic fatty liver disease, encephalitis, temporal lobe epilepsy, visual epilepsy, inflammatory bowel disease 13, end stage renal disease, status epilepticus, cholestasis, n…	Wormbase
NP_495674	P426S	WBVar00747520	pgp-11	Unknown		ABCB1	nephroblastoma, ovarian cancer, renal cell carcinoma, familial temporal lobe epilepsy 3, asthma, invasive ductal carcinoma, malignant glioma, colorectal adenocarcinoma, hepatocellular carcinoma, temporal lobe epilepsy, non-alcoholic fatty liver disease, encephalitis, temporal lobe epilepsy, visual epilepsy, inflammatory bowel disease 13, end stage renal disease, status epilepticus, cholestasis, n…	Wormbase
NP_509811	G418S	WBVar00516118	pgp-8	Unknown		ABCB1	nephroblastoma, ovarian cancer, renal cell carcinoma, familial temporal lobe epilepsy 3, asthma, invasive ductal carcinoma, malignant glioma, colorectal adenocarcinoma, hepatocellular carcinoma, temporal lobe epilepsy, non-alcoholic fatty liver disease, encephalitis, temporal lobe epilepsy, visual epilepsy, inflammatory bowel disease 13, end stage renal disease, status epilepticus, cholestasis, n…	Wormbase
NP_507487	P1115L	WBVar01089320	pgp-9	Unknown		ABCB1	nephroblastoma, ovarian cancer, renal cell carcinoma, familial temporal lobe epilepsy 3, asthma, invasive ductal carcinoma, malignant glioma, colorectal adenocarcinoma, hepatocellular carcinoma, temporal lobe epilepsy, non-alcoholic fatty liver disease, encephalitis, temporal lobe epilepsy, visual epilepsy, inflammatory bowel disease 13, end stage renal disease, status epilepticus, cholestasis, n…	Wormbase
NP_509811	G43E	WBVar00516126	pgp-8	Unknown		ABCB1	nephroblastoma, ovarian cancer, renal cell carcinoma, familial temporal lobe epilepsy 3, asthma, invasive ductal carcinoma, malignant glioma, colorectal adenocarcinoma, hepatocellular carcinoma, temporal lobe epilepsy, non-alcoholic fatty liver disease, encephalitis, temporal lobe epilepsy, visual epilepsy, inflammatory bowel disease 13, end stage renal disease, status epilepticus, cholestasis, n…	Wormbase
NP_509901	M425I	WBVar01187317	pgp-3	Unknown		ABCB1	nephroblastoma, ovarian cancer, renal cell carcinoma, familial temporal lobe epilepsy 3, asthma, invasive ductal carcinoma, malignant glioma, colorectal adenocarcinoma, hepatocellular carcinoma, temporal lobe epilepsy, non-alcoholic fatty liver disease, encephalitis, temporal lobe epilepsy, visual epilepsy, inflammatory bowel disease 13, end stage renal disease, status epilepticus, cholestasis, n…	Wormbase
NP_507487	P817L	WBVar01089303	pgp-9	Unknown		ABCB1	nephroblastoma, ovarian cancer, renal cell carcinoma, familial temporal lobe epilepsy 3, asthma, invasive ductal carcinoma, malignant glioma, colorectal adenocarcinoma, hepatocellular carcinoma, temporal lobe epilepsy, non-alcoholic fatty liver disease, encephalitis, temporal lobe epilepsy, visual epilepsy, inflammatory bowel disease 13, end stage renal disease, status epilepticus, cholestasis, n…	Wormbase
NP_001300412	Q1200*	WBVar00088376	pgp-2	Unknown		ABCB1	nephroblastoma, ovarian cancer, renal cell carcinoma, familial temporal lobe epilepsy 3, asthma, invasive ductal carcinoma, malignant glioma, colorectal adenocarcinoma, hepatocellular carcinoma, temporal lobe epilepsy, non-alcoholic fatty liver disease, encephalitis, temporal lobe epilepsy, visual epilepsy, inflammatory bowel disease 13, end stage renal disease, status epilepticus, cholestasis, n…	Wormbase
NP_001300411	I666M	WBVar01283035	pgp-2	Unknown		ABCB1	nephroblastoma, ovarian cancer, renal cell carcinoma, familial temporal lobe epilepsy 3, asthma, invasive ductal carcinoma, malignant glioma, colorectal adenocarcinoma, hepatocellular carcinoma, temporal lobe epilepsy, non-alcoholic fatty liver disease, encephalitis, temporal lobe epilepsy, visual epilepsy, inflammatory bowel disease 13, end stage renal disease, status epilepticus, cholestasis, n…	Wormbase
NP_001300411	Q689*	WBVar00640770	pgp-2	Unknown		ABCB1	nephroblastoma, ovarian cancer, renal cell carcinoma, familial temporal lobe epilepsy 3, asthma, invasive ductal carcinoma, malignant glioma, colorectal adenocarcinoma, hepatocellular carcinoma, temporal lobe epilepsy, non-alcoholic fatty liver disease, encephalitis, temporal lobe epilepsy, visual epilepsy, inflammatory bowel disease 13, end stage renal disease, status epilepticus, cholestasis, n…	Wormbase
NP_001300411	G121S	WBVar00640764	pgp-2	Unknown		ABCB1	nephroblastoma, ovarian cancer, renal cell carcinoma, familial temporal lobe epilepsy 3, asthma, invasive ductal carcinoma, malignant glioma, colorectal adenocarcinoma, hepatocellular carcinoma, temporal lobe epilepsy, non-alcoholic fatty liver disease, encephalitis, temporal lobe epilepsy, visual epilepsy, inflammatory bowel disease 13, end stage renal disease, status epilepticus, cholestasis, n…	Wormbase
NP_509901	L344F	WBVar01187313	pgp-3	Unknown		ABCB1	nephroblastoma, ovarian cancer, renal cell carcinoma, familial temporal lobe epilepsy 3, asthma, invasive ductal carcinoma, malignant glioma, colorectal adenocarcinoma, hepatocellular carcinoma, temporal lobe epilepsy, non-alcoholic fatty liver disease, encephalitis, temporal lobe epilepsy, visual epilepsy, inflammatory bowel disease 13, end stage renal disease, status epilepticus, cholestasis, n…	Wormbase
NP_001300410	I673M	WBVar01283035	pgp-2	Unknown		ABCB1	nephroblastoma, ovarian cancer, renal cell carcinoma, familial temporal lobe epilepsy 3, asthma, invasive ductal carcinoma, malignant glioma, colorectal adenocarcinoma, hepatocellular carcinoma, temporal lobe epilepsy, non-alcoholic fatty liver disease, encephalitis, temporal lobe epilepsy, visual epilepsy, inflammatory bowel disease 13, end stage renal disease, status epilepticus, cholestasis, n…	Wormbase
NP_509811	S422N	WBVar01183994	pgp-8	Unknown		ABCB1	nephroblastoma, ovarian cancer, renal cell carcinoma, familial temporal lobe epilepsy 3, asthma, invasive ductal carcinoma, malignant glioma, colorectal adenocarcinoma, hepatocellular carcinoma, temporal lobe epilepsy, non-alcoholic fatty liver disease, encephalitis, temporal lobe epilepsy, visual epilepsy, inflammatory bowel disease 13, end stage renal disease, status epilepticus, cholestasis, n…	Wormbase
NP_001257142	V321A	WBVar01187361	pgp-4	Unknown		ABCB1	nephroblastoma, ovarian cancer, renal cell carcinoma, familial temporal lobe epilepsy 3, asthma, invasive ductal carcinoma, malignant glioma, colorectal adenocarcinoma, hepatocellular carcinoma, temporal lobe epilepsy, non-alcoholic fatty liver disease, encephalitis, temporal lobe epilepsy, visual epilepsy, inflammatory bowel disease 13, end stage renal disease, status epilepticus, cholestasis, n…	Wormbase
NP_001300412	P1031S	WBVar00640777	pgp-2	Unknown		ABCB1	nephroblastoma, ovarian cancer, renal cell carcinoma, familial temporal lobe epilepsy 3, asthma, invasive ductal carcinoma, malignant glioma, colorectal adenocarcinoma, hepatocellular carcinoma, temporal lobe epilepsy, non-alcoholic fatty liver disease, encephalitis, temporal lobe epilepsy, visual epilepsy, inflammatory bowel disease 13, end stage renal disease, status epilepticus, cholestasis, n…	Wormbase
NP_507487	M1099V	WBVar01596008	pgp-9	Unknown		ABCB1	nephroblastoma, ovarian cancer, renal cell carcinoma, familial temporal lobe epilepsy 3, asthma, invasive ductal carcinoma, malignant glioma, colorectal adenocarcinoma, hepatocellular carcinoma, temporal lobe epilepsy, non-alcoholic fatty liver disease, encephalitis, temporal lobe epilepsy, visual epilepsy, inflammatory bowel disease 13, end stage renal disease, status epilepticus, cholestasis, n…	Wormbase
NP_491707	D92E	WBVar00640762	pgp-2	Unknown		ABCB1	nephroblastoma, ovarian cancer, renal cell carcinoma, familial temporal lobe epilepsy 3, asthma, invasive ductal carcinoma, malignant glioma, colorectal adenocarcinoma, hepatocellular carcinoma, temporal lobe epilepsy, non-alcoholic fatty liver disease, encephalitis, temporal lobe epilepsy, visual epilepsy, inflammatory bowel disease 13, end stage renal disease, status epilepticus, cholestasis, n…	Wormbase
NP_509811	T219P	WBVar01184006	pgp-8	Unknown		ABCB1	nephroblastoma, ovarian cancer, renal cell carcinoma, familial temporal lobe epilepsy 3, asthma, invasive ductal carcinoma, malignant glioma, colorectal adenocarcinoma, hepatocellular carcinoma, temporal lobe epilepsy, non-alcoholic fatty liver disease, encephalitis, temporal lobe epilepsy, visual epilepsy, inflammatory bowel disease 13, end stage renal disease, status epilepticus, cholestasis, n…	Wormbase
NP_509811	G516E	WBVar00516114	pgp-8	Unknown		ABCB1	nephroblastoma, ovarian cancer, renal cell carcinoma, familial temporal lobe epilepsy 3, asthma, invasive ductal carcinoma, malignant glioma, colorectal adenocarcinoma, hepatocellular carcinoma, temporal lobe epilepsy, non-alcoholic fatty liver disease, encephalitis, temporal lobe epilepsy, visual epilepsy, inflammatory bowel disease 13, end stage renal disease, status epilepticus, cholestasis, n…	Wormbase
NP_507487	L303R	WBVar01089275	pgp-9	Unknown		ABCB1	nephroblastoma, ovarian cancer, renal cell carcinoma, familial temporal lobe epilepsy 3, asthma, invasive ductal carcinoma, malignant glioma, colorectal adenocarcinoma, hepatocellular carcinoma, temporal lobe epilepsy, non-alcoholic fatty liver disease, encephalitis, temporal lobe epilepsy, visual epilepsy, inflammatory bowel disease 13, end stage renal disease, status epilepticus, cholestasis, n…	Wormbase
NP_507487	G686E	WBVar01089298	pgp-9	Unknown		ABCB1	nephroblastoma, ovarian cancer, renal cell carcinoma, familial temporal lobe epilepsy 3, asthma, invasive ductal carcinoma, malignant glioma, colorectal adenocarcinoma, hepatocellular carcinoma, temporal lobe epilepsy, non-alcoholic fatty liver disease, encephalitis, temporal lobe epilepsy, visual epilepsy, inflammatory bowel disease 13, end stage renal disease, status epilepticus, cholestasis, n…	Wormbase
NP_509811	R1213K	WBVar01183972	pgp-8	Unknown		ABCB1	nephroblastoma, ovarian cancer, renal cell carcinoma, familial temporal lobe epilepsy 3, asthma, invasive ductal carcinoma, malignant glioma, colorectal adenocarcinoma, hepatocellular carcinoma, temporal lobe epilepsy, non-alcoholic fatty liver disease, encephalitis, temporal lobe epilepsy, visual epilepsy, inflammatory bowel disease 13, end stage renal disease, status epilepticus, cholestasis, n…	Wormbase
NP_509811	R399K	WBVar00516119	pgp-8	Unknown		ABCB1	nephroblastoma, ovarian cancer, renal cell carcinoma, familial temporal lobe epilepsy 3, asthma, invasive ductal carcinoma, malignant glioma, colorectal adenocarcinoma, hepatocellular carcinoma, temporal lobe epilepsy, non-alcoholic fatty liver disease, encephalitis, temporal lobe epilepsy, visual epilepsy, inflammatory bowel disease 13, end stage renal disease, status epilepticus, cholestasis, n…	Wormbase
NP_502413	G628E	WBVar00949374	pgp-1	Unknown		ABCB1	nephroblastoma, ovarian cancer, renal cell carcinoma, familial temporal lobe epilepsy 3, asthma, invasive ductal carcinoma, malignant glioma, colorectal adenocarcinoma, hepatocellular carcinoma, temporal lobe epilepsy, non-alcoholic fatty liver disease, encephalitis, temporal lobe epilepsy, visual epilepsy, inflammatory bowel disease 13, end stage renal disease, status epilepticus, cholestasis, n…	Wormbase
NP_502413	I563N	WBVar00949376	pgp-1	Unknown		ABCB1	nephroblastoma, ovarian cancer, renal cell carcinoma, familial temporal lobe epilepsy 3, asthma, invasive ductal carcinoma, malignant glioma, colorectal adenocarcinoma, hepatocellular carcinoma, temporal lobe epilepsy, non-alcoholic fatty liver disease, encephalitis, temporal lobe epilepsy, visual epilepsy, inflammatory bowel disease 13, end stage renal disease, status epilepticus, cholestasis, n…	Wormbase
NP_507487	G279R	WBVar00484245	pgp-9	Unknown		ABCB1	nephroblastoma, ovarian cancer, renal cell carcinoma, familial temporal lobe epilepsy 3, asthma, invasive ductal carcinoma, malignant glioma, colorectal adenocarcinoma, hepatocellular carcinoma, temporal lobe epilepsy, non-alcoholic fatty liver disease, encephalitis, temporal lobe epilepsy, visual epilepsy, inflammatory bowel disease 13, end stage renal disease, status epilepticus, cholestasis, n…	Wormbase
NP_001257143	G92E	WBVar01187348	pgp-4	Unknown		ABCB1	nephroblastoma, ovarian cancer, renal cell carcinoma, familial temporal lobe epilepsy 3, asthma, invasive ductal carcinoma, malignant glioma, colorectal adenocarcinoma, hepatocellular carcinoma, temporal lobe epilepsy, non-alcoholic fatty liver disease, encephalitis, temporal lobe epilepsy, visual epilepsy, inflammatory bowel disease 13, end stage renal disease, status epilepticus, cholestasis, n…	Wormbase
NP_507487	P1157L	WBVar00484261	pgp-9	Unknown		ABCB1	nephroblastoma, ovarian cancer, renal cell carcinoma, familial temporal lobe epilepsy 3, asthma, invasive ductal carcinoma, malignant glioma, colorectal adenocarcinoma, hepatocellular carcinoma, temporal lobe epilepsy, non-alcoholic fatty liver disease, encephalitis, temporal lobe epilepsy, visual epilepsy, inflammatory bowel disease 13, end stage renal disease, status epilepticus, cholestasis, n…	Wormbase
NP_491707	D1083N	WBVar00335232	pgp-2	Unknown		ABCB1	nephroblastoma, ovarian cancer, renal cell carcinoma, familial temporal lobe epilepsy 3, asthma, invasive ductal carcinoma, malignant glioma, colorectal adenocarcinoma, hepatocellular carcinoma, temporal lobe epilepsy, non-alcoholic fatty liver disease, encephalitis, temporal lobe epilepsy, visual epilepsy, inflammatory bowel disease 13, end stage renal disease, status epilepticus, cholestasis, n…	Wormbase
NP_510126	Y90H	WBVar01471760	pgp-12	Unknown		ABCB1	nephroblastoma, ovarian cancer, renal cell carcinoma, familial temporal lobe epilepsy 3, asthma, invasive ductal carcinoma, malignant glioma, colorectal adenocarcinoma, hepatocellular carcinoma, temporal lobe epilepsy, non-alcoholic fatty liver disease, encephalitis, temporal lobe epilepsy, visual epilepsy, inflammatory bowel disease 13, end stage renal disease, status epilepticus, cholestasis, n…	Wormbase
NP_509811	T985A	WBVar01183979	pgp-8	Unknown		ABCB1	nephroblastoma, ovarian cancer, renal cell carcinoma, familial temporal lobe epilepsy 3, asthma, invasive ductal carcinoma, malignant glioma, colorectal adenocarcinoma, hepatocellular carcinoma, temporal lobe epilepsy, non-alcoholic fatty liver disease, encephalitis, temporal lobe epilepsy, visual epilepsy, inflammatory bowel disease 13, end stage renal disease, status epilepticus, cholestasis, n…	Wormbase
NP_001257142	S823F	WBVar00517267	pgp-4	Unknown		ABCB1	nephroblastoma, ovarian cancer, renal cell carcinoma, familial temporal lobe epilepsy 3, asthma, invasive ductal carcinoma, malignant glioma, colorectal adenocarcinoma, hepatocellular carcinoma, temporal lobe epilepsy, non-alcoholic fatty liver disease, encephalitis, temporal lobe epilepsy, visual epilepsy, inflammatory bowel disease 13, end stage renal disease, status epilepticus, cholestasis, n…	Wormbase
NP_001300410	Q1231*	WBVar00088377	pgp-2	Unknown		ABCB1	nephroblastoma, ovarian cancer, renal cell carcinoma, familial temporal lobe epilepsy 3, asthma, invasive ductal carcinoma, malignant glioma, colorectal adenocarcinoma, hepatocellular carcinoma, temporal lobe epilepsy, non-alcoholic fatty liver disease, encephalitis, temporal lobe epilepsy, visual epilepsy, inflammatory bowel disease 13, end stage renal disease, status epilepticus, cholestasis, n…	Wormbase
NP_510126	N543Y	WBVar01907936	pgp-12	Unknown		ABCB1	nephroblastoma, ovarian cancer, renal cell carcinoma, familial temporal lobe epilepsy 3, asthma, invasive ductal carcinoma, malignant glioma, colorectal adenocarcinoma, hepatocellular carcinoma, temporal lobe epilepsy, non-alcoholic fatty liver disease, encephalitis, temporal lobe epilepsy, visual epilepsy, inflammatory bowel disease 13, end stage renal disease, status epilepticus, cholestasis, n…	Wormbase
NP_001300412	R459*	WBVar00088375	pgp-2	Phenotypic	zinc toxicity hypersensitive"", ""iron homeostasis variant"", ""endogenous zinc levels reduced"", ""hypersensitive to zinc deficiency"")	ABCB1	nephroblastoma, ovarian cancer, renal cell carcinoma, familial temporal lobe epilepsy 3, asthma, invasive ductal carcinoma, malignant glioma, colorectal adenocarcinoma, hepatocellular carcinoma, temporal lobe epilepsy, non-alcoholic fatty liver disease, encephalitis, temporal lobe epilepsy, visual epilepsy, inflammatory bowel disease 13, end stage renal disease, status epilepticus, cholestasis, n…	Wormbase
NP_001300412	I666M	WBVar01283035	pgp-2	Unknown		ABCB1	nephroblastoma, ovarian cancer, renal cell carcinoma, familial temporal lobe epilepsy 3, asthma, invasive ductal carcinoma, malignant glioma, colorectal adenocarcinoma, hepatocellular carcinoma, temporal lobe epilepsy, non-alcoholic fatty liver disease, encephalitis, temporal lobe epilepsy, visual epilepsy, inflammatory bowel disease 13, end stage renal disease, status epilepticus, cholestasis, n…	Wormbase
NP_509811	G51R	WBVar00516125	pgp-8	Unknown		ABCB1	nephroblastoma, ovarian cancer, renal cell carcinoma, familial temporal lobe epilepsy 3, asthma, invasive ductal carcinoma, malignant glioma, colorectal adenocarcinoma, hepatocellular carcinoma, temporal lobe epilepsy, non-alcoholic fatty liver disease, encephalitis, temporal lobe epilepsy, visual epilepsy, inflammatory bowel disease 13, end stage renal disease, status epilepticus, cholestasis, n…	Wormbase
NP_491707	G2R	WBVar00640737	pgp-2	Unknown		ABCB1	nephroblastoma, ovarian cancer, renal cell carcinoma, familial temporal lobe epilepsy 3, asthma, invasive ductal carcinoma, malignant glioma, colorectal adenocarcinoma, hepatocellular carcinoma, temporal lobe epilepsy, non-alcoholic fatty liver disease, encephalitis, temporal lobe epilepsy, visual epilepsy, inflammatory bowel disease 13, end stage renal disease, status epilepticus, cholestasis, n…	Wormbase
NP_509901	M610I	WBVar01187320	pgp-3	Unknown		ABCB1	nephroblastoma, ovarian cancer, renal cell carcinoma, familial temporal lobe epilepsy 3, asthma, invasive ductal carcinoma, malignant glioma, colorectal adenocarcinoma, hepatocellular carcinoma, temporal lobe epilepsy, non-alcoholic fatty liver disease, encephalitis, temporal lobe epilepsy, visual epilepsy, inflammatory bowel disease 13, end stage renal disease, status epilepticus, cholestasis, n…	Wormbase
NP_001300411	L466F	WBVar00335228	pgp-2	Unknown		ABCB1	nephroblastoma, ovarian cancer, renal cell carcinoma, familial temporal lobe epilepsy 3, asthma, invasive ductal carcinoma, malignant glioma, colorectal adenocarcinoma, hepatocellular carcinoma, temporal lobe epilepsy, non-alcoholic fatty liver disease, encephalitis, temporal lobe epilepsy, visual epilepsy, inflammatory bowel disease 13, end stage renal disease, status epilepticus, cholestasis, n…	Wormbase
NP_510127	S706F	WBVar01196765	pgp-13	Unknown		ABCB1	nephroblastoma, ovarian cancer, renal cell carcinoma, familial temporal lobe epilepsy 3, asthma, invasive ductal carcinoma, malignant glioma, colorectal adenocarcinoma, hepatocellular carcinoma, temporal lobe epilepsy, non-alcoholic fatty liver disease, encephalitis, temporal lobe epilepsy, visual epilepsy, inflammatory bowel disease 13, end stage renal disease, status epilepticus, cholestasis, n…	Wormbase
NP_001300411	A849T	WBVar00640773	pgp-2	Unknown		ABCB1	nephroblastoma, ovarian cancer, renal cell carcinoma, familial temporal lobe epilepsy 3, asthma, invasive ductal carcinoma, malignant glioma, colorectal adenocarcinoma, hepatocellular carcinoma, temporal lobe epilepsy, non-alcoholic fatty liver disease, encephalitis, temporal lobe epilepsy, visual epilepsy, inflammatory bowel disease 13, end stage renal disease, status epilepticus, cholestasis, n…	Wormbase
NP_001300412	R141K	WBVar00640765	pgp-2	Unknown		ABCB1	nephroblastoma, ovarian cancer, renal cell carcinoma, familial temporal lobe epilepsy 3, asthma, invasive ductal carcinoma, malignant glioma, colorectal adenocarcinoma, hepatocellular carcinoma, temporal lobe epilepsy, non-alcoholic fatty liver disease, encephalitis, temporal lobe epilepsy, visual epilepsy, inflammatory bowel disease 13, end stage renal disease, status epilepticus, cholestasis, n…	Wormbase
NP_509811	K23N	WBVar01470976	pgp-8	Unknown		ABCB1	nephroblastoma, ovarian cancer, renal cell carcinoma, familial temporal lobe epilepsy 3, asthma, invasive ductal carcinoma, malignant glioma, colorectal adenocarcinoma, hepatocellular carcinoma, temporal lobe epilepsy, non-alcoholic fatty liver disease, encephalitis, temporal lobe epilepsy, visual epilepsy, inflammatory bowel disease 13, end stage renal disease, status epilepticus, cholestasis, n…	Wormbase
NP_509811	V44M	WBVar01184018	pgp-8	Unknown		ABCB1	nephroblastoma, ovarian cancer, renal cell carcinoma, familial temporal lobe epilepsy 3, asthma, invasive ductal carcinoma, malignant glioma, colorectal adenocarcinoma, hepatocellular carcinoma, temporal lobe epilepsy, non-alcoholic fatty liver disease, encephalitis, temporal lobe epilepsy, visual epilepsy, inflammatory bowel disease 13, end stage renal disease, status epilepticus, cholestasis, n…	Wormbase
NP_001300410	D92E	WBVar00640762	pgp-2	Unknown		ABCB1	nephroblastoma, ovarian cancer, renal cell carcinoma, familial temporal lobe epilepsy 3, asthma, invasive ductal carcinoma, malignant glioma, colorectal adenocarcinoma, hepatocellular carcinoma, temporal lobe epilepsy, non-alcoholic fatty liver disease, encephalitis, temporal lobe epilepsy, visual epilepsy, inflammatory bowel disease 13, end stage renal disease, status epilepticus, cholestasis, n…	Wormbase
NP_509811	A689T	WBVar01183991	pgp-8	Unknown		ABCB1	nephroblastoma, ovarian cancer, renal cell carcinoma, familial temporal lobe epilepsy 3, asthma, invasive ductal carcinoma, malignant glioma, colorectal adenocarcinoma, hepatocellular carcinoma, temporal lobe epilepsy, non-alcoholic fatty liver disease, encephalitis, temporal lobe epilepsy, visual epilepsy, inflammatory bowel disease 13, end stage renal disease, status epilepticus, cholestasis, n…	Wormbase
NP_510126	M18I	WBVar01471758	pgp-12	Unknown		ABCB1	nephroblastoma, ovarian cancer, renal cell carcinoma, familial temporal lobe epilepsy 3, asthma, invasive ductal carcinoma, malignant glioma, colorectal adenocarcinoma, hepatocellular carcinoma, temporal lobe epilepsy, non-alcoholic fatty liver disease, encephalitis, temporal lobe epilepsy, visual epilepsy, inflammatory bowel disease 13, end stage renal disease, status epilepticus, cholestasis, n…	Wormbase
NP_001257143	T504I	WBVar01187366	pgp-4	Unknown		ABCB1	nephroblastoma, ovarian cancer, renal cell carcinoma, familial temporal lobe epilepsy 3, asthma, invasive ductal carcinoma, malignant glioma, colorectal adenocarcinoma, hepatocellular carcinoma, temporal lobe epilepsy, non-alcoholic fatty liver disease, encephalitis, temporal lobe epilepsy, visual epilepsy, inflammatory bowel disease 13, end stage renal disease, status epilepticus, cholestasis, n…	Wormbase
NP_491707	Q448E	WBVar00335227	pgp-2	Unknown		ABCB1	nephroblastoma, ovarian cancer, renal cell carcinoma, familial temporal lobe epilepsy 3, asthma, invasive ductal carcinoma, malignant glioma, colorectal adenocarcinoma, hepatocellular carcinoma, temporal lobe epilepsy, non-alcoholic fatty liver disease, encephalitis, temporal lobe epilepsy, visual epilepsy, inflammatory bowel disease 13, end stage renal disease, status epilepticus, cholestasis, n…	Wormbase
NP_001300412	I1113L	WBVar00640780	pgp-2	Unknown		ABCB1	nephroblastoma, ovarian cancer, renal cell carcinoma, familial temporal lobe epilepsy 3, asthma, invasive ductal carcinoma, malignant glioma, colorectal adenocarcinoma, hepatocellular carcinoma, temporal lobe epilepsy, non-alcoholic fatty liver disease, encephalitis, temporal lobe epilepsy, visual epilepsy, inflammatory bowel disease 13, end stage renal disease, status epilepticus, cholestasis, n…	Wormbase
NP_507487	G1260S	WBVar01089333	pgp-9	Unknown		ABCB1	nephroblastoma, ovarian cancer, renal cell carcinoma, familial temporal lobe epilepsy 3, asthma, invasive ductal carcinoma, malignant glioma, colorectal adenocarcinoma, hepatocellular carcinoma, temporal lobe epilepsy, non-alcoholic fatty liver disease, encephalitis, temporal lobe epilepsy, visual epilepsy, inflammatory bowel disease 13, end stage renal disease, status epilepticus, cholestasis, n…	Wormbase
NP_001257143	T553A	WBVar01527718	pgp-4	Unknown		ABCB1	nephroblastoma, ovarian cancer, renal cell carcinoma, familial temporal lobe epilepsy 3, asthma, invasive ductal carcinoma, malignant glioma, colorectal adenocarcinoma, hepatocellular carcinoma, temporal lobe epilepsy, non-alcoholic fatty liver disease, encephalitis, temporal lobe epilepsy, visual epilepsy, inflammatory bowel disease 13, end stage renal disease, status epilepticus, cholestasis, n…	Wormbase
NP_001257142	S1083N	WBVar01187384	pgp-4	Unknown		ABCB1	nephroblastoma, ovarian cancer, renal cell carcinoma, familial temporal lobe epilepsy 3, asthma, invasive ductal carcinoma, malignant glioma, colorectal adenocarcinoma, hepatocellular carcinoma, temporal lobe epilepsy, non-alcoholic fatty liver disease, encephalitis, temporal lobe epilepsy, visual epilepsy, inflammatory bowel disease 13, end stage renal disease, status epilepticus, cholestasis, n…	Wormbase
NP_510127	G635R	WBVar01196764	pgp-13	Unknown		ABCB1	nephroblastoma, ovarian cancer, renal cell carcinoma, familial temporal lobe epilepsy 3, asthma, invasive ductal carcinoma, malignant glioma, colorectal adenocarcinoma, hepatocellular carcinoma, temporal lobe epilepsy, non-alcoholic fatty liver disease, encephalitis, temporal lobe epilepsy, visual epilepsy, inflammatory bowel disease 13, end stage renal disease, status epilepticus, cholestasis, n…	Wormbase
NP_509811	T510I	WBVar00516115	pgp-8	Unknown		ABCB1	nephroblastoma, ovarian cancer, renal cell carcinoma, familial temporal lobe epilepsy 3, asthma, invasive ductal carcinoma, malignant glioma, colorectal adenocarcinoma, hepatocellular carcinoma, temporal lobe epilepsy, non-alcoholic fatty liver disease, encephalitis, temporal lobe epilepsy, visual epilepsy, inflammatory bowel disease 13, end stage renal disease, status epilepticus, cholestasis, n…	Wormbase
NP_001257142	D813G	WBVar01187375	pgp-4	Unknown		ABCB1	nephroblastoma, ovarian cancer, renal cell carcinoma, familial temporal lobe epilepsy 3, asthma, invasive ductal carcinoma, malignant glioma, colorectal adenocarcinoma, hepatocellular carcinoma, temporal lobe epilepsy, non-alcoholic fatty liver disease, encephalitis, temporal lobe epilepsy, visual epilepsy, inflammatory bowel disease 13, end stage renal disease, status epilepticus, cholestasis, n…	Wormbase
NP_001300412	G121S	WBVar00640764	pgp-2	Unknown		ABCB1	nephroblastoma, ovarian cancer, renal cell carcinoma, familial temporal lobe epilepsy 3, asthma, invasive ductal carcinoma, malignant glioma, colorectal adenocarcinoma, hepatocellular carcinoma, temporal lobe epilepsy, non-alcoholic fatty liver disease, encephalitis, temporal lobe epilepsy, visual epilepsy, inflammatory bowel disease 13, end stage renal disease, status epilepticus, cholestasis, n…	Wormbase
NP_509811	G630S	WBVar00516112	pgp-8	Unknown		ABCB1	nephroblastoma, ovarian cancer, renal cell carcinoma, familial temporal lobe epilepsy 3, asthma, invasive ductal carcinoma, malignant glioma, colorectal adenocarcinoma, hepatocellular carcinoma, temporal lobe epilepsy, non-alcoholic fatty liver disease, encephalitis, temporal lobe epilepsy, visual epilepsy, inflammatory bowel disease 13, end stage renal disease, status epilepticus, cholestasis, n…	Wormbase
NP_507487	L714F	WBVar01089300	pgp-9	Unknown		ABCB1	nephroblastoma, ovarian cancer, renal cell carcinoma, familial temporal lobe epilepsy 3, asthma, invasive ductal carcinoma, malignant glioma, colorectal adenocarcinoma, hepatocellular carcinoma, temporal lobe epilepsy, non-alcoholic fatty liver disease, encephalitis, temporal lobe epilepsy, visual epilepsy, inflammatory bowel disease 13, end stage renal disease, status epilepticus, cholestasis, n…	Wormbase
NP_001257142	M706I	WBVar01187371	pgp-4	Unknown		ABCB1	nephroblastoma, ovarian cancer, renal cell carcinoma, familial temporal lobe epilepsy 3, asthma, invasive ductal carcinoma, malignant glioma, colorectal adenocarcinoma, hepatocellular carcinoma, temporal lobe epilepsy, non-alcoholic fatty liver disease, encephalitis, temporal lobe epilepsy, visual epilepsy, inflammatory bowel disease 13, end stage renal disease, status epilepticus, cholestasis, n…	Wormbase
NP_001257143	T382I	WBVar01187363	pgp-4	Unknown		ABCB1	nephroblastoma, ovarian cancer, renal cell carcinoma, familial temporal lobe epilepsy 3, asthma, invasive ductal carcinoma, malignant glioma, colorectal adenocarcinoma, hepatocellular carcinoma, temporal lobe epilepsy, non-alcoholic fatty liver disease, encephalitis, temporal lobe epilepsy, visual epilepsy, inflammatory bowel disease 13, end stage renal disease, status epilepticus, cholestasis, n…	Wormbase
NP_001300411	G1258S	WBVar00335233	pgp-2	Unknown		ABCB1	nephroblastoma, ovarian cancer, renal cell carcinoma, familial temporal lobe epilepsy 3, asthma, invasive ductal carcinoma, malignant glioma, colorectal adenocarcinoma, hepatocellular carcinoma, temporal lobe epilepsy, non-alcoholic fatty liver disease, encephalitis, temporal lobe epilepsy, visual epilepsy, inflammatory bowel disease 13, end stage renal disease, status epilepticus, cholestasis, n…	Wormbase
NP_001257142	L301F	WBVar01187358	pgp-4	Unknown		ABCB1	nephroblastoma, ovarian cancer, renal cell carcinoma, familial temporal lobe epilepsy 3, asthma, invasive ductal carcinoma, malignant glioma, colorectal adenocarcinoma, hepatocellular carcinoma, temporal lobe epilepsy, non-alcoholic fatty liver disease, encephalitis, temporal lobe epilepsy, visual epilepsy, inflammatory bowel disease 13, end stage renal disease, status epilepticus, cholestasis, n…	Wormbase
NP_510127	G1120S	WBVar00520336	pgp-13	Unknown		ABCB1	nephroblastoma, ovarian cancer, renal cell carcinoma, familial temporal lobe epilepsy 3, asthma, invasive ductal carcinoma, malignant glioma, colorectal adenocarcinoma, hepatocellular carcinoma, temporal lobe epilepsy, non-alcoholic fatty liver disease, encephalitis, temporal lobe epilepsy, visual epilepsy, inflammatory bowel disease 13, end stage renal disease, status epilepticus, cholestasis, n…	Wormbase
NP_001257143	M692I	WBVar01187371	pgp-4	Unknown		ABCB1	nephroblastoma, ovarian cancer, renal cell carcinoma, familial temporal lobe epilepsy 3, asthma, invasive ductal carcinoma, malignant glioma, colorectal adenocarcinoma, hepatocellular carcinoma, temporal lobe epilepsy, non-alcoholic fatty liver disease, encephalitis, temporal lobe epilepsy, visual epilepsy, inflammatory bowel disease 13, end stage renal disease, status epilepticus, cholestasis, n…	Wormbase
NP_001300410	I1144L	WBVar00640780	pgp-2	Unknown		ABCB1	nephroblastoma, ovarian cancer, renal cell carcinoma, familial temporal lobe epilepsy 3, asthma, invasive ductal carcinoma, malignant glioma, colorectal adenocarcinoma, hepatocellular carcinoma, temporal lobe epilepsy, non-alcoholic fatty liver disease, encephalitis, temporal lobe epilepsy, visual epilepsy, inflammatory bowel disease 13, end stage renal disease, status epilepticus, cholestasis, n…	Wormbase
NP_001257142	T518I	WBVar01187366	pgp-4	Unknown		ABCB1	nephroblastoma, ovarian cancer, renal cell carcinoma, familial temporal lobe epilepsy 3, asthma, invasive ductal carcinoma, malignant glioma, colorectal adenocarcinoma, hepatocellular carcinoma, temporal lobe epilepsy, non-alcoholic fatty liver disease, encephalitis, temporal lobe epilepsy, visual epilepsy, inflammatory bowel disease 13, end stage renal disease, status epilepticus, cholestasis, n…	Wormbase
NP_001257143	S815F	WBVar00517268	pgp-4	Unknown		ABCB1	nephroblastoma, ovarian cancer, renal cell carcinoma, familial temporal lobe epilepsy 3, asthma, invasive ductal carcinoma, malignant glioma, colorectal adenocarcinoma, hepatocellular carcinoma, temporal lobe epilepsy, non-alcoholic fatty liver disease, encephalitis, temporal lobe epilepsy, visual epilepsy, inflammatory bowel disease 13, end stage renal disease, status epilepticus, cholestasis, n…	Wormbase
NP_001300412	D85E	WBVar00640762	pgp-2	Unknown		ABCB1	nephroblastoma, ovarian cancer, renal cell carcinoma, familial temporal lobe epilepsy 3, asthma, invasive ductal carcinoma, malignant glioma, colorectal adenocarcinoma, hepatocellular carcinoma, temporal lobe epilepsy, non-alcoholic fatty liver disease, encephalitis, temporal lobe epilepsy, visual epilepsy, inflammatory bowel disease 13, end stage renal disease, status epilepticus, cholestasis, n…	Wormbase
NP_510126	E1211K	WBVar01196728	pgp-12	Unknown		ABCB1	nephroblastoma, ovarian cancer, renal cell carcinoma, familial temporal lobe epilepsy 3, asthma, invasive ductal carcinoma, malignant glioma, colorectal adenocarcinoma, hepatocellular carcinoma, temporal lobe epilepsy, non-alcoholic fatty liver disease, encephalitis, temporal lobe epilepsy, visual epilepsy, inflammatory bowel disease 13, end stage renal disease, status epilepticus, cholestasis, n…	Wormbase
NP_001300410	P409L	WBVar00640766	pgp-2	Unknown		ABCB1	nephroblastoma, ovarian cancer, renal cell carcinoma, familial temporal lobe epilepsy 3, asthma, invasive ductal carcinoma, malignant glioma, colorectal adenocarcinoma, hepatocellular carcinoma, temporal lobe epilepsy, non-alcoholic fatty liver disease, encephalitis, temporal lobe epilepsy, visual epilepsy, inflammatory bowel disease 13, end stage renal disease, status epilepticus, cholestasis, n…	Wormbase
NP_001257143	G160E	WBVar01187354	pgp-4	Unknown		ABCB1	nephroblastoma, ovarian cancer, renal cell carcinoma, familial temporal lobe epilepsy 3, asthma, invasive ductal carcinoma, malignant glioma, colorectal adenocarcinoma, hepatocellular carcinoma, temporal lobe epilepsy, non-alcoholic fatty liver disease, encephalitis, temporal lobe epilepsy, visual epilepsy, inflammatory bowel disease 13, end stage renal disease, status epilepticus, cholestasis, n…	Wormbase
NP_509901	M785I	WBVar01187327	pgp-3	Unknown		ABCB1	nephroblastoma, ovarian cancer, renal cell carcinoma, familial temporal lobe epilepsy 3, asthma, invasive ductal carcinoma, malignant glioma, colorectal adenocarcinoma, hepatocellular carcinoma, temporal lobe epilepsy, non-alcoholic fatty liver disease, encephalitis, temporal lobe epilepsy, visual epilepsy, inflammatory bowel disease 13, end stage renal disease, status epilepticus, cholestasis, n…	Wormbase
NP_001300411	A967V	WBVar00640775	pgp-2	Unknown		ABCB1	nephroblastoma, ovarian cancer, renal cell carcinoma, familial temporal lobe epilepsy 3, asthma, invasive ductal carcinoma, malignant glioma, colorectal adenocarcinoma, hepatocellular carcinoma, temporal lobe epilepsy, non-alcoholic fatty liver disease, encephalitis, temporal lobe epilepsy, visual epilepsy, inflammatory bowel disease 13, end stage renal disease, status epilepticus, cholestasis, n…	Wormbase
NP_001257142	Q1148*	WBVar01187387	pgp-4	Unknown		ABCB1	nephroblastoma, ovarian cancer, renal cell carcinoma, familial temporal lobe epilepsy 3, asthma, invasive ductal carcinoma, malignant glioma, colorectal adenocarcinoma, hepatocellular carcinoma, temporal lobe epilepsy, non-alcoholic fatty liver disease, encephalitis, temporal lobe epilepsy, visual epilepsy, inflammatory bowel disease 13, end stage renal disease, status epilepticus, cholestasis, n…	Wormbase
NP_507487	P666S	WBVar01089295	pgp-9	Unknown		ABCB1	nephroblastoma, ovarian cancer, renal cell carcinoma, familial temporal lobe epilepsy 3, asthma, invasive ductal carcinoma, malignant glioma, colorectal adenocarcinoma, hepatocellular carcinoma, temporal lobe epilepsy, non-alcoholic fatty liver disease, encephalitis, temporal lobe epilepsy, visual epilepsy, inflammatory bowel disease 13, end stage renal disease, status epilepticus, cholestasis, n…	Wormbase
NP_491707	G933E	WBVar00640774	pgp-2	Unknown		ABCB1	nephroblastoma, ovarian cancer, renal cell carcinoma, familial temporal lobe epilepsy 3, asthma, invasive ductal carcinoma, malignant glioma, colorectal adenocarcinoma, hepatocellular carcinoma, temporal lobe epilepsy, non-alcoholic fatty liver disease, encephalitis, temporal lobe epilepsy, visual epilepsy, inflammatory bowel disease 13, end stage renal disease, status epilepticus, cholestasis, n…	Wormbase
NP_491707	Q1207*	WBVar00088377	pgp-2	Unknown		ABCB1	nephroblastoma, ovarian cancer, renal cell carcinoma, familial temporal lobe epilepsy 3, asthma, invasive ductal carcinoma, malignant glioma, colorectal adenocarcinoma, hepatocellular carcinoma, temporal lobe epilepsy, non-alcoholic fatty liver disease, encephalitis, temporal lobe epilepsy, visual epilepsy, inflammatory bowel disease 13, end stage renal disease, status epilepticus, cholestasis, n…	Wormbase
NP_509811	A956T	WBVar01183981	pgp-8	Unknown		ABCB1	nephroblastoma, ovarian cancer, renal cell carcinoma, familial temporal lobe epilepsy 3, asthma, invasive ductal carcinoma, malignant glioma, colorectal adenocarcinoma, hepatocellular carcinoma, temporal lobe epilepsy, non-alcoholic fatty liver disease, encephalitis, temporal lobe epilepsy, visual epilepsy, inflammatory bowel disease 13, end stage renal disease, status epilepticus, cholestasis, n…	Wormbase
NP_509901	V1176I	WBVar00517254	pgp-3	Unknown		ABCB1	nephroblastoma, ovarian cancer, renal cell carcinoma, familial temporal lobe epilepsy 3, asthma, invasive ductal carcinoma, malignant glioma, colorectal adenocarcinoma, hepatocellular carcinoma, temporal lobe epilepsy, non-alcoholic fatty liver disease, encephalitis, temporal lobe epilepsy, visual epilepsy, inflammatory bowel disease 13, end stage renal disease, status epilepticus, cholestasis, n…	Wormbase
NP_001300411	Q441E	WBVar00335227	pgp-2	Unknown		ABCB1	nephroblastoma, ovarian cancer, renal cell carcinoma, familial temporal lobe epilepsy 3, asthma, invasive ductal carcinoma, malignant glioma, colorectal adenocarcinoma, hepatocellular carcinoma, temporal lobe epilepsy, non-alcoholic fatty liver disease, encephalitis, temporal lobe epilepsy, visual epilepsy, inflammatory bowel disease 13, end stage renal disease, status epilepticus, cholestasis, n…	Wormbase
NP_502413	A663V	WBVar00949372	pgp-1	Unknown		ABCB1	nephroblastoma, ovarian cancer, renal cell carcinoma, familial temporal lobe epilepsy 3, asthma, invasive ductal carcinoma, malignant glioma, colorectal adenocarcinoma, hepatocellular carcinoma, temporal lobe epilepsy, non-alcoholic fatty liver disease, encephalitis, temporal lobe epilepsy, visual epilepsy, inflammatory bowel disease 13, end stage renal disease, status epilepticus, cholestasis, n…	Wormbase
NP_507487	H1291Y	WBVar01089335	pgp-9	Unknown		ABCB1	nephroblastoma, ovarian cancer, renal cell carcinoma, familial temporal lobe epilepsy 3, asthma, invasive ductal carcinoma, malignant glioma, colorectal adenocarcinoma, hepatocellular carcinoma, temporal lobe epilepsy, non-alcoholic fatty liver disease, encephalitis, temporal lobe epilepsy, visual epilepsy, inflammatory bowel disease 13, end stage renal disease, status epilepticus, cholestasis, n…	Wormbase
NP_001257143	I695T	WBVar00517266	pgp-4	Unknown		ABCB1	nephroblastoma, ovarian cancer, renal cell carcinoma, familial temporal lobe epilepsy 3, asthma, invasive ductal carcinoma, malignant glioma, colorectal adenocarcinoma, hepatocellular carcinoma, temporal lobe epilepsy, non-alcoholic fatty liver disease, encephalitis, temporal lobe epilepsy, visual epilepsy, inflammatory bowel disease 13, end stage renal disease, status epilepticus, cholestasis, n…	Wormbase
NP_001300412	G926E	WBVar00640774	pgp-2	Unknown		ABCB1	nephroblastoma, ovarian cancer, renal cell carcinoma, familial temporal lobe epilepsy 3, asthma, invasive ductal carcinoma, malignant glioma, colorectal adenocarcinoma, hepatocellular carcinoma, temporal lobe epilepsy, non-alcoholic fatty liver disease, encephalitis, temporal lobe epilepsy, visual epilepsy, inflammatory bowel disease 13, end stage renal disease, status epilepticus, cholestasis, n…	Wormbase
NP_001257143	L58F	WBVar01187347	pgp-4	Unknown		ABCB1	nephroblastoma, ovarian cancer, renal cell carcinoma, familial temporal lobe epilepsy 3, asthma, invasive ductal carcinoma, malignant glioma, colorectal adenocarcinoma, hepatocellular carcinoma, temporal lobe epilepsy, non-alcoholic fatty liver disease, encephalitis, temporal lobe epilepsy, visual epilepsy, inflammatory bowel disease 13, end stage renal disease, status epilepticus, cholestasis, n…	Wormbase
NP_001257142	L72F	WBVar01187347	pgp-4	Unknown		ABCB1	nephroblastoma, ovarian cancer, renal cell carcinoma, familial temporal lobe epilepsy 3, asthma, invasive ductal carcinoma, malignant glioma, colorectal adenocarcinoma, hepatocellular carcinoma, temporal lobe epilepsy, non-alcoholic fatty liver disease, encephalitis, temporal lobe epilepsy, visual epilepsy, inflammatory bowel disease 13, end stage renal disease, status epilepticus, cholestasis, n…	Wormbase
NP_001300410	D1107N	WBVar00335232	pgp-2	Unknown		ABCB1	nephroblastoma, ovarian cancer, renal cell carcinoma, familial temporal lobe epilepsy 3, asthma, invasive ductal carcinoma, malignant glioma, colorectal adenocarcinoma, hepatocellular carcinoma, temporal lobe epilepsy, non-alcoholic fatty liver disease, encephalitis, temporal lobe epilepsy, visual epilepsy, inflammatory bowel disease 13, end stage renal disease, status epilepticus, cholestasis, n…	Wormbase
NP_495674	N494K	WBVar00747519	pgp-11	Unknown		ABCB1	nephroblastoma, ovarian cancer, renal cell carcinoma, familial temporal lobe epilepsy 3, asthma, invasive ductal carcinoma, malignant glioma, colorectal adenocarcinoma, hepatocellular carcinoma, temporal lobe epilepsy, non-alcoholic fatty liver disease, encephalitis, temporal lobe epilepsy, visual epilepsy, inflammatory bowel disease 13, end stage renal disease, status epilepticus, cholestasis, n…	Wormbase
NP_510128	M1005I	WBVar01196797	pgp-14	Unknown		ABCB1	nephroblastoma, ovarian cancer, renal cell carcinoma, familial temporal lobe epilepsy 3, asthma, invasive ductal carcinoma, malignant glioma, colorectal adenocarcinoma, hepatocellular carcinoma, temporal lobe epilepsy, non-alcoholic fatty liver disease, encephalitis, temporal lobe epilepsy, visual epilepsy, inflammatory bowel disease 13, end stage renal disease, status epilepticus, cholestasis, n…	Wormbase
NP_510127	E1216G	WBVar00520338	pgp-13	Unknown		ABCB1	nephroblastoma, ovarian cancer, renal cell carcinoma, familial temporal lobe epilepsy 3, asthma, invasive ductal carcinoma, malignant glioma, colorectal adenocarcinoma, hepatocellular carcinoma, temporal lobe epilepsy, non-alcoholic fatty liver disease, encephalitis, temporal lobe epilepsy, visual epilepsy, inflammatory bowel disease 13, end stage renal disease, status epilepticus, cholestasis, n…	Wormbase
NP_510127	E742K	WBVar01196766	pgp-13	Unknown		ABCB1	nephroblastoma, ovarian cancer, renal cell carcinoma, familial temporal lobe epilepsy 3, asthma, invasive ductal carcinoma, malignant glioma, colorectal adenocarcinoma, hepatocellular carcinoma, temporal lobe epilepsy, non-alcoholic fatty liver disease, encephalitis, temporal lobe epilepsy, visual epilepsy, inflammatory bowel disease 13, end stage renal disease, status epilepticus, cholestasis, n…	Wormbase
NP_510128	M375K	WBVar01196806	pgp-14	Unknown		ABCB1	nephroblastoma, ovarian cancer, renal cell carcinoma, familial temporal lobe epilepsy 3, asthma, invasive ductal carcinoma, malignant glioma, colorectal adenocarcinoma, hepatocellular carcinoma, temporal lobe epilepsy, non-alcoholic fatty liver disease, encephalitis, temporal lobe epilepsy, visual epilepsy, inflammatory bowel disease 13, end stage renal disease, status epilepticus, cholestasis, n…	Wormbase
NP_001257143	M692I	WBVar01187373	pgp-4	Unknown		ABCB1	nephroblastoma, ovarian cancer, renal cell carcinoma, familial temporal lobe epilepsy 3, asthma, invasive ductal carcinoma, malignant glioma, colorectal adenocarcinoma, hepatocellular carcinoma, temporal lobe epilepsy, non-alcoholic fatty liver disease, encephalitis, temporal lobe epilepsy, visual epilepsy, inflammatory bowel disease 13, end stage renal disease, status epilepticus, cholestasis, n…	Wormbase
NP_001257143	A1139T	WBVar01187388	pgp-4	Unknown		ABCB1	nephroblastoma, ovarian cancer, renal cell carcinoma, familial temporal lobe epilepsy 3, asthma, invasive ductal carcinoma, malignant glioma, colorectal adenocarcinoma, hepatocellular carcinoma, temporal lobe epilepsy, non-alcoholic fatty liver disease, encephalitis, temporal lobe epilepsy, visual epilepsy, inflammatory bowel disease 13, end stage renal disease, status epilepticus, cholestasis, n…	Wormbase
NP_502413	A1067T	WBVar01731359	pgp-1	Unknown		ABCB1	nephroblastoma, ovarian cancer, renal cell carcinoma, familial temporal lobe epilepsy 3, asthma, invasive ductal carcinoma, malignant glioma, colorectal adenocarcinoma, hepatocellular carcinoma, temporal lobe epilepsy, non-alcoholic fatty liver disease, encephalitis, temporal lobe epilepsy, visual epilepsy, inflammatory bowel disease 13, end stage renal disease, status epilepticus, cholestasis, n…	Wormbase
NP_001257143	G270S	WBVar00517260	pgp-4	Unknown		ABCB1	nephroblastoma, ovarian cancer, renal cell carcinoma, familial temporal lobe epilepsy 3, asthma, invasive ductal carcinoma, malignant glioma, colorectal adenocarcinoma, hepatocellular carcinoma, temporal lobe epilepsy, non-alcoholic fatty liver disease, encephalitis, temporal lobe epilepsy, visual epilepsy, inflammatory bowel disease 13, end stage renal disease, status epilepticus, cholestasis, n…	Wormbase
NP_509811	V1083A	WBVar01183977	pgp-8	Unknown		ABCB1	nephroblastoma, ovarian cancer, renal cell carcinoma, familial temporal lobe epilepsy 3, asthma, invasive ductal carcinoma, malignant glioma, colorectal adenocarcinoma, hepatocellular carcinoma, temporal lobe epilepsy, non-alcoholic fatty liver disease, encephalitis, temporal lobe epilepsy, visual epilepsy, inflammatory bowel disease 13, end stage renal disease, status epilepticus, cholestasis, n…	Wormbase
NP_495674	H964Y	WBVar00747512	pgp-11	Unknown		ABCB1	nephroblastoma, ovarian cancer, renal cell carcinoma, familial temporal lobe epilepsy 3, asthma, invasive ductal carcinoma, malignant glioma, colorectal adenocarcinoma, hepatocellular carcinoma, temporal lobe epilepsy, non-alcoholic fatty liver disease, encephalitis, temporal lobe epilepsy, visual epilepsy, inflammatory bowel disease 13, end stage renal disease, status epilepticus, cholestasis, n…	Wormbase
NP_001257142	L1059F	WBVar00276557	pgp-4	Unknown		ABCB1	nephroblastoma, ovarian cancer, renal cell carcinoma, familial temporal lobe epilepsy 3, asthma, invasive ductal carcinoma, malignant glioma, colorectal adenocarcinoma, hepatocellular carcinoma, temporal lobe epilepsy, non-alcoholic fatty liver disease, encephalitis, temporal lobe epilepsy, visual epilepsy, inflammatory bowel disease 13, end stage renal disease, status epilepticus, cholestasis, n…	Wormbase
NP_001257142	Q830R	WBVar00517269	pgp-4	Unknown		ABCB1	nephroblastoma, ovarian cancer, renal cell carcinoma, familial temporal lobe epilepsy 3, asthma, invasive ductal carcinoma, malignant glioma, colorectal adenocarcinoma, hepatocellular carcinoma, temporal lobe epilepsy, non-alcoholic fatty liver disease, encephalitis, temporal lobe epilepsy, visual epilepsy, inflammatory bowel disease 13, end stage renal disease, status epilepticus, cholestasis, n…	Wormbase
NP_001257143	D799G	WBVar01187375	pgp-4	Unknown		ABCB1	nephroblastoma, ovarian cancer, renal cell carcinoma, familial temporal lobe epilepsy 3, asthma, invasive ductal carcinoma, malignant glioma, colorectal adenocarcinoma, hepatocellular carcinoma, temporal lobe epilepsy, non-alcoholic fatty liver disease, encephalitis, temporal lobe epilepsy, visual epilepsy, inflammatory bowel disease 13, end stage renal disease, status epilepticus, cholestasis, n…	Wormbase
NP_001300411	P1055S	WBVar00640777	pgp-2	Unknown		ABCB1	nephroblastoma, ovarian cancer, renal cell carcinoma, familial temporal lobe epilepsy 3, asthma, invasive ductal carcinoma, malignant glioma, colorectal adenocarcinoma, hepatocellular carcinoma, temporal lobe epilepsy, non-alcoholic fatty liver disease, encephalitis, temporal lobe epilepsy, visual epilepsy, inflammatory bowel disease 13, end stage renal disease, status epilepticus, cholestasis, n…	Wormbase
NP_507487	E1254G	WBVar01089332	pgp-9	Unknown		ABCB1	nephroblastoma, ovarian cancer, renal cell carcinoma, familial temporal lobe epilepsy 3, asthma, invasive ductal carcinoma, malignant glioma, colorectal adenocarcinoma, hepatocellular carcinoma, temporal lobe epilepsy, non-alcoholic fatty liver disease, encephalitis, temporal lobe epilepsy, visual epilepsy, inflammatory bowel disease 13, end stage renal disease, status epilepticus, cholestasis, n…	Wormbase
NP_510127	V1087I	WBVar00520335	pgp-13	Unknown		ABCB1	nephroblastoma, ovarian cancer, renal cell carcinoma, familial temporal lobe epilepsy 3, asthma, invasive ductal carcinoma, malignant glioma, colorectal adenocarcinoma, hepatocellular carcinoma, temporal lobe epilepsy, non-alcoholic fatty liver disease, encephalitis, temporal lobe epilepsy, visual epilepsy, inflammatory bowel disease 13, end stage renal disease, status epilepticus, cholestasis, n…	Wormbase
NP_001257143	A264V	WBVar01187357	pgp-4	Unknown		ABCB1	nephroblastoma, ovarian cancer, renal cell carcinoma, familial temporal lobe epilepsy 3, asthma, invasive ductal carcinoma, malignant glioma, colorectal adenocarcinoma, hepatocellular carcinoma, temporal lobe epilepsy, non-alcoholic fatty liver disease, encephalitis, temporal lobe epilepsy, visual epilepsy, inflammatory bowel disease 13, end stage renal disease, status epilepticus, cholestasis, n…	Wormbase
NP_510126	G109D	WBVar00520308	pgp-12	Unknown		ABCB1	nephroblastoma, ovarian cancer, renal cell carcinoma, familial temporal lobe epilepsy 3, asthma, invasive ductal carcinoma, malignant glioma, colorectal adenocarcinoma, hepatocellular carcinoma, temporal lobe epilepsy, non-alcoholic fatty liver disease, encephalitis, temporal lobe epilepsy, visual epilepsy, inflammatory bowel disease 13, end stage renal disease, status epilepticus, cholestasis, n…	Wormbase
NP_507487	T582I	WBVar01089291	pgp-9	Unknown		ABCB1	nephroblastoma, ovarian cancer, renal cell carcinoma, familial temporal lobe epilepsy 3, asthma, invasive ductal carcinoma, malignant glioma, colorectal adenocarcinoma, hepatocellular carcinoma, temporal lobe epilepsy, non-alcoholic fatty liver disease, encephalitis, temporal lobe epilepsy, visual epilepsy, inflammatory bowel disease 13, end stage renal disease, status epilepticus, cholestasis, n…	Wormbase
NP_001300412	A825T	WBVar00640773	pgp-2	Unknown		ABCB1	nephroblastoma, ovarian cancer, renal cell carcinoma, familial temporal lobe epilepsy 3, asthma, invasive ductal carcinoma, malignant glioma, colorectal adenocarcinoma, hepatocellular carcinoma, temporal lobe epilepsy, non-alcoholic fatty liver disease, encephalitis, temporal lobe epilepsy, visual epilepsy, inflammatory bowel disease 13, end stage renal disease, status epilepticus, cholestasis, n…	Wormbase
NP_001257143	S809F	WBVar00517267	pgp-4	Unknown		ABCB1	nephroblastoma, ovarian cancer, renal cell carcinoma, familial temporal lobe epilepsy 3, asthma, invasive ductal carcinoma, malignant glioma, colorectal adenocarcinoma, hepatocellular carcinoma, temporal lobe epilepsy, non-alcoholic fatty liver disease, encephalitis, temporal lobe epilepsy, visual epilepsy, inflammatory bowel disease 13, end stage renal disease, status epilepticus, cholestasis, n…	Wormbase
NP_001300412	A943V	WBVar00640775	pgp-2	Unknown		ABCB1	nephroblastoma, ovarian cancer, renal cell carcinoma, familial temporal lobe epilepsy 3, asthma, invasive ductal carcinoma, malignant glioma, colorectal adenocarcinoma, hepatocellular carcinoma, temporal lobe epilepsy, non-alcoholic fatty liver disease, encephalitis, temporal lobe epilepsy, visual epilepsy, inflammatory bowel disease 13, end stage renal disease, status epilepticus, cholestasis, n…	Wormbase
NP_001257142	S829F	WBVar00517268	pgp-4	Unknown		ABCB1	nephroblastoma, ovarian cancer, renal cell carcinoma, familial temporal lobe epilepsy 3, asthma, invasive ductal carcinoma, malignant glioma, colorectal adenocarcinoma, hepatocellular carcinoma, temporal lobe epilepsy, non-alcoholic fatty liver disease, encephalitis, temporal lobe epilepsy, visual epilepsy, inflammatory bowel disease 13, end stage renal disease, status epilepticus, cholestasis, n…	Wormbase
NP_509811	M323I	WBVar01183999	pgp-8	Unknown		ABCB1	nephroblastoma, ovarian cancer, renal cell carcinoma, familial temporal lobe epilepsy 3, asthma, invasive ductal carcinoma, malignant glioma, colorectal adenocarcinoma, hepatocellular carcinoma, temporal lobe epilepsy, non-alcoholic fatty liver disease, encephalitis, temporal lobe epilepsy, visual epilepsy, inflammatory bowel disease 13, end stage renal disease, status epilepticus, cholestasis, n…	Wormbase
NP_001300410	R148K	WBVar00640765	pgp-2	Unknown		ABCB1	nephroblastoma, ovarian cancer, renal cell carcinoma, familial temporal lobe epilepsy 3, asthma, invasive ductal carcinoma, malignant glioma, colorectal adenocarcinoma, hepatocellular carcinoma, temporal lobe epilepsy, non-alcoholic fatty liver disease, encephalitis, temporal lobe epilepsy, visual epilepsy, inflammatory bowel disease 13, end stage renal disease, status epilepticus, cholestasis, n…	Wormbase
NP_509811	G62E	WBVar00516124	pgp-8	Unknown		ABCB1	nephroblastoma, ovarian cancer, renal cell carcinoma, familial temporal lobe epilepsy 3, asthma, invasive ductal carcinoma, malignant glioma, colorectal adenocarcinoma, hepatocellular carcinoma, temporal lobe epilepsy, non-alcoholic fatty liver disease, encephalitis, temporal lobe epilepsy, visual epilepsy, inflammatory bowel disease 13, end stage renal disease, status epilepticus, cholestasis, n…	Wormbase
NP_509811	M906I	WBVar01914251	pgp-8	Unknown		ABCB1	nephroblastoma, ovarian cancer, renal cell carcinoma, familial temporal lobe epilepsy 3, asthma, invasive ductal carcinoma, malignant glioma, colorectal adenocarcinoma, hepatocellular carcinoma, temporal lobe epilepsy, non-alcoholic fatty liver disease, encephalitis, temporal lobe epilepsy, visual epilepsy, inflammatory bowel disease 13, end stage renal disease, status epilepticus, cholestasis, n…	Wormbase
NP_001300412	Q1200*	WBVar00088377	pgp-2	Unknown		ABCB1	nephroblastoma, ovarian cancer, renal cell carcinoma, familial temporal lobe epilepsy 3, asthma, invasive ductal carcinoma, malignant glioma, colorectal adenocarcinoma, hepatocellular carcinoma, temporal lobe epilepsy, non-alcoholic fatty liver disease, encephalitis, temporal lobe epilepsy, visual epilepsy, inflammatory bowel disease 13, end stage renal disease, status epilepticus, cholestasis, n…	Wormbase
NP_001257142	S663N	WBVar00517265	pgp-4	Unknown		ABCB1	nephroblastoma, ovarian cancer, renal cell carcinoma, familial temporal lobe epilepsy 3, asthma, invasive ductal carcinoma, malignant glioma, colorectal adenocarcinoma, hepatocellular carcinoma, temporal lobe epilepsy, non-alcoholic fatty liver disease, encephalitis, temporal lobe epilepsy, visual epilepsy, inflammatory bowel disease 13, end stage renal disease, status epilepticus, cholestasis, n…	Wormbase
NP_510127	H612P	WBVar01196762	pgp-13	Unknown		ABCB1	nephroblastoma, ovarian cancer, renal cell carcinoma, familial temporal lobe epilepsy 3, asthma, invasive ductal carcinoma, malignant glioma, colorectal adenocarcinoma, hepatocellular carcinoma, temporal lobe epilepsy, non-alcoholic fatty liver disease, encephalitis, temporal lobe epilepsy, visual epilepsy, inflammatory bowel disease 13, end stage renal disease, status epilepticus, cholestasis, n…	Wormbase
NP_507487	P665S	WBVar01089294	pgp-9	Unknown		ABCB1	nephroblastoma, ovarian cancer, renal cell carcinoma, familial temporal lobe epilepsy 3, asthma, invasive ductal carcinoma, malignant glioma, colorectal adenocarcinoma, hepatocellular carcinoma, temporal lobe epilepsy, non-alcoholic fatty liver disease, encephalitis, temporal lobe epilepsy, visual epilepsy, inflammatory bowel disease 13, end stage renal disease, status epilepticus, cholestasis, n…	Wormbase
NP_507487	G1168R	WBVar00484264	pgp-9	Unknown		ABCB1	nephroblastoma, ovarian cancer, renal cell carcinoma, familial temporal lobe epilepsy 3, asthma, invasive ductal carcinoma, malignant glioma, colorectal adenocarcinoma, hepatocellular carcinoma, temporal lobe epilepsy, non-alcoholic fatty liver disease, encephalitis, temporal lobe epilepsy, visual epilepsy, inflammatory bowel disease 13, end stage renal disease, status epilepticus, cholestasis, n…	Wormbase
NP_001300411	M889I	WBVar00335230	pgp-2	Unknown		ABCB1	nephroblastoma, ovarian cancer, renal cell carcinoma, familial temporal lobe epilepsy 3, asthma, invasive ductal carcinoma, malignant glioma, colorectal adenocarcinoma, hepatocellular carcinoma, temporal lobe epilepsy, non-alcoholic fatty liver disease, encephalitis, temporal lobe epilepsy, visual epilepsy, inflammatory bowel disease 13, end stage renal disease, status epilepticus, cholestasis, n…	Wormbase
NP_507487	P1132S	WBVar01089321	pgp-9	Unknown		ABCB1	nephroblastoma, ovarian cancer, renal cell carcinoma, familial temporal lobe epilepsy 3, asthma, invasive ductal carcinoma, malignant glioma, colorectal adenocarcinoma, hepatocellular carcinoma, temporal lobe epilepsy, non-alcoholic fatty liver disease, encephalitis, temporal lobe epilepsy, visual epilepsy, inflammatory bowel disease 13, end stage renal disease, status epilepticus, cholestasis, n…	Wormbase
NP_507487	G924E	WBVar00484257	pgp-9	Unknown		ABCB1	nephroblastoma, ovarian cancer, renal cell carcinoma, familial temporal lobe epilepsy 3, asthma, invasive ductal carcinoma, malignant glioma, colorectal adenocarcinoma, hepatocellular carcinoma, temporal lobe epilepsy, non-alcoholic fatty liver disease, encephalitis, temporal lobe epilepsy, visual epilepsy, inflammatory bowel disease 13, end stage renal disease, status epilepticus, cholestasis, n…	Wormbase
NP_001300411	I1137L	WBVar00640780	pgp-2	Unknown		ABCB1	nephroblastoma, ovarian cancer, renal cell carcinoma, familial temporal lobe epilepsy 3, asthma, invasive ductal carcinoma, malignant glioma, colorectal adenocarcinoma, hepatocellular carcinoma, temporal lobe epilepsy, non-alcoholic fatty liver disease, encephalitis, temporal lobe epilepsy, visual epilepsy, inflammatory bowel disease 13, end stage renal disease, status epilepticus, cholestasis, n…	Wormbase
NP_001257143	S1069N	WBVar01187384	pgp-4	Unknown		ABCB1	nephroblastoma, ovarian cancer, renal cell carcinoma, familial temporal lobe epilepsy 3, asthma, invasive ductal carcinoma, malignant glioma, colorectal adenocarcinoma, hepatocellular carcinoma, temporal lobe epilepsy, non-alcoholic fatty liver disease, encephalitis, temporal lobe epilepsy, visual epilepsy, inflammatory bowel disease 13, end stage renal disease, status epilepticus, cholestasis, n…	Wormbase
NP_509901	C99S	WBVar01187305	pgp-3	Unknown		ABCB1	nephroblastoma, ovarian cancer, renal cell carcinoma, familial temporal lobe epilepsy 3, asthma, invasive ductal carcinoma, malignant glioma, colorectal adenocarcinoma, hepatocellular carcinoma, temporal lobe epilepsy, non-alcoholic fatty liver disease, encephalitis, temporal lobe epilepsy, visual epilepsy, inflammatory bowel disease 13, end stage renal disease, status epilepticus, cholestasis, n…	Wormbase
NP_001257143	A912T	WBVar00517271	pgp-4	Unknown		ABCB1	nephroblastoma, ovarian cancer, renal cell carcinoma, familial temporal lobe epilepsy 3, asthma, invasive ductal carcinoma, malignant glioma, colorectal adenocarcinoma, hepatocellular carcinoma, temporal lobe epilepsy, non-alcoholic fatty liver disease, encephalitis, temporal lobe epilepsy, visual epilepsy, inflammatory bowel disease 13, end stage renal disease, status epilepticus, cholestasis, n…	Wormbase
NP_509811	S1093L	WBVar01183976	pgp-8	Unknown		ABCB1	nephroblastoma, ovarian cancer, renal cell carcinoma, familial temporal lobe epilepsy 3, asthma, invasive ductal carcinoma, malignant glioma, colorectal adenocarcinoma, hepatocellular carcinoma, temporal lobe epilepsy, non-alcoholic fatty liver disease, encephalitis, temporal lobe epilepsy, visual epilepsy, inflammatory bowel disease 13, end stage renal disease, status epilepticus, cholestasis, n…	Wormbase
NP_509811	T153I	WBVar01184009	pgp-8	Unknown		ABCB1	nephroblastoma, ovarian cancer, renal cell carcinoma, familial temporal lobe epilepsy 3, asthma, invasive ductal carcinoma, malignant glioma, colorectal adenocarcinoma, hepatocellular carcinoma, temporal lobe epilepsy, non-alcoholic fatty liver disease, encephalitis, temporal lobe epilepsy, visual epilepsy, inflammatory bowel disease 13, end stage renal disease, status epilepticus, cholestasis, n…	Wormbase
NP_491707	L473F	WBVar00335228	pgp-2	Unknown		ABCB1	nephroblastoma, ovarian cancer, renal cell carcinoma, familial temporal lobe epilepsy 3, asthma, invasive ductal carcinoma, malignant glioma, colorectal adenocarcinoma, hepatocellular carcinoma, temporal lobe epilepsy, non-alcoholic fatty liver disease, encephalitis, temporal lobe epilepsy, visual epilepsy, inflammatory bowel disease 13, end stage renal disease, status epilepticus, cholestasis, n…	Wormbase
NP_001300411	F1279L	WBVar00153856	pgp-2	Unknown		ABCB1	nephroblastoma, ovarian cancer, renal cell carcinoma, familial temporal lobe epilepsy 3, asthma, invasive ductal carcinoma, malignant glioma, colorectal adenocarcinoma, hepatocellular carcinoma, temporal lobe epilepsy, non-alcoholic fatty liver disease, encephalitis, temporal lobe epilepsy, visual epilepsy, inflammatory bowel disease 13, end stage renal disease, status epilepticus, cholestasis, n…	Wormbase
NP_491707	P409L	WBVar00640766	pgp-2	Unknown		ABCB1	nephroblastoma, ovarian cancer, renal cell carcinoma, familial temporal lobe epilepsy 3, asthma, invasive ductal carcinoma, malignant glioma, colorectal adenocarcinoma, hepatocellular carcinoma, temporal lobe epilepsy, non-alcoholic fatty liver disease, encephalitis, temporal lobe epilepsy, visual epilepsy, inflammatory bowel disease 13, end stage renal disease, status epilepticus, cholestasis, n…	Wormbase
NP_507487	A239V	WBVar01089273	pgp-9	Unknown		ABCB1	nephroblastoma, ovarian cancer, renal cell carcinoma, familial temporal lobe epilepsy 3, asthma, invasive ductal carcinoma, malignant glioma, colorectal adenocarcinoma, hepatocellular carcinoma, temporal lobe epilepsy, non-alcoholic fatty liver disease, encephalitis, temporal lobe epilepsy, visual epilepsy, inflammatory bowel disease 13, end stage renal disease, status epilepticus, cholestasis, n…	Wormbase
NP_509901	G1001E	WBVar01187330	pgp-3	Unknown		ABCB1	nephroblastoma, ovarian cancer, renal cell carcinoma, familial temporal lobe epilepsy 3, asthma, invasive ductal carcinoma, malignant glioma, colorectal adenocarcinoma, hepatocellular carcinoma, temporal lobe epilepsy, non-alcoholic fatty liver disease, encephalitis, temporal lobe epilepsy, visual epilepsy, inflammatory bowel disease 13, end stage renal disease, status epilepticus, cholestasis, n…	Wormbase
NP_491707	P1038S	WBVar00640777	pgp-2	Unknown		ABCB1	nephroblastoma, ovarian cancer, renal cell carcinoma, familial temporal lobe epilepsy 3, asthma, invasive ductal carcinoma, malignant glioma, colorectal adenocarcinoma, hepatocellular carcinoma, temporal lobe epilepsy, non-alcoholic fatty liver disease, encephalitis, temporal lobe epilepsy, visual epilepsy, inflammatory bowel disease 13, end stage renal disease, status epilepticus, cholestasis, n…	Wormbase
NP_001257142	G106E	WBVar01187348	pgp-4	Unknown		ABCB1	nephroblastoma, ovarian cancer, renal cell carcinoma, familial temporal lobe epilepsy 3, asthma, invasive ductal carcinoma, malignant glioma, colorectal adenocarcinoma, hepatocellular carcinoma, temporal lobe epilepsy, non-alcoholic fatty liver disease, encephalitis, temporal lobe epilepsy, visual epilepsy, inflammatory bowel disease 13, end stage renal disease, status epilepticus, cholestasis, n…	Wormbase
NP_001257142	A278V	WBVar01187357	pgp-4	Unknown		ABCB1	nephroblastoma, ovarian cancer, renal cell carcinoma, familial temporal lobe epilepsy 3, asthma, invasive ductal carcinoma, malignant glioma, colorectal adenocarcinoma, hepatocellular carcinoma, temporal lobe epilepsy, non-alcoholic fatty liver disease, encephalitis, temporal lobe epilepsy, visual epilepsy, inflammatory bowel disease 13, end stage renal disease, status epilepticus, cholestasis, n…	Wormbase
NP_495674	G1098R	WBVar00747511	pgp-11	Unknown		ABCB1	nephroblastoma, ovarian cancer, renal cell carcinoma, familial temporal lobe epilepsy 3, asthma, invasive ductal carcinoma, malignant glioma, colorectal adenocarcinoma, hepatocellular carcinoma, temporal lobe epilepsy, non-alcoholic fatty liver disease, encephalitis, temporal lobe epilepsy, visual epilepsy, inflammatory bowel disease 13, end stage renal disease, status epilepticus, cholestasis, n…	Wormbase
NP_001257142	D1040N	WBVar01187383	pgp-4	Unknown		ABCB1	nephroblastoma, ovarian cancer, renal cell carcinoma, familial temporal lobe epilepsy 3, asthma, invasive ductal carcinoma, malignant glioma, colorectal adenocarcinoma, hepatocellular carcinoma, temporal lobe epilepsy, non-alcoholic fatty liver disease, encephalitis, temporal lobe epilepsy, visual epilepsy, inflammatory bowel disease 13, end stage renal disease, status epilepticus, cholestasis, n…	Wormbase
NP_509811	A416T	WBVar01183995	pgp-8	Unknown		ABCB1	nephroblastoma, ovarian cancer, renal cell carcinoma, familial temporal lobe epilepsy 3, asthma, invasive ductal carcinoma, malignant glioma, colorectal adenocarcinoma, hepatocellular carcinoma, temporal lobe epilepsy, non-alcoholic fatty liver disease, encephalitis, temporal lobe epilepsy, visual epilepsy, inflammatory bowel disease 13, end stage renal disease, status epilepticus, cholestasis, n…	Wormbase
NP_509811	F618L	WBVar01620434	pgp-8	Unknown		ABCB1	nephroblastoma, ovarian cancer, renal cell carcinoma, familial temporal lobe epilepsy 3, asthma, invasive ductal carcinoma, malignant glioma, colorectal adenocarcinoma, hepatocellular carcinoma, temporal lobe epilepsy, non-alcoholic fatty liver disease, encephalitis, temporal lobe epilepsy, visual epilepsy, inflammatory bowel disease 13, end stage renal disease, status epilepticus, cholestasis, n…	Wormbase
NP_509811	R785C	WBVar01183988	pgp-8	Unknown		ABCB1	nephroblastoma, ovarian cancer, renal cell carcinoma, familial temporal lobe epilepsy 3, asthma, invasive ductal carcinoma, malignant glioma, colorectal adenocarcinoma, hepatocellular carcinoma, temporal lobe epilepsy, non-alcoholic fatty liver disease, encephalitis, temporal lobe epilepsy, visual epilepsy, inflammatory bowel disease 13, end stage renal disease, status epilepticus, cholestasis, n…	Wormbase
NP_001257143	P800S	WBVar01187376	pgp-4	Unknown		ABCB1	nephroblastoma, ovarian cancer, renal cell carcinoma, familial temporal lobe epilepsy 3, asthma, invasive ductal carcinoma, malignant glioma, colorectal adenocarcinoma, hepatocellular carcinoma, temporal lobe epilepsy, non-alcoholic fatty liver disease, encephalitis, temporal lobe epilepsy, visual epilepsy, inflammatory bowel disease 13, end stage renal disease, status epilepticus, cholestasis, n…	Wormbase
NP_510127	P776S	WBVar01196767	pgp-13	Unknown		ABCB1	nephroblastoma, ovarian cancer, renal cell carcinoma, familial temporal lobe epilepsy 3, asthma, invasive ductal carcinoma, malignant glioma, colorectal adenocarcinoma, hepatocellular carcinoma, temporal lobe epilepsy, non-alcoholic fatty liver disease, encephalitis, temporal lobe epilepsy, visual epilepsy, inflammatory bowel disease 13, end stage renal disease, status epilepticus, cholestasis, n…	Wormbase
NP_001300411	D85E	WBVar00640762	pgp-2	Unknown		ABCB1	nephroblastoma, ovarian cancer, renal cell carcinoma, familial temporal lobe epilepsy 3, asthma, invasive ductal carcinoma, malignant glioma, colorectal adenocarcinoma, hepatocellular carcinoma, temporal lobe epilepsy, non-alcoholic fatty liver disease, encephalitis, temporal lobe epilepsy, visual epilepsy, inflammatory bowel disease 13, end stage renal disease, status epilepticus, cholestasis, n…	Wormbase
NP_502413	R466C	WBVar00949378	pgp-1	Unknown		ABCB1	nephroblastoma, ovarian cancer, renal cell carcinoma, familial temporal lobe epilepsy 3, asthma, invasive ductal carcinoma, malignant glioma, colorectal adenocarcinoma, hepatocellular carcinoma, temporal lobe epilepsy, non-alcoholic fatty liver disease, encephalitis, temporal lobe epilepsy, visual epilepsy, inflammatory bowel disease 13, end stage renal disease, status epilepticus, cholestasis, n…	Wormbase
NP_507487	A304V	WBVar01089277	pgp-9	Unknown		ABCB1	nephroblastoma, ovarian cancer, renal cell carcinoma, familial temporal lobe epilepsy 3, asthma, invasive ductal carcinoma, malignant glioma, colorectal adenocarcinoma, hepatocellular carcinoma, temporal lobe epilepsy, non-alcoholic fatty liver disease, encephalitis, temporal lobe epilepsy, visual epilepsy, inflammatory bowel disease 13, end stage renal disease, status epilepticus, cholestasis, n…	Wormbase
NP_001257142	E906K	WBVar01187379	pgp-4	Unknown		ABCB1	nephroblastoma, ovarian cancer, renal cell carcinoma, familial temporal lobe epilepsy 3, asthma, invasive ductal carcinoma, malignant glioma, colorectal adenocarcinoma, hepatocellular carcinoma, temporal lobe epilepsy, non-alcoholic fatty liver disease, encephalitis, temporal lobe epilepsy, visual epilepsy, inflammatory bowel disease 13, end stage renal disease, status epilepticus, cholestasis, n…	Wormbase
NP_001257142	I1107T	WBVar01187385	pgp-4	Unknown		ABCB1	nephroblastoma, ovarian cancer, renal cell carcinoma, familial temporal lobe epilepsy 3, asthma, invasive ductal carcinoma, malignant glioma, colorectal adenocarcinoma, hepatocellular carcinoma, temporal lobe epilepsy, non-alcoholic fatty liver disease, encephalitis, temporal lobe epilepsy, visual epilepsy, inflammatory bowel disease 13, end stage renal disease, status epilepticus, cholestasis, n…	Wormbase
NP_001257142	I607T	WBVar00068255	pgp-4	Unknown		ABCB1	nephroblastoma, ovarian cancer, renal cell carcinoma, familial temporal lobe epilepsy 3, asthma, invasive ductal carcinoma, malignant glioma, colorectal adenocarcinoma, hepatocellular carcinoma, temporal lobe epilepsy, non-alcoholic fatty liver disease, encephalitis, temporal lobe epilepsy, visual epilepsy, inflammatory bowel disease 13, end stage renal disease, status epilepticus, cholestasis, n…	Wormbase
NP_510126	T302I	WBVar01196704	pgp-12	Unknown		ABCB1	nephroblastoma, ovarian cancer, renal cell carcinoma, familial temporal lobe epilepsy 3, asthma, invasive ductal carcinoma, malignant glioma, colorectal adenocarcinoma, hepatocellular carcinoma, temporal lobe epilepsy, non-alcoholic fatty liver disease, encephalitis, temporal lobe epilepsy, visual epilepsy, inflammatory bowel disease 13, end stage renal disease, status epilepticus, cholestasis, n…	Wormbase
NP_001257143	L826F	WBVar01187377	pgp-4	Unknown		ABCB1	nephroblastoma, ovarian cancer, renal cell carcinoma, familial temporal lobe epilepsy 3, asthma, invasive ductal carcinoma, malignant glioma, colorectal adenocarcinoma, hepatocellular carcinoma, temporal lobe epilepsy, non-alcoholic fatty liver disease, encephalitis, temporal lobe epilepsy, visual epilepsy, inflammatory bowel disease 13, end stage renal disease, status epilepticus, cholestasis, n…	Wormbase
NP_001257143	G437S	WBVar02140106	pgp-4	Unknown		ABCB1	nephroblastoma, ovarian cancer, renal cell carcinoma, familial temporal lobe epilepsy 3, asthma, invasive ductal carcinoma, malignant glioma, colorectal adenocarcinoma, hepatocellular carcinoma, temporal lobe epilepsy, non-alcoholic fatty liver disease, encephalitis, temporal lobe epilepsy, visual epilepsy, inflammatory bowel disease 13, end stage renal disease, status epilepticus, cholestasis, n…	Wormbase
NP_001257143	L1101F	WBVar01187386	pgp-4	Unknown		ABCB1	nephroblastoma, ovarian cancer, renal cell carcinoma, familial temporal lobe epilepsy 3, asthma, invasive ductal carcinoma, malignant glioma, colorectal adenocarcinoma, hepatocellular carcinoma, temporal lobe epilepsy, non-alcoholic fatty liver disease, encephalitis, temporal lobe epilepsy, visual epilepsy, inflammatory bowel disease 13, end stage renal disease, status epilepticus, cholestasis, n…	Wormbase
NP_510128	D671Y	WBVar01691103	pgp-14	Unknown		ABCB1	nephroblastoma, ovarian cancer, renal cell carcinoma, familial temporal lobe epilepsy 3, asthma, invasive ductal carcinoma, malignant glioma, colorectal adenocarcinoma, hepatocellular carcinoma, temporal lobe epilepsy, non-alcoholic fatty liver disease, encephalitis, temporal lobe epilepsy, visual epilepsy, inflammatory bowel disease 13, end stage renal disease, status epilepticus, cholestasis, n…	Wormbase
NP_001300410	G2R	WBVar00640737	pgp-2	Unknown		ABCB1	nephroblastoma, ovarian cancer, renal cell carcinoma, familial temporal lobe epilepsy 3, asthma, invasive ductal carcinoma, malignant glioma, colorectal adenocarcinoma, hepatocellular carcinoma, temporal lobe epilepsy, non-alcoholic fatty liver disease, encephalitis, temporal lobe epilepsy, visual epilepsy, inflammatory bowel disease 13, end stage renal disease, status epilepticus, cholestasis, n…	Wormbase
NP_001300411	I664L	WBVar00153855	pgp-2	Unknown		ABCB1	nephroblastoma, ovarian cancer, renal cell carcinoma, familial temporal lobe epilepsy 3, asthma, invasive ductal carcinoma, malignant glioma, colorectal adenocarcinoma, hepatocellular carcinoma, temporal lobe epilepsy, non-alcoholic fatty liver disease, encephalitis, temporal lobe epilepsy, visual epilepsy, inflammatory bowel disease 13, end stage renal disease, status epilepticus, cholestasis, n…	Wormbase
NP_502413	G454E	WBVar00949380	pgp-1	Unknown		ABCB1	nephroblastoma, ovarian cancer, renal cell carcinoma, familial temporal lobe epilepsy 3, asthma, invasive ductal carcinoma, malignant glioma, colorectal adenocarcinoma, hepatocellular carcinoma, temporal lobe epilepsy, non-alcoholic fatty liver disease, encephalitis, temporal lobe epilepsy, visual epilepsy, inflammatory bowel disease 13, end stage renal disease, status epilepticus, cholestasis, n…	Wormbase
NP_509811	A315V	WBVar01184002	pgp-8	Unknown		ABCB1	nephroblastoma, ovarian cancer, renal cell carcinoma, familial temporal lobe epilepsy 3, asthma, invasive ductal carcinoma, malignant glioma, colorectal adenocarcinoma, hepatocellular carcinoma, temporal lobe epilepsy, non-alcoholic fatty liver disease, encephalitis, temporal lobe epilepsy, visual epilepsy, inflammatory bowel disease 13, end stage renal disease, status epilepticus, cholestasis, n…	Wormbase
NP_509811	G521V	WBVar01552111	pgp-8	Unknown		ABCB1	nephroblastoma, ovarian cancer, renal cell carcinoma, familial temporal lobe epilepsy 3, asthma, invasive ductal carcinoma, malignant glioma, colorectal adenocarcinoma, hepatocellular carcinoma, temporal lobe epilepsy, non-alcoholic fatty liver disease, encephalitis, temporal lobe epilepsy, visual epilepsy, inflammatory bowel disease 13, end stage renal disease, status epilepticus, cholestasis, n…	Wormbase
NP_502413	E664G	WBVar01731360	pgp-1	Unknown		ABCB1	nephroblastoma, ovarian cancer, renal cell carcinoma, familial temporal lobe epilepsy 3, asthma, invasive ductal carcinoma, malignant glioma, colorectal adenocarcinoma, hepatocellular carcinoma, temporal lobe epilepsy, non-alcoholic fatty liver disease, encephalitis, temporal lobe epilepsy, visual epilepsy, inflammatory bowel disease 13, end stage renal disease, status epilepticus, cholestasis, n…	Wormbase
NP_510127	E669K	WBVar01571790	pgp-13	Unknown		ABCB1	nephroblastoma, ovarian cancer, renal cell carcinoma, familial temporal lobe epilepsy 3, asthma, invasive ductal carcinoma, malignant glioma, colorectal adenocarcinoma, hepatocellular carcinoma, temporal lobe epilepsy, non-alcoholic fatty liver disease, encephalitis, temporal lobe epilepsy, visual epilepsy, inflammatory bowel disease 13, end stage renal disease, status epilepticus, cholestasis, n…	Wormbase
NP_502413	S462N	WBVar00949379	pgp-1	Unknown		ABCB1	nephroblastoma, ovarian cancer, renal cell carcinoma, familial temporal lobe epilepsy 3, asthma, invasive ductal carcinoma, malignant glioma, colorectal adenocarcinoma, hepatocellular carcinoma, temporal lobe epilepsy, non-alcoholic fatty liver disease, encephalitis, temporal lobe epilepsy, visual epilepsy, inflammatory bowel disease 13, end stage renal disease, status epilepticus, cholestasis, n…	Wormbase
NP_510126	V816I	WBVar01196717	pgp-12	Unknown		ABCB1	nephroblastoma, ovarian cancer, renal cell carcinoma, familial temporal lobe epilepsy 3, asthma, invasive ductal carcinoma, malignant glioma, colorectal adenocarcinoma, hepatocellular carcinoma, temporal lobe epilepsy, non-alcoholic fatty liver disease, encephalitis, temporal lobe epilepsy, visual epilepsy, inflammatory bowel disease 13, end stage renal disease, status epilepticus, cholestasis, n…	Wormbase
NP_502413	C962Y	WBVar00949358	pgp-1	Unknown		ABCB1	nephroblastoma, ovarian cancer, renal cell carcinoma, familial temporal lobe epilepsy 3, asthma, invasive ductal carcinoma, malignant glioma, colorectal adenocarcinoma, hepatocellular carcinoma, temporal lobe epilepsy, non-alcoholic fatty liver disease, encephalitis, temporal lobe epilepsy, visual epilepsy, inflammatory bowel disease 13, end stage renal disease, status epilepticus, cholestasis, n…	Wormbase
NP_001257143	A56V	WBVar01187346	pgp-4	Unknown		ABCB1	nephroblastoma, ovarian cancer, renal cell carcinoma, familial temporal lobe epilepsy 3, asthma, invasive ductal carcinoma, malignant glioma, colorectal adenocarcinoma, hepatocellular carcinoma, temporal lobe epilepsy, non-alcoholic fatty liver disease, encephalitis, temporal lobe epilepsy, visual epilepsy, inflammatory bowel disease 13, end stage renal disease, status epilepticus, cholestasis, n…	Wormbase
NP_509901	A1037T	WBVar00301483	pgp-3	Unknown		ABCB1	nephroblastoma, ovarian cancer, renal cell carcinoma, familial temporal lobe epilepsy 3, asthma, invasive ductal carcinoma, malignant glioma, colorectal adenocarcinoma, hepatocellular carcinoma, temporal lobe epilepsy, non-alcoholic fatty liver disease, encephalitis, temporal lobe epilepsy, visual epilepsy, inflammatory bowel disease 13, end stage renal disease, status epilepticus, cholestasis, n…	Wormbase
NP_495674	G389R	WBVar00747522	pgp-11	Unknown		ABCB1	nephroblastoma, ovarian cancer, renal cell carcinoma, familial temporal lobe epilepsy 3, asthma, invasive ductal carcinoma, malignant glioma, colorectal adenocarcinoma, hepatocellular carcinoma, temporal lobe epilepsy, non-alcoholic fatty liver disease, encephalitis, temporal lobe epilepsy, visual epilepsy, inflammatory bowel disease 13, end stage renal disease, status epilepticus, cholestasis, n…	Wormbase
NP_509811	G154E	WBVar00516121	pgp-8	Unknown		ABCB1	nephroblastoma, ovarian cancer, renal cell carcinoma, familial temporal lobe epilepsy 3, asthma, invasive ductal carcinoma, malignant glioma, colorectal adenocarcinoma, hepatocellular carcinoma, temporal lobe epilepsy, non-alcoholic fatty liver disease, encephalitis, temporal lobe epilepsy, visual epilepsy, inflammatory bowel disease 13, end stage renal disease, status epilepticus, cholestasis, n…	Wormbase
NP_001257142	M706I	WBVar01187374	pgp-4	Unknown		ABCB1	nephroblastoma, ovarian cancer, renal cell carcinoma, familial temporal lobe epilepsy 3, asthma, invasive ductal carcinoma, malignant glioma, colorectal adenocarcinoma, hepatocellular carcinoma, temporal lobe epilepsy, non-alcoholic fatty liver disease, encephalitis, temporal lobe epilepsy, visual epilepsy, inflammatory bowel disease 13, end stage renal disease, status epilepticus, cholestasis, n…	Wormbase
NP_001300412	G1234S	WBVar00335233	pgp-2	Unknown		ABCB1	nephroblastoma, ovarian cancer, renal cell carcinoma, familial temporal lobe epilepsy 3, asthma, invasive ductal carcinoma, malignant glioma, colorectal adenocarcinoma, hepatocellular carcinoma, temporal lobe epilepsy, non-alcoholic fatty liver disease, encephalitis, temporal lobe epilepsy, visual epilepsy, inflammatory bowel disease 13, end stage renal disease, status epilepticus, cholestasis, n…	Wormbase
NP_502413	L439F	WBVar00438120	pgp-1	Unknown		ABCB1	nephroblastoma, ovarian cancer, renal cell carcinoma, familial temporal lobe epilepsy 3, asthma, invasive ductal carcinoma, malignant glioma, colorectal adenocarcinoma, hepatocellular carcinoma, temporal lobe epilepsy, non-alcoholic fatty liver disease, encephalitis, temporal lobe epilepsy, visual epilepsy, inflammatory bowel disease 13, end stage renal disease, status epilepticus, cholestasis, n…	Wormbase
NP_502413	G889E	WBVar00949361	pgp-1	Unknown		ABCB1	nephroblastoma, ovarian cancer, renal cell carcinoma, familial temporal lobe epilepsy 3, asthma, invasive ductal carcinoma, malignant glioma, colorectal adenocarcinoma, hepatocellular carcinoma, temporal lobe epilepsy, non-alcoholic fatty liver disease, encephalitis, temporal lobe epilepsy, visual epilepsy, inflammatory bowel disease 13, end stage renal disease, status epilepticus, cholestasis, n…	Wormbase
NP_001257143	S649N	WBVar00517265	pgp-4	Unknown		ABCB1	nephroblastoma, ovarian cancer, renal cell carcinoma, familial temporal lobe epilepsy 3, asthma, invasive ductal carcinoma, malignant glioma, colorectal adenocarcinoma, hepatocellular carcinoma, temporal lobe epilepsy, non-alcoholic fatty liver disease, encephalitis, temporal lobe epilepsy, visual epilepsy, inflammatory bowel disease 13, end stage renal disease, status epilepticus, cholestasis, n…	Wormbase
NP_509901	P966L	WBVar01187328	pgp-3	Unknown		ABCB1	nephroblastoma, ovarian cancer, renal cell carcinoma, familial temporal lobe epilepsy 3, asthma, invasive ductal carcinoma, malignant glioma, colorectal adenocarcinoma, hepatocellular carcinoma, temporal lobe epilepsy, non-alcoholic fatty liver disease, encephalitis, temporal lobe epilepsy, visual epilepsy, inflammatory bowel disease 13, end stage renal disease, status epilepticus, cholestasis, n…	Wormbase
NP_502413	P968S	WBVar00949357	pgp-1	Unknown		ABCB1	nephroblastoma, ovarian cancer, renal cell carcinoma, familial temporal lobe epilepsy 3, asthma, invasive ductal carcinoma, malignant glioma, colorectal adenocarcinoma, hepatocellular carcinoma, temporal lobe epilepsy, non-alcoholic fatty liver disease, encephalitis, temporal lobe epilepsy, visual epilepsy, inflammatory bowel disease 13, end stage renal disease, status epilepticus, cholestasis, n…	Wormbase
NP_510128	P57L	WBVar01196817	pgp-14	Unknown		ABCB1	nephroblastoma, ovarian cancer, renal cell carcinoma, familial temporal lobe epilepsy 3, asthma, invasive ductal carcinoma, malignant glioma, colorectal adenocarcinoma, hepatocellular carcinoma, temporal lobe epilepsy, non-alcoholic fatty liver disease, encephalitis, temporal lobe epilepsy, visual epilepsy, inflammatory bowel disease 13, end stage renal disease, status epilepticus, cholestasis, n…	Wormbase
NP_001257143	I593T	WBVar00068255	pgp-4	Unknown		ABCB1	nephroblastoma, ovarian cancer, renal cell carcinoma, familial temporal lobe epilepsy 3, asthma, invasive ductal carcinoma, malignant glioma, colorectal adenocarcinoma, hepatocellular carcinoma, temporal lobe epilepsy, non-alcoholic fatty liver disease, encephalitis, temporal lobe epilepsy, visual epilepsy, inflammatory bowel disease 13, end stage renal disease, status epilepticus, cholestasis, n…	Wormbase
NP_509901	S726L	WBVar00517248	pgp-3	Unknown		ABCB1	nephroblastoma, ovarian cancer, renal cell carcinoma, familial temporal lobe epilepsy 3, asthma, invasive ductal carcinoma, malignant glioma, colorectal adenocarcinoma, hepatocellular carcinoma, temporal lobe epilepsy, non-alcoholic fatty liver disease, encephalitis, temporal lobe epilepsy, visual epilepsy, inflammatory bowel disease 13, end stage renal disease, status epilepticus, cholestasis, n…	Wormbase
NP_001300410	P1062S	WBVar00640777	pgp-2	Unknown		ABCB1	nephroblastoma, ovarian cancer, renal cell carcinoma, familial temporal lobe epilepsy 3, asthma, invasive ductal carcinoma, malignant glioma, colorectal adenocarcinoma, hepatocellular carcinoma, temporal lobe epilepsy, non-alcoholic fatty liver disease, encephalitis, temporal lobe epilepsy, visual epilepsy, inflammatory bowel disease 13, end stage renal disease, status epilepticus, cholestasis, n…	Wormbase
NP_509901	G422E	WBVar00517245	pgp-3	Unknown		ABCB1	nephroblastoma, ovarian cancer, renal cell carcinoma, familial temporal lobe epilepsy 3, asthma, invasive ductal carcinoma, malignant glioma, colorectal adenocarcinoma, hepatocellular carcinoma, temporal lobe epilepsy, non-alcoholic fatty liver disease, encephalitis, temporal lobe epilepsy, visual epilepsy, inflammatory bowel disease 13, end stage renal disease, status epilepticus, cholestasis, n…	Wormbase
NP_001257142	Q546*	WBVar00517263	pgp-4	Unknown		ABCB1	nephroblastoma, ovarian cancer, renal cell carcinoma, familial temporal lobe epilepsy 3, asthma, invasive ductal carcinoma, malignant glioma, colorectal adenocarcinoma, hepatocellular carcinoma, temporal lobe epilepsy, non-alcoholic fatty liver disease, encephalitis, temporal lobe epilepsy, visual epilepsy, inflammatory bowel disease 13, end stage renal disease, status epilepticus, cholestasis, n…	Wormbase
NP_509901	P1065L	WBVar00517252	pgp-3	Unknown		ABCB1	nephroblastoma, ovarian cancer, renal cell carcinoma, familial temporal lobe epilepsy 3, asthma, invasive ductal carcinoma, malignant glioma, colorectal adenocarcinoma, hepatocellular carcinoma, temporal lobe epilepsy, non-alcoholic fatty liver disease, encephalitis, temporal lobe epilepsy, visual epilepsy, inflammatory bowel disease 13, end stage renal disease, status epilepticus, cholestasis, n…	Wormbase
NP_510128	G1106E	WBVar01196796	pgp-14	Unknown		ABCB1	nephroblastoma, ovarian cancer, renal cell carcinoma, familial temporal lobe epilepsy 3, asthma, invasive ductal carcinoma, malignant glioma, colorectal adenocarcinoma, hepatocellular carcinoma, temporal lobe epilepsy, non-alcoholic fatty liver disease, encephalitis, temporal lobe epilepsy, visual epilepsy, inflammatory bowel disease 13, end stage renal disease, status epilepticus, cholestasis, n…	Wormbase
NP_495674	E290K	WBVar00104614	pgp-11	Unknown		ABCB1	nephroblastoma, ovarian cancer, renal cell carcinoma, familial temporal lobe epilepsy 3, asthma, invasive ductal carcinoma, malignant glioma, colorectal adenocarcinoma, hepatocellular carcinoma, temporal lobe epilepsy, non-alcoholic fatty liver disease, encephalitis, temporal lobe epilepsy, visual epilepsy, inflammatory bowel disease 13, end stage renal disease, status epilepticus, cholestasis, n…	Wormbase
NP_495674	S58F	WBVar01241942	pgp-11	Unknown		ABCB1	nephroblastoma, ovarian cancer, renal cell carcinoma, familial temporal lobe epilepsy 3, asthma, invasive ductal carcinoma, malignant glioma, colorectal adenocarcinoma, hepatocellular carcinoma, temporal lobe epilepsy, non-alcoholic fatty liver disease, encephalitis, temporal lobe epilepsy, visual epilepsy, inflammatory bowel disease 13, end stage renal disease, status epilepticus, cholestasis, n…	Wormbase
NP_507487	A987V	WBVar00484258	pgp-9	Unknown		ABCB1	nephroblastoma, ovarian cancer, renal cell carcinoma, familial temporal lobe epilepsy 3, asthma, invasive ductal carcinoma, malignant glioma, colorectal adenocarcinoma, hepatocellular carcinoma, temporal lobe epilepsy, non-alcoholic fatty liver disease, encephalitis, temporal lobe epilepsy, visual epilepsy, inflammatory bowel disease 13, end stage renal disease, status epilepticus, cholestasis, n…	Wormbase
NP_502413	S284N	WBVar00949385	pgp-1	Unknown		ABCB1	nephroblastoma, ovarian cancer, renal cell carcinoma, familial temporal lobe epilepsy 3, asthma, invasive ductal carcinoma, malignant glioma, colorectal adenocarcinoma, hepatocellular carcinoma, temporal lobe epilepsy, non-alcoholic fatty liver disease, encephalitis, temporal lobe epilepsy, visual epilepsy, inflammatory bowel disease 13, end stage renal disease, status epilepticus, cholestasis, n…	Wormbase
NP_509901	G175E	WBVar01187308	pgp-3	Unknown		ABCB1	nephroblastoma, ovarian cancer, renal cell carcinoma, familial temporal lobe epilepsy 3, asthma, invasive ductal carcinoma, malignant glioma, colorectal adenocarcinoma, hepatocellular carcinoma, temporal lobe epilepsy, non-alcoholic fatty liver disease, encephalitis, temporal lobe epilepsy, visual epilepsy, inflammatory bowel disease 13, end stage renal disease, status epilepticus, cholestasis, n…	Wormbase
NP_510128	A1111T	WBVar01196794	pgp-14	Unknown		ABCB1	nephroblastoma, ovarian cancer, renal cell carcinoma, familial temporal lobe epilepsy 3, asthma, invasive ductal carcinoma, malignant glioma, colorectal adenocarcinoma, hepatocellular carcinoma, temporal lobe epilepsy, non-alcoholic fatty liver disease, encephalitis, temporal lobe epilepsy, visual epilepsy, inflammatory bowel disease 13, end stage renal disease, status epilepticus, cholestasis, n…	Wormbase
NP_001257142	P814S	WBVar01187376	pgp-4	Unknown		ABCB1	nephroblastoma, ovarian cancer, renal cell carcinoma, familial temporal lobe epilepsy 3, asthma, invasive ductal carcinoma, malignant glioma, colorectal adenocarcinoma, hepatocellular carcinoma, temporal lobe epilepsy, non-alcoholic fatty liver disease, encephalitis, temporal lobe epilepsy, visual epilepsy, inflammatory bowel disease 13, end stage renal disease, status epilepticus, cholestasis, n…	Wormbase
NP_510127	I816V	WBVar01711145	pgp-13	Unknown		ABCB1	nephroblastoma, ovarian cancer, renal cell carcinoma, familial temporal lobe epilepsy 3, asthma, invasive ductal carcinoma, malignant glioma, colorectal adenocarcinoma, hepatocellular carcinoma, temporal lobe epilepsy, non-alcoholic fatty liver disease, encephalitis, temporal lobe epilepsy, visual epilepsy, inflammatory bowel disease 13, end stage renal disease, status epilepticus, cholestasis, n…	Wormbase
NP_001257143	T563I	WBVar01187368	pgp-4	Unknown		ABCB1	nephroblastoma, ovarian cancer, renal cell carcinoma, familial temporal lobe epilepsy 3, asthma, invasive ductal carcinoma, malignant glioma, colorectal adenocarcinoma, hepatocellular carcinoma, temporal lobe epilepsy, non-alcoholic fatty liver disease, encephalitis, temporal lobe epilepsy, visual epilepsy, inflammatory bowel disease 13, end stage renal disease, status epilepticus, cholestasis, n…	Wormbase
NP_001257142	M706I	WBVar01187372	pgp-4	Unknown		ABCB1	nephroblastoma, ovarian cancer, renal cell carcinoma, familial temporal lobe epilepsy 3, asthma, invasive ductal carcinoma, malignant glioma, colorectal adenocarcinoma, hepatocellular carcinoma, temporal lobe epilepsy, non-alcoholic fatty liver disease, encephalitis, temporal lobe epilepsy, visual epilepsy, inflammatory bowel disease 13, end stage renal disease, status epilepticus, cholestasis, n…	Wormbase
NP_509901	A333T	WBVar01187311	pgp-3	Unknown		ABCB1	nephroblastoma, ovarian cancer, renal cell carcinoma, familial temporal lobe epilepsy 3, asthma, invasive ductal carcinoma, malignant glioma, colorectal adenocarcinoma, hepatocellular carcinoma, temporal lobe epilepsy, non-alcoholic fatty liver disease, encephalitis, temporal lobe epilepsy, visual epilepsy, inflammatory bowel disease 13, end stage renal disease, status epilepticus, cholestasis, n…	Wormbase
NP_001257143	M692I	WBVar01187374	pgp-4	Unknown		ABCB1	nephroblastoma, ovarian cancer, renal cell carcinoma, familial temporal lobe epilepsy 3, asthma, invasive ductal carcinoma, malignant glioma, colorectal adenocarcinoma, hepatocellular carcinoma, temporal lobe epilepsy, non-alcoholic fatty liver disease, encephalitis, temporal lobe epilepsy, visual epilepsy, inflammatory bowel disease 13, end stage renal disease, status epilepticus, cholestasis, n…	Wormbase
NP_509811	Q257*	WBVar00516120	pgp-8	Unknown		ABCB1	nephroblastoma, ovarian cancer, renal cell carcinoma, familial temporal lobe epilepsy 3, asthma, invasive ductal carcinoma, malignant glioma, colorectal adenocarcinoma, hepatocellular carcinoma, temporal lobe epilepsy, non-alcoholic fatty liver disease, encephalitis, temporal lobe epilepsy, visual epilepsy, inflammatory bowel disease 13, end stage renal disease, status epilepticus, cholestasis, n…	Wormbase
NP_001300411	Q977*	WBVar00640776	pgp-2	Unknown		ABCB1	nephroblastoma, ovarian cancer, renal cell carcinoma, familial temporal lobe epilepsy 3, asthma, invasive ductal carcinoma, malignant glioma, colorectal adenocarcinoma, hepatocellular carcinoma, temporal lobe epilepsy, non-alcoholic fatty liver disease, encephalitis, temporal lobe epilepsy, visual epilepsy, inflammatory bowel disease 13, end stage renal disease, status epilepticus, cholestasis, n…	Wormbase
NP_491707	I671L	WBVar00153855	pgp-2	Unknown		ABCB1	nephroblastoma, ovarian cancer, renal cell carcinoma, familial temporal lobe epilepsy 3, asthma, invasive ductal carcinoma, malignant glioma, colorectal adenocarcinoma, hepatocellular carcinoma, temporal lobe epilepsy, non-alcoholic fatty liver disease, encephalitis, temporal lobe epilepsy, visual epilepsy, inflammatory bowel disease 13, end stage renal disease, status epilepticus, cholestasis, n…	Wormbase
NP_495674	I212V	WBVar00747529	pgp-11	Unknown		ABCB1	nephroblastoma, ovarian cancer, renal cell carcinoma, familial temporal lobe epilepsy 3, asthma, invasive ductal carcinoma, malignant glioma, colorectal adenocarcinoma, hepatocellular carcinoma, temporal lobe epilepsy, non-alcoholic fatty liver disease, encephalitis, temporal lobe epilepsy, visual epilepsy, inflammatory bowel disease 13, end stage renal disease, status epilepticus, cholestasis, n…	Wormbase
NP_509901	G77E	WBVar01187304	pgp-3	Unknown		ABCB1	nephroblastoma, ovarian cancer, renal cell carcinoma, familial temporal lobe epilepsy 3, asthma, invasive ductal carcinoma, malignant glioma, colorectal adenocarcinoma, hepatocellular carcinoma, temporal lobe epilepsy, non-alcoholic fatty liver disease, encephalitis, temporal lobe epilepsy, visual epilepsy, inflammatory bowel disease 13, end stage renal disease, status epilepticus, cholestasis, n…	Wormbase
NP_001257143	M1004I	WBVar01187381	pgp-4	Unknown		ABCB1	nephroblastoma, ovarian cancer, renal cell carcinoma, familial temporal lobe epilepsy 3, asthma, invasive ductal carcinoma, malignant glioma, colorectal adenocarcinoma, hepatocellular carcinoma, temporal lobe epilepsy, non-alcoholic fatty liver disease, encephalitis, temporal lobe epilepsy, visual epilepsy, inflammatory bowel disease 13, end stage renal disease, status epilepticus, cholestasis, n…	Wormbase
NP_510128	A123T	WBVar01196814	pgp-14	Unknown		ABCB1	nephroblastoma, ovarian cancer, renal cell carcinoma, familial temporal lobe epilepsy 3, asthma, invasive ductal carcinoma, malignant glioma, colorectal adenocarcinoma, hepatocellular carcinoma, temporal lobe epilepsy, non-alcoholic fatty liver disease, encephalitis, temporal lobe epilepsy, visual epilepsy, inflammatory bowel disease 13, end stage renal disease, status epilepticus, cholestasis, n…	Wormbase
NP_509811	V1237M	WBVar00516107	pgp-8	Unknown		ABCB1	nephroblastoma, ovarian cancer, renal cell carcinoma, familial temporal lobe epilepsy 3, asthma, invasive ductal carcinoma, malignant glioma, colorectal adenocarcinoma, hepatocellular carcinoma, temporal lobe epilepsy, non-alcoholic fatty liver disease, encephalitis, temporal lobe epilepsy, visual epilepsy, inflammatory bowel disease 13, end stage renal disease, status epilepticus, cholestasis, n…	Wormbase
NP_510128	G1143E	WBVar01196792	pgp-14	Unknown		ABCB1	nephroblastoma, ovarian cancer, renal cell carcinoma, familial temporal lobe epilepsy 3, asthma, invasive ductal carcinoma, malignant glioma, colorectal adenocarcinoma, hepatocellular carcinoma, temporal lobe epilepsy, non-alcoholic fatty liver disease, encephalitis, temporal lobe epilepsy, visual epilepsy, inflammatory bowel disease 13, end stage renal disease, status epilepticus, cholestasis, n…	Wormbase
NP_509901	I86L	WBVar00083128	pgp-3	Unknown		ABCB1	nephroblastoma, ovarian cancer, renal cell carcinoma, familial temporal lobe epilepsy 3, asthma, invasive ductal carcinoma, malignant glioma, colorectal adenocarcinoma, hepatocellular carcinoma, temporal lobe epilepsy, non-alcoholic fatty liver disease, encephalitis, temporal lobe epilepsy, visual epilepsy, inflammatory bowel disease 13, end stage renal disease, status epilepticus, cholestasis, n…	Wormbase
NP_507487	A1184V	WBVar00484265	pgp-9	Unknown		ABCB1	nephroblastoma, ovarian cancer, renal cell carcinoma, familial temporal lobe epilepsy 3, asthma, invasive ductal carcinoma, malignant glioma, colorectal adenocarcinoma, hepatocellular carcinoma, temporal lobe epilepsy, non-alcoholic fatty liver disease, encephalitis, temporal lobe epilepsy, visual epilepsy, inflammatory bowel disease 13, end stage renal disease, status epilepticus, cholestasis, n…	Wormbase
NP_510127	M1306I	WBVar01196776	pgp-13	Unknown		ABCB1	nephroblastoma, ovarian cancer, renal cell carcinoma, familial temporal lobe epilepsy 3, asthma, invasive ductal carcinoma, malignant glioma, colorectal adenocarcinoma, hepatocellular carcinoma, temporal lobe epilepsy, non-alcoholic fatty liver disease, encephalitis, temporal lobe epilepsy, visual epilepsy, inflammatory bowel disease 13, end stage renal disease, status epilepticus, cholestasis, n…	Wormbase
NP_509901	P1114L	WBVar00517253	pgp-3	Unknown		ABCB1	nephroblastoma, ovarian cancer, renal cell carcinoma, familial temporal lobe epilepsy 3, asthma, invasive ductal carcinoma, malignant glioma, colorectal adenocarcinoma, hepatocellular carcinoma, temporal lobe epilepsy, non-alcoholic fatty liver disease, encephalitis, temporal lobe epilepsy, visual epilepsy, inflammatory bowel disease 13, end stage renal disease, status epilepticus, cholestasis, n…	Wormbase
NP_001257142	T567A	WBVar01527718	pgp-4	Unknown		ABCB1	nephroblastoma, ovarian cancer, renal cell carcinoma, familial temporal lobe epilepsy 3, asthma, invasive ductal carcinoma, malignant glioma, colorectal adenocarcinoma, hepatocellular carcinoma, temporal lobe epilepsy, non-alcoholic fatty liver disease, encephalitis, temporal lobe epilepsy, visual epilepsy, inflammatory bowel disease 13, end stage renal disease, status epilepticus, cholestasis, n…	Wormbase
NP_510127	R286Q	WBVar01196754	pgp-13	Unknown		ABCB1	nephroblastoma, ovarian cancer, renal cell carcinoma, familial temporal lobe epilepsy 3, asthma, invasive ductal carcinoma, malignant glioma, colorectal adenocarcinoma, hepatocellular carcinoma, temporal lobe epilepsy, non-alcoholic fatty liver disease, encephalitis, temporal lobe epilepsy, visual epilepsy, inflammatory bowel disease 13, end stage renal disease, status epilepticus, cholestasis, n…	Wormbase
NP_491707	G128S	WBVar00640764	pgp-2	Unknown		ABCB1	nephroblastoma, ovarian cancer, renal cell carcinoma, familial temporal lobe epilepsy 3, asthma, invasive ductal carcinoma, malignant glioma, colorectal adenocarcinoma, hepatocellular carcinoma, temporal lobe epilepsy, non-alcoholic fatty liver disease, encephalitis, temporal lobe epilepsy, visual epilepsy, inflammatory bowel disease 13, end stage renal disease, status epilepticus, cholestasis, n…	Wormbase
NP_001300411	P402L	WBVar00640766	pgp-2	Unknown		ABCB1	nephroblastoma, ovarian cancer, renal cell carcinoma, familial temporal lobe epilepsy 3, asthma, invasive ductal carcinoma, malignant glioma, colorectal adenocarcinoma, hepatocellular carcinoma, temporal lobe epilepsy, non-alcoholic fatty liver disease, encephalitis, temporal lobe epilepsy, visual epilepsy, inflammatory bowel disease 13, end stage renal disease, status epilepticus, cholestasis, n…	Wormbase
NP_510127	H376Y	WBVar01196758	pgp-13	Unknown		ABCB1	nephroblastoma, ovarian cancer, renal cell carcinoma, familial temporal lobe epilepsy 3, asthma, invasive ductal carcinoma, malignant glioma, colorectal adenocarcinoma, hepatocellular carcinoma, temporal lobe epilepsy, non-alcoholic fatty liver disease, encephalitis, temporal lobe epilepsy, visual epilepsy, inflammatory bowel disease 13, end stage renal disease, status epilepticus, cholestasis, n…	Wormbase
NP_491707	Q960*	WBVar00640776	pgp-2	Unknown		ABCB1	nephroblastoma, ovarian cancer, renal cell carcinoma, familial temporal lobe epilepsy 3, asthma, invasive ductal carcinoma, malignant glioma, colorectal adenocarcinoma, hepatocellular carcinoma, temporal lobe epilepsy, non-alcoholic fatty liver disease, encephalitis, temporal lobe epilepsy, visual epilepsy, inflammatory bowel disease 13, end stage renal disease, status epilepticus, cholestasis, n…	Wormbase
NP_510127	E72K	WBVar01196749	pgp-13	Unknown		ABCB1	nephroblastoma, ovarian cancer, renal cell carcinoma, familial temporal lobe epilepsy 3, asthma, invasive ductal carcinoma, malignant glioma, colorectal adenocarcinoma, hepatocellular carcinoma, temporal lobe epilepsy, non-alcoholic fatty liver disease, encephalitis, temporal lobe epilepsy, visual epilepsy, inflammatory bowel disease 13, end stage renal disease, status epilepticus, cholestasis, n…	Wormbase
NP_510128	R658K	WBVar02140302	pgp-14	Unknown		ABCB1	nephroblastoma, ovarian cancer, renal cell carcinoma, familial temporal lobe epilepsy 3, asthma, invasive ductal carcinoma, malignant glioma, colorectal adenocarcinoma, hepatocellular carcinoma, temporal lobe epilepsy, non-alcoholic fatty liver disease, encephalitis, temporal lobe epilepsy, visual epilepsy, inflammatory bowel disease 13, end stage renal disease, status epilepticus, cholestasis, n…	Wormbase
NP_507487	N1094K	WBVar01089319	pgp-9	Unknown		ABCB1	nephroblastoma, ovarian cancer, renal cell carcinoma, familial temporal lobe epilepsy 3, asthma, invasive ductal carcinoma, malignant glioma, colorectal adenocarcinoma, hepatocellular carcinoma, temporal lobe epilepsy, non-alcoholic fatty liver disease, encephalitis, temporal lobe epilepsy, visual epilepsy, inflammatory bowel disease 13, end stage renal disease, status epilepticus, cholestasis, n…	Wormbase
NP_507487	V837I	WBVar01089308	pgp-9	Unknown		ABCB1	nephroblastoma, ovarian cancer, renal cell carcinoma, familial temporal lobe epilepsy 3, asthma, invasive ductal carcinoma, malignant glioma, colorectal adenocarcinoma, hepatocellular carcinoma, temporal lobe epilepsy, non-alcoholic fatty liver disease, encephalitis, temporal lobe epilepsy, visual epilepsy, inflammatory bowel disease 13, end stage renal disease, status epilepticus, cholestasis, n…	Wormbase
NP_495674	P969S	WBVar01308385	pgp-11	Unknown		ABCB1	nephroblastoma, ovarian cancer, renal cell carcinoma, familial temporal lobe epilepsy 3, asthma, invasive ductal carcinoma, malignant glioma, colorectal adenocarcinoma, hepatocellular carcinoma, temporal lobe epilepsy, non-alcoholic fatty liver disease, encephalitis, temporal lobe epilepsy, visual epilepsy, inflammatory bowel disease 13, end stage renal disease, status epilepticus, cholestasis, n…	Wormbase
NP_001257142	M706I	WBVar01187373	pgp-4	Unknown		ABCB1	nephroblastoma, ovarian cancer, renal cell carcinoma, familial temporal lobe epilepsy 3, asthma, invasive ductal carcinoma, malignant glioma, colorectal adenocarcinoma, hepatocellular carcinoma, temporal lobe epilepsy, non-alcoholic fatty liver disease, encephalitis, temporal lobe epilepsy, visual epilepsy, inflammatory bowel disease 13, end stage renal disease, status epilepticus, cholestasis, n…	Wormbase
NP_001300411	D1100N	WBVar00335232	pgp-2	Unknown		ABCB1	nephroblastoma, ovarian cancer, renal cell carcinoma, familial temporal lobe epilepsy 3, asthma, invasive ductal carcinoma, malignant glioma, colorectal adenocarcinoma, hepatocellular carcinoma, temporal lobe epilepsy, non-alcoholic fatty liver disease, encephalitis, temporal lobe epilepsy, visual epilepsy, inflammatory bowel disease 13, end stage renal disease, status epilepticus, cholestasis, n…	Wormbase
NP_509901	W899*	WBVar00517250	pgp-3	Unknown		ABCB1	nephroblastoma, ovarian cancer, renal cell carcinoma, familial temporal lobe epilepsy 3, asthma, invasive ductal carcinoma, malignant glioma, colorectal adenocarcinoma, hepatocellular carcinoma, temporal lobe epilepsy, non-alcoholic fatty liver disease, encephalitis, temporal lobe epilepsy, visual epilepsy, inflammatory bowel disease 13, end stage renal disease, status epilepticus, cholestasis, n…	Wormbase
NP_001257143	E329K	WBVar01187362	pgp-4	Unknown		ABCB1	nephroblastoma, ovarian cancer, renal cell carcinoma, familial temporal lobe epilepsy 3, asthma, invasive ductal carcinoma, malignant glioma, colorectal adenocarcinoma, hepatocellular carcinoma, temporal lobe epilepsy, non-alcoholic fatty liver disease, encephalitis, temporal lobe epilepsy, visual epilepsy, inflammatory bowel disease 13, end stage renal disease, status epilepticus, cholestasis, n…	Wormbase
NP_001257143	L287F	WBVar01187358	pgp-4	Unknown		ABCB1	nephroblastoma, ovarian cancer, renal cell carcinoma, familial temporal lobe epilepsy 3, asthma, invasive ductal carcinoma, malignant glioma, colorectal adenocarcinoma, hepatocellular carcinoma, temporal lobe epilepsy, non-alcoholic fatty liver disease, encephalitis, temporal lobe epilepsy, visual epilepsy, inflammatory bowel disease 13, end stage renal disease, status epilepticus, cholestasis, n…	Wormbase
NP_001300410	I671L	WBVar00153855	pgp-2	Unknown		ABCB1	nephroblastoma, ovarian cancer, renal cell carcinoma, familial temporal lobe epilepsy 3, asthma, invasive ductal carcinoma, malignant glioma, colorectal adenocarcinoma, hepatocellular carcinoma, temporal lobe epilepsy, non-alcoholic fatty liver disease, encephalitis, temporal lobe epilepsy, visual epilepsy, inflammatory bowel disease 13, end stage renal disease, status epilepticus, cholestasis, n…	Wormbase
NP_507487	D1219N	WBVar01089331	pgp-9	Unknown		ABCB1	nephroblastoma, ovarian cancer, renal cell carcinoma, familial temporal lobe epilepsy 3, asthma, invasive ductal carcinoma, malignant glioma, colorectal adenocarcinoma, hepatocellular carcinoma, temporal lobe epilepsy, non-alcoholic fatty liver disease, encephalitis, temporal lobe epilepsy, visual epilepsy, inflammatory bowel disease 13, end stage renal disease, status epilepticus, cholestasis, n…	Wormbase
NP_510127	Q1283K	WBVar01571792	pgp-13	Unknown		ABCB1	nephroblastoma, ovarian cancer, renal cell carcinoma, familial temporal lobe epilepsy 3, asthma, invasive ductal carcinoma, malignant glioma, colorectal adenocarcinoma, hepatocellular carcinoma, temporal lobe epilepsy, non-alcoholic fatty liver disease, encephalitis, temporal lobe epilepsy, visual epilepsy, inflammatory bowel disease 13, end stage renal disease, status epilepticus, cholestasis, n…	Wormbase
NP_495674	V163I	WBVar00747531	pgp-11	Unknown		ABCB1	nephroblastoma, ovarian cancer, renal cell carcinoma, familial temporal lobe epilepsy 3, asthma, invasive ductal carcinoma, malignant glioma, colorectal adenocarcinoma, hepatocellular carcinoma, temporal lobe epilepsy, non-alcoholic fatty liver disease, encephalitis, temporal lobe epilepsy, visual epilepsy, inflammatory bowel disease 13, end stage renal disease, status epilepticus, cholestasis, n…	Wormbase
NP_502413	F119I	WBVar01570018	pgp-1	Unknown		ABCB1	nephroblastoma, ovarian cancer, renal cell carcinoma, familial temporal lobe epilepsy 3, asthma, invasive ductal carcinoma, malignant glioma, colorectal adenocarcinoma, hepatocellular carcinoma, temporal lobe epilepsy, non-alcoholic fatty liver disease, encephalitis, temporal lobe epilepsy, visual epilepsy, inflammatory bowel disease 13, end stage renal disease, status epilepticus, cholestasis, n…	Wormbase
NP_509811	D359N	WBVar01183998	pgp-8	Unknown		ABCB1	nephroblastoma, ovarian cancer, renal cell carcinoma, familial temporal lobe epilepsy 3, asthma, invasive ductal carcinoma, malignant glioma, colorectal adenocarcinoma, hepatocellular carcinoma, temporal lobe epilepsy, non-alcoholic fatty liver disease, encephalitis, temporal lobe epilepsy, visual epilepsy, inflammatory bowel disease 13, end stage renal disease, status epilepticus, cholestasis, n…	Wormbase
NP_510127	V57G	WBVar00520325	pgp-13	Unknown		ABCB1	nephroblastoma, ovarian cancer, renal cell carcinoma, familial temporal lobe epilepsy 3, asthma, invasive ductal carcinoma, malignant glioma, colorectal adenocarcinoma, hepatocellular carcinoma, temporal lobe epilepsy, non-alcoholic fatty liver disease, encephalitis, temporal lobe epilepsy, visual epilepsy, inflammatory bowel disease 13, end stage renal disease, status epilepticus, cholestasis, n…	Wormbase
NP_507487	P84S	WBVar01089260	pgp-9	Unknown		ABCB1	nephroblastoma, ovarian cancer, renal cell carcinoma, familial temporal lobe epilepsy 3, asthma, invasive ductal carcinoma, malignant glioma, colorectal adenocarcinoma, hepatocellular carcinoma, temporal lobe epilepsy, non-alcoholic fatty liver disease, encephalitis, temporal lobe epilepsy, visual epilepsy, inflammatory bowel disease 13, end stage renal disease, status epilepticus, cholestasis, n…	Wormbase
NP_510126	G270E	WBVar01196702	pgp-12	Unknown		ABCB1	nephroblastoma, ovarian cancer, renal cell carcinoma, familial temporal lobe epilepsy 3, asthma, invasive ductal carcinoma, malignant glioma, colorectal adenocarcinoma, hepatocellular carcinoma, temporal lobe epilepsy, non-alcoholic fatty liver disease, encephalitis, temporal lobe epilepsy, visual epilepsy, inflammatory bowel disease 13, end stage renal disease, status epilepticus, cholestasis, n…	Wormbase
NP_001257142	G451S	WBVar02140106	pgp-4	Unknown		ABCB1	nephroblastoma, ovarian cancer, renal cell carcinoma, familial temporal lobe epilepsy 3, asthma, invasive ductal carcinoma, malignant glioma, colorectal adenocarcinoma, hepatocellular carcinoma, temporal lobe epilepsy, non-alcoholic fatty liver disease, encephalitis, temporal lobe epilepsy, visual epilepsy, inflammatory bowel disease 13, end stage renal disease, status epilepticus, cholestasis, n…	Wormbase
NP_510128	A1254V	WBVar01196791	pgp-14	Unknown		ABCB1	nephroblastoma, ovarian cancer, renal cell carcinoma, familial temporal lobe epilepsy 3, asthma, invasive ductal carcinoma, malignant glioma, colorectal adenocarcinoma, hepatocellular carcinoma, temporal lobe epilepsy, non-alcoholic fatty liver disease, encephalitis, temporal lobe epilepsy, visual epilepsy, inflammatory bowel disease 13, end stage renal disease, status epilepticus, cholestasis, n…	Wormbase
NP_509901	M88T	WBVar00517242	pgp-3	Unknown		ABCB1	nephroblastoma, ovarian cancer, renal cell carcinoma, familial temporal lobe epilepsy 3, asthma, invasive ductal carcinoma, malignant glioma, colorectal adenocarcinoma, hepatocellular carcinoma, temporal lobe epilepsy, non-alcoholic fatty liver disease, encephalitis, temporal lobe epilepsy, visual epilepsy, inflammatory bowel disease 13, end stage renal disease, status epilepticus, cholestasis, n…	Wormbase
NP_502413	G227E	WBVar00949386	pgp-1	Unknown		ABCB1	nephroblastoma, ovarian cancer, renal cell carcinoma, familial temporal lobe epilepsy 3, asthma, invasive ductal carcinoma, malignant glioma, colorectal adenocarcinoma, hepatocellular carcinoma, temporal lobe epilepsy, non-alcoholic fatty liver disease, encephalitis, temporal lobe epilepsy, visual epilepsy, inflammatory bowel disease 13, end stage renal disease, status epilepticus, cholestasis, n…	Wormbase
NP_491707	M872I	WBVar00335230	pgp-2	Unknown		ABCB1	nephroblastoma, ovarian cancer, renal cell carcinoma, familial temporal lobe epilepsy 3, asthma, invasive ductal carcinoma, malignant glioma, colorectal adenocarcinoma, hepatocellular carcinoma, temporal lobe epilepsy, non-alcoholic fatty liver disease, encephalitis, temporal lobe epilepsy, visual epilepsy, inflammatory bowel disease 13, end stage renal disease, status epilepticus, cholestasis, n…	Wormbase
NP_510127	R839Q	WBVar00520330	pgp-13	Unknown		ABCB1	nephroblastoma, ovarian cancer, renal cell carcinoma, familial temporal lobe epilepsy 3, asthma, invasive ductal carcinoma, malignant glioma, colorectal adenocarcinoma, hepatocellular carcinoma, temporal lobe epilepsy, non-alcoholic fatty liver disease, encephalitis, temporal lobe epilepsy, visual epilepsy, inflammatory bowel disease 13, end stage renal disease, status epilepticus, cholestasis, n…	Wormbase
NP_001300412	Q441E	WBVar00335227	pgp-2	Unknown		ABCB1	nephroblastoma, ovarian cancer, renal cell carcinoma, familial temporal lobe epilepsy 3, asthma, invasive ductal carcinoma, malignant glioma, colorectal adenocarcinoma, hepatocellular carcinoma, temporal lobe epilepsy, non-alcoholic fatty liver disease, encephalitis, temporal lobe epilepsy, visual epilepsy, inflammatory bowel disease 13, end stage renal disease, status epilepticus, cholestasis, n…	Wormbase
NP_001257143	M692I	WBVar01187372	pgp-4	Unknown		ABCB1	nephroblastoma, ovarian cancer, renal cell carcinoma, familial temporal lobe epilepsy 3, asthma, invasive ductal carcinoma, malignant glioma, colorectal adenocarcinoma, hepatocellular carcinoma, temporal lobe epilepsy, non-alcoholic fatty liver disease, encephalitis, temporal lobe epilepsy, visual epilepsy, inflammatory bowel disease 13, end stage renal disease, status epilepticus, cholestasis, n…	Wormbase
NP_502413	G628R	WBVar00949375	pgp-1	Unknown		ABCB1	nephroblastoma, ovarian cancer, renal cell carcinoma, familial temporal lobe epilepsy 3, asthma, invasive ductal carcinoma, malignant glioma, colorectal adenocarcinoma, hepatocellular carcinoma, temporal lobe epilepsy, non-alcoholic fatty liver disease, encephalitis, temporal lobe epilepsy, visual epilepsy, inflammatory bowel disease 13, end stage renal disease, status epilepticus, cholestasis, n…	Wormbase
NP_001257142	P28L	WBVar01187344	pgp-4	Unknown		ABCB1	nephroblastoma, ovarian cancer, renal cell carcinoma, familial temporal lobe epilepsy 3, asthma, invasive ductal carcinoma, malignant glioma, colorectal adenocarcinoma, hepatocellular carcinoma, temporal lobe epilepsy, non-alcoholic fatty liver disease, encephalitis, temporal lobe epilepsy, visual epilepsy, inflammatory bowel disease 13, end stage renal disease, status epilepticus, cholestasis, n…	Wormbase
NP_001300410	G957E	WBVar00640774	pgp-2	Unknown		ABCB1	nephroblastoma, ovarian cancer, renal cell carcinoma, familial temporal lobe epilepsy 3, asthma, invasive ductal carcinoma, malignant glioma, colorectal adenocarcinoma, hepatocellular carcinoma, temporal lobe epilepsy, non-alcoholic fatty liver disease, encephalitis, temporal lobe epilepsy, visual epilepsy, inflammatory bowel disease 13, end stage renal disease, status epilepticus, cholestasis, n…	Wormbase
NP_507487	R1097C	WBVar01812943	pgp-9	Unknown		ABCB1	nephroblastoma, ovarian cancer, renal cell carcinoma, familial temporal lobe epilepsy 3, asthma, invasive ductal carcinoma, malignant glioma, colorectal adenocarcinoma, hepatocellular carcinoma, temporal lobe epilepsy, non-alcoholic fatty liver disease, encephalitis, temporal lobe epilepsy, visual epilepsy, inflammatory bowel disease 13, end stage renal disease, status epilepticus, cholestasis, n…	Wormbase
NP_510126	A967V	WBVar01196724	pgp-12	Unknown		ABCB1	nephroblastoma, ovarian cancer, renal cell carcinoma, familial temporal lobe epilepsy 3, asthma, invasive ductal carcinoma, malignant glioma, colorectal adenocarcinoma, hepatocellular carcinoma, temporal lobe epilepsy, non-alcoholic fatty liver disease, encephalitis, temporal lobe epilepsy, visual epilepsy, inflammatory bowel disease 13, end stage renal disease, status epilepticus, cholestasis, n…	Wormbase
NP_001257142	E562K	WBVar01187367	pgp-4	Unknown		ABCB1	nephroblastoma, ovarian cancer, renal cell carcinoma, familial temporal lobe epilepsy 3, asthma, invasive ductal carcinoma, malignant glioma, colorectal adenocarcinoma, hepatocellular carcinoma, temporal lobe epilepsy, non-alcoholic fatty liver disease, encephalitis, temporal lobe epilepsy, visual epilepsy, inflammatory bowel disease 13, end stage renal disease, status epilepticus, cholestasis, n…	Wormbase
NP_509901	W932*	WBVar00517251	pgp-3	Unknown		ABCB1	nephroblastoma, ovarian cancer, renal cell carcinoma, familial temporal lobe epilepsy 3, asthma, invasive ductal carcinoma, malignant glioma, colorectal adenocarcinoma, hepatocellular carcinoma, temporal lobe epilepsy, non-alcoholic fatty liver disease, encephalitis, temporal lobe epilepsy, visual epilepsy, inflammatory bowel disease 13, end stage renal disease, status epilepticus, cholestasis, n…	Wormbase
NP_509901	V188I	WBVar01187309	pgp-3	Unknown		ABCB1	nephroblastoma, ovarian cancer, renal cell carcinoma, familial temporal lobe epilepsy 3, asthma, invasive ductal carcinoma, malignant glioma, colorectal adenocarcinoma, hepatocellular carcinoma, temporal lobe epilepsy, non-alcoholic fatty liver disease, encephalitis, temporal lobe epilepsy, visual epilepsy, inflammatory bowel disease 13, end stage renal disease, status epilepticus, cholestasis, n…	Wormbase
NP_001257143	P14L	WBVar01187344	pgp-4	Unknown		ABCB1	nephroblastoma, ovarian cancer, renal cell carcinoma, familial temporal lobe epilepsy 3, asthma, invasive ductal carcinoma, malignant glioma, colorectal adenocarcinoma, hepatocellular carcinoma, temporal lobe epilepsy, non-alcoholic fatty liver disease, encephalitis, temporal lobe epilepsy, visual epilepsy, inflammatory bowel disease 13, end stage renal disease, status epilepticus, cholestasis, n…	Wormbase
NP_001300410	F1286L	WBVar00153856	pgp-2	Unknown		ABCB1	nephroblastoma, ovarian cancer, renal cell carcinoma, familial temporal lobe epilepsy 3, asthma, invasive ductal carcinoma, malignant glioma, colorectal adenocarcinoma, hepatocellular carcinoma, temporal lobe epilepsy, non-alcoholic fatty liver disease, encephalitis, temporal lobe epilepsy, visual epilepsy, inflammatory bowel disease 13, end stage renal disease, status epilepticus, cholestasis, n…	Wormbase
NP_507487	E1079K	WBVar01089316	pgp-9	Unknown		ABCB1	nephroblastoma, ovarian cancer, renal cell carcinoma, familial temporal lobe epilepsy 3, asthma, invasive ductal carcinoma, malignant glioma, colorectal adenocarcinoma, hepatocellular carcinoma, temporal lobe epilepsy, non-alcoholic fatty liver disease, encephalitis, temporal lobe epilepsy, visual epilepsy, inflammatory bowel disease 13, end stage renal disease, status epilepticus, cholestasis, n…	Wormbase
NP_507487	A344V	WBVar01089278	pgp-9	Unknown		ABCB1	nephroblastoma, ovarian cancer, renal cell carcinoma, familial temporal lobe epilepsy 3, asthma, invasive ductal carcinoma, malignant glioma, colorectal adenocarcinoma, hepatocellular carcinoma, temporal lobe epilepsy, non-alcoholic fatty liver disease, encephalitis, temporal lobe epilepsy, visual epilepsy, inflammatory bowel disease 13, end stage renal disease, status epilepticus, cholestasis, n…	Wormbase
NP_502413	D201N	WBVar02134851	pgp-1	Unknown		ABCB1	nephroblastoma, ovarian cancer, renal cell carcinoma, familial temporal lobe epilepsy 3, asthma, invasive ductal carcinoma, malignant glioma, colorectal adenocarcinoma, hepatocellular carcinoma, temporal lobe epilepsy, non-alcoholic fatty liver disease, encephalitis, temporal lobe epilepsy, visual epilepsy, inflammatory bowel disease 13, end stage renal disease, status epilepticus, cholestasis, n…	Wormbase
NP_502413	V277I	WBVar00438124	pgp-1	Unknown		ABCB1	nephroblastoma, ovarian cancer, renal cell carcinoma, familial temporal lobe epilepsy 3, asthma, invasive ductal carcinoma, malignant glioma, colorectal adenocarcinoma, hepatocellular carcinoma, temporal lobe epilepsy, non-alcoholic fatty liver disease, encephalitis, temporal lobe epilepsy, visual epilepsy, inflammatory bowel disease 13, end stage renal disease, status epilepticus, cholestasis, n…	Wormbase
NP_510128	G556E	WBVar01196801	pgp-14	Unknown		ABCB1	nephroblastoma, ovarian cancer, renal cell carcinoma, familial temporal lobe epilepsy 3, asthma, invasive ductal carcinoma, malignant glioma, colorectal adenocarcinoma, hepatocellular carcinoma, temporal lobe epilepsy, non-alcoholic fatty liver disease, encephalitis, temporal lobe epilepsy, visual epilepsy, inflammatory bowel disease 13, end stage renal disease, status epilepticus, cholestasis, n…	Wormbase
NP_495674	I927T	WBVar01626898	pgp-11	Unknown		ABCB1	nephroblastoma, ovarian cancer, renal cell carcinoma, familial temporal lobe epilepsy 3, asthma, invasive ductal carcinoma, malignant glioma, colorectal adenocarcinoma, hepatocellular carcinoma, temporal lobe epilepsy, non-alcoholic fatty liver disease, encephalitis, temporal lobe epilepsy, visual epilepsy, inflammatory bowel disease 13, end stage renal disease, status epilepticus, cholestasis, n…	Wormbase
NP_509901	M249T	WBVar00517244	pgp-3	Unknown		ABCB1	nephroblastoma, ovarian cancer, renal cell carcinoma, familial temporal lobe epilepsy 3, asthma, invasive ductal carcinoma, malignant glioma, colorectal adenocarcinoma, hepatocellular carcinoma, temporal lobe epilepsy, non-alcoholic fatty liver disease, encephalitis, temporal lobe epilepsy, visual epilepsy, inflammatory bowel disease 13, end stage renal disease, status epilepticus, cholestasis, n…	Wormbase
NP_001257142	G174E	WBVar01187354	pgp-4	Unknown		ABCB1	nephroblastoma, ovarian cancer, renal cell carcinoma, familial temporal lobe epilepsy 3, asthma, invasive ductal carcinoma, malignant glioma, colorectal adenocarcinoma, hepatocellular carcinoma, temporal lobe epilepsy, non-alcoholic fatty liver disease, encephalitis, temporal lobe epilepsy, visual epilepsy, inflammatory bowel disease 13, end stage renal disease, status epilepticus, cholestasis, n…	Wormbase
NP_510126	F95L	WBVar01196692	pgp-12	Unknown		ABCB1	nephroblastoma, ovarian cancer, renal cell carcinoma, familial temporal lobe epilepsy 3, asthma, invasive ductal carcinoma, malignant glioma, colorectal adenocarcinoma, hepatocellular carcinoma, temporal lobe epilepsy, non-alcoholic fatty liver disease, encephalitis, temporal lobe epilepsy, visual epilepsy, inflammatory bowel disease 13, end stage renal disease, status epilepticus, cholestasis, n…	Wormbase
NP_509901	A692T	WBVar00517247	pgp-3	Unknown		ABCB1	nephroblastoma, ovarian cancer, renal cell carcinoma, familial temporal lobe epilepsy 3, asthma, invasive ductal carcinoma, malignant glioma, colorectal adenocarcinoma, hepatocellular carcinoma, temporal lobe epilepsy, non-alcoholic fatty liver disease, encephalitis, temporal lobe epilepsy, visual epilepsy, inflammatory bowel disease 13, end stage renal disease, status epilepticus, cholestasis, n…	Wormbase
NP_510127	A860T	WBVar00520331	pgp-13	Unknown		ABCB1	nephroblastoma, ovarian cancer, renal cell carcinoma, familial temporal lobe epilepsy 3, asthma, invasive ductal carcinoma, malignant glioma, colorectal adenocarcinoma, hepatocellular carcinoma, temporal lobe epilepsy, non-alcoholic fatty liver disease, encephalitis, temporal lobe epilepsy, visual epilepsy, inflammatory bowel disease 13, end stage renal disease, status epilepticus, cholestasis, n…	Wormbase
NP_510127	T441K	WBVar01691102	pgp-13	Unknown		ABCB1	nephroblastoma, ovarian cancer, renal cell carcinoma, familial temporal lobe epilepsy 3, asthma, invasive ductal carcinoma, malignant glioma, colorectal adenocarcinoma, hepatocellular carcinoma, temporal lobe epilepsy, non-alcoholic fatty liver disease, encephalitis, temporal lobe epilepsy, visual epilepsy, inflammatory bowel disease 13, end stage renal disease, status epilepticus, cholestasis, n…	Wormbase
NP_001257142	T577I	WBVar01187368	pgp-4	Unknown		ABCB1	nephroblastoma, ovarian cancer, renal cell carcinoma, familial temporal lobe epilepsy 3, asthma, invasive ductal carcinoma, malignant glioma, colorectal adenocarcinoma, hepatocellular carcinoma, temporal lobe epilepsy, non-alcoholic fatty liver disease, encephalitis, temporal lobe epilepsy, visual epilepsy, inflammatory bowel disease 13, end stage renal disease, status epilepticus, cholestasis, n…	Wormbase
NP_001257143	S214F	WBVar01187356	pgp-4	Unknown		ABCB1	nephroblastoma, ovarian cancer, renal cell carcinoma, familial temporal lobe epilepsy 3, asthma, invasive ductal carcinoma, malignant glioma, colorectal adenocarcinoma, hepatocellular carcinoma, temporal lobe epilepsy, non-alcoholic fatty liver disease, encephalitis, temporal lobe epilepsy, visual epilepsy, inflammatory bowel disease 13, end stage renal disease, status epilepticus, cholestasis, n…	Wormbase
NP_502413	G557E	WBVar00949377	pgp-1	Unknown		ABCB1	nephroblastoma, ovarian cancer, renal cell carcinoma, familial temporal lobe epilepsy 3, asthma, invasive ductal carcinoma, malignant glioma, colorectal adenocarcinoma, hepatocellular carcinoma, temporal lobe epilepsy, non-alcoholic fatty liver disease, encephalitis, temporal lobe epilepsy, visual epilepsy, inflammatory bowel disease 13, end stage renal disease, status epilepticus, cholestasis, n…	Wormbase
NP_510127	A386V	WBVar01196759	pgp-13	Unknown		ABCB1	nephroblastoma, ovarian cancer, renal cell carcinoma, familial temporal lobe epilepsy 3, asthma, invasive ductal carcinoma, malignant glioma, colorectal adenocarcinoma, hepatocellular carcinoma, temporal lobe epilepsy, non-alcoholic fatty liver disease, encephalitis, temporal lobe epilepsy, visual epilepsy, inflammatory bowel disease 13, end stage renal disease, status epilepticus, cholestasis, n…	Wormbase
NP_502413	A950T	WBVar00949359	pgp-1	Unknown		ABCB1	nephroblastoma, ovarian cancer, renal cell carcinoma, familial temporal lobe epilepsy 3, asthma, invasive ductal carcinoma, malignant glioma, colorectal adenocarcinoma, hepatocellular carcinoma, temporal lobe epilepsy, non-alcoholic fatty liver disease, encephalitis, temporal lobe epilepsy, visual epilepsy, inflammatory bowel disease 13, end stage renal disease, status epilepticus, cholestasis, n…	Wormbase
NP_502413	G922R	WBVar00949360	pgp-1	Unknown		ABCB1	nephroblastoma, ovarian cancer, renal cell carcinoma, familial temporal lobe epilepsy 3, asthma, invasive ductal carcinoma, malignant glioma, colorectal adenocarcinoma, hepatocellular carcinoma, temporal lobe epilepsy, non-alcoholic fatty liver disease, encephalitis, temporal lobe epilepsy, visual epilepsy, inflammatory bowel disease 13, end stage renal disease, status epilepticus, cholestasis, n…	Wormbase
NP_001257142	T396I	WBVar01187363	pgp-4	Unknown		ABCB1	nephroblastoma, ovarian cancer, renal cell carcinoma, familial temporal lobe epilepsy 3, asthma, invasive ductal carcinoma, malignant glioma, colorectal adenocarcinoma, hepatocellular carcinoma, temporal lobe epilepsy, non-alcoholic fatty liver disease, encephalitis, temporal lobe epilepsy, visual epilepsy, inflammatory bowel disease 13, end stage renal disease, status epilepticus, cholestasis, n…	Wormbase
NP_510128	F822I	WBVar01571796	pgp-14	Unknown		ABCB1	nephroblastoma, ovarian cancer, renal cell carcinoma, familial temporal lobe epilepsy 3, asthma, invasive ductal carcinoma, malignant glioma, colorectal adenocarcinoma, hepatocellular carcinoma, temporal lobe epilepsy, non-alcoholic fatty liver disease, encephalitis, temporal lobe epilepsy, visual epilepsy, inflammatory bowel disease 13, end stage renal disease, status epilepticus, cholestasis, n…	Wormbase
NP_509811	G957E	WBVar01183980	pgp-8	Unknown		ABCB1	nephroblastoma, ovarian cancer, renal cell carcinoma, familial temporal lobe epilepsy 3, asthma, invasive ductal carcinoma, malignant glioma, colorectal adenocarcinoma, hepatocellular carcinoma, temporal lobe epilepsy, non-alcoholic fatty liver disease, encephalitis, temporal lobe epilepsy, visual epilepsy, inflammatory bowel disease 13, end stage renal disease, status epilepticus, cholestasis, n…	Wormbase
NP_510126	D188A	WBVar01196696	pgp-12	Unknown		ABCB1	nephroblastoma, ovarian cancer, renal cell carcinoma, familial temporal lobe epilepsy 3, asthma, invasive ductal carcinoma, malignant glioma, colorectal adenocarcinoma, hepatocellular carcinoma, temporal lobe epilepsy, non-alcoholic fatty liver disease, encephalitis, temporal lobe epilepsy, visual epilepsy, inflammatory bowel disease 13, end stage renal disease, status epilepticus, cholestasis, n…	Wormbase
NP_495674	V899A	WBVar00173837	pgp-11	Unknown		ABCB1	nephroblastoma, ovarian cancer, renal cell carcinoma, familial temporal lobe epilepsy 3, asthma, invasive ductal carcinoma, malignant glioma, colorectal adenocarcinoma, hepatocellular carcinoma, temporal lobe epilepsy, non-alcoholic fatty liver disease, encephalitis, temporal lobe epilepsy, visual epilepsy, inflammatory bowel disease 13, end stage renal disease, status epilepticus, cholestasis, n…	Wormbase
NP_001257142	I709T	WBVar00517266	pgp-4	Unknown		ABCB1	nephroblastoma, ovarian cancer, renal cell carcinoma, familial temporal lobe epilepsy 3, asthma, invasive ductal carcinoma, malignant glioma, colorectal adenocarcinoma, hepatocellular carcinoma, temporal lobe epilepsy, non-alcoholic fatty liver disease, encephalitis, temporal lobe epilepsy, visual epilepsy, inflammatory bowel disease 13, end stage renal disease, status epilepticus, cholestasis, n…	Wormbase
NP_509901	M194I	WBVar00517243	pgp-3	Unknown		ABCB1	nephroblastoma, ovarian cancer, renal cell carcinoma, familial temporal lobe epilepsy 3, asthma, invasive ductal carcinoma, malignant glioma, colorectal adenocarcinoma, hepatocellular carcinoma, temporal lobe epilepsy, non-alcoholic fatty liver disease, encephalitis, temporal lobe epilepsy, visual epilepsy, inflammatory bowel disease 13, end stage renal disease, status epilepticus, cholestasis, n…	Wormbase
NP_510127	A597V	WBVar01196761	pgp-13	Unknown		ABCB1	nephroblastoma, ovarian cancer, renal cell carcinoma, familial temporal lobe epilepsy 3, asthma, invasive ductal carcinoma, malignant glioma, colorectal adenocarcinoma, hepatocellular carcinoma, temporal lobe epilepsy, non-alcoholic fatty liver disease, encephalitis, temporal lobe epilepsy, visual epilepsy, inflammatory bowel disease 13, end stage renal disease, status epilepticus, cholestasis, n…	Wormbase
NP_001257142	L1115F	WBVar01187386	pgp-4	Unknown		ABCB1	nephroblastoma, ovarian cancer, renal cell carcinoma, familial temporal lobe epilepsy 3, asthma, invasive ductal carcinoma, malignant glioma, colorectal adenocarcinoma, hepatocellular carcinoma, temporal lobe epilepsy, non-alcoholic fatty liver disease, encephalitis, temporal lobe epilepsy, visual epilepsy, inflammatory bowel disease 13, end stage renal disease, status epilepticus, cholestasis, n…	Wormbase
NP_509811	S1078L	WBVar00064694	pgp-8	Unknown		ABCB1	nephroblastoma, ovarian cancer, renal cell carcinoma, familial temporal lobe epilepsy 3, asthma, invasive ductal carcinoma, malignant glioma, colorectal adenocarcinoma, hepatocellular carcinoma, temporal lobe epilepsy, non-alcoholic fatty liver disease, encephalitis, temporal lobe epilepsy, visual epilepsy, inflammatory bowel disease 13, end stage renal disease, status epilepticus, cholestasis, n…	Wormbase
NP_507487	G1087S	WBVar01089317	pgp-9	Unknown		ABCB1	nephroblastoma, ovarian cancer, renal cell carcinoma, familial temporal lobe epilepsy 3, asthma, invasive ductal carcinoma, malignant glioma, colorectal adenocarcinoma, hepatocellular carcinoma, temporal lobe epilepsy, non-alcoholic fatty liver disease, encephalitis, temporal lobe epilepsy, visual epilepsy, inflammatory bowel disease 13, end stage renal disease, status epilepticus, cholestasis, n…	Wormbase
NP_509811	T282I	WBVar01184004	pgp-8	Unknown		ABCB1	nephroblastoma, ovarian cancer, renal cell carcinoma, familial temporal lobe epilepsy 3, asthma, invasive ductal carcinoma, malignant glioma, colorectal adenocarcinoma, hepatocellular carcinoma, temporal lobe epilepsy, non-alcoholic fatty liver disease, encephalitis, temporal lobe epilepsy, visual epilepsy, inflammatory bowel disease 13, end stage renal disease, status epilepticus, cholestasis, n…	Wormbase
NP_510128	A1111T	WBVar01196795	pgp-14	Unknown		ABCB1	nephroblastoma, ovarian cancer, renal cell carcinoma, familial temporal lobe epilepsy 3, asthma, invasive ductal carcinoma, malignant glioma, colorectal adenocarcinoma, hepatocellular carcinoma, temporal lobe epilepsy, non-alcoholic fatty liver disease, encephalitis, temporal lobe epilepsy, visual epilepsy, inflammatory bowel disease 13, end stage renal disease, status epilepticus, cholestasis, n…	Wormbase
NP_510128	S1123F	WBVar01196793	pgp-14	Unknown		ABCB1	nephroblastoma, ovarian cancer, renal cell carcinoma, familial temporal lobe epilepsy 3, asthma, invasive ductal carcinoma, malignant glioma, colorectal adenocarcinoma, hepatocellular carcinoma, temporal lobe epilepsy, non-alcoholic fatty liver disease, encephalitis, temporal lobe epilepsy, visual epilepsy, inflammatory bowel disease 13, end stage renal disease, status epilepticus, cholestasis, n…	Wormbase
NP_510128	S162P	WBVar01196812	pgp-14	Unknown		ABCB1	nephroblastoma, ovarian cancer, renal cell carcinoma, familial temporal lobe epilepsy 3, asthma, invasive ductal carcinoma, malignant glioma, colorectal adenocarcinoma, hepatocellular carcinoma, temporal lobe epilepsy, non-alcoholic fatty liver disease, encephalitis, temporal lobe epilepsy, visual epilepsy, inflammatory bowel disease 13, end stage renal disease, status epilepticus, cholestasis, n…	Wormbase
NP_509811	G296A	WBVar01552112	pgp-8	Unknown		ABCB1	nephroblastoma, ovarian cancer, renal cell carcinoma, familial temporal lobe epilepsy 3, asthma, invasive ductal carcinoma, malignant glioma, colorectal adenocarcinoma, hepatocellular carcinoma, temporal lobe epilepsy, non-alcoholic fatty liver disease, encephalitis, temporal lobe epilepsy, visual epilepsy, inflammatory bowel disease 13, end stage renal disease, status epilepticus, cholestasis, n…	Wormbase
NP_509811	T153I	WBVar01184010	pgp-8	Unknown		ABCB1	nephroblastoma, ovarian cancer, renal cell carcinoma, familial temporal lobe epilepsy 3, asthma, invasive ductal carcinoma, malignant glioma, colorectal adenocarcinoma, hepatocellular carcinoma, temporal lobe epilepsy, non-alcoholic fatty liver disease, encephalitis, temporal lobe epilepsy, visual epilepsy, inflammatory bowel disease 13, end stage renal disease, status epilepticus, cholestasis, n…	Wormbase
NP_495674	G277E	WBVar00747525	pgp-11	Unknown		ABCB1	nephroblastoma, ovarian cancer, renal cell carcinoma, familial temporal lobe epilepsy 3, asthma, invasive ductal carcinoma, malignant glioma, colorectal adenocarcinoma, hepatocellular carcinoma, temporal lobe epilepsy, non-alcoholic fatty liver disease, encephalitis, temporal lobe epilepsy, visual epilepsy, inflammatory bowel disease 13, end stage renal disease, status epilepticus, cholestasis, n…	Wormbase
NP_495674	A256T	WBVar00747526	pgp-11	Unknown		ABCB1	nephroblastoma, ovarian cancer, renal cell carcinoma, familial temporal lobe epilepsy 3, asthma, invasive ductal carcinoma, malignant glioma, colorectal adenocarcinoma, hepatocellular carcinoma, temporal lobe epilepsy, non-alcoholic fatty liver disease, encephalitis, temporal lobe epilepsy, visual epilepsy, inflammatory bowel disease 13, end stage renal disease, status epilepticus, cholestasis, n…	Wormbase
NP_510127	L1156F	WBVar00520337	pgp-13	Unknown		ABCB1	nephroblastoma, ovarian cancer, renal cell carcinoma, familial temporal lobe epilepsy 3, asthma, invasive ductal carcinoma, malignant glioma, colorectal adenocarcinoma, hepatocellular carcinoma, temporal lobe epilepsy, non-alcoholic fatty liver disease, encephalitis, temporal lobe epilepsy, visual epilepsy, inflammatory bowel disease 13, end stage renal disease, status epilepticus, cholestasis, n…	Wormbase
NP_510128	M936K	WBVar00520343	pgp-14	Unknown		ABCB1	nephroblastoma, ovarian cancer, renal cell carcinoma, familial temporal lobe epilepsy 3, asthma, invasive ductal carcinoma, malignant glioma, colorectal adenocarcinoma, hepatocellular carcinoma, temporal lobe epilepsy, non-alcoholic fatty liver disease, encephalitis, temporal lobe epilepsy, visual epilepsy, inflammatory bowel disease 13, end stage renal disease, status epilepticus, cholestasis, n…	Wormbase
NP_509811	L767F	WBVar01183990	pgp-8	Unknown		ABCB1	nephroblastoma, ovarian cancer, renal cell carcinoma, familial temporal lobe epilepsy 3, asthma, invasive ductal carcinoma, malignant glioma, colorectal adenocarcinoma, hepatocellular carcinoma, temporal lobe epilepsy, non-alcoholic fatty liver disease, encephalitis, temporal lobe epilepsy, visual epilepsy, inflammatory bowel disease 13, end stage renal disease, status epilepticus, cholestasis, n…	Wormbase
NP_502413	E183K	WBVar00949388	pgp-1	Unknown		ABCB1	nephroblastoma, ovarian cancer, renal cell carcinoma, familial temporal lobe epilepsy 3, asthma, invasive ductal carcinoma, malignant glioma, colorectal adenocarcinoma, hepatocellular carcinoma, temporal lobe epilepsy, non-alcoholic fatty liver disease, encephalitis, temporal lobe epilepsy, visual epilepsy, inflammatory bowel disease 13, end stage renal disease, status epilepticus, cholestasis, n…	Wormbase
NP_510128	S459F	WBVar01196805	pgp-14	Unknown		ABCB1	nephroblastoma, ovarian cancer, renal cell carcinoma, familial temporal lobe epilepsy 3, asthma, invasive ductal carcinoma, malignant glioma, colorectal adenocarcinoma, hepatocellular carcinoma, temporal lobe epilepsy, non-alcoholic fatty liver disease, encephalitis, temporal lobe epilepsy, visual epilepsy, inflammatory bowel disease 13, end stage renal disease, status epilepticus, cholestasis, n…	Wormbase
NP_509811	S391F	WBVar01183997	pgp-8	Unknown		ABCB1	nephroblastoma, ovarian cancer, renal cell carcinoma, familial temporal lobe epilepsy 3, asthma, invasive ductal carcinoma, malignant glioma, colorectal adenocarcinoma, hepatocellular carcinoma, temporal lobe epilepsy, non-alcoholic fatty liver disease, encephalitis, temporal lobe epilepsy, visual epilepsy, inflammatory bowel disease 13, end stage renal disease, status epilepticus, cholestasis, n…	Wormbase
NP_509811	S778F	WBVar01183989	pgp-8	Unknown		ABCB1	nephroblastoma, ovarian cancer, renal cell carcinoma, familial temporal lobe epilepsy 3, asthma, invasive ductal carcinoma, malignant glioma, colorectal adenocarcinoma, hepatocellular carcinoma, temporal lobe epilepsy, non-alcoholic fatty liver disease, encephalitis, temporal lobe epilepsy, visual epilepsy, inflammatory bowel disease 13, end stage renal disease, status epilepticus, cholestasis, n…	Wormbase
NP_510128	R848*	WBVar01196800	pgp-14	Unknown		ABCB1	nephroblastoma, ovarian cancer, renal cell carcinoma, familial temporal lobe epilepsy 3, asthma, invasive ductal carcinoma, malignant glioma, colorectal adenocarcinoma, hepatocellular carcinoma, temporal lobe epilepsy, non-alcoholic fatty liver disease, encephalitis, temporal lobe epilepsy, visual epilepsy, inflammatory bowel disease 13, end stage renal disease, status epilepticus, cholestasis, n…	Wormbase
NP_510128	I167S	WBVar01196811	pgp-14	Unknown		ABCB1	nephroblastoma, ovarian cancer, renal cell carcinoma, familial temporal lobe epilepsy 3, asthma, invasive ductal carcinoma, malignant glioma, colorectal adenocarcinoma, hepatocellular carcinoma, temporal lobe epilepsy, non-alcoholic fatty liver disease, encephalitis, temporal lobe epilepsy, visual epilepsy, inflammatory bowel disease 13, end stage renal disease, status epilepticus, cholestasis, n…	Wormbase
NP_001257142	D598G	WBVar01187369	pgp-4	Unknown		ABCB1	nephroblastoma, ovarian cancer, renal cell carcinoma, familial temporal lobe epilepsy 3, asthma, invasive ductal carcinoma, malignant glioma, colorectal adenocarcinoma, hepatocellular carcinoma, temporal lobe epilepsy, non-alcoholic fatty liver disease, encephalitis, temporal lobe epilepsy, visual epilepsy, inflammatory bowel disease 13, end stage renal disease, status epilepticus, cholestasis, n…	Wormbase
NP_001257143	D1209N	WBVar01187391	pgp-4	Unknown		ABCB1	nephroblastoma, ovarian cancer, renal cell carcinoma, familial temporal lobe epilepsy 3, asthma, invasive ductal carcinoma, malignant glioma, colorectal adenocarcinoma, hepatocellular carcinoma, temporal lobe epilepsy, non-alcoholic fatty liver disease, encephalitis, temporal lobe epilepsy, visual epilepsy, inflammatory bowel disease 13, end stage renal disease, status epilepticus, cholestasis, n…	Wormbase
NP_510126	P868S	WBVar01196721	pgp-12	Unknown		ABCB1	nephroblastoma, ovarian cancer, renal cell carcinoma, familial temporal lobe epilepsy 3, asthma, invasive ductal carcinoma, malignant glioma, colorectal adenocarcinoma, hepatocellular carcinoma, temporal lobe epilepsy, non-alcoholic fatty liver disease, encephalitis, temporal lobe epilepsy, visual epilepsy, inflammatory bowel disease 13, end stage renal disease, status epilepticus, cholestasis, n…	Wormbase
NP_495674	G204E	WBVar00747530	pgp-11	Unknown		ABCB1	nephroblastoma, ovarian cancer, renal cell carcinoma, familial temporal lobe epilepsy 3, asthma, invasive ductal carcinoma, malignant glioma, colorectal adenocarcinoma, hepatocellular carcinoma, temporal lobe epilepsy, non-alcoholic fatty liver disease, encephalitis, temporal lobe epilepsy, visual epilepsy, inflammatory bowel disease 13, end stage renal disease, status epilepticus, cholestasis, n…	Wormbase
NP_001300411	V58I	WBVar00640756	pgp-2	Unknown		ABCB1	nephroblastoma, ovarian cancer, renal cell carcinoma, familial temporal lobe epilepsy 3, asthma, invasive ductal carcinoma, malignant glioma, colorectal adenocarcinoma, hepatocellular carcinoma, temporal lobe epilepsy, non-alcoholic fatty liver disease, encephalitis, temporal lobe epilepsy, visual epilepsy, inflammatory bowel disease 13, end stage renal disease, status epilepticus, cholestasis, n…	Wormbase
NP_001300411	R141K	WBVar00640765	pgp-2	Unknown		ABCB1	nephroblastoma, ovarian cancer, renal cell carcinoma, familial temporal lobe epilepsy 3, asthma, invasive ductal carcinoma, malignant glioma, colorectal adenocarcinoma, hepatocellular carcinoma, temporal lobe epilepsy, non-alcoholic fatty liver disease, encephalitis, temporal lobe epilepsy, visual epilepsy, inflammatory bowel disease 13, end stage renal disease, status epilepticus, cholestasis, n…	Wormbase
NP_510128	I500T	WBVar01196802	pgp-14	Unknown		ABCB1	nephroblastoma, ovarian cancer, renal cell carcinoma, familial temporal lobe epilepsy 3, asthma, invasive ductal carcinoma, malignant glioma, colorectal adenocarcinoma, hepatocellular carcinoma, temporal lobe epilepsy, non-alcoholic fatty liver disease, encephalitis, temporal lobe epilepsy, visual epilepsy, inflammatory bowel disease 13, end stage renal disease, status epilepticus, cholestasis, n…	Wormbase
NP_510127	V897E	WBVar00520332	pgp-13	Unknown		ABCB1	nephroblastoma, ovarian cancer, renal cell carcinoma, familial temporal lobe epilepsy 3, asthma, invasive ductal carcinoma, malignant glioma, colorectal adenocarcinoma, hepatocellular carcinoma, temporal lobe epilepsy, non-alcoholic fatty liver disease, encephalitis, temporal lobe epilepsy, visual epilepsy, inflammatory bowel disease 13, end stage renal disease, status epilepticus, cholestasis, n…	Wormbase
NP_001257143	D1026N	WBVar01187383	pgp-4	Unknown		ABCB1	nephroblastoma, ovarian cancer, renal cell carcinoma, familial temporal lobe epilepsy 3, asthma, invasive ductal carcinoma, malignant glioma, colorectal adenocarcinoma, hepatocellular carcinoma, temporal lobe epilepsy, non-alcoholic fatty liver disease, encephalitis, temporal lobe epilepsy, visual epilepsy, inflammatory bowel disease 13, end stage renal disease, status epilepticus, cholestasis, n…	Wormbase
NP_001300410	M896I	WBVar00335230	pgp-2	Unknown		ABCB1	nephroblastoma, ovarian cancer, renal cell carcinoma, familial temporal lobe epilepsy 3, asthma, invasive ductal carcinoma, malignant glioma, colorectal adenocarcinoma, hepatocellular carcinoma, temporal lobe epilepsy, non-alcoholic fatty liver disease, encephalitis, temporal lobe epilepsy, visual epilepsy, inflammatory bowel disease 13, end stage renal disease, status epilepticus, cholestasis, n…	Wormbase
NP_510127	V624E	WBVar01196763	pgp-13	Unknown		ABCB1	nephroblastoma, ovarian cancer, renal cell carcinoma, familial temporal lobe epilepsy 3, asthma, invasive ductal carcinoma, malignant glioma, colorectal adenocarcinoma, hepatocellular carcinoma, temporal lobe epilepsy, non-alcoholic fatty liver disease, encephalitis, temporal lobe epilepsy, visual epilepsy, inflammatory bowel disease 13, end stage renal disease, status epilepticus, cholestasis, n…	Wormbase
NP_510128	G221S	WBVar01196810	pgp-14	Unknown		ABCB1	nephroblastoma, ovarian cancer, renal cell carcinoma, familial temporal lobe epilepsy 3, asthma, invasive ductal carcinoma, malignant glioma, colorectal adenocarcinoma, hepatocellular carcinoma, temporal lobe epilepsy, non-alcoholic fatty liver disease, encephalitis, temporal lobe epilepsy, visual epilepsy, inflammatory bowel disease 13, end stage renal disease, status epilepticus, cholestasis, n…	Wormbase
NP_001257142	T479S	WBVar01187365	pgp-4	Unknown		ABCB1	nephroblastoma, ovarian cancer, renal cell carcinoma, familial temporal lobe epilepsy 3, asthma, invasive ductal carcinoma, malignant glioma, colorectal adenocarcinoma, hepatocellular carcinoma, temporal lobe epilepsy, non-alcoholic fatty liver disease, encephalitis, temporal lobe epilepsy, visual epilepsy, inflammatory bowel disease 13, end stage renal disease, status epilepticus, cholestasis, n…	Wormbase
NP_001300412	P402L	WBVar00640766	pgp-2	Unknown		ABCB1	nephroblastoma, ovarian cancer, renal cell carcinoma, familial temporal lobe epilepsy 3, asthma, invasive ductal carcinoma, malignant glioma, colorectal adenocarcinoma, hepatocellular carcinoma, temporal lobe epilepsy, non-alcoholic fatty liver disease, encephalitis, temporal lobe epilepsy, visual epilepsy, inflammatory bowel disease 13, end stage renal disease, status epilepticus, cholestasis, n…	Wormbase
NP_001257142	M1018I	WBVar01187381	pgp-4	Unknown		ABCB1	nephroblastoma, ovarian cancer, renal cell carcinoma, familial temporal lobe epilepsy 3, asthma, invasive ductal carcinoma, malignant glioma, colorectal adenocarcinoma, hepatocellular carcinoma, temporal lobe epilepsy, non-alcoholic fatty liver disease, encephalitis, temporal lobe epilepsy, visual epilepsy, inflammatory bowel disease 13, end stage renal disease, status epilepticus, cholestasis, n…	Wormbase
NP_510127	I950F	WBVar01196770	pgp-13	Unknown		ABCB1	nephroblastoma, ovarian cancer, renal cell carcinoma, familial temporal lobe epilepsy 3, asthma, invasive ductal carcinoma, malignant glioma, colorectal adenocarcinoma, hepatocellular carcinoma, temporal lobe epilepsy, non-alcoholic fatty liver disease, encephalitis, temporal lobe epilepsy, visual epilepsy, inflammatory bowel disease 13, end stage renal disease, status epilepticus, cholestasis, n…	Wormbase
NP_495674	G585R	WBVar00371267	pgp-11	Unknown		ABCB1	nephroblastoma, ovarian cancer, renal cell carcinoma, familial temporal lobe epilepsy 3, asthma, invasive ductal carcinoma, malignant glioma, colorectal adenocarcinoma, hepatocellular carcinoma, temporal lobe epilepsy, non-alcoholic fatty liver disease, encephalitis, temporal lobe epilepsy, visual epilepsy, inflammatory bowel disease 13, end stage renal disease, status epilepticus, cholestasis, n…	Wormbase
NP_509901	A1179T	WBVar01187332	pgp-3	Unknown		ABCB1	nephroblastoma, ovarian cancer, renal cell carcinoma, familial temporal lobe epilepsy 3, asthma, invasive ductal carcinoma, malignant glioma, colorectal adenocarcinoma, hepatocellular carcinoma, temporal lobe epilepsy, non-alcoholic fatty liver disease, encephalitis, temporal lobe epilepsy, visual epilepsy, inflammatory bowel disease 13, end stage renal disease, status epilepticus, cholestasis, n…	Wormbase
NP_510126	S553N	WBVar01621876	pgp-12	Unknown		ABCB1	nephroblastoma, ovarian cancer, renal cell carcinoma, familial temporal lobe epilepsy 3, asthma, invasive ductal carcinoma, malignant glioma, colorectal adenocarcinoma, hepatocellular carcinoma, temporal lobe epilepsy, non-alcoholic fatty liver disease, encephalitis, temporal lobe epilepsy, visual epilepsy, inflammatory bowel disease 13, end stage renal disease, status epilepticus, cholestasis, n…	Wormbase
NP_510127	A811T	WBVar02140301	pgp-13	Unknown		ABCB1	nephroblastoma, ovarian cancer, renal cell carcinoma, familial temporal lobe epilepsy 3, asthma, invasive ductal carcinoma, malignant glioma, colorectal adenocarcinoma, hepatocellular carcinoma, temporal lobe epilepsy, non-alcoholic fatty liver disease, encephalitis, temporal lobe epilepsy, visual epilepsy, inflammatory bowel disease 13, end stage renal disease, status epilepticus, cholestasis, n…	Wormbase
NP_510127	R286Q	WBVar01196753	pgp-13	Unknown		ABCB1	nephroblastoma, ovarian cancer, renal cell carcinoma, familial temporal lobe epilepsy 3, asthma, invasive ductal carcinoma, malignant glioma, colorectal adenocarcinoma, hepatocellular carcinoma, temporal lobe epilepsy, non-alcoholic fatty liver disease, encephalitis, temporal lobe epilepsy, visual epilepsy, inflammatory bowel disease 13, end stage renal disease, status epilepticus, cholestasis, n…	Wormbase
NP_001300412	F1255L	WBVar00153856	pgp-2	Unknown		ABCB1	nephroblastoma, ovarian cancer, renal cell carcinoma, familial temporal lobe epilepsy 3, asthma, invasive ductal carcinoma, malignant glioma, colorectal adenocarcinoma, hepatocellular carcinoma, temporal lobe epilepsy, non-alcoholic fatty liver disease, encephalitis, temporal lobe epilepsy, visual epilepsy, inflammatory bowel disease 13, end stage renal disease, status epilepticus, cholestasis, n…	Wormbase
NP_491707	G1241S	WBVar00335233	pgp-2	Unknown		ABCB1	nephroblastoma, ovarian cancer, renal cell carcinoma, familial temporal lobe epilepsy 3, asthma, invasive ductal carcinoma, malignant glioma, colorectal adenocarcinoma, hepatocellular carcinoma, temporal lobe epilepsy, non-alcoholic fatty liver disease, encephalitis, temporal lobe epilepsy, visual epilepsy, inflammatory bowel disease 13, end stage renal disease, status epilepticus, cholestasis, n…	Wormbase
NP_001257143	L1045F	WBVar00276557	pgp-4	Unknown		ABCB1	nephroblastoma, ovarian cancer, renal cell carcinoma, familial temporal lobe epilepsy 3, asthma, invasive ductal carcinoma, malignant glioma, colorectal adenocarcinoma, hepatocellular carcinoma, temporal lobe epilepsy, non-alcoholic fatty liver disease, encephalitis, temporal lobe epilepsy, visual epilepsy, inflammatory bowel disease 13, end stage renal disease, status epilepticus, cholestasis, n…	Wormbase
NP_509811	T998I	WBVar01183978	pgp-8	Unknown		ABCB1	nephroblastoma, ovarian cancer, renal cell carcinoma, familial temporal lobe epilepsy 3, asthma, invasive ductal carcinoma, malignant glioma, colorectal adenocarcinoma, hepatocellular carcinoma, temporal lobe epilepsy, non-alcoholic fatty liver disease, encephalitis, temporal lobe epilepsy, visual epilepsy, inflammatory bowel disease 13, end stage renal disease, status epilepticus, cholestasis, n…	Wormbase
NP_510126	F131I	WBVar00520309	pgp-12	Unknown		ABCB1	nephroblastoma, ovarian cancer, renal cell carcinoma, familial temporal lobe epilepsy 3, asthma, invasive ductal carcinoma, malignant glioma, colorectal adenocarcinoma, hepatocellular carcinoma, temporal lobe epilepsy, non-alcoholic fatty liver disease, encephalitis, temporal lobe epilepsy, visual epilepsy, inflammatory bowel disease 13, end stage renal disease, status epilepticus, cholestasis, n…	Wormbase
NP_509901	I710L	WBVar01187326	pgp-3	Unknown		ABCB1	nephroblastoma, ovarian cancer, renal cell carcinoma, familial temporal lobe epilepsy 3, asthma, invasive ductal carcinoma, malignant glioma, colorectal adenocarcinoma, hepatocellular carcinoma, temporal lobe epilepsy, non-alcoholic fatty liver disease, encephalitis, temporal lobe epilepsy, visual epilepsy, inflammatory bowel disease 13, end stage renal disease, status epilepticus, cholestasis, n…	Wormbase
NP_491707	I673M	WBVar01283035	pgp-2	Unknown		ABCB1	nephroblastoma, ovarian cancer, renal cell carcinoma, familial temporal lobe epilepsy 3, asthma, invasive ductal carcinoma, malignant glioma, colorectal adenocarcinoma, hepatocellular carcinoma, temporal lobe epilepsy, non-alcoholic fatty liver disease, encephalitis, temporal lobe epilepsy, visual epilepsy, inflammatory bowel disease 13, end stage renal disease, status epilepticus, cholestasis, n…	Wormbase
NP_001257143	E548K	WBVar01187367	pgp-4	Unknown		ABCB1	nephroblastoma, ovarian cancer, renal cell carcinoma, familial temporal lobe epilepsy 3, asthma, invasive ductal carcinoma, malignant glioma, colorectal adenocarcinoma, hepatocellular carcinoma, temporal lobe epilepsy, non-alcoholic fatty liver disease, encephalitis, temporal lobe epilepsy, visual epilepsy, inflammatory bowel disease 13, end stage renal disease, status epilepticus, cholestasis, n…	Wormbase
NP_001257143	G420E	WBVar01187364	pgp-4	Unknown		ABCB1	nephroblastoma, ovarian cancer, renal cell carcinoma, familial temporal lobe epilepsy 3, asthma, invasive ductal carcinoma, malignant glioma, colorectal adenocarcinoma, hepatocellular carcinoma, temporal lobe epilepsy, non-alcoholic fatty liver disease, encephalitis, temporal lobe epilepsy, visual epilepsy, inflammatory bowel disease 13, end stage renal disease, status epilepticus, cholestasis, n…	Wormbase
NP_510127	D1135N	WBVar01196773	pgp-13	Unknown		ABCB1	nephroblastoma, ovarian cancer, renal cell carcinoma, familial temporal lobe epilepsy 3, asthma, invasive ductal carcinoma, malignant glioma, colorectal adenocarcinoma, hepatocellular carcinoma, temporal lobe epilepsy, non-alcoholic fatty liver disease, encephalitis, temporal lobe epilepsy, visual epilepsy, inflammatory bowel disease 13, end stage renal disease, status epilepticus, cholestasis, n…	Wormbase
NP_495674	A1001V	WBVar00371265	pgp-11	Unknown		ABCB1	nephroblastoma, ovarian cancer, renal cell carcinoma, familial temporal lobe epilepsy 3, asthma, invasive ductal carcinoma, malignant glioma, colorectal adenocarcinoma, hepatocellular carcinoma, temporal lobe epilepsy, non-alcoholic fatty liver disease, encephalitis, temporal lobe epilepsy, visual epilepsy, inflammatory bowel disease 13, end stage renal disease, status epilepticus, cholestasis, n…	Wormbase
NP_510126	T675R	WBVar01571780	pgp-12	Unknown		ABCB1	nephroblastoma, ovarian cancer, renal cell carcinoma, familial temporal lobe epilepsy 3, asthma, invasive ductal carcinoma, malignant glioma, colorectal adenocarcinoma, hepatocellular carcinoma, temporal lobe epilepsy, non-alcoholic fatty liver disease, encephalitis, temporal lobe epilepsy, visual epilepsy, inflammatory bowel disease 13, end stage renal disease, status epilepticus, cholestasis, n…	Wormbase
NP_001257143	E972K	WBVar01187380	pgp-4	Unknown		ABCB1	nephroblastoma, ovarian cancer, renal cell carcinoma, familial temporal lobe epilepsy 3, asthma, invasive ductal carcinoma, malignant glioma, colorectal adenocarcinoma, hepatocellular carcinoma, temporal lobe epilepsy, non-alcoholic fatty liver disease, encephalitis, temporal lobe epilepsy, visual epilepsy, inflammatory bowel disease 13, end stage renal disease, status epilepticus, cholestasis, n…	Wormbase
NP_510126	V948D	WBVar00520319	pgp-12	Unknown		ABCB1	nephroblastoma, ovarian cancer, renal cell carcinoma, familial temporal lobe epilepsy 3, asthma, invasive ductal carcinoma, malignant glioma, colorectal adenocarcinoma, hepatocellular carcinoma, temporal lobe epilepsy, non-alcoholic fatty liver disease, encephalitis, temporal lobe epilepsy, visual epilepsy, inflammatory bowel disease 13, end stage renal disease, status epilepticus, cholestasis, n…	Wormbase
NP_510126	L556F	WBVar01196711	pgp-12	Unknown		ABCB1	nephroblastoma, ovarian cancer, renal cell carcinoma, familial temporal lobe epilepsy 3, asthma, invasive ductal carcinoma, malignant glioma, colorectal adenocarcinoma, hepatocellular carcinoma, temporal lobe epilepsy, non-alcoholic fatty liver disease, encephalitis, temporal lobe epilepsy, visual epilepsy, inflammatory bowel disease 13, end stage renal disease, status epilepticus, cholestasis, n…	Wormbase
NP_509811	G209E	WBVar01184007	pgp-8	Unknown		ABCB1	nephroblastoma, ovarian cancer, renal cell carcinoma, familial temporal lobe epilepsy 3, asthma, invasive ductal carcinoma, malignant glioma, colorectal adenocarcinoma, hepatocellular carcinoma, temporal lobe epilepsy, non-alcoholic fatty liver disease, encephalitis, temporal lobe epilepsy, visual epilepsy, inflammatory bowel disease 13, end stage renal disease, status epilepticus, cholestasis, n…	Wormbase
NP_491707	V65I	WBVar00640756	pgp-2	Unknown		ABCB1	nephroblastoma, ovarian cancer, renal cell carcinoma, familial temporal lobe epilepsy 3, asthma, invasive ductal carcinoma, malignant glioma, colorectal adenocarcinoma, hepatocellular carcinoma, temporal lobe epilepsy, non-alcoholic fatty liver disease, encephalitis, temporal lobe epilepsy, visual epilepsy, inflammatory bowel disease 13, end stage renal disease, status epilepticus, cholestasis, n…	Wormbase
NP_510126	L714F	WBVar00520316	pgp-12	Unknown		ABCB1	nephroblastoma, ovarian cancer, renal cell carcinoma, familial temporal lobe epilepsy 3, asthma, invasive ductal carcinoma, malignant glioma, colorectal adenocarcinoma, hepatocellular carcinoma, temporal lobe epilepsy, non-alcoholic fatty liver disease, encephalitis, temporal lobe epilepsy, visual epilepsy, inflammatory bowel disease 13, end stage renal disease, status epilepticus, cholestasis, n…	Wormbase
NP_495674	L953I	WBVar01604228	pgp-11	Unknown		ABCB1	nephroblastoma, ovarian cancer, renal cell carcinoma, familial temporal lobe epilepsy 3, asthma, invasive ductal carcinoma, malignant glioma, colorectal adenocarcinoma, hepatocellular carcinoma, temporal lobe epilepsy, non-alcoholic fatty liver disease, encephalitis, temporal lobe epilepsy, visual epilepsy, inflammatory bowel disease 13, end stage renal disease, status epilepticus, cholestasis, n…	Wormbase
NP_495674	A1141T	WBVar00747510	pgp-11	Unknown		ABCB1	nephroblastoma, ovarian cancer, renal cell carcinoma, familial temporal lobe epilepsy 3, asthma, invasive ductal carcinoma, malignant glioma, colorectal adenocarcinoma, hepatocellular carcinoma, temporal lobe epilepsy, non-alcoholic fatty liver disease, encephalitis, temporal lobe epilepsy, visual epilepsy, inflammatory bowel disease 13, end stage renal disease, status epilepticus, cholestasis, n…	Wormbase
NP_509901	G588E	WBVar01187319	pgp-3	Unknown		ABCB1	nephroblastoma, ovarian cancer, renal cell carcinoma, familial temporal lobe epilepsy 3, asthma, invasive ductal carcinoma, malignant glioma, colorectal adenocarcinoma, hepatocellular carcinoma, temporal lobe epilepsy, non-alcoholic fatty liver disease, encephalitis, temporal lobe epilepsy, visual epilepsy, inflammatory bowel disease 13, end stage renal disease, status epilepticus, cholestasis, n…	Wormbase
NP_510126	Q173*	WBVar01196695	pgp-12	Unknown		ABCB1	nephroblastoma, ovarian cancer, renal cell carcinoma, familial temporal lobe epilepsy 3, asthma, invasive ductal carcinoma, malignant glioma, colorectal adenocarcinoma, hepatocellular carcinoma, temporal lobe epilepsy, non-alcoholic fatty liver disease, encephalitis, temporal lobe epilepsy, visual epilepsy, inflammatory bowel disease 13, end stage renal disease, status epilepticus, cholestasis, n…	Wormbase
NP_491707	R466*	WBVar00088375	pgp-2	Phenotypic	zinc toxicity hypersensitive"", ""iron homeostasis variant"", ""endogenous zinc levels reduced"", ""hypersensitive to zinc deficiency"")	ABCB1	nephroblastoma, ovarian cancer, renal cell carcinoma, familial temporal lobe epilepsy 3, asthma, invasive ductal carcinoma, malignant glioma, colorectal adenocarcinoma, hepatocellular carcinoma, temporal lobe epilepsy, non-alcoholic fatty liver disease, encephalitis, temporal lobe epilepsy, visual epilepsy, inflammatory bowel disease 13, end stage renal disease, status epilepticus, cholestasis, n…	Wormbase
NP_509901	I1074F	WBVar01187331	pgp-3	Unknown		ABCB1	nephroblastoma, ovarian cancer, renal cell carcinoma, familial temporal lobe epilepsy 3, asthma, invasive ductal carcinoma, malignant glioma, colorectal adenocarcinoma, hepatocellular carcinoma, temporal lobe epilepsy, non-alcoholic fatty liver disease, encephalitis, temporal lobe epilepsy, visual epilepsy, inflammatory bowel disease 13, end stage renal disease, status epilepticus, cholestasis, n…	Wormbase
NP_001257142	E986K	WBVar01187380	pgp-4	Unknown		ABCB1	nephroblastoma, ovarian cancer, renal cell carcinoma, familial temporal lobe epilepsy 3, asthma, invasive ductal carcinoma, malignant glioma, colorectal adenocarcinoma, hepatocellular carcinoma, temporal lobe epilepsy, non-alcoholic fatty liver disease, encephalitis, temporal lobe epilepsy, visual epilepsy, inflammatory bowel disease 13, end stage renal disease, status epilepticus, cholestasis, n…	Wormbase
NP_001257143	G394R	WBVar01816830	pgp-4	Unknown		ABCB1	nephroblastoma, ovarian cancer, renal cell carcinoma, familial temporal lobe epilepsy 3, asthma, invasive ductal carcinoma, malignant glioma, colorectal adenocarcinoma, hepatocellular carcinoma, temporal lobe epilepsy, non-alcoholic fatty liver disease, encephalitis, temporal lobe epilepsy, visual epilepsy, inflammatory bowel disease 13, end stage renal disease, status epilepticus, cholestasis, n…	Wormbase
NP_001257142	E343K	WBVar01187362	pgp-4	Unknown		ABCB1	nephroblastoma, ovarian cancer, renal cell carcinoma, familial temporal lobe epilepsy 3, asthma, invasive ductal carcinoma, malignant glioma, colorectal adenocarcinoma, hepatocellular carcinoma, temporal lobe epilepsy, non-alcoholic fatty liver disease, encephalitis, temporal lobe epilepsy, visual epilepsy, inflammatory bowel disease 13, end stage renal disease, status epilepticus, cholestasis, n…	Wormbase
NP_509811	T657I	WBVar01183992	pgp-8	Unknown		ABCB1	nephroblastoma, ovarian cancer, renal cell carcinoma, familial temporal lobe epilepsy 3, asthma, invasive ductal carcinoma, malignant glioma, colorectal adenocarcinoma, hepatocellular carcinoma, temporal lobe epilepsy, non-alcoholic fatty liver disease, encephalitis, temporal lobe epilepsy, visual epilepsy, inflammatory bowel disease 13, end stage renal disease, status epilepticus, cholestasis, n…	Wormbase
NP_509901	L111F	WBVar01187306	pgp-3	Unknown		ABCB1	nephroblastoma, ovarian cancer, renal cell carcinoma, familial temporal lobe epilepsy 3, asthma, invasive ductal carcinoma, malignant glioma, colorectal adenocarcinoma, hepatocellular carcinoma, temporal lobe epilepsy, non-alcoholic fatty liver disease, encephalitis, temporal lobe epilepsy, visual epilepsy, inflammatory bowel disease 13, end stage renal disease, status epilepticus, cholestasis, n…	Wormbase
NP_495674	S58F	WBVar00747537	pgp-11	Unknown		ABCB1	nephroblastoma, ovarian cancer, renal cell carcinoma, familial temporal lobe epilepsy 3, asthma, invasive ductal carcinoma, malignant glioma, colorectal adenocarcinoma, hepatocellular carcinoma, temporal lobe epilepsy, non-alcoholic fatty liver disease, encephalitis, temporal lobe epilepsy, visual epilepsy, inflammatory bowel disease 13, end stage renal disease, status epilepticus, cholestasis, n…	Wormbase
NP_509811	A839V	WBVar01183985	pgp-8	Unknown		ABCB1	nephroblastoma, ovarian cancer, renal cell carcinoma, familial temporal lobe epilepsy 3, asthma, invasive ductal carcinoma, malignant glioma, colorectal adenocarcinoma, hepatocellular carcinoma, temporal lobe epilepsy, non-alcoholic fatty liver disease, encephalitis, temporal lobe epilepsy, visual epilepsy, inflammatory bowel disease 13, end stage renal disease, status epilepticus, cholestasis, n…	Wormbase
NP_509811	R555K	WBVar01183993	pgp-8	Unknown		ABCB1	nephroblastoma, ovarian cancer, renal cell carcinoma, familial temporal lobe epilepsy 3, asthma, invasive ductal carcinoma, malignant glioma, colorectal adenocarcinoma, hepatocellular carcinoma, temporal lobe epilepsy, non-alcoholic fatty liver disease, encephalitis, temporal lobe epilepsy, visual epilepsy, inflammatory bowel disease 13, end stage renal disease, status epilepticus, cholestasis, n…	Wormbase
NP_001257143	I1093T	WBVar01187385	pgp-4	Unknown		ABCB1	nephroblastoma, ovarian cancer, renal cell carcinoma, familial temporal lobe epilepsy 3, asthma, invasive ductal carcinoma, malignant glioma, colorectal adenocarcinoma, hepatocellular carcinoma, temporal lobe epilepsy, non-alcoholic fatty liver disease, encephalitis, temporal lobe epilepsy, visual epilepsy, inflammatory bowel disease 13, end stage renal disease, status epilepticus, cholestasis, n…	Wormbase
NP_510126	R527K	WBVar01196710	pgp-12	Unknown		ABCB1	nephroblastoma, ovarian cancer, renal cell carcinoma, familial temporal lobe epilepsy 3, asthma, invasive ductal carcinoma, malignant glioma, colorectal adenocarcinoma, hepatocellular carcinoma, temporal lobe epilepsy, non-alcoholic fatty liver disease, encephalitis, temporal lobe epilepsy, visual epilepsy, inflammatory bowel disease 13, end stage renal disease, status epilepticus, cholestasis, n…	Wormbase
NP_509811	G1221E	WBVar00516109	pgp-8	Unknown		ABCB1	nephroblastoma, ovarian cancer, renal cell carcinoma, familial temporal lobe epilepsy 3, asthma, invasive ductal carcinoma, malignant glioma, colorectal adenocarcinoma, hepatocellular carcinoma, temporal lobe epilepsy, non-alcoholic fatty liver disease, encephalitis, temporal lobe epilepsy, visual epilepsy, inflammatory bowel disease 13, end stage renal disease, status epilepticus, cholestasis, n…	Wormbase
NP_001257142	S228F	WBVar01187356	pgp-4	Unknown		ABCB1	nephroblastoma, ovarian cancer, renal cell carcinoma, familial temporal lobe epilepsy 3, asthma, invasive ductal carcinoma, malignant glioma, colorectal adenocarcinoma, hepatocellular carcinoma, temporal lobe epilepsy, non-alcoholic fatty liver disease, encephalitis, temporal lobe epilepsy, visual epilepsy, inflammatory bowel disease 13, end stage renal disease, status epilepticus, cholestasis, n…	Wormbase
NP_510126	R926C	WBVar01196722	pgp-12	Unknown		ABCB1	nephroblastoma, ovarian cancer, renal cell carcinoma, familial temporal lobe epilepsy 3, asthma, invasive ductal carcinoma, malignant glioma, colorectal adenocarcinoma, hepatocellular carcinoma, temporal lobe epilepsy, non-alcoholic fatty liver disease, encephalitis, temporal lobe epilepsy, visual epilepsy, inflammatory bowel disease 13, end stage renal disease, status epilepticus, cholestasis, n…	Wormbase
NP_001257142	G284S	WBVar00517260	pgp-4	Unknown		ABCB1	nephroblastoma, ovarian cancer, renal cell carcinoma, familial temporal lobe epilepsy 3, asthma, invasive ductal carcinoma, malignant glioma, colorectal adenocarcinoma, hepatocellular carcinoma, temporal lobe epilepsy, non-alcoholic fatty liver disease, encephalitis, temporal lobe epilepsy, visual epilepsy, inflammatory bowel disease 13, end stage renal disease, status epilepticus, cholestasis, n…	Wormbase
NP_001257143	E892K	WBVar01187379	pgp-4	Unknown		ABCB1	nephroblastoma, ovarian cancer, renal cell carcinoma, familial temporal lobe epilepsy 3, asthma, invasive ductal carcinoma, malignant glioma, colorectal adenocarcinoma, hepatocellular carcinoma, temporal lobe epilepsy, non-alcoholic fatty liver disease, encephalitis, temporal lobe epilepsy, visual epilepsy, inflammatory bowel disease 13, end stage renal disease, status epilepticus, cholestasis, n…	Wormbase
NP_510126	M158L	WBVar00520311	pgp-12	Unknown		ABCB1	nephroblastoma, ovarian cancer, renal cell carcinoma, familial temporal lobe epilepsy 3, asthma, invasive ductal carcinoma, malignant glioma, colorectal adenocarcinoma, hepatocellular carcinoma, temporal lobe epilepsy, non-alcoholic fatty liver disease, encephalitis, temporal lobe epilepsy, visual epilepsy, inflammatory bowel disease 13, end stage renal disease, status epilepticus, cholestasis, n…	Wormbase
NP_506927	S336L	WBVar01075806	haf-3	Unknown		ABCB10		Wormbase
NP_506927	M148I	WBVar01075814	haf-3	Unknown		ABCB10		Wormbase
NP_506927	L390F	WBVar00479720	haf-3	Unknown		ABCB10		Wormbase
NP_506927	V525A	WBVar01591245	haf-3	Unknown		ABCB10		Wormbase
NP_506927	L108F	WBVar01075815	haf-3	Unknown		ABCB10		Wormbase
NP_503098	A525T	WBVar00975718	haf-1	Unknown		ABCB10		Wormbase
NP_503098	E524K	WBVar00975717	haf-1	Unknown		ABCB10		Wormbase
NP_503098	Q621R	WBVar01457171	haf-1	Unknown		ABCB10		Wormbase
NP_503098	E523D	WBVar01799984	haf-1	Unknown		ABCB10		Wormbase
NP_503098	G225D	WBVar00975707	haf-1	Unknown		ABCB10		Wormbase
NP_503098	D309N	WBVar00975712	haf-1	Unknown		ABCB10		Wormbase
NP_503098	A146G	WBVar01799982	haf-1	Unknown		ABCB10		Wormbase
NP_503098	M459I	WBVar01672838	haf-1	Unknown		ABCB10		Wormbase
NP_503098	T484A	WBVar01672840	haf-1	Unknown		ABCB10		Wormbase
NP_503098	V119I	WBVar01672816	haf-1	Unknown		ABCB10		Wormbase
NP_503098	S320N	WBVar00975713	haf-1	Unknown		ABCB10		Wormbase
NP_503098	V125E	WBVar01661037	haf-1	Unknown		ABCB10		Wormbase
NP_503098	E524K	WBVar01799985	haf-1	Unknown		ABCB10		Wormbase
NP_503098	V470I	WBVar01672839	haf-1	Unknown		ABCB10		Wormbase
NP_503098	V222I	WBVar00975706	haf-1	Unknown		ABCB10		Wormbase
NP_503098	N457H	WBVar01672837	haf-1	Unknown		ABCB10		Wormbase
NP_503098	Q265*	WBVar00975709	haf-1	Unknown		ABCB10		Wormbase
NP_503098	Y20F	WBVar01672808	haf-1	Unknown		ABCB10		Wormbase
NP_503098	A40G	WBVar01672810	haf-1	Unknown		ABCB10		Wormbase
NP_503098	M281K	WBVar00446513	haf-1	Unknown		ABCB10		Wormbase
NP_506927	L167F	WBVar01075813	haf-3	Unknown		ABCB10		Wormbase
NP_506927	T520I	WBVar01075792	haf-3	Unknown		ABCB10		Wormbase
NP_506927	I542M	WBVar00024510	haf-3	Unknown		ABCB10		Wormbase
NP_506927	R629K	WBVar01800562	haf-3	Unknown		ABCB10		Wormbase
NP_506927	G194E	WBVar01075812	haf-3	Unknown		ABCB10		Wormbase
NP_506927	A363T	WBVar01075798	haf-3	Unknown		ABCB10		Wormbase
NP_506927	G409V	WBVar01075797	haf-3	Unknown		ABCB10		Wormbase
NP_506927	R86Q	WBVar01075817	haf-3	Unknown		ABCB10		Wormbase
NP_506927	L335F	WBVar01809279	haf-3	Unknown		ABCB10		Wormbase
NP_506927	G37R	WBVar00479726	haf-3	Unknown		ABCB10		Wormbase
NP_506927	A522T	WBVar01777340	haf-3	Unknown		ABCB10		Wormbase
NP_506927	G342E	WBVar01075805	haf-3	Unknown		ABCB10		Wormbase
NP_509205	T343I	WBVar01158982	pgp-10	Unknown		ABCB5		Wormbase
NP_509205	Y808C	WBVar01159001	pgp-10	Unknown		ABCB5		Wormbase
NP_509205	D792N	WBVar01158998	pgp-10	Unknown		ABCB5		Wormbase
NP_509205	D145V	WBVar01158976	pgp-10	Unknown		ABCB5		Wormbase
NP_509205	E418K	WBVar01158983	pgp-10	Unknown		ABCB5		Wormbase
NP_509205	C1216Y	WBVar01159008	pgp-10	Unknown		ABCB5		Wormbase
NP_509205	V1197I	WBVar00507810	pgp-10	Unknown		ABCB5		Wormbase
NP_509205	G506E	WBVar00507800	pgp-10	Unknown		ABCB5		Wormbase
NP_509205	D785N	WBVar01883022	pgp-10	Unknown		ABCB5		Wormbase
NP_509205	E797K	WBVar01159000	pgp-10	Unknown		ABCB5		Wormbase
NP_509205	S326C	WBVar01469653	pgp-10	Unknown		ABCB5		Wormbase
NP_509205	N3I	WBVar01158967	pgp-10	Unknown		ABCB5		Wormbase
NP_509205	C434Y	WBVar01158984	pgp-10	Unknown		ABCB5		Wormbase
NP_509205	E850K	WBVar01159002	pgp-10	Unknown		ABCB5		Wormbase
NP_509205	G1238R	WBVar01159010	pgp-10	Unknown		ABCB5		Wormbase
NP_509205	P723S	WBVar00507804	pgp-10	Unknown		ABCB5		Wormbase
NP_509205	R461K	WBVar01158987	pgp-10	Unknown		ABCB5		Wormbase
NP_509205	E931K	WBVar01159003	pgp-10	Unknown		ABCB5		Wormbase
NP_001257117	G911R	WBVar00516100	pgp-5	Unknown		ABCB5		Wormbase
NP_001257117	G30D	WBVar00516106	pgp-5	Unknown		ABCB5		Wormbase
NP_001257116	A577T	WBVar01183946	pgp-5	Unknown		ABCB5		Wormbase
NP_001257116	G1003R	WBVar00516100	pgp-5	Unknown		ABCB5		Wormbase
NP_001257116	Y133F	WBVar00082853	pgp-5	Unknown		ABCB5		Wormbase
NP_001257117	I908N	WBVar01183936	pgp-5	Unknown		ABCB5		Wormbase
NP_001257116	D651N	WBVar01552110	pgp-5	Unknown		ABCB5		Wormbase
NP_001257116	D968Y	WBVar00516102	pgp-5	Unknown		ABCB5		Wormbase
NP_001257116	A126V	WBVar01183963	pgp-5	Unknown		ABCB5		Wormbase
NP_001257117	S1099N	WBVar01183929	pgp-5	Unknown		ABCB5		Wormbase
NP_001257116	F362Y	WBVar01183949	pgp-5	Unknown		ABCB5		Wormbase
NP_001257116	A270T	WBVar01183957	pgp-5	Unknown		ABCB5		Wormbase
NP_001257116	A83V	WBVar01183967	pgp-5	Unknown		ABCB5		Wormbase
NP_001257116	L1030F	WBVar01183934	pgp-5	Unknown		ABCB5		Wormbase
NP_001041288	K211M	WBVar01184065	pgp-6	Unknown		ABCB5		Wormbase
NP_001041287	M326I	WBVar01184063	pgp-6	Unknown		ABCB5		Wormbase
NP_001041288	E845K	WBVar01184056	pgp-6	Unknown		ABCB5		Wormbase
NP_001041288	Y312C	WBVar00516146	pgp-6	Unknown		ABCB5		Wormbase
NP_001041288	M267I	WBVar01184063	pgp-6	Unknown		ABCB5		Wormbase
NP_001041288	F129I	WBVar01184069	pgp-6	Unknown		ABCB5		Wormbase
NP_001041288	L1097F	WBVar01184054	pgp-6	Unknown		ABCB5		Wormbase
NP_001041287	K270M	WBVar01184065	pgp-6	Unknown		ABCB5		Wormbase
NP_001041288	N197K	WBVar01184067	pgp-6	Unknown		ABCB5		Wormbase
NP_001041287	L1156F	WBVar01184054	pgp-6	Unknown		ABCB5		Wormbase
NP_001041288	A177T	WBVar00516148	pgp-6	Unknown		ABCB5		Wormbase
NP_001041287	P11H	WBVar01570952	pgp-6	Unknown		ABCB5		Wormbase
NP_001041287	Y371C	WBVar00516146	pgp-6	Unknown		ABCB5		Wormbase
NP_001041287	R1249S	WBVar01711120	pgp-6	Unknown		ABCB5		Wormbase
NP_001041287	S153N	WBVar01184070	pgp-6	Unknown		ABCB5		Wormbase
NP_001041287	T251I	WBVar01184068	pgp-6	Unknown		ABCB5		Wormbase
NP_001257118	F182I	WBVar01184069	pgp-6	Unknown		ABCB5		Wormbase
NP_001041288	R818K	WBVar01184059	pgp-6	Unknown		ABCB5		Wormbase
NP_001041287	S1262F	WBVar00516142	pgp-6	Unknown		ABCB5		Wormbase
NP_001257118	A917V	WBVar02140043	pgp-6	Unknown		ABCB5		Wormbase
NP_001257118	A230T	WBVar00516148	pgp-6	Unknown		ABCB5		Wormbase
NP_001257118	D890N	WBVar01184057	pgp-6	Unknown		ABCB5		Wormbase
NP_001041288	S1129N	WBVar01184052	pgp-6	Unknown		ABCB5		Wormbase
NP_001041287	A923V	WBVar02140043	pgp-6	Unknown		ABCB5		Wormbase
NP_001257118	S147N	WBVar01184070	pgp-6	Unknown		ABCB5		Wormbase
NP_001257118	L1150F	WBVar01184054	pgp-6	Unknown		ABCB5		Wormbase
NP_001257118	Y365C	WBVar00516146	pgp-6	Unknown		ABCB5		Wormbase
NP_001257118	N250K	WBVar01184067	pgp-6	Unknown		ABCB5		Wormbase
NP_001041287	E904K	WBVar01184056	pgp-6	Unknown		ABCB5		Wormbase
NP_001041287	C37Y	WBVar01184072	pgp-6	Unknown		ABCB5		Wormbase
NP_001257118	S376F	WBVar01184061	pgp-6	Unknown		ABCB5		Wormbase
NP_001041287	V375M	WBVar01184062	pgp-6	Unknown		ABCB5		Wormbase
NP_001257118	R871K	WBVar01184059	pgp-6	Unknown		ABCB5		Wormbase
NP_001257118	R1243S	WBVar01711120	pgp-6	Unknown		ABCB5		Wormbase
NP_509205	A552V	WBVar01158993	pgp-10	Unknown		ABCB5		Wormbase
NP_509205	N558D	WBVar00507802	pgp-10	Unknown		ABCB5		Wormbase
NP_001257116	G977E	WBVar01183937	pgp-5	Unknown		ABCB5		Wormbase
NP_001257117	L746F	WBVar01183938	pgp-5	Unknown		ABCB5		Wormbase
NP_001257117	A485T	WBVar01183946	pgp-5	Unknown		ABCB5		Wormbase
NP_001257117	A178T	WBVar01183957	pgp-5	Unknown		ABCB5		Wormbase
NP_001257117	F270Y	WBVar01183949	pgp-5	Unknown		ABCB5		Wormbase
NP_001257117	A34V	WBVar01183963	pgp-5	Unknown		ABCB5		Wormbase
NP_001257116	S430F	WBVar01183948	pgp-5	Unknown		ABCB5		Wormbase
NP_001257117	Y41F	WBVar00082853	pgp-5	Unknown		ABCB5		Wormbase
NP_001257117	D559N	WBVar01552110	pgp-5	Unknown		ABCB5		Wormbase
NP_001257117	D876Y	WBVar00516102	pgp-5	Unknown		ABCB5		Wormbase
NP_001257116	S215F	WBVar01183961	pgp-5	Unknown		ABCB5		Wormbase
NP_001257116	L838F	WBVar01183938	pgp-5	Unknown		ABCB5		Wormbase
NP_001257116	L1079F	WBVar01183931	pgp-5	Unknown		ABCB5		Wormbase
NP_001257116	S829L	WBVar01183941	pgp-5	Unknown		ABCB5		Wormbase
NP_001257116	Y681S	WBVar01183943	pgp-5	Unknown		ABCB5		Wormbase
NP_001257116	W216*	WBVar01183960	pgp-5	Unknown		ABCB5		Wormbase
NP_001257117	L987F	WBVar01183931	pgp-5	Unknown		ABCB5		Wormbase
NP_001257117	R3H	WBVar01183965	pgp-5	Unknown		ABCB5		Wormbase
NP_001041287	T53M	WBVar00516149	pgp-6	Unknown		ABCB5		Wormbase
NP_001041288	S323F	WBVar01184061	pgp-6	Unknown		ABCB5		Wormbase
NP_001041287	N256K	WBVar01184067	pgp-6	Unknown		ABCB5		Wormbase
NP_001041288	S94N	WBVar01184070	pgp-6	Unknown		ABCB5		Wormbase
NP_001041287	S382F	WBVar01184061	pgp-6	Unknown		ABCB5		Wormbase
NP_001041288	T192I	WBVar01184068	pgp-6	Unknown		ABCB5		Wormbase
NP_001041287	R877K	WBVar01184059	pgp-6	Unknown		ABCB5		Wormbase
NP_001041288	R1190S	WBVar01711120	pgp-6	Unknown		ABCB5		Wormbase
NP_001257118	S1182N	WBVar01184052	pgp-6	Unknown		ABCB5		Wormbase
NP_001041288	A864V	WBVar02140043	pgp-6	Unknown		ABCB5		Wormbase
NP_001257118	P5H	WBVar01570952	pgp-6	Unknown		ABCB5		Wormbase
NP_001041287	A236T	WBVar00516148	pgp-6	Unknown		ABCB5		Wormbase
NP_001041287	F188I	WBVar01184069	pgp-6	Unknown		ABCB5		Wormbase
NP_001257118	M320I	WBVar01184063	pgp-6	Unknown		ABCB5		Wormbase
NP_001257118	T245I	WBVar01184068	pgp-6	Unknown		ABCB5		Wormbase
NP_509812	W837*	WBVar00516133	pgp-7	Unknown		ABCB5		Wormbase
NP_509205	I1336N	WBVar01159012	pgp-10	Unknown		ABCB5		Wormbase
NP_509205	V945I	WBVar01159004	pgp-10	Unknown		ABCB5		Wormbase
NP_509205	M215L	WBVar01158978	pgp-10	Unknown		ABCB5		Wormbase
NP_509205	D30G	WBVar01491146	pgp-10	Unknown		ABCB5		Wormbase
NP_509205	Y1014*	WBVar00507809	pgp-10	Unknown		ABCB5		Wormbase
NP_509205	D49N	WBVar01158968	pgp-10	Unknown		ABCB5		Wormbase
NP_509205	S926L	WBVar00507808	pgp-10	Unknown		ABCB5		Wormbase
NP_509205	G489E	WBVar01158989	pgp-10	Unknown		ABCB5		Wormbase
NP_509205	K75N	WBVar00507795	pgp-10	Unknown		ABCB5		Wormbase
NP_509205	D71Y	WBVar01158974	pgp-10	Unknown		ABCB5		Wormbase
NP_509205	A731T	WBVar01158997	pgp-10	Unknown		ABCB5		Wormbase
NP_509205	G795E	WBVar01158999	pgp-10	Unknown		ABCB5		Wormbase
NP_001257116	G122D	WBVar00516106	pgp-5	Unknown		ABCB5		Wormbase
NP_001257117	G885E	WBVar01183937	pgp-5	Unknown		ABCB5		Wormbase
NP_001257117	K1058I	WBVar01183930	pgp-5	Unknown		ABCB5		Wormbase
NP_001257116	I1000N	WBVar01183936	pgp-5	Unknown		ABCB5		Wormbase
NP_001257117	D981G	WBVar01183932	pgp-5	Unknown		ABCB5		Wormbase
NP_001257116	A270V	WBVar01183956	pgp-5	Unknown		ABCB5		Wormbase
NP_001257117	S123F	WBVar01183961	pgp-5	Unknown		ABCB5		Wormbase
NP_001257116	D1073G	WBVar01183932	pgp-5	Unknown		ABCB5		Wormbase
NP_001257117	S737L	WBVar01183941	pgp-5	Unknown		ABCB5		Wormbase
NP_001257116	S1191N	WBVar01183929	pgp-5	Unknown		ABCB5		Wormbase
NP_001257116	K1150I	WBVar01183930	pgp-5	Unknown		ABCB5		Wormbase
NP_001257117	S338F	WBVar01183948	pgp-5	Unknown		ABCB5		Wormbase
NP_001257117	W124*	WBVar01183960	pgp-5	Unknown		ABCB5		Wormbase
NP_001257117	Y589S	WBVar01183943	pgp-5	Unknown		ABCB5		Wormbase
NP_001257117	L938F	WBVar01183934	pgp-5	Unknown		ABCB5		Wormbase
NP_001257117	A178V	WBVar01183956	pgp-5	Unknown		ABCB5		Wormbase
NP_001257116	R95H	WBVar01183965	pgp-5	Unknown		ABCB5		Wormbase
NP_001041288	D837N	WBVar01184057	pgp-6	Unknown		ABCB5		Wormbase
NP_001041288	S1203F	WBVar00516142	pgp-6	Unknown		ABCB5		Wormbase
NP_001041288	V316M	WBVar01184062	pgp-6	Unknown		ABCB5		Wormbase
NP_001041287	D896N	WBVar01184057	pgp-6	Unknown		ABCB5		Wormbase
NP_001257118	E898K	WBVar01184056	pgp-6	Unknown		ABCB5		Wormbase
NP_001257118	V369M	WBVar01184062	pgp-6	Unknown		ABCB5		Wormbase
NP_001257118	C31Y	WBVar01184072	pgp-6	Unknown		ABCB5		Wormbase
NP_001257118	S1256F	WBVar00516142	pgp-6	Unknown		ABCB5		Wormbase
NP_001257118	K264M	WBVar01184065	pgp-6	Unknown		ABCB5		Wormbase
NP_001041287	S1188N	WBVar01184052	pgp-6	Unknown		ABCB5		Wormbase
NP_001257118	T47M	WBVar00516149	pgp-6	Unknown		ABCB5		Wormbase
NP_509812	L1145F	WBVar01184032	pgp-7	Unknown		ABCB5		Wormbase
NP_509812	A1154V	WBVar00516130	pgp-7	Unknown		ABCB5		Wormbase
NP_509812	S1188N	WBVar01184028	pgp-7	Unknown		ABCB5		Wormbase
NP_509812	I78F	WBVar01759345	pgp-7	Unknown		ABCB5		Wormbase
NP_509812	Q1257K	WBVar00082864	pgp-7	Unknown		ABCB5		Wormbase
NP_509812	H121Y	WBVar01184039	pgp-7	Unknown		ABCB5		Wormbase
NP_509812	A946T	WBVar00516131	pgp-7	Unknown		ABCB5		Wormbase
NP_509812	L1215S	WBVar00246339	pgp-7	Unknown		ABCB5		Wormbase
NP_509812	A923T	WBVar01711119	pgp-7	Unknown		ABCB5		Wormbase
NP_509812	E365D	WBVar01552113	pgp-7	Unknown		ABCB5		Wormbase
NP_509812	D372N	WBVar01184035	pgp-7	Unknown		ABCB5		Wormbase
NP_001022812	S199F	WBVar00860546	hmt-1	Unknown		ABCB6	dyschromatosis universalis hereditaria	Wormbase
NP_001022812	D259G	WBVar00860537	hmt-1	Unknown		ABCB6	dyschromatosis universalis hereditaria	Wormbase
NP_001022812	A779V	WBVar00860503	hmt-1	Unknown		ABCB6	dyschromatosis universalis hereditaria	Wormbase
NP_001022812	F156S	WBVar00860547	hmt-1	Unknown		ABCB6	dyschromatosis universalis hereditaria	Wormbase
NP_001022812	G586E	WBVar00408723	hmt-1	Unknown		ABCB6	dyschromatosis universalis hereditaria	Wormbase
NP_001022812	G470E	WBVar00860526	hmt-1	Unknown		ABCB6	dyschromatosis universalis hereditaria	Wormbase
NP_001022812	I640T	WBVar01835542	hmt-1	Unknown		ABCB6	dyschromatosis universalis hereditaria	Wormbase
NP_001022812	E303K	WBVar00860536	hmt-1	Unknown		ABCB6	dyschromatosis universalis hereditaria	Wormbase
NP_001022812	F138I	WBVar00860549	hmt-1	Unknown		ABCB6	dyschromatosis universalis hereditaria	Wormbase
NP_001022812	A651T	WBVar00860520	hmt-1	Unknown		ABCB6	dyschromatosis universalis hereditaria	Wormbase
NP_001021830	S191L	WBVar00150550	abtm-1	Unknown		ABCB7	sideroblastic anemia, X-linked sideroblastic anemia with ataxia, X-linked sideroblastic anemia with ataxia, X-linked sideroblastic anemia with ataxia, X-linked sideroblastic anemia with ataxia, X-linked sideroblastic anemia with ataxia	Wormbase
NP_001021830	R621G	WBVar02144591	abtm-1	Unknown		ABCB7	sideroblastic anemia, X-linked sideroblastic anemia with ataxia, X-linked sideroblastic anemia with ataxia, X-linked sideroblastic anemia with ataxia, X-linked sideroblastic anemia with ataxia, X-linked sideroblastic anemia with ataxia	Wormbase
NP_001293285	E134D	WBVar01491199	abtm-1	Unknown		ABCB7	sideroblastic anemia, X-linked sideroblastic anemia with ataxia, X-linked sideroblastic anemia with ataxia, X-linked sideroblastic anemia with ataxia, X-linked sideroblastic anemia with ataxia, X-linked sideroblastic anemia with ataxia	Wormbase
NP_001021830	A421P	WBVar00024076	abtm-1	Unknown		ABCB7	sideroblastic anemia, X-linked sideroblastic anemia with ataxia, X-linked sideroblastic anemia with ataxia, X-linked sideroblastic anemia with ataxia, X-linked sideroblastic anemia with ataxia, X-linked sideroblastic anemia with ataxia	Wormbase
NP_001021830	L6I	WBVar00328489	abtm-1	Unknown		ABCB7	sideroblastic anemia, X-linked sideroblastic anemia with ataxia, X-linked sideroblastic anemia with ataxia, X-linked sideroblastic anemia with ataxia, X-linked sideroblastic anemia with ataxia, X-linked sideroblastic anemia with ataxia	Wormbase
NP_001293285	P144S	WBVar00024116	abtm-1	Unknown		ABCB7	sideroblastic anemia, X-linked sideroblastic anemia with ataxia, X-linked sideroblastic anemia with ataxia, X-linked sideroblastic anemia with ataxia, X-linked sideroblastic anemia with ataxia, X-linked sideroblastic anemia with ataxia	Wormbase
NP_001021830	E498K	WBVar00620107	abtm-1	Unknown		ABCB7	sideroblastic anemia, X-linked sideroblastic anemia with ataxia, X-linked sideroblastic anemia with ataxia, X-linked sideroblastic anemia with ataxia, X-linked sideroblastic anemia with ataxia, X-linked sideroblastic anemia with ataxia	Wormbase
NP_001293285	L6I	WBVar00328489	abtm-1	Unknown		ABCB7	sideroblastic anemia, X-linked sideroblastic anemia with ataxia, X-linked sideroblastic anemia with ataxia, X-linked sideroblastic anemia with ataxia, X-linked sideroblastic anemia with ataxia, X-linked sideroblastic anemia with ataxia	Wormbase
NP_001021830	L6Q	WBVar00328488	abtm-1	Unknown		ABCB7	sideroblastic anemia, X-linked sideroblastic anemia with ataxia, X-linked sideroblastic anemia with ataxia, X-linked sideroblastic anemia with ataxia, X-linked sideroblastic anemia with ataxia, X-linked sideroblastic anemia with ataxia	Wormbase
NP_001293285	L6Q	WBVar00328488	abtm-1	Unknown		ABCB7	sideroblastic anemia, X-linked sideroblastic anemia with ataxia, X-linked sideroblastic anemia with ataxia, X-linked sideroblastic anemia with ataxia, X-linked sideroblastic anemia with ataxia, X-linked sideroblastic anemia with ataxia	Wormbase
NP_001293306	R11G	WBVar02144591	abtm-1	Unknown		ABCB7	sideroblastic anemia, X-linked sideroblastic anemia with ataxia, X-linked sideroblastic anemia with ataxia, X-linked sideroblastic anemia with ataxia, X-linked sideroblastic anemia with ataxia, X-linked sideroblastic anemia with ataxia	Wormbase
NP_001021830	L368F	WBVar00024081	abtm-1	Unknown		ABCB7	sideroblastic anemia, X-linked sideroblastic anemia with ataxia, X-linked sideroblastic anemia with ataxia, X-linked sideroblastic anemia with ataxia, X-linked sideroblastic anemia with ataxia, X-linked sideroblastic anemia with ataxia	Wormbase
NP_001021830	V115I	WBVar00620136	abtm-1	Unknown		ABCB7	sideroblastic anemia, X-linked sideroblastic anemia with ataxia, X-linked sideroblastic anemia with ataxia, X-linked sideroblastic anemia with ataxia, X-linked sideroblastic anemia with ataxia, X-linked sideroblastic anemia with ataxia	Wormbase
NP_001021830	G262R	WBVar00620121	abtm-1	Unknown		ABCB7	sideroblastic anemia, X-linked sideroblastic anemia with ataxia, X-linked sideroblastic anemia with ataxia, X-linked sideroblastic anemia with ataxia, X-linked sideroblastic anemia with ataxia, X-linked sideroblastic anemia with ataxia	Wormbase
NP_001021830	E134D	WBVar01491199	abtm-1	Unknown		ABCB7	sideroblastic anemia, X-linked sideroblastic anemia with ataxia, X-linked sideroblastic anemia with ataxia, X-linked sideroblastic anemia with ataxia, X-linked sideroblastic anemia with ataxia, X-linked sideroblastic anemia with ataxia	Wormbase
NP_001021830	A544V	WBVar00328472	abtm-1	Unknown		ABCB7	sideroblastic anemia, X-linked sideroblastic anemia with ataxia, X-linked sideroblastic anemia with ataxia, X-linked sideroblastic anemia with ataxia, X-linked sideroblastic anemia with ataxia, X-linked sideroblastic anemia with ataxia	Wormbase
NP_001293285	V115I	WBVar00620136	abtm-1	Unknown		ABCB7	sideroblastic anemia, X-linked sideroblastic anemia with ataxia, X-linked sideroblastic anemia with ataxia, X-linked sideroblastic anemia with ataxia, X-linked sideroblastic anemia with ataxia, X-linked sideroblastic anemia with ataxia	Wormbase
NP_001021830	P144S	WBVar00024116	abtm-1	Unknown		ABCB7	sideroblastic anemia, X-linked sideroblastic anemia with ataxia, X-linked sideroblastic anemia with ataxia, X-linked sideroblastic anemia with ataxia, X-linked sideroblastic anemia with ataxia, X-linked sideroblastic anemia with ataxia	Wormbase
NP_001021830	T220I	WBVar00328479	abtm-1	Unknown		ABCB7	sideroblastic anemia, X-linked sideroblastic anemia with ataxia, X-linked sideroblastic anemia with ataxia, X-linked sideroblastic anemia with ataxia, X-linked sideroblastic anemia with ataxia, X-linked sideroblastic anemia with ataxia	Wormbase
NP_001021830	D505G	WBVar01704790	abtm-1	Unknown		ABCB7	sideroblastic anemia, X-linked sideroblastic anemia with ataxia, X-linked sideroblastic anemia with ataxia, X-linked sideroblastic anemia with ataxia, X-linked sideroblastic anemia with ataxia, X-linked sideroblastic anemia with ataxia	Wormbase
NP_001293306	V49M	WBVar00150536	abtm-1	Unknown		ABCB7	sideroblastic anemia, X-linked sideroblastic anemia with ataxia, X-linked sideroblastic anemia with ataxia, X-linked sideroblastic anemia with ataxia, X-linked sideroblastic anemia with ataxia, X-linked sideroblastic anemia with ataxia	Wormbase
NP_001021830	A423V	WBVar00620108	abtm-1	Unknown		ABCB7	sideroblastic anemia, X-linked sideroblastic anemia with ataxia, X-linked sideroblastic anemia with ataxia, X-linked sideroblastic anemia with ataxia, X-linked sideroblastic anemia with ataxia, X-linked sideroblastic anemia with ataxia	Wormbase
NP_001021830	A162V	WBVar00620122	abtm-1	Unknown		ABCB7	sideroblastic anemia, X-linked sideroblastic anemia with ataxia, X-linked sideroblastic anemia with ataxia, X-linked sideroblastic anemia with ataxia, X-linked sideroblastic anemia with ataxia, X-linked sideroblastic anemia with ataxia	Wormbase
NP_001021830	V659M	WBVar00150536	abtm-1	Unknown		ABCB7	sideroblastic anemia, X-linked sideroblastic anemia with ataxia, X-linked sideroblastic anemia with ataxia, X-linked sideroblastic anemia with ataxia, X-linked sideroblastic anemia with ataxia, X-linked sideroblastic anemia with ataxia	Wormbase
NP_001293230	G174D	WBVar01494972	haf-6	Unknown		ABCB8		Wormbase
NP_001293230	L429F	WBVar00611917	haf-6	Unknown		ABCB8		Wormbase
NP_001293230	V304I	WBVar00325727	haf-6	Unknown		ABCB8		Wormbase
NP_001293230	V103M	WBVar00611964	haf-6	Unknown		ABCB8		Wormbase
NP_490828	V254G	WBVar00611963	haf-6	Unknown		ABCB8		Wormbase
NP_490828	R57Q	WBVar00611999	haf-6	Unknown		ABCB8		Wormbase
NP_490828	V455I	WBVar00325727	haf-6	Unknown		ABCB8		Wormbase
NP_490828	V254M	WBVar00611964	haf-6	Unknown		ABCB8		Wormbase
NP_001293230	Q120L	WBVar01573573	haf-6	Unknown		ABCB8		Wormbase
NP_490828	Q78*	WBVar00611997	haf-6	Unknown		ABCB8		Wormbase
NP_490828	E86K	WBVar00611996	haf-6	Unknown		ABCB8		Wormbase
NP_490828	V127M	WBVar00306093	haf-6	Unknown		ABCB8		Wormbase
NP_490828	L137*	WBVar00306091	haf-6	Unknown		ABCB8		Wormbase
NP_490828	K128T	WBVar00307401	haf-6	Unknown		ABCB8		Wormbase
NP_001293230	S473N	WBVar00611916	haf-6	Unknown		ABCB8		Wormbase
NP_490828	Q271L	WBVar01573573	haf-6	Unknown		ABCB8		Wormbase
NP_490828	A276V	WBVar00611957	haf-6	Unknown		ABCB8		Wormbase
NP_001293230	K165T	WBVar00611955	haf-6	Unknown		ABCB8		Wormbase
NP_490828	L137*	WBVar00297927	haf-6	Unknown		ABCB8		Wormbase
NP_490828	I126T	WBVar00307405	haf-6	Unknown		ABCB8		Wormbase
NP_490828	V127M	WBVar00307403	haf-6	Unknown		ABCB8		Wormbase
NP_490828	K316T	WBVar00611955	haf-6	Unknown		ABCB8		Wormbase
NP_490828	L580F	WBVar00611917	haf-6	Unknown		ABCB8		Wormbase
NP_490828	I91F	WBVar00611995	haf-6	Unknown		ABCB8		Wormbase
NP_490828	K128E	WBVar00014376	haf-6	Unknown		ABCB8		Wormbase
NP_001293230	A125V	WBVar00611957	haf-6	Unknown		ABCB8		Wormbase
NP_490828	S552N	WBVar01430079	haf-6	Unknown		ABCB8		Wormbase
NP_490828	S239A	WBVar00611965	haf-6	Unknown		ABCB8		Wormbase
NP_001293230	S88A	WBVar00611965	haf-6	Unknown		ABCB8		Wormbase
NP_001293230	G51S	WBVar00325736	haf-6	Unknown		ABCB8		Wormbase
NP_001293230	T141I	WBVar00611956	haf-6	Unknown		ABCB8		Wormbase
NP_001293231	S23N	WBVar00611916	haf-6	Unknown		ABCB8		Wormbase
NP_001293230	V103G	WBVar00611963	haf-6	Unknown		ABCB8		Wormbase
NP_001293230	Q224*	WBVar00325728	haf-6	Unknown		ABCB8		Wormbase
NP_490828	S624N	WBVar00611916	haf-6	Unknown		ABCB8		Wormbase
NP_001293230	C85Y	WBVar00611966	haf-6	Unknown		ABCB8		Wormbase
NP_490828	I126M	WBVar00307404	haf-6	Unknown		ABCB8		Wormbase
NP_490828	P27L	WBVar00612000	haf-6	Unknown		ABCB8		Wormbase
NP_490828	I126T	WBVar00306095	haf-6	Unknown		ABCB8		Wormbase
NP_490828	G325D	WBVar01494972	haf-6	Unknown		ABCB8		Wormbase
NP_490828	K128*	WBVar00278447	haf-6	Unknown		ABCB8		Wormbase
NP_490828	L137V	WBVar00297928	haf-6	Unknown		ABCB8		Wormbase
NP_490828	G202S	WBVar00325736	haf-6	Unknown		ABCB8		Wormbase
NP_490828	A109V	WBVar00325741	haf-6	Unknown		ABCB8		Wormbase
NP_490828	C236Y	WBVar00611966	haf-6	Unknown		ABCB8		Wormbase
NP_490828	Q375*	WBVar00325728	haf-6	Unknown		ABCB8		Wormbase
NP_490828	T292I	WBVar00611956	haf-6	Unknown		ABCB8		Wormbase
NP_001293230	S401N	WBVar01430079	haf-6	Unknown		ABCB8		Wormbase
NP_490828	I129F	WBVar00307400	haf-6	Unknown		ABCB8		Wormbase
NP_490828	L137V	WBVar00307399	haf-6	Unknown		ABCB8		Wormbase
NP_490828	I126M	WBVar00306094	haf-6	Unknown		ABCB8		Wormbase
NP_490828	L137*	WBVar00307398	haf-6	Unknown		ABCB8		Wormbase
NP_490828	T37I	WBVar01277160	haf-6	Unknown		ABCB8		Wormbase
NP_506645	I710S	WBVar01069721	haf-7	Unknown		ABCB9		Wormbase
[truncated: 357,896+ more rows]
