# Supplementary material for: ConVarT: a search engine for matching human genetic variants with variants from non-human species
Source: Nucleic Acids Res. 2021 Oct 28;50(D1):D1172–8. doi: 10.1093/nar/gkab939 (PMC8728286; doi:10.1093/nar/gkab939)
Supplement: gkab939_Supplemental_Files [file gkab939_supplemental_files.zip › Table S4.xls]

## Sheet: Sheet1
C_elegans_Protein_ID	C_elegans_Variation	C_elegans_Variant_ID	C_elegans_Gene_name	C_elegans_Significance	Phenotype	Human_Gene_name	Human_Disease	Source	SIFT_SCORE	SIFT_MEDIAN	NUM_SEQS	SIFT_PREDICTION
NP_001021036	Q302*	WBVar00088161	ahr-1	Phenotypic	synaptogenesis variant"", ""motor neuron morphology variant"", ""neuronal cell fate specification variant"", ""neurite connectivity defective"")	A0A1B0GVI7		Wormbase
NP_001021037	Q260*	WBVar00088161	ahr-1	Phenotypic	synaptogenesis variant"", ""motor neuron morphology variant"", ""neuronal cell fate specification variant"", ""neurite connectivity defective"")	A0A1B0GVI7		Wormbase
NP_496763	A205T	WBVar00241162	cyd-1	Phenotypic	transgene expression variant"", ""cell cycle delayed"", ""cell migration variant"", ""gonad development variant"", ""ectopic expression transgene"", ""transgene expression reduced"", ""gonad morphology variant"", ""transgene expression undetectable"", ""asymmetric cell division variant"", ""distal tip cell development variant"", ""male gonad development variant"", ""linker cell absent"", ""missin…	A0A3B3IT44		Wormbase	0.064	3.6	6	TOLERATED
NP_499473	C317Y	WBVar02125321	plr-1	Phenotypic	cell polarity variant"", ""neuron morphology variant"")	A0A3B3ITA1		Wormbase	0	3.54	17	DELETERIOUS (*WARNING! Low confidence)
NP_491281	Q830*	WBVar00146435	aars-2	Phenotypic	lethal"", ""mid larval lethal"")	AARS1	cerebellar ataxia, dermatomyositis, axonal neuropathy, Charcot-Marie-Tooth disease, Charcot-Marie-Tooth disease axonal type 2N, early infantile epileptic encephalopathy 29	Wormbase
NP_491281	Q830*	WBVar00146435	aars-2	Phenotypic	lethal"", ""mid larval lethal"")	AARS2	Charcot-Marie-Tooth disease, dermatomyositis, cerebellar ataxia, axonal neuropathy, combined oxidative phosphorylation deficiency 8	Wormbase
NP_001021225	R1078C	WBVar00090323	ced-7	Phenotypic	engulfment variant	ABCA3	pulmonary alveolar proteinosis, autism spectrum disorder, pulmonary alveolar proteinosis	Wormbase	0.09	2.74	12	TOLERATED
NP_001021226	Q116*	WBVar00090351	ced-7	Phenotypic	engulfment variant"", ""axon regeneration defective"", ""cytokinesis variant"")	ABCA3	pulmonary alveolar proteinosis, autism spectrum disorder, pulmonary alveolar proteinosis	Wormbase
NP_001255012	R1145C	WBVar00090323	ced-7	Phenotypic	engulfment variant	ABCA3	pulmonary alveolar proteinosis, autism spectrum disorder, pulmonary alveolar proteinosis	Wormbase	0.09	2.74	12	TOLERATED
NP_001255012	Q183*	WBVar00090351	ced-7	Phenotypic	engulfment variant"", ""axon regeneration defective"", ""cytokinesis variant"")	ABCA3	pulmonary alveolar proteinosis, autism spectrum disorder, pulmonary alveolar proteinosis	Wormbase
NP_499115	R1076C	WBVar00090323	ced-7	Phenotypic	engulfment variant	ABCA3	pulmonary alveolar proteinosis, autism spectrum disorder, pulmonary alveolar proteinosis	Wormbase	0.09	2.74	12	TOLERATED
NP_499115	Q116*	WBVar00090351	ced-7	Phenotypic	engulfment variant"", ""axon regeneration defective"", ""cytokinesis variant"")	ABCA3	pulmonary alveolar proteinosis, autism spectrum disorder, pulmonary alveolar proteinosis	Wormbase
NP_001021225	Q116*	WBVar00090351	ced-7	Phenotypic	engulfment variant"", ""axon regeneration defective"", ""cytokinesis variant"")	ABCA3	pulmonary alveolar proteinosis, autism spectrum disorder, pulmonary alveolar proteinosis	Wormbase
NP_001021226	R1091C	WBVar00090323	ced-7	Phenotypic	engulfment variant	ABCA3	pulmonary alveolar proteinosis, autism spectrum disorder, pulmonary alveolar proteinosis	Wormbase	0.09	2.74	12	TOLERATED
NP_001300410	R466*	WBVar00088375	pgp-2	Phenotypic	zinc toxicity hypersensitive"", ""iron homeostasis variant"", ""endogenous zinc levels reduced"", ""hypersensitive to zinc deficiency"")	ABCB1	nephroblastoma, ovarian cancer, renal cell carcinoma, familial temporal lobe epilepsy 3, asthma, invasive ductal carcinoma, malignant glioma, colorectal adenocarcinoma, hepatocellular carcinoma, temporal lobe epilepsy, non-alcoholic fatty liver disease, encephalitis, temporal lobe epilepsy, visual epilepsy, inflammatory bowel disease 13, end stage renal disease, status epilepticus, cholestasis, n…	Wormbase
NP_001300411	R459*	WBVar00088375	pgp-2	Phenotypic	zinc toxicity hypersensitive"", ""iron homeostasis variant"", ""endogenous zinc levels reduced"", ""hypersensitive to zinc deficiency"")	ABCB1	nephroblastoma, ovarian cancer, renal cell carcinoma, familial temporal lobe epilepsy 3, asthma, invasive ductal carcinoma, malignant glioma, colorectal adenocarcinoma, hepatocellular carcinoma, temporal lobe epilepsy, non-alcoholic fatty liver disease, encephalitis, temporal lobe epilepsy, visual epilepsy, inflammatory bowel disease 13, end stage renal disease, status epilepticus, cholestasis, n…	Wormbase
NP_001300412	R459*	WBVar00088375	pgp-2	Phenotypic	zinc toxicity hypersensitive"", ""iron homeostasis variant"", ""endogenous zinc levels reduced"", ""hypersensitive to zinc deficiency"")	ABCB1	nephroblastoma, ovarian cancer, renal cell carcinoma, familial temporal lobe epilepsy 3, asthma, invasive ductal carcinoma, malignant glioma, colorectal adenocarcinoma, hepatocellular carcinoma, temporal lobe epilepsy, non-alcoholic fatty liver disease, encephalitis, temporal lobe epilepsy, visual epilepsy, inflammatory bowel disease 13, end stage renal disease, status epilepticus, cholestasis, n…	Wormbase
NP_491707	R466*	WBVar00088375	pgp-2	Phenotypic	zinc toxicity hypersensitive"", ""iron homeostasis variant"", ""endogenous zinc levels reduced"", ""hypersensitive to zinc deficiency"")	ABCB1	nephroblastoma, ovarian cancer, renal cell carcinoma, familial temporal lobe epilepsy 3, asthma, invasive ductal carcinoma, malignant glioma, colorectal adenocarcinoma, hepatocellular carcinoma, temporal lobe epilepsy, non-alcoholic fatty liver disease, encephalitis, temporal lobe epilepsy, visual epilepsy, inflammatory bowel disease 13, end stage renal disease, status epilepticus, cholestasis, n…	Wormbase
NP_495455	C338Y	WBVar02148553	kat-1	Phenotypic	shortened life span	ACAT1	arteriosclerosis, nephrotic syndrome, end stage renal disease, obesity, beta-ketothiolase deficiency, carbohydrate metabolic disorder	Wormbase	0.001	2.59	254	DELETERIOUS
NP_495455	G134E	WBVar02148554	kat-1	Phenotypic	shortened life span	ACAT1	arteriosclerosis, nephrotic syndrome, end stage renal disease, obesity, beta-ketothiolase deficiency, carbohydrate metabolic disorder	Wormbase	0	2.59	253	DELETERIOUS
NP_510660	Q84*	WBVar00604230	ace-1	Phenotypic	dopamine resistant"", ""slowing response on food variant"")	ACHE	multiple sclerosis, Huntington's disease, type 1 diabetes mellitus, bacterial meningitis, Parkinson's disease, Hirschsprung's disease, epilepsy, myasthenia gravis, Alzheimer's disease, acute stress disorder, leptospirosis	Wormbase
NP_493262	W496*	WBVar00682209	acox-1.2	Phenotypic	ascaroside biosynthesis variant"", ""ascaroside biosynthesis defective"")	ACOX1	peroxisomal acyl-CoA oxidase deficiency, peroxisomal acyl-CoA oxidase deficiency	Wormbase
NP_494983	D181N	WBVar00000672	pho-1	Phenotypic	electrophoretic variant protein"", ""morphology variant"")	ACP3	prostate cancer, prostate cancer, prostate cancer	Wormbase	0.352	2.68	15	TOLERATED
NP_503540	G118E	WBVar00296450	acs-3	Phenotypic	drug hypersensitive"", ""pathogen susceptibility increased"", ""pathogen adherence defect"", ""organism oxidative stress response hypersensitive"", ""osmotic stress response variant"", ""fat associated bodies increased"")	ACSL5		Wormbase	0.003	2.38	83	DELETERIOUS
NP_505819	Y144N	WBVar00248702	act-1	Phenotypic	slow growth"", ""small"", ""body wall muscle thin filament variant"", ""locomotion reduced"")	ACTB	hand, foot and mouth disease, non-alcoholic fatty liver disease, myopathy, congenital structural myopathy, nemaline myopathy, hypertrophic cardiomyopathy, temporal lobe epilepsy, Baraitser-Winter syndrome	Wormbase	0.001	2.89	388	DELETERIOUS
NP_498211	W559*	WBVar00088565	daf-4	Phenotypic	bag of worms"", ""dauer constitutive"", ""small"", ""rays fused"", ""gland cell morphology variant"")	ACVR2A	pancreatic cancer, Weissenbacher-Zweymuller syndrome, Marfan syndrome, juvenile polyposis syndrome, colon cancer	Wormbase
NP_001021149	L393F	WBVar00088552	daf-4	Phenotypic	small"", ""rays fused"")	ACVR2A	pancreatic cancer, Weissenbacher-Zweymuller syndrome, Marfan syndrome, juvenile polyposis syndrome, colon cancer	Wormbase	0	3.46	5	DELETERIOUS
NP_001021148	R408K	WBVar00088713	daf-4	Phenotypic	small"", ""spicules crumpled"", ""rays fused"", ""constitutive larval display"")	ACVR2A	pancreatic cancer, Weissenbacher-Zweymuller syndrome, Marfan syndrome, juvenile polyposis syndrome, colon cancer	Wormbase	0.608	3.13	16	TOLERATED
NP_498211	R560K	WBVar00088713	daf-4	Phenotypic	small"", ""spicules crumpled"", ""rays fused"", ""constitutive larval display"")	ACVR2A	pancreatic cancer, Weissenbacher-Zweymuller syndrome, Marfan syndrome, juvenile polyposis syndrome, colon cancer	Wormbase	0.608	3.13	16	TOLERATED
NP_001317770	R341K	WBVar00088713	daf-4	Phenotypic	small"", ""spicules crumpled"", ""rays fused"", ""constitutive larval display"")	ACVR2A	pancreatic cancer, Weissenbacher-Zweymuller syndrome, Marfan syndrome, juvenile polyposis syndrome, colon cancer	Wormbase	0.608	3.13	16	TOLERATED
NP_001309588	R539K	WBVar00088713	daf-4	Phenotypic	small"", ""spicules crumpled"", ""rays fused"", ""constitutive larval display"")	ACVR2A	pancreatic cancer, Weissenbacher-Zweymuller syndrome, Marfan syndrome, juvenile polyposis syndrome, colon cancer	Wormbase	0.608	3.13	16	TOLERATED
NP_001317770	W340*	WBVar00088565	daf-4	Phenotypic	bag of worms"", ""dauer constitutive"", ""small"", ""rays fused"", ""gland cell morphology variant"")	ACVR2A	pancreatic cancer, Weissenbacher-Zweymuller syndrome, Marfan syndrome, juvenile polyposis syndrome, colon cancer	Wormbase
NP_001021148	W407*	WBVar00088565	daf-4	Phenotypic	bag of worms"", ""dauer constitutive"", ""small"", ""rays fused"", ""gland cell morphology variant"")	ACVR2A	pancreatic cancer, Weissenbacher-Zweymuller syndrome, Marfan syndrome, juvenile polyposis syndrome, colon cancer	Wormbase
NP_001309588	W538*	WBVar00088565	daf-4	Phenotypic	bag of worms"", ""dauer constitutive"", ""small"", ""rays fused"", ""gland cell morphology variant"")	ACVR2A	pancreatic cancer, Weissenbacher-Zweymuller syndrome, Marfan syndrome, juvenile polyposis syndrome, colon cancer	Wormbase
NP_001317770	W340*	WBVar00088565	daf-4	Phenotypic	bag of worms"", ""dauer constitutive"", ""small"", ""rays fused"", ""gland cell morphology variant"")	ACVR2B	Marfan syndrome, right atrial isomerism, juvenile polyposis syndrome, visceral heterotaxy, visceral heterotaxy	Wormbase
NP_001021148	R408K	WBVar00088713	daf-4	Phenotypic	small"", ""spicules crumpled"", ""rays fused"", ""constitutive larval display"")	ACVR2B	Marfan syndrome, right atrial isomerism, juvenile polyposis syndrome, visceral heterotaxy, visceral heterotaxy	Wormbase	0.608	3.13	16	TOLERATED
NP_001309588	W538*	WBVar00088565	daf-4	Phenotypic	bag of worms"", ""dauer constitutive"", ""small"", ""rays fused"", ""gland cell morphology variant"")	ACVR2B	Marfan syndrome, right atrial isomerism, juvenile polyposis syndrome, visceral heterotaxy, visceral heterotaxy	Wormbase
NP_498211	W559*	WBVar00088565	daf-4	Phenotypic	bag of worms"", ""dauer constitutive"", ""small"", ""rays fused"", ""gland cell morphology variant"")	ACVR2B	Marfan syndrome, right atrial isomerism, juvenile polyposis syndrome, visceral heterotaxy, visceral heterotaxy	Wormbase
NP_001309588	R539K	WBVar00088713	daf-4	Phenotypic	small"", ""spicules crumpled"", ""rays fused"", ""constitutive larval display"")	ACVR2B	Marfan syndrome, right atrial isomerism, juvenile polyposis syndrome, visceral heterotaxy, visceral heterotaxy	Wormbase	0.608	3.13	16	TOLERATED
NP_001021149	L393F	WBVar00088552	daf-4	Phenotypic	small"", ""rays fused"")	ACVR2B	Marfan syndrome, right atrial isomerism, juvenile polyposis syndrome, visceral heterotaxy, visceral heterotaxy	Wormbase	0	3.46	5	DELETERIOUS
NP_001021148	W407*	WBVar00088565	daf-4	Phenotypic	bag of worms"", ""dauer constitutive"", ""small"", ""rays fused"", ""gland cell morphology variant"")	ACVR2B	Marfan syndrome, right atrial isomerism, juvenile polyposis syndrome, visceral heterotaxy, visceral heterotaxy	Wormbase
NP_498211	R560K	WBVar00088713	daf-4	Phenotypic	small"", ""spicules crumpled"", ""rays fused"", ""constitutive larval display"")	ACVR2B	Marfan syndrome, right atrial isomerism, juvenile polyposis syndrome, visceral heterotaxy, visceral heterotaxy	Wormbase	0.608	3.13	16	TOLERATED
NP_001317770	R341K	WBVar00088713	daf-4	Phenotypic	small"", ""spicules crumpled"", ""rays fused"", ""constitutive larval display"")	ACVR2B	Marfan syndrome, right atrial isomerism, juvenile polyposis syndrome, visceral heterotaxy, visceral heterotaxy	Wormbase	0.608	3.13	16	TOLERATED
NP_505901	Q111*	WBVar00088215	mig-17	Phenotypic	cell migration failure"", ""pharynx length increased"")	ADAMTS18		Wormbase
NP_505901	D79N	WBVar02146333	mig-17	Phenotypic	cell migration failure	ADAMTS18		Wormbase	0	3.59	4	DELETERIOUS (*WARNING! Low confidence)
NP_001024534	G364S	WBVar00600743	adt-2	Phenotypic	small"", ""dumpy"", ""growth rate variant"", ""adult growth variant"", ""shortened life span"", ""annulae morphology variant"", ""body width variant"", ""cell size decreased"")	ADAMTS6		Wormbase	0	4.32	6	DELETERIOUS (*WARNING! Low confidence)
NP_001024532	G364S	WBVar00600743	adt-2	Phenotypic	small"", ""dumpy"", ""growth rate variant"", ""adult growth variant"", ""shortened life span"", ""annulae morphology variant"", ""body width variant"", ""cell size decreased"")	ADAMTS6		Wormbase	0	4.32	6	DELETERIOUS (*WARNING! Low confidence)
NP_505017	G965E	WBVar00296553	mig-6	Phenotypic	twisted pharynx	ADAMTS6		Wormbase	0	3.51	12	DELETERIOUS (*WARNING! Low confidence)
NP_505017	C973Y	WBVar00145222	mig-6	Phenotypic	twisted pharynx	ADAMTS6		Wormbase	0	3.56	13	DELETERIOUS (*WARNING! Low confidence)
NP_505017	Y650D	WBVar00088217	mig-6	Phenotypic	distal tip cell migration variant	ADAMTS6		Wormbase	0	3.61	9	DELETERIOUS (*WARNING! Low confidence)
NP_505017	Q1755*	WBVar00095089	mig-6	Phenotypic	distal tip cell migration variant"", ""sterile"")	ADAMTS6		Wormbase
NP_741569	C973Y	WBVar00145222	mig-6	Phenotypic	twisted pharynx	ADAMTS6		Wormbase	0	3.56	13	DELETERIOUS (*WARNING! Low confidence)
NP_505018	G965E	WBVar00296553	mig-6	Phenotypic	twisted pharynx	ADAMTS6		Wormbase	0	3.51	12	DELETERIOUS (*WARNING! Low confidence)
NP_505018	Q1510*	WBVar00095074	mig-6	Phenotypic	distal tip cell migration variant"", ""sterile"")	ADAMTS6		Wormbase
NP_505018	C848Y	WBVar00145274	mig-6	Phenotypic	distal tip cell migration variant	ADAMTS6		Wormbase	0	3.56	12	DELETERIOUS (*WARNING! Low confidence)
NP_505017	Q1814*	WBVar00144405	mig-6	Phenotypic	distal tip cell migration variant"", ""sterile"")	ADAMTS6		Wormbase
NP_741569	C190Y	WBVar00145278	mig-6	Phenotypic	distal tip cell migration variant	ADAMTS6		Wormbase	0	3.61	7	DELETERIOUS (*WARNING! Low confidence)
NP_505018	Y650D	WBVar00088217	mig-6	Phenotypic	distal tip cell migration variant	ADAMTS6		Wormbase	0	3.61	9	DELETERIOUS (*WARNING! Low confidence)
NP_741569	Y650D	WBVar00088217	mig-6	Phenotypic	distal tip cell migration variant	ADAMTS6		Wormbase	0	3.61	9	DELETERIOUS (*WARNING! Low confidence)
NP_741569	C848Y	WBVar00145274	mig-6	Phenotypic	distal tip cell migration variant	ADAMTS6		Wormbase	0	3.56	12	DELETERIOUS (*WARNING! Low confidence)
NP_505017	C848Y	WBVar00145274	mig-6	Phenotypic	distal tip cell migration variant	ADAMTS6		Wormbase	0	3.56	12	DELETERIOUS (*WARNING! Low confidence)
NP_505017	C190Y	WBVar00145278	mig-6	Phenotypic	distal tip cell migration variant	ADAMTS6		Wormbase	0	3.61	7	DELETERIOUS (*WARNING! Low confidence)
NP_741569	Q1439*	WBVar00095074	mig-6	Phenotypic	distal tip cell migration variant"", ""sterile"")	ADAMTS6		Wormbase
NP_505018	C973Y	WBVar00145222	mig-6	Phenotypic	twisted pharynx	ADAMTS6		Wormbase	0	3.56	13	DELETERIOUS (*WARNING! Low confidence)
NP_505018	C190Y	WBVar00145278	mig-6	Phenotypic	distal tip cell migration variant	ADAMTS6		Wormbase	0	3.61	7	DELETERIOUS (*WARNING! Low confidence)
NP_505017	Q1510*	WBVar00095074	mig-6	Phenotypic	distal tip cell migration variant"", ""sterile"")	ADAMTS6		Wormbase
NP_741569	G965E	WBVar00296553	mig-6	Phenotypic	twisted pharynx	ADAMTS6		Wormbase	0	3.51	12	DELETERIOUS (*WARNING! Low confidence)
NP_871884	M1I	WBVar00601254	madd-4	Phenotypic	muscle arm development defective	ADAMTSL3		Wormbase
NP_498148	G533R	WBVar02146369	paqr-2	Phenotypic	slow growth"", ""L1 lethal"", ""gene expression level reduced"", ""tail withered"", ""glucose intolerant"", ""excess fatty acids"")	ADIPOR2	non-alcoholic fatty liver disease, type 2 diabetes mellitus, type 2 diabetes mellitus, type 2 diabetes mellitus, end stage renal disease, hyperinsulinism, fatty liver disease, glucose intolerance, non-alcoholic fatty liver disease, obesity, non-alcoholic steatohepatitis, non-alcoholic fatty liver disease	Wormbase
NP_498148	Q509*	WBVar00089604	paqr-2	Phenotypic	egg laying defective"", ""bag of worms"", ""serotonin resistant"", ""tail morphology variant"", ""imipramine resistant"", ""oxygen response variant"", ""bloated"", ""egg laying serotonin resistant"", ""transgene expression reduced"", ""egg laying levamisole resistant"", ""egg laying imipramine resistant"", ""egg laying phentolamine resistant"", ""cold hypersensitive"")	ADIPOR2	non-alcoholic fatty liver disease, type 2 diabetes mellitus, type 2 diabetes mellitus, type 2 diabetes mellitus, end stage renal disease, hyperinsulinism, fatty liver disease, glucose intolerance, non-alcoholic fatty liver disease, obesity, non-alcoholic steatohepatitis, non-alcoholic fatty liver disease	Wormbase
NP_498148	D282N	WBVar02146367	paqr-2	Phenotypic	slow growth"", ""L1 lethal"", ""gene expression level reduced"", ""tail withered"", ""glucose intolerant"", ""excess fatty acids"")	ADIPOR2	non-alcoholic fatty liver disease, type 2 diabetes mellitus, type 2 diabetes mellitus, type 2 diabetes mellitus, end stage renal disease, hyperinsulinism, fatty liver disease, glucose intolerance, non-alcoholic fatty liver disease, obesity, non-alcoholic steatohepatitis, non-alcoholic fatty liver disease	Wormbase	0.007	2.87	86	DELETERIOUS
NP_501935	W357*	WBVar00089624	egl-21	Phenotypic	long"", ""transient bloating"", ""backing increased"", ""fat"", ""egg retention"", ""coiler"", ""drug response variant"", ""neuronal synaptic transmission variant"", ""egg laying serotonin resistant"", ""egg laying imipramine resistant"", ""roaming reduced"", ""head bend angle variant"", ""tail bend angle variant"", ""body posture amplitude increased"", ""body posture wavelength increased"", ""co…	AEBP1	Ehlers-Danlos syndrome classic-like 2	Wormbase
NP_491165	G328E	WBVar00146508	spg-7	Phenotypic	embryonic lethal"", ""larval lethal"", ""early larval lethal"", ""lethal"")	AFG3L2	hereditary spastic paraplegia, spinocerebellar ataxia type 28, spinocerebellar ataxia type 28, spinocerebellar ataxia type 28, hereditary spastic paraplegia, spinocerebellar ataxia type 28, spinocerebellar ataxia type 28, spinocerebellar ataxia type 28, spinocerebellar ataxia type 28, spinocerebellar ataxia type 28, spinocerebellar ataxia type 28, optic atrophy, spastic ataxia, spastic ataxia 5	Wormbase	0	2.56	106	DELETERIOUS
NP_001022836	Q365*	WBVar00531965	cnt-2	Phenotypic	cell fate specification variant	AGAP1		Wormbase
NP_001022837	Q209*	WBVar00531965	cnt-2	Phenotypic	cell fate specification variant	AGAP1		Wormbase
NP_001338835	Q131*	WBVar00531965	cnt-2	Phenotypic	cell fate specification variant	AGAP1		Wormbase
NP_001022838	Q161*	WBVar00531965	cnt-2	Phenotypic	cell fate specification variant	AGAP1		Wormbase
NP_001022836	Q365*	WBVar00531965	cnt-2	Phenotypic	cell fate specification variant	AGAP11		Wormbase
NP_001022837	Q209*	WBVar00531965	cnt-2	Phenotypic	cell fate specification variant	AGAP11		Wormbase
NP_001338835	Q131*	WBVar00531965	cnt-2	Phenotypic	cell fate specification variant	AGAP11		Wormbase
NP_001022838	Q161*	WBVar00531965	cnt-2	Phenotypic	cell fate specification variant	AGAP11		Wormbase
NP_001022836	Q365*	WBVar00531965	cnt-2	Phenotypic	cell fate specification variant	AGAP2	oral squamous cell carcinoma, prostate cancer, prostate cancer	Wormbase
NP_001338835	Q131*	WBVar00531965	cnt-2	Phenotypic	cell fate specification variant	AGAP2	oral squamous cell carcinoma, prostate cancer, prostate cancer	Wormbase
NP_001022837	Q209*	WBVar00531965	cnt-2	Phenotypic	cell fate specification variant	AGAP2	oral squamous cell carcinoma, prostate cancer, prostate cancer	Wormbase
NP_001022838	Q161*	WBVar00531965	cnt-2	Phenotypic	cell fate specification variant	AGAP2	oral squamous cell carcinoma, prostate cancer, prostate cancer	Wormbase
NP_001022836	Q365*	WBVar00531965	cnt-2	Phenotypic	cell fate specification variant	AGAP3		Wormbase
NP_001022837	Q209*	WBVar00531965	cnt-2	Phenotypic	cell fate specification variant	AGAP3		Wormbase
NP_001338835	Q131*	WBVar00531965	cnt-2	Phenotypic	cell fate specification variant	AGAP3		Wormbase
NP_001022838	Q161*	WBVar00531965	cnt-2	Phenotypic	cell fate specification variant	AGAP3		Wormbase
NP_001022836	Q365*	WBVar00531965	cnt-2	Phenotypic	cell fate specification variant	AGAP4		Wormbase
NP_001022837	Q209*	WBVar00531965	cnt-2	Phenotypic	cell fate specification variant	AGAP4		Wormbase
NP_001338835	Q131*	WBVar00531965	cnt-2	Phenotypic	cell fate specification variant	AGAP4		Wormbase
NP_001022838	Q161*	WBVar00531965	cnt-2	Phenotypic	cell fate specification variant	AGAP4		Wormbase
NP_001022836	Q365*	WBVar00531965	cnt-2	Phenotypic	cell fate specification variant	AGAP5		Wormbase
NP_001022837	Q209*	WBVar00531965	cnt-2	Phenotypic	cell fate specification variant	AGAP5		Wormbase
NP_001338835	Q131*	WBVar00531965	cnt-2	Phenotypic	cell fate specification variant	AGAP5		Wormbase
NP_001022838	Q161*	WBVar00531965	cnt-2	Phenotypic	cell fate specification variant	AGAP5		Wormbase
NP_001022836	Q365*	WBVar00531965	cnt-2	Phenotypic	cell fate specification variant	AGAP6		Wormbase
NP_001022837	Q209*	WBVar00531965	cnt-2	Phenotypic	cell fate specification variant	AGAP6		Wormbase
NP_001338835	Q131*	WBVar00531965	cnt-2	Phenotypic	cell fate specification variant	AGAP6		Wormbase
NP_001022838	Q161*	WBVar00531965	cnt-2	Phenotypic	cell fate specification variant	AGAP6		Wormbase
NP_001022836	Q365*	WBVar00531965	cnt-2	Phenotypic	cell fate specification variant	AGAP7P		Wormbase
NP_001022837	Q209*	WBVar00531965	cnt-2	Phenotypic	cell fate specification variant	AGAP7P		Wormbase
NP_001338835	Q131*	WBVar00531965	cnt-2	Phenotypic	cell fate specification variant	AGAP7P		Wormbase
NP_001022838	Q161*	WBVar00531965	cnt-2	Phenotypic	cell fate specification variant	AGAP7P		Wormbase
NP_001022836	Q365*	WBVar00531965	cnt-2	Phenotypic	cell fate specification variant	AGAP9		Wormbase
NP_001022837	Q209*	WBVar00531965	cnt-2	Phenotypic	cell fate specification variant	AGAP9		Wormbase
NP_001338835	Q131*	WBVar00531965	cnt-2	Phenotypic	cell fate specification variant	AGAP9		Wormbase
NP_001022838	Q161*	WBVar00531965	cnt-2	Phenotypic	cell fate specification variant	AGAP9		Wormbase
NP_491674	G596R	WBVar00089270	ccpp-1	Phenotypic	protein subcellular localization variant"", ""male mating efficiency reduced"", ""dendrite development variant"", ""protein expression ectopic"", ""male response to contact defective"")	AGBL1	Fuchs' endothelial dystrophy	Wormbase
NP_001257238	S939F	WBVar02125665	alg-1	Phenotypic	exploded through vulva"", ""lethal"", ""retarded heterochronic variations"")	AGO1		Wormbase	0	2.42	121	DELETERIOUS
NP_001257238	G716E	WBVar02125667	alg-1	Phenotypic	exploded through vulva"", ""lethal"", ""retarded heterochronic variations"")	AGO1		Wormbase	0.001	2.42	123	DELETERIOUS
NP_001257239	G737E	WBVar02125667	alg-1	Phenotypic	exploded through vulva"", ""lethal"", ""retarded heterochronic variations"")	AGO1		Wormbase	0.001	2.42	123	DELETERIOUS
NP_001257239	Q524*	WBVar02125668	alg-1	Phenotypic	exploded through vulva"", ""lethal"", ""retarded heterochronic variations"")	AGO1		Wormbase
NP_001257239	S960F	WBVar02125665	alg-1	Phenotypic	exploded through vulva"", ""lethal"", ""retarded heterochronic variations"")	AGO1		Wormbase	0	2.42	121	DELETERIOUS
NP_001257238	Q503*	WBVar02125668	alg-1	Phenotypic	exploded through vulva"", ""lethal"", ""retarded heterochronic variations"")	AGO1		Wormbase
NP_001257238	S939F	WBVar02125665	alg-1	Phenotypic	exploded through vulva"", ""lethal"", ""retarded heterochronic variations"")	AGO2		Wormbase	0	2.42	121	DELETERIOUS
NP_001257238	G716E	WBVar02125667	alg-1	Phenotypic	exploded through vulva"", ""lethal"", ""retarded heterochronic variations"")	AGO2		Wormbase	0.001	2.42	123	DELETERIOUS
NP_001257239	G737E	WBVar02125667	alg-1	Phenotypic	exploded through vulva"", ""lethal"", ""retarded heterochronic variations"")	AGO2		Wormbase	0.001	2.42	123	DELETERIOUS
NP_001257239	Q524*	WBVar02125668	alg-1	Phenotypic	exploded through vulva"", ""lethal"", ""retarded heterochronic variations"")	AGO2		Wormbase
NP_001257239	S960F	WBVar02125665	alg-1	Phenotypic	exploded through vulva"", ""lethal"", ""retarded heterochronic variations"")	AGO2		Wormbase	0	2.42	121	DELETERIOUS
NP_001257238	Q503*	WBVar02125668	alg-1	Phenotypic	exploded through vulva"", ""lethal"", ""retarded heterochronic variations"")	AGO2		Wormbase
NP_741611	Q825*	WBVar00090970	rde-1	Phenotypic	sick"", ""RNAi response variant"", ""RNAi resistant"")	AGO2		Wormbase
NP_741611	E414K	WBVar00090963	rde-1	Phenotypic	RNAi resistant"", ""increased susceptibility to viral infection"")	AGO2		Wormbase	0	4.32	5	DELETERIOUS (*WARNING! Low confidence)
NP_001300165	G189E	WBVar00145455	ergo-1	Phenotypic	RNAi enhanced	AGO2		Wormbase
NP_001300165	R122*	WBVar00145453	ergo-1	Phenotypic	RNAi enhanced	AGO2		Wormbase
NP_001300164	R403*	WBVar00145453	ergo-1	Phenotypic	RNAi enhanced	AGO2		Wormbase
NP_503362	R810*	WBVar00145453	ergo-1	Phenotypic	RNAi enhanced	AGO2		Wormbase
NP_001300166	G66E	WBVar00145455	ergo-1	Phenotypic	RNAi enhanced	AGO2		Wormbase
NP_503362	G877E	WBVar00145455	ergo-1	Phenotypic	RNAi enhanced	AGO2		Wormbase
NP_001300164	G470E	WBVar00145455	ergo-1	Phenotypic	RNAi enhanced	AGO2		Wormbase
NP_001257238	S939F	WBVar02125665	alg-1	Phenotypic	exploded through vulva"", ""lethal"", ""retarded heterochronic variations"")	AGO3		Wormbase	0	2.42	121	DELETERIOUS
NP_001257238	G716E	WBVar02125667	alg-1	Phenotypic	exploded through vulva"", ""lethal"", ""retarded heterochronic variations"")	AGO3		Wormbase	0.001	2.42	123	DELETERIOUS
NP_001257239	G737E	WBVar02125667	alg-1	Phenotypic	exploded through vulva"", ""lethal"", ""retarded heterochronic variations"")	AGO3		Wormbase	0.001	2.42	123	DELETERIOUS
NP_001257239	Q524*	WBVar02125668	alg-1	Phenotypic	exploded through vulva"", ""lethal"", ""retarded heterochronic variations"")	AGO3		Wormbase
NP_001257239	S960F	WBVar02125665	alg-1	Phenotypic	exploded through vulva"", ""lethal"", ""retarded heterochronic variations"")	AGO3		Wormbase	0	2.42	121	DELETERIOUS
NP_001257238	Q503*	WBVar02125668	alg-1	Phenotypic	exploded through vulva"", ""lethal"", ""retarded heterochronic variations"")	AGO3		Wormbase
NP_491674	G596R	WBVar00089270	ccpp-1	Phenotypic	protein subcellular localization variant"", ""male mating efficiency reduced"", ""dendrite development variant"", ""protein expression ectopic"", ""male response to contact defective"")	AGTPBP1	retinitis pigmentosa	Wormbase
NP_491955	Q418*	WBVar00146505	ahcy-1	Phenotypic	lethal"", ""mid larval lethal"", ""coiler"", ""mid larval arrest"")	AHCY	fatty liver disease, non-alcoholic fatty liver disease, hyperhomocysteinemia, pyridoxine deficiency anemia, hypermethioninemia with deficiency of S-adenosylhomocysteine hydrolase	Wormbase
NP_491955	Q418*	WBVar00146505	ahcy-1	Phenotypic	lethal"", ""mid larval lethal"", ""coiler"", ""mid larval arrest"")	AHCYL1		Wormbase
NP_491955	Q418*	WBVar00146505	ahcy-1	Phenotypic	lethal"", ""mid larval lethal"", ""coiler"", ""mid larval arrest"")	AHCYL2		Wormbase
NP_001021037	Q260*	WBVar00088161	ahr-1	Phenotypic	synaptogenesis variant"", ""motor neuron morphology variant"", ""neuronal cell fate specification variant"", ""neurite connectivity defective"")	AHR	pancreatic cancer, congenital nystagmus, retinitis pigmentosa	Wormbase
NP_001021036	Q302*	WBVar00088161	ahr-1	Phenotypic	synaptogenesis variant"", ""motor neuron morphology variant"", ""neuronal cell fate specification variant"", ""neurite connectivity defective"")	AHR	pancreatic cancer, congenital nystagmus, retinitis pigmentosa	Wormbase
NP_001021036	Q302*	WBVar00088161	ahr-1	Phenotypic	synaptogenesis variant"", ""motor neuron morphology variant"", ""neuronal cell fate specification variant"", ""neurite connectivity defective"")	AHRR		Wormbase
NP_001021037	Q260*	WBVar00088161	ahr-1	Phenotypic	synaptogenesis variant"", ""motor neuron morphology variant"", ""neuronal cell fate specification variant"", ""neurite connectivity defective"")	AHRR		Wormbase
NP_001023647	G202R	WBVar00242594	akt-1	Phenotypic	conflicting sensory integration variant	AKT1	Parkinson's disease, intermediate coronary syndrome, vulva cancer, urinary bladder cancer, schizophrenia, in situ carcinoma, renal cell carcinoma, pancreatic cancer, astrocytoma, myocardial infarction, pancreatic cancer, chronic myeloid leukemia, colorectal cancer, colorectal cancer, colorectal cancer, prostate adenocarcinoma, schizophrenia, type 2 diabetes mellitus, autosomal recessive polycysti…	Wormbase
NP_001023645	A183T	WBVar00088913	akt-1	Phenotypic	mechanosensation variant"", ""negative chemotaxis variant"", ""germ cell resistant ionizing radiation"", ""protein phosphorylation reduced"", ""protein degradation variant"", ""resistant to mutagens"", ""protein stabilization variant"", ""conflicting sensory integration variant"", ""selenium response variant"")	AKT1	Parkinson's disease, intermediate coronary syndrome, vulva cancer, urinary bladder cancer, schizophrenia, in situ carcinoma, renal cell carcinoma, pancreatic cancer, astrocytoma, myocardial infarction, pancreatic cancer, chronic myeloid leukemia, colorectal cancer, colorectal cancer, colorectal cancer, prostate adenocarcinoma, schizophrenia, type 2 diabetes mellitus, autosomal recessive polycysti…	Wormbase	0.441	2.66	71	TOLERATED
NP_001023647	R49*	WBVar00088928	akt-1	Phenotypic	extended life span"", ""protein expression increased"", ""temperature induced dauer formation increased"", ""gene expression level high"", ""dauer arrest variant"", ""protein subcellular localization variant"", ""transgene subcellular localization variant"", ""fat content increased"", ""transgene expression increased"", ""carbon dioxide avoidance variant"", ""conflicting sensory integration varia…	AKT1	Parkinson's disease, intermediate coronary syndrome, vulva cancer, urinary bladder cancer, schizophrenia, in situ carcinoma, renal cell carcinoma, pancreatic cancer, astrocytoma, myocardial infarction, pancreatic cancer, chronic myeloid leukemia, colorectal cancer, colorectal cancer, colorectal cancer, prostate adenocarcinoma, schizophrenia, type 2 diabetes mellitus, autosomal recessive polycysti…	Wormbase
NP_001023645	G202R	WBVar00242594	akt-1	Phenotypic	conflicting sensory integration variant	AKT1	Parkinson's disease, intermediate coronary syndrome, vulva cancer, urinary bladder cancer, schizophrenia, in situ carcinoma, renal cell carcinoma, pancreatic cancer, astrocytoma, myocardial infarction, pancreatic cancer, chronic myeloid leukemia, colorectal cancer, colorectal cancer, colorectal cancer, prostate adenocarcinoma, schizophrenia, type 2 diabetes mellitus, autosomal recessive polycysti…	Wormbase
NP_001023646	R49*	WBVar00088928	akt-1	Phenotypic	extended life span"", ""protein expression increased"", ""temperature induced dauer formation increased"", ""gene expression level high"", ""dauer arrest variant"", ""protein subcellular localization variant"", ""transgene subcellular localization variant"", ""fat content increased"", ""transgene expression increased"", ""carbon dioxide avoidance variant"", ""conflicting sensory integration varia…	AKT1	Parkinson's disease, intermediate coronary syndrome, vulva cancer, urinary bladder cancer, schizophrenia, in situ carcinoma, renal cell carcinoma, pancreatic cancer, astrocytoma, myocardial infarction, pancreatic cancer, chronic myeloid leukemia, colorectal cancer, colorectal cancer, colorectal cancer, prostate adenocarcinoma, schizophrenia, type 2 diabetes mellitus, autosomal recessive polycysti…	Wormbase
NP_001023645	R49*	WBVar00088928	akt-1	Phenotypic	extended life span"", ""protein expression increased"", ""temperature induced dauer formation increased"", ""gene expression level high"", ""dauer arrest variant"", ""protein subcellular localization variant"", ""transgene subcellular localization variant"", ""fat content increased"", ""transgene expression increased"", ""carbon dioxide avoidance variant"", ""conflicting sensory integration varia…	AKT1	Parkinson's disease, intermediate coronary syndrome, vulva cancer, urinary bladder cancer, schizophrenia, in situ carcinoma, renal cell carcinoma, pancreatic cancer, astrocytoma, myocardial infarction, pancreatic cancer, chronic myeloid leukemia, colorectal cancer, colorectal cancer, colorectal cancer, prostate adenocarcinoma, schizophrenia, type 2 diabetes mellitus, autosomal recessive polycysti…	Wormbase
NP_001023646	A183T	WBVar00088913	akt-1	Phenotypic	mechanosensation variant"", ""negative chemotaxis variant"", ""germ cell resistant ionizing radiation"", ""protein phosphorylation reduced"", ""protein degradation variant"", ""resistant to mutagens"", ""protein stabilization variant"", ""conflicting sensory integration variant"", ""selenium response variant"")	AKT1	Parkinson's disease, intermediate coronary syndrome, vulva cancer, urinary bladder cancer, schizophrenia, in situ carcinoma, renal cell carcinoma, pancreatic cancer, astrocytoma, myocardial infarction, pancreatic cancer, chronic myeloid leukemia, colorectal cancer, colorectal cancer, colorectal cancer, prostate adenocarcinoma, schizophrenia, type 2 diabetes mellitus, autosomal recessive polycysti…	Wormbase	0.441	2.66	71	TOLERATED
NP_001023646	G202R	WBVar00242594	akt-1	Phenotypic	conflicting sensory integration variant	AKT1	Parkinson's disease, intermediate coronary syndrome, vulva cancer, urinary bladder cancer, schizophrenia, in situ carcinoma, renal cell carcinoma, pancreatic cancer, astrocytoma, myocardial infarction, pancreatic cancer, chronic myeloid leukemia, colorectal cancer, colorectal cancer, colorectal cancer, prostate adenocarcinoma, schizophrenia, type 2 diabetes mellitus, autosomal recessive polycysti…	Wormbase
NP_001023647	A183T	WBVar00088913	akt-1	Phenotypic	mechanosensation variant"", ""negative chemotaxis variant"", ""germ cell resistant ionizing radiation"", ""protein phosphorylation reduced"", ""protein degradation variant"", ""resistant to mutagens"", ""protein stabilization variant"", ""conflicting sensory integration variant"", ""selenium response variant"")	AKT1	Parkinson's disease, intermediate coronary syndrome, vulva cancer, urinary bladder cancer, schizophrenia, in situ carcinoma, renal cell carcinoma, pancreatic cancer, astrocytoma, myocardial infarction, pancreatic cancer, chronic myeloid leukemia, colorectal cancer, colorectal cancer, colorectal cancer, prostate adenocarcinoma, schizophrenia, type 2 diabetes mellitus, autosomal recessive polycysti…	Wormbase	0.441	2.66	71	TOLERATED
NP_001023647	R49*	WBVar00088928	akt-1	Phenotypic	extended life span"", ""protein expression increased"", ""temperature induced dauer formation increased"", ""gene expression level high"", ""dauer arrest variant"", ""protein subcellular localization variant"", ""transgene subcellular localization variant"", ""fat content increased"", ""transgene expression increased"", ""carbon dioxide avoidance variant"", ""conflicting sensory integration varia…	AKT2	obesity, malignant glioma, colorectal cancer, type 2 diabetes mellitus, astrocytoma, type 2 diabetes mellitus, type 2 diabetes mellitus, type 2 diabetes mellitus, prostate adenocarcinoma, prostate carcinoma, Parkinson's disease, hepatocellular carcinoma, type 2 diabetes mellitus, polycystic ovary syndrome, colorectal cancer, hypertension, obesity, ischemia, type 2 diabetes mellitus, malignant gli…	Wormbase
NP_001023646	R49*	WBVar00088928	akt-1	Phenotypic	extended life span"", ""protein expression increased"", ""temperature induced dauer formation increased"", ""gene expression level high"", ""dauer arrest variant"", ""protein subcellular localization variant"", ""transgene subcellular localization variant"", ""fat content increased"", ""transgene expression increased"", ""carbon dioxide avoidance variant"", ""conflicting sensory integration varia…	AKT2	obesity, malignant glioma, colorectal cancer, type 2 diabetes mellitus, astrocytoma, type 2 diabetes mellitus, type 2 diabetes mellitus, type 2 diabetes mellitus, prostate adenocarcinoma, prostate carcinoma, Parkinson's disease, hepatocellular carcinoma, type 2 diabetes mellitus, polycystic ovary syndrome, colorectal cancer, hypertension, obesity, ischemia, type 2 diabetes mellitus, malignant gli…	Wormbase
NP_001023645	A183T	WBVar00088913	akt-1	Phenotypic	mechanosensation variant"", ""negative chemotaxis variant"", ""germ cell resistant ionizing radiation"", ""protein phosphorylation reduced"", ""protein degradation variant"", ""resistant to mutagens"", ""protein stabilization variant"", ""conflicting sensory integration variant"", ""selenium response variant"")	AKT2	obesity, malignant glioma, colorectal cancer, type 2 diabetes mellitus, astrocytoma, type 2 diabetes mellitus, type 2 diabetes mellitus, type 2 diabetes mellitus, prostate adenocarcinoma, prostate carcinoma, Parkinson's disease, hepatocellular carcinoma, type 2 diabetes mellitus, polycystic ovary syndrome, colorectal cancer, hypertension, obesity, ischemia, type 2 diabetes mellitus, malignant gli…	Wormbase	0.441	2.66	71	TOLERATED
NP_001023645	G202R	WBVar00242594	akt-1	Phenotypic	conflicting sensory integration variant	AKT2	obesity, malignant glioma, colorectal cancer, type 2 diabetes mellitus, astrocytoma, type 2 diabetes mellitus, type 2 diabetes mellitus, type 2 diabetes mellitus, prostate adenocarcinoma, prostate carcinoma, Parkinson's disease, hepatocellular carcinoma, type 2 diabetes mellitus, polycystic ovary syndrome, colorectal cancer, hypertension, obesity, ischemia, type 2 diabetes mellitus, malignant gli…	Wormbase
NP_001023647	A183T	WBVar00088913	akt-1	Phenotypic	mechanosensation variant"", ""negative chemotaxis variant"", ""germ cell resistant ionizing radiation"", ""protein phosphorylation reduced"", ""protein degradation variant"", ""resistant to mutagens"", ""protein stabilization variant"", ""conflicting sensory integration variant"", ""selenium response variant"")	AKT2	obesity, malignant glioma, colorectal cancer, type 2 diabetes mellitus, astrocytoma, type 2 diabetes mellitus, type 2 diabetes mellitus, type 2 diabetes mellitus, prostate adenocarcinoma, prostate carcinoma, Parkinson's disease, hepatocellular carcinoma, type 2 diabetes mellitus, polycystic ovary syndrome, colorectal cancer, hypertension, obesity, ischemia, type 2 diabetes mellitus, malignant gli…	Wormbase	0.441	2.66	71	TOLERATED
NP_001023646	G202R	WBVar00242594	akt-1	Phenotypic	conflicting sensory integration variant	AKT2	obesity, malignant glioma, colorectal cancer, type 2 diabetes mellitus, astrocytoma, type 2 diabetes mellitus, type 2 diabetes mellitus, type 2 diabetes mellitus, prostate adenocarcinoma, prostate carcinoma, Parkinson's disease, hepatocellular carcinoma, type 2 diabetes mellitus, polycystic ovary syndrome, colorectal cancer, hypertension, obesity, ischemia, type 2 diabetes mellitus, malignant gli…	Wormbase
NP_001023645	R49*	WBVar00088928	akt-1	Phenotypic	extended life span"", ""protein expression increased"", ""temperature induced dauer formation increased"", ""gene expression level high"", ""dauer arrest variant"", ""protein subcellular localization variant"", ""transgene subcellular localization variant"", ""fat content increased"", ""transgene expression increased"", ""carbon dioxide avoidance variant"", ""conflicting sensory integration varia…	AKT2	obesity, malignant glioma, colorectal cancer, type 2 diabetes mellitus, astrocytoma, type 2 diabetes mellitus, type 2 diabetes mellitus, type 2 diabetes mellitus, prostate adenocarcinoma, prostate carcinoma, Parkinson's disease, hepatocellular carcinoma, type 2 diabetes mellitus, polycystic ovary syndrome, colorectal cancer, hypertension, obesity, ischemia, type 2 diabetes mellitus, malignant gli…	Wormbase
NP_001023646	A183T	WBVar00088913	akt-1	Phenotypic	mechanosensation variant"", ""negative chemotaxis variant"", ""germ cell resistant ionizing radiation"", ""protein phosphorylation reduced"", ""protein degradation variant"", ""resistant to mutagens"", ""protein stabilization variant"", ""conflicting sensory integration variant"", ""selenium response variant"")	AKT2	obesity, malignant glioma, colorectal cancer, type 2 diabetes mellitus, astrocytoma, type 2 diabetes mellitus, type 2 diabetes mellitus, type 2 diabetes mellitus, prostate adenocarcinoma, prostate carcinoma, Parkinson's disease, hepatocellular carcinoma, type 2 diabetes mellitus, polycystic ovary syndrome, colorectal cancer, hypertension, obesity, ischemia, type 2 diabetes mellitus, malignant gli…	Wormbase	0.441	2.66	71	TOLERATED
NP_001023647	G202R	WBVar00242594	akt-1	Phenotypic	conflicting sensory integration variant	AKT2	obesity, malignant glioma, colorectal cancer, type 2 diabetes mellitus, astrocytoma, type 2 diabetes mellitus, type 2 diabetes mellitus, type 2 diabetes mellitus, prostate adenocarcinoma, prostate carcinoma, Parkinson's disease, hepatocellular carcinoma, type 2 diabetes mellitus, polycystic ovary syndrome, colorectal cancer, hypertension, obesity, ischemia, type 2 diabetes mellitus, malignant gli…	Wormbase
NP_001040782	S383F	WBVar02146332	alh-6	Phenotypic	resistant to bioactive compound	ALDH4A1	disease of metabolism, hyperprolinemia type 2	Wormbase	0.001	2.6	164	DELETERIOUS
NP_493946	S523F	WBVar02146332	alh-6	Phenotypic	resistant to bioactive compound	ALDH4A1	disease of metabolism, hyperprolinemia type 2	Wormbase	0.001	2.6	164	DELETERIOUS
NP_001022212	V298D	WBVar02146330	alh-6	Phenotypic	resistant to bioactive compound	ALDH4A1	disease of metabolism, hyperprolinemia type 2	Wormbase	0	2.6	164	DELETERIOUS
NP_871951	V298D	WBVar02146330	alh-6	Phenotypic	resistant to bioactive compound	ALDH4A1	disease of metabolism, hyperprolinemia type 2	Wormbase	0	2.6	164	DELETERIOUS
NP_001040782	V158D	WBVar02146330	alh-6	Phenotypic	resistant to bioactive compound	ALDH4A1	disease of metabolism, hyperprolinemia type 2	Wormbase	0	2.6	164	DELETERIOUS
NP_493946	V298D	WBVar02146330	alh-6	Phenotypic	resistant to bioactive compound	ALDH4A1	disease of metabolism, hyperprolinemia type 2	Wormbase	0	2.6	164	DELETERIOUS
NP_508932	P311L	WBVar00145033	bus-8	Phenotypic	drug hypersensitive"", ""larval lethal"", ""skiddy"", ""bacterially unswollen"")	ALG2	congenital disorder of glycosylation Ii, congenital myasthenic syndrome 14	Wormbase	0	2.7	33	DELETERIOUS
NP_508932	D16N	WBVar00145039	bus-8	Phenotypic	embryonic lethal	ALG2	congenital disorder of glycosylation Ii, congenital myasthenic syndrome 14	Wormbase	0.006	2.69	31	DELETERIOUS
NP_508932	P121L	WBVar00145031	bus-8	Phenotypic	drug hypersensitive"", ""larval lethal"", ""molt defect"", ""skiddy"", ""bacterially unswollen"")	ALG2	congenital disorder of glycosylation Ii, congenital myasthenic syndrome 14	Wormbase	0.217	2.7	33	TOLERATED
NP_508932	A131V	WBVar00144929	bus-8	Phenotypic	drug hypersensitive"", ""bleach hypersensitive"", ""organism pathogen response variant"", ""pathogen resistance increased"", ""skiddy"", ""cuticle fragile"", ""cuticle carbohydrate surface variant"", ""bacterially unswollen"", ""pathogen adherence defect"", ""chemical hypersensitive"", ""post hermaphrodite contact variant"")	ALG2	congenital disorder of glycosylation Ii, congenital myasthenic syndrome 14	Wormbase	0.036	2.68	32	DELETERIOUS
NP_508932	G378E	WBVar00145032	bus-8	Phenotypic	drug hypersensitive"", ""larval lethal"", ""skiddy"", ""bacterially unswollen"", ""chemical hypersensitive"")	ALG2	congenital disorder of glycosylation Ii, congenital myasthenic syndrome 14	Wormbase	0.528	2.73	32	TOLERATED
NP_508932	C106Y	WBVar00145038	bus-8	Phenotypic	drug hypersensitive"", ""embryonic lethal"", ""larval lethal"", ""skiddy"", ""bacterially unswollen"")	ALG2	congenital disorder of glycosylation Ii, congenital myasthenic syndrome 14	Wormbase	0.072	2.78	26	TOLERATED
NP_508932	G319D	WBVar00145034	bus-8	Phenotypic	drug hypersensitive"", ""embryonic lethal"", ""larval lethal"", ""chemical response variant"", ""molt defect"", ""epithelial cell morphology variant"", ""skiddy"", ""bacterially unswollen"")	ALG2	congenital disorder of glycosylation Ii, congenital myasthenic syndrome 14	Wormbase	0	2.7	33	DELETERIOUS
NP_496383	A1197V	WBVar00094684	mat-2	Phenotypic	meiosis metaphase to anaphase transition block	ANAPC1	Rothmund-Thomson syndrome	Wormbase	0.065	4.32	3	TOLERATED
NP_496383	L411F	WBVar00094704	mat-2	Phenotypic	meiosis metaphase to anaphase transition block	ANAPC1	Rothmund-Thomson syndrome	Wormbase	0	4.32	3	DELETERIOUS (*WARNING! Low confidence)
NP_496383	S828F	WBVar00000314	mat-2	Phenotypic	meiosis metaphase to anaphase transition block	ANAPC1	Rothmund-Thomson syndrome	Wormbase	0	4.32	4	DELETERIOUS (*WARNING! Low confidence)
NP_496383	M1196K	WBVar00000306	mat-2	Phenotypic	passage through meiosis defective early emb"", ""meiosis metaphase to anaphase transition block"")	ANAPC1	Rothmund-Thomson syndrome	Wormbase	0	4.32	3	DELETERIOUS (*WARNING! Low confidence)
NP_496383	R1297K	WBVar00000308	mat-2	Phenotypic	meiosis metaphase to anaphase transition block	ANAPC1	Rothmund-Thomson syndrome	Wormbase	0	4.32	3	DELETERIOUS (*WARNING! Low confidence)
NP_496383	L411F	WBVar00000315	mat-2	Phenotypic	meiosis metaphase to anaphase transition block	ANAPC1	Rothmund-Thomson syndrome	Wormbase	0	4.32	3	DELETERIOUS (*WARNING! Low confidence)
NP_496383	G333R	WBVar00000312	mat-2	Phenotypic	meiosis metaphase to anaphase transition block	ANAPC1	Rothmund-Thomson syndrome	Wormbase
NP_499485	G27D	WBVar00146742	such-1	Phenotypic	embryonic lethal"", ""meiotic progression during oogenesis variant"", ""mitotic spindle defective early emb"", ""metaphase to anaphase transition defect"")	ANAPC5		Wormbase	0	4.32	2	DELETERIOUS (*WARNING! Low confidence)
NP_493429	M1779I	WBVar00094969	trp-4	Phenotypic	dopaminergic fate atypical	ANK1	transient cerebral ischemia, malaria, hereditary spherocytosis type 1, anemia, hereditary spherocytosis, hereditary spherocytosis, hereditary spherocytosis type 1	Wormbase
NP_001040675	Q403*	WBVar00248948	unc-101	Phenotypic	locomotion variant	AP1M1		Wormbase
NP_001040676	Q49*	WBVar00088529	unc-101	Phenotypic	male tail morphology variant"", ""thin"", ""axon trajectory variant"", ""sensillum morphology variant"", ""short"", ""spicule morphology variant"", ""coiler"", ""egg laying variant"", ""locomotion variant"", ""sluggish"", ""defecation variant"", ""transgene subcellular localization variant"", ""roaming reduced"", ""subviable"", ""head bend angle variant"", ""tail bend angle variant"", ""body post…	AP1M1		Wormbase
NP_001040676	Q39*	WBVar00248948	unc-101	Phenotypic	locomotion variant	AP1M1		Wormbase
NP_001251914	R10C	WBVar00248922	unc-101	Phenotypic	locomotion variant"", ""vulva development variant"")	AP1M1		Wormbase	0	2.41	180	DELETERIOUS
NP_001251914	Q264*	WBVar00088529	unc-101	Phenotypic	male tail morphology variant"", ""thin"", ""axon trajectory variant"", ""sensillum morphology variant"", ""short"", ""spicule morphology variant"", ""coiler"", ""egg laying variant"", ""locomotion variant"", ""sluggish"", ""defecation variant"", ""transgene subcellular localization variant"", ""roaming reduced"", ""subviable"", ""head bend angle variant"", ""tail bend angle variant"", ""body post…	AP1M1		Wormbase
NP_001251914	Q254*	WBVar00248948	unc-101	Phenotypic	locomotion variant	AP1M1		Wormbase
NP_001040675	R159C	WBVar00248922	unc-101	Phenotypic	locomotion variant"", ""vulva development variant"")	AP1M1		Wormbase	0	2.41	180	DELETERIOUS
NP_001040675	Q413*	WBVar00088529	unc-101	Phenotypic	male tail morphology variant"", ""thin"", ""axon trajectory variant"", ""sensillum morphology variant"", ""short"", ""spicule morphology variant"", ""coiler"", ""egg laying variant"", ""locomotion variant"", ""sluggish"", ""defecation variant"", ""transgene subcellular localization variant"", ""roaming reduced"", ""subviable"", ""head bend angle variant"", ""tail bend angle variant"", ""body post…	AP1M1		Wormbase
NP_509572	K215*	WBVar01474281	apa-2	Phenotypic	egg laying defective"", ""protein expression reduced"", ""head protrusion"", ""dumpy"", ""brood size variant"", ""transgene subcellular localization variant"", ""presynaptic component localization variant"", ""backward locomotion variant"", ""evoked postsynaptic amplitude reduced"", ""endogenous synaptic amplitude variant"", ""vesicle number reduced"", ""vesicle morphology variant"", ""swimming v…	AP2A1		Wormbase
NP_509572	K215*	WBVar01474281	apa-2	Phenotypic	egg laying defective"", ""protein expression reduced"", ""head protrusion"", ""dumpy"", ""brood size variant"", ""transgene subcellular localization variant"", ""presynaptic component localization variant"", ""backward locomotion variant"", ""evoked postsynaptic amplitude reduced"", ""endogenous synaptic amplitude variant"", ""vesicle number reduced"", ""vesicle morphology variant"", ""swimming v…	AP2A2		Wormbase
NP_001021203	Q80*	WBVar00089986	ced-4	Phenotypic	oxidative stress response variant"", ""apoptosis reduced"", ""apoptosis fails to occur"", ""cell fate specification variant"", ""genotoxic induced apoptosis variant"", ""cell fate transformation"", ""cell corpse number variant"", ""asymmetric cell division defective early emb"", ""shortened life span"", ""induced cell death variant"", ""pathogen induced cell death reduced"", ""pathogen induced de…	APAF1	pancreatic cancer, lung non-small cell carcinoma, Parkinson's disease, middle cerebral artery infarction, muscular atrophy, colon cancer, visual epilepsy, Noonan syndrome, brain ischemia	Wormbase
NP_001021203	L2F	WBVar00094945	ced-4	Phenotypic	cell fate transformation	APAF1	pancreatic cancer, lung non-small cell carcinoma, Parkinson's disease, middle cerebral artery infarction, muscular atrophy, colon cancer, visual epilepsy, Noonan syndrome, brain ischemia	Wormbase	0	4.32	3	DELETERIOUS (*WARNING! Low confidence)
NP_001021203	R470*	WBVar00094927	ced-4	Phenotypic	cell fate transformation	APAF1	pancreatic cancer, lung non-small cell carcinoma, Parkinson's disease, middle cerebral artery infarction, muscular atrophy, colon cancer, visual epilepsy, Noonan syndrome, brain ischemia	Wormbase
NP_001021202	G162E	WBVar00094897	ced-4	Phenotypic	cell fate transformation	APAF1	pancreatic cancer, lung non-small cell carcinoma, Parkinson's disease, middle cerebral artery infarction, muscular atrophy, colon cancer, visual epilepsy, Noonan syndrome, brain ischemia	Wormbase	0	4.32	3	DELETERIOUS (*WARNING! Low confidence)
NP_001021202	R448*	WBVar00094927	ced-4	Phenotypic	cell fate transformation	APAF1	pancreatic cancer, lung non-small cell carcinoma, Parkinson's disease, middle cerebral artery infarction, muscular atrophy, colon cancer, visual epilepsy, Noonan syndrome, brain ischemia	Wormbase
NP_001021202	L2F	WBVar00094945	ced-4	Phenotypic	cell fate transformation	APAF1	pancreatic cancer, lung non-small cell carcinoma, Parkinson's disease, middle cerebral artery infarction, muscular atrophy, colon cancer, visual epilepsy, Noonan syndrome, brain ischemia	Wormbase	0	4.32	3	DELETERIOUS (*WARNING! Low confidence)
NP_001021202	S163F	WBVar00094926	ced-4	Phenotypic	cell fate transformation	APAF1	pancreatic cancer, lung non-small cell carcinoma, Parkinson's disease, middle cerebral artery infarction, muscular atrophy, colon cancer, visual epilepsy, Noonan syndrome, brain ischemia	Wormbase	0	4.32	3	DELETERIOUS (*WARNING! Low confidence)
NP_001021203	G162E	WBVar00094897	ced-4	Phenotypic	cell fate transformation	APAF1	pancreatic cancer, lung non-small cell carcinoma, Parkinson's disease, middle cerebral artery infarction, muscular atrophy, colon cancer, visual epilepsy, Noonan syndrome, brain ischemia	Wormbase	0	4.32	3	DELETERIOUS (*WARNING! Low confidence)
NP_001021202	Q80*	WBVar00089986	ced-4	Phenotypic	oxidative stress response variant"", ""apoptosis reduced"", ""apoptosis fails to occur"", ""cell fate specification variant"", ""genotoxic induced apoptosis variant"", ""cell fate transformation"", ""cell corpse number variant"", ""asymmetric cell division defective early emb"", ""shortened life span"", ""induced cell death variant"", ""pathogen induced cell death reduced"", ""pathogen induced de…	APAF1	pancreatic cancer, lung non-small cell carcinoma, Parkinson's disease, middle cerebral artery infarction, muscular atrophy, colon cancer, visual epilepsy, Noonan syndrome, brain ischemia	Wormbase
NP_001021203	S163F	WBVar00094926	ced-4	Phenotypic	cell fate transformation	APAF1	pancreatic cancer, lung non-small cell carcinoma, Parkinson's disease, middle cerebral artery infarction, muscular atrophy, colon cancer, visual epilepsy, Noonan syndrome, brain ischemia	Wormbase	0	4.32	3	DELETERIOUS (*WARNING! Low confidence)
NP_492226	Q47*	WBVar00248942	lin-10	Phenotypic	protein subcellular localization variant"", ""protein expression absent"")	APBA1		Wormbase
NP_492226	R225*	WBVar00144007	lin-10	Phenotypic	vulvaless	APBA1		Wormbase
NP_001020996	R225*	WBVar00144007	lin-10	Phenotypic	vulvaless	APBA1		Wormbase
NP_492226	K796*	WBVar00090278	lin-10	Phenotypic	protein expression variant"", ""vulvaless"")	APBA1		Wormbase
NP_001020996	K768*	WBVar00090278	lin-10	Phenotypic	protein expression variant"", ""vulvaless"")	APBA1		Wormbase
NP_001129749	R174*	WBVar00144007	lin-10	Phenotypic	vulvaless	APBA1		Wormbase
NP_001129749	K745*	WBVar00090278	lin-10	Phenotypic	protein expression variant"", ""vulvaless"")	APBA1		Wormbase
NP_001020996	Q47*	WBVar00248942	lin-10	Phenotypic	protein subcellular localization variant"", ""protein expression absent"")	APBA1		Wormbase
NP_492226	Q47*	WBVar00248942	lin-10	Phenotypic	protein subcellular localization variant"", ""protein expression absent"")	APBA2		Wormbase
NP_492226	R225*	WBVar00144007	lin-10	Phenotypic	vulvaless	APBA2		Wormbase
NP_001020996	R225*	WBVar00144007	lin-10	Phenotypic	vulvaless	APBA2		Wormbase
NP_492226	K796*	WBVar00090278	lin-10	Phenotypic	protein expression variant"", ""vulvaless"")	APBA2		Wormbase
NP_001020996	K768*	WBVar00090278	lin-10	Phenotypic	protein expression variant"", ""vulvaless"")	APBA2		Wormbase
NP_001129749	R174*	WBVar00144007	lin-10	Phenotypic	vulvaless	APBA2		Wormbase
NP_001129749	K745*	WBVar00090278	lin-10	Phenotypic	protein expression variant"", ""vulvaless"")	APBA2		Wormbase
NP_001020996	Q47*	WBVar00248942	lin-10	Phenotypic	protein subcellular localization variant"", ""protein expression absent"")	APBA2		Wormbase
NP_492226	Q47*	WBVar00248942	lin-10	Phenotypic	protein subcellular localization variant"", ""protein expression absent"")	APBA3		Wormbase
NP_492226	R225*	WBVar00144007	lin-10	Phenotypic	vulvaless	APBA3		Wormbase
NP_001020996	R225*	WBVar00144007	lin-10	Phenotypic	vulvaless	APBA3		Wormbase
NP_492226	K796*	WBVar00090278	lin-10	Phenotypic	protein expression variant"", ""vulvaless"")	APBA3		Wormbase
NP_001020996	K768*	WBVar00090278	lin-10	Phenotypic	protein expression variant"", ""vulvaless"")	APBA3		Wormbase
NP_001129749	R174*	WBVar00144007	lin-10	Phenotypic	vulvaless	APBA3		Wormbase
NP_001129749	K745*	WBVar00090278	lin-10	Phenotypic	protein expression variant"", ""vulvaless"")	APBA3		Wormbase
NP_001020996	Q47*	WBVar00248942	lin-10	Phenotypic	protein subcellular localization variant"", ""protein expression absent"")	APBA3		Wormbase
NP_492469	Q90*	WBVar00145202	aph-1	Phenotypic	egg laying defective"", ""maternal effect lethal emb"", ""no anterior pharynx"", ""ventral enclosure variant"")	APH1A		Wormbase
NP_492469	R276*	WBVar00275496	aph-1	Phenotypic	embryonic lethal"", ""maternal effect lethal emb"", ""no anterior pharynx"", ""excess hypodermal cells"")	APH1A		Wormbase
NP_492469	W191*	WBVar00145183	aph-1	Phenotypic	egg laying defective"", ""maternal effect lethal emb"", ""no anterior pharynx"", ""ventral enclosure variant"")	APH1A		Wormbase
NP_492469	W191*	WBVar00145184	aph-1	Phenotypic	egg laying defective"", ""maternal effect lethal emb"", ""no anterior pharynx"", ""ventral enclosure variant"")	APH1A		Wormbase
NP_492469	W191*	WBVar00145181	aph-1	Phenotypic	egg laying defective"", ""embryonic lethal"", ""maternal effect lethal emb"", ""no anterior pharynx"", ""embryonic development variant"", ""ventral enclosure variant"")	APH1A		Wormbase
NP_492469	W191*	WBVar00145187	aph-1	Phenotypic	egg laying defective"", ""maternal effect lethal emb"", ""no anterior pharynx"", ""ventral enclosure variant"")	APH1A		Wormbase
NP_492469	W191*	WBVar00145181	aph-1	Phenotypic	egg laying defective"", ""embryonic lethal"", ""maternal effect lethal emb"", ""no anterior pharynx"", ""embryonic development variant"", ""ventral enclosure variant"")	APH1B	coronary artery disease	Wormbase
NP_492469	Q90*	WBVar00145202	aph-1	Phenotypic	egg laying defective"", ""maternal effect lethal emb"", ""no anterior pharynx"", ""ventral enclosure variant"")	APH1B	coronary artery disease	Wormbase
NP_492469	W191*	WBVar00145187	aph-1	Phenotypic	egg laying defective"", ""maternal effect lethal emb"", ""no anterior pharynx"", ""ventral enclosure variant"")	APH1B	coronary artery disease	Wormbase
NP_492469	R276*	WBVar00275496	aph-1	Phenotypic	embryonic lethal"", ""maternal effect lethal emb"", ""no anterior pharynx"", ""excess hypodermal cells"")	APH1B	coronary artery disease	Wormbase
NP_492469	W191*	WBVar00145183	aph-1	Phenotypic	egg laying defective"", ""maternal effect lethal emb"", ""no anterior pharynx"", ""ventral enclosure variant"")	APH1B	coronary artery disease	Wormbase
NP_492469	W191*	WBVar00145184	aph-1	Phenotypic	egg laying defective"", ""maternal effect lethal emb"", ""no anterior pharynx"", ""ventral enclosure variant"")	APH1B	coronary artery disease	Wormbase
NP_508871	W250*	WBVar00275426	apl-1	Phenotypic	larval lethal	APLP1	Alzheimer's disease 1, Alzheimer's disease, Alzheimer's disease	Wormbase
NP_508870	K169*	WBVar00275430	apl-1	Phenotypic	larval lethal	APLP1	Alzheimer's disease 1, Alzheimer's disease, Alzheimer's disease	Wormbase
NP_508871	E377K	WBVar00275431	apl-1	Phenotypic	larval lethal	APLP1	Alzheimer's disease 1, Alzheimer's disease, Alzheimer's disease	Wormbase	0.177	2.7	11	TOLERATED
NP_508870	Q159*	WBVar00275428	apl-1	Phenotypic	larval lethal	APLP1	Alzheimer's disease 1, Alzheimer's disease, Alzheimer's disease	Wormbase
NP_508870	E377K	WBVar00275431	apl-1	Phenotypic	larval lethal	APLP1	Alzheimer's disease 1, Alzheimer's disease, Alzheimer's disease	Wormbase	0.177	2.7	11	TOLERATED
NP_508871	Q130*	WBVar00275429	apl-1	Phenotypic	larval lethal	APLP1	Alzheimer's disease 1, Alzheimer's disease, Alzheimer's disease	Wormbase
NP_508871	K169*	WBVar00275430	apl-1	Phenotypic	larval lethal	APLP1	Alzheimer's disease 1, Alzheimer's disease, Alzheimer's disease	Wormbase
NP_508870	W250*	WBVar00275426	apl-1	Phenotypic	larval lethal	APLP1	Alzheimer's disease 1, Alzheimer's disease, Alzheimer's disease	Wormbase
NP_508871	Q159*	WBVar00275428	apl-1	Phenotypic	larval lethal	APLP1	Alzheimer's disease 1, Alzheimer's disease, Alzheimer's disease	Wormbase
NP_508870	Q130*	WBVar00275429	apl-1	Phenotypic	larval lethal	APLP1	Alzheimer's disease 1, Alzheimer's disease, Alzheimer's disease	Wormbase
NP_508870	W250*	WBVar00275426	apl-1	Phenotypic	larval lethal	APLP2	neurodegenerative disease, Alzheimer's disease, Alzheimer's disease, Alzheimer's disease 1, Alzheimer's disease	Wormbase
NP_508870	Q159*	WBVar00275428	apl-1	Phenotypic	larval lethal	APLP2	neurodegenerative disease, Alzheimer's disease, Alzheimer's disease, Alzheimer's disease 1, Alzheimer's disease	Wormbase
NP_508871	Q159*	WBVar00275428	apl-1	Phenotypic	larval lethal	APLP2	neurodegenerative disease, Alzheimer's disease, Alzheimer's disease, Alzheimer's disease 1, Alzheimer's disease	Wormbase
NP_508870	K169*	WBVar00275430	apl-1	Phenotypic	larval lethal	APLP2	neurodegenerative disease, Alzheimer's disease, Alzheimer's disease, Alzheimer's disease 1, Alzheimer's disease	Wormbase
NP_508870	E377K	WBVar00275431	apl-1	Phenotypic	larval lethal	APLP2	neurodegenerative disease, Alzheimer's disease, Alzheimer's disease, Alzheimer's disease 1, Alzheimer's disease	Wormbase	0.177	2.7	11	TOLERATED
NP_508871	K169*	WBVar00275430	apl-1	Phenotypic	larval lethal	APLP2	neurodegenerative disease, Alzheimer's disease, Alzheimer's disease, Alzheimer's disease 1, Alzheimer's disease	Wormbase
NP_508871	E377K	WBVar00275431	apl-1	Phenotypic	larval lethal	APLP2	neurodegenerative disease, Alzheimer's disease, Alzheimer's disease, Alzheimer's disease 1, Alzheimer's disease	Wormbase	0.177	2.7	11	TOLERATED
NP_508870	Q130*	WBVar00275429	apl-1	Phenotypic	larval lethal	APLP2	neurodegenerative disease, Alzheimer's disease, Alzheimer's disease, Alzheimer's disease 1, Alzheimer's disease	Wormbase
NP_508871	Q130*	WBVar00275429	apl-1	Phenotypic	larval lethal	APLP2	neurodegenerative disease, Alzheimer's disease, Alzheimer's disease, Alzheimer's disease 1, Alzheimer's disease	Wormbase
NP_508871	W250*	WBVar00275426	apl-1	Phenotypic	larval lethal	APLP2	neurodegenerative disease, Alzheimer's disease, Alzheimer's disease, Alzheimer's disease 1, Alzheimer's disease	Wormbase
NP_508870	K169*	WBVar00275430	apl-1	Phenotypic	larval lethal	APP	Alzheimer's disease, Alzheimer's disease, Alzheimer's disease, obesity, periodontitis, cognitive disorder, cognitive disorder, visual epilepsy, Alzheimer's disease, Alzheimer's disease, Alzheimer's disease, Alzheimer's disease, middle cerebral artery infarction, Alzheimer's disease, Alzheimer's disease, Alzheimer's disease 1, Alzheimer's disease, hypertension, diabetic encephalopathy, Alzheimer's…	Wormbase
NP_508870	Q159*	WBVar00275428	apl-1	Phenotypic	larval lethal	APP	Alzheimer's disease, Alzheimer's disease, Alzheimer's disease, obesity, periodontitis, cognitive disorder, cognitive disorder, visual epilepsy, Alzheimer's disease, Alzheimer's disease, Alzheimer's disease, Alzheimer's disease, middle cerebral artery infarction, Alzheimer's disease, Alzheimer's disease, Alzheimer's disease 1, Alzheimer's disease, hypertension, diabetic encephalopathy, Alzheimer's…	Wormbase
NP_508871	Q159*	WBVar00275428	apl-1	Phenotypic	larval lethal	APP	Alzheimer's disease, Alzheimer's disease, Alzheimer's disease, obesity, periodontitis, cognitive disorder, cognitive disorder, visual epilepsy, Alzheimer's disease, Alzheimer's disease, Alzheimer's disease, Alzheimer's disease, middle cerebral artery infarction, Alzheimer's disease, Alzheimer's disease, Alzheimer's disease 1, Alzheimer's disease, hypertension, diabetic encephalopathy, Alzheimer's…	Wormbase
NP_508871	E377K	WBVar00275431	apl-1	Phenotypic	larval lethal	APP	Alzheimer's disease, Alzheimer's disease, Alzheimer's disease, obesity, periodontitis, cognitive disorder, cognitive disorder, visual epilepsy, Alzheimer's disease, Alzheimer's disease, Alzheimer's disease, Alzheimer's disease, middle cerebral artery infarction, Alzheimer's disease, Alzheimer's disease, Alzheimer's disease 1, Alzheimer's disease, hypertension, diabetic encephalopathy, Alzheimer's…	Wormbase	0.177	2.7	11	TOLERATED
NP_508871	Q130*	WBVar00275429	apl-1	Phenotypic	larval lethal	APP	Alzheimer's disease, Alzheimer's disease, Alzheimer's disease, obesity, periodontitis, cognitive disorder, cognitive disorder, visual epilepsy, Alzheimer's disease, Alzheimer's disease, Alzheimer's disease, Alzheimer's disease, middle cerebral artery infarction, Alzheimer's disease, Alzheimer's disease, Alzheimer's disease 1, Alzheimer's disease, hypertension, diabetic encephalopathy, Alzheimer's…	Wormbase
NP_508870	E377K	WBVar00275431	apl-1	Phenotypic	larval lethal	APP	Alzheimer's disease, Alzheimer's disease, Alzheimer's disease, obesity, periodontitis, cognitive disorder, cognitive disorder, visual epilepsy, Alzheimer's disease, Alzheimer's disease, Alzheimer's disease, Alzheimer's disease, middle cerebral artery infarction, Alzheimer's disease, Alzheimer's disease, Alzheimer's disease 1, Alzheimer's disease, hypertension, diabetic encephalopathy, Alzheimer's…	Wormbase	0.177	2.7	11	TOLERATED
NP_508870	Q130*	WBVar00275429	apl-1	Phenotypic	larval lethal	APP	Alzheimer's disease, Alzheimer's disease, Alzheimer's disease, obesity, periodontitis, cognitive disorder, cognitive disorder, visual epilepsy, Alzheimer's disease, Alzheimer's disease, Alzheimer's disease, Alzheimer's disease, middle cerebral artery infarction, Alzheimer's disease, Alzheimer's disease, Alzheimer's disease 1, Alzheimer's disease, hypertension, diabetic encephalopathy, Alzheimer's…	Wormbase
NP_508871	K169*	WBVar00275430	apl-1	Phenotypic	larval lethal	APP	Alzheimer's disease, Alzheimer's disease, Alzheimer's disease, obesity, periodontitis, cognitive disorder, cognitive disorder, visual epilepsy, Alzheimer's disease, Alzheimer's disease, Alzheimer's disease, Alzheimer's disease, middle cerebral artery infarction, Alzheimer's disease, Alzheimer's disease, Alzheimer's disease 1, Alzheimer's disease, hypertension, diabetic encephalopathy, Alzheimer's…	Wormbase
NP_508871	W250*	WBVar00275426	apl-1	Phenotypic	larval lethal	APP	Alzheimer's disease, Alzheimer's disease, Alzheimer's disease, obesity, periodontitis, cognitive disorder, cognitive disorder, visual epilepsy, Alzheimer's disease, Alzheimer's disease, Alzheimer's disease, Alzheimer's disease, middle cerebral artery infarction, Alzheimer's disease, Alzheimer's disease, Alzheimer's disease 1, Alzheimer's disease, hypertension, diabetic encephalopathy, Alzheimer's…	Wormbase
NP_508870	W250*	WBVar00275426	apl-1	Phenotypic	larval lethal	APP	Alzheimer's disease, Alzheimer's disease, Alzheimer's disease, obesity, periodontitis, cognitive disorder, cognitive disorder, visual epilepsy, Alzheimer's disease, Alzheimer's disease, Alzheimer's disease, Alzheimer's disease, middle cerebral artery infarction, Alzheimer's disease, Alzheimer's disease, Alzheimer's disease 1, Alzheimer's disease, hypertension, diabetic encephalopathy, Alzheimer's…	Wormbase
NP_001263932	R320*	WBVar00241239	emb-4	Phenotypic	embryonic lethal"", ""egg laying variant"", ""vulva development variant"", ""transgene expression increased"")	AQR		Wormbase
NP_001256831	R1137*	WBVar00241239	emb-4	Phenotypic	embryonic lethal"", ""egg laying variant"", ""vulva development variant"", ""transgene expression increased"")	AQR		Wormbase
NP_001256831	G884R	WBVar00242475	emb-4	Phenotypic	egg laying variant"", ""vulva development variant"")	AQR		Wormbase
NP_001263932	G67R	WBVar00242475	emb-4	Phenotypic	egg laying variant"", ""vulva development variant"")	AQR		Wormbase
NP_001293844	W148*	WBVar00142882	lin-45	Phenotypic	metabolic pathway variant"", ""germ cell arrest"", ""germ nuclei rachis"", ""pachytene region organization variant"")	ARAF	malignant glioma, cardiomyopathy, cancer	Wormbase
NP_001293842	S779F	WBVar00090506	lin-45	Phenotypic	genotoxic induced apoptosis variant	ARAF	malignant glioma, cardiomyopathy, cancer	Wormbase	0	2.63	39	DELETERIOUS
NP_741430	W192*	WBVar00142882	lin-45	Phenotypic	metabolic pathway variant"", ""germ cell arrest"", ""germ nuclei rachis"", ""pachytene region organization variant"")	ARAF	malignant glioma, cardiomyopathy, cancer	Wormbase
NP_001293841	W177*	WBVar00142882	lin-45	Phenotypic	metabolic pathway variant"", ""germ cell arrest"", ""germ nuclei rachis"", ""pachytene region organization variant"")	ARAF	malignant glioma, cardiomyopathy, cancer	Wormbase
NP_741430	S754F	WBVar00090506	lin-45	Phenotypic	genotoxic induced apoptosis variant	ARAF	malignant glioma, cardiomyopathy, cancer	Wormbase	0	2.63	39	DELETERIOUS
NP_001293843	W160*	WBVar00142882	lin-45	Phenotypic	metabolic pathway variant"", ""germ cell arrest"", ""germ nuclei rachis"", ""pachytene region organization variant"")	ARAF	malignant glioma, cardiomyopathy, cancer	Wormbase
NP_741431	S796F	WBVar00090506	lin-45	Phenotypic	genotoxic induced apoptosis variant	ARAF	malignant glioma, cardiomyopathy, cancer	Wormbase	0	2.63	39	DELETERIOUS
NP_001293843	S722F	WBVar00090506	lin-45	Phenotypic	genotoxic induced apoptosis variant	ARAF	malignant glioma, cardiomyopathy, cancer	Wormbase	0	2.63	39	DELETERIOUS
NP_001293842	W217*	WBVar00142882	lin-45	Phenotypic	metabolic pathway variant"", ""germ cell arrest"", ""germ nuclei rachis"", ""pachytene region organization variant"")	ARAF	malignant glioma, cardiomyopathy, cancer	Wormbase
NP_741431	W234*	WBVar00142882	lin-45	Phenotypic	metabolic pathway variant"", ""germ cell arrest"", ""germ nuclei rachis"", ""pachytene region organization variant"")	ARAF	malignant glioma, cardiomyopathy, cancer	Wormbase
NP_001293844	S710F	WBVar00090506	lin-45	Phenotypic	genotoxic induced apoptosis variant	ARAF	malignant glioma, cardiomyopathy, cancer	Wormbase	0	2.63	39	DELETERIOUS
NP_001293841	S739F	WBVar00090506	lin-45	Phenotypic	genotoxic induced apoptosis variant	ARAF	malignant glioma, cardiomyopathy, cancer	Wormbase	0	2.63	39	DELETERIOUS
NP_001021501	I302N	WBVar00054077	unc-73	Phenotypic	egg laying defective"", ""aldicarb resistant"", ""slow growth"", ""levamisole hypersensitive"", ""sluggish"", ""protein secretion variant"", ""bacterially unswollen"", ""neuropeptide metabolism variant"", ""associative learning variant"", ""pathogen avoidance variant"")	ARHGEF25		Wormbase	0	3.21	42	DELETERIOUS
NP_001021497	E1335K	WBVar00253111	unc-73	Phenotypic	short"", ""locomotion variant"", ""commissure variant"", ""muscle arm development defective"")	ARHGEF25		Wormbase	0.057	3.35	8	TOLERATED
NP_001021496	V1943M	WBVar00095020	unc-73	Phenotypic	egg laying variant"", ""sluggish"", ""bacterially unswollen"")	ARHGEF25		Wormbase	0	3.43	42	DELETERIOUS
NP_001021498	I294N	WBVar00054077	unc-73	Phenotypic	egg laying defective"", ""aldicarb resistant"", ""slow growth"", ""levamisole hypersensitive"", ""sluggish"", ""protein secretion variant"", ""bacterially unswollen"", ""neuropeptide metabolism variant"", ""associative learning variant"", ""pathogen avoidance variant"")	ARHGEF25		Wormbase	0	3.21	42	DELETERIOUS
NP_001249512	M543R	WBVar00095021	unc-73	Phenotypic	sluggish	ARHGEF25		Wormbase	0.002	3.43	34	DELETERIOUS
NP_001021496	M2108R	WBVar00095021	unc-73	Phenotypic	sluggish	ARHGEF25		Wormbase	0.002	3.43	34	DELETERIOUS
NP_001249512	I289N	WBVar00054077	unc-73	Phenotypic	egg laying defective"", ""aldicarb resistant"", ""slow growth"", ""levamisole hypersensitive"", ""sluggish"", ""protein secretion variant"", ""bacterially unswollen"", ""neuropeptide metabolism variant"", ""associative learning variant"", ""pathogen avoidance variant"")	ARHGEF25		Wormbase	0	3.21	42	DELETERIOUS
NP_001249517	E1335K	WBVar00253111	unc-73	Phenotypic	short"", ""locomotion variant"", ""commissure variant"", ""muscle arm development defective"")	ARHGEF25		Wormbase	0.057	3.35	8	TOLERATED
NP_001249517	M2108R	WBVar00095021	unc-73	Phenotypic	sluggish	ARHGEF25		Wormbase	0.002	3.43	34	DELETERIOUS
NP_001021501	M556R	WBVar00095021	unc-73	Phenotypic	sluggish	ARHGEF25		Wormbase	0.002	3.43	34	DELETERIOUS
NP_001249517	S1216F	WBVar00241515	unc-73	Phenotypic	aldicarb hypersensitive"", ""CAN cell migration variant"", ""ALM migration variant"", ""axon vesicle variant"", ""drug response variant"", ""transgene expression reduced"")	ARHGEF25		Wormbase	0	3.55	6	DELETERIOUS (*WARNING! Low confidence)
NP_001021498	M548R	WBVar00095021	unc-73	Phenotypic	sluggish	ARHGEF25		Wormbase	0.002	3.43	34	DELETERIOUS
NP_001249513	M548R	WBVar00095021	unc-73	Phenotypic	sluggish	ARHGEF25		Wormbase	0.002	3.43	34	DELETERIOUS
NP_001021496	I1854N	WBVar00054077	unc-73	Phenotypic	egg laying defective"", ""aldicarb resistant"", ""slow growth"", ""levamisole hypersensitive"", ""sluggish"", ""protein secretion variant"", ""bacterially unswollen"", ""neuropeptide metabolism variant"", ""associative learning variant"", ""pathogen avoidance variant"")	ARHGEF25		Wormbase	0	3.21	42	DELETERIOUS
NP_001021496	E1335K	WBVar00253111	unc-73	Phenotypic	short"", ""locomotion variant"", ""commissure variant"", ""muscle arm development defective"")	ARHGEF25		Wormbase	0.057	3.35	8	TOLERATED
NP_001249517	I1854N	WBVar00054077	unc-73	Phenotypic	egg laying defective"", ""aldicarb resistant"", ""slow growth"", ""levamisole hypersensitive"", ""sluggish"", ""protein secretion variant"", ""bacterially unswollen"", ""neuropeptide metabolism variant"", ""associative learning variant"", ""pathogen avoidance variant"")	ARHGEF25		Wormbase	0	3.21	42	DELETERIOUS
NP_001021500	I289N	WBVar00054077	unc-73	Phenotypic	egg laying defective"", ""aldicarb resistant"", ""slow growth"", ""levamisole hypersensitive"", ""sluggish"", ""protein secretion variant"", ""bacterially unswollen"", ""neuropeptide metabolism variant"", ""associative learning variant"", ""pathogen avoidance variant"")	ARHGEF25		Wormbase	0	3.21	42	DELETERIOUS
NP_001021499	M462R	WBVar00095021	unc-73	Phenotypic	sluggish	ARHGEF25		Wormbase	0.002	3.43	34	DELETERIOUS
NP_001021496	S1216F	WBVar00241515	unc-73	Phenotypic	aldicarb hypersensitive"", ""CAN cell migration variant"", ""ALM migration variant"", ""axon vesicle variant"", ""drug response variant"", ""transgene expression reduced"")	ARHGEF25		Wormbase	0	3.55	6	DELETERIOUS (*WARNING! Low confidence)
NP_001021499	I208N	WBVar00054077	unc-73	Phenotypic	egg laying defective"", ""aldicarb resistant"", ""slow growth"", ""levamisole hypersensitive"", ""sluggish"", ""protein secretion variant"", ""bacterially unswollen"", ""neuropeptide metabolism variant"", ""associative learning variant"", ""pathogen avoidance variant"")	ARHGEF25		Wormbase	0	3.21	42	DELETERIOUS
NP_001021500	M543R	WBVar00095021	unc-73	Phenotypic	sluggish	ARHGEF25		Wormbase	0.002	3.43	34	DELETERIOUS
NP_001249517	V1943M	WBVar00095020	unc-73	Phenotypic	egg laying variant"", ""sluggish"", ""bacterially unswollen"")	ARHGEF25		Wormbase	0	3.43	42	DELETERIOUS
NP_001249513	I294N	WBVar00054077	unc-73	Phenotypic	egg laying defective"", ""aldicarb resistant"", ""slow growth"", ""levamisole hypersensitive"", ""sluggish"", ""protein secretion variant"", ""bacterially unswollen"", ""neuropeptide metabolism variant"", ""associative learning variant"", ""pathogen avoidance variant"")	ARHGEF25		Wormbase	0	3.21	42	DELETERIOUS
NP_001021497	S1216F	WBVar00241515	unc-73	Phenotypic	aldicarb hypersensitive"", ""CAN cell migration variant"", ""ALM migration variant"", ""axon vesicle variant"", ""drug response variant"", ""transgene expression reduced"")	ARHGEF25		Wormbase	0	3.55	6	DELETERIOUS (*WARNING! Low confidence)
NP_001021496	W1053*	WBVar00146455	unc-73	Phenotypic	lethal"", ""sterile"")	ARHGEF25		Wormbase
NP_001293325	W987*	WBVar00146568	let-526	Phenotypic	early larval lethal"", ""lethal"", ""mid larval lethal"")	ARID1A	intrahepatic cholangiocarcinoma, Coffin-Siris syndrome, neuroblastoma, Coffin-Siris syndrome 2	Wormbase
NP_491562	W933*	WBVar00146568	let-526	Phenotypic	early larval lethal"", ""lethal"", ""mid larval lethal"")	ARID1A	intrahepatic cholangiocarcinoma, Coffin-Siris syndrome, neuroblastoma, Coffin-Siris syndrome 2	Wormbase
NP_491562	Q473*	WBVar00146459	let-526	Phenotypic	early larval lethal"", ""lethal"")	ARID1A	intrahepatic cholangiocarcinoma, Coffin-Siris syndrome, neuroblastoma, Coffin-Siris syndrome 2	Wormbase
NP_001263448	Q554*	WBVar00146459	let-526	Phenotypic	early larval lethal"", ""lethal"")	ARID1A	intrahepatic cholangiocarcinoma, Coffin-Siris syndrome, neuroblastoma, Coffin-Siris syndrome 2	Wormbase
NP_001293325	Q527*	WBVar00146459	let-526	Phenotypic	early larval lethal"", ""lethal"")	ARID1A	intrahepatic cholangiocarcinoma, Coffin-Siris syndrome, neuroblastoma, Coffin-Siris syndrome 2	Wormbase
NP_001293325	Q71*	WBVar00146686	let-526	Phenotypic	early larval lethal"", ""lethal"")	ARID1A	intrahepatic cholangiocarcinoma, Coffin-Siris syndrome, neuroblastoma, Coffin-Siris syndrome 2	Wormbase
NP_001263448	W1014*	WBVar00146568	let-526	Phenotypic	early larval lethal"", ""lethal"", ""mid larval lethal"")	ARID1A	intrahepatic cholangiocarcinoma, Coffin-Siris syndrome, neuroblastoma, Coffin-Siris syndrome 2	Wormbase
NP_495779	Q140*	WBVar00000193	evl-20	Phenotypic	distal germline variant"", ""uterus morphology variant"", ""sperm absent"", ""no oocytes"", ""vulval invagination variant L4"", ""sterile"", ""everted vulva"")	ARL2		Wormbase
NP_495779	Q140*	WBVar00000193	evl-20	Phenotypic	distal germline variant"", ""uterus morphology variant"", ""sperm absent"", ""no oocytes"", ""vulval invagination variant L4"", ""sterile"", ""everted vulva"")	ARL2-SNX15		Wormbase
NP_495938	Q41*	WBVar00278422	hlh-3	Phenotypic	neuronal cell fate specification variant	ASCL1	status epilepticus, congenital central hypoventilation syndrome	Wormbase
NP_495938	Q41*	WBVar02147696	hlh-3	Phenotypic	cell fate transformation	ASCL1	status epilepticus, congenital central hypoventilation syndrome	Wormbase
NP_495938	Q41*	WBVar00278422	hlh-3	Phenotypic	neuronal cell fate specification variant	ASCL2		Wormbase
NP_495938	Q41*	WBVar02147696	hlh-3	Phenotypic	cell fate transformation	ASCL2		Wormbase
NP_495131	Q54*	WBVar00146317	hlh-14	Phenotypic	ventral closure defective	ASCL5		Wormbase
NP_491206	W1190*	WBVar00242580	lin-59	Phenotypic	lethal"", ""male tail morphology variant"", ""pattern of transgene expression variant"", ""male tail development variant"", ""hindgut morphology variant"")	ASH1L	leukemia, autosomal dominant mental retardation 52	Wormbase
NP_491206	Q616*	WBVar00278505	lin-59	Phenotypic	lethal	ASH1L	leukemia, autosomal dominant mental retardation 52	Wormbase
NP_491206	R844*	WBVar00278504	lin-59	Phenotypic	lethal	ASH1L	leukemia, autosomal dominant mental retardation 52	Wormbase
NP_491206	W775*	WBVar00094835	lin-59	Phenotypic	lethal"", ""neuronal cell fate specification variant"", ""loss of left right asymmetry"", ""loss of asymmetry ASE"")	ASH1L	leukemia, autosomal dominant mental retardation 52	Wormbase
NP_510243	G288R	WBVar00242487	flr-1	Phenotypic	slow growth"", ""short defecation cycle"", ""scrawny"", ""expulsion infrequent"", ""defecation missing motor steps"", ""constipated"", ""posterior body wall contraction defective"", ""fluoride resistant"")	ASIC2		Wormbase
NP_502289	A548V	WBVar00146379	lex-1	Phenotypic	male tail morphology variant"", ""gene expression level reduced"", ""male mating efficiency reduced"")	ATAD2		Wormbase	0	2.69	15	DELETERIOUS
NP_001122768	A546V	WBVar00146379	lex-1	Phenotypic	male tail morphology variant"", ""gene expression level reduced"", ""male mating efficiency reduced"")	ATAD2		Wormbase	0	2.69	15	DELETERIOUS
NP_502289	G1001E	WBVar00146386	lex-1	Phenotypic	gene expression level reduced	ATAD2		Wormbase	0.257	2.63	16	TOLERATED
NP_001122768	G999E	WBVar00146386	lex-1	Phenotypic	gene expression level reduced	ATAD2		Wormbase	0.257	2.63	16	TOLERATED
NP_502289	A548V	WBVar00146379	lex-1	Phenotypic	male tail morphology variant"", ""gene expression level reduced"", ""male mating efficiency reduced"")	ATAD2B		Wormbase	0	2.69	15	DELETERIOUS
NP_001122768	A546V	WBVar00146379	lex-1	Phenotypic	male tail morphology variant"", ""gene expression level reduced"", ""male mating efficiency reduced"")	ATAD2B		Wormbase	0	2.69	15	DELETERIOUS
NP_502289	G1001E	WBVar00146386	lex-1	Phenotypic	gene expression level reduced	ATAD2B		Wormbase	0.257	2.63	16	TOLERATED
NP_001122768	G999E	WBVar00146386	lex-1	Phenotypic	gene expression level reduced	ATAD2B		Wormbase	0.257	2.63	16	TOLERATED
NP_501337	Q27*	WBVar02144836	mec-17	Phenotypic	axon outgrowth variant"", ""axonal degeneration"")	ATAT1	neurodegenerative disease	Wormbase
NP_501337	L46F	WBVar00266627	mec-17	Phenotypic	mechanosensation variant"", ""touch resistant"", ""axon outgrowth variant"", ""transgene expression reduced"", ""axonal degeneration"")	ATAT1	neurodegenerative disease	Wormbase	0.227	3.34	9	TOLERATED
NP_001033481	Q119*	WBVar00000195	fos-1	Phenotypic	uterus morphology variant"", ""vulval invagination variant L4"", ""connection of gonad variant"", ""sterile"", ""vulva morphology variant"", ""everted vulva"", ""oocyte morphology variant"", ""anchor cell invasion variant"")	ATF2	Huntington's disease, Alzheimer's disease, Alzheimer's disease, schizophrenia, Pick's disease, osteochondrodysplasia, hypertension, glaucoma, meconium aspiration syndrome, transient cerebral ischemia, transient cerebral ischemia	Wormbase
NP_498782	Q302*	WBVar01474478	atg-13	Phenotypic	transgene subcellular localization variant"", ""accumulated somatic cell corpses"", ""phagosome maturation defective"", ""phosphatidylinositol 3-phosphate levels reduced"")	ATG13		Wormbase
NP_509145	W715*	WBVar00531951	atg-2	Phenotypic	protein expression increased"", ""engulfment variant"", ""pattern of transgene expression variant"", ""accumulated somatic cell corpses"", ""transgene expression reduced"")	ATG2A		Wormbase
NP_509145	W715*	WBVar00531951	atg-2	Phenotypic	protein expression increased"", ""engulfment variant"", ""pattern of transgene expression variant"", ""accumulated somatic cell corpses"", ""transgene expression reduced"")	ATG2B		Wormbase
NP_493375	Q385*	WBVar01473869	atg-4.1	Phenotypic	accumulated somatic cell corpses	ATG4A		Wormbase
NP_001263575	Q412*	WBVar01473869	atg-4.1	Phenotypic	accumulated somatic cell corpses	ATG4A		Wormbase
NP_493375	Q385*	WBVar01473869	atg-4.1	Phenotypic	accumulated somatic cell corpses	ATG4B		Wormbase
NP_001263575	Q412*	WBVar01473869	atg-4.1	Phenotypic	accumulated somatic cell corpses	ATG4B		Wormbase
NP_490885	E130K	WBVar00531952	atg-5	Phenotypic	accumulated somatic cell corpses	ATG5	ischemia, systemic lupus erythematosus, hereditary ataxia, autosomal recessive spinocerebellar ataxia 25	Wormbase	0	3.8	4	DELETERIOUS (*WARNING! Low confidence)
NP_871858	E130K	WBVar00531952	atg-5	Phenotypic	accumulated somatic cell corpses	ATG5	ischemia, systemic lupus erythematosus, hereditary ataxia, autosomal recessive spinocerebellar ataxia 25	Wormbase	0	3.8	4	DELETERIOUS (*WARNING! Low confidence)
NP_001293440	E130K	WBVar00531952	atg-5	Phenotypic	accumulated somatic cell corpses	ATG5	ischemia, systemic lupus erythematosus, hereditary ataxia, autosomal recessive spinocerebellar ataxia 25	Wormbase	0	3.8	4	DELETERIOUS (*WARNING! Low confidence)
NP_503178	Q235*	WBVar00600712	atg-9	Phenotypic	accumulated somatic cell corpses	ATG9A		Wormbase
NP_503178	Q235*	WBVar00600712	atg-9	Phenotypic	accumulated somatic cell corpses	ATG9B		Wormbase
NP_506269	L359F	WBVar00000015	eat-6	Phenotypic	aldicarb hypersensitive"", ""pharyngeal pumping reduced"", ""enzyme activity reduced"", ""reduced brood size"", ""pharyngeal relaxation defective"", ""inhibitors of sodium potassium ATPase hypersensitive"", ""levamisole hypersensitive"", ""protein subcellular localization variant"", ""starved"", ""dumpy"", ""acetylcholine synaptic transmission variant"", ""DMPP resistant"", ""nicotine hypersensit…	ATP1A3	bipolar disorder, familial hemiplegic migraine, alternating hemiplegia of childhood, dystonia 12, dystonia 12, epilepsy, alternating hemiplegia of childhood, alternating hemiplegia of childhood, bipolar disorder	Wormbase	0.001	2.31	208	DELETERIOUS
NP_506269	G522E	WBVar00000042	eat-6	Phenotypic	aldicarb hypersensitive"", ""pharyngeal pumping reduced"", ""reduced brood size"", ""pharyngeal relaxation defective"", ""levamisole hypersensitive"", ""protein subcellular localization variant"", ""acetylcholine synaptic transmission variant"", ""pharyngeal contraction defective"", ""nicotine hypersensitive"", ""protein expression ectopic"", ""postsynaptic region morphology variant"")	ATP1A3	bipolar disorder, familial hemiplegic migraine, alternating hemiplegia of childhood, dystonia 12, dystonia 12, epilepsy, alternating hemiplegia of childhood, alternating hemiplegia of childhood, bipolar disorder	Wormbase	0	2.31	228	DELETERIOUS
NP_506269	S761F	WBVar00000075	eat-6	Phenotypic	pharyngeal pumping reduced"", ""reduced brood size"", ""nicotine resistant"")	ATP1A3	bipolar disorder, familial hemiplegic migraine, alternating hemiplegia of childhood, dystonia 12, dystonia 12, epilepsy, alternating hemiplegia of childhood, alternating hemiplegia of childhood, bipolar disorder	Wormbase	0.109	2.31	225	TOLERATED
NP_001023556	N954K	WBVar00000258	mca-3	Phenotypic	locomotion variant"", ""paralyzed"", ""coelomocyte uptake defective"", ""uptake of yolk defective"")	ATP2B1	hypertension, Hailey-Hailey disease	Wormbase
NP_500294	N954K	WBVar00000258	mca-3	Phenotypic	locomotion variant"", ""paralyzed"", ""coelomocyte uptake defective"", ""uptake of yolk defective"")	ATP2B1	hypertension, Hailey-Hailey disease	Wormbase
NP_001255244	G819E	WBVar00000259	mca-3	Phenotypic	paralyzed"", ""coelomocyte uptake defective"")	ATP2B1	hypertension, Hailey-Hailey disease	Wormbase	0	2.34	185	DELETERIOUS
NP_500294	G786E	WBVar00000259	mca-3	Phenotypic	paralyzed"", ""coelomocyte uptake defective"")	ATP2B1	hypertension, Hailey-Hailey disease	Wormbase	0	2.34	185	DELETERIOUS
NP_741352	G786E	WBVar00000259	mca-3	Phenotypic	paralyzed"", ""coelomocyte uptake defective"")	ATP2B1	hypertension, Hailey-Hailey disease	Wormbase	0	2.34	185	DELETERIOUS
NP_001294473	G579E	WBVar00000259	mca-3	Phenotypic	paralyzed"", ""coelomocyte uptake defective"")	ATP2B1	hypertension, Hailey-Hailey disease	Wormbase	0	2.34	185	DELETERIOUS
NP_741352	N954K	WBVar00000258	mca-3	Phenotypic	locomotion variant"", ""paralyzed"", ""coelomocyte uptake defective"", ""uptake of yolk defective"")	ATP2B1	hypertension, Hailey-Hailey disease	Wormbase
NP_001294473	N747K	WBVar00000258	mca-3	Phenotypic	locomotion variant"", ""paralyzed"", ""coelomocyte uptake defective"", ""uptake of yolk defective"")	ATP2B1	hypertension, Hailey-Hailey disease	Wormbase
NP_001023556	G786E	WBVar00000259	mca-3	Phenotypic	paralyzed"", ""coelomocyte uptake defective"")	ATP2B1	hypertension, Hailey-Hailey disease	Wormbase	0	2.34	185	DELETERIOUS
NP_001255244	N987K	WBVar00000258	mca-3	Phenotypic	locomotion variant"", ""paralyzed"", ""coelomocyte uptake defective"", ""uptake of yolk defective"")	ATP2B1	hypertension, Hailey-Hailey disease	Wormbase
NP_500294	G786E	WBVar00000259	mca-3	Phenotypic	paralyzed"", ""coelomocyte uptake defective"")	ATP2B2	Hailey-Hailey disease, autosomal recessive nonsyndromic deafness 12	Wormbase	0	2.34	185	DELETERIOUS
NP_001294473	N747K	WBVar00000258	mca-3	Phenotypic	locomotion variant"", ""paralyzed"", ""coelomocyte uptake defective"", ""uptake of yolk defective"")	ATP2B2	Hailey-Hailey disease, autosomal recessive nonsyndromic deafness 12	Wormbase
NP_741352	G786E	WBVar00000259	mca-3	Phenotypic	paralyzed"", ""coelomocyte uptake defective"")	ATP2B2	Hailey-Hailey disease, autosomal recessive nonsyndromic deafness 12	Wormbase	0	2.34	185	DELETERIOUS
NP_001255244	N987K	WBVar00000258	mca-3	Phenotypic	locomotion variant"", ""paralyzed"", ""coelomocyte uptake defective"", ""uptake of yolk defective"")	ATP2B2	Hailey-Hailey disease, autosomal recessive nonsyndromic deafness 12	Wormbase
NP_741352	N954K	WBVar00000258	mca-3	Phenotypic	locomotion variant"", ""paralyzed"", ""coelomocyte uptake defective"", ""uptake of yolk defective"")	ATP2B2	Hailey-Hailey disease, autosomal recessive nonsyndromic deafness 12	Wormbase
NP_001294473	G579E	WBVar00000259	mca-3	Phenotypic	paralyzed"", ""coelomocyte uptake defective"")	ATP2B2	Hailey-Hailey disease, autosomal recessive nonsyndromic deafness 12	Wormbase	0	2.34	185	DELETERIOUS
NP_500294	N954K	WBVar00000258	mca-3	Phenotypic	locomotion variant"", ""paralyzed"", ""coelomocyte uptake defective"", ""uptake of yolk defective"")	ATP2B2	Hailey-Hailey disease, autosomal recessive nonsyndromic deafness 12	Wormbase
NP_001255244	G819E	WBVar00000259	mca-3	Phenotypic	paralyzed"", ""coelomocyte uptake defective"")	ATP2B2	Hailey-Hailey disease, autosomal recessive nonsyndromic deafness 12	Wormbase	0	2.34	185	DELETERIOUS
NP_001023556	N954K	WBVar00000258	mca-3	Phenotypic	locomotion variant"", ""paralyzed"", ""coelomocyte uptake defective"", ""uptake of yolk defective"")	ATP2B2	Hailey-Hailey disease, autosomal recessive nonsyndromic deafness 12	Wormbase
NP_001023556	G786E	WBVar00000259	mca-3	Phenotypic	paralyzed"", ""coelomocyte uptake defective"")	ATP2B2	Hailey-Hailey disease, autosomal recessive nonsyndromic deafness 12	Wormbase	0	2.34	185	DELETERIOUS
NP_500294	G786E	WBVar00000259	mca-3	Phenotypic	paralyzed"", ""coelomocyte uptake defective"")	ATP2B3	Hailey-Hailey disease, X-linked spinocerebellar ataxia 1	Wormbase	0	2.34	185	DELETERIOUS
NP_741352	G786E	WBVar00000259	mca-3	Phenotypic	paralyzed"", ""coelomocyte uptake defective"")	ATP2B3	Hailey-Hailey disease, X-linked spinocerebellar ataxia 1	Wormbase	0	2.34	185	DELETERIOUS
NP_500294	N954K	WBVar00000258	mca-3	Phenotypic	locomotion variant"", ""paralyzed"", ""coelomocyte uptake defective"", ""uptake of yolk defective"")	ATP2B3	Hailey-Hailey disease, X-linked spinocerebellar ataxia 1	Wormbase
NP_001294473	G579E	WBVar00000259	mca-3	Phenotypic	paralyzed"", ""coelomocyte uptake defective"")	ATP2B3	Hailey-Hailey disease, X-linked spinocerebellar ataxia 1	Wormbase	0	2.34	185	DELETERIOUS
NP_001023556	N954K	WBVar00000258	mca-3	Phenotypic	locomotion variant"", ""paralyzed"", ""coelomocyte uptake defective"", ""uptake of yolk defective"")	ATP2B3	Hailey-Hailey disease, X-linked spinocerebellar ataxia 1	Wormbase
NP_741352	N954K	WBVar00000258	mca-3	Phenotypic	locomotion variant"", ""paralyzed"", ""coelomocyte uptake defective"", ""uptake of yolk defective"")	ATP2B3	Hailey-Hailey disease, X-linked spinocerebellar ataxia 1	Wormbase
NP_001255244	G819E	WBVar00000259	mca-3	Phenotypic	paralyzed"", ""coelomocyte uptake defective"")	ATP2B3	Hailey-Hailey disease, X-linked spinocerebellar ataxia 1	Wormbase	0	2.34	185	DELETERIOUS
NP_001023556	G786E	WBVar00000259	mca-3	Phenotypic	paralyzed"", ""coelomocyte uptake defective"")	ATP2B3	Hailey-Hailey disease, X-linked spinocerebellar ataxia 1	Wormbase	0	2.34	185	DELETERIOUS
NP_001255244	N987K	WBVar00000258	mca-3	Phenotypic	locomotion variant"", ""paralyzed"", ""coelomocyte uptake defective"", ""uptake of yolk defective"")	ATP2B3	Hailey-Hailey disease, X-linked spinocerebellar ataxia 1	Wormbase
NP_001294473	N747K	WBVar00000258	mca-3	Phenotypic	locomotion variant"", ""paralyzed"", ""coelomocyte uptake defective"", ""uptake of yolk defective"")	ATP2B3	Hailey-Hailey disease, X-linked spinocerebellar ataxia 1	Wormbase
NP_001294473	N747K	WBVar00000258	mca-3	Phenotypic	locomotion variant"", ""paralyzed"", ""coelomocyte uptake defective"", ""uptake of yolk defective"")	ATP2B4	Hailey-Hailey disease, dystonia	Wormbase
NP_741352	G786E	WBVar00000259	mca-3	Phenotypic	paralyzed"", ""coelomocyte uptake defective"")	ATP2B4	Hailey-Hailey disease, dystonia	Wormbase	0	2.34	185	DELETERIOUS
NP_500294	G786E	WBVar00000259	mca-3	Phenotypic	paralyzed"", ""coelomocyte uptake defective"")	ATP2B4	Hailey-Hailey disease, dystonia	Wormbase	0	2.34	185	DELETERIOUS
NP_001023556	G786E	WBVar00000259	mca-3	Phenotypic	paralyzed"", ""coelomocyte uptake defective"")	ATP2B4	Hailey-Hailey disease, dystonia	Wormbase	0	2.34	185	DELETERIOUS
NP_500294	N954K	WBVar00000258	mca-3	Phenotypic	locomotion variant"", ""paralyzed"", ""coelomocyte uptake defective"", ""uptake of yolk defective"")	ATP2B4	Hailey-Hailey disease, dystonia	Wormbase
NP_001023556	N954K	WBVar00000258	mca-3	Phenotypic	locomotion variant"", ""paralyzed"", ""coelomocyte uptake defective"", ""uptake of yolk defective"")	ATP2B4	Hailey-Hailey disease, dystonia	Wormbase
NP_001255244	N987K	WBVar00000258	mca-3	Phenotypic	locomotion variant"", ""paralyzed"", ""coelomocyte uptake defective"", ""uptake of yolk defective"")	ATP2B4	Hailey-Hailey disease, dystonia	Wormbase
NP_741352	N954K	WBVar00000258	mca-3	Phenotypic	locomotion variant"", ""paralyzed"", ""coelomocyte uptake defective"", ""uptake of yolk defective"")	ATP2B4	Hailey-Hailey disease, dystonia	Wormbase
NP_001255244	G819E	WBVar00000259	mca-3	Phenotypic	paralyzed"", ""coelomocyte uptake defective"")	ATP2B4	Hailey-Hailey disease, dystonia	Wormbase	0	2.34	185	DELETERIOUS
NP_001294473	G579E	WBVar00000259	mca-3	Phenotypic	paralyzed"", ""coelomocyte uptake defective"")	ATP2B4	Hailey-Hailey disease, dystonia	Wormbase	0	2.34	185	DELETERIOUS
NP_001021862	Q528*	WBVar02148606	pmr-1	Phenotypic	embryonic lethal"", ""cell migration variant"")	ATP2C1	Hailey-Hailey disease, Hailey-Hailey disease	Wormbase
NP_001021860	G142D	WBVar02148607	pmr-1	Phenotypic	embryonic lethal"", ""cell migration variant"")	ATP2C1	Hailey-Hailey disease, Hailey-Hailey disease	Wormbase	0	2.56	126	DELETERIOUS
NP_001021860	Q451*	WBVar02148606	pmr-1	Phenotypic	embryonic lethal"", ""cell migration variant"")	ATP2C1	Hailey-Hailey disease, Hailey-Hailey disease	Wormbase
NP_001021861	G142D	WBVar02148607	pmr-1	Phenotypic	embryonic lethal"", ""cell migration variant"")	ATP2C1	Hailey-Hailey disease, Hailey-Hailey disease	Wormbase	0	2.56	126	DELETERIOUS
NP_001021861	Q451*	WBVar02148606	pmr-1	Phenotypic	embryonic lethal"", ""cell migration variant"")	ATP2C1	Hailey-Hailey disease, Hailey-Hailey disease	Wormbase
NP_001021862	G219D	WBVar02148607	pmr-1	Phenotypic	embryonic lethal"", ""cell migration variant"")	ATP2C1	Hailey-Hailey disease, Hailey-Hailey disease	Wormbase	0	2.56	126	DELETERIOUS
NP_001021861	Q451*	WBVar02148606	pmr-1	Phenotypic	embryonic lethal"", ""cell migration variant"")	ATP2C2	Hailey-Hailey disease	Wormbase
NP_001021861	G142D	WBVar02148607	pmr-1	Phenotypic	embryonic lethal"", ""cell migration variant"")	ATP2C2	Hailey-Hailey disease	Wormbase	0	2.56	126	DELETERIOUS
NP_001021862	G219D	WBVar02148607	pmr-1	Phenotypic	embryonic lethal"", ""cell migration variant"")	ATP2C2	Hailey-Hailey disease	Wormbase	0	2.56	126	DELETERIOUS
NP_001021860	Q451*	WBVar02148606	pmr-1	Phenotypic	embryonic lethal"", ""cell migration variant"")	ATP2C2	Hailey-Hailey disease	Wormbase
NP_001021862	Q528*	WBVar02148606	pmr-1	Phenotypic	embryonic lethal"", ""cell migration variant"")	ATP2C2	Hailey-Hailey disease	Wormbase
NP_001021860	G142D	WBVar02148607	pmr-1	Phenotypic	embryonic lethal"", ""cell migration variant"")	ATP2C2	Hailey-Hailey disease	Wormbase	0	2.56	126	DELETERIOUS
NP_491518	G204R	WBVar00087796	spe-5	Phenotypic	oogenesis variant"", ""sperm absent"", ""unfertilized oocytes laid"", ""spermatocyte meiosis variant"", ""spermatid maturation variant"", ""hermaphrodite self sterile"")	ATP6V1B2	renal tubular acidosis, autosomal dominant congenital deafness with onychodystrophy	Wormbase
NP_491518	W473*	WBVar00087791	spe-5	Phenotypic	oogenesis variant"", ""sperm absent"", ""unfertilized oocytes laid"", ""spermatogenesis variant"", ""spermatocyte meiosis variant"", ""spermatid maturation variant"", ""organelle organization biogenesis variant"", ""hermaphrodite self sterile"")	ATP6V1B2	renal tubular acidosis, autosomal dominant congenital deafness with onychodystrophy	Wormbase
NP_505119	G189R	WBVar00242156	air-1	Phenotypic	roller"", ""sterile"")	AURKA	invasive ductal carcinoma, endometrial carcinoma, urinary bladder cancer, ovary epithelial cancer, prostate carcinoma in situ, prostate carcinoma in situ, renal cell carcinoma, uterine cancer, colorectal cancer, ovarian cancer	Wormbase
NP_491714	W210*	WBVar00146522	air-2	Phenotypic	lethal"", ""adult development variant"", ""sterile"", ""gonad development variant"", ""vulvaless"", ""tumorous germline"")	AURKA	invasive ductal carcinoma, endometrial carcinoma, urinary bladder cancer, ovary epithelial cancer, prostate carcinoma in situ, prostate carcinoma in situ, renal cell carcinoma, uterine cancer, colorectal cancer, ovarian cancer	Wormbase
NP_505119	C160Y	WBVar00241853	air-1	Phenotypic	embryonic lethal"", ""maternal effect lethal emb"")	AURKA	invasive ductal carcinoma, endometrial carcinoma, urinary bladder cancer, ovary epithelial cancer, prostate carcinoma in situ, prostate carcinoma in situ, renal cell carcinoma, uterine cancer, colorectal cancer, ovarian cancer	Wormbase	0.002	2.48	235	DELETERIOUS
NP_491714	W210*	WBVar00146522	air-2	Phenotypic	lethal"", ""adult development variant"", ""sterile"", ""gonad development variant"", ""vulvaless"", ""tumorous germline"")	AURKB	prostate carcinoma in situ, endometrial carcinoma	Wormbase
NP_491714	W210*	WBVar00146522	air-2	Phenotypic	lethal"", ""adult development variant"", ""sterile"", ""gonad development variant"", ""vulvaless"", ""tumorous germline"")	AURKC	spermatogenic failure 5	Wormbase
NP_001122728	R106Q	WBVar00275395	bre-2	Phenotypic	brood size variant"", ""organism toxic chemical response variant"", ""Bacillus thuringiensis toxin resistant"", ""pore forming toxin resistant"")	B3GALT1		Wormbase	0	3.02	13	DELETERIOUS
NP_001255189	R147Q	WBVar00275395	bre-2	Phenotypic	brood size variant"", ""organism toxic chemical response variant"", ""Bacillus thuringiensis toxin resistant"", ""pore forming toxin resistant"")	B3GALT1		Wormbase	0	3.02	13	DELETERIOUS
NP_001255188	R147Q	WBVar00275395	bre-2	Phenotypic	brood size variant"", ""organism toxic chemical response variant"", ""Bacillus thuringiensis toxin resistant"", ""pore forming toxin resistant"")	B3GALT1		Wormbase	0	3.02	13	DELETERIOUS
NP_499715	R106Q	WBVar00275395	bre-2	Phenotypic	brood size variant"", ""organism toxic chemical response variant"", ""Bacillus thuringiensis toxin resistant"", ""pore forming toxin resistant"")	B3GALT1		Wormbase	0	3.02	13	DELETERIOUS
NP_494394	R225*	WBVar00090645	sqv-2	Phenotypic	one cell arrest early emb"", ""maternal effect lethal emb"", ""comma arrest emb"", ""lumpy"", ""vulval invagination variant L4"", ""sterile"", ""late embryonic arrest"", ""bloated"", ""cytokinesis defective early emb"", ""oocyte morphology variant"", ""extracellular matrix variant"", ""squashed vulva"")	B3GALT6	Ehlers-Danlos syndrome spondylodysplastic type 2	Wormbase
NP_494394	G99R	WBVar00090581	sqv-2	Phenotypic	reduced brood size"", ""vulval invagination variant L4"", ""hermaphrodite self sterile"", ""squashed vulva"")	B3GALT6	Ehlers-Danlos syndrome spondylodysplastic type 2	Wormbase
NP_496076	G226E	WBVar00090594	sqv-8	Phenotypic	one cell arrest early emb"", ""comma arrest emb"", ""sterile"", ""late embryonic arrest"", ""squashed vulva"")	B3GAT1	pulmonary fibrosis	Wormbase	0.008	2.62	47	DELETERIOUS
NP_496076	G205E	WBVar00090597	sqv-8	Phenotypic	one cell arrest early emb"", ""comma arrest emb"", ""sterile"", ""late embryonic arrest"", ""squashed vulva"")	B3GAT1	pulmonary fibrosis	Wormbase	0.04	2.62	47	DELETERIOUS
NP_496076	R160*	WBVar00090600	sqv-8	Phenotypic	one cell arrest early emb"", ""comma arrest emb"", ""sterile"", ""late embryonic arrest"", ""squashed vulva"")	B3GAT1	pulmonary fibrosis	Wormbase
NP_496076	R160*	WBVar00090600	sqv-8	Phenotypic	one cell arrest early emb"", ""comma arrest emb"", ""sterile"", ""late embryonic arrest"", ""squashed vulva"")	B3GAT2	Barrett's esophagus, schizophrenia	Wormbase
NP_496076	G205E	WBVar00090597	sqv-8	Phenotypic	one cell arrest early emb"", ""comma arrest emb"", ""sterile"", ""late embryonic arrest"", ""squashed vulva"")	B3GAT2	Barrett's esophagus, schizophrenia	Wormbase	0.04	2.62	47	DELETERIOUS
NP_496076	G226E	WBVar00090594	sqv-8	Phenotypic	one cell arrest early emb"", ""comma arrest emb"", ""sterile"", ""late embryonic arrest"", ""squashed vulva"")	B3GAT2	Barrett's esophagus, schizophrenia	Wormbase	0.008	2.62	47	DELETERIOUS
NP_496076	G205E	WBVar00090597	sqv-8	Phenotypic	one cell arrest early emb"", ""comma arrest emb"", ""sterile"", ""late embryonic arrest"", ""squashed vulva"")	B3GAT3	Larsen-like syndrome B3GAT3 type	Wormbase	0.04	2.62	47	DELETERIOUS
NP_496076	R160*	WBVar00090600	sqv-8	Phenotypic	one cell arrest early emb"", ""comma arrest emb"", ""sterile"", ""late embryonic arrest"", ""squashed vulva"")	B3GAT3	Larsen-like syndrome B3GAT3 type	Wormbase
NP_496076	G226E	WBVar00090594	sqv-8	Phenotypic	one cell arrest early emb"", ""comma arrest emb"", ""sterile"", ""late embryonic arrest"", ""squashed vulva"")	B3GAT3	Larsen-like syndrome B3GAT3 type	Wormbase	0.008	2.62	47	DELETERIOUS
NP_001025003	H318Y	WBVar00145005	bus-17	Phenotypic	drug hypersensitive"", ""slow growth"", ""small"", ""bleach hypersensitive"", ""organism pathogen response variant"", ""pathogen resistance increased"", ""skiddy"", ""cuticle fragile"", ""cuticle carbohydrate surface variant"", ""bacterially unswollen"", ""pathogen adherence defect"", ""organism hypersensitive desiccation"", ""biofilm absent head"", ""chemical hypersensitive"", ""post hermaphrodi…	B3GNT5		Wormbase	0	3.45	7	DELETERIOUS
NP_508524	Q21*	WBVar00090799	ceh-30	Phenotypic	cell death sexually dimorphic increased	BARX1		Wormbase
NP_508524	Q21*	WBVar00090799	ceh-30	Phenotypic	cell death sexually dimorphic increased	BARX2		Wormbase
NP_510660	Q84*	WBVar00604230	ace-1	Phenotypic	dopamine resistant"", ""slowing response on food variant"")	BCHE	primary progressive multiple sclerosis, Huntington's disease, familial hyperlipidemia, Alzheimer's disease, hypertension, dystonia, schizophrenia, dementia, bacterial meningitis, epilepsy, type 2 diabetes mellitus, type 2 diabetes mellitus, hyperhomocysteinemia, amnestic disorder, trypanosomiasis, leptospirosis, Alzheimer's disease, coronary artery disease, inherited metabolic disorder, coronary …	Wormbase
NP_499284	Y149N	WBVar00090232	ced-9	Phenotypic	egg laying defective"", ""translation variant"", ""sexually dimorphic development variant"", ""programmed cell death variant"", ""accumulated germline cell corpses"", ""cell death sexually dimorphic increased"", ""gonad morphology variant"", ""protein degradation variant"", ""alternative splicing variant"")	BCL2L2	diffuse large B-cell lymphoma, colorectal adenocarcinoma, Burkitt lymphoma, Alzheimer's disease, multiple sclerosis, transient cerebral ischemia, pterygium, Alzheimer's disease, epilepsy, transient cerebral ischemia	Wormbase	0	3.48	4	DELETERIOUS
NP_499284	G169E	WBVar00090305	ced-9	Phenotypic	extended life span"", ""oxidative stress response variant"", ""apoptosis reduced"", ""genotoxic induced apoptosis variant"", ""cell death variant"", ""induced cell death variant"", ""pathogen induced cell death reduced"", ""pathogen induced death increased"", ""connected mitochondria"", ""organism oxidative stress response hypersensitive"", ""radiation induced germ cell apoptosis resistant"", ""a…	BCL2L2	diffuse large B-cell lymphoma, colorectal adenocarcinoma, Burkitt lymphoma, Alzheimer's disease, multiple sclerosis, transient cerebral ischemia, pterygium, Alzheimer's disease, epilepsy, transient cerebral ischemia	Wormbase	0	3.48	4	DELETERIOUS
NP_508612	G180E	WBVar02148560	vit-4	Phenotypic	pathogen susceptibility increased"", ""shortened life span"", ""unfolded protein response variant"")	BMPER		Wormbase	0.005	3.66	14	DELETERIOUS (*WARNING! Low confidence)
NP_508589	G836R	WBVar02148561	vit-5	Phenotypic	pathogen susceptibility increased"", ""shortened life span"", ""unfolded protein response variant"")	BMPER		Wormbase
NP_509305	G841R	WBVar02148558	vit-1	Phenotypic	pathogen susceptibility increased"", ""shortened life span"", ""ER stress response variant"")	BMPER		Wormbase
NP_494780	D119N	WBVar02146563	bpnt-1	Phenotypic	dauer recovery variant"", ""pathogen avoidance variant"")	BPNT1		Wormbase	0.006	2.58	51	DELETERIOUS
NP_741431	S796F	WBVar00090506	lin-45	Phenotypic	genotoxic induced apoptosis variant	BRAF	melanoma, melanoma, melanoma, prostate adenocarcinoma, colon carcinoma, pancreatic cancer, bile duct adenoma, cardiofaciocutaneous syndrome, thyroid gland papillary carcinoma, melanoma, thyroid gland papillary carcinoma, cancer, Langerhans-cell histiocytosis, intrahepatic cholangiocarcinoma, cholangiocarcinoma, cardiomyopathy, colorectal adenocarcinoma, cholangiocarcinoma, bile duct adenoma, panc…	Wormbase	0	2.63	39	DELETERIOUS
NP_001293843	W160*	WBVar00142882	lin-45	Phenotypic	metabolic pathway variant"", ""germ cell arrest"", ""germ nuclei rachis"", ""pachytene region organization variant"")	BRAF	melanoma, melanoma, melanoma, prostate adenocarcinoma, colon carcinoma, pancreatic cancer, bile duct adenoma, cardiofaciocutaneous syndrome, thyroid gland papillary carcinoma, melanoma, thyroid gland papillary carcinoma, cancer, Langerhans-cell histiocytosis, intrahepatic cholangiocarcinoma, cholangiocarcinoma, cardiomyopathy, colorectal adenocarcinoma, cholangiocarcinoma, bile duct adenoma, panc…	Wormbase
NP_001293842	W217*	WBVar00142882	lin-45	Phenotypic	metabolic pathway variant"", ""germ cell arrest"", ""germ nuclei rachis"", ""pachytene region organization variant"")	BRAF	melanoma, melanoma, melanoma, prostate adenocarcinoma, colon carcinoma, pancreatic cancer, bile duct adenoma, cardiofaciocutaneous syndrome, thyroid gland papillary carcinoma, melanoma, thyroid gland papillary carcinoma, cancer, Langerhans-cell histiocytosis, intrahepatic cholangiocarcinoma, cholangiocarcinoma, cardiomyopathy, colorectal adenocarcinoma, cholangiocarcinoma, bile duct adenoma, panc…	Wormbase
NP_001293844	W148*	WBVar00142882	lin-45	Phenotypic	metabolic pathway variant"", ""germ cell arrest"", ""germ nuclei rachis"", ""pachytene region organization variant"")	BRAF	melanoma, melanoma, melanoma, prostate adenocarcinoma, colon carcinoma, pancreatic cancer, bile duct adenoma, cardiofaciocutaneous syndrome, thyroid gland papillary carcinoma, melanoma, thyroid gland papillary carcinoma, cancer, Langerhans-cell histiocytosis, intrahepatic cholangiocarcinoma, cholangiocarcinoma, cardiomyopathy, colorectal adenocarcinoma, cholangiocarcinoma, bile duct adenoma, panc…	Wormbase
NP_001293843	S722F	WBVar00090506	lin-45	Phenotypic	genotoxic induced apoptosis variant	BRAF	melanoma, melanoma, melanoma, prostate adenocarcinoma, colon carcinoma, pancreatic cancer, bile duct adenoma, cardiofaciocutaneous syndrome, thyroid gland papillary carcinoma, melanoma, thyroid gland papillary carcinoma, cancer, Langerhans-cell histiocytosis, intrahepatic cholangiocarcinoma, cholangiocarcinoma, cardiomyopathy, colorectal adenocarcinoma, cholangiocarcinoma, bile duct adenoma, panc…	Wormbase	0	2.63	39	DELETERIOUS
NP_741430	W192*	WBVar00142882	lin-45	Phenotypic	metabolic pathway variant"", ""germ cell arrest"", ""germ nuclei rachis"", ""pachytene region organization variant"")	BRAF	melanoma, melanoma, melanoma, prostate adenocarcinoma, colon carcinoma, pancreatic cancer, bile duct adenoma, cardiofaciocutaneous syndrome, thyroid gland papillary carcinoma, melanoma, thyroid gland papillary carcinoma, cancer, Langerhans-cell histiocytosis, intrahepatic cholangiocarcinoma, cholangiocarcinoma, cardiomyopathy, colorectal adenocarcinoma, cholangiocarcinoma, bile duct adenoma, panc…	Wormbase
NP_001293844	S710F	WBVar00090506	lin-45	Phenotypic	genotoxic induced apoptosis variant	BRAF	melanoma, melanoma, melanoma, prostate adenocarcinoma, colon carcinoma, pancreatic cancer, bile duct adenoma, cardiofaciocutaneous syndrome, thyroid gland papillary carcinoma, melanoma, thyroid gland papillary carcinoma, cancer, Langerhans-cell histiocytosis, intrahepatic cholangiocarcinoma, cholangiocarcinoma, cardiomyopathy, colorectal adenocarcinoma, cholangiocarcinoma, bile duct adenoma, panc…	Wormbase	0	2.63	39	DELETERIOUS
NP_001293842	S779F	WBVar00090506	lin-45	Phenotypic	genotoxic induced apoptosis variant	BRAF	melanoma, melanoma, melanoma, prostate adenocarcinoma, colon carcinoma, pancreatic cancer, bile duct adenoma, cardiofaciocutaneous syndrome, thyroid gland papillary carcinoma, melanoma, thyroid gland papillary carcinoma, cancer, Langerhans-cell histiocytosis, intrahepatic cholangiocarcinoma, cholangiocarcinoma, cardiomyopathy, colorectal adenocarcinoma, cholangiocarcinoma, bile duct adenoma, panc…	Wormbase	0	2.63	39	DELETERIOUS
NP_001293841	W177*	WBVar00142882	lin-45	Phenotypic	metabolic pathway variant"", ""germ cell arrest"", ""germ nuclei rachis"", ""pachytene region organization variant"")	BRAF	melanoma, melanoma, melanoma, prostate adenocarcinoma, colon carcinoma, pancreatic cancer, bile duct adenoma, cardiofaciocutaneous syndrome, thyroid gland papillary carcinoma, melanoma, thyroid gland papillary carcinoma, cancer, Langerhans-cell histiocytosis, intrahepatic cholangiocarcinoma, cholangiocarcinoma, cardiomyopathy, colorectal adenocarcinoma, cholangiocarcinoma, bile duct adenoma, panc…	Wormbase
NP_741431	W234*	WBVar00142882	lin-45	Phenotypic	metabolic pathway variant"", ""germ cell arrest"", ""germ nuclei rachis"", ""pachytene region organization variant"")	BRAF	melanoma, melanoma, melanoma, prostate adenocarcinoma, colon carcinoma, pancreatic cancer, bile duct adenoma, cardiofaciocutaneous syndrome, thyroid gland papillary carcinoma, melanoma, thyroid gland papillary carcinoma, cancer, Langerhans-cell histiocytosis, intrahepatic cholangiocarcinoma, cholangiocarcinoma, cardiomyopathy, colorectal adenocarcinoma, cholangiocarcinoma, bile duct adenoma, panc…	Wormbase
NP_741430	S754F	WBVar00090506	lin-45	Phenotypic	genotoxic induced apoptosis variant	BRAF	melanoma, melanoma, melanoma, prostate adenocarcinoma, colon carcinoma, pancreatic cancer, bile duct adenoma, cardiofaciocutaneous syndrome, thyroid gland papillary carcinoma, melanoma, thyroid gland papillary carcinoma, cancer, Langerhans-cell histiocytosis, intrahepatic cholangiocarcinoma, cholangiocarcinoma, cardiomyopathy, colorectal adenocarcinoma, cholangiocarcinoma, bile duct adenoma, panc…	Wormbase	0	2.63	39	DELETERIOUS
NP_001293841	S739F	WBVar00090506	lin-45	Phenotypic	genotoxic induced apoptosis variant	BRAF	melanoma, melanoma, melanoma, prostate adenocarcinoma, colon carcinoma, pancreatic cancer, bile duct adenoma, cardiofaciocutaneous syndrome, thyroid gland papillary carcinoma, melanoma, thyroid gland papillary carcinoma, cancer, Langerhans-cell histiocytosis, intrahepatic cholangiocarcinoma, cholangiocarcinoma, cardiomyopathy, colorectal adenocarcinoma, cholangiocarcinoma, bile duct adenoma, panc…	Wormbase	0	2.63	39	DELETERIOUS
NP_501475	R386*	WBVar00094811	lin-49	Phenotypic	larval lethal"", ""L1 lethal"", ""loss of asymmetry ASE"", ""loss of asymmetry AWC"")	BRD1	visual epilepsy, bipolar disorder, schizophrenia	Wormbase
NP_501475	C325S	WBVar00242578	lin-49	Phenotypic	male tail morphology variant"", ""pattern of transgene expression variant"", ""male tail development variant"", ""hindgut morphology variant"", ""loss of asymmetry ASE"")	BRD1	visual epilepsy, bipolar disorder, schizophrenia	Wormbase
NP_501475	C325S	WBVar00242578	lin-49	Phenotypic	male tail morphology variant"", ""pattern of transgene expression variant"", ""male tail development variant"", ""hindgut morphology variant"", ""loss of asymmetry ASE"")	BRPF1	syndromic intellectual disability	Wormbase
NP_501475	R386*	WBVar00094811	lin-49	Phenotypic	larval lethal"", ""L1 lethal"", ""loss of asymmetry ASE"", ""loss of asymmetry AWC"")	BRPF1	syndromic intellectual disability	Wormbase
NP_501475	R386*	WBVar00094811	lin-49	Phenotypic	larval lethal"", ""L1 lethal"", ""loss of asymmetry ASE"", ""loss of asymmetry AWC"")	BRPF3		Wormbase
NP_501475	C325S	WBVar00242578	lin-49	Phenotypic	male tail morphology variant"", ""pattern of transgene expression variant"", ""male tail development variant"", ""hindgut morphology variant"", ""loss of asymmetry ASE"")	BRPF3		Wormbase
NP_001335563	Q996*	WBVar00241489	unc-2	Phenotypic	hyperactive egg laying"", ""locomotion variant"", ""defecation variant"")	CACNA1A	migraine, generalized dystonia, cerebellar ataxia, familial hemiplegic migraine 1, hereditary ataxia, episodic ataxia type 2, temporal lobe epilepsy, childhood electroclinical syndrome, familial hemiplegic migraine, Lambert-Eaton myasthenic syndrome, childhood absence epilepsy, spinocerebellar ataxia type 6, familial hemiplegic migraine 1, spinocerebellar ataxia type 6, early infantile epileptic …	Wormbase
NP_001355464	Q655*	WBVar00142938	unc-2	Phenotypic	kinker"", ""hyperactive egg laying"", ""pharyngeal pumping reduced"", ""pharyngeal pumping irregular"", ""serotonin hypersensitive"", ""thin"", ""cell physiology variant"", ""dopamine adaptation variant"", ""synapse morphology variant"", ""axon branching variant"", ""locomotion variant"", ""sluggish"", ""defecation variant"", ""protein expression absent"", ""loss of left right asymmetry"", ""loss…	CACNA1A	migraine, generalized dystonia, cerebellar ataxia, familial hemiplegic migraine 1, hereditary ataxia, episodic ataxia type 2, temporal lobe epilepsy, childhood electroclinical syndrome, familial hemiplegic migraine, Lambert-Eaton myasthenic syndrome, childhood absence epilepsy, spinocerebellar ataxia type 6, familial hemiplegic migraine 1, spinocerebellar ataxia type 6, early infantile epileptic …	Wormbase
NP_001355462	Q611*	WBVar00142938	unc-2	Phenotypic	kinker"", ""hyperactive egg laying"", ""pharyngeal pumping reduced"", ""pharyngeal pumping irregular"", ""serotonin hypersensitive"", ""thin"", ""cell physiology variant"", ""dopamine adaptation variant"", ""synapse morphology variant"", ""axon branching variant"", ""locomotion variant"", ""sluggish"", ""defecation variant"", ""protein expression absent"", ""loss of left right asymmetry"", ""loss…	CACNA1A	migraine, generalized dystonia, cerebellar ataxia, familial hemiplegic migraine 1, hereditary ataxia, episodic ataxia type 2, temporal lobe epilepsy, childhood electroclinical syndrome, familial hemiplegic migraine, Lambert-Eaton myasthenic syndrome, childhood absence epilepsy, spinocerebellar ataxia type 6, familial hemiplegic migraine 1, spinocerebellar ataxia type 6, early infantile epileptic …	Wormbase
NP_001355463	Q603*	WBVar00142938	unc-2	Phenotypic	kinker"", ""hyperactive egg laying"", ""pharyngeal pumping reduced"", ""pharyngeal pumping irregular"", ""serotonin hypersensitive"", ""thin"", ""cell physiology variant"", ""dopamine adaptation variant"", ""synapse morphology variant"", ""axon branching variant"", ""locomotion variant"", ""sluggish"", ""defecation variant"", ""protein expression absent"", ""loss of left right asymmetry"", ""loss…	CACNA1A	migraine, generalized dystonia, cerebellar ataxia, familial hemiplegic migraine 1, hereditary ataxia, episodic ataxia type 2, temporal lobe epilepsy, childhood electroclinical syndrome, familial hemiplegic migraine, Lambert-Eaton myasthenic syndrome, childhood absence epilepsy, spinocerebellar ataxia type 6, familial hemiplegic migraine 1, spinocerebellar ataxia type 6, early infantile epileptic …	Wormbase
NP_001355462	G1577R	WBVar00241492	unc-2	Phenotypic	hyperactive egg laying"", ""locomotion variant"", ""defecation variant"")	CACNA1A	migraine, generalized dystonia, cerebellar ataxia, familial hemiplegic migraine 1, hereditary ataxia, episodic ataxia type 2, temporal lobe epilepsy, childhood electroclinical syndrome, familial hemiplegic migraine, Lambert-Eaton myasthenic syndrome, childhood absence epilepsy, spinocerebellar ataxia type 6, familial hemiplegic migraine 1, spinocerebellar ataxia type 6, early infantile epileptic …	Wormbase
NP_001355463	Q1131*	WBVar00241489	unc-2	Phenotypic	hyperactive egg laying"", ""locomotion variant"", ""defecation variant"")	CACNA1A	migraine, generalized dystonia, cerebellar ataxia, familial hemiplegic migraine 1, hereditary ataxia, episodic ataxia type 2, temporal lobe epilepsy, childhood electroclinical syndrome, familial hemiplegic migraine, Lambert-Eaton myasthenic syndrome, childhood absence epilepsy, spinocerebellar ataxia type 6, familial hemiplegic migraine 1, spinocerebellar ataxia type 6, early infantile epileptic …	Wormbase
NP_001123176	Q1099*	WBVar00241489	unc-2	Phenotypic	hyperactive egg laying"", ""locomotion variant"", ""defecation variant"")	CACNA1A	migraine, generalized dystonia, cerebellar ataxia, familial hemiplegic migraine 1, hereditary ataxia, episodic ataxia type 2, temporal lobe epilepsy, childhood electroclinical syndrome, familial hemiplegic migraine, Lambert-Eaton myasthenic syndrome, childhood absence epilepsy, spinocerebellar ataxia type 6, familial hemiplegic migraine 1, spinocerebellar ataxia type 6, early infantile epileptic …	Wormbase
NP_001335561	Q468*	WBVar00142938	unc-2	Phenotypic	kinker"", ""hyperactive egg laying"", ""pharyngeal pumping reduced"", ""pharyngeal pumping irregular"", ""serotonin hypersensitive"", ""thin"", ""cell physiology variant"", ""dopamine adaptation variant"", ""synapse morphology variant"", ""axon branching variant"", ""locomotion variant"", ""sluggish"", ""defecation variant"", ""protein expression absent"", ""loss of left right asymmetry"", ""loss…	CACNA1A	migraine, generalized dystonia, cerebellar ataxia, familial hemiplegic migraine 1, hereditary ataxia, episodic ataxia type 2, temporal lobe epilepsy, childhood electroclinical syndrome, familial hemiplegic migraine, Lambert-Eaton myasthenic syndrome, childhood absence epilepsy, spinocerebellar ataxia type 6, familial hemiplegic migraine 1, spinocerebellar ataxia type 6, early infantile epileptic …	Wormbase
NP_001335563	Q468*	WBVar00142938	unc-2	Phenotypic	kinker"", ""hyperactive egg laying"", ""pharyngeal pumping reduced"", ""pharyngeal pumping irregular"", ""serotonin hypersensitive"", ""thin"", ""cell physiology variant"", ""dopamine adaptation variant"", ""synapse morphology variant"", ""axon branching variant"", ""locomotion variant"", ""sluggish"", ""defecation variant"", ""protein expression absent"", ""loss of left right asymmetry"", ""loss…	CACNA1A	migraine, generalized dystonia, cerebellar ataxia, familial hemiplegic migraine 1, hereditary ataxia, episodic ataxia type 2, temporal lobe epilepsy, childhood electroclinical syndrome, familial hemiplegic migraine, Lambert-Eaton myasthenic syndrome, childhood absence epilepsy, spinocerebellar ataxia type 6, familial hemiplegic migraine 1, spinocerebellar ataxia type 6, early infantile epileptic …	Wormbase
NP_001335560	Q996*	WBVar00241489	unc-2	Phenotypic	hyperactive egg laying"", ""locomotion variant"", ""defecation variant"")	CACNA1A	migraine, generalized dystonia, cerebellar ataxia, familial hemiplegic migraine 1, hereditary ataxia, episodic ataxia type 2, temporal lobe epilepsy, childhood electroclinical syndrome, familial hemiplegic migraine, Lambert-Eaton myasthenic syndrome, childhood absence epilepsy, spinocerebellar ataxia type 6, familial hemiplegic migraine 1, spinocerebellar ataxia type 6, early infantile epileptic …	Wormbase
NP_001335572	Q533*	WBVar00142938	unc-2	Phenotypic	kinker"", ""hyperactive egg laying"", ""pharyngeal pumping reduced"", ""pharyngeal pumping irregular"", ""serotonin hypersensitive"", ""thin"", ""cell physiology variant"", ""dopamine adaptation variant"", ""synapse morphology variant"", ""axon branching variant"", ""locomotion variant"", ""sluggish"", ""defecation variant"", ""protein expression absent"", ""loss of left right asymmetry"", ""loss…	CACNA1A	migraine, generalized dystonia, cerebellar ataxia, familial hemiplegic migraine 1, hereditary ataxia, episodic ataxia type 2, temporal lobe epilepsy, childhood electroclinical syndrome, familial hemiplegic migraine, Lambert-Eaton myasthenic syndrome, childhood absence epilepsy, spinocerebellar ataxia type 6, familial hemiplegic migraine 1, spinocerebellar ataxia type 6, early infantile epileptic …	Wormbase
NP_001335515	Q905*	WBVar00241489	unc-2	Phenotypic	hyperactive egg laying"", ""locomotion variant"", ""defecation variant"")	CACNA1A	migraine, generalized dystonia, cerebellar ataxia, familial hemiplegic migraine 1, hereditary ataxia, episodic ataxia type 2, temporal lobe epilepsy, childhood electroclinical syndrome, familial hemiplegic migraine, Lambert-Eaton myasthenic syndrome, childhood absence epilepsy, spinocerebellar ataxia type 6, familial hemiplegic migraine 1, spinocerebellar ataxia type 6, early infantile epileptic …	Wormbase
NP_001355464	W323*	WBVar00241490	unc-2	Phenotypic	hyperactive egg laying"", ""locomotion variant"", ""defecation variant"")	CACNA1A	migraine, generalized dystonia, cerebellar ataxia, familial hemiplegic migraine 1, hereditary ataxia, episodic ataxia type 2, temporal lobe epilepsy, childhood electroclinical syndrome, familial hemiplegic migraine, Lambert-Eaton myasthenic syndrome, childhood absence epilepsy, spinocerebellar ataxia type 6, familial hemiplegic migraine 1, spinocerebellar ataxia type 6, early infantile epileptic …	Wormbase
NP_001335571	Q533*	WBVar00142938	unc-2	Phenotypic	kinker"", ""hyperactive egg laying"", ""pharyngeal pumping reduced"", ""pharyngeal pumping irregular"", ""serotonin hypersensitive"", ""thin"", ""cell physiology variant"", ""dopamine adaptation variant"", ""synapse morphology variant"", ""axon branching variant"", ""locomotion variant"", ""sluggish"", ""defecation variant"", ""protein expression absent"", ""loss of left right asymmetry"", ""loss…	CACNA1A	migraine, generalized dystonia, cerebellar ataxia, familial hemiplegic migraine 1, hereditary ataxia, episodic ataxia type 2, temporal lobe epilepsy, childhood electroclinical syndrome, familial hemiplegic migraine, Lambert-Eaton myasthenic syndrome, childhood absence epilepsy, spinocerebellar ataxia type 6, familial hemiplegic migraine 1, spinocerebellar ataxia type 6, early infantile epileptic …	Wormbase
NP_001335515	Q377*	WBVar00142938	unc-2	Phenotypic	kinker"", ""hyperactive egg laying"", ""pharyngeal pumping reduced"", ""pharyngeal pumping irregular"", ""serotonin hypersensitive"", ""thin"", ""cell physiology variant"", ""dopamine adaptation variant"", ""synapse morphology variant"", ""axon branching variant"", ""locomotion variant"", ""sluggish"", ""defecation variant"", ""protein expression absent"", ""loss of left right asymmetry"", ""loss…	CACNA1A	migraine, generalized dystonia, cerebellar ataxia, familial hemiplegic migraine 1, hereditary ataxia, episodic ataxia type 2, temporal lobe epilepsy, childhood electroclinical syndrome, familial hemiplegic migraine, Lambert-Eaton myasthenic syndrome, childhood absence epilepsy, spinocerebellar ataxia type 6, familial hemiplegic migraine 1, spinocerebellar ataxia type 6, early infantile epileptic …	Wormbase
NP_001335560	Q468*	WBVar00142938	unc-2	Phenotypic	kinker"", ""hyperactive egg laying"", ""pharyngeal pumping reduced"", ""pharyngeal pumping irregular"", ""serotonin hypersensitive"", ""thin"", ""cell physiology variant"", ""dopamine adaptation variant"", ""synapse morphology variant"", ""axon branching variant"", ""locomotion variant"", ""sluggish"", ""defecation variant"", ""protein expression absent"", ""loss of left right asymmetry"", ""loss…	CACNA1A	migraine, generalized dystonia, cerebellar ataxia, familial hemiplegic migraine 1, hereditary ataxia, episodic ataxia type 2, temporal lobe epilepsy, childhood electroclinical syndrome, familial hemiplegic migraine, Lambert-Eaton myasthenic syndrome, childhood absence epilepsy, spinocerebellar ataxia type 6, familial hemiplegic migraine 1, spinocerebellar ataxia type 6, early infantile epileptic …	Wormbase
NP_001355494	G1435R	WBVar00241492	unc-2	Phenotypic	hyperactive egg laying"", ""locomotion variant"", ""defecation variant"")	CACNA1A	migraine, generalized dystonia, cerebellar ataxia, familial hemiplegic migraine 1, hereditary ataxia, episodic ataxia type 2, temporal lobe epilepsy, childhood electroclinical syndrome, familial hemiplegic migraine, Lambert-Eaton myasthenic syndrome, childhood absence epilepsy, spinocerebellar ataxia type 6, familial hemiplegic migraine 1, spinocerebellar ataxia type 6, early infantile epileptic …	Wormbase
NP_001355463	W271*	WBVar00241490	unc-2	Phenotypic	hyperactive egg laying"", ""locomotion variant"", ""defecation variant"")	CACNA1A	migraine, generalized dystonia, cerebellar ataxia, familial hemiplegic migraine 1, hereditary ataxia, episodic ataxia type 2, temporal lobe epilepsy, childhood electroclinical syndrome, familial hemiplegic migraine, Lambert-Eaton myasthenic syndrome, childhood absence epilepsy, spinocerebellar ataxia type 6, familial hemiplegic migraine 1, spinocerebellar ataxia type 6, early infantile epileptic …	Wormbase
NP_001355464	Q1183*	WBVar00241489	unc-2	Phenotypic	hyperactive egg laying"", ""locomotion variant"", ""defecation variant"")	CACNA1A	migraine, generalized dystonia, cerebellar ataxia, familial hemiplegic migraine 1, hereditary ataxia, episodic ataxia type 2, temporal lobe epilepsy, childhood electroclinical syndrome, familial hemiplegic migraine, Lambert-Eaton myasthenic syndrome, childhood absence epilepsy, spinocerebellar ataxia type 6, familial hemiplegic migraine 1, spinocerebellar ataxia type 6, early infantile epileptic …	Wormbase
NP_001335561	Q996*	WBVar00241489	unc-2	Phenotypic	hyperactive egg laying"", ""locomotion variant"", ""defecation variant"")	CACNA1A	migraine, generalized dystonia, cerebellar ataxia, familial hemiplegic migraine 1, hereditary ataxia, episodic ataxia type 2, temporal lobe epilepsy, childhood electroclinical syndrome, familial hemiplegic migraine, Lambert-Eaton myasthenic syndrome, childhood absence epilepsy, spinocerebellar ataxia type 6, familial hemiplegic migraine 1, spinocerebellar ataxia type 6, early infantile epileptic …	Wormbase
NP_741732	Q1039*	WBVar00241489	unc-2	Phenotypic	hyperactive egg laying"", ""locomotion variant"", ""defecation variant"")	CACNA1A	migraine, generalized dystonia, cerebellar ataxia, familial hemiplegic migraine 1, hereditary ataxia, episodic ataxia type 2, temporal lobe epilepsy, childhood electroclinical syndrome, familial hemiplegic migraine, Lambert-Eaton myasthenic syndrome, childhood absence epilepsy, spinocerebellar ataxia type 6, familial hemiplegic migraine 1, spinocerebellar ataxia type 6, early infantile epileptic …	Wormbase
NP_001355463	G1569R	WBVar00241492	unc-2	Phenotypic	hyperactive egg laying"", ""locomotion variant"", ""defecation variant"")	CACNA1A	migraine, generalized dystonia, cerebellar ataxia, familial hemiplegic migraine 1, hereditary ataxia, episodic ataxia type 2, temporal lobe epilepsy, childhood electroclinical syndrome, familial hemiplegic migraine, Lambert-Eaton myasthenic syndrome, childhood absence epilepsy, spinocerebellar ataxia type 6, familial hemiplegic migraine 1, spinocerebellar ataxia type 6, early infantile epileptic …	Wormbase
NP_001335516	Q377*	WBVar00142938	unc-2	Phenotypic	kinker"", ""hyperactive egg laying"", ""pharyngeal pumping reduced"", ""pharyngeal pumping irregular"", ""serotonin hypersensitive"", ""thin"", ""cell physiology variant"", ""dopamine adaptation variant"", ""synapse morphology variant"", ""axon branching variant"", ""locomotion variant"", ""sluggish"", ""defecation variant"", ""protein expression absent"", ""loss of left right asymmetry"", ""loss…	CACNA1A	migraine, generalized dystonia, cerebellar ataxia, familial hemiplegic migraine 1, hereditary ataxia, episodic ataxia type 2, temporal lobe epilepsy, childhood electroclinical syndrome, familial hemiplegic migraine, Lambert-Eaton myasthenic syndrome, childhood absence epilepsy, spinocerebellar ataxia type 6, familial hemiplegic migraine 1, spinocerebellar ataxia type 6, early infantile epileptic …	Wormbase
NP_001355494	W137*	WBVar00241490	unc-2	Phenotypic	hyperactive egg laying"", ""locomotion variant"", ""defecation variant"")	CACNA1A	migraine, generalized dystonia, cerebellar ataxia, familial hemiplegic migraine 1, hereditary ataxia, episodic ataxia type 2, temporal lobe epilepsy, childhood electroclinical syndrome, familial hemiplegic migraine, Lambert-Eaton myasthenic syndrome, childhood absence epilepsy, spinocerebellar ataxia type 6, familial hemiplegic migraine 1, spinocerebellar ataxia type 6, early infantile epileptic …	Wormbase
NP_001355464	G1621R	WBVar00241492	unc-2	Phenotypic	hyperactive egg laying"", ""locomotion variant"", ""defecation variant"")	CACNA1A	migraine, generalized dystonia, cerebellar ataxia, familial hemiplegic migraine 1, hereditary ataxia, episodic ataxia type 2, temporal lobe epilepsy, childhood electroclinical syndrome, familial hemiplegic migraine, Lambert-Eaton myasthenic syndrome, childhood absence epilepsy, spinocerebellar ataxia type 6, familial hemiplegic migraine 1, spinocerebellar ataxia type 6, early infantile epileptic …	Wormbase
NP_001355462	W279*	WBVar00241490	unc-2	Phenotypic	hyperactive egg laying"", ""locomotion variant"", ""defecation variant"")	CACNA1A	migraine, generalized dystonia, cerebellar ataxia, familial hemiplegic migraine 1, hereditary ataxia, episodic ataxia type 2, temporal lobe epilepsy, childhood electroclinical syndrome, familial hemiplegic migraine, Lambert-Eaton myasthenic syndrome, childhood absence epilepsy, spinocerebellar ataxia type 6, familial hemiplegic migraine 1, spinocerebellar ataxia type 6, early infantile epileptic …	Wormbase
NP_741732	Q511*	WBVar00142938	unc-2	Phenotypic	kinker"", ""hyperactive egg laying"", ""pharyngeal pumping reduced"", ""pharyngeal pumping irregular"", ""serotonin hypersensitive"", ""thin"", ""cell physiology variant"", ""dopamine adaptation variant"", ""synapse morphology variant"", ""axon branching variant"", ""locomotion variant"", ""sluggish"", ""defecation variant"", ""protein expression absent"", ""loss of left right asymmetry"", ""loss…	CACNA1A	migraine, generalized dystonia, cerebellar ataxia, familial hemiplegic migraine 1, hereditary ataxia, episodic ataxia type 2, temporal lobe epilepsy, childhood electroclinical syndrome, familial hemiplegic migraine, Lambert-Eaton myasthenic syndrome, childhood absence epilepsy, spinocerebellar ataxia type 6, familial hemiplegic migraine 1, spinocerebellar ataxia type 6, early infantile epileptic …	Wormbase
NP_001335562	Q996*	WBVar00241489	unc-2	Phenotypic	hyperactive egg laying"", ""locomotion variant"", ""defecation variant"")	CACNA1A	migraine, generalized dystonia, cerebellar ataxia, familial hemiplegic migraine 1, hereditary ataxia, episodic ataxia type 2, temporal lobe epilepsy, childhood electroclinical syndrome, familial hemiplegic migraine, Lambert-Eaton myasthenic syndrome, childhood absence epilepsy, spinocerebellar ataxia type 6, familial hemiplegic migraine 1, spinocerebellar ataxia type 6, early infantile epileptic …	Wormbase
NP_001335572	Q1061*	WBVar00241489	unc-2	Phenotypic	hyperactive egg laying"", ""locomotion variant"", ""defecation variant"")	CACNA1A	migraine, generalized dystonia, cerebellar ataxia, familial hemiplegic migraine 1, hereditary ataxia, episodic ataxia type 2, temporal lobe epilepsy, childhood electroclinical syndrome, familial hemiplegic migraine, Lambert-Eaton myasthenic syndrome, childhood absence epilepsy, spinocerebellar ataxia type 6, familial hemiplegic migraine 1, spinocerebellar ataxia type 6, early infantile epileptic …	Wormbase
NP_001335516	Q905*	WBVar00241489	unc-2	Phenotypic	hyperactive egg laying"", ""locomotion variant"", ""defecation variant"")	CACNA1A	migraine, generalized dystonia, cerebellar ataxia, familial hemiplegic migraine 1, hereditary ataxia, episodic ataxia type 2, temporal lobe epilepsy, childhood electroclinical syndrome, familial hemiplegic migraine, Lambert-Eaton myasthenic syndrome, childhood absence epilepsy, spinocerebellar ataxia type 6, familial hemiplegic migraine 1, spinocerebellar ataxia type 6, early infantile epileptic …	Wormbase
NP_001335571	Q1061*	WBVar00241489	unc-2	Phenotypic	hyperactive egg laying"", ""locomotion variant"", ""defecation variant"")	CACNA1A	migraine, generalized dystonia, cerebellar ataxia, familial hemiplegic migraine 1, hereditary ataxia, episodic ataxia type 2, temporal lobe epilepsy, childhood electroclinical syndrome, familial hemiplegic migraine, Lambert-Eaton myasthenic syndrome, childhood absence epilepsy, spinocerebellar ataxia type 6, familial hemiplegic migraine 1, spinocerebellar ataxia type 6, early infantile epileptic …	Wormbase
NP_001123176	Q571*	WBVar00142938	unc-2	Phenotypic	kinker"", ""hyperactive egg laying"", ""pharyngeal pumping reduced"", ""pharyngeal pumping irregular"", ""serotonin hypersensitive"", ""thin"", ""cell physiology variant"", ""dopamine adaptation variant"", ""synapse morphology variant"", ""axon branching variant"", ""locomotion variant"", ""sluggish"", ""defecation variant"", ""protein expression absent"", ""loss of left right asymmetry"", ""loss…	CACNA1A	migraine, generalized dystonia, cerebellar ataxia, familial hemiplegic migraine 1, hereditary ataxia, episodic ataxia type 2, temporal lobe epilepsy, childhood electroclinical syndrome, familial hemiplegic migraine, Lambert-Eaton myasthenic syndrome, childhood absence epilepsy, spinocerebellar ataxia type 6, familial hemiplegic migraine 1, spinocerebellar ataxia type 6, early infantile epileptic …	Wormbase
NP_001335573	Q1061*	WBVar00241489	unc-2	Phenotypic	hyperactive egg laying"", ""locomotion variant"", ""defecation variant"")	CACNA1A	migraine, generalized dystonia, cerebellar ataxia, familial hemiplegic migraine 1, hereditary ataxia, episodic ataxia type 2, temporal lobe epilepsy, childhood electroclinical syndrome, familial hemiplegic migraine, Lambert-Eaton myasthenic syndrome, childhood absence epilepsy, spinocerebellar ataxia type 6, familial hemiplegic migraine 1, spinocerebellar ataxia type 6, early infantile epileptic …	Wormbase
NP_001335573	Q533*	WBVar00142938	unc-2	Phenotypic	kinker"", ""hyperactive egg laying"", ""pharyngeal pumping reduced"", ""pharyngeal pumping irregular"", ""serotonin hypersensitive"", ""thin"", ""cell physiology variant"", ""dopamine adaptation variant"", ""synapse morphology variant"", ""axon branching variant"", ""locomotion variant"", ""sluggish"", ""defecation variant"", ""protein expression absent"", ""loss of left right asymmetry"", ""loss…	CACNA1A	migraine, generalized dystonia, cerebellar ataxia, familial hemiplegic migraine 1, hereditary ataxia, episodic ataxia type 2, temporal lobe epilepsy, childhood electroclinical syndrome, familial hemiplegic migraine, Lambert-Eaton myasthenic syndrome, childhood absence epilepsy, spinocerebellar ataxia type 6, familial hemiplegic migraine 1, spinocerebellar ataxia type 6, early infantile epileptic …	Wormbase
NP_001355494	Q997*	WBVar00241489	unc-2	Phenotypic	hyperactive egg laying"", ""locomotion variant"", ""defecation variant"")	CACNA1A	migraine, generalized dystonia, cerebellar ataxia, familial hemiplegic migraine 1, hereditary ataxia, episodic ataxia type 2, temporal lobe epilepsy, childhood electroclinical syndrome, familial hemiplegic migraine, Lambert-Eaton myasthenic syndrome, childhood absence epilepsy, spinocerebellar ataxia type 6, familial hemiplegic migraine 1, spinocerebellar ataxia type 6, early infantile epileptic …	Wormbase
NP_001335570	Q533*	WBVar00142938	unc-2	Phenotypic	kinker"", ""hyperactive egg laying"", ""pharyngeal pumping reduced"", ""pharyngeal pumping irregular"", ""serotonin hypersensitive"", ""thin"", ""cell physiology variant"", ""dopamine adaptation variant"", ""synapse morphology variant"", ""axon branching variant"", ""locomotion variant"", ""sluggish"", ""defecation variant"", ""protein expression absent"", ""loss of left right asymmetry"", ""loss…	CACNA1A	migraine, generalized dystonia, cerebellar ataxia, familial hemiplegic migraine 1, hereditary ataxia, episodic ataxia type 2, temporal lobe epilepsy, childhood electroclinical syndrome, familial hemiplegic migraine, Lambert-Eaton myasthenic syndrome, childhood absence epilepsy, spinocerebellar ataxia type 6, familial hemiplegic migraine 1, spinocerebellar ataxia type 6, early infantile epileptic …	Wormbase
NP_001335570	Q1061*	WBVar00241489	unc-2	Phenotypic	hyperactive egg laying"", ""locomotion variant"", ""defecation variant"")	CACNA1A	migraine, generalized dystonia, cerebellar ataxia, familial hemiplegic migraine 1, hereditary ataxia, episodic ataxia type 2, temporal lobe epilepsy, childhood electroclinical syndrome, familial hemiplegic migraine, Lambert-Eaton myasthenic syndrome, childhood absence epilepsy, spinocerebellar ataxia type 6, familial hemiplegic migraine 1, spinocerebellar ataxia type 6, early infantile epileptic …	Wormbase
NP_001355494	Q469*	WBVar00142938	unc-2	Phenotypic	kinker"", ""hyperactive egg laying"", ""pharyngeal pumping reduced"", ""pharyngeal pumping irregular"", ""serotonin hypersensitive"", ""thin"", ""cell physiology variant"", ""dopamine adaptation variant"", ""synapse morphology variant"", ""axon branching variant"", ""locomotion variant"", ""sluggish"", ""defecation variant"", ""protein expression absent"", ""loss of left right asymmetry"", ""loss…	CACNA1A	migraine, generalized dystonia, cerebellar ataxia, familial hemiplegic migraine 1, hereditary ataxia, episodic ataxia type 2, temporal lobe epilepsy, childhood electroclinical syndrome, familial hemiplegic migraine, Lambert-Eaton myasthenic syndrome, childhood absence epilepsy, spinocerebellar ataxia type 6, familial hemiplegic migraine 1, spinocerebellar ataxia type 6, early infantile epileptic …	Wormbase
NP_001335562	Q468*	WBVar00142938	unc-2	Phenotypic	kinker"", ""hyperactive egg laying"", ""pharyngeal pumping reduced"", ""pharyngeal pumping irregular"", ""serotonin hypersensitive"", ""thin"", ""cell physiology variant"", ""dopamine adaptation variant"", ""synapse morphology variant"", ""axon branching variant"", ""locomotion variant"", ""sluggish"", ""defecation variant"", ""protein expression absent"", ""loss of left right asymmetry"", ""loss…	CACNA1A	migraine, generalized dystonia, cerebellar ataxia, familial hemiplegic migraine 1, hereditary ataxia, episodic ataxia type 2, temporal lobe epilepsy, childhood electroclinical syndrome, familial hemiplegic migraine, Lambert-Eaton myasthenic syndrome, childhood absence epilepsy, spinocerebellar ataxia type 6, familial hemiplegic migraine 1, spinocerebellar ataxia type 6, early infantile epileptic …	Wormbase
NP_001355462	Q1139*	WBVar00241489	unc-2	Phenotypic	hyperactive egg laying"", ""locomotion variant"", ""defecation variant"")	CACNA1A	migraine, generalized dystonia, cerebellar ataxia, familial hemiplegic migraine 1, hereditary ataxia, episodic ataxia type 2, temporal lobe epilepsy, childhood electroclinical syndrome, familial hemiplegic migraine, Lambert-Eaton myasthenic syndrome, childhood absence epilepsy, spinocerebellar ataxia type 6, familial hemiplegic migraine 1, spinocerebellar ataxia type 6, early infantile epileptic …	Wormbase
NP_001335560	Q468*	WBVar00142938	unc-2	Phenotypic	kinker"", ""hyperactive egg laying"", ""pharyngeal pumping reduced"", ""pharyngeal pumping irregular"", ""serotonin hypersensitive"", ""thin"", ""cell physiology variant"", ""dopamine adaptation variant"", ""synapse morphology variant"", ""axon branching variant"", ""locomotion variant"", ""sluggish"", ""defecation variant"", ""protein expression absent"", ""loss of left right asymmetry"", ""loss…	CACNA1B	multiple sclerosis, Lambert-Eaton myasthenic syndrome, hereditary ataxia, migraine, familial hemiplegic migraine 1, dystonia 23	Wormbase
NP_001355463	Q603*	WBVar00142938	unc-2	Phenotypic	kinker"", ""hyperactive egg laying"", ""pharyngeal pumping reduced"", ""pharyngeal pumping irregular"", ""serotonin hypersensitive"", ""thin"", ""cell physiology variant"", ""dopamine adaptation variant"", ""synapse morphology variant"", ""axon branching variant"", ""locomotion variant"", ""sluggish"", ""defecation variant"", ""protein expression absent"", ""loss of left right asymmetry"", ""loss…	CACNA1B	multiple sclerosis, Lambert-Eaton myasthenic syndrome, hereditary ataxia, migraine, familial hemiplegic migraine 1, dystonia 23	Wormbase
NP_001123176	Q1099*	WBVar00241489	unc-2	Phenotypic	hyperactive egg laying"", ""locomotion variant"", ""defecation variant"")	CACNA1B	multiple sclerosis, Lambert-Eaton myasthenic syndrome, hereditary ataxia, migraine, familial hemiplegic migraine 1, dystonia 23	Wormbase
NP_001355464	Q655*	WBVar00142938	unc-2	Phenotypic	kinker"", ""hyperactive egg laying"", ""pharyngeal pumping reduced"", ""pharyngeal pumping irregular"", ""serotonin hypersensitive"", ""thin"", ""cell physiology variant"", ""dopamine adaptation variant"", ""synapse morphology variant"", ""axon branching variant"", ""locomotion variant"", ""sluggish"", ""defecation variant"", ""protein expression absent"", ""loss of left right asymmetry"", ""loss…	CACNA1B	multiple sclerosis, Lambert-Eaton myasthenic syndrome, hereditary ataxia, migraine, familial hemiplegic migraine 1, dystonia 23	Wormbase
NP_001335561	Q468*	WBVar00142938	unc-2	Phenotypic	kinker"", ""hyperactive egg laying"", ""pharyngeal pumping reduced"", ""pharyngeal pumping irregular"", ""serotonin hypersensitive"", ""thin"", ""cell physiology variant"", ""dopamine adaptation variant"", ""synapse morphology variant"", ""axon branching variant"", ""locomotion variant"", ""sluggish"", ""defecation variant"", ""protein expression absent"", ""loss of left right asymmetry"", ""loss…	CACNA1B	multiple sclerosis, Lambert-Eaton myasthenic syndrome, hereditary ataxia, migraine, familial hemiplegic migraine 1, dystonia 23	Wormbase
NP_001335563	Q996*	WBVar00241489	unc-2	Phenotypic	hyperactive egg laying"", ""locomotion variant"", ""defecation variant"")	CACNA1B	multiple sclerosis, Lambert-Eaton myasthenic syndrome, hereditary ataxia, migraine, familial hemiplegic migraine 1, dystonia 23	Wormbase
NP_741732	Q1039*	WBVar00241489	unc-2	Phenotypic	hyperactive egg laying"", ""locomotion variant"", ""defecation variant"")	CACNA1B	multiple sclerosis, Lambert-Eaton myasthenic syndrome, hereditary ataxia, migraine, familial hemiplegic migraine 1, dystonia 23	Wormbase
NP_001335516	Q905*	WBVar00241489	unc-2	Phenotypic	hyperactive egg laying"", ""locomotion variant"", ""defecation variant"")	CACNA1B	multiple sclerosis, Lambert-Eaton myasthenic syndrome, hereditary ataxia, migraine, familial hemiplegic migraine 1, dystonia 23	Wormbase
NP_001335515	Q377*	WBVar00142938	unc-2	Phenotypic	kinker"", ""hyperactive egg laying"", ""pharyngeal pumping reduced"", ""pharyngeal pumping irregular"", ""serotonin hypersensitive"", ""thin"", ""cell physiology variant"", ""dopamine adaptation variant"", ""synapse morphology variant"", ""axon branching variant"", ""locomotion variant"", ""sluggish"", ""defecation variant"", ""protein expression absent"", ""loss of left right asymmetry"", ""loss…	CACNA1B	multiple sclerosis, Lambert-Eaton myasthenic syndrome, hereditary ataxia, migraine, familial hemiplegic migraine 1, dystonia 23	Wormbase
NP_001355462	G1577R	WBVar00241492	unc-2	Phenotypic	hyperactive egg laying"", ""locomotion variant"", ""defecation variant"")	CACNA1B	multiple sclerosis, Lambert-Eaton myasthenic syndrome, hereditary ataxia, migraine, familial hemiplegic migraine 1, dystonia 23	Wormbase
NP_001355463	Q1131*	WBVar00241489	unc-2	Phenotypic	hyperactive egg laying"", ""locomotion variant"", ""defecation variant"")	CACNA1B	multiple sclerosis, Lambert-Eaton myasthenic syndrome, hereditary ataxia, migraine, familial hemiplegic migraine 1, dystonia 23	Wormbase
NP_001335571	Q533*	WBVar00142938	unc-2	Phenotypic	kinker"", ""hyperactive egg laying"", ""pharyngeal pumping reduced"", ""pharyngeal pumping irregular"", ""serotonin hypersensitive"", ""thin"", ""cell physiology variant"", ""dopamine adaptation variant"", ""synapse morphology variant"", ""axon branching variant"", ""locomotion variant"", ""sluggish"", ""defecation variant"", ""protein expression absent"", ""loss of left right asymmetry"", ""loss…	CACNA1B	multiple sclerosis, Lambert-Eaton myasthenic syndrome, hereditary ataxia, migraine, familial hemiplegic migraine 1, dystonia 23	Wormbase
NP_001335515	Q905*	WBVar00241489	unc-2	Phenotypic	hyperactive egg laying"", ""locomotion variant"", ""defecation variant"")	CACNA1B	multiple sclerosis, Lambert-Eaton myasthenic syndrome, hereditary ataxia, migraine, familial hemiplegic migraine 1, dystonia 23	Wormbase
NP_001335571	Q1061*	WBVar00241489	unc-2	Phenotypic	hyperactive egg laying"", ""locomotion variant"", ""defecation variant"")	CACNA1B	multiple sclerosis, Lambert-Eaton myasthenic syndrome, hereditary ataxia, migraine, familial hemiplegic migraine 1, dystonia 23	Wormbase
NP_001335563	Q468*	WBVar00142938	unc-2	Phenotypic	kinker"", ""hyperactive egg laying"", ""pharyngeal pumping reduced"", ""pharyngeal pumping irregular"", ""serotonin hypersensitive"", ""thin"", ""cell physiology variant"", ""dopamine adaptation variant"", ""synapse morphology variant"", ""axon branching variant"", ""locomotion variant"", ""sluggish"", ""defecation variant"", ""protein expression absent"", ""loss of left right asymmetry"", ""loss…	CACNA1B	multiple sclerosis, Lambert-Eaton myasthenic syndrome, hereditary ataxia, migraine, familial hemiplegic migraine 1, dystonia 23	Wormbase
NP_001335561	Q996*	WBVar00241489	unc-2	Phenotypic	hyperactive egg laying"", ""locomotion variant"", ""defecation variant"")	CACNA1B	multiple sclerosis, Lambert-Eaton myasthenic syndrome, hereditary ataxia, migraine, familial hemiplegic migraine 1, dystonia 23	Wormbase
NP_001355494	G1435R	WBVar00241492	unc-2	Phenotypic	hyperactive egg laying"", ""locomotion variant"", ""defecation variant"")	CACNA1B	multiple sclerosis, Lambert-Eaton myasthenic syndrome, hereditary ataxia, migraine, familial hemiplegic migraine 1, dystonia 23	Wormbase
NP_001355463	G1569R	WBVar00241492	unc-2	Phenotypic	hyperactive egg laying"", ""locomotion variant"", ""defecation variant"")	CACNA1B	multiple sclerosis, Lambert-Eaton myasthenic syndrome, hereditary ataxia, migraine, familial hemiplegic migraine 1, dystonia 23	Wormbase
NP_001355464	W323*	WBVar00241490	unc-2	Phenotypic	hyperactive egg laying"", ""locomotion variant"", ""defecation variant"")	CACNA1B	multiple sclerosis, Lambert-Eaton myasthenic syndrome, hereditary ataxia, migraine, familial hemiplegic migraine 1, dystonia 23	Wormbase
NP_001335560	Q996*	WBVar00241489	unc-2	Phenotypic	hyperactive egg laying"", ""locomotion variant"", ""defecation variant"")	CACNA1B	multiple sclerosis, Lambert-Eaton myasthenic syndrome, hereditary ataxia, migraine, familial hemiplegic migraine 1, dystonia 23	Wormbase
NP_741732	Q511*	WBVar00142938	unc-2	Phenotypic	kinker"", ""hyperactive egg laying"", ""pharyngeal pumping reduced"", ""pharyngeal pumping irregular"", ""serotonin hypersensitive"", ""thin"", ""cell physiology variant"", ""dopamine adaptation variant"", ""synapse morphology variant"", ""axon branching variant"", ""locomotion variant"", ""sluggish"", ""defecation variant"", ""protein expression absent"", ""loss of left right asymmetry"", ""loss…	CACNA1B	multiple sclerosis, Lambert-Eaton myasthenic syndrome, hereditary ataxia, migraine, familial hemiplegic migraine 1, dystonia 23	Wormbase
NP_001335573	Q1061*	WBVar00241489	unc-2	Phenotypic	hyperactive egg laying"", ""locomotion variant"", ""defecation variant"")	CACNA1B	multiple sclerosis, Lambert-Eaton myasthenic syndrome, hereditary ataxia, migraine, familial hemiplegic migraine 1, dystonia 23	Wormbase
NP_001335572	Q1061*	WBVar00241489	unc-2	Phenotypic	hyperactive egg laying"", ""locomotion variant"", ""defecation variant"")	CACNA1B	multiple sclerosis, Lambert-Eaton myasthenic syndrome, hereditary ataxia, migraine, familial hemiplegic migraine 1, dystonia 23	Wormbase
NP_001355464	G1621R	WBVar00241492	unc-2	Phenotypic	hyperactive egg laying"", ""locomotion variant"", ""defecation variant"")	CACNA1B	multiple sclerosis, Lambert-Eaton myasthenic syndrome, hereditary ataxia, migraine, familial hemiplegic migraine 1, dystonia 23	Wormbase
NP_001335570	Q1061*	WBVar00241489	unc-2	Phenotypic	hyperactive egg laying"", ""locomotion variant"", ""defecation variant"")	CACNA1B	multiple sclerosis, Lambert-Eaton myasthenic syndrome, hereditary ataxia, migraine, familial hemiplegic migraine 1, dystonia 23	Wormbase
NP_001355462	W279*	WBVar00241490	unc-2	Phenotypic	hyperactive egg laying"", ""locomotion variant"", ""defecation variant"")	CACNA1B	multiple sclerosis, Lambert-Eaton myasthenic syndrome, hereditary ataxia, migraine, familial hemiplegic migraine 1, dystonia 23	Wormbase
NP_001335573	Q533*	WBVar00142938	unc-2	Phenotypic	kinker"", ""hyperactive egg laying"", ""pharyngeal pumping reduced"", ""pharyngeal pumping irregular"", ""serotonin hypersensitive"", ""thin"", ""cell physiology variant"", ""dopamine adaptation variant"", ""synapse morphology variant"", ""axon branching variant"", ""locomotion variant"", ""sluggish"", ""defecation variant"", ""protein expression absent"", ""loss of left right asymmetry"", ""loss…	CACNA1B	multiple sclerosis, Lambert-Eaton myasthenic syndrome, hereditary ataxia, migraine, familial hemiplegic migraine 1, dystonia 23	Wormbase
NP_001355494	Q469*	WBVar00142938	unc-2	Phenotypic	kinker"", ""hyperactive egg laying"", ""pharyngeal pumping reduced"", ""pharyngeal pumping irregular"", ""serotonin hypersensitive"", ""thin"", ""cell physiology variant"", ""dopamine adaptation variant"", ""synapse morphology variant"", ""axon branching variant"", ""locomotion variant"", ""sluggish"", ""defecation variant"", ""protein expression absent"", ""loss of left right asymmetry"", ""loss…	CACNA1B	multiple sclerosis, Lambert-Eaton myasthenic syndrome, hereditary ataxia, migraine, familial hemiplegic migraine 1, dystonia 23	Wormbase
NP_001335570	Q533*	WBVar00142938	unc-2	Phenotypic	kinker"", ""hyperactive egg laying"", ""pharyngeal pumping reduced"", ""pharyngeal pumping irregular"", ""serotonin hypersensitive"", ""thin"", ""cell physiology variant"", ""dopamine adaptation variant"", ""synapse morphology variant"", ""axon branching variant"", ""locomotion variant"", ""sluggish"", ""defecation variant"", ""protein expression absent"", ""loss of left right asymmetry"", ""loss…	CACNA1B	multiple sclerosis, Lambert-Eaton myasthenic syndrome, hereditary ataxia, migraine, familial hemiplegic migraine 1, dystonia 23	Wormbase
NP_001355463	W271*	WBVar00241490	unc-2	Phenotypic	hyperactive egg laying"", ""locomotion variant"", ""defecation variant"")	CACNA1B	multiple sclerosis, Lambert-Eaton myasthenic syndrome, hereditary ataxia, migraine, familial hemiplegic migraine 1, dystonia 23	Wormbase
NP_001335572	Q533*	WBVar00142938	unc-2	Phenotypic	kinker"", ""hyperactive egg laying"", ""pharyngeal pumping reduced"", ""pharyngeal pumping irregular"", ""serotonin hypersensitive"", ""thin"", ""cell physiology variant"", ""dopamine adaptation variant"", ""synapse morphology variant"", ""axon branching variant"", ""locomotion variant"", ""sluggish"", ""defecation variant"", ""protein expression absent"", ""loss of left right asymmetry"", ""loss…	CACNA1B	multiple sclerosis, Lambert-Eaton myasthenic syndrome, hereditary ataxia, migraine, familial hemiplegic migraine 1, dystonia 23	Wormbase
NP_001335516	Q377*	WBVar00142938	unc-2	Phenotypic	kinker"", ""hyperactive egg laying"", ""pharyngeal pumping reduced"", ""pharyngeal pumping irregular"", ""serotonin hypersensitive"", ""thin"", ""cell physiology variant"", ""dopamine adaptation variant"", ""synapse morphology variant"", ""axon branching variant"", ""locomotion variant"", ""sluggish"", ""defecation variant"", ""protein expression absent"", ""loss of left right asymmetry"", ""loss…	CACNA1B	multiple sclerosis, Lambert-Eaton myasthenic syndrome, hereditary ataxia, migraine, familial hemiplegic migraine 1, dystonia 23	Wormbase
NP_001123176	Q571*	WBVar00142938	unc-2	Phenotypic	kinker"", ""hyperactive egg laying"", ""pharyngeal pumping reduced"", ""pharyngeal pumping irregular"", ""serotonin hypersensitive"", ""thin"", ""cell physiology variant"", ""dopamine adaptation variant"", ""synapse morphology variant"", ""axon branching variant"", ""locomotion variant"", ""sluggish"", ""defecation variant"", ""protein expression absent"", ""loss of left right asymmetry"", ""loss…	CACNA1B	multiple sclerosis, Lambert-Eaton myasthenic syndrome, hereditary ataxia, migraine, familial hemiplegic migraine 1, dystonia 23	Wormbase
NP_001355494	W137*	WBVar00241490	unc-2	Phenotypic	hyperactive egg laying"", ""locomotion variant"", ""defecation variant"")	CACNA1B	multiple sclerosis, Lambert-Eaton myasthenic syndrome, hereditary ataxia, migraine, familial hemiplegic migraine 1, dystonia 23	Wormbase
NP_001355464	Q1183*	WBVar00241489	unc-2	Phenotypic	hyperactive egg laying"", ""locomotion variant"", ""defecation variant"")	CACNA1B	multiple sclerosis, Lambert-Eaton myasthenic syndrome, hereditary ataxia, migraine, familial hemiplegic migraine 1, dystonia 23	Wormbase
NP_001355494	Q997*	WBVar00241489	unc-2	Phenotypic	hyperactive egg laying"", ""locomotion variant"", ""defecation variant"")	CACNA1B	multiple sclerosis, Lambert-Eaton myasthenic syndrome, hereditary ataxia, migraine, familial hemiplegic migraine 1, dystonia 23	Wormbase
NP_001335562	Q468*	WBVar00142938	unc-2	Phenotypic	kinker"", ""hyperactive egg laying"", ""pharyngeal pumping reduced"", ""pharyngeal pumping irregular"", ""serotonin hypersensitive"", ""thin"", ""cell physiology variant"", ""dopamine adaptation variant"", ""synapse morphology variant"", ""axon branching variant"", ""locomotion variant"", ""sluggish"", ""defecation variant"", ""protein expression absent"", ""loss of left right asymmetry"", ""loss…	CACNA1B	multiple sclerosis, Lambert-Eaton myasthenic syndrome, hereditary ataxia, migraine, familial hemiplegic migraine 1, dystonia 23	Wormbase
NP_001335562	Q996*	WBVar00241489	unc-2	Phenotypic	hyperactive egg laying"", ""locomotion variant"", ""defecation variant"")	CACNA1B	multiple sclerosis, Lambert-Eaton myasthenic syndrome, hereditary ataxia, migraine, familial hemiplegic migraine 1, dystonia 23	Wormbase
NP_001355462	Q1139*	WBVar00241489	unc-2	Phenotypic	hyperactive egg laying"", ""locomotion variant"", ""defecation variant"")	CACNA1B	multiple sclerosis, Lambert-Eaton myasthenic syndrome, hereditary ataxia, migraine, familial hemiplegic migraine 1, dystonia 23	Wormbase
NP_001355462	Q611*	WBVar00142938	unc-2	Phenotypic	kinker"", ""hyperactive egg laying"", ""pharyngeal pumping reduced"", ""pharyngeal pumping irregular"", ""serotonin hypersensitive"", ""thin"", ""cell physiology variant"", ""dopamine adaptation variant"", ""synapse morphology variant"", ""axon branching variant"", ""locomotion variant"", ""sluggish"", ""defecation variant"", ""protein expression absent"", ""loss of left right asymmetry"", ""loss…	CACNA1B	multiple sclerosis, Lambert-Eaton myasthenic syndrome, hereditary ataxia, migraine, familial hemiplegic migraine 1, dystonia 23	Wormbase
NP_001023079	M1056I	WBVar00253083	egl-19	Phenotypic	constitutive egg laying"", ""drug resistant"", ""spicules protrude"")	CACNA1C	Timothy syndrome, Duchenne muscular dystrophy, Timothy syndrome, Timothy syndrome, Brugada syndrome 3	Wormbase
NP_001023079	G1594D	WBVar00253126	egl-19	Phenotypic	drug resistant	CACNA1C	Timothy syndrome, Duchenne muscular dystrophy, Timothy syndrome, Timothy syndrome, Brugada syndrome 3	Wormbase	0.165	2.76	173	TOLERATED
NP_741442	M1056I	WBVar00253083	egl-19	Phenotypic	constitutive egg laying"", ""drug resistant"", ""spicules protrude"")	CACNA1C	Timothy syndrome, Duchenne muscular dystrophy, Timothy syndrome, Timothy syndrome, Brugada syndrome 3	Wormbase
NP_741442	G1594D	WBVar00253126	egl-19	Phenotypic	drug resistant	CACNA1C	Timothy syndrome, Duchenne muscular dystrophy, Timothy syndrome, Timothy syndrome, Brugada syndrome 3	Wormbase	0.165	2.76	173	TOLERATED
NP_741442	I652F	WBVar00253086	egl-19	Phenotypic	drug resistant	CACNA1C	Timothy syndrome, Duchenne muscular dystrophy, Timothy syndrome, Timothy syndrome, Brugada syndrome 3	Wormbase	0	2.56	317	DELETERIOUS
NP_001023079	I652F	WBVar00253086	egl-19	Phenotypic	drug resistant	CACNA1C	Timothy syndrome, Duchenne muscular dystrophy, Timothy syndrome, Timothy syndrome, Brugada syndrome 3	Wormbase	0	2.56	317	DELETERIOUS
NP_001023079	M1056I	WBVar00253083	egl-19	Phenotypic	constitutive egg laying"", ""drug resistant"", ""spicules protrude"")	CACNA1D	type 2 diabetes mellitus, sciatic neuropathy, Duchenne muscular dystrophy, type 2 diabetes mellitus	Wormbase
NP_001023079	G1594D	WBVar00253126	egl-19	Phenotypic	drug resistant	CACNA1D	type 2 diabetes mellitus, sciatic neuropathy, Duchenne muscular dystrophy, type 2 diabetes mellitus	Wormbase	0.165	2.76	173	TOLERATED
NP_741442	M1056I	WBVar00253083	egl-19	Phenotypic	constitutive egg laying"", ""drug resistant"", ""spicules protrude"")	CACNA1D	type 2 diabetes mellitus, sciatic neuropathy, Duchenne muscular dystrophy, type 2 diabetes mellitus	Wormbase
NP_741442	I652F	WBVar00253086	egl-19	Phenotypic	drug resistant	CACNA1D	type 2 diabetes mellitus, sciatic neuropathy, Duchenne muscular dystrophy, type 2 diabetes mellitus	Wormbase	0	2.56	317	DELETERIOUS
NP_001023079	I652F	WBVar00253086	egl-19	Phenotypic	drug resistant	CACNA1D	type 2 diabetes mellitus, sciatic neuropathy, Duchenne muscular dystrophy, type 2 diabetes mellitus	Wormbase	0	2.56	317	DELETERIOUS
NP_741442	G1594D	WBVar00253126	egl-19	Phenotypic	drug resistant	CACNA1D	type 2 diabetes mellitus, sciatic neuropathy, Duchenne muscular dystrophy, type 2 diabetes mellitus	Wormbase	0.165	2.76	173	TOLERATED
NP_001355462	G1577R	WBVar00241492	unc-2	Phenotypic	hyperactive egg laying"", ""locomotion variant"", ""defecation variant"")	CACNA1E	familial hemiplegic migraine 1, migraine, hereditary ataxia, early infantile epileptic encephalopathy	Wormbase
NP_001355464	Q1183*	WBVar00241489	unc-2	Phenotypic	hyperactive egg laying"", ""locomotion variant"", ""defecation variant"")	CACNA1E	familial hemiplegic migraine 1, migraine, hereditary ataxia, early infantile epileptic encephalopathy	Wormbase
NP_001335515	Q377*	WBVar00142938	unc-2	Phenotypic	kinker"", ""hyperactive egg laying"", ""pharyngeal pumping reduced"", ""pharyngeal pumping irregular"", ""serotonin hypersensitive"", ""thin"", ""cell physiology variant"", ""dopamine adaptation variant"", ""synapse morphology variant"", ""axon branching variant"", ""locomotion variant"", ""sluggish"", ""defecation variant"", ""protein expression absent"", ""loss of left right asymmetry"", ""loss…	CACNA1E	familial hemiplegic migraine 1, migraine, hereditary ataxia, early infantile epileptic encephalopathy	Wormbase
NP_001355464	Q655*	WBVar00142938	unc-2	Phenotypic	kinker"", ""hyperactive egg laying"", ""pharyngeal pumping reduced"", ""pharyngeal pumping irregular"", ""serotonin hypersensitive"", ""thin"", ""cell physiology variant"", ""dopamine adaptation variant"", ""synapse morphology variant"", ""axon branching variant"", ""locomotion variant"", ""sluggish"", ""defecation variant"", ""protein expression absent"", ""loss of left right asymmetry"", ""loss…	CACNA1E	familial hemiplegic migraine 1, migraine, hereditary ataxia, early infantile epileptic encephalopathy	Wormbase
NP_001355462	Q611*	WBVar00142938	unc-2	Phenotypic	kinker"", ""hyperactive egg laying"", ""pharyngeal pumping reduced"", ""pharyngeal pumping irregular"", ""serotonin hypersensitive"", ""thin"", ""cell physiology variant"", ""dopamine adaptation variant"", ""synapse morphology variant"", ""axon branching variant"", ""locomotion variant"", ""sluggish"", ""defecation variant"", ""protein expression absent"", ""loss of left right asymmetry"", ""loss…	CACNA1E	familial hemiplegic migraine 1, migraine, hereditary ataxia, early infantile epileptic encephalopathy	Wormbase
NP_001355463	Q603*	WBVar00142938	unc-2	Phenotypic	kinker"", ""hyperactive egg laying"", ""pharyngeal pumping reduced"", ""pharyngeal pumping irregular"", ""serotonin hypersensitive"", ""thin"", ""cell physiology variant"", ""dopamine adaptation variant"", ""synapse morphology variant"", ""axon branching variant"", ""locomotion variant"", ""sluggish"", ""defecation variant"", ""protein expression absent"", ""loss of left right asymmetry"", ""loss…	CACNA1E	familial hemiplegic migraine 1, migraine, hereditary ataxia, early infantile epileptic encephalopathy	Wormbase
NP_001335563	Q468*	WBVar00142938	unc-2	Phenotypic	kinker"", ""hyperactive egg laying"", ""pharyngeal pumping reduced"", ""pharyngeal pumping irregular"", ""serotonin hypersensitive"", ""thin"", ""cell physiology variant"", ""dopamine adaptation variant"", ""synapse morphology variant"", ""axon branching variant"", ""locomotion variant"", ""sluggish"", ""defecation variant"", ""protein expression absent"", ""loss of left right asymmetry"", ""loss…	CACNA1E	familial hemiplegic migraine 1, migraine, hereditary ataxia, early infantile epileptic encephalopathy	Wormbase
NP_001335560	Q468*	WBVar00142938	unc-2	Phenotypic	kinker"", ""hyperactive egg laying"", ""pharyngeal pumping reduced"", ""pharyngeal pumping irregular"", ""serotonin hypersensitive"", ""thin"", ""cell physiology variant"", ""dopamine adaptation variant"", ""synapse morphology variant"", ""axon branching variant"", ""locomotion variant"", ""sluggish"", ""defecation variant"", ""protein expression absent"", ""loss of left right asymmetry"", ""loss…	CACNA1E	familial hemiplegic migraine 1, migraine, hereditary ataxia, early infantile epileptic encephalopathy	Wormbase
NP_001355464	G1621R	WBVar00241492	unc-2	Phenotypic	hyperactive egg laying"", ""locomotion variant"", ""defecation variant"")	CACNA1E	familial hemiplegic migraine 1, migraine, hereditary ataxia, early infantile epileptic encephalopathy	Wormbase
NP_001335572	Q533*	WBVar00142938	unc-2	Phenotypic	kinker"", ""hyperactive egg laying"", ""pharyngeal pumping reduced"", ""pharyngeal pumping irregular"", ""serotonin hypersensitive"", ""thin"", ""cell physiology variant"", ""dopamine adaptation variant"", ""synapse morphology variant"", ""axon branching variant"", ""locomotion variant"", ""sluggish"", ""defecation variant"", ""protein expression absent"", ""loss of left right asymmetry"", ""loss…	CACNA1E	familial hemiplegic migraine 1, migraine, hereditary ataxia, early infantile epileptic encephalopathy	Wormbase
NP_001355463	Q1131*	WBVar00241489	unc-2	Phenotypic	hyperactive egg laying"", ""locomotion variant"", ""defecation variant"")	CACNA1E	familial hemiplegic migraine 1, migraine, hereditary ataxia, early infantile epileptic encephalopathy	Wormbase
NP_001355463	W271*	WBVar00241490	unc-2	Phenotypic	hyperactive egg laying"", ""locomotion variant"", ""defecation variant"")	CACNA1E	familial hemiplegic migraine 1, migraine, hereditary ataxia, early infantile epileptic encephalopathy	Wormbase
NP_001335561	Q468*	WBVar00142938	unc-2	Phenotypic	kinker"", ""hyperactive egg laying"", ""pharyngeal pumping reduced"", ""pharyngeal pumping irregular"", ""serotonin hypersensitive"", ""thin"", ""cell physiology variant"", ""dopamine adaptation variant"", ""synapse morphology variant"", ""axon branching variant"", ""locomotion variant"", ""sluggish"", ""defecation variant"", ""protein expression absent"", ""loss of left right asymmetry"", ""loss…	CACNA1E	familial hemiplegic migraine 1, migraine, hereditary ataxia, early infantile epileptic encephalopathy	Wormbase
NP_001335516	Q905*	WBVar00241489	unc-2	Phenotypic	hyperactive egg laying"", ""locomotion variant"", ""defecation variant"")	CACNA1E	familial hemiplegic migraine 1, migraine, hereditary ataxia, early infantile epileptic encephalopathy	Wormbase
NP_001335571	Q1061*	WBVar00241489	unc-2	Phenotypic	hyperactive egg laying"", ""locomotion variant"", ""defecation variant"")	CACNA1E	familial hemiplegic migraine 1, migraine, hereditary ataxia, early infantile epileptic encephalopathy	Wormbase
NP_741732	Q1039*	WBVar00241489	unc-2	Phenotypic	hyperactive egg laying"", ""locomotion variant"", ""defecation variant"")	CACNA1E	familial hemiplegic migraine 1, migraine, hereditary ataxia, early infantile epileptic encephalopathy	Wormbase
NP_001123176	Q1099*	WBVar00241489	unc-2	Phenotypic	hyperactive egg laying"", ""locomotion variant"", ""defecation variant"")	CACNA1E	familial hemiplegic migraine 1, migraine, hereditary ataxia, early infantile epileptic encephalopathy	Wormbase
NP_001355462	W279*	WBVar00241490	unc-2	Phenotypic	hyperactive egg laying"", ""locomotion variant"", ""defecation variant"")	CACNA1E	familial hemiplegic migraine 1, migraine, hereditary ataxia, early infantile epileptic encephalopathy	Wormbase
NP_001355464	W323*	WBVar00241490	unc-2	Phenotypic	hyperactive egg laying"", ""locomotion variant"", ""defecation variant"")	CACNA1E	familial hemiplegic migraine 1, migraine, hereditary ataxia, early infantile epileptic encephalopathy	Wormbase
NP_001335515	Q905*	WBVar00241489	unc-2	Phenotypic	hyperactive egg laying"", ""locomotion variant"", ""defecation variant"")	CACNA1E	familial hemiplegic migraine 1, migraine, hereditary ataxia, early infantile epileptic encephalopathy	Wormbase
NP_001335516	Q377*	WBVar00142938	unc-2	Phenotypic	kinker"", ""hyperactive egg laying"", ""pharyngeal pumping reduced"", ""pharyngeal pumping irregular"", ""serotonin hypersensitive"", ""thin"", ""cell physiology variant"", ""dopamine adaptation variant"", ""synapse morphology variant"", ""axon branching variant"", ""locomotion variant"", ""sluggish"", ""defecation variant"", ""protein expression absent"", ""loss of left right asymmetry"", ""loss…	CACNA1E	familial hemiplegic migraine 1, migraine, hereditary ataxia, early infantile epileptic encephalopathy	Wormbase
NP_001335563	Q996*	WBVar00241489	unc-2	Phenotypic	hyperactive egg laying"", ""locomotion variant"", ""defecation variant"")	CACNA1E	familial hemiplegic migraine 1, migraine, hereditary ataxia, early infantile epileptic encephalopathy	Wormbase
NP_001335560	Q996*	WBVar00241489	unc-2	Phenotypic	hyperactive egg laying"", ""locomotion variant"", ""defecation variant"")	CACNA1E	familial hemiplegic migraine 1, migraine, hereditary ataxia, early infantile epileptic encephalopathy	Wormbase
NP_001355494	W137*	WBVar00241490	unc-2	Phenotypic	hyperactive egg laying"", ""locomotion variant"", ""defecation variant"")	CACNA1E	familial hemiplegic migraine 1, migraine, hereditary ataxia, early infantile epileptic encephalopathy	Wormbase
NP_001355463	G1569R	WBVar00241492	unc-2	Phenotypic	hyperactive egg laying"", ""locomotion variant"", ""defecation variant"")	CACNA1E	familial hemiplegic migraine 1, migraine, hereditary ataxia, early infantile epileptic encephalopathy	Wormbase
NP_001355494	G1435R	WBVar00241492	unc-2	Phenotypic	hyperactive egg laying"", ""locomotion variant"", ""defecation variant"")	CACNA1E	familial hemiplegic migraine 1, migraine, hereditary ataxia, early infantile epileptic encephalopathy	Wormbase
NP_001123176	Q571*	WBVar00142938	unc-2	Phenotypic	kinker"", ""hyperactive egg laying"", ""pharyngeal pumping reduced"", ""pharyngeal pumping irregular"", ""serotonin hypersensitive"", ""thin"", ""cell physiology variant"", ""dopamine adaptation variant"", ""synapse morphology variant"", ""axon branching variant"", ""locomotion variant"", ""sluggish"", ""defecation variant"", ""protein expression absent"", ""loss of left right asymmetry"", ""loss…	CACNA1E	familial hemiplegic migraine 1, migraine, hereditary ataxia, early infantile epileptic encephalopathy	Wormbase
NP_001355494	Q997*	WBVar00241489	unc-2	Phenotypic	hyperactive egg laying"", ""locomotion variant"", ""defecation variant"")	CACNA1E	familial hemiplegic migraine 1, migraine, hereditary ataxia, early infantile epileptic encephalopathy	Wormbase
NP_001335573	Q533*	WBVar00142938	unc-2	Phenotypic	kinker"", ""hyperactive egg laying"", ""pharyngeal pumping reduced"", ""pharyngeal pumping irregular"", ""serotonin hypersensitive"", ""thin"", ""cell physiology variant"", ""dopamine adaptation variant"", ""synapse morphology variant"", ""axon branching variant"", ""locomotion variant"", ""sluggish"", ""defecation variant"", ""protein expression absent"", ""loss of left right asymmetry"", ""loss…	CACNA1E	familial hemiplegic migraine 1, migraine, hereditary ataxia, early infantile epileptic encephalopathy	Wormbase
NP_001335561	Q996*	WBVar00241489	unc-2	Phenotypic	hyperactive egg laying"", ""locomotion variant"", ""defecation variant"")	CACNA1E	familial hemiplegic migraine 1, migraine, hereditary ataxia, early infantile epileptic encephalopathy	Wormbase
NP_001335570	Q533*	WBVar00142938	unc-2	Phenotypic	kinker"", ""hyperactive egg laying"", ""pharyngeal pumping reduced"", ""pharyngeal pumping irregular"", ""serotonin hypersensitive"", ""thin"", ""cell physiology variant"", ""dopamine adaptation variant"", ""synapse morphology variant"", ""axon branching variant"", ""locomotion variant"", ""sluggish"", ""defecation variant"", ""protein expression absent"", ""loss of left right asymmetry"", ""loss…	CACNA1E	familial hemiplegic migraine 1, migraine, hereditary ataxia, early infantile epileptic encephalopathy	Wormbase
NP_001335571	Q533*	WBVar00142938	unc-2	Phenotypic	kinker"", ""hyperactive egg laying"", ""pharyngeal pumping reduced"", ""pharyngeal pumping irregular"", ""serotonin hypersensitive"", ""thin"", ""cell physiology variant"", ""dopamine adaptation variant"", ""synapse morphology variant"", ""axon branching variant"", ""locomotion variant"", ""sluggish"", ""defecation variant"", ""protein expression absent"", ""loss of left right asymmetry"", ""loss…	CACNA1E	familial hemiplegic migraine 1, migraine, hereditary ataxia, early infantile epileptic encephalopathy	Wormbase
NP_741732	Q511*	WBVar00142938	unc-2	Phenotypic	kinker"", ""hyperactive egg laying"", ""pharyngeal pumping reduced"", ""pharyngeal pumping irregular"", ""serotonin hypersensitive"", ""thin"", ""cell physiology variant"", ""dopamine adaptation variant"", ""synapse morphology variant"", ""axon branching variant"", ""locomotion variant"", ""sluggish"", ""defecation variant"", ""protein expression absent"", ""loss of left right asymmetry"", ""loss…	CACNA1E	familial hemiplegic migraine 1, migraine, hereditary ataxia, early infantile epileptic encephalopathy	Wormbase
NP_001335570	Q1061*	WBVar00241489	unc-2	Phenotypic	hyperactive egg laying"", ""locomotion variant"", ""defecation variant"")	CACNA1E	familial hemiplegic migraine 1, migraine, hereditary ataxia, early infantile epileptic encephalopathy	Wormbase
NP_001335573	Q1061*	WBVar00241489	unc-2	Phenotypic	hyperactive egg laying"", ""locomotion variant"", ""defecation variant"")	CACNA1E	familial hemiplegic migraine 1, migraine, hereditary ataxia, early infantile epileptic encephalopathy	Wormbase
NP_001355494	Q469*	WBVar00142938	unc-2	Phenotypic	kinker"", ""hyperactive egg laying"", ""pharyngeal pumping reduced"", ""pharyngeal pumping irregular"", ""serotonin hypersensitive"", ""thin"", ""cell physiology variant"", ""dopamine adaptation variant"", ""synapse morphology variant"", ""axon branching variant"", ""locomotion variant"", ""sluggish"", ""defecation variant"", ""protein expression absent"", ""loss of left right asymmetry"", ""loss…	CACNA1E	familial hemiplegic migraine 1, migraine, hereditary ataxia, early infantile epileptic encephalopathy	Wormbase
NP_001355462	Q1139*	WBVar00241489	unc-2	Phenotypic	hyperactive egg laying"", ""locomotion variant"", ""defecation variant"")	CACNA1E	familial hemiplegic migraine 1, migraine, hereditary ataxia, early infantile epileptic encephalopathy	Wormbase
NP_001335562	Q996*	WBVar00241489	unc-2	Phenotypic	hyperactive egg laying"", ""locomotion variant"", ""defecation variant"")	CACNA1E	familial hemiplegic migraine 1, migraine, hereditary ataxia, early infantile epileptic encephalopathy	Wormbase
NP_001335562	Q468*	WBVar00142938	unc-2	Phenotypic	kinker"", ""hyperactive egg laying"", ""pharyngeal pumping reduced"", ""pharyngeal pumping irregular"", ""serotonin hypersensitive"", ""thin"", ""cell physiology variant"", ""dopamine adaptation variant"", ""synapse morphology variant"", ""axon branching variant"", ""locomotion variant"", ""sluggish"", ""defecation variant"", ""protein expression absent"", ""loss of left right asymmetry"", ""loss…	CACNA1E	familial hemiplegic migraine 1, migraine, hereditary ataxia, early infantile epileptic encephalopathy	Wormbase
NP_001335572	Q1061*	WBVar00241489	unc-2	Phenotypic	hyperactive egg laying"", ""locomotion variant"", ""defecation variant"")	CACNA1E	familial hemiplegic migraine 1, migraine, hereditary ataxia, early infantile epileptic encephalopathy	Wormbase
NP_741442	M1056I	WBVar00253083	egl-19	Phenotypic	constitutive egg laying"", ""drug resistant"", ""spicules protrude"")	CACNA1F	congenital stationary night blindness, congenital stationary night blindness, congenital stationary night blindness 2A, Duchenne muscular dystrophy, Aland Island eye disease, Aland Island eye disease, congenital stationary night blindness 2A, X-linked cone-rod dystrophy 3, X-linked cone-rod dystrophy 3, congenital stationary night blindness	Wormbase
NP_741442	I652F	WBVar00253086	egl-19	Phenotypic	drug resistant	CACNA1F	congenital stationary night blindness, congenital stationary night blindness, congenital stationary night blindness 2A, Duchenne muscular dystrophy, Aland Island eye disease, Aland Island eye disease, congenital stationary night blindness 2A, X-linked cone-rod dystrophy 3, X-linked cone-rod dystrophy 3, congenital stationary night blindness	Wormbase	0	2.56	317	DELETERIOUS
NP_001023079	G1594D	WBVar00253126	egl-19	Phenotypic	drug resistant	CACNA1F	congenital stationary night blindness, congenital stationary night blindness, congenital stationary night blindness 2A, Duchenne muscular dystrophy, Aland Island eye disease, Aland Island eye disease, congenital stationary night blindness 2A, X-linked cone-rod dystrophy 3, X-linked cone-rod dystrophy 3, congenital stationary night blindness	Wormbase	0.165	2.76	173	TOLERATED
NP_001023079	I652F	WBVar00253086	egl-19	Phenotypic	drug resistant	CACNA1F	congenital stationary night blindness, congenital stationary night blindness, congenital stationary night blindness 2A, Duchenne muscular dystrophy, Aland Island eye disease, Aland Island eye disease, congenital stationary night blindness 2A, X-linked cone-rod dystrophy 3, X-linked cone-rod dystrophy 3, congenital stationary night blindness	Wormbase	0	2.56	317	DELETERIOUS
NP_001023079	M1056I	WBVar00253083	egl-19	Phenotypic	constitutive egg laying"", ""drug resistant"", ""spicules protrude"")	CACNA1F	congenital stationary night blindness, congenital stationary night blindness, congenital stationary night blindness 2A, Duchenne muscular dystrophy, Aland Island eye disease, Aland Island eye disease, congenital stationary night blindness 2A, X-linked cone-rod dystrophy 3, X-linked cone-rod dystrophy 3, congenital stationary night blindness	Wormbase
NP_741442	G1594D	WBVar00253126	egl-19	Phenotypic	drug resistant	CACNA1F	congenital stationary night blindness, congenital stationary night blindness, congenital stationary night blindness 2A, Duchenne muscular dystrophy, Aland Island eye disease, Aland Island eye disease, congenital stationary night blindness 2A, X-linked cone-rod dystrophy 3, X-linked cone-rod dystrophy 3, congenital stationary night blindness	Wormbase	0.165	2.76	173	TOLERATED
NP_741442	M1056I	WBVar00253083	egl-19	Phenotypic	constitutive egg laying"", ""drug resistant"", ""spicules protrude"")	CACNA1S	Duchenne muscular dystrophy, hypokalemic periodic paralysis, hypokalemic periodic paralysis, malignant hyperthermia, malignant hyperthermia	Wormbase
NP_741442	G1594D	WBVar00253126	egl-19	Phenotypic	drug resistant	CACNA1S	Duchenne muscular dystrophy, hypokalemic periodic paralysis, hypokalemic periodic paralysis, malignant hyperthermia, malignant hyperthermia	Wormbase	0.165	2.76	173	TOLERATED
NP_001023079	M1056I	WBVar00253083	egl-19	Phenotypic	constitutive egg laying"", ""drug resistant"", ""spicules protrude"")	CACNA1S	Duchenne muscular dystrophy, hypokalemic periodic paralysis, hypokalemic periodic paralysis, malignant hyperthermia, malignant hyperthermia	Wormbase
NP_001023079	G1594D	WBVar00253126	egl-19	Phenotypic	drug resistant	CACNA1S	Duchenne muscular dystrophy, hypokalemic periodic paralysis, hypokalemic periodic paralysis, malignant hyperthermia, malignant hyperthermia	Wormbase	0.165	2.76	173	TOLERATED
NP_741442	I652F	WBVar00253086	egl-19	Phenotypic	drug resistant	CACNA1S	Duchenne muscular dystrophy, hypokalemic periodic paralysis, hypokalemic periodic paralysis, malignant hyperthermia, malignant hyperthermia	Wormbase	0	2.56	317	DELETERIOUS
NP_001023079	I652F	WBVar00253086	egl-19	Phenotypic	drug resistant	CACNA1S	Duchenne muscular dystrophy, hypokalemic periodic paralysis, hypokalemic periodic paralysis, malignant hyperthermia, malignant hyperthermia	Wormbase	0	2.56	317	DELETERIOUS
NP_495838	H1602Q	WBVar00054697	pyr-1	Phenotypic	slow growth"", ""lethal"", ""tail morphology variant"", ""pharyngeal development variant"", ""clear"", ""embryonic lethal late emb"", ""cytoskeleton organization biogenesis variant"", ""body elongation variant"", ""chondroitin biosynthesis variant"", ""heparan sulfate biosynthesis variant"")	CAD	orotic aciduria, carbamoyl phosphate synthetase I deficiency disease, hepatocellular carcinoma, hepatocellular carcinoma, early infantile epileptic encephalopathy 50	Wormbase
NP_001293902	Q828*	WBVar00142952	unc-31	Phenotypic	protein expression absent	CADPS		Wormbase
NP_001293904	R193*	WBVar00088563	unc-31	Phenotypic	protein expression absent	CADPS		Wormbase
NP_001293905	Q599*	WBVar00249267	unc-31	Phenotypic	protein expression absent	CADPS		Wormbase
NP_001255667	R181*	WBVar00088563	unc-31	Phenotypic	protein expression absent	CADPS		Wormbase
NP_001255664	I518K	WBVar00095018	unc-31	Phenotypic	locomotion variant	CADPS		Wormbase	0.001	3.06	65	DELETERIOUS
NP_001293909	Q797*	WBVar00142952	unc-31	Phenotypic	protein expression absent	CADPS		Wormbase
NP_001293903	R193*	WBVar00088563	unc-31	Phenotypic	protein expression absent	CADPS		Wormbase
NP_001255666	Q821*	WBVar00142952	unc-31	Phenotypic	protein expression absent	CADPS		Wormbase
NP_001293901	I537K	WBVar00095018	unc-31	Phenotypic	locomotion variant	CADPS		Wormbase	0.001	3.06	65	DELETERIOUS
NP_001255668	Q151*	WBVar00249267	unc-31	Phenotypic	protein expression absent	CADPS		Wormbase
NP_001255665	R181*	WBVar00088563	unc-31	Phenotypic	protein expression absent	CADPS		Wormbase
NP_001255663	I525K	WBVar00095018	unc-31	Phenotypic	locomotion variant	CADPS		Wormbase	0.001	3.06	65	DELETERIOUS
NP_001293902	R193*	WBVar00088563	unc-31	Phenotypic	protein expression absent	CADPS		Wormbase
NP_001293908	Q809*	WBVar00142952	unc-31	Phenotypic	protein expression absent	CADPS		Wormbase
NP_001293907	R181*	WBVar00088563	unc-31	Phenotypic	protein expression absent	CADPS		Wormbase
NP_001293906	Q809*	WBVar00142952	unc-31	Phenotypic	protein expression absent	CADPS		Wormbase
NP_001293906	R193*	WBVar00088563	unc-31	Phenotypic	protein expression absent	CADPS		Wormbase
NP_001293910	Q361*	WBVar00142952	unc-31	Phenotypic	protein expression absent	CADPS		Wormbase
NP_001293910	I70K	WBVar00095018	unc-31	Phenotypic	locomotion variant	CADPS		Wormbase	0.001	3.06	65	DELETERIOUS
NP_001293901	R193*	WBVar00088563	unc-31	Phenotypic	protein expression absent	CADPS		Wormbase
NP_001255667	I518K	WBVar00095018	unc-31	Phenotypic	locomotion variant	CADPS		Wormbase	0.001	3.06	65	DELETERIOUS
NP_001293909	R181*	WBVar00088563	unc-31	Phenotypic	protein expression absent	CADPS		Wormbase
NP_001293902	I537K	WBVar00095018	unc-31	Phenotypic	locomotion variant	CADPS		Wormbase	0.001	3.06	65	DELETERIOUS
NP_001255668	Q361*	WBVar00142952	unc-31	Phenotypic	protein expression absent	CADPS		Wormbase
NP_001293904	Q821*	WBVar00142952	unc-31	Phenotypic	protein expression absent	CADPS		Wormbase
NP_001293907	I525K	WBVar00095018	unc-31	Phenotypic	locomotion variant	CADPS		Wormbase	0.001	3.06	65	DELETERIOUS
NP_001293909	Q587*	WBVar00249267	unc-31	Phenotypic	protein expression absent	CADPS		Wormbase
NP_001255664	R181*	WBVar00088563	unc-31	Phenotypic	protein expression absent	CADPS		Wormbase
NP_001293901	Q618*	WBVar00249267	unc-31	Phenotypic	protein expression absent	CADPS		Wormbase
NP_001255663	R181*	WBVar00088563	unc-31	Phenotypic	protein expression absent	CADPS		Wormbase
NP_001293901	Q828*	WBVar00142952	unc-31	Phenotypic	protein expression absent	CADPS		Wormbase
NP_001293903	Q611*	WBVar00249267	unc-31	Phenotypic	protein expression absent	CADPS		Wormbase
NP_001293910	Q151*	WBVar00249267	unc-31	Phenotypic	protein expression absent	CADPS		Wormbase
NP_001293908	Q599*	WBVar00249267	unc-31	Phenotypic	protein expression absent	CADPS		Wormbase
NP_001293905	Q809*	WBVar00142952	unc-31	Phenotypic	protein expression absent	CADPS		Wormbase
NP_001293906	I518K	WBVar00095018	unc-31	Phenotypic	locomotion variant	CADPS		Wormbase	0.001	3.06	65	DELETERIOUS
NP_001255666	R193*	WBVar00088563	unc-31	Phenotypic	protein expression absent	CADPS		Wormbase
NP_001255667	Q809*	WBVar00142952	unc-31	Phenotypic	protein expression absent	CADPS		Wormbase
NP_001255666	I530K	WBVar00095018	unc-31	Phenotypic	locomotion variant	CADPS		Wormbase	0.001	3.06	65	DELETERIOUS
NP_001255664	Q809*	WBVar00142952	unc-31	Phenotypic	protein expression absent	CADPS		Wormbase
NP_001293904	I530K	WBVar00095018	unc-31	Phenotypic	locomotion variant	CADPS		Wormbase	0.001	3.06	65	DELETERIOUS
NP_001255664	Q599*	WBVar00249267	unc-31	Phenotypic	protein expression absent	CADPS		Wormbase
NP_001255665	I506K	WBVar00095018	unc-31	Phenotypic	locomotion variant	CADPS		Wormbase	0.001	3.06	65	DELETERIOUS
NP_001255665	Q797*	WBVar00142952	unc-31	Phenotypic	protein expression absent	CADPS		Wormbase
NP_001255669	Q361*	WBVar00142952	unc-31	Phenotypic	protein expression absent	CADPS		Wormbase
NP_001293906	Q599*	WBVar00249267	unc-31	Phenotypic	protein expression absent	CADPS		Wormbase
NP_001293905	I518K	WBVar00095018	unc-31	Phenotypic	locomotion variant	CADPS		Wormbase	0.001	3.06	65	DELETERIOUS
NP_001293902	Q618*	WBVar00249267	unc-31	Phenotypic	protein expression absent	CADPS		Wormbase
NP_001255666	Q611*	WBVar00249267	unc-31	Phenotypic	protein expression absent	CADPS		Wormbase
NP_001255663	Q606*	WBVar00249267	unc-31	Phenotypic	protein expression absent	CADPS		Wormbase
NP_001255667	Q599*	WBVar00249267	unc-31	Phenotypic	protein expression absent	CADPS		Wormbase
NP_001293903	Q821*	WBVar00142952	unc-31	Phenotypic	protein expression absent	CADPS		Wormbase
NP_001293904	Q611*	WBVar00249267	unc-31	Phenotypic	protein expression absent	CADPS		Wormbase
NP_001255663	Q816*	WBVar00142952	unc-31	Phenotypic	protein expression absent	CADPS		Wormbase
NP_001293909	I506K	WBVar00095018	unc-31	Phenotypic	locomotion variant	CADPS		Wormbase	0.001	3.06	65	DELETERIOUS
NP_001293907	Q606*	WBVar00249267	unc-31	Phenotypic	protein expression absent	CADPS		Wormbase
NP_001255665	Q587*	WBVar00249267	unc-31	Phenotypic	protein expression absent	CADPS		Wormbase
NP_001293903	I530K	WBVar00095018	unc-31	Phenotypic	locomotion variant	CADPS		Wormbase	0.001	3.06	65	DELETERIOUS
NP_001293908	I518K	WBVar00095018	unc-31	Phenotypic	locomotion variant	CADPS		Wormbase	0.001	3.06	65	DELETERIOUS
NP_001293908	R181*	WBVar00088563	unc-31	Phenotypic	protein expression absent	CADPS		Wormbase
NP_001255668	I70K	WBVar00095018	unc-31	Phenotypic	locomotion variant	CADPS		Wormbase	0.001	3.06	65	DELETERIOUS
NP_001255669	Q151*	WBVar00249267	unc-31	Phenotypic	protein expression absent	CADPS		Wormbase
NP_001293905	R193*	WBVar00088563	unc-31	Phenotypic	protein expression absent	CADPS		Wormbase
NP_001255669	I70K	WBVar00095018	unc-31	Phenotypic	locomotion variant	CADPS		Wormbase	0.001	3.06	65	DELETERIOUS
NP_001293907	Q816*	WBVar00142952	unc-31	Phenotypic	protein expression absent	CADPS		Wormbase
NP_001293908	R181*	WBVar00088563	unc-31	Phenotypic	protein expression absent	CADPS2	autism spectrum disorder	Wormbase
NP_001293904	Q821*	WBVar00142952	unc-31	Phenotypic	protein expression absent	CADPS2	autism spectrum disorder	Wormbase
NP_001293907	I525K	WBVar00095018	unc-31	Phenotypic	locomotion variant	CADPS2	autism spectrum disorder	Wormbase	0.001	3.06	65	DELETERIOUS
NP_001293908	I518K	WBVar00095018	unc-31	Phenotypic	locomotion variant	CADPS2	autism spectrum disorder	Wormbase	0.001	3.06	65	DELETERIOUS
NP_001293909	R181*	WBVar00088563	unc-31	Phenotypic	protein expression absent	CADPS2	autism spectrum disorder	Wormbase
NP_001293902	I537K	WBVar00095018	unc-31	Phenotypic	locomotion variant	CADPS2	autism spectrum disorder	Wormbase	0.001	3.06	65	DELETERIOUS
NP_001293903	R193*	WBVar00088563	unc-31	Phenotypic	protein expression absent	CADPS2	autism spectrum disorder	Wormbase
NP_001255668	Q361*	WBVar00142952	unc-31	Phenotypic	protein expression absent	CADPS2	autism spectrum disorder	Wormbase
NP_001293909	Q587*	WBVar00249267	unc-31	Phenotypic	protein expression absent	CADPS2	autism spectrum disorder	Wormbase
NP_001293901	R193*	WBVar00088563	unc-31	Phenotypic	protein expression absent	CADPS2	autism spectrum disorder	Wormbase
NP_001293910	Q361*	WBVar00142952	unc-31	Phenotypic	protein expression absent	CADPS2	autism spectrum disorder	Wormbase
NP_001255667	R181*	WBVar00088563	unc-31	Phenotypic	protein expression absent	CADPS2	autism spectrum disorder	Wormbase
NP_001293905	I518K	WBVar00095018	unc-31	Phenotypic	locomotion variant	CADPS2	autism spectrum disorder	Wormbase	0.001	3.06	65	DELETERIOUS
NP_001255667	I518K	WBVar00095018	unc-31	Phenotypic	locomotion variant	CADPS2	autism spectrum disorder	Wormbase	0.001	3.06	65	DELETERIOUS
NP_001255665	Q797*	WBVar00142952	unc-31	Phenotypic	protein expression absent	CADPS2	autism spectrum disorder	Wormbase
NP_001255663	I525K	WBVar00095018	unc-31	Phenotypic	locomotion variant	CADPS2	autism spectrum disorder	Wormbase	0.001	3.06	65	DELETERIOUS
NP_001293904	Q611*	WBVar00249267	unc-31	Phenotypic	protein expression absent	CADPS2	autism spectrum disorder	Wormbase
NP_001293906	Q599*	WBVar00249267	unc-31	Phenotypic	protein expression absent	CADPS2	autism spectrum disorder	Wormbase
NP_001255663	Q816*	WBVar00142952	unc-31	Phenotypic	protein expression absent	CADPS2	autism spectrum disorder	Wormbase
NP_001255669	Q361*	WBVar00142952	unc-31	Phenotypic	protein expression absent	CADPS2	autism spectrum disorder	Wormbase
NP_001293908	Q809*	WBVar00142952	unc-31	Phenotypic	protein expression absent	CADPS2	autism spectrum disorder	Wormbase
NP_001255664	R181*	WBVar00088563	unc-31	Phenotypic	protein expression absent	CADPS2	autism spectrum disorder	Wormbase
NP_001293906	Q809*	WBVar00142952	unc-31	Phenotypic	protein expression absent	CADPS2	autism spectrum disorder	Wormbase
NP_001255668	Q151*	WBVar00249267	unc-31	Phenotypic	protein expression absent	CADPS2	autism spectrum disorder	Wormbase
NP_001293910	I70K	WBVar00095018	unc-31	Phenotypic	locomotion variant	CADPS2	autism spectrum disorder	Wormbase	0.001	3.06	65	DELETERIOUS
NP_001293905	R193*	WBVar00088563	unc-31	Phenotypic	protein expression absent	CADPS2	autism spectrum disorder	Wormbase
NP_001255663	Q606*	WBVar00249267	unc-31	Phenotypic	protein expression absent	CADPS2	autism spectrum disorder	Wormbase
NP_001293901	I537K	WBVar00095018	unc-31	Phenotypic	locomotion variant	CADPS2	autism spectrum disorder	Wormbase	0.001	3.06	65	DELETERIOUS
NP_001255665	Q587*	WBVar00249267	unc-31	Phenotypic	protein expression absent	CADPS2	autism spectrum disorder	Wormbase
NP_001293904	R193*	WBVar00088563	unc-31	Phenotypic	protein expression absent	CADPS2	autism spectrum disorder	Wormbase
NP_001293906	R193*	WBVar00088563	unc-31	Phenotypic	protein expression absent	CADPS2	autism spectrum disorder	Wormbase
NP_001293903	Q821*	WBVar00142952	unc-31	Phenotypic	protein expression absent	CADPS2	autism spectrum disorder	Wormbase
NP_001255666	Q611*	WBVar00249267	unc-31	Phenotypic	protein expression absent	CADPS2	autism spectrum disorder	Wormbase
NP_001293909	Q797*	WBVar00142952	unc-31	Phenotypic	protein expression absent	CADPS2	autism spectrum disorder	Wormbase
NP_001255665	R181*	WBVar00088563	unc-31	Phenotypic	protein expression absent	CADPS2	autism spectrum disorder	Wormbase
NP_001255666	Q821*	WBVar00142952	unc-31	Phenotypic	protein expression absent	CADPS2	autism spectrum disorder	Wormbase
NP_001293905	Q599*	WBVar00249267	unc-31	Phenotypic	protein expression absent	CADPS2	autism spectrum disorder	Wormbase
NP_001255665	I506K	WBVar00095018	unc-31	Phenotypic	locomotion variant	CADPS2	autism spectrum disorder	Wormbase	0.001	3.06	65	DELETERIOUS
NP_001293902	R193*	WBVar00088563	unc-31	Phenotypic	protein expression absent	CADPS2	autism spectrum disorder	Wormbase
NP_001293907	R181*	WBVar00088563	unc-31	Phenotypic	protein expression absent	CADPS2	autism spectrum disorder	Wormbase
NP_001293909	I506K	WBVar00095018	unc-31	Phenotypic	locomotion variant	CADPS2	autism spectrum disorder	Wormbase	0.001	3.06	65	DELETERIOUS
NP_001255669	Q151*	WBVar00249267	unc-31	Phenotypic	protein expression absent	CADPS2	autism spectrum disorder	Wormbase
NP_001255667	Q599*	WBVar00249267	unc-31	Phenotypic	protein expression absent	CADPS2	autism spectrum disorder	Wormbase
NP_001293902	Q618*	WBVar00249267	unc-31	Phenotypic	protein expression absent	CADPS2	autism spectrum disorder	Wormbase
NP_001255664	Q809*	WBVar00142952	unc-31	Phenotypic	protein expression absent	CADPS2	autism spectrum disorder	Wormbase
NP_001255664	I518K	WBVar00095018	unc-31	Phenotypic	locomotion variant	CADPS2	autism spectrum disorder	Wormbase	0.001	3.06	65	DELETERIOUS
NP_001255668	I70K	WBVar00095018	unc-31	Phenotypic	locomotion variant	CADPS2	autism spectrum disorder	Wormbase	0.001	3.06	65	DELETERIOUS
NP_001255663	R181*	WBVar00088563	unc-31	Phenotypic	protein expression absent	CADPS2	autism spectrum disorder	Wormbase
NP_001293907	Q606*	WBVar00249267	unc-31	Phenotypic	protein expression absent	CADPS2	autism spectrum disorder	Wormbase
NP_001255666	I530K	WBVar00095018	unc-31	Phenotypic	locomotion variant	CADPS2	autism spectrum disorder	Wormbase	0.001	3.06	65	DELETERIOUS
NP_001293904	I530K	WBVar00095018	unc-31	Phenotypic	locomotion variant	CADPS2	autism spectrum disorder	Wormbase	0.001	3.06	65	DELETERIOUS
NP_001255664	Q599*	WBVar00249267	unc-31	Phenotypic	protein expression absent	CADPS2	autism spectrum disorder	Wormbase
NP_001293907	Q816*	WBVar00142952	unc-31	Phenotypic	protein expression absent	CADPS2	autism spectrum disorder	Wormbase
NP_001255669	I70K	WBVar00095018	unc-31	Phenotypic	locomotion variant	CADPS2	autism spectrum disorder	Wormbase	0.001	3.06	65	DELETERIOUS
NP_001293908	Q599*	WBVar00249267	unc-31	Phenotypic	protein expression absent	CADPS2	autism spectrum disorder	Wormbase
NP_001293901	Q828*	WBVar00142952	unc-31	Phenotypic	protein expression absent	CADPS2	autism spectrum disorder	Wormbase
NP_001293903	I530K	WBVar00095018	unc-31	Phenotypic	locomotion variant	CADPS2	autism spectrum disorder	Wormbase	0.001	3.06	65	DELETERIOUS
NP_001293906	I518K	WBVar00095018	unc-31	Phenotypic	locomotion variant	CADPS2	autism spectrum disorder	Wormbase	0.001	3.06	65	DELETERIOUS
NP_001293910	Q151*	WBVar00249267	unc-31	Phenotypic	protein expression absent	CADPS2	autism spectrum disorder	Wormbase
NP_001293905	Q809*	WBVar00142952	unc-31	Phenotypic	protein expression absent	CADPS2	autism spectrum disorder	Wormbase
NP_001293901	Q618*	WBVar00249267	unc-31	Phenotypic	protein expression absent	CADPS2	autism spectrum disorder	Wormbase
NP_001293903	Q611*	WBVar00249267	unc-31	Phenotypic	protein expression absent	CADPS2	autism spectrum disorder	Wormbase
NP_001255666	R193*	WBVar00088563	unc-31	Phenotypic	protein expression absent	CADPS2	autism spectrum disorder	Wormbase
NP_001255667	Q809*	WBVar00142952	unc-31	Phenotypic	protein expression absent	CADPS2	autism spectrum disorder	Wormbase
NP_001293902	Q828*	WBVar00142952	unc-31	Phenotypic	protein expression absent	CADPS2	autism spectrum disorder	Wormbase
NP_491501	G109E	WBVar00146489	pat-10	Phenotypic	late larval lethal"", ""lethal"")	CALM3	familial hypertrophic cardiomyopathy	Wormbase	0	2.43	95	DELETERIOUS
NP_491501	S68F	WBVar00146572	pat-10	Phenotypic	lethal	CALM3	familial hypertrophic cardiomyopathy	Wormbase	0.001	2.43	96	DELETERIOUS
NP_500139	Q127*	WBVar00095033	cmk-1	Phenotypic	organism temperature response variant"", ""isothermal tracking behavior variant"", ""dauer formation variant"", ""transgene expression reduced"", ""neuron calcium transient levels variant"")	CAMK1		Wormbase
NP_500139	Q127*	WBVar00095033	cmk-1	Phenotypic	organism temperature response variant"", ""isothermal tracking behavior variant"", ""dauer formation variant"", ""transgene expression reduced"", ""neuron calcium transient levels variant"")	CAMK1D		Wormbase
NP_500139	Q127*	WBVar00095033	cmk-1	Phenotypic	organism temperature response variant"", ""isothermal tracking behavior variant"", ""dauer formation variant"", ""transgene expression reduced"", ""neuron calcium transient levels variant"")	CAMK1G		Wormbase
NP_001023302	Q67*	WBVar00090010	unc-43	Phenotypic	aldicarb hypersensitive"", ""axon morphology variant"", ""GABA synaptic transmission variant"", ""evoked postsynaptic current variant"", ""endogenous synaptic event frequency reduced"", ""endogenous synaptic amplitude variant"", ""loss of left right asymmetry"", ""loss of asymmetry AWC"", ""postsynaptic region morphology variant"")	CAMK2A	malignant glioma, Alzheimer's disease, middle cerebral artery infarction, bipolar disorder, transient cerebral ischemia, autism spectrum disorder, autosomal recessive non-syndromic intellectual disability, autosomal dominant mental retardation 53	Wormbase
NP_001023300	Q67*	WBVar00090010	unc-43	Phenotypic	aldicarb hypersensitive"", ""axon morphology variant"", ""GABA synaptic transmission variant"", ""evoked postsynaptic current variant"", ""endogenous synaptic event frequency reduced"", ""endogenous synaptic amplitude variant"", ""loss of left right asymmetry"", ""loss of asymmetry AWC"", ""postsynaptic region morphology variant"")	CAMK2A	malignant glioma, Alzheimer's disease, middle cerebral artery infarction, bipolar disorder, transient cerebral ischemia, autism spectrum disorder, autosomal recessive non-syndromic intellectual disability, autosomal dominant mental retardation 53	Wormbase
NP_001023294	Q67*	WBVar00090010	unc-43	Phenotypic	aldicarb hypersensitive"", ""axon morphology variant"", ""GABA synaptic transmission variant"", ""evoked postsynaptic current variant"", ""endogenous synaptic event frequency reduced"", ""endogenous synaptic amplitude variant"", ""loss of left right asymmetry"", ""loss of asymmetry AWC"", ""postsynaptic region morphology variant"")	CAMK2A	malignant glioma, Alzheimer's disease, middle cerebral artery infarction, bipolar disorder, transient cerebral ischemia, autism spectrum disorder, autosomal recessive non-syndromic intellectual disability, autosomal dominant mental retardation 53	Wormbase
NP_001023298	Q67*	WBVar00090010	unc-43	Phenotypic	aldicarb hypersensitive"", ""axon morphology variant"", ""GABA synaptic transmission variant"", ""evoked postsynaptic current variant"", ""endogenous synaptic event frequency reduced"", ""endogenous synaptic amplitude variant"", ""loss of left right asymmetry"", ""loss of asymmetry AWC"", ""postsynaptic region morphology variant"")	CAMK2A	malignant glioma, Alzheimer's disease, middle cerebral artery infarction, bipolar disorder, transient cerebral ischemia, autism spectrum disorder, autosomal recessive non-syndromic intellectual disability, autosomal dominant mental retardation 53	Wormbase
NP_001023299	Q67*	WBVar00090010	unc-43	Phenotypic	aldicarb hypersensitive"", ""axon morphology variant"", ""GABA synaptic transmission variant"", ""evoked postsynaptic current variant"", ""endogenous synaptic event frequency reduced"", ""endogenous synaptic amplitude variant"", ""loss of left right asymmetry"", ""loss of asymmetry AWC"", ""postsynaptic region morphology variant"")	CAMK2A	malignant glioma, Alzheimer's disease, middle cerebral artery infarction, bipolar disorder, transient cerebral ischemia, autism spectrum disorder, autosomal recessive non-syndromic intellectual disability, autosomal dominant mental retardation 53	Wormbase
NP_001023296	Q67*	WBVar00090010	unc-43	Phenotypic	aldicarb hypersensitive"", ""axon morphology variant"", ""GABA synaptic transmission variant"", ""evoked postsynaptic current variant"", ""endogenous synaptic event frequency reduced"", ""endogenous synaptic amplitude variant"", ""loss of left right asymmetry"", ""loss of asymmetry AWC"", ""postsynaptic region morphology variant"")	CAMK2A	malignant glioma, Alzheimer's disease, middle cerebral artery infarction, bipolar disorder, transient cerebral ischemia, autism spectrum disorder, autosomal recessive non-syndromic intellectual disability, autosomal dominant mental retardation 53	Wormbase
NP_001023301	Q67*	WBVar00090010	unc-43	Phenotypic	aldicarb hypersensitive"", ""axon morphology variant"", ""GABA synaptic transmission variant"", ""evoked postsynaptic current variant"", ""endogenous synaptic event frequency reduced"", ""endogenous synaptic amplitude variant"", ""loss of left right asymmetry"", ""loss of asymmetry AWC"", ""postsynaptic region morphology variant"")	CAMK2A	malignant glioma, Alzheimer's disease, middle cerebral artery infarction, bipolar disorder, transient cerebral ischemia, autism spectrum disorder, autosomal recessive non-syndromic intellectual disability, autosomal dominant mental retardation 53	Wormbase
NP_001023303	Q67*	WBVar00090010	unc-43	Phenotypic	aldicarb hypersensitive"", ""axon morphology variant"", ""GABA synaptic transmission variant"", ""evoked postsynaptic current variant"", ""endogenous synaptic event frequency reduced"", ""endogenous synaptic amplitude variant"", ""loss of left right asymmetry"", ""loss of asymmetry AWC"", ""postsynaptic region morphology variant"")	CAMK2A	malignant glioma, Alzheimer's disease, middle cerebral artery infarction, bipolar disorder, transient cerebral ischemia, autism spectrum disorder, autosomal recessive non-syndromic intellectual disability, autosomal dominant mental retardation 53	Wormbase
NP_001023297	Q67*	WBVar00090010	unc-43	Phenotypic	aldicarb hypersensitive"", ""axon morphology variant"", ""GABA synaptic transmission variant"", ""evoked postsynaptic current variant"", ""endogenous synaptic event frequency reduced"", ""endogenous synaptic amplitude variant"", ""loss of left right asymmetry"", ""loss of asymmetry AWC"", ""postsynaptic region morphology variant"")	CAMK2A	malignant glioma, Alzheimer's disease, middle cerebral artery infarction, bipolar disorder, transient cerebral ischemia, autism spectrum disorder, autosomal recessive non-syndromic intellectual disability, autosomal dominant mental retardation 53	Wormbase
NP_001255480	Q177*	WBVar00090010	unc-43	Phenotypic	aldicarb hypersensitive"", ""axon morphology variant"", ""GABA synaptic transmission variant"", ""evoked postsynaptic current variant"", ""endogenous synaptic event frequency reduced"", ""endogenous synaptic amplitude variant"", ""loss of left right asymmetry"", ""loss of asymmetry AWC"", ""postsynaptic region morphology variant"")	CAMK2A	malignant glioma, Alzheimer's disease, middle cerebral artery infarction, bipolar disorder, transient cerebral ischemia, autism spectrum disorder, autosomal recessive non-syndromic intellectual disability, autosomal dominant mental retardation 53	Wormbase
NP_001255480	Q177*	WBVar00090010	unc-43	Phenotypic	aldicarb hypersensitive"", ""axon morphology variant"", ""GABA synaptic transmission variant"", ""evoked postsynaptic current variant"", ""endogenous synaptic event frequency reduced"", ""endogenous synaptic amplitude variant"", ""loss of left right asymmetry"", ""loss of asymmetry AWC"", ""postsynaptic region morphology variant"")	CAMK2B	autosomal dominant mental retardation 54	Wormbase
NP_001023294	Q67*	WBVar00090010	unc-43	Phenotypic	aldicarb hypersensitive"", ""axon morphology variant"", ""GABA synaptic transmission variant"", ""evoked postsynaptic current variant"", ""endogenous synaptic event frequency reduced"", ""endogenous synaptic amplitude variant"", ""loss of left right asymmetry"", ""loss of asymmetry AWC"", ""postsynaptic region morphology variant"")	CAMK2B	autosomal dominant mental retardation 54	Wormbase
NP_001023300	Q67*	WBVar00090010	unc-43	Phenotypic	aldicarb hypersensitive"", ""axon morphology variant"", ""GABA synaptic transmission variant"", ""evoked postsynaptic current variant"", ""endogenous synaptic event frequency reduced"", ""endogenous synaptic amplitude variant"", ""loss of left right asymmetry"", ""loss of asymmetry AWC"", ""postsynaptic region morphology variant"")	CAMK2B	autosomal dominant mental retardation 54	Wormbase
NP_001023303	Q67*	WBVar00090010	unc-43	Phenotypic	aldicarb hypersensitive"", ""axon morphology variant"", ""GABA synaptic transmission variant"", ""evoked postsynaptic current variant"", ""endogenous synaptic event frequency reduced"", ""endogenous synaptic amplitude variant"", ""loss of left right asymmetry"", ""loss of asymmetry AWC"", ""postsynaptic region morphology variant"")	CAMK2B	autosomal dominant mental retardation 54	Wormbase
NP_001023297	Q67*	WBVar00090010	unc-43	Phenotypic	aldicarb hypersensitive"", ""axon morphology variant"", ""GABA synaptic transmission variant"", ""evoked postsynaptic current variant"", ""endogenous synaptic event frequency reduced"", ""endogenous synaptic amplitude variant"", ""loss of left right asymmetry"", ""loss of asymmetry AWC"", ""postsynaptic region morphology variant"")	CAMK2B	autosomal dominant mental retardation 54	Wormbase
NP_001023301	Q67*	WBVar00090010	unc-43	Phenotypic	aldicarb hypersensitive"", ""axon morphology variant"", ""GABA synaptic transmission variant"", ""evoked postsynaptic current variant"", ""endogenous synaptic event frequency reduced"", ""endogenous synaptic amplitude variant"", ""loss of left right asymmetry"", ""loss of asymmetry AWC"", ""postsynaptic region morphology variant"")	CAMK2B	autosomal dominant mental retardation 54	Wormbase
NP_001023296	Q67*	WBVar00090010	unc-43	Phenotypic	aldicarb hypersensitive"", ""axon morphology variant"", ""GABA synaptic transmission variant"", ""evoked postsynaptic current variant"", ""endogenous synaptic event frequency reduced"", ""endogenous synaptic amplitude variant"", ""loss of left right asymmetry"", ""loss of asymmetry AWC"", ""postsynaptic region morphology variant"")	CAMK2B	autosomal dominant mental retardation 54	Wormbase
NP_001023302	Q67*	WBVar00090010	unc-43	Phenotypic	aldicarb hypersensitive"", ""axon morphology variant"", ""GABA synaptic transmission variant"", ""evoked postsynaptic current variant"", ""endogenous synaptic event frequency reduced"", ""endogenous synaptic amplitude variant"", ""loss of left right asymmetry"", ""loss of asymmetry AWC"", ""postsynaptic region morphology variant"")	CAMK2B	autosomal dominant mental retardation 54	Wormbase
NP_001023298	Q67*	WBVar00090010	unc-43	Phenotypic	aldicarb hypersensitive"", ""axon morphology variant"", ""GABA synaptic transmission variant"", ""evoked postsynaptic current variant"", ""endogenous synaptic event frequency reduced"", ""endogenous synaptic amplitude variant"", ""loss of left right asymmetry"", ""loss of asymmetry AWC"", ""postsynaptic region morphology variant"")	CAMK2B	autosomal dominant mental retardation 54	Wormbase
NP_001023299	Q67*	WBVar00090010	unc-43	Phenotypic	aldicarb hypersensitive"", ""axon morphology variant"", ""GABA synaptic transmission variant"", ""evoked postsynaptic current variant"", ""endogenous synaptic event frequency reduced"", ""endogenous synaptic amplitude variant"", ""loss of left right asymmetry"", ""loss of asymmetry AWC"", ""postsynaptic region morphology variant"")	CAMK2B	autosomal dominant mental retardation 54	Wormbase
NP_001023294	Q67*	WBVar00090010	unc-43	Phenotypic	aldicarb hypersensitive"", ""axon morphology variant"", ""GABA synaptic transmission variant"", ""evoked postsynaptic current variant"", ""endogenous synaptic event frequency reduced"", ""endogenous synaptic amplitude variant"", ""loss of left right asymmetry"", ""loss of asymmetry AWC"", ""postsynaptic region morphology variant"")	CAMK2D	epilepsy	Wormbase
NP_001255480	Q177*	WBVar00090010	unc-43	Phenotypic	aldicarb hypersensitive"", ""axon morphology variant"", ""GABA synaptic transmission variant"", ""evoked postsynaptic current variant"", ""endogenous synaptic event frequency reduced"", ""endogenous synaptic amplitude variant"", ""loss of left right asymmetry"", ""loss of asymmetry AWC"", ""postsynaptic region morphology variant"")	CAMK2D	epilepsy	Wormbase
NP_001023298	Q67*	WBVar00090010	unc-43	Phenotypic	aldicarb hypersensitive"", ""axon morphology variant"", ""GABA synaptic transmission variant"", ""evoked postsynaptic current variant"", ""endogenous synaptic event frequency reduced"", ""endogenous synaptic amplitude variant"", ""loss of left right asymmetry"", ""loss of asymmetry AWC"", ""postsynaptic region morphology variant"")	CAMK2D	epilepsy	Wormbase
NP_001023301	Q67*	WBVar00090010	unc-43	Phenotypic	aldicarb hypersensitive"", ""axon morphology variant"", ""GABA synaptic transmission variant"", ""evoked postsynaptic current variant"", ""endogenous synaptic event frequency reduced"", ""endogenous synaptic amplitude variant"", ""loss of left right asymmetry"", ""loss of asymmetry AWC"", ""postsynaptic region morphology variant"")	CAMK2D	epilepsy	Wormbase
NP_001023303	Q67*	WBVar00090010	unc-43	Phenotypic	aldicarb hypersensitive"", ""axon morphology variant"", ""GABA synaptic transmission variant"", ""evoked postsynaptic current variant"", ""endogenous synaptic event frequency reduced"", ""endogenous synaptic amplitude variant"", ""loss of left right asymmetry"", ""loss of asymmetry AWC"", ""postsynaptic region morphology variant"")	CAMK2D	epilepsy	Wormbase
NP_001023302	Q67*	WBVar00090010	unc-43	Phenotypic	aldicarb hypersensitive"", ""axon morphology variant"", ""GABA synaptic transmission variant"", ""evoked postsynaptic current variant"", ""endogenous synaptic event frequency reduced"", ""endogenous synaptic amplitude variant"", ""loss of left right asymmetry"", ""loss of asymmetry AWC"", ""postsynaptic region morphology variant"")	CAMK2D	epilepsy	Wormbase
NP_001023300	Q67*	WBVar00090010	unc-43	Phenotypic	aldicarb hypersensitive"", ""axon morphology variant"", ""GABA synaptic transmission variant"", ""evoked postsynaptic current variant"", ""endogenous synaptic event frequency reduced"", ""endogenous synaptic amplitude variant"", ""loss of left right asymmetry"", ""loss of asymmetry AWC"", ""postsynaptic region morphology variant"")	CAMK2D	epilepsy	Wormbase
NP_001023296	Q67*	WBVar00090010	unc-43	Phenotypic	aldicarb hypersensitive"", ""axon morphology variant"", ""GABA synaptic transmission variant"", ""evoked postsynaptic current variant"", ""endogenous synaptic event frequency reduced"", ""endogenous synaptic amplitude variant"", ""loss of left right asymmetry"", ""loss of asymmetry AWC"", ""postsynaptic region morphology variant"")	CAMK2D	epilepsy	Wormbase
NP_001023297	Q67*	WBVar00090010	unc-43	Phenotypic	aldicarb hypersensitive"", ""axon morphology variant"", ""GABA synaptic transmission variant"", ""evoked postsynaptic current variant"", ""endogenous synaptic event frequency reduced"", ""endogenous synaptic amplitude variant"", ""loss of left right asymmetry"", ""loss of asymmetry AWC"", ""postsynaptic region morphology variant"")	CAMK2D	epilepsy	Wormbase
NP_001023299	Q67*	WBVar00090010	unc-43	Phenotypic	aldicarb hypersensitive"", ""axon morphology variant"", ""GABA synaptic transmission variant"", ""evoked postsynaptic current variant"", ""endogenous synaptic event frequency reduced"", ""endogenous synaptic amplitude variant"", ""loss of left right asymmetry"", ""loss of asymmetry AWC"", ""postsynaptic region morphology variant"")	CAMK2D	epilepsy	Wormbase
NP_001023300	Q67*	WBVar00090010	unc-43	Phenotypic	aldicarb hypersensitive"", ""axon morphology variant"", ""GABA synaptic transmission variant"", ""evoked postsynaptic current variant"", ""endogenous synaptic event frequency reduced"", ""endogenous synaptic amplitude variant"", ""loss of left right asymmetry"", ""loss of asymmetry AWC"", ""postsynaptic region morphology variant"")	CAMK2G	astrocytoma, autosomal dominant non-syndromic intellectual disability	Wormbase
NP_001023297	Q67*	WBVar00090010	unc-43	Phenotypic	aldicarb hypersensitive"", ""axon morphology variant"", ""GABA synaptic transmission variant"", ""evoked postsynaptic current variant"", ""endogenous synaptic event frequency reduced"", ""endogenous synaptic amplitude variant"", ""loss of left right asymmetry"", ""loss of asymmetry AWC"", ""postsynaptic region morphology variant"")	CAMK2G	astrocytoma, autosomal dominant non-syndromic intellectual disability	Wormbase
NP_001023301	Q67*	WBVar00090010	unc-43	Phenotypic	aldicarb hypersensitive"", ""axon morphology variant"", ""GABA synaptic transmission variant"", ""evoked postsynaptic current variant"", ""endogenous synaptic event frequency reduced"", ""endogenous synaptic amplitude variant"", ""loss of left right asymmetry"", ""loss of asymmetry AWC"", ""postsynaptic region morphology variant"")	CAMK2G	astrocytoma, autosomal dominant non-syndromic intellectual disability	Wormbase
NP_001023294	Q67*	WBVar00090010	unc-43	Phenotypic	aldicarb hypersensitive"", ""axon morphology variant"", ""GABA synaptic transmission variant"", ""evoked postsynaptic current variant"", ""endogenous synaptic event frequency reduced"", ""endogenous synaptic amplitude variant"", ""loss of left right asymmetry"", ""loss of asymmetry AWC"", ""postsynaptic region morphology variant"")	CAMK2G	astrocytoma, autosomal dominant non-syndromic intellectual disability	Wormbase
NP_001023298	Q67*	WBVar00090010	unc-43	Phenotypic	aldicarb hypersensitive"", ""axon morphology variant"", ""GABA synaptic transmission variant"", ""evoked postsynaptic current variant"", ""endogenous synaptic event frequency reduced"", ""endogenous synaptic amplitude variant"", ""loss of left right asymmetry"", ""loss of asymmetry AWC"", ""postsynaptic region morphology variant"")	CAMK2G	astrocytoma, autosomal dominant non-syndromic intellectual disability	Wormbase
NP_001023299	Q67*	WBVar00090010	unc-43	Phenotypic	aldicarb hypersensitive"", ""axon morphology variant"", ""GABA synaptic transmission variant"", ""evoked postsynaptic current variant"", ""endogenous synaptic event frequency reduced"", ""endogenous synaptic amplitude variant"", ""loss of left right asymmetry"", ""loss of asymmetry AWC"", ""postsynaptic region morphology variant"")	CAMK2G	astrocytoma, autosomal dominant non-syndromic intellectual disability	Wormbase
NP_001255480	Q177*	WBVar00090010	unc-43	Phenotypic	aldicarb hypersensitive"", ""axon morphology variant"", ""GABA synaptic transmission variant"", ""evoked postsynaptic current variant"", ""endogenous synaptic event frequency reduced"", ""endogenous synaptic amplitude variant"", ""loss of left right asymmetry"", ""loss of asymmetry AWC"", ""postsynaptic region morphology variant"")	CAMK2G	astrocytoma, autosomal dominant non-syndromic intellectual disability	Wormbase
NP_001023303	Q67*	WBVar00090010	unc-43	Phenotypic	aldicarb hypersensitive"", ""axon morphology variant"", ""GABA synaptic transmission variant"", ""evoked postsynaptic current variant"", ""endogenous synaptic event frequency reduced"", ""endogenous synaptic amplitude variant"", ""loss of left right asymmetry"", ""loss of asymmetry AWC"", ""postsynaptic region morphology variant"")	CAMK2G	astrocytoma, autosomal dominant non-syndromic intellectual disability	Wormbase
NP_001023302	Q67*	WBVar00090010	unc-43	Phenotypic	aldicarb hypersensitive"", ""axon morphology variant"", ""GABA synaptic transmission variant"", ""evoked postsynaptic current variant"", ""endogenous synaptic event frequency reduced"", ""endogenous synaptic amplitude variant"", ""loss of left right asymmetry"", ""loss of asymmetry AWC"", ""postsynaptic region morphology variant"")	CAMK2G	astrocytoma, autosomal dominant non-syndromic intellectual disability	Wormbase
NP_001023296	Q67*	WBVar00090010	unc-43	Phenotypic	aldicarb hypersensitive"", ""axon morphology variant"", ""GABA synaptic transmission variant"", ""evoked postsynaptic current variant"", ""endogenous synaptic event frequency reduced"", ""endogenous synaptic amplitude variant"", ""loss of left right asymmetry"", ""loss of asymmetry AWC"", ""postsynaptic region morphology variant"")	CAMK2G	astrocytoma, autosomal dominant non-syndromic intellectual disability	Wormbase
NP_500139	Q127*	WBVar00095033	cmk-1	Phenotypic	organism temperature response variant"", ""isothermal tracking behavior variant"", ""dauer formation variant"", ""transgene expression reduced"", ""neuron calcium transient levels variant"")	CAMKV		Wormbase
NP_001255709	S230L	WBVar00090484	ced-3	Phenotypic	apoptosis reduced	CASP14	autosomal recessive congenital ichthyosis	Wormbase	0.218	2.84	44	TOLERATED
NP_001255708	L489F	WBVar00094946	ced-3	Phenotypic	cell fate transformation	CASP14	autosomal recessive congenital ichthyosis	Wormbase	0.136	2.67	17	TOLERATED
NP_001255709	R146H	WBVar00094913	ced-3	Phenotypic	cell fate transformation	CASP14	autosomal recessive congenital ichthyosis	Wormbase	0.012	2.84	47	DELETERIOUS
NP_001255708	G360S	WBVar00090474	ced-3	Phenotypic	apoptosis reduced"", ""apoptosis fails to occur"", ""pathogen induced death increased"")	CASP14	autosomal recessive congenital ichthyosis	Wormbase	0	2.84	47	DELETERIOUS
NP_001255708	N40K	WBVar00094862	ced-3	Phenotypic	cell fate transformation	CASP14	autosomal recessive congenital ichthyosis	Wormbase
NP_001255709	L273F	WBVar00094892	ced-3	Phenotypic	cell fate transformation	CASP14	autosomal recessive congenital ichthyosis	Wormbase	0.136	2.67	17	TOLERATED
NP_001255709	L273F	WBVar00094896	ced-3	Phenotypic	cell fate transformation	CASP14	autosomal recessive congenital ichthyosis	Wormbase	0.136	2.67	17	TOLERATED
NP_001255708	L489F	WBVar00094896	ced-3	Phenotypic	cell fate transformation	CASP14	autosomal recessive congenital ichthyosis	Wormbase	0.136	2.67	17	TOLERATED
NP_001255709	A141V	WBVar00094880	ced-3	Phenotypic	cell fate transformation	CASP14	autosomal recessive congenital ichthyosis	Wormbase	0	2.63	18	DELETERIOUS
NP_001255708	S446L	WBVar00090484	ced-3	Phenotypic	apoptosis reduced	CASP14	autosomal recessive congenital ichthyosis	Wormbase	0.218	2.84	44	TOLERATED
NP_001255708	R362H	WBVar00094913	ced-3	Phenotypic	cell fate transformation	CASP14	autosomal recessive congenital ichthyosis	Wormbase	0.012	2.84	47	DELETERIOUS
NP_001255709	Q196*	WBVar00094914	ced-3	Phenotypic	cell fate transformation	CASP14	autosomal recessive congenital ichthyosis	Wormbase
NP_001255708	A357V	WBVar00094880	ced-3	Phenotypic	cell fate transformation	CASP14	autosomal recessive congenital ichthyosis	Wormbase	0	2.63	18	DELETERIOUS
NP_001255709	G144S	WBVar00090474	ced-3	Phenotypic	apoptosis reduced"", ""apoptosis fails to occur"", ""pathogen induced death increased"")	CASP14	autosomal recessive congenital ichthyosis	Wormbase	0	2.84	47	DELETERIOUS
NP_001255708	Q412*	WBVar00094914	ced-3	Phenotypic	cell fate transformation	CASP14	autosomal recessive congenital ichthyosis	Wormbase
NP_001255709	L273F	WBVar00094946	ced-3	Phenotypic	cell fate transformation	CASP14	autosomal recessive congenital ichthyosis	Wormbase	0.136	2.67	17	TOLERATED
NP_001255708	L489F	WBVar00094892	ced-3	Phenotypic	cell fate transformation	CASP14	autosomal recessive congenital ichthyosis	Wormbase	0.136	2.67	17	TOLERATED
NP_001255708	N40K	WBVar00094862	ced-3	Phenotypic	cell fate transformation	CASP2	Alzheimer's disease, temporal lobe epilepsy, testicular cancer, status epilepticus	Wormbase
NP_001255708	A357V	WBVar00094880	ced-3	Phenotypic	cell fate transformation	CASP2	Alzheimer's disease, temporal lobe epilepsy, testicular cancer, status epilepticus	Wormbase	0	2.63	18	DELETERIOUS
NP_001255709	G144S	WBVar00090474	ced-3	Phenotypic	apoptosis reduced"", ""apoptosis fails to occur"", ""pathogen induced death increased"")	CASP2	Alzheimer's disease, temporal lobe epilepsy, testicular cancer, status epilepticus	Wormbase	0	2.84	47	DELETERIOUS
NP_001255708	S446L	WBVar00090484	ced-3	Phenotypic	apoptosis reduced	CASP2	Alzheimer's disease, temporal lobe epilepsy, testicular cancer, status epilepticus	Wormbase	0.218	2.84	44	TOLERATED
NP_001255709	Q196*	WBVar00094914	ced-3	Phenotypic	cell fate transformation	CASP2	Alzheimer's disease, temporal lobe epilepsy, testicular cancer, status epilepticus	Wormbase
NP_001255708	Q412*	WBVar00094914	ced-3	Phenotypic	cell fate transformation	CASP2	Alzheimer's disease, temporal lobe epilepsy, testicular cancer, status epilepticus	Wormbase
NP_001255708	R362H	WBVar00094913	ced-3	Phenotypic	cell fate transformation	CASP2	Alzheimer's disease, temporal lobe epilepsy, testicular cancer, status epilepticus	Wormbase	0.012	2.84	47	DELETERIOUS
NP_001255709	L273F	WBVar00094946	ced-3	Phenotypic	cell fate transformation	CASP2	Alzheimer's disease, temporal lobe epilepsy, testicular cancer, status epilepticus	Wormbase	0.136	2.67	17	TOLERATED
NP_001255709	S230L	WBVar00090484	ced-3	Phenotypic	apoptosis reduced	CASP2	Alzheimer's disease, temporal lobe epilepsy, testicular cancer, status epilepticus	Wormbase	0.218	2.84	44	TOLERATED
NP_001255708	L489F	WBVar00094946	ced-3	Phenotypic	cell fate transformation	CASP2	Alzheimer's disease, temporal lobe epilepsy, testicular cancer, status epilepticus	Wormbase	0.136	2.67	17	TOLERATED
NP_001255709	L273F	WBVar00094892	ced-3	Phenotypic	cell fate transformation	CASP2	Alzheimer's disease, temporal lobe epilepsy, testicular cancer, status epilepticus	Wormbase	0.136	2.67	17	TOLERATED
NP_001255708	G360S	WBVar00090474	ced-3	Phenotypic	apoptosis reduced"", ""apoptosis fails to occur"", ""pathogen induced death increased"")	CASP2	Alzheimer's disease, temporal lobe epilepsy, testicular cancer, status epilepticus	Wormbase	0	2.84	47	DELETERIOUS
NP_001255709	L273F	WBVar00094896	ced-3	Phenotypic	cell fate transformation	CASP2	Alzheimer's disease, temporal lobe epilepsy, testicular cancer, status epilepticus	Wormbase	0.136	2.67	17	TOLERATED
NP_001255709	A141V	WBVar00094880	ced-3	Phenotypic	cell fate transformation	CASP2	Alzheimer's disease, temporal lobe epilepsy, testicular cancer, status epilepticus	Wormbase	0	2.63	18	DELETERIOUS
NP_001255708	L489F	WBVar00094896	ced-3	Phenotypic	cell fate transformation	CASP2	Alzheimer's disease, temporal lobe epilepsy, testicular cancer, status epilepticus	Wormbase	0.136	2.67	17	TOLERATED
NP_001255708	L489F	WBVar00094892	ced-3	Phenotypic	cell fate transformation	CASP2	Alzheimer's disease, temporal lobe epilepsy, testicular cancer, status epilepticus	Wormbase	0.136	2.67	17	TOLERATED
NP_001255709	R146H	WBVar00094913	ced-3	Phenotypic	cell fate transformation	CASP2	Alzheimer's disease, temporal lobe epilepsy, testicular cancer, status epilepticus	Wormbase	0.012	2.84	47	DELETERIOUS
NP_001255709	L273F	WBVar00094896	ced-3	Phenotypic	cell fate transformation	CASP3	severe acute respiratory syndrome, cervical cancer, urinary bladder cancer, type 2 diabetes mellitus, renal cell carcinoma, Huntington's disease, breast cancer, breast cancer, lung non-small cell carcinoma, colon cancer, Alzheimer's disease, Alzheimer's disease, transitional cell carcinoma, prostate cancer, breast carcinoma, Parkinson's disease, colon cancer, status epilepticus, pre-malignant neo…	Wormbase	0.136	2.67	17	TOLERATED
NP_001255708	N40K	WBVar00094862	ced-3	Phenotypic	cell fate transformation	CASP3	severe acute respiratory syndrome, cervical cancer, urinary bladder cancer, type 2 diabetes mellitus, renal cell carcinoma, Huntington's disease, breast cancer, breast cancer, lung non-small cell carcinoma, colon cancer, Alzheimer's disease, Alzheimer's disease, transitional cell carcinoma, prostate cancer, breast carcinoma, Parkinson's disease, colon cancer, status epilepticus, pre-malignant neo…	Wormbase
NP_001255708	R362H	WBVar00094913	ced-3	Phenotypic	cell fate transformation	CASP3	severe acute respiratory syndrome, cervical cancer, urinary bladder cancer, type 2 diabetes mellitus, renal cell carcinoma, Huntington's disease, breast cancer, breast cancer, lung non-small cell carcinoma, colon cancer, Alzheimer's disease, Alzheimer's disease, transitional cell carcinoma, prostate cancer, breast carcinoma, Parkinson's disease, colon cancer, status epilepticus, pre-malignant neo…	Wormbase	0.012	2.84	47	DELETERIOUS
NP_001255709	L273F	WBVar00094946	ced-3	Phenotypic	cell fate transformation	CASP3	severe acute respiratory syndrome, cervical cancer, urinary bladder cancer, type 2 diabetes mellitus, renal cell carcinoma, Huntington's disease, breast cancer, breast cancer, lung non-small cell carcinoma, colon cancer, Alzheimer's disease, Alzheimer's disease, transitional cell carcinoma, prostate cancer, breast carcinoma, Parkinson's disease, colon cancer, status epilepticus, pre-malignant neo…	Wormbase	0.136	2.67	17	TOLERATED
NP_001255708	L489F	WBVar00094896	ced-3	Phenotypic	cell fate transformation	CASP3	severe acute respiratory syndrome, cervical cancer, urinary bladder cancer, type 2 diabetes mellitus, renal cell carcinoma, Huntington's disease, breast cancer, breast cancer, lung non-small cell carcinoma, colon cancer, Alzheimer's disease, Alzheimer's disease, transitional cell carcinoma, prostate cancer, breast carcinoma, Parkinson's disease, colon cancer, status epilepticus, pre-malignant neo…	Wormbase	0.136	2.67	17	TOLERATED
NP_001255708	G360S	WBVar00090474	ced-3	Phenotypic	apoptosis reduced"", ""apoptosis fails to occur"", ""pathogen induced death increased"")	CASP3	severe acute respiratory syndrome, cervical cancer, urinary bladder cancer, type 2 diabetes mellitus, renal cell carcinoma, Huntington's disease, breast cancer, breast cancer, lung non-small cell carcinoma, colon cancer, Alzheimer's disease, Alzheimer's disease, transitional cell carcinoma, prostate cancer, breast carcinoma, Parkinson's disease, colon cancer, status epilepticus, pre-malignant neo…	Wormbase	0	2.84	47	DELETERIOUS
NP_001255709	Q196*	WBVar00094914	ced-3	Phenotypic	cell fate transformation	CASP3	severe acute respiratory syndrome, cervical cancer, urinary bladder cancer, type 2 diabetes mellitus, renal cell carcinoma, Huntington's disease, breast cancer, breast cancer, lung non-small cell carcinoma, colon cancer, Alzheimer's disease, Alzheimer's disease, transitional cell carcinoma, prostate cancer, breast carcinoma, Parkinson's disease, colon cancer, status epilepticus, pre-malignant neo…	Wormbase
NP_001255708	A357V	WBVar00094880	ced-3	Phenotypic	cell fate transformation	CASP3	severe acute respiratory syndrome, cervical cancer, urinary bladder cancer, type 2 diabetes mellitus, renal cell carcinoma, Huntington's disease, breast cancer, breast cancer, lung non-small cell carcinoma, colon cancer, Alzheimer's disease, Alzheimer's disease, transitional cell carcinoma, prostate cancer, breast carcinoma, Parkinson's disease, colon cancer, status epilepticus, pre-malignant neo…	Wormbase	0	2.63	18	DELETERIOUS
NP_001255709	S230L	WBVar00090484	ced-3	Phenotypic	apoptosis reduced	CASP3	severe acute respiratory syndrome, cervical cancer, urinary bladder cancer, type 2 diabetes mellitus, renal cell carcinoma, Huntington's disease, breast cancer, breast cancer, lung non-small cell carcinoma, colon cancer, Alzheimer's disease, Alzheimer's disease, transitional cell carcinoma, prostate cancer, breast carcinoma, Parkinson's disease, colon cancer, status epilepticus, pre-malignant neo…	Wormbase	0.218	2.84	44	TOLERATED
NP_001255709	L273F	WBVar00094892	ced-3	Phenotypic	cell fate transformation	CASP3	severe acute respiratory syndrome, cervical cancer, urinary bladder cancer, type 2 diabetes mellitus, renal cell carcinoma, Huntington's disease, breast cancer, breast cancer, lung non-small cell carcinoma, colon cancer, Alzheimer's disease, Alzheimer's disease, transitional cell carcinoma, prostate cancer, breast carcinoma, Parkinson's disease, colon cancer, status epilepticus, pre-malignant neo…	Wormbase	0.136	2.67	17	TOLERATED
NP_001255708	Q412*	WBVar00094914	ced-3	Phenotypic	cell fate transformation	CASP3	severe acute respiratory syndrome, cervical cancer, urinary bladder cancer, type 2 diabetes mellitus, renal cell carcinoma, Huntington's disease, breast cancer, breast cancer, lung non-small cell carcinoma, colon cancer, Alzheimer's disease, Alzheimer's disease, transitional cell carcinoma, prostate cancer, breast carcinoma, Parkinson's disease, colon cancer, status epilepticus, pre-malignant neo…	Wormbase
NP_001255708	L489F	WBVar00094892	ced-3	Phenotypic	cell fate transformation	CASP3	severe acute respiratory syndrome, cervical cancer, urinary bladder cancer, type 2 diabetes mellitus, renal cell carcinoma, Huntington's disease, breast cancer, breast cancer, lung non-small cell carcinoma, colon cancer, Alzheimer's disease, Alzheimer's disease, transitional cell carcinoma, prostate cancer, breast carcinoma, Parkinson's disease, colon cancer, status epilepticus, pre-malignant neo…	Wormbase	0.136	2.67	17	TOLERATED
NP_001255708	L489F	WBVar00094946	ced-3	Phenotypic	cell fate transformation	CASP3	severe acute respiratory syndrome, cervical cancer, urinary bladder cancer, type 2 diabetes mellitus, renal cell carcinoma, Huntington's disease, breast cancer, breast cancer, lung non-small cell carcinoma, colon cancer, Alzheimer's disease, Alzheimer's disease, transitional cell carcinoma, prostate cancer, breast carcinoma, Parkinson's disease, colon cancer, status epilepticus, pre-malignant neo…	Wormbase	0.136	2.67	17	TOLERATED
NP_001255709	A141V	WBVar00094880	ced-3	Phenotypic	cell fate transformation	CASP3	severe acute respiratory syndrome, cervical cancer, urinary bladder cancer, type 2 diabetes mellitus, renal cell carcinoma, Huntington's disease, breast cancer, breast cancer, lung non-small cell carcinoma, colon cancer, Alzheimer's disease, Alzheimer's disease, transitional cell carcinoma, prostate cancer, breast carcinoma, Parkinson's disease, colon cancer, status epilepticus, pre-malignant neo…	Wormbase	0	2.63	18	DELETERIOUS
NP_001255709	R146H	WBVar00094913	ced-3	Phenotypic	cell fate transformation	CASP3	severe acute respiratory syndrome, cervical cancer, urinary bladder cancer, type 2 diabetes mellitus, renal cell carcinoma, Huntington's disease, breast cancer, breast cancer, lung non-small cell carcinoma, colon cancer, Alzheimer's disease, Alzheimer's disease, transitional cell carcinoma, prostate cancer, breast carcinoma, Parkinson's disease, colon cancer, status epilepticus, pre-malignant neo…	Wormbase	0.012	2.84	47	DELETERIOUS
NP_001255709	G144S	WBVar00090474	ced-3	Phenotypic	apoptosis reduced"", ""apoptosis fails to occur"", ""pathogen induced death increased"")	CASP3	severe acute respiratory syndrome, cervical cancer, urinary bladder cancer, type 2 diabetes mellitus, renal cell carcinoma, Huntington's disease, breast cancer, breast cancer, lung non-small cell carcinoma, colon cancer, Alzheimer's disease, Alzheimer's disease, transitional cell carcinoma, prostate cancer, breast carcinoma, Parkinson's disease, colon cancer, status epilepticus, pre-malignant neo…	Wormbase	0	2.84	47	DELETERIOUS
NP_001255708	S446L	WBVar00090484	ced-3	Phenotypic	apoptosis reduced	CASP3	severe acute respiratory syndrome, cervical cancer, urinary bladder cancer, type 2 diabetes mellitus, renal cell carcinoma, Huntington's disease, breast cancer, breast cancer, lung non-small cell carcinoma, colon cancer, Alzheimer's disease, Alzheimer's disease, transitional cell carcinoma, prostate cancer, breast carcinoma, Parkinson's disease, colon cancer, status epilepticus, pre-malignant neo…	Wormbase	0.218	2.84	44	TOLERATED
NP_001255709	L273F	WBVar00094892	ced-3	Phenotypic	cell fate transformation	CASP9	breast cancer, type 1 diabetes mellitus, lung non-small cell carcinoma, lung non-small cell carcinoma, diabetic retinopathy, Alzheimer's disease, severe acute respiratory syndrome, Huntington's disease, pancreatic cancer, pancreatic cancer, Parkinson's disease, ureteral obstruction, heart disease, pre-malignant neoplasm, varicocele, endometritis, hepatocellular carcinoma, focal segmental glomerul…	Wormbase	0.136	2.67	17	TOLERATED
NP_001255708	L489F	WBVar00094896	ced-3	Phenotypic	cell fate transformation	CASP9	breast cancer, type 1 diabetes mellitus, lung non-small cell carcinoma, lung non-small cell carcinoma, diabetic retinopathy, Alzheimer's disease, severe acute respiratory syndrome, Huntington's disease, pancreatic cancer, pancreatic cancer, Parkinson's disease, ureteral obstruction, heart disease, pre-malignant neoplasm, varicocele, endometritis, hepatocellular carcinoma, focal segmental glomerul…	Wormbase	0.136	2.67	17	TOLERATED
NP_001255709	L273F	WBVar00094946	ced-3	Phenotypic	cell fate transformation	CASP9	breast cancer, type 1 diabetes mellitus, lung non-small cell carcinoma, lung non-small cell carcinoma, diabetic retinopathy, Alzheimer's disease, severe acute respiratory syndrome, Huntington's disease, pancreatic cancer, pancreatic cancer, Parkinson's disease, ureteral obstruction, heart disease, pre-malignant neoplasm, varicocele, endometritis, hepatocellular carcinoma, focal segmental glomerul…	Wormbase	0.136	2.67	17	TOLERATED
NP_001255709	Q196*	WBVar00094914	ced-3	Phenotypic	cell fate transformation	CASP9	breast cancer, type 1 diabetes mellitus, lung non-small cell carcinoma, lung non-small cell carcinoma, diabetic retinopathy, Alzheimer's disease, severe acute respiratory syndrome, Huntington's disease, pancreatic cancer, pancreatic cancer, Parkinson's disease, ureteral obstruction, heart disease, pre-malignant neoplasm, varicocele, endometritis, hepatocellular carcinoma, focal segmental glomerul…	Wormbase
NP_001255709	L273F	WBVar00094896	ced-3	Phenotypic	cell fate transformation	CASP9	breast cancer, type 1 diabetes mellitus, lung non-small cell carcinoma, lung non-small cell carcinoma, diabetic retinopathy, Alzheimer's disease, severe acute respiratory syndrome, Huntington's disease, pancreatic cancer, pancreatic cancer, Parkinson's disease, ureteral obstruction, heart disease, pre-malignant neoplasm, varicocele, endometritis, hepatocellular carcinoma, focal segmental glomerul…	Wormbase	0.136	2.67	17	TOLERATED
NP_001255709	A141V	WBVar00094880	ced-3	Phenotypic	cell fate transformation	CASP9	breast cancer, type 1 diabetes mellitus, lung non-small cell carcinoma, lung non-small cell carcinoma, diabetic retinopathy, Alzheimer's disease, severe acute respiratory syndrome, Huntington's disease, pancreatic cancer, pancreatic cancer, Parkinson's disease, ureteral obstruction, heart disease, pre-malignant neoplasm, varicocele, endometritis, hepatocellular carcinoma, focal segmental glomerul…	Wormbase	0	2.63	18	DELETERIOUS
NP_001255708	N40K	WBVar00094862	ced-3	Phenotypic	cell fate transformation	CASP9	breast cancer, type 1 diabetes mellitus, lung non-small cell carcinoma, lung non-small cell carcinoma, diabetic retinopathy, Alzheimer's disease, severe acute respiratory syndrome, Huntington's disease, pancreatic cancer, pancreatic cancer, Parkinson's disease, ureteral obstruction, heart disease, pre-malignant neoplasm, varicocele, endometritis, hepatocellular carcinoma, focal segmental glomerul…	Wormbase
NP_001255709	R146H	WBVar00094913	ced-3	Phenotypic	cell fate transformation	CASP9	breast cancer, type 1 diabetes mellitus, lung non-small cell carcinoma, lung non-small cell carcinoma, diabetic retinopathy, Alzheimer's disease, severe acute respiratory syndrome, Huntington's disease, pancreatic cancer, pancreatic cancer, Parkinson's disease, ureteral obstruction, heart disease, pre-malignant neoplasm, varicocele, endometritis, hepatocellular carcinoma, focal segmental glomerul…	Wormbase	0.012	2.84	47	DELETERIOUS
NP_001255709	G144S	WBVar00090474	ced-3	Phenotypic	apoptosis reduced"", ""apoptosis fails to occur"", ""pathogen induced death increased"")	CASP9	breast cancer, type 1 diabetes mellitus, lung non-small cell carcinoma, lung non-small cell carcinoma, diabetic retinopathy, Alzheimer's disease, severe acute respiratory syndrome, Huntington's disease, pancreatic cancer, pancreatic cancer, Parkinson's disease, ureteral obstruction, heart disease, pre-malignant neoplasm, varicocele, endometritis, hepatocellular carcinoma, focal segmental glomerul…	Wormbase	0	2.84	47	DELETERIOUS
NP_001255708	G360S	WBVar00090474	ced-3	Phenotypic	apoptosis reduced"", ""apoptosis fails to occur"", ""pathogen induced death increased"")	CASP9	breast cancer, type 1 diabetes mellitus, lung non-small cell carcinoma, lung non-small cell carcinoma, diabetic retinopathy, Alzheimer's disease, severe acute respiratory syndrome, Huntington's disease, pancreatic cancer, pancreatic cancer, Parkinson's disease, ureteral obstruction, heart disease, pre-malignant neoplasm, varicocele, endometritis, hepatocellular carcinoma, focal segmental glomerul…	Wormbase	0	2.84	47	DELETERIOUS
NP_001255708	A357V	WBVar00094880	ced-3	Phenotypic	cell fate transformation	CASP9	breast cancer, type 1 diabetes mellitus, lung non-small cell carcinoma, lung non-small cell carcinoma, diabetic retinopathy, Alzheimer's disease, severe acute respiratory syndrome, Huntington's disease, pancreatic cancer, pancreatic cancer, Parkinson's disease, ureteral obstruction, heart disease, pre-malignant neoplasm, varicocele, endometritis, hepatocellular carcinoma, focal segmental glomerul…	Wormbase	0	2.63	18	DELETERIOUS
NP_001255708	S446L	WBVar00090484	ced-3	Phenotypic	apoptosis reduced	CASP9	breast cancer, type 1 diabetes mellitus, lung non-small cell carcinoma, lung non-small cell carcinoma, diabetic retinopathy, Alzheimer's disease, severe acute respiratory syndrome, Huntington's disease, pancreatic cancer, pancreatic cancer, Parkinson's disease, ureteral obstruction, heart disease, pre-malignant neoplasm, varicocele, endometritis, hepatocellular carcinoma, focal segmental glomerul…	Wormbase	0.218	2.84	44	TOLERATED
NP_001255708	L489F	WBVar00094892	ced-3	Phenotypic	cell fate transformation	CASP9	breast cancer, type 1 diabetes mellitus, lung non-small cell carcinoma, lung non-small cell carcinoma, diabetic retinopathy, Alzheimer's disease, severe acute respiratory syndrome, Huntington's disease, pancreatic cancer, pancreatic cancer, Parkinson's disease, ureteral obstruction, heart disease, pre-malignant neoplasm, varicocele, endometritis, hepatocellular carcinoma, focal segmental glomerul…	Wormbase	0.136	2.67	17	TOLERATED
NP_001255709	S230L	WBVar00090484	ced-3	Phenotypic	apoptosis reduced	CASP9	breast cancer, type 1 diabetes mellitus, lung non-small cell carcinoma, lung non-small cell carcinoma, diabetic retinopathy, Alzheimer's disease, severe acute respiratory syndrome, Huntington's disease, pancreatic cancer, pancreatic cancer, Parkinson's disease, ureteral obstruction, heart disease, pre-malignant neoplasm, varicocele, endometritis, hepatocellular carcinoma, focal segmental glomerul…	Wormbase	0.218	2.84	44	TOLERATED
NP_001255708	Q412*	WBVar00094914	ced-3	Phenotypic	cell fate transformation	CASP9	breast cancer, type 1 diabetes mellitus, lung non-small cell carcinoma, lung non-small cell carcinoma, diabetic retinopathy, Alzheimer's disease, severe acute respiratory syndrome, Huntington's disease, pancreatic cancer, pancreatic cancer, Parkinson's disease, ureteral obstruction, heart disease, pre-malignant neoplasm, varicocele, endometritis, hepatocellular carcinoma, focal segmental glomerul…	Wormbase
NP_001255708	L489F	WBVar00094946	ced-3	Phenotypic	cell fate transformation	CASP9	breast cancer, type 1 diabetes mellitus, lung non-small cell carcinoma, lung non-small cell carcinoma, diabetic retinopathy, Alzheimer's disease, severe acute respiratory syndrome, Huntington's disease, pancreatic cancer, pancreatic cancer, Parkinson's disease, ureteral obstruction, heart disease, pre-malignant neoplasm, varicocele, endometritis, hepatocellular carcinoma, focal segmental glomerul…	Wormbase	0.136	2.67	17	TOLERATED
NP_001255708	R362H	WBVar00094913	ced-3	Phenotypic	cell fate transformation	CASP9	breast cancer, type 1 diabetes mellitus, lung non-small cell carcinoma, lung non-small cell carcinoma, diabetic retinopathy, Alzheimer's disease, severe acute respiratory syndrome, Huntington's disease, pancreatic cancer, pancreatic cancer, Parkinson's disease, ureteral obstruction, heart disease, pre-malignant neoplasm, varicocele, endometritis, hepatocellular carcinoma, focal segmental glomerul…	Wormbase	0.012	2.84	47	DELETERIOUS
NP_001024797	Q135*	WBVar00248920	sli-1	Phenotypic	head morphology variant	CBL	congestive heart failure, multiple myeloma, congenital diaphragmatic hernia, hyperglycemia, myeloproliferative neoplasm, type 1 diabetes mellitus, transient cerebral ischemia, myeloid neoplasm, myeloid neoplasm, juvenile myelomonocytic leukemia, juvenile myelomonocytic leukemia, acute myeloid leukemia, lung non-small cell carcinoma	Wormbase
NP_001024798	G298E	WBVar00248918	sli-1	Phenotypic	vulva development variant	CBL	congestive heart failure, multiple myeloma, congenital diaphragmatic hernia, hyperglycemia, myeloproliferative neoplasm, type 1 diabetes mellitus, transient cerebral ischemia, myeloid neoplasm, myeloid neoplasm, juvenile myelomonocytic leukemia, juvenile myelomonocytic leukemia, acute myeloid leukemia, lung non-small cell carcinoma	Wormbase	0.001	2.73	95	DELETERIOUS
NP_508145	G315E	WBVar00248918	sli-1	Phenotypic	vulva development variant	CBL	congestive heart failure, multiple myeloma, congenital diaphragmatic hernia, hyperglycemia, myeloproliferative neoplasm, type 1 diabetes mellitus, transient cerebral ischemia, myeloid neoplasm, myeloid neoplasm, juvenile myelomonocytic leukemia, juvenile myelomonocytic leukemia, acute myeloid leukemia, lung non-small cell carcinoma	Wormbase	0.001	2.73	95	DELETERIOUS
NP_001024798	Q135*	WBVar00248920	sli-1	Phenotypic	head morphology variant	CBL	congestive heart failure, multiple myeloma, congenital diaphragmatic hernia, hyperglycemia, myeloproliferative neoplasm, type 1 diabetes mellitus, transient cerebral ischemia, myeloid neoplasm, myeloid neoplasm, juvenile myelomonocytic leukemia, juvenile myelomonocytic leukemia, acute myeloid leukemia, lung non-small cell carcinoma	Wormbase
NP_508145	Q152*	WBVar00248920	sli-1	Phenotypic	head morphology variant	CBL	congestive heart failure, multiple myeloma, congenital diaphragmatic hernia, hyperglycemia, myeloproliferative neoplasm, type 1 diabetes mellitus, transient cerebral ischemia, myeloid neoplasm, myeloid neoplasm, juvenile myelomonocytic leukemia, juvenile myelomonocytic leukemia, acute myeloid leukemia, lung non-small cell carcinoma	Wormbase
NP_001024797	G298E	WBVar00248918	sli-1	Phenotypic	vulva development variant	CBL	congestive heart failure, multiple myeloma, congenital diaphragmatic hernia, hyperglycemia, myeloproliferative neoplasm, type 1 diabetes mellitus, transient cerebral ischemia, myeloid neoplasm, myeloid neoplasm, juvenile myelomonocytic leukemia, juvenile myelomonocytic leukemia, acute myeloid leukemia, lung non-small cell carcinoma	Wormbase	0.001	2.73	95	DELETERIOUS
NP_001024797	G298E	WBVar00248918	sli-1	Phenotypic	vulva development variant	CBLB	type 1 diabetes mellitus, type 1 diabetes mellitus, type 1 diabetes mellitus	Wormbase	0.001	2.73	95	DELETERIOUS
NP_508145	Q152*	WBVar00248920	sli-1	Phenotypic	head morphology variant	CBLB	type 1 diabetes mellitus, type 1 diabetes mellitus, type 1 diabetes mellitus	Wormbase
NP_001024798	G298E	WBVar00248918	sli-1	Phenotypic	vulva development variant	CBLB	type 1 diabetes mellitus, type 1 diabetes mellitus, type 1 diabetes mellitus	Wormbase	0.001	2.73	95	DELETERIOUS
NP_001024797	Q135*	WBVar00248920	sli-1	Phenotypic	head morphology variant	CBLB	type 1 diabetes mellitus, type 1 diabetes mellitus, type 1 diabetes mellitus	Wormbase
NP_001024798	Q135*	WBVar00248920	sli-1	Phenotypic	head morphology variant	CBLB	type 1 diabetes mellitus, type 1 diabetes mellitus, type 1 diabetes mellitus	Wormbase
NP_508145	G315E	WBVar00248918	sli-1	Phenotypic	vulva development variant	CBLB	type 1 diabetes mellitus, type 1 diabetes mellitus, type 1 diabetes mellitus	Wormbase	0.001	2.73	95	DELETERIOUS
NP_001024797	Q135*	WBVar00248920	sli-1	Phenotypic	head morphology variant	CBLC		Wormbase
NP_001024797	G298E	WBVar00248918	sli-1	Phenotypic	vulva development variant	CBLC		Wormbase	0.001	2.73	95	DELETERIOUS
NP_508145	Q152*	WBVar00248920	sli-1	Phenotypic	head morphology variant	CBLC		Wormbase
NP_001024798	Q135*	WBVar00248920	sli-1	Phenotypic	head morphology variant	CBLC		Wormbase
NP_001024798	G298E	WBVar00248918	sli-1	Phenotypic	vulva development variant	CBLC		Wormbase	0.001	2.73	95	DELETERIOUS
NP_508145	G315E	WBVar00248918	sli-1	Phenotypic	vulva development variant	CBLC		Wormbase	0.001	2.73	95	DELETERIOUS
NP_509670	G229E	WBVar00600777	cysl-1	Phenotypic	hydrogen sulfide hypersensitive	CBS	homocystinuria, homocystinuria, hyperhomocysteinemia, coronary artery disease, homocystinuria, homocystinuria, neural tube defect	Wormbase	0	2.99	399	DELETERIOUS
NP_509670	G181E	WBVar00600773	cysl-1	Phenotypic	hydrogen sulfide hypersensitive	CBS	homocystinuria, homocystinuria, hyperhomocysteinemia, coronary artery disease, homocystinuria, homocystinuria, neural tube defect	Wormbase	0	2.99	398	DELETERIOUS
NP_509670	T295I	WBVar00600779	cysl-1	Phenotypic	hydrogen sulfide hypersensitive	CBS	homocystinuria, homocystinuria, hyperhomocysteinemia, coronary artery disease, homocystinuria, homocystinuria, neural tube defect	Wormbase	0.033	2.99	399	DELETERIOUS
NP_001255780	P151L	WBVar00241462	ccar-1	Phenotypic	reduced brood size"", ""muscle system physiology variant"")	CCAR2		Wormbase	0	3.59	6	DELETERIOUS (*WARNING! Low confidence)
NP_001305185	P151L	WBVar00241462	ccar-1	Phenotypic	reduced brood size"", ""muscle system physiology variant"")	CCAR2		Wormbase	0	3.59	6	DELETERIOUS (*WARNING! Low confidence)
NP_001023435	P151L	WBVar00241462	ccar-1	Phenotypic	reduced brood size"", ""muscle system physiology variant"")	CCAR2		Wormbase	0	3.59	6	DELETERIOUS (*WARNING! Low confidence)
NP_499628	Q482*	WBVar00143762	cccp-1	Phenotypic	locomotion variant	CCDC186		Wormbase
NP_871700	Q482*	WBVar00143762	cccp-1	Phenotypic	locomotion variant	CCDC186		Wormbase
NP_496763	A205T	WBVar00241162	cyd-1	Phenotypic	transgene expression variant"", ""cell cycle delayed"", ""cell migration variant"", ""gonad development variant"", ""ectopic expression transgene"", ""transgene expression reduced"", ""gonad morphology variant"", ""transgene expression undetectable"", ""asymmetric cell division variant"", ""distal tip cell development variant"", ""male gonad development variant"", ""linker cell absent"", ""missin…	CCND1	cervix uteri carcinoma in situ, urinary bladder cancer, mantle cell lymphoma, pancreatic ductal carcinoma, pancreatic solid pseudopapillary carcinoma, ductal carcinoma in situ, transitional cell carcinoma, acute lymphoblastic leukemia, lung adenocarcinoma, lung non-small cell carcinoma, lung non-small cell carcinoma, bronchiolo-alveolar adenocarcinoma, lung squamous cell carcinoma, multiple myelo…	Wormbase	0.064	3.6	6	TOLERATED
NP_496763	A205T	WBVar00241162	cyd-1	Phenotypic	transgene expression variant"", ""cell cycle delayed"", ""cell migration variant"", ""gonad development variant"", ""ectopic expression transgene"", ""transgene expression reduced"", ""gonad morphology variant"", ""transgene expression undetectable"", ""asymmetric cell division variant"", ""distal tip cell development variant"", ""male gonad development variant"", ""linker cell absent"", ""missin…	CCND2	granulosa cell tumor, germinoma, seminoma, nephroblastoma, multiple myeloma, ductal carcinoma in situ, invasive lobular carcinoma, transitional cell carcinoma, prostate cancer, impotence, glaucoma, nephritis, transitional cell carcinoma, colon cancer	Wormbase	0.064	3.6	6	TOLERATED
NP_496763	A205T	WBVar00241162	cyd-1	Phenotypic	transgene expression variant"", ""cell cycle delayed"", ""cell migration variant"", ""gonad development variant"", ""ectopic expression transgene"", ""transgene expression reduced"", ""gonad morphology variant"", ""transgene expression undetectable"", ""asymmetric cell division variant"", ""distal tip cell development variant"", ""male gonad development variant"", ""linker cell absent"", ""missin…	CCND3	invasive ductal carcinoma, cervix carcinoma, urinary bladder cancer, renal cell carcinoma, multiple myeloma, prostate cancer, ovary adenocarcinoma	Wormbase	0.064	3.6	6	TOLERATED
NP_001021027	W357*	WBVar00146530	cye-1	Phenotypic	lethal"", ""adult development variant"", ""locomotion variant"", ""sterile"", ""gonad development variant"")	CCNE1	breast cancer, urinary bladder cancer, urinary bladder cancer, lung non-small cell carcinoma, renal cell carcinoma, cervix uteri carcinoma in situ, breast adenocarcinoma, hypertension, hepatocellular carcinoma, ovarian carcinoma	Wormbase
NP_001021028	W354*	WBVar00146530	cye-1	Phenotypic	lethal"", ""adult development variant"", ""locomotion variant"", ""sterile"", ""gonad development variant"")	CCNE1	breast cancer, urinary bladder cancer, urinary bladder cancer, lung non-small cell carcinoma, renal cell carcinoma, cervix uteri carcinoma in situ, breast adenocarcinoma, hypertension, hepatocellular carcinoma, ovarian carcinoma	Wormbase
NP_001021028	W231*	WBVar00000185	cye-1	Phenotypic	vulval cell induction increased"", ""vulval cell lineage variant"", ""distal germline variant"", ""uterus morphology variant"", ""sperm absent"", ""no oocytes"", ""no differentiated gametes"", ""vulval invagination variant L4"", ""sterile"", ""gonad migration variant"", ""everted vulva"", ""protruding vulva"", ""extra distal tip cells"", ""extra gonad arms"")	CCNE1	breast cancer, urinary bladder cancer, urinary bladder cancer, lung non-small cell carcinoma, renal cell carcinoma, cervix uteri carcinoma in situ, breast adenocarcinoma, hypertension, hepatocellular carcinoma, ovarian carcinoma	Wormbase
NP_001021027	W234*	WBVar00000185	cye-1	Phenotypic	vulval cell induction increased"", ""vulval cell lineage variant"", ""distal germline variant"", ""uterus morphology variant"", ""sperm absent"", ""no oocytes"", ""no differentiated gametes"", ""vulval invagination variant L4"", ""sterile"", ""gonad migration variant"", ""everted vulva"", ""protruding vulva"", ""extra distal tip cells"", ""extra gonad arms"")	CCNE1	breast cancer, urinary bladder cancer, urinary bladder cancer, lung non-small cell carcinoma, renal cell carcinoma, cervix uteri carcinoma in situ, breast adenocarcinoma, hypertension, hepatocellular carcinoma, ovarian carcinoma	Wormbase
NP_001021027	W357*	WBVar00088351	cye-1	Phenotypic	vulval cell induction increased"", ""vulval cell lineage variant"", ""uterus morphology variant"", ""sperm absent"", ""no oocytes"", ""spicules crumpled"", ""rays fused"", ""cell cycle delayed"", ""endoreduplication variant"", ""vulval invagination variant L4"", ""locomotion variant"", ""fewer germ cells"", ""sterile"", ""gonad migration variant"", ""protruding vulva"", ""epithelial development v…	CCNE1	breast cancer, urinary bladder cancer, urinary bladder cancer, lung non-small cell carcinoma, renal cell carcinoma, cervix uteri carcinoma in situ, breast adenocarcinoma, hypertension, hepatocellular carcinoma, ovarian carcinoma	Wormbase
NP_001021028	W354*	WBVar00088351	cye-1	Phenotypic	vulval cell induction increased"", ""vulval cell lineage variant"", ""uterus morphology variant"", ""sperm absent"", ""no oocytes"", ""spicules crumpled"", ""rays fused"", ""cell cycle delayed"", ""endoreduplication variant"", ""vulval invagination variant L4"", ""locomotion variant"", ""fewer germ cells"", ""sterile"", ""gonad migration variant"", ""protruding vulva"", ""epithelial development v…	CCNE1	breast cancer, urinary bladder cancer, urinary bladder cancer, lung non-small cell carcinoma, renal cell carcinoma, cervix uteri carcinoma in situ, breast adenocarcinoma, hypertension, hepatocellular carcinoma, ovarian carcinoma	Wormbase
NP_001021027	W234*	WBVar00000185	cye-1	Phenotypic	vulval cell induction increased"", ""vulval cell lineage variant"", ""distal germline variant"", ""uterus morphology variant"", ""sperm absent"", ""no oocytes"", ""no differentiated gametes"", ""vulval invagination variant L4"", ""sterile"", ""gonad migration variant"", ""everted vulva"", ""protruding vulva"", ""extra distal tip cells"", ""extra gonad arms"")	CCNE2		Wormbase
NP_001021027	W357*	WBVar00146530	cye-1	Phenotypic	lethal"", ""adult development variant"", ""locomotion variant"", ""sterile"", ""gonad development variant"")	CCNE2		Wormbase
NP_001021028	W354*	WBVar00146530	cye-1	Phenotypic	lethal"", ""adult development variant"", ""locomotion variant"", ""sterile"", ""gonad development variant"")	CCNE2		Wormbase
NP_001021028	W231*	WBVar00000185	cye-1	Phenotypic	vulval cell induction increased"", ""vulval cell lineage variant"", ""distal germline variant"", ""uterus morphology variant"", ""sperm absent"", ""no oocytes"", ""no differentiated gametes"", ""vulval invagination variant L4"", ""sterile"", ""gonad migration variant"", ""everted vulva"", ""protruding vulva"", ""extra distal tip cells"", ""extra gonad arms"")	CCNE2		Wormbase
NP_001021027	W357*	WBVar00088351	cye-1	Phenotypic	vulval cell induction increased"", ""vulval cell lineage variant"", ""uterus morphology variant"", ""sperm absent"", ""no oocytes"", ""spicules crumpled"", ""rays fused"", ""cell cycle delayed"", ""endoreduplication variant"", ""vulval invagination variant L4"", ""locomotion variant"", ""fewer germ cells"", ""sterile"", ""gonad migration variant"", ""protruding vulva"", ""epithelial development v…	CCNE2		Wormbase
NP_001021028	W354*	WBVar00088351	cye-1	Phenotypic	vulval cell induction increased"", ""vulval cell lineage variant"", ""uterus morphology variant"", ""sperm absent"", ""no oocytes"", ""spicules crumpled"", ""rays fused"", ""cell cycle delayed"", ""endoreduplication variant"", ""vulval invagination variant L4"", ""locomotion variant"", ""fewer germ cells"", ""sterile"", ""gonad migration variant"", ""protruding vulva"", ""epithelial development v…	CCNE2		Wormbase
NP_495712	T319I	WBVar00145381	emb-27	Phenotypic	aldicarb hypersensitive"", ""one cell arrest early emb"", ""embryonic lethal"", ""protein expression reduced"", ""no polar body formation"", ""levamisole hypersensitive"", ""gametogenesis variant"", ""mitotic spindle defective early emb"", ""pronuclear migration defective early emb"", ""pronucleus formation failure early emb"", ""pseudocleavage absent early emb"", ""meiosis metaphase to anaphase …	CDC16		Wormbase	0	4.32	3	DELETERIOUS (*WARNING! Low confidence)
NP_495051	D433N	WBVar00146744	fzy-1	Phenotypic	development variant"", ""cell development variant"", ""mitotic spindle defective early emb"", ""metaphase to anaphase transition defect"")	CDC20		Wormbase	0.536	3.9	4	TOLERATED
NP_497203	S502F	WBVar00094687	mat-3	Phenotypic	embryonic lethal"", ""meiotic progression during oogenesis variant"", ""meiosis metaphase to anaphase transition block"")	CDC23		Wormbase	0.003	3.57	8	DELETERIOUS (*WARNING! Low confidence)
NP_497203	A528T	WBVar00000317	mat-3	Phenotypic	meiosis metaphase to anaphase transition block	CDC23		Wormbase	0	3.57	8	DELETERIOUS (*WARNING! Low confidence)
NP_497203	A451V	WBVar00000303	mat-3	Phenotypic	meiosis metaphase to anaphase transition block	CDC23		Wormbase	0.114	3.57	9	TOLERATED
NP_497203	E161K	WBVar00000301	mat-3	Phenotypic	meiosis metaphase to anaphase transition block	CDC23		Wormbase	0.067	3.62	6	TOLERATED
NP_497203	E401K	WBVar00000313	mat-3	Phenotypic	meiosis metaphase to anaphase transition block	CDC23		Wormbase	0	3.59	8	DELETERIOUS (*WARNING! Low confidence)
NP_497203	E70K	WBVar00094696	mat-3	Phenotypic	meiosis metaphase to anaphase transition block	CDC23		Wormbase	0	4.32	5	DELETERIOUS (*WARNING! Low confidence)
NP_497203	E401K	WBVar00000309	mat-3	Phenotypic	meiosis metaphase to anaphase transition block	CDC23		Wormbase	0	3.59	8	DELETERIOUS (*WARNING! Low confidence)
NP_497203	E237K	WBVar00000311	mat-3	Phenotypic	meiosis metaphase to anaphase transition block	CDC23		Wormbase	0.154	3.62	6	TOLERATED
NP_497203	S502F	WBVar00094685	mat-3	Phenotypic	meiosis metaphase to anaphase transition block	CDC23		Wormbase	0.003	3.57	8	DELETERIOUS (*WARNING! Low confidence)
NP_497203	S502F	WBVar00094692	mat-3	Phenotypic	meiosis metaphase to anaphase transition block	CDC23		Wormbase	0.003	3.57	8	DELETERIOUS (*WARNING! Low confidence)
NP_497203	A339L	WBVar00000307	mat-3	Phenotypic	meiosis metaphase to anaphase transition block	CDC23		Wormbase
NP_491862	S46F	WBVar00087967	cdc-25.1	Phenotypic	cell proliferation variant"", ""endoreduplication variant"", ""nuclear division variant"", ""intestinal development variant"", ""E lineage variant"", ""excess intestinal cells"", ""radiation induced reproductive cell death variant"")	CDC25A	vulva squamous cell carcinoma, breast carcinoma, autosomal recessive polycystic kidney disease, prostate cancer, urinary bladder cancer, cervical cancer, autosomal recessive polycystic kidney disease, autosomal recessive polycystic kidney disease	Wormbase	0	3.56	4	DELETERIOUS (*WARNING! Low confidence)
NP_491862	S46F	WBVar00087967	cdc-25.1	Phenotypic	cell proliferation variant"", ""endoreduplication variant"", ""nuclear division variant"", ""intestinal development variant"", ""E lineage variant"", ""excess intestinal cells"", ""radiation induced reproductive cell death variant"")	CDC25B	breast carcinoma, endometrial cancer, endometrial hyperplasia, urinary bladder cancer, prostate cancer, vulva squamous cell carcinoma	Wormbase	0	3.56	4	DELETERIOUS (*WARNING! Low confidence)
NP_503446	S239F	WBVar00145383	cdc-25.2	Phenotypic	embryonic lethal"", ""larval arrest"", ""cell division slow"", ""gut granule birefringence misplaced"", ""gonad development variant"", ""embryonic arrest"")	CDC25C	endometrial hyperplasia, vulva squamous cell carcinoma, breast cancer, cervical cancer, prostate cancer, prostate cancer, prostate cancer, prostate cancer, endometrial cancer	Wormbase
NP_001300079	S217F	WBVar00145383	cdc-25.2	Phenotypic	embryonic lethal"", ""larval arrest"", ""cell division slow"", ""gut granule birefringence misplaced"", ""gonad development variant"", ""embryonic arrest"")	CDC25C	endometrial hyperplasia, vulva squamous cell carcinoma, breast cancer, cervical cancer, prostate cancer, prostate cancer, prostate cancer, prostate cancer, endometrial cancer	Wormbase
NP_001021714	L140F	WBVar00000322	mat-1	Phenotypic	meiosis metaphase to anaphase transition block	CDC27		Wormbase	0	4.32	4	DELETERIOUS (*WARNING! Low confidence)
NP_001021714	S102F	WBVar00146429	mat-1	Phenotypic	lethal"", ""sterile"")	CDC27		Wormbase	0.004	4.32	5	DELETERIOUS (*WARNING! Low confidence)
NP_001021715	A45V	WBVar00000316	mat-1	Phenotypic	meiosis metaphase to anaphase transition block	CDC27		Wormbase	0	4.32	4	DELETERIOUS (*WARNING! Low confidence)
NP_001021714	A45V	WBVar00000316	mat-1	Phenotypic	meiosis metaphase to anaphase transition block	CDC27		Wormbase	0	4.32	4	DELETERIOUS (*WARNING! Low confidence)
NP_001021714	L140F	WBVar00000318	mat-1	Phenotypic	meiosis metaphase to anaphase transition block	CDC27		Wormbase	0	4.32	4	DELETERIOUS (*WARNING! Low confidence)
NP_001021715	S102F	WBVar00146429	mat-1	Phenotypic	lethal"", ""sterile"")	CDC27		Wormbase	0.004	4.32	5	DELETERIOUS (*WARNING! Low confidence)
NP_001021715	L140F	WBVar00000322	mat-1	Phenotypic	meiosis metaphase to anaphase transition block	CDC27		Wormbase	0	4.32	4	DELETERIOUS (*WARNING! Low confidence)
NP_001021714	E531G	WBVar00000320	mat-1	Phenotypic	meiosis metaphase to anaphase transition block	CDC27		Wormbase	0.008	3.93	9	DELETERIOUS (*WARNING! Low confidence)
NP_001021715	L140F	WBVar00000318	mat-1	Phenotypic	meiosis metaphase to anaphase transition block	CDC27		Wormbase	0	4.32	4	DELETERIOUS (*WARNING! Low confidence)
NP_001022747	I173F	WBVar00091001	cdk-1	Phenotypic	sex determination variant"", ""division axis defective"", ""ectopic expression transgene"", ""ectopic expression antibody"", ""excess intestinal cells"", ""protein degradation variant"")	CDK1	gallbladder adenocarcinoma, breast cancer, transitional cell carcinoma, cervical cancer, urinary bladder cancer, cancer, hepatocellular carcinoma, breast cancer	Wormbase	0.087	2.63	396	TOLERATED
NP_001022747	R176H	WBVar00090965	cdk-1	Phenotypic	division axis defective"", ""excess pharyngeal cells"", ""excess intestinal cells"", ""ventral closure defective"")	CDK1	gallbladder adenocarcinoma, breast cancer, transitional cell carcinoma, cervical cancer, urinary bladder cancer, cancer, hepatocellular carcinoma, breast cancer	Wormbase	0.026	2.63	396	DELETERIOUS
NP_502232	P173L	cas389	dyf-18	Phenotypic	Elongated cilia	CDK7	Alzheimer's disease	Yi et al.	0	2.67	20	DELETERIOUS
NP_502232	G114R	cas441	dyf-18	Phenotypic	Elongated cilia	CDK7	Alzheimer's disease	Yi et al.
NP_502232	E210K	cas397	dyf-18	Phenotypic	Elongated cilia	CDK7	Alzheimer's disease	Yi et al.	0.015	2.67	20	DELETERIOUS
NP_502232	E197K	cas442	dyf-18	Phenotypic	Elongated cilia	CDK7	Alzheimer's disease	Yi et al.	0	2.67	20	DELETERIOUS
NP_502232	P187N	cas390	dyf-18	Phenotypic	Elongated cilia	CDK7	Alzheimer's disease	Yi et al.
NP_502232	G207R	cas388	dyf-18	Phenotypic	Elongated cilia	CDK7	Alzheimer's disease	Yi et al.
NP_510508	P223S	WBVar00090402	flr-4	Phenotypic	short defecation cycle"", ""chemical resistant"")	CDKL3		Wormbase	0	3.39	51	DELETERIOUS
NP_510508	G494R	WBVar00274929	flr-4	Phenotypic	slow growth"", ""short defecation cycle"", ""chemical resistant"")	CDKL3		Wormbase
NP_001300407	Q364*	WBVar01473937	unc-75	Phenotypic	locomotion variant"", ""alternative splicing defective"")	CELF5		Wormbase
NP_492958	L431F	WBVar01473933	unc-75	Phenotypic	alternative splicing defective	CELF5		Wormbase
NP_001300409	Q206*	WBVar01473934	unc-75	Phenotypic	locomotion variant"", ""alternative splicing defective"")	CELF5		Wormbase
NP_001300408	Q257*	WBVar01473935	unc-75	Phenotypic	locomotion variant"", ""alternative splicing defective"")	CELF5		Wormbase
NP_001300408	Q266*	WBVar01473937	unc-75	Phenotypic	locomotion variant"", ""alternative splicing defective"")	CELF5		Wormbase
NP_001300407	Q355*	WBVar01473935	unc-75	Phenotypic	locomotion variant"", ""alternative splicing defective"")	CELF5		Wormbase
NP_001300408	L333F	WBVar01473933	unc-75	Phenotypic	alternative splicing defective	CELF5		Wormbase
NP_001300407	Q293*	WBVar01473941	unc-75	Phenotypic	locomotion variant"", ""alternative splicing defective"")	CELF5		Wormbase
NP_492958	G53S	WBVar01473938	unc-75	Phenotypic	locomotion variant"", ""alternative splicing defective"")	CELF5		Wormbase
NP_001300408	Q312*	WBVar01473945	unc-75	Phenotypic	locomotion variant"", ""alternative splicing defective"")	CELF5		Wormbase
NP_492958	Q304*	WBVar01473934	unc-75	Phenotypic	locomotion variant"", ""alternative splicing defective"")	CELF5		Wormbase
NP_001300409	Q266*	WBVar01473937	unc-75	Phenotypic	locomotion variant"", ""alternative splicing defective"")	CELF5		Wormbase
NP_001300407	Q304*	WBVar01473934	unc-75	Phenotypic	locomotion variant"", ""alternative splicing defective"")	CELF5		Wormbase
NP_492958	Q293*	WBVar01473941	unc-75	Phenotypic	locomotion variant"", ""alternative splicing defective"")	CELF5		Wormbase
NP_492958	Q87*	WBVar01473940	unc-75	Phenotypic	locomotion variant"", ""alternative splicing defective"")	CELF5		Wormbase
NP_001300407	G165E	WBVar01473942	unc-75	Phenotypic	alternative splicing defective	CELF5		Wormbase
NP_001300408	G67E	WBVar01473942	unc-75	Phenotypic	alternative splicing defective	CELF5		Wormbase
NP_492958	Q364*	WBVar01473937	unc-75	Phenotypic	locomotion variant"", ""alternative splicing defective"")	CELF5		Wormbase
NP_001300409	Q312*	WBVar01473945	unc-75	Phenotypic	locomotion variant"", ""alternative splicing defective"")	CELF5		Wormbase
NP_001300407	Q87*	WBVar01473940	unc-75	Phenotypic	locomotion variant"", ""alternative splicing defective"")	CELF5		Wormbase
NP_001300407	Q410*	WBVar01473945	unc-75	Phenotypic	locomotion variant"", ""alternative splicing defective"")	CELF5		Wormbase
NP_001300409	Q257*	WBVar01473935	unc-75	Phenotypic	locomotion variant"", ""alternative splicing defective"")	CELF5		Wormbase
NP_492958	Q355*	WBVar01473935	unc-75	Phenotypic	locomotion variant"", ""alternative splicing defective"")	CELF5		Wormbase
NP_001300407	G53S	WBVar01473938	unc-75	Phenotypic	locomotion variant"", ""alternative splicing defective"")	CELF5		Wormbase
NP_001300409	G67E	WBVar01473942	unc-75	Phenotypic	alternative splicing defective	CELF5		Wormbase
NP_001300409	Q195*	WBVar01473941	unc-75	Phenotypic	locomotion variant"", ""alternative splicing defective"")	CELF5		Wormbase
NP_492958	Q410*	WBVar01473945	unc-75	Phenotypic	locomotion variant"", ""alternative splicing defective"")	CELF5		Wormbase
NP_492958	G165E	WBVar01473942	unc-75	Phenotypic	alternative splicing defective	CELF5		Wormbase
NP_001300408	Q195*	WBVar01473941	unc-75	Phenotypic	locomotion variant"", ""alternative splicing defective"")	CELF5		Wormbase
NP_492958	Q355*	WBVar01473935	unc-75	Phenotypic	locomotion variant"", ""alternative splicing defective"")	CELF6		Wormbase
NP_001300408	Q257*	WBVar01473935	unc-75	Phenotypic	locomotion variant"", ""alternative splicing defective"")	CELF6		Wormbase
NP_001300407	G53S	WBVar01473938	unc-75	Phenotypic	locomotion variant"", ""alternative splicing defective"")	CELF6		Wormbase
NP_001300407	Q355*	WBVar01473935	unc-75	Phenotypic	locomotion variant"", ""alternative splicing defective"")	CELF6		Wormbase
NP_001300409	G67E	WBVar01473942	unc-75	Phenotypic	alternative splicing defective	CELF6		Wormbase
NP_492958	G53S	WBVar01473938	unc-75	Phenotypic	locomotion variant"", ""alternative splicing defective"")	CELF6		Wormbase
NP_001300409	Q266*	WBVar01473937	unc-75	Phenotypic	locomotion variant"", ""alternative splicing defective"")	CELF6		Wormbase
NP_001300409	Q195*	WBVar01473941	unc-75	Phenotypic	locomotion variant"", ""alternative splicing defective"")	CELF6		Wormbase
NP_001300407	Q304*	WBVar01473934	unc-75	Phenotypic	locomotion variant"", ""alternative splicing defective"")	CELF6		Wormbase
NP_492958	Q410*	WBVar01473945	unc-75	Phenotypic	locomotion variant"", ""alternative splicing defective"")	CELF6		Wormbase
NP_492958	Q293*	WBVar01473941	unc-75	Phenotypic	locomotion variant"", ""alternative splicing defective"")	CELF6		Wormbase
NP_492958	L431F	WBVar01473933	unc-75	Phenotypic	alternative splicing defective	CELF6		Wormbase
NP_001300408	Q312*	WBVar01473945	unc-75	Phenotypic	locomotion variant"", ""alternative splicing defective"")	CELF6		Wormbase
NP_001300409	Q257*	WBVar01473935	unc-75	Phenotypic	locomotion variant"", ""alternative splicing defective"")	CELF6		Wormbase
NP_001300409	Q206*	WBVar01473934	unc-75	Phenotypic	locomotion variant"", ""alternative splicing defective"")	CELF6		Wormbase
NP_001300408	Q266*	WBVar01473937	unc-75	Phenotypic	locomotion variant"", ""alternative splicing defective"")	CELF6		Wormbase
NP_001300408	L333F	WBVar01473933	unc-75	Phenotypic	alternative splicing defective	CELF6		Wormbase
NP_001300407	Q293*	WBVar01473941	unc-75	Phenotypic	locomotion variant"", ""alternative splicing defective"")	CELF6		Wormbase
NP_492958	Q304*	WBVar01473934	unc-75	Phenotypic	locomotion variant"", ""alternative splicing defective"")	CELF6		Wormbase
NP_492958	G165E	WBVar01473942	unc-75	Phenotypic	alternative splicing defective	CELF6		Wormbase
NP_001300408	Q195*	WBVar01473941	unc-75	Phenotypic	locomotion variant"", ""alternative splicing defective"")	CELF6		Wormbase
NP_492958	Q87*	WBVar01473940	unc-75	Phenotypic	locomotion variant"", ""alternative splicing defective"")	CELF6		Wormbase
NP_001300407	G165E	WBVar01473942	unc-75	Phenotypic	alternative splicing defective	CELF6		Wormbase
NP_001300407	Q364*	WBVar01473937	unc-75	Phenotypic	locomotion variant"", ""alternative splicing defective"")	CELF6		Wormbase
NP_001300408	G67E	WBVar01473942	unc-75	Phenotypic	alternative splicing defective	CELF6		Wormbase
NP_492958	Q364*	WBVar01473937	unc-75	Phenotypic	locomotion variant"", ""alternative splicing defective"")	CELF6		Wormbase
NP_001300409	Q312*	WBVar01473945	unc-75	Phenotypic	locomotion variant"", ""alternative splicing defective"")	CELF6		Wormbase
NP_001300407	Q87*	WBVar01473940	unc-75	Phenotypic	locomotion variant"", ""alternative splicing defective"")	CELF6		Wormbase
NP_001300407	Q410*	WBVar01473945	unc-75	Phenotypic	locomotion variant"", ""alternative splicing defective"")	CELF6		Wormbase
NP_001300071	Q366*	WBVar00296809	fmi-1	Phenotypic	anterior posterior neurite growth variant	CELSR1		Wormbase
NP_506256	Q725*	WBVar00296809	fmi-1	Phenotypic	anterior posterior neurite growth variant	CELSR1		Wormbase
NP_001300071	Q366*	WBVar00296809	fmi-1	Phenotypic	anterior posterior neurite growth variant	CELSR2	hydrocephalus	Wormbase
NP_506256	Q725*	WBVar00296809	fmi-1	Phenotypic	anterior posterior neurite growth variant	CELSR2	hydrocephalus	Wormbase
NP_001300071	Q366*	WBVar00296809	fmi-1	Phenotypic	anterior posterior neurite growth variant	CELSR3		Wormbase
NP_506256	Q725*	WBVar00296809	fmi-1	Phenotypic	anterior posterior neurite growth variant	CELSR3		Wormbase
NP_001023603	P584L	WBVar00095135	cha-1	Phenotypic	aldicarb resistant"", ""pharyngeal pumping reduced"", ""slow growth"", ""life span variant"", ""enzyme activity reduced"", ""defecation cycle variable length"", ""axon guidance variant"", ""coiler"")	CHAT	congenital myasthenic syndrome 6, congenital myasthenic syndrome, Alzheimer's disease, asthma, congenital myasthenic syndrome 6, congenital myasthenic syndrome 6, Alzheimer's disease	Wormbase	0.108	2.84	11	TOLERATED
NP_504523	P675L	WBVar00090720	let-418	Phenotypic	vulvaless"", ""multivulva"")	CHD5		Wormbase	0.001	2.49	146	DELETERIOUS
NP_504523	W1157*	WBVar00000202	let-418	Phenotypic	no uterine cavity"", ""vulval invagination variant L4"", ""sterile"", ""everted vulva"", ""oocyte morphology variant"")	CHD5		Wormbase
NP_504523	W419*	WBVar00242167	let-418	Phenotypic	sterile"", ""everted vulva"", ""protruding vulva"")	CHD5		Wormbase
NP_504523	W1241*	WBVar00000201	let-418	Phenotypic	everted vulva	CHD5		Wormbase
NP_491426	L1220P	sy859	chd-7	Phenotypic	Morphology changes, locomotion variants and reduced fecundity	CHD6	congenital heart disease, CHARGE syndrome	Wong et al.	0	2.79	23	DELETERIOUS
NP_491426	P253L	sy1049	chd-7	Phenotypic	Morphology changes	CHD6	congenital heart disease, CHARGE syndrome	Wong et al.	0.021	3.37	7	DELETERIOUS
NP_491426	L1220P	sy859	chd-7	Phenotypic	Morphology changes, locomotion variants and reduced fecundity	CHD7	CHARGE syndrome, CHARGE syndrome, CHARGE syndrome, congenital heart disease, CHARGE syndrome, CHARGE syndrome, CHARGE syndrome, CHARGE syndrome, CHARGE syndrome, CHARGE syndrome, hypogonadotropic hypogonadism 5 with or without anosmia, idiopathic scoliosis	Wong et al.	0	2.79	23	DELETERIOUS
NP_491426	P253L	sy1049	chd-7	Phenotypic	Morphology changes	CHD7	CHARGE syndrome, CHARGE syndrome, CHARGE syndrome, congenital heart disease, CHARGE syndrome, CHARGE syndrome, CHARGE syndrome, CHARGE syndrome, CHARGE syndrome, CHARGE syndrome, hypogonadotropic hypogonadism 5 with or without anosmia, idiopathic scoliosis	Wong et al.	0.021	3.37	7	DELETERIOUS
NP_491426	P253L	sy1049	chd-7	Phenotypic	Morphology changes	CHD8	congenital heart disease, autism spectrum disorder, CHARGE syndrome, autistic disorder	Wong et al.	0.021	3.37	7	DELETERIOUS
NP_491426	L1220P	sy859	chd-7	Phenotypic	Morphology changes, locomotion variants and reduced fecundity	CHD8	congenital heart disease, autism spectrum disorder, CHARGE syndrome, autistic disorder	Wong et al.	0	2.79	23	DELETERIOUS
NP_491533	W141*	WBVar00275208	unc-63	Phenotypic	aldicarb resistant"", ""levamisole resistant"", ""egg retention"", ""locomotion variant"", ""backward locomotion variant"", ""antihelmintic response variant"")	CHRNA2	autosomal dominant nocturnal frontal lobe epilepsy 4	Wormbase
NP_509128	V309M	WBVar00090467	acr-2	Phenotypic	aldicarb hypersensitive"", ""levamisole hypersensitive"", ""locomotion variant"", ""GABA synaptic transmission variant"", ""acetylcholine synaptic transmission variant"", ""spastic locomotion"")	CHRNA3	visual epilepsy, lung cancer	Wormbase	0.092	2.61	188	TOLERATED
NP_509932	W164*	WBVar00275403	lev-8	Phenotypic	levamisole resistant"", ""cholinergic agonist resistant"", ""antihelmintic response variant"")	CHRNA3	visual epilepsy, lung cancer	Wormbase
NP_491533	W141*	WBVar00275208	unc-63	Phenotypic	aldicarb resistant"", ""levamisole resistant"", ""egg retention"", ""locomotion variant"", ""backward locomotion variant"", ""antihelmintic response variant"")	CHRNA3	visual epilepsy, lung cancer	Wormbase
NP_492399	Y449*	WBVar00275223	unc-29	Phenotypic	levamisole resistant"", ""protein subcellular localization variant"", ""locomotion variant"", ""swimming variant"", ""protein complex organization variant"")	CHRNA3	visual epilepsy, lung cancer	Wormbase
NP_509128	P241S	WBVar00323212	acr-2	Phenotypic	sterile"", ""somatic gonad morphology variant"")	CHRNA3	visual epilepsy, lung cancer	Wormbase	0.035	2.61	188	DELETERIOUS
NP_001317822	K128N	WBVar00000708	acr-23	Phenotypic	AAD response variant	CHRNA6		Wormbase
NP_001317822	L286F	WBVar00000696	acr-23	Phenotypic	AAD response variant	CHRNA6		Wormbase
NP_001317822	G89E	WBVar00000694	acr-23	Phenotypic	AAD response variant	CHRNA6		Wormbase
NP_001317822	E81K	WBVar00000712	acr-23	Phenotypic	AAD response variant	CHRNA6		Wormbase
NP_001317822	R82*	WBVar00000699	acr-23	Phenotypic	AAD response variant	CHRNA6		Wormbase
NP_001317822	G17R	WBVar00000697	acr-23	Phenotypic	AAD response variant	CHRNA6		Wormbase
NP_001317822	W494*	WBVar00000721	acr-23	Phenotypic	AAD response variant	CHRNA6		Wormbase
NP_504024	K128N	WBVar00000708	acr-23	Phenotypic	AAD response variant	CHRNA6		Wormbase
NP_001317822	S118*	WBVar00000698	acr-23	Phenotypic	AAD response variant	CHRNA6		Wormbase
NP_001317822	G89E	WBVar00000695	acr-23	Phenotypic	AAD response variant	CHRNA6		Wormbase
NP_504024	G292D	WBVar00000706	acr-23	Phenotypic	AAD response variant	CHRNA6		Wormbase
NP_001317822	P165L	WBVar00000704	acr-23	Phenotypic	AAD response variant	CHRNA6		Wormbase
NP_504024	W505*	WBVar00000702	acr-23	Phenotypic	AAD response variant	CHRNA6		Wormbase
NP_504024	E81K	WBVar00000712	acr-23	Phenotypic	AAD response variant	CHRNA6		Wormbase
NP_504024	R82*	WBVar00000700	acr-23	Phenotypic	AAD response variant	CHRNA6		Wormbase
NP_001317822	G281D	WBVar00000706	acr-23	Phenotypic	AAD response variant	CHRNA6		Wormbase
NP_504024	P165L	WBVar00000704	acr-23	Phenotypic	AAD response variant	CHRNA6		Wormbase
NP_504024	S307F	WBVar00000707	acr-23	Phenotypic	AAD response variant	CHRNA6		Wormbase
NP_504024	S118*	WBVar00000698	acr-23	Phenotypic	AAD response variant	CHRNA6		Wormbase
NP_001317822	W494*	WBVar00000702	acr-23	Phenotypic	AAD response variant	CHRNA6		Wormbase
NP_504024	V333D	WBVar00000703	acr-23	Phenotypic	AAD response variant	CHRNA6		Wormbase
NP_504024	R82*	WBVar00000699	acr-23	Phenotypic	AAD response variant	CHRNA6		Wormbase
NP_504024	G89E	WBVar00000695	acr-23	Phenotypic	AAD response variant	CHRNA6		Wormbase
NP_504024	G89E	WBVar00000694	acr-23	Phenotypic	AAD response variant	CHRNA6		Wormbase
NP_001317822	V322D	WBVar00000703	acr-23	Phenotypic	AAD response variant	CHRNA6		Wormbase
NP_504024	W505*	WBVar00000721	acr-23	Phenotypic	AAD response variant	CHRNA6		Wormbase
NP_504024	G17R	WBVar00000697	acr-23	Phenotypic	AAD response variant	CHRNA6		Wormbase
NP_001317822	S296F	WBVar00000707	acr-23	Phenotypic	AAD response variant	CHRNA6		Wormbase
NP_001317822	R82*	WBVar00000700	acr-23	Phenotypic	AAD response variant	CHRNA6		Wormbase
NP_504024	L297F	WBVar00000696	acr-23	Phenotypic	AAD response variant	CHRNA6		Wormbase
NP_496959	M153R	WBVar00000048	eat-2	Phenotypic	pharyngeal pumping variant	CHRNA7	Alzheimer's disease, Lewy body dementia, schizophrenia, schizophrenia	Wormbase	0.003	3.16	19	DELETERIOUS
NP_496959	W107*	WBVar00000014	eat-2	Phenotypic	pharyngeal pumping reduced"", ""slow growth"", ""extended life span"", ""serotonin metabolism variant"", ""arecoline hypersensitive"", ""synaptic transmission variant"", ""pharyngeal pumping variant"", ""sluggish"", ""fat content reduced"", ""organ senescence variant"", ""eating variant"")	CHRNA7	Alzheimer's disease, Lewy body dementia, schizophrenia, schizophrenia	Wormbase
NP_505897	I314N	WBVar00266693	deg-3	Phenotypic	tail morphology variant"", ""cell degeneration"", ""neuron degeneration"", ""touch resistant tail"", ""light body touch resistant"", ""locomotion variant"", ""transgene expression reduced"")	CHRNA7	Alzheimer's disease, Lewy body dementia, schizophrenia, schizophrenia	Wormbase	0.001	2.67	25	DELETERIOUS
NP_496959	R324W	WBVar00000086	eat-2	Phenotypic	fat content reduced"", ""induced pharyngeal pumping variant"")	CHRNA7	Alzheimer's disease, Lewy body dementia, schizophrenia, schizophrenia	Wormbase	0.002	3.22	12	DELETERIOUS
NP_498092	D373N	WBVar00241212	oxy-4	Phenotypic	developmental delay postembryonic"", ""mRNA levels increased"", ""reduced brood size"", ""paraquat hypersensitive"", ""high oxygen hypersensitive"", ""age associated fluorescence increased"", ""shortened life span"", ""organism heat response variant"", ""organism UV resistant"")	CIAO3		Wormbase	0.536	2.64	25	TOLERATED
NP_492493	A174T	cas385	dyf-5	Phenotypic	Elongated cilia	CILK1	endocrine-cerebro-osteodysplasia syndrome, juvenile myoclonic epilepsy 10, endocrine-cerebro-osteodysplasia syndrome	Yi et al.	0.001	2.58	144	DELETERIOUS
NP_001129786	A174T	cas385	dyf-5	Phenotypic	Elongated cilia	CILK1	endocrine-cerebro-osteodysplasia syndrome, juvenile myoclonic epilepsy 10, endocrine-cerebro-osteodysplasia syndrome	Yi et al.	0.001	2.58	144	DELETERIOUS
NP_492493	P135S	cas384	dyf-5	Phenotypic	Elongated cilia	CILK1	endocrine-cerebro-osteodysplasia syndrome, juvenile myoclonic epilepsy 10, endocrine-cerebro-osteodysplasia syndrome	Yi et al.	0	2.58	144	DELETERIOUS
NP_492493	A192T	cas357	dyf-5	Phenotypic	Elongated cilia	CILK1	endocrine-cerebro-osteodysplasia syndrome, juvenile myoclonic epilepsy 10, endocrine-cerebro-osteodysplasia syndrome	Yi et al.	0	2.58	144	DELETERIOUS
NP_001129786	A192T	cas357	dyf-5	Phenotypic	Elongated cilia	CILK1	endocrine-cerebro-osteodysplasia syndrome, juvenile myoclonic epilepsy 10, endocrine-cerebro-osteodysplasia syndrome	Yi et al.	0	2.58	144	DELETERIOUS
NP_001129786	P135S	cas384	dyf-5	Phenotypic	Elongated cilia	CILK1	endocrine-cerebro-osteodysplasia syndrome, juvenile myoclonic epilepsy 10, endocrine-cerebro-osteodysplasia syndrome	Yi et al.	0	2.58	144	DELETERIOUS
NP_495784	D189G	WBVar00094750	zyg-9	Phenotypic	embryonic lethal"", ""protein expression reduced"")	CKAP5		Wormbase	0	3.42	6	DELETERIOUS
NP_495784	I862K	WBVar00094753	zyg-9	Phenotypic	embryonic lethal"", ""protein expression increased"")	CKAP5		Wormbase	0	3.42	6	DELETERIOUS
NP_495784	G488E	WBVar00094748	zyg-9	Phenotypic	embryonic lethal"", ""antibody staining reduced"")	CKAP5		Wormbase	0	3.42	6	DELETERIOUS
NP_495784	E1317K	WBVar00094752	zyg-9	Phenotypic	embryonic lethal"", ""protein expression reduced"", ""spindle position defective early emb"", ""antibody subcellular localization variant"")	CKAP5		Wormbase	0	3.49	5	DELETERIOUS
NP_495784	G203E	WBVar00094751	zyg-9	Phenotypic	embryonic lethal"", ""protein expression reduced"", ""antibody staining reduced"")	CKAP5		Wormbase	0	3.42	6	DELETERIOUS
NP_001021296	R125*	WBVar00088613	dyf-3	Phenotypic	dauer defective"", ""amphid phasmid morphology variant"", ""sluggish"", ""chemotaxis variant"", ""ammonium chloride chemotaxis defective"", ""ivermectin resistant"")	CLUAP1		Wormbase
NP_001021295	R136*	WBVar00088613	dyf-3	Phenotypic	dauer defective"", ""amphid phasmid morphology variant"", ""sluggish"", ""chemotaxis variant"", ""ammonium chloride chemotaxis defective"", ""ivermectin resistant"")	CLUAP1		Wormbase
NP_001021294	R63*	WBVar00088613	dyf-3	Phenotypic	dauer defective"", ""amphid phasmid morphology variant"", ""sluggish"", ""chemotaxis variant"", ""ammonium chloride chemotaxis defective"", ""ivermectin resistant"")	CLUAP1		Wormbase
NP_001122877	Q140*	WBVar00278518	madd-2	Phenotypic	muscle arm development variant	CMYA5		Wormbase
NP_001122877	Q388*	WBVar00278524	madd-2	Phenotypic	axon guidance variant"", ""axon branching variant"", ""transgene subcellular localization variant"", ""ectopic neurite outgrowth"")	CMYA5		Wormbase
NP_001122877	S733F	WBVar00278521	madd-2	Phenotypic	muscle arm development variant	CMYA5		Wormbase	0	2.94	23	DELETERIOUS
NP_503395	Q388*	WBVar00278524	madd-2	Phenotypic	axon guidance variant"", ""axon branching variant"", ""transgene subcellular localization variant"", ""ectopic neurite outgrowth"")	CMYA5		Wormbase
NP_001300061	S32F	WBVar00278521	madd-2	Phenotypic	muscle arm development variant	CMYA5		Wormbase	0	2.94	23	DELETERIOUS
NP_001122877	S669L	WBVar00278519	madd-2	Phenotypic	muscle arm development variant	CMYA5		Wormbase	0	2.94	23	DELETERIOUS
NP_503395	S683L	WBVar00278519	madd-2	Phenotypic	muscle arm development variant	CMYA5		Wormbase	0	2.94	23	DELETERIOUS
NP_503395	Q140*	WBVar00278518	madd-2	Phenotypic	muscle arm development variant	CMYA5		Wormbase
NP_503395	S747F	WBVar00278521	madd-2	Phenotypic	muscle arm development variant	CMYA5		Wormbase	0	2.94	23	DELETERIOUS
NP_503395	R523*	WBVar00000610	madd-2	Phenotypic	male turning defective"", ""axon guidance variant"", ""HSN migration variant"", ""axon branching variant"", ""male mating efficiency reduced"", ""axon outgrowth variant"", ""commissure absent"", ""mating latency increased"", ""ectopic axon outgrowth"")	CMYA5		Wormbase
NP_001122877	Q147*	WBVar00278517	madd-2	Phenotypic	muscle arm development variant"", ""axon branching variant"", ""muscle arm development defective"")	CMYA5		Wormbase
NP_503395	Q147*	WBVar00278517	madd-2	Phenotypic	muscle arm development variant"", ""axon branching variant"", ""muscle arm development defective"")	CMYA5		Wormbase
NP_499033	Q82*	WBVar00095116	tax-4	Phenotypic	life span variant"", ""extended life span"", ""gene expression level reduced"", ""reduced brood size"", ""chloride chemotaxis defective"", ""benzaldehyde chemotaxis defective"", ""cell fate transformation"", ""isothermal tracking behavior variant"", ""athermotactic"", ""neuron function reduced"", ""sodium chloride chemotaxis defective"", ""nonanone chemotaxis defective"", ""organism heat response…	CNGA1	retinitis pigmentosa 49, retinitis pigmentosa	Wormbase
NP_499033	Q82*	WBVar00095116	tax-4	Phenotypic	life span variant"", ""extended life span"", ""gene expression level reduced"", ""reduced brood size"", ""chloride chemotaxis defective"", ""benzaldehyde chemotaxis defective"", ""cell fate transformation"", ""isothermal tracking behavior variant"", ""athermotactic"", ""neuron function reduced"", ""sodium chloride chemotaxis defective"", ""nonanone chemotaxis defective"", ""organism heat response…	CNGA2		Wormbase
NP_499033	Q82*	WBVar00095116	tax-4	Phenotypic	life span variant"", ""extended life span"", ""gene expression level reduced"", ""reduced brood size"", ""chloride chemotaxis defective"", ""benzaldehyde chemotaxis defective"", ""cell fate transformation"", ""isothermal tracking behavior variant"", ""athermotactic"", ""neuron function reduced"", ""sodium chloride chemotaxis defective"", ""nonanone chemotaxis defective"", ""organism heat response…	CNGA3	achromatopsia 2, achromatopsia 2, color blindness	Wormbase
NP_499033	Q82*	WBVar00095116	tax-4	Phenotypic	life span variant"", ""extended life span"", ""gene expression level reduced"", ""reduced brood size"", ""chloride chemotaxis defective"", ""benzaldehyde chemotaxis defective"", ""cell fate transformation"", ""isothermal tracking behavior variant"", ""athermotactic"", ""neuron function reduced"", ""sodium chloride chemotaxis defective"", ""nonanone chemotaxis defective"", ""organism heat response…	CNGA4		Wormbase
NP_492427	C231R	WBVar00095111	tax-2	Phenotypic	neuron function reduced"", ""electrophysiology variant"", ""odorant positive chemotaxis defective"", ""ammonium chemotaxis defective"", ""carbon dioxide avoidance variant"", ""phototaxis defective"", ""thermoreceptor currents absent"", ""current measurement variant"", ""alkaline pH chemotaxis variant"")	CNGB1	retinitis pigmentosa, retinitis pigmentosa, retinitis pigmentosa 45	Wormbase	0.018	3.15	20	DELETERIOUS
NP_492427	C231R	WBVar00095111	tax-2	Phenotypic	neuron function reduced"", ""electrophysiology variant"", ""odorant positive chemotaxis defective"", ""ammonium chemotaxis defective"", ""carbon dioxide avoidance variant"", ""phototaxis defective"", ""thermoreceptor currents absent"", ""current measurement variant"", ""alkaline pH chemotaxis variant"")	CNGB3	achromatopsia 3, achromatopsia 3, color blindness	Wormbase	0.018	3.15	20	DELETERIOUS
NP_001021092	A207V	WBVar00144016	unc-87	Phenotypic	paralyzed	CNN1		Wormbase	0.059	3.7	9	TOLERATED
NP_001021093	A16V	WBVar00144016	unc-87	Phenotypic	paralyzed	CNN1		Wormbase	0.059	3.7	9	TOLERATED
NP_001256412	G19D	WBVar00242684	sqt-3	Phenotypic	left handed roller	COL21A1		Wormbase	0.078	2.6	83	TOLERATED
NP_001256413	G161E	WBVar00242688	sqt-3	Phenotypic	long"", ""tail morphology variant"", ""left handed roller"", ""dumpy"", ""male mating variant"", ""pattern of transgene expression variant"", ""alae morphology variant"", ""struts variant"", ""helical cuticle"", ""annulae morphology variant"")	COL21A1		Wormbase	0	2.59	87	DELETERIOUS
NP_001256413	G225E	WBVar00242670	sqt-3	Phenotypic	left handed roller"", ""dumpy"", ""helical cuticle"", ""annulae morphology variant"")	COL21A1		Wormbase	0.002	2.67	80	DELETERIOUS
NP_001256412	G227E	WBVar00242688	sqt-3	Phenotypic	long"", ""tail morphology variant"", ""left handed roller"", ""dumpy"", ""male mating variant"", ""pattern of transgene expression variant"", ""alae morphology variant"", ""struts variant"", ""helical cuticle"", ""annulae morphology variant"")	COL21A1		Wormbase	0	2.59	87	DELETERIOUS
NP_001256412	G291E	WBVar00242670	sqt-3	Phenotypic	left handed roller"", ""dumpy"", ""helical cuticle"", ""annulae morphology variant"")	COL21A1		Wormbase	0.002	2.67	80	DELETERIOUS
NP_498086	Q189*	WBVar00143004	dpy-17	Phenotypic	larval body morphology variant"", ""neuronal outgrowth variant"", ""dumpy"", ""pattern of transgene expression variant"", ""alae morphology variant"", ""annulae morphology variant"")	COL24A1		Wormbase
NP_495858	R71C	WBVar00248869	rol-6	Phenotypic	right handed roller"", ""roller"", ""alae morphology variant"", ""helical cuticle"", ""annulae morphology variant"")	COL24A1		Wormbase	0	2.71	14	DELETERIOUS
NP_495858	R71H	WBVar00143020	rol-6	Phenotypic	right handed roller"", ""physiology variant"", ""helical cuticle"")	COL24A1		Wormbase	0	2.71	14	DELETERIOUS
NP_509274	G156R	WBVar00142953	dpy-7	Phenotypic	short"", ""fat"", ""dumpy"", ""roller"", ""pattern of transgene expression variant"", ""annulae morphology variant"")	COL24A1		Wormbase
NP_001022662	G1708E	WBVar02148525	emb-9	Phenotypic	distal tip cell migration variant	COL4A2	myopathy, collagen disease, porencephaly, atherosclerosis	Wormbase	0	2.71	23	DELETERIOUS
NP_001022663	G1451E	WBVar02148525	emb-9	Phenotypic	distal tip cell migration variant	COL4A2	myopathy, collagen disease, porencephaly, atherosclerosis	Wormbase	0	2.71	23	DELETERIOUS
NP_001022662	G409E	WBVar00087775	emb-9	Phenotypic	larval arrest"", ""L1 lethal"", ""pretzel arrest"", ""embryonic development variant"")	COL4A2	myopathy, collagen disease, porencephaly, atherosclerosis	Wormbase	0	2.71	23	DELETERIOUS
NP_001022662	G258E	WBVar02125770	emb-9	Phenotypic	synaptogenesis variant	COL4A2	myopathy, collagen disease, porencephaly, atherosclerosis	Wormbase	0.007	2.75	36	DELETERIOUS
NP_001022662	G403E	WBVar00145371	emb-9	Phenotypic	distal tip cell migration variant	COL4A2	myopathy, collagen disease, porencephaly, atherosclerosis	Wormbase	0	2.72	20	DELETERIOUS
NP_001022663	G403E	WBVar00145371	emb-9	Phenotypic	distal tip cell migration variant	COL4A2	myopathy, collagen disease, porencephaly, atherosclerosis	Wormbase	0	2.72	20	DELETERIOUS
NP_510664	G48E	WBVar00089038	let-2	Phenotypic	early larval lethal"", ""sperm absent"", ""sterile"", ""oocyte morphology variant"", ""spermatheca absent"")	COL4A6	collagen disease, myopathy, AMME complex, X-linked deafness 6	Wormbase	0	2.73	22	DELETERIOUS
NP_510663	G48E	WBVar00089038	let-2	Phenotypic	early larval lethal"", ""sperm absent"", ""sterile"", ""oocyte morphology variant"", ""spermatheca absent"")	COL4A6	collagen disease, myopathy, AMME complex, X-linked deafness 6	Wormbase	0	2.73	22	DELETERIOUS
NP_510663	G878R	WBVar00145368	let-2	Phenotypic	lethal	COL4A6	collagen disease, myopathy, AMME complex, X-linked deafness 6	Wormbase
NP_001022663	G403E	WBVar00145371	emb-9	Phenotypic	distal tip cell migration variant	COL4A6	collagen disease, myopathy, AMME complex, X-linked deafness 6	Wormbase	0	2.72	20	DELETERIOUS
NP_001022662	G403E	WBVar00145371	emb-9	Phenotypic	distal tip cell migration variant	COL4A6	collagen disease, myopathy, AMME complex, X-linked deafness 6	Wormbase	0	2.72	20	DELETERIOUS
NP_510664	G877R	WBVar00145368	let-2	Phenotypic	lethal	COL4A6	collagen disease, myopathy, AMME complex, X-linked deafness 6	Wormbase
NP_001022662	G409E	WBVar00087775	emb-9	Phenotypic	larval arrest"", ""L1 lethal"", ""pretzel arrest"", ""embryonic development variant"")	COL4A6	collagen disease, myopathy, AMME complex, X-linked deafness 6	Wormbase	0	2.71	23	DELETERIOUS
NP_001022663	G1451E	WBVar02148525	emb-9	Phenotypic	distal tip cell migration variant	COL4A6	collagen disease, myopathy, AMME complex, X-linked deafness 6	Wormbase	0	2.71	23	DELETERIOUS
NP_001022662	G258E	WBVar02125770	emb-9	Phenotypic	synaptogenesis variant	COL4A6	collagen disease, myopathy, AMME complex, X-linked deafness 6	Wormbase	0.007	2.75	36	DELETERIOUS
NP_001022662	G1708E	WBVar02148525	emb-9	Phenotypic	distal tip cell migration variant	COL4A6	collagen disease, myopathy, AMME complex, X-linked deafness 6	Wormbase	0	2.71	23	DELETERIOUS
NP_501655	G149D	WBVar00091433	col-121	Phenotypic	bis phenol A hypersensitive	COL6A5		Wormbase	0	2.79	26	DELETERIOUS
NP_495367	G129E	WBVar00242683	dpy-2	Phenotypic	left handed roller"", ""dumpy"", ""roller"", ""pattern of transgene expression variant"", ""alae morphology variant"", ""struts variant"", ""helical cuticle"", ""annulae morphology variant"")	COL6A5		Wormbase	0	2.79	54	DELETERIOUS
NP_491595	G203*	WBVar00142941	dpy-5	Phenotypic	body morphology variant"", ""antibody staining variant"", ""dumpy"", ""transgene subcellular localization variant"", ""cuticle morphology variant"", ""pattern of transgene expression variant"", ""alae morphology variant"", ""annulae morphology variant"")	COL6A5		Wormbase
NP_499889	G149E	WBVar00142908	dpy-9	Phenotypic	gene expression level high"", ""large"", ""dumpy"", ""organism osmotic stress response variant"", ""pattern of transgene expression variant"", ""pathogen resistance increased"", ""alae morphology variant"", ""annulae morphology variant"")	COL6A5		Wormbase	0	2.77	23	DELETERIOUS
NP_001294332	G149E	WBVar00142908	dpy-9	Phenotypic	gene expression level high"", ""large"", ""dumpy"", ""organism osmotic stress response variant"", ""pattern of transgene expression variant"", ""pathogen resistance increased"", ""alae morphology variant"", ""annulae morphology variant"")	COL6A5		Wormbase	0	2.77	23	DELETERIOUS
NP_496589	R80C	WBVar00142954	rol-1	Phenotypic	left handed roller"", ""dumpy"", ""roller"", ""helical cuticle"")	COL6A5		Wormbase	0	3.15	39	DELETERIOUS
NP_496421	G249E	WBVar00242708	sqt-1	Phenotypic	long"", ""left handed roller"", ""dumpy"")	COL6A5		Wormbase	0	2.7	16	DELETERIOUS
NP_496421	Q48*	WBVar00242710	sqt-1	Phenotypic	left handed roller"", ""dumpy"")	COL6A5		Wormbase
NP_496421	R66C	WBVar00242664	sqt-1	Phenotypic	male tail morphology variant"", ""short"", ""right handed roller"", ""dumpy"", ""roller"", ""pattern of transgene expression variant"", ""alae morphology variant"", ""struts variant"", ""helical cuticle"", ""annulae morphology variant"")	COL6A5		Wormbase	0.014	2.8	13	DELETERIOUS
NP_496421	G151E	WBVar00242706	sqt-1	Phenotypic	dumpy	COL6A5		Wormbase	0	2.7	16	DELETERIOUS
NP_496421	R69C	WBVar00143937	sqt-1	Phenotypic	male tail morphology variant"", ""body size variant"", ""right handed roller"", ""male ray morphology variant"", ""dumpy"", ""pattern of transgene expression variant"", ""alae morphology variant"", ""struts variant"", ""annulae morphology variant"")	COL6A5		Wormbase	0.006	2.7	16	DELETERIOUS
NP_496421	R69C	WBVar00242711	sqt-1	Phenotypic	dumpy	COL6A5		Wormbase	0.006	2.7	16	DELETERIOUS
NP_496421	C303Y	WBVar00242672	sqt-1	Phenotypic	long"", ""left handed roller"", ""dumpy"", ""roller"", ""pattern of transgene expression variant"", ""alae morphology variant"", ""helical cuticle"", ""annulae morphology variant"")	COL6A5		Wormbase	0	2.7	16	DELETERIOUS
NP_493635	R78C	WBVar00242713	sqt-2	Phenotypic	right handed roller"", ""physiology variant"", ""dumpy"", ""pattern of transgene expression variant"", ""alae morphology variant"", ""annulae morphology variant"")	COL6A5		Wormbase	0.002	2.69	23	DELETERIOUS
NP_493635	R75C	WBVar00242666	sqt-2	Phenotypic	right handed roller"", ""dumpy"", ""roller"", ""pattern of transgene expression variant"", ""alae morphology variant"", ""struts variant"", ""helical cuticle"", ""annulae morphology variant"")	COL6A5		Wormbase	0.001	2.69	23	DELETERIOUS
NP_001335511	G137E	WBVar00242687	dpy-10	Phenotypic	left handed roller"", ""dumpy"", ""alae morphology variant"", ""struts variant"", ""helical cuticle"", ""annulae morphology variant"")	COL6A5		Wormbase
NP_001335511	Q299*	WBVar00054102	dpy-10	Phenotypic	left handed roller"", ""dumpy"")	COL6A5		Wormbase
NP_001335511	R92C	WBVar00054207	dpy-10	Phenotypic	left handed roller	COL6A5		Wormbase
NP_495367	G183R	WBVar00142906	dpy-2	Phenotypic	left handed roller"", ""dumpy"", ""roller"", ""alae morphology variant"", ""struts variant"", ""helical cuticle"", ""annulae morphology variant"")	COL6A5		Wormbase
NP_495367	G247R	WBVar00143244	dpy-2	Phenotypic	dumpy"", ""roller"", ""pattern of transgene expression variant"", ""alae morphology variant"", ""annulae morphology variant"")	COL6A5		Wormbase
NP_498128	E148K	WBVar00144863	clk-1	Phenotypic	general pace of development variant"", ""extended life span"", ""defecation cycle variant"", ""egg laying irregular"", ""organism behavior variant"", ""defecation variant"", ""slow development"", ""growth rate variant"", ""developmental delay"", ""pharyngeal pumping rate variant"", ""methiothepin resistant"", ""mianserin resistant"", ""swimming variant"")	COQ7	primary coenzyme Q10 deficiency 8	Wormbase	0	2.58	95	DELETERIOUS
NP_501935	W357*	WBVar00089624	egl-21	Phenotypic	long"", ""transient bloating"", ""backing increased"", ""fat"", ""egg retention"", ""coiler"", ""drug response variant"", ""neuronal synaptic transmission variant"", ""egg laying serotonin resistant"", ""egg laying imipramine resistant"", ""roaming reduced"", ""head bend angle variant"", ""tail bend angle variant"", ""body posture amplitude increased"", ""body posture wavelength increased"", ""co…	CPE	morbid obesity, obesity, type 2 diabetes mellitus	Wormbase
NP_001300469	T97I	WBVar00241048	fog-1	Phenotypic	feminization of XX and XO animals	CPEB3		Wormbase	0.063	3.16	17	TOLERATED
NP_001021792	T366I	WBVar00241048	fog-1	Phenotypic	feminization of XX and XO animals	CPEB3		Wormbase	0.063	3.16	17	TOLERATED
NP_001021791	T152I	WBVar00241048	fog-1	Phenotypic	feminization of XX and XO animals	CPEB3		Wormbase	0.063	3.16	17	TOLERATED
NP_501935	W357*	WBVar00089624	egl-21	Phenotypic	long"", ""transient bloating"", ""backing increased"", ""fat"", ""egg retention"", ""coiler"", ""drug response variant"", ""neuronal synaptic transmission variant"", ""egg laying serotonin resistant"", ""egg laying imipramine resistant"", ""roaming reduced"", ""head bend angle variant"", ""tail bend angle variant"", ""body posture amplitude increased"", ""body posture wavelength increased"", ""co…	CPN1	carboxypeptidase N deficiency	Wormbase
NP_501935	W357*	WBVar00089624	egl-21	Phenotypic	long"", ""transient bloating"", ""backing increased"", ""fat"", ""egg retention"", ""coiler"", ""drug response variant"", ""neuronal synaptic transmission variant"", ""egg laying serotonin resistant"", ""egg laying imipramine resistant"", ""roaming reduced"", ""head bend angle variant"", ""tail bend angle variant"", ""body posture amplitude increased"", ""body posture wavelength increased"", ""co…	CPXM1		Wormbase
NP_501935	W357*	WBVar00089624	egl-21	Phenotypic	long"", ""transient bloating"", ""backing increased"", ""fat"", ""egg retention"", ""coiler"", ""drug response variant"", ""neuronal synaptic transmission variant"", ""egg laying serotonin resistant"", ""egg laying imipramine resistant"", ""roaming reduced"", ""head bend angle variant"", ""tail bend angle variant"", ""body posture amplitude increased"", ""body posture wavelength increased"", ""co…	CPXM2		Wormbase
NP_501935	W357*	WBVar00089624	egl-21	Phenotypic	long"", ""transient bloating"", ""backing increased"", ""fat"", ""egg retention"", ""coiler"", ""drug response variant"", ""neuronal synaptic transmission variant"", ""egg laying serotonin resistant"", ""egg laying imipramine resistant"", ""roaming reduced"", ""head bend angle variant"", ""tail bend angle variant"", ""body posture amplitude increased"", ""body posture wavelength increased"", ""co…	CPZ		Wormbase
NP_491897	Q132*	WBVar00146566	let-607	Phenotypic	embryonic lethal"", ""lethal"", ""embryonic arrest"")	CREB3		Wormbase
NP_491897	Q132*	WBVar00146566	let-607	Phenotypic	embryonic lethal"", ""lethal"", ""embryonic arrest"")	CREB3L3		Wormbase
NP_491897	Q132*	WBVar00146566	let-607	Phenotypic	embryonic lethal"", ""lethal"", ""embryonic arrest"")	CREB3L4	prostate adenocarcinoma, prostate adenocarcinoma, prostate carcinoma in situ	Wormbase
NP_500105	R102*	WBVar00090320	ced-2	Phenotypic	accumulated cell corpses"", ""engulfment failure by killer cell"", ""distal tip cell reflex failure"", ""engulfment variant"", ""cytokinesis variant"", ""cell corpse degradation variant"")	CRK	degenerative disc disease	Wormbase
NP_500105	W153*	WBVar00144281	ced-2	Phenotypic	accumulated cell corpses"", ""engulfment failure by killer cell"", ""distal tip cell reflex failure"", ""engulfment variant"", ""programmed cell death variant"")	CRK	degenerative disc disease	Wormbase
NP_500105	R102*	WBVar00090320	ced-2	Phenotypic	accumulated cell corpses"", ""engulfment failure by killer cell"", ""distal tip cell reflex failure"", ""engulfment variant"", ""cytokinesis variant"", ""cell corpse degradation variant"")	CRKL	skin cancer, ovarian cancer, prostate carcinoma, invasive ductal carcinoma, lung carcinoma, colon carcinoma, chronic myeloid leukemia, DiGeorge syndrome, velocardiofacial syndrome	Wormbase
NP_500105	W153*	WBVar00144281	ced-2	Phenotypic	accumulated cell corpses"", ""engulfment failure by killer cell"", ""distal tip cell reflex failure"", ""engulfment variant"", ""programmed cell death variant"")	CRKL	skin cancer, ovarian cancer, prostate carcinoma, invasive ductal carcinoma, lung carcinoma, colon carcinoma, chronic myeloid leukemia, DiGeorge syndrome, velocardiofacial syndrome	Wormbase
NP_510365	Q210*	WBVar00088459	ceh-36	Phenotypic	chemosensory neuron development variant"", ""benzaldehyde chemotaxis variant"", ""butanone chemotaxis variant"", ""pyrazine chemotaxis variant"", ""roaming reduced"", ""loss of asymmetry ASE"")	CRX	Leber congenital amaurosis 7, retinal degeneration, cone-rod dystrophy 2, Leber congenital amaurosis 7, Leber congenital amaurosis 7	Wormbase
NP_510365	Q205*	WBVar00094816	ceh-36	Phenotypic	loss of asymmetry ASE	CRX	Leber congenital amaurosis 7, retinal degeneration, cone-rod dystrophy 2, Leber congenital amaurosis 7, Leber congenital amaurosis 7	Wormbase
NP_510365	Q66*	WBVar00088460	ceh-36	Phenotypic	odorant positive chemotaxis defective"", ""aqueous positive chemotaxis defective"", ""ammonium acetate chemotaxis defective"", ""loss of asymmetry ASE"")	CRX	Leber congenital amaurosis 7, retinal degeneration, cone-rod dystrophy 2, Leber congenital amaurosis 7, Leber congenital amaurosis 7	Wormbase
NP_001122991	Q795*	WBVar00275538	hmp-1	Phenotypic	protein subcellular localization variant"", ""ventral closure defective"")	CTNNA1	invasive lobular carcinoma, prostate cancer, prostate cancer, renal cell carcinoma, cervix uteri carcinoma in situ, urinary bladder cancer, transitional cell carcinoma, esophageal cancer, lung carcinoma, patterned macular dystrophy 2, patterned macular dystrophy 2	Wormbase
NP_001263867	Q795*	WBVar00275538	hmp-1	Phenotypic	protein subcellular localization variant"", ""ventral closure defective"")	CTNNA1	invasive lobular carcinoma, prostate cancer, prostate cancer, renal cell carcinoma, cervix uteri carcinoma in situ, urinary bladder cancer, transitional cell carcinoma, esophageal cancer, lung carcinoma, patterned macular dystrophy 2, patterned macular dystrophy 2	Wormbase
NP_001263866	Q795*	WBVar00275538	hmp-1	Phenotypic	protein subcellular localization variant"", ""ventral closure defective"")	CTNNA1	invasive lobular carcinoma, prostate cancer, prostate cancer, renal cell carcinoma, cervix uteri carcinoma in situ, urinary bladder cancer, transitional cell carcinoma, esophageal cancer, lung carcinoma, patterned macular dystrophy 2, patterned macular dystrophy 2	Wormbase
NP_001263865	Q795*	WBVar00275538	hmp-1	Phenotypic	protein subcellular localization variant"", ""ventral closure defective"")	CTNNA1	invasive lobular carcinoma, prostate cancer, prostate cancer, renal cell carcinoma, cervix uteri carcinoma in situ, urinary bladder cancer, transitional cell carcinoma, esophageal cancer, lung carcinoma, patterned macular dystrophy 2, patterned macular dystrophy 2	Wormbase
NP_505985	Q795*	WBVar00275538	hmp-1	Phenotypic	protein subcellular localization variant"", ""ventral closure defective"")	CTNNA1	invasive lobular carcinoma, prostate cancer, prostate cancer, renal cell carcinoma, cervix uteri carcinoma in situ, urinary bladder cancer, transitional cell carcinoma, esophageal cancer, lung carcinoma, patterned macular dystrophy 2, patterned macular dystrophy 2	Wormbase
NP_001263865	Q795*	WBVar00275538	hmp-1	Phenotypic	protein subcellular localization variant"", ""ventral closure defective"")	CTNNA2	complex cortical dysplasia with other brain malformations	Wormbase
NP_001263866	Q795*	WBVar00275538	hmp-1	Phenotypic	protein subcellular localization variant"", ""ventral closure defective"")	CTNNA2	complex cortical dysplasia with other brain malformations	Wormbase
NP_505985	Q795*	WBVar00275538	hmp-1	Phenotypic	protein subcellular localization variant"", ""ventral closure defective"")	CTNNA2	complex cortical dysplasia with other brain malformations	Wormbase
NP_001122991	Q795*	WBVar00275538	hmp-1	Phenotypic	protein subcellular localization variant"", ""ventral closure defective"")	CTNNA2	complex cortical dysplasia with other brain malformations	Wormbase
NP_001263867	Q795*	WBVar00275538	hmp-1	Phenotypic	protein subcellular localization variant"", ""ventral closure defective"")	CTNNA2	complex cortical dysplasia with other brain malformations	Wormbase
NP_001263866	Q795*	WBVar00275538	hmp-1	Phenotypic	protein subcellular localization variant"", ""ventral closure defective"")	CTNNA3	arrhythmogenic right ventricular dysplasia 13	Wormbase
NP_001263865	Q795*	WBVar00275538	hmp-1	Phenotypic	protein subcellular localization variant"", ""ventral closure defective"")	CTNNA3	arrhythmogenic right ventricular dysplasia 13	Wormbase
NP_001263867	Q795*	WBVar00275538	hmp-1	Phenotypic	protein subcellular localization variant"", ""ventral closure defective"")	CTNNA3	arrhythmogenic right ventricular dysplasia 13	Wormbase
NP_001122991	Q795*	WBVar00275538	hmp-1	Phenotypic	protein subcellular localization variant"", ""ventral closure defective"")	CTNNA3	arrhythmogenic right ventricular dysplasia 13	Wormbase
NP_505985	Q795*	WBVar00275538	hmp-1	Phenotypic	protein subcellular localization variant"", ""ventral closure defective"")	CTNNA3	arrhythmogenic right ventricular dysplasia 13	Wormbase
NP_001256718	M1I	WBVar02125670	cpl-1	Phenotypic	accumulated germline cell corpses"", ""lysosome morphology variant"")	CTSL	type 2 diabetes mellitus, hypertrophic cardiomyopathy, hyperthyroidism, muscular atrophy, nephrotic syndrome, dilated cardiomyopathy, pancreatitis, brain ischemia, otitis media, hepatocellular carcinoma	Wormbase
NP_001256719	G91R	WBVar02125669	cpl-1	Phenotypic	accumulated germline cell corpses	CTSL	type 2 diabetes mellitus, hypertrophic cardiomyopathy, hyperthyroidism, muscular atrophy, nephrotic syndrome, dilated cardiomyopathy, pancreatitis, brain ischemia, otitis media, hepatocellular carcinoma	Wormbase
NP_001256718	G230R	WBVar02125669	cpl-1	Phenotypic	accumulated germline cell corpses	CTSL	type 2 diabetes mellitus, hypertrophic cardiomyopathy, hyperthyroidism, muscular atrophy, nephrotic syndrome, dilated cardiomyopathy, pancreatitis, brain ischemia, otitis media, hepatocellular carcinoma	Wormbase
NP_499309	Q271*	WBVar00144284	cul-1	Phenotypic	extra cell division postembryonic"", ""sterile"", ""vulva morphology variant"", ""vulva development variant"", ""cell division variant"")	CUL1		Wormbase
NP_503151	H728R	sy874	cul-3	Phenotypic	Morphology changes and reduced fecundity	CUL3	pseudohypoaldosteronism	Wong et al.
NP_499949	R420*	WBVar00253110	gex-2	Phenotypic	sterile"", ""protruding vulva"", ""muscle arm development defective"")	CYFIP1	temporal lobe epilepsy, Schaaf-Yang syndrome, autism spectrum disorder, chromosome 15q11.2 deletion syndrome, temporal lobe epilepsy, autism spectrum disorder, schizophrenia	Wormbase
NP_499949	R420*	WBVar00253110	gex-2	Phenotypic	sterile"", ""protruding vulva"", ""muscle arm development defective"")	CYFIP2	chromosome 15q11.2 deletion syndrome, early infantile epileptic encephalopathy 65	Wormbase
NP_741807	Q261*	WBVar00142816	daf-9	Phenotypic	dauer constitutive"", ""cuticle shedding defect"", ""L3 arrest"", ""lipid composition variant"", ""adult development variant"", ""dauer formation variant"", ""gonad migration variant"", ""DMPP resistant"", ""fat content increased"", ""gonad morphology variant"")	CYP2W1		Wormbase
NP_001024903	Q246*	WBVar00142816	daf-9	Phenotypic	dauer constitutive"", ""cuticle shedding defect"", ""L3 arrest"", ""lipid composition variant"", ""adult development variant"", ""dauer formation variant"", ""gonad migration variant"", ""DMPP resistant"", ""fat content increased"", ""gonad morphology variant"")	CYP2W1		Wormbase
NP_490840	S179L	WBVar00603949	dapk-1	Phenotypic	morphology variant"", ""epithelial development variant"", ""apoptosis variant"", ""cuticle morphology variant"", ""pathogen susceptibility increased"", ""cuticle fragile"", ""cuticle physiology variant"", ""antimicrobial gene expression variant"")	DAPK1	urinary bladder cancer	Wormbase	0.001	3.11	185	DELETERIOUS
NP_001293417	Q337*	WBVar02125314	dapk-1	Phenotypic	morphology variant	DAPK1	urinary bladder cancer	Wormbase
NP_001293416	Q295*	WBVar02125314	dapk-1	Phenotypic	morphology variant	DAPK1	urinary bladder cancer	Wormbase
NP_001293415	S18L	WBVar00603949	dapk-1	Phenotypic	morphology variant"", ""epithelial development variant"", ""apoptosis variant"", ""cuticle morphology variant"", ""pathogen susceptibility increased"", ""cuticle fragile"", ""cuticle physiology variant"", ""antimicrobial gene expression variant"")	DAPK1	urinary bladder cancer	Wormbase	0.001	3.11	185	DELETERIOUS
NP_490840	Q691*	WBVar02125314	dapk-1	Phenotypic	morphology variant	DAPK1	urinary bladder cancer	Wormbase
NP_001293415	Q530*	WBVar02125314	dapk-1	Phenotypic	morphology variant	DAPK1	urinary bladder cancer	Wormbase
NP_001293417	Q337*	WBVar02125314	dapk-1	Phenotypic	morphology variant	DAPK2		Wormbase
NP_001293415	Q530*	WBVar02125314	dapk-1	Phenotypic	morphology variant	DAPK2		Wormbase
NP_001293415	S18L	WBVar00603949	dapk-1	Phenotypic	morphology variant"", ""epithelial development variant"", ""apoptosis variant"", ""cuticle morphology variant"", ""pathogen susceptibility increased"", ""cuticle fragile"", ""cuticle physiology variant"", ""antimicrobial gene expression variant"")	DAPK2		Wormbase	0.001	3.11	185	DELETERIOUS
NP_001293416	Q295*	WBVar02125314	dapk-1	Phenotypic	morphology variant	DAPK2		Wormbase
NP_490840	Q691*	WBVar02125314	dapk-1	Phenotypic	morphology variant	DAPK2		Wormbase
NP_490840	S179L	WBVar00603949	dapk-1	Phenotypic	morphology variant"", ""epithelial development variant"", ""apoptosis variant"", ""cuticle morphology variant"", ""pathogen susceptibility increased"", ""cuticle fragile"", ""cuticle physiology variant"", ""antimicrobial gene expression variant"")	DAPK2		Wormbase	0.001	3.11	185	DELETERIOUS
NP_001293417	Q337*	WBVar02125314	dapk-1	Phenotypic	morphology variant	DAPK3		Wormbase
NP_001293415	Q530*	WBVar02125314	dapk-1	Phenotypic	morphology variant	DAPK3		Wormbase
NP_001293415	S18L	WBVar00603949	dapk-1	Phenotypic	morphology variant"", ""epithelial development variant"", ""apoptosis variant"", ""cuticle morphology variant"", ""pathogen susceptibility increased"", ""cuticle fragile"", ""cuticle physiology variant"", ""antimicrobial gene expression variant"")	DAPK3		Wormbase	0.001	3.11	185	DELETERIOUS
NP_001293416	Q295*	WBVar02125314	dapk-1	Phenotypic	morphology variant	DAPK3		Wormbase
NP_490840	Q691*	WBVar02125314	dapk-1	Phenotypic	morphology variant	DAPK3		Wormbase
NP_490840	S179L	WBVar00603949	dapk-1	Phenotypic	morphology variant"", ""epithelial development variant"", ""apoptosis variant"", ""cuticle morphology variant"", ""pathogen susceptibility increased"", ""cuticle fragile"", ""cuticle physiology variant"", ""antimicrobial gene expression variant"")	DAPK3		Wormbase	0.001	3.11	185	DELETERIOUS
NP_491868	G148E	WBVar00146438	dbr-1	Phenotypic	early larval arrest"", ""lethal"", ""mid larval lethal"")	DBR1		Wormbase	0	2.7	60	DELETERIOUS
NP_491664	Q628*	WBVar02125092	unc-40	Phenotypic	small	DCC	esophageal cancer, congenital mirror movement disorder, colorectal cancer, esophagus squamous cell carcinoma	Wormbase
NP_491664	L444*	WBVar00089424	unc-40	Phenotypic	thin"", ""short"", ""axon guidance variant"", ""HSN migration variant"", ""axon branching variant"", ""locomotion variant"", ""backward locomotion variant"", ""axon outgrowth variant"", ""commissure variant"", ""roaming reduced"", ""forward point velocity variant"", ""muscle arm development defective"", ""vulval muscle extension variant"", ""head bend angle variant"", ""tail bend angle decreased"…	DCC	esophageal cancer, congenital mirror movement disorder, colorectal cancer, esophagus squamous cell carcinoma	Wormbase
NP_491664	D426N	WBVar00253114	unc-40	Phenotypic	muscle arm development defective	DCC	esophageal cancer, congenital mirror movement disorder, colorectal cancer, esophagus squamous cell carcinoma	Wormbase
NP_491664	R157*	WBVar00144001	unc-40	Phenotypic	cell polarity variant"", ""mRNA levels reduced"", ""small"", ""axon guidance variant"", ""Q neuroblast lineage migration variant"", ""vulva morphology variant"", ""axon outgrowth variant"", ""tube morphogenesis variant"")	DCC	esophageal cancer, congenital mirror movement disorder, colorectal cancer, esophagus squamous cell carcinoma	Wormbase
NP_491664	R824*	WBVar00143078	unc-40	Phenotypic	kinker"", ""cell polarity variant"", ""axon trajectory variant"", ""axon guidance variant"", ""antibody staining reduced"", ""Q neuroblast lineage migration variant"", ""dumpy"", ""axon branching variant"", ""egg laying variant"", ""locomotion variant"", ""sluggish"", ""axon outgrowth variant"", ""commissure variant"", ""ectopic expression antibody"", ""anchor cell invasion variant"", ""commisure…	DCC	esophageal cancer, congenital mirror movement disorder, colorectal cancer, esophagus squamous cell carcinoma	Wormbase
NP_491664	W1107*	WBVar00253109	unc-40	Phenotypic	muscle arm development defective	DCC	esophageal cancer, congenital mirror movement disorder, colorectal cancer, esophagus squamous cell carcinoma	Wormbase
NP_001334209	L570F	WBVar00000368	zyg-8	Phenotypic	embryonic arrest	DCLK1		Wormbase
NP_499571	L723F	WBVar00000368	zyg-8	Phenotypic	embryonic arrest	DCLK1		Wormbase
NP_001263781	R1209C	WBVar00094735	dnc-1	Phenotypic	long"", ""backing increased"", ""Q neuroblast lineage migration variant"", ""fat"", ""head bend angle variant"", ""tail bend angle decreased"", ""body posture amplitude increased"", ""body posture wavelength increased"", ""coiling frequency increased"", ""nose movement variant"", ""Pausing decreased"", ""turning frequency increased"", ""roaming increased"", ""forward point velocity increased"", "…	DCTN1	motor neuron disease, synucleinopathy, Perry syndrome, distal hereditary motor neuronopathy type 7B, Perry syndrome, Perry syndrome, Perry syndrome, amyotrophic lateral sclerosis type 1	Wormbase	0.002	3.52	4	DELETERIOUS (*WARNING! Low confidence)
NP_001255522	R999C	WBVar00094735	dnc-1	Phenotypic	long"", ""backing increased"", ""Q neuroblast lineage migration variant"", ""fat"", ""head bend angle variant"", ""tail bend angle decreased"", ""body posture amplitude increased"", ""body posture wavelength increased"", ""coiling frequency increased"", ""nose movement variant"", ""Pausing decreased"", ""turning frequency increased"", ""roaming increased"", ""forward point velocity increased"", "…	DCTN1	motor neuron disease, synucleinopathy, Perry syndrome, distal hereditary motor neuronopathy type 7B, Perry syndrome, Perry syndrome, Perry syndrome, amyotrophic lateral sclerosis type 1	Wormbase	0.002	3.52	4	DELETERIOUS (*WARNING! Low confidence)
NP_001255520	R1237C	WBVar00094735	dnc-1	Phenotypic	long"", ""backing increased"", ""Q neuroblast lineage migration variant"", ""fat"", ""head bend angle variant"", ""tail bend angle decreased"", ""body posture amplitude increased"", ""body posture wavelength increased"", ""coiling frequency increased"", ""nose movement variant"", ""Pausing decreased"", ""turning frequency increased"", ""roaming increased"", ""forward point velocity increased"", "…	DCTN1	motor neuron disease, synucleinopathy, Perry syndrome, distal hereditary motor neuronopathy type 7B, Perry syndrome, Perry syndrome, Perry syndrome, amyotrophic lateral sclerosis type 1	Wormbase	0.002	3.52	4	DELETERIOUS (*WARNING! Low confidence)
NP_001255521	R1262C	WBVar00094735	dnc-1	Phenotypic	long"", ""backing increased"", ""Q neuroblast lineage migration variant"", ""fat"", ""head bend angle variant"", ""tail bend angle decreased"", ""body posture amplitude increased"", ""body posture wavelength increased"", ""coiling frequency increased"", ""nose movement variant"", ""Pausing decreased"", ""turning frequency increased"", ""roaming increased"", ""forward point velocity increased"", "…	DCTN1	motor neuron disease, synucleinopathy, Perry syndrome, distal hereditary motor neuronopathy type 7B, Perry syndrome, Perry syndrome, Perry syndrome, amyotrophic lateral sclerosis type 1	Wormbase	0.002	3.52	4	DELETERIOUS (*WARNING! Low confidence)
NP_001263782	R1234C	WBVar00094735	dnc-1	Phenotypic	long"", ""backing increased"", ""Q neuroblast lineage migration variant"", ""fat"", ""head bend angle variant"", ""tail bend angle decreased"", ""body posture amplitude increased"", ""body posture wavelength increased"", ""coiling frequency increased"", ""nose movement variant"", ""Pausing decreased"", ""turning frequency increased"", ""roaming increased"", ""forward point velocity increased"", "…	DCTN1	motor neuron disease, synucleinopathy, Perry syndrome, distal hereditary motor neuronopathy type 7B, Perry syndrome, Perry syndrome, Perry syndrome, amyotrophic lateral sclerosis type 1	Wormbase	0.002	3.52	4	DELETERIOUS (*WARNING! Low confidence)
NP_001021150	Y365*	WBVar00090640	bas-1	Phenotypic	serotonin deficient"", ""dopamine deficient"")	DDC	hyperinsulinism, Parkinson's disease, end stage renal disease, portal hypertension, Parkinson's disease, Parkinson's disease, nephrotic syndrome, aromatic L-amino acid decarboxylase deficiency, bipolar disorder, aromatic L-amino acid decarboxylase deficiency, inherited metabolic disorder	Wormbase
NP_001021150	W176*	WBVar00090624	bas-1	Phenotypic	serotonin deficient"", ""dopamine deficient"")	DDC	hyperinsulinism, Parkinson's disease, end stage renal disease, portal hypertension, Parkinson's disease, Parkinson's disease, nephrotic syndrome, aromatic L-amino acid decarboxylase deficiency, bipolar disorder, aromatic L-amino acid decarboxylase deficiency, inherited metabolic disorder	Wormbase
NP_001021151	W176*	WBVar00090624	bas-1	Phenotypic	serotonin deficient"", ""dopamine deficient"")	DDC	hyperinsulinism, Parkinson's disease, end stage renal disease, portal hypertension, Parkinson's disease, Parkinson's disease, nephrotic syndrome, aromatic L-amino acid decarboxylase deficiency, bipolar disorder, aromatic L-amino acid decarboxylase deficiency, inherited metabolic disorder	Wormbase
NP_001021151	Y374*	WBVar00090640	bas-1	Phenotypic	serotonin deficient"", ""dopamine deficient"")	DDC	hyperinsulinism, Parkinson's disease, end stage renal disease, portal hypertension, Parkinson's disease, Parkinson's disease, nephrotic syndrome, aromatic L-amino acid decarboxylase deficiency, bipolar disorder, aromatic L-amino acid decarboxylase deficiency, inherited metabolic disorder	Wormbase
NP_500992	C277S	WBVar02146629	ddi-1	Phenotypic	transgene expression reduced	DDI1		Wormbase
NP_500992	C277S	WBVar02146629	ddi-1	Phenotypic	transgene expression reduced	DDI2		Wormbase
NP_001255911	Q662*	WBVar00275445	mel-46	Phenotypic	maternal effect lethal emb	DDX20		Wormbase
NP_001255909	Q907*	WBVar00275445	mel-46	Phenotypic	maternal effect lethal emb	DDX20		Wormbase
NP_001255908	Q80*	WBVar00275445	mel-46	Phenotypic	maternal effect lethal emb	DDX20		Wormbase
NP_490891	R240*	WBVar00146417	ddx-27	Phenotypic	embryonic lethal"", ""lethal"")	DDX27		Wormbase
NP_504490	E255K	WBVar00239337	mut-14	Phenotypic	germline RNAi resistant	DDX3X	Sertoli cell-only syndrome, syndromic X-linked intellectual disability	Wormbase	0	2.79	11	DELETERIOUS
NP_509739	G257D	WBVar00000411	rme-4	Phenotypic	coelomocyte uptake defective"", ""uptake of yolk defective"", ""endocytic recycling defective"")	DENND1A		Wormbase	0	3.33	13	DELETERIOUS
NP_509740	G257D	WBVar00000411	rme-4	Phenotypic	coelomocyte uptake defective"", ""uptake of yolk defective"", ""endocytic recycling defective"")	DENND1A		Wormbase
NP_509739	G257D	WBVar00000411	rme-4	Phenotypic	coelomocyte uptake defective"", ""uptake of yolk defective"", ""endocytic recycling defective"")	DENND1B		Wormbase	0	3.33	13	DELETERIOUS
NP_509740	G257D	WBVar00000411	rme-4	Phenotypic	coelomocyte uptake defective"", ""uptake of yolk defective"", ""endocytic recycling defective"")	DENND1B		Wormbase
NP_509739	G257D	WBVar00000411	rme-4	Phenotypic	coelomocyte uptake defective"", ""uptake of yolk defective"", ""endocytic recycling defective"")	DENND1C		Wormbase	0	3.33	13	DELETERIOUS
NP_509740	G257D	WBVar00000411	rme-4	Phenotypic	coelomocyte uptake defective"", ""uptake of yolk defective"", ""endocytic recycling defective"")	DENND1C		Wormbase
NP_492721	W42*	WBVar00000263	cup-2	Phenotypic	coelomocyte uptake defective"", ""protein stabilization variant"")	DERL1		Wormbase
NP_001024383	R167*	WBVar00091414	dgk-1	Phenotypic	aldicarb hypersensitive"", ""hyperactive"", ""cryophilic"", ""ethanol resistant"", ""chemical hypersensitive"", ""forward locomotion increased"")	DGKQ		Wormbase
NP_508191	R167*	WBVar00091414	dgk-1	Phenotypic	aldicarb hypersensitive"", ""hyperactive"", ""cryophilic"", ""ethanol resistant"", ""chemical hypersensitive"", ""forward locomotion increased"")	DGKQ		Wormbase
NP_001024384	R167*	WBVar00091414	dgk-1	Phenotypic	aldicarb hypersensitive"", ""hyperactive"", ""cryophilic"", ""ethanol resistant"", ""chemical hypersensitive"", ""forward locomotion increased"")	DGKQ		Wormbase
NP_001024382	R167*	WBVar00091414	dgk-1	Phenotypic	aldicarb hypersensitive"", ""hyperactive"", ""cryophilic"", ""ethanol resistant"", ""chemical hypersensitive"", ""forward locomotion increased"")	DGKQ		Wormbase
NP_508190	R167*	WBVar00091414	dgk-1	Phenotypic	aldicarb hypersensitive"", ""hyperactive"", ""cryophilic"", ""ethanol resistant"", ""chemical hypersensitive"", ""forward locomotion increased"")	DGKQ		Wormbase
NP_497027	G693S	WBVar00241039	mog-4	Phenotypic	maternal effect lethal emb"", ""sperm excess"", ""masculinization of germline"", ""sterile"", ""vulvaless"", ""germ cell morphology variant"", ""somatic gonad morphology variant"", ""hermaphrodite self sterile"", ""spermatogenesis to oogenesis switch defective"")	DHX16		Wormbase	0	2.57	122	DELETERIOUS
NP_491604	Y328*	WBVar00146412	let-355	Phenotypic	lethal"", ""sterile"", ""gametogenesis variant"", ""germline proliferation variant"")	DHX33		Wormbase
NP_499212	Q473*	WBVar00241035	mog-1	Phenotypic	maternal effect lethal emb"", ""sperm excess"", ""masculinization of germline"", ""hermaphrodite self sterile"")	DHX38	retinitis pigmentosa	Wormbase
NP_499212	R777H	WBVar00241122	mog-1	Phenotypic	masculinization of germline	DHX38	retinitis pigmentosa	Wormbase	0.071	2.59	107	TOLERATED
NP_499212	R330*	WBVar00241090	mog-1	Phenotypic	maternal effect lethal emb"", ""sperm excess"", ""masculinization of germline"", ""hermaphrodite self sterile"")	DHX38	retinitis pigmentosa	Wormbase
NP_499212	Q221*	WBVar00241018	mog-1	Phenotypic	sperm excess"", ""masculinization of germline"", ""hermaphrodite self sterile"")	DHX38	retinitis pigmentosa	Wormbase
NP_495019	E608K	WBVar00241118	mog-5	Phenotypic	maternal effect lethal emb"", ""sperm excess"", ""masculinization of germline"", ""sterile"", ""germ cell morphology variant"", ""hermaphrodite self sterile"", ""spermatogenesis to oogenesis switch defective"", ""sperm recruitment variant"")	DHX8		Wormbase	0.001	2.36	148	DELETERIOUS
NP_741211	L1015H	WBVar02125822	cyk-1	Phenotypic	germ cell morphology variant"", ""rachis morphology variant"")	DIAPH1	sensorineural hearing loss, autosomal dominant nonsyndromic deafness 1	Wormbase	0.003	2.75	16	DELETERIOUS
NP_741210	L1015H	WBVar02125822	cyk-1	Phenotypic	germ cell morphology variant"", ""rachis morphology variant"")	DIAPH1	sensorineural hearing loss, autosomal dominant nonsyndromic deafness 1	Wormbase	0.003	2.75	16	DELETERIOUS
NP_741211	L1015H	WBVar02125822	cyk-1	Phenotypic	germ cell morphology variant"", ""rachis morphology variant"")	DIAPH2	premature ovarian failure, premature ovarian failure	Wormbase	0.003	2.75	16	DELETERIOUS
NP_741210	L1015H	WBVar02125822	cyk-1	Phenotypic	germ cell morphology variant"", ""rachis morphology variant"")	DIAPH2	premature ovarian failure, premature ovarian failure	Wormbase	0.003	2.75	16	DELETERIOUS
NP_741211	L1015H	WBVar02125822	cyk-1	Phenotypic	germ cell morphology variant"", ""rachis morphology variant"")	DIAPH3	autosomal dominant auditory neuropathy 1, autosomal dominant auditory neuropathy 1	Wormbase	0.003	2.75	16	DELETERIOUS
NP_741210	L1015H	WBVar02125822	cyk-1	Phenotypic	germ cell morphology variant"", ""rachis morphology variant"")	DIAPH3	autosomal dominant auditory neuropathy 1, autosomal dominant auditory neuropathy 1	Wormbase	0.003	2.75	16	DELETERIOUS
NP_498761	G492R	WBVar00088953	dcr-1	Phenotypic	mRNA levels increased"", ""reduced brood size"", ""spermatid activation defective"", ""sterile"", ""male sperm fertilization defect"", ""germ cell development variant"", ""high incidence male progeny"", ""RNAi enhanced"", ""siRNA expression variant"")	DICER1	DiGeorge syndrome, dilated cardiomyopathy, pleuropulmonary blastoma, multinodular goiter	Wormbase
NP_498761	Q867*	WBVar00242392	dcr-1	Phenotypic	transposon silencing variant	DICER1	DiGeorge syndrome, dilated cardiomyopathy, pleuropulmonary blastoma, multinodular goiter	Wormbase
NP_491662	G92E	WBVar00146444	dnj-21	Phenotypic	early larval arrest"", ""lethal"", ""sterile"")	DNAJC15		Wormbase	0	2.44	113	DELETERIOUS
NP_491662	G92E	WBVar00146444	dnj-21	Phenotypic	early larval arrest"", ""lethal"", ""sterile"")	DNAJC19	3-methylglutaconic aciduria type 5	Wormbase	0	2.44	113	DELETERIOUS
NP_501006	Q7*	WBVar00000440	dnj-11	Phenotypic	slow growth"", ""embryonic lethal"", ""cell polarity variant"", ""reduced brood size"", ""apoptosis fails to occur"", ""cell cleavage variant"", ""morphology variant"", ""gene expression variant"", ""ectopic expression transgene"", ""protein expression ectopic"", ""asymmetric cell division variant"", ""spindle orientation variant"")	DNAJC2		Wormbase
NP_509604	W59*	WBVar00089430	nuc-1	Phenotypic	programmed cell death variant	DNASE2B	cataract	Wormbase
NP_509604	W59*	WBVar00143968	nuc-1	Phenotypic	enzyme activity reduced"", ""programmed cell death variant"", ""chromosome decondensation failure"", ""apoptotic DNA degradation defective"")	DNASE2B	cataract	Wormbase
NP_509604	W59*	WBVar00089813	nuc-1	Phenotypic	programmed cell death variant	DNASE2B	cataract	Wormbase
NP_001024331	I401F	WBVar00145133	dyn-1	Phenotypic	persistent primordial germ cell lobes	DNM1	Alzheimer's disease, Alzheimer's disease, collagen disease, idiopathic generalized epilepsy, early infantile epileptic encephalopathy 31	Wormbase	0.058	2.54	127	TOLERATED
NP_001024332	I401F	WBVar00145133	dyn-1	Phenotypic	persistent primordial germ cell lobes	DNM1	Alzheimer's disease, Alzheimer's disease, collagen disease, idiopathic generalized epilepsy, early infantile epileptic encephalopathy 31	Wormbase	0.058	2.54	127	TOLERATED
NP_001024332	I401F	WBVar00145133	dyn-1	Phenotypic	persistent primordial germ cell lobes	DNM2	collagen disease, cystic kidney disease, centronuclear myopathy, lethal congenital contracture syndrome, Charcot-Marie-Tooth disease dominant intermediate B, centronuclear myopathy 1	Wormbase	0.058	2.54	127	TOLERATED
NP_001024331	I401F	WBVar00145133	dyn-1	Phenotypic	persistent primordial germ cell lobes	DNM2	collagen disease, cystic kidney disease, centronuclear myopathy, lethal congenital contracture syndrome, Charcot-Marie-Tooth disease dominant intermediate B, centronuclear myopathy 1	Wormbase	0.058	2.54	127	TOLERATED
NP_001024332	I401F	WBVar00145133	dyn-1	Phenotypic	persistent primordial germ cell lobes	DNM3	collagen disease	Wormbase	0.058	2.54	127	TOLERATED
NP_001024331	I401F	WBVar00145133	dyn-1	Phenotypic	persistent primordial germ cell lobes	DNM3	collagen disease	Wormbase	0.058	2.54	127	TOLERATED
NP_501938	E28*	WBVar00090268	ced-5	Phenotypic	gonad arm morphology variant"", ""distal tip cell migration variant"", ""accumulated cell corpses"", ""engulfment failure by killer cell"", ""distal tip cell reflex failure"", ""cell migration variant"", ""presynaptic vesicle cluster localization variant"", ""engulfment variant"", ""programmed cell death variant"", ""quiescence variant"", ""phagosome maturation defective"", ""actomyosin contracti…	DOCK1	DiGeorge syndrome, tetralogy of Fallot	Wormbase
NP_501938	E28*	WBVar00090268	ced-5	Phenotypic	gonad arm morphology variant"", ""distal tip cell migration variant"", ""accumulated cell corpses"", ""engulfment failure by killer cell"", ""distal tip cell reflex failure"", ""cell migration variant"", ""presynaptic vesicle cluster localization variant"", ""engulfment variant"", ""programmed cell death variant"", ""quiescence variant"", ""phagosome maturation defective"", ""actomyosin contracti…	DOCK2	immunodeficiency 40	Wormbase
NP_501938	E28*	WBVar00090268	ced-5	Phenotypic	gonad arm morphology variant"", ""distal tip cell migration variant"", ""accumulated cell corpses"", ""engulfment failure by killer cell"", ""distal tip cell reflex failure"", ""cell migration variant"", ""presynaptic vesicle cluster localization variant"", ""engulfment variant"", ""programmed cell death variant"", ""quiescence variant"", ""phagosome maturation defective"", ""actomyosin contracti…	DOCK5		Wormbase
NP_498909	G185D	WBVar00143868	dpy-19	Phenotypic	Q neuroblast lineage migration variant"", ""dumpy"", ""male mating variant"")	DPY19L1		Wormbase	0.005	2.57	37	DELETERIOUS
NP_498909	G185D	WBVar00143868	dpy-19	Phenotypic	Q neuroblast lineage migration variant"", ""dumpy"", ""male mating variant"")	DPY19L2	spermatogenic failure 9	Wormbase	0.005	2.57	37	DELETERIOUS
NP_498909	G185D	WBVar00143868	dpy-19	Phenotypic	Q neuroblast lineage migration variant"", ""dumpy"", ""male mating variant"")	DPY19L2P1		Wormbase	0.005	2.57	37	DELETERIOUS
NP_498909	G185D	WBVar00143868	dpy-19	Phenotypic	Q neuroblast lineage migration variant"", ""dumpy"", ""male mating variant"")	DPY19L2P2		Wormbase	0.005	2.57	37	DELETERIOUS
NP_001294298	R327H	WBVar00253108	unc-33	Phenotypic	muscle arm development defective	DPYS	purine-pyrimidine metabolic disorder, dihydropyrimidinase deficiency	Wormbase	0.016	3.14	42	DELETERIOUS
NP_001033438	R502H	WBVar00253108	unc-33	Phenotypic	muscle arm development defective	DPYS	purine-pyrimidine metabolic disorder, dihydropyrimidinase deficiency	Wormbase	0.016	3.14	42	DELETERIOUS
NP_001021853	G1586E	WBVar00088173	vab-10	Phenotypic	pattern of transgene expression variant	DSP	hypertrophic cardiomyopathy, arrhythmogenic right ventricular dysplasia 8, Carvajal syndrome, arrhythmogenic right ventricular cardiomyopathy, arrhythmogenic right ventricular dysplasia 8, dilated cardiomyopathy, Carvajal syndrome	Wormbase	0.003	3.74	8	DELETERIOUS (*WARNING! Low confidence)
NP_001021857	P1553S	WBVar00143414	vab-10	Phenotypic	growth variant"", ""head morphology variant"", ""muscle attachment variant"", ""organism morphology variant"", ""head bent"", ""male tail development variant"", ""anchor cell invasion variant"", ""antimicrobial gene expression variant"")	DSP	hypertrophic cardiomyopathy, arrhythmogenic right ventricular dysplasia 8, Carvajal syndrome, arrhythmogenic right ventricular cardiomyopathy, arrhythmogenic right ventricular dysplasia 8, dilated cardiomyopathy, Carvajal syndrome	Wormbase	0	4.04	5	DELETERIOUS (*WARNING! Low confidence)
NP_001021856	G1555E	WBVar00088173	vab-10	Phenotypic	pattern of transgene expression variant	DSP	hypertrophic cardiomyopathy, arrhythmogenic right ventricular dysplasia 8, Carvajal syndrome, arrhythmogenic right ventricular cardiomyopathy, arrhythmogenic right ventricular dysplasia 8, dilated cardiomyopathy, Carvajal syndrome	Wormbase	0.003	3.74	8	DELETERIOUS (*WARNING! Low confidence)
NP_001021856	P1635S	WBVar00143414	vab-10	Phenotypic	growth variant"", ""head morphology variant"", ""muscle attachment variant"", ""organism morphology variant"", ""head bent"", ""male tail development variant"", ""anchor cell invasion variant"", ""antimicrobial gene expression variant"")	DSP	hypertrophic cardiomyopathy, arrhythmogenic right ventricular dysplasia 8, Carvajal syndrome, arrhythmogenic right ventricular cardiomyopathy, arrhythmogenic right ventricular dysplasia 8, dilated cardiomyopathy, Carvajal syndrome	Wormbase	0	4.04	5	DELETERIOUS (*WARNING! Low confidence)
NP_001040721	P1654S	WBVar00143414	vab-10	Phenotypic	growth variant"", ""head morphology variant"", ""muscle attachment variant"", ""organism morphology variant"", ""head bent"", ""male tail development variant"", ""anchor cell invasion variant"", ""antimicrobial gene expression variant"")	DSP	hypertrophic cardiomyopathy, arrhythmogenic right ventricular dysplasia 8, Carvajal syndrome, arrhythmogenic right ventricular cardiomyopathy, arrhythmogenic right ventricular dysplasia 8, dilated cardiomyopathy, Carvajal syndrome	Wormbase	0	4.04	5	DELETERIOUS (*WARNING! Low confidence)
NP_001021853	P1666S	WBVar00143414	vab-10	Phenotypic	growth variant"", ""head morphology variant"", ""muscle attachment variant"", ""organism morphology variant"", ""head bent"", ""male tail development variant"", ""anchor cell invasion variant"", ""antimicrobial gene expression variant"")	DSP	hypertrophic cardiomyopathy, arrhythmogenic right ventricular dysplasia 8, Carvajal syndrome, arrhythmogenic right ventricular cardiomyopathy, arrhythmogenic right ventricular dysplasia 8, dilated cardiomyopathy, Carvajal syndrome	Wormbase	0	4.04	5	DELETERIOUS (*WARNING! Low confidence)
NP_001040721	G1574E	WBVar00088173	vab-10	Phenotypic	pattern of transgene expression variant	DSP	hypertrophic cardiomyopathy, arrhythmogenic right ventricular dysplasia 8, Carvajal syndrome, arrhythmogenic right ventricular cardiomyopathy, arrhythmogenic right ventricular dysplasia 8, dilated cardiomyopathy, Carvajal syndrome	Wormbase	0.003	3.74	8	DELETERIOUS (*WARNING! Low confidence)
NP_001021857	G1473E	WBVar00088173	vab-10	Phenotypic	pattern of transgene expression variant	DSP	hypertrophic cardiomyopathy, arrhythmogenic right ventricular dysplasia 8, Carvajal syndrome, arrhythmogenic right ventricular cardiomyopathy, arrhythmogenic right ventricular dysplasia 8, dilated cardiomyopathy, Carvajal syndrome	Wormbase	0.003	3.74	8	DELETERIOUS (*WARNING! Low confidence)
NP_001021858	G1472E	WBVar00088173	vab-10	Phenotypic	pattern of transgene expression variant	DSP	hypertrophic cardiomyopathy, arrhythmogenic right ventricular dysplasia 8, Carvajal syndrome, arrhythmogenic right ventricular cardiomyopathy, arrhythmogenic right ventricular dysplasia 8, dilated cardiomyopathy, Carvajal syndrome	Wormbase	0.003	3.74	8	DELETERIOUS (*WARNING! Low confidence)
NP_001021857	G1473E	WBVar00088173	vab-10	Phenotypic	pattern of transgene expression variant	DST	hereditary sensory and autonomic neuropathy type 6, hereditary sensory neuropathy, hereditary sensory and autonomic neuropathy type 6	Wormbase	0.003	3.74	8	DELETERIOUS (*WARNING! Low confidence)
NP_001021856	P1635S	WBVar00143414	vab-10	Phenotypic	growth variant"", ""head morphology variant"", ""muscle attachment variant"", ""organism morphology variant"", ""head bent"", ""male tail development variant"", ""anchor cell invasion variant"", ""antimicrobial gene expression variant"")	DST	hereditary sensory and autonomic neuropathy type 6, hereditary sensory neuropathy, hereditary sensory and autonomic neuropathy type 6	Wormbase	0	4.04	5	DELETERIOUS (*WARNING! Low confidence)
NP_001021853	G1586E	WBVar00088173	vab-10	Phenotypic	pattern of transgene expression variant	DST	hereditary sensory and autonomic neuropathy type 6, hereditary sensory neuropathy, hereditary sensory and autonomic neuropathy type 6	Wormbase	0.003	3.74	8	DELETERIOUS (*WARNING! Low confidence)
NP_001021856	G1555E	WBVar00088173	vab-10	Phenotypic	pattern of transgene expression variant	DST	hereditary sensory and autonomic neuropathy type 6, hereditary sensory neuropathy, hereditary sensory and autonomic neuropathy type 6	Wormbase	0.003	3.74	8	DELETERIOUS (*WARNING! Low confidence)
NP_001021857	P1553S	WBVar00143414	vab-10	Phenotypic	growth variant"", ""head morphology variant"", ""muscle attachment variant"", ""organism morphology variant"", ""head bent"", ""male tail development variant"", ""anchor cell invasion variant"", ""antimicrobial gene expression variant"")	DST	hereditary sensory and autonomic neuropathy type 6, hereditary sensory neuropathy, hereditary sensory and autonomic neuropathy type 6	Wormbase	0	4.04	5	DELETERIOUS (*WARNING! Low confidence)
NP_001040721	P1654S	WBVar00143414	vab-10	Phenotypic	growth variant"", ""head morphology variant"", ""muscle attachment variant"", ""organism morphology variant"", ""head bent"", ""male tail development variant"", ""anchor cell invasion variant"", ""antimicrobial gene expression variant"")	DST	hereditary sensory and autonomic neuropathy type 6, hereditary sensory neuropathy, hereditary sensory and autonomic neuropathy type 6	Wormbase	0	4.04	5	DELETERIOUS (*WARNING! Low confidence)
NP_001021858	G1472E	WBVar00088173	vab-10	Phenotypic	pattern of transgene expression variant	DST	hereditary sensory and autonomic neuropathy type 6, hereditary sensory neuropathy, hereditary sensory and autonomic neuropathy type 6	Wormbase	0.003	3.74	8	DELETERIOUS (*WARNING! Low confidence)
NP_001021853	P1666S	WBVar00143414	vab-10	Phenotypic	growth variant"", ""head morphology variant"", ""muscle attachment variant"", ""organism morphology variant"", ""head bent"", ""male tail development variant"", ""anchor cell invasion variant"", ""antimicrobial gene expression variant"")	DST	hereditary sensory and autonomic neuropathy type 6, hereditary sensory neuropathy, hereditary sensory and autonomic neuropathy type 6	Wormbase	0	4.04	5	DELETERIOUS (*WARNING! Low confidence)
NP_001040721	G1574E	WBVar00088173	vab-10	Phenotypic	pattern of transgene expression variant	DST	hereditary sensory and autonomic neuropathy type 6, hereditary sensory neuropathy, hereditary sensory and autonomic neuropathy type 6	Wormbase	0.003	3.74	8	DELETERIOUS (*WARNING! Low confidence)
NP_490686	D392N	WBVar00089581	bli-3	Phenotypic	organism pathogen response variant	DUOX1	primary bacterial infectious disease, congenital hypothyroidism	Wormbase	0	2.68	25	DELETERIOUS
NP_490686	D392N	WBVar00089581	bli-3	Phenotypic	organism pathogen response variant	DUOX2	congenital hypothyroidism, congenital hypothyroidism, primary bacterial infectious disease, congenital hypothyroidism	Wormbase	0	2.68	25	DELETERIOUS
NP_494979	R165*	WBVar02146527	dsh-1	Phenotypic	anterior posterior neurite growth variant	DVL1	myocardial infarction, neurodegenerative disease, autosomal dominant Robinow syndrome 2, DiGeorge syndrome	Wormbase
NP_494978	R165*	WBVar02146527	dsh-1	Phenotypic	anterior posterior neurite growth variant	DVL1	myocardial infarction, neurodegenerative disease, autosomal dominant Robinow syndrome 2, DiGeorge syndrome	Wormbase
NP_001022317	W335*	WBVar00241555	mig-5	Phenotypic	lineage variant"", ""distal tip cell migration variant"", ""cell fate specification variant"", ""vulval cell induction reduced"", ""Q neuroblast lineage migration variant"", ""cell migration variant"", ""spindle orientation defective early emb"", ""ventral enclosure variant"", ""male gonad development variant"", ""spindle orientation variant"", ""dorsal intercalation defective"", ""ventral closur…	DVL2	neurodegenerative disease, dextro-looped transposition of the great arteries 1	Wormbase
NP_001022316	W335*	WBVar00241555	mig-5	Phenotypic	lineage variant"", ""distal tip cell migration variant"", ""cell fate specification variant"", ""vulval cell induction reduced"", ""Q neuroblast lineage migration variant"", ""cell migration variant"", ""spindle orientation defective early emb"", ""ventral enclosure variant"", ""male gonad development variant"", ""spindle orientation variant"", ""dorsal intercalation defective"", ""ventral closur…	DVL2	neurodegenerative disease, dextro-looped transposition of the great arteries 1	Wormbase
NP_001317773	S2268L	WBVar00094697	dhc-1	Phenotypic	embryonic lethal"", ""pattern of transgene expression variant"", ""mitotic spindle defective early emb"", ""cytokinesis fails early emb"")	DYNC1H1	Alzheimer's disease, neurodegenerative disease, Charcot-Marie-Tooth disease axonal type 2O, Charcot-Marie-Tooth disease axonal type 2O, autosomal dominant non-syndromic intellectual disability 13, spinal muscular atrophy with lower extremity predominance 1	Wormbase
NP_491363	S3200L	WBVar00094710	dhc-1	Phenotypic	embryonic lethal	DYNC1H1	Alzheimer's disease, neurodegenerative disease, Charcot-Marie-Tooth disease axonal type 2O, Charcot-Marie-Tooth disease axonal type 2O, autosomal dominant non-syndromic intellectual disability 13, spinal muscular atrophy with lower extremity predominance 1	Wormbase
NP_491363	S3708L	WBVar02144919	dhc-1	Phenotypic	development variant"", ""high incidence male progeny"")	DYNC1H1	Alzheimer's disease, neurodegenerative disease, Charcot-Marie-Tooth disease axonal type 2O, Charcot-Marie-Tooth disease axonal type 2O, autosomal dominant non-syndromic intellectual disability 13, spinal muscular atrophy with lower extremity predominance 1	Wormbase
NP_491363	G2158D	WBVar00094722	dhc-1	Phenotypic	embryonic lethal	DYNC1H1	Alzheimer's disease, neurodegenerative disease, Charcot-Marie-Tooth disease axonal type 2O, Charcot-Marie-Tooth disease axonal type 2O, autosomal dominant non-syndromic intellectual disability 13, spinal muscular atrophy with lower extremity predominance 1	Wormbase
NP_001317773	S2776L	WBVar02144919	dhc-1	Phenotypic	development variant"", ""high incidence male progeny"")	DYNC1H1	Alzheimer's disease, neurodegenerative disease, Charcot-Marie-Tooth disease axonal type 2O, Charcot-Marie-Tooth disease axonal type 2O, autosomal dominant non-syndromic intellectual disability 13, spinal muscular atrophy with lower extremity predominance 1	Wormbase
NP_491363	S3200L	WBVar00094697	dhc-1	Phenotypic	embryonic lethal"", ""pattern of transgene expression variant"", ""mitotic spindle defective early emb"", ""cytokinesis fails early emb"")	DYNC1H1	Alzheimer's disease, neurodegenerative disease, Charcot-Marie-Tooth disease axonal type 2O, Charcot-Marie-Tooth disease axonal type 2O, autosomal dominant non-syndromic intellectual disability 13, spinal muscular atrophy with lower extremity predominance 1	Wormbase
NP_001317773	G1226D	WBVar00094722	dhc-1	Phenotypic	embryonic lethal	DYNC1H1	Alzheimer's disease, neurodegenerative disease, Charcot-Marie-Tooth disease axonal type 2O, Charcot-Marie-Tooth disease axonal type 2O, autosomal dominant non-syndromic intellectual disability 13, spinal muscular atrophy with lower extremity predominance 1	Wormbase
NP_001317773	S2268L	WBVar00094710	dhc-1	Phenotypic	embryonic lethal	DYNC1H1	Alzheimer's disease, neurodegenerative disease, Charcot-Marie-Tooth disease axonal type 2O, Charcot-Marie-Tooth disease axonal type 2O, autosomal dominant non-syndromic intellectual disability 13, spinal muscular atrophy with lower extremity predominance 1	Wormbase
NP_001317773	Q1000*	WBVar00146410	dhc-1	Phenotypic	lethal"", ""mid larval lethal"")	DYNC1H1	Alzheimer's disease, neurodegenerative disease, Charcot-Marie-Tooth disease axonal type 2O, Charcot-Marie-Tooth disease axonal type 2O, autosomal dominant non-syndromic intellectual disability 13, spinal muscular atrophy with lower extremity predominance 1	Wormbase
NP_001317773	A2095D	WBVar00054457	dhc-1	Phenotypic	embryonic lethal"", ""maternal effect lethal emb"", ""early larval lethal"", ""male tail morphology variant"", ""zygotic lethal"")	DYNC1H1	Alzheimer's disease, neurodegenerative disease, Charcot-Marie-Tooth disease axonal type 2O, Charcot-Marie-Tooth disease axonal type 2O, autosomal dominant non-syndromic intellectual disability 13, spinal muscular atrophy with lower extremity predominance 1	Wormbase
NP_491363	Q1932*	WBVar00146410	dhc-1	Phenotypic	lethal"", ""mid larval lethal"")	DYNC1H1	Alzheimer's disease, neurodegenerative disease, Charcot-Marie-Tooth disease axonal type 2O, Charcot-Marie-Tooth disease axonal type 2O, autosomal dominant non-syndromic intellectual disability 13, spinal muscular atrophy with lower extremity predominance 1	Wormbase
NP_491363	A3027D	WBVar00054457	dhc-1	Phenotypic	embryonic lethal"", ""maternal effect lethal emb"", ""early larval lethal"", ""male tail morphology variant"", ""zygotic lethal"")	DYNC1H1	Alzheimer's disease, neurodegenerative disease, Charcot-Marie-Tooth disease axonal type 2O, Charcot-Marie-Tooth disease axonal type 2O, autosomal dominant non-syndromic intellectual disability 13, spinal muscular atrophy with lower extremity predominance 1	Wormbase
NP_492221	Q2233*	WBVar00143763	che-3	Phenotypic	dauer defective"", ""spontaneous mutation rate increased"", ""small"", ""sodium chemotaxis defective"", ""osmotic avoidance defective"", ""octopamine deficient"", ""chloride chemotaxis defective"", ""amphid phasmid morphology variant"", ""amphid sheath cell morphology variant"", ""benzaldehyde chemotaxis defective"", ""pyrazine chemotaxis defective"", ""cilia morphology variant"", ""dauer formati…	DYNC2H1	VACTERL association, asphyxiating thoracic dystrophy 3, asphyxiating thoracic dystrophy 3	Wormbase
NP_506683	W296*	WBVar00089268	xbx-1	Phenotypic	amphid phasmid morphology variant"", ""protein subcellular localization variant"", ""male mating efficiency reduced"", ""dendrite development variant"", ""male response to contact defective"")	DYNC2LI1	asphyxiating thoracic dystrophy	Wormbase
NP_001293915	D341N	WBVar00142799	mbk-2	Phenotypic	embryonic lethal"", ""failure to hatch"")	DYRK2	Down syndrome	Wormbase	0.002	2.54	165	DELETERIOUS
NP_001293912	D374N	WBVar00142799	mbk-2	Phenotypic	embryonic lethal"", ""failure to hatch"")	DYRK2	Down syndrome	Wormbase	0.002	2.54	165	DELETERIOUS
NP_001023207	D668N	WBVar00142799	mbk-2	Phenotypic	embryonic lethal"", ""failure to hatch"")	DYRK2	Down syndrome	Wormbase	0.002	2.54	165	DELETERIOUS
NP_001023208	D668N	WBVar00142799	mbk-2	Phenotypic	embryonic lethal"", ""failure to hatch"")	DYRK2	Down syndrome	Wormbase	0.002	2.54	165	DELETERIOUS
NP_001255695	D371N	WBVar00142799	mbk-2	Phenotypic	embryonic lethal"", ""failure to hatch"")	DYRK2	Down syndrome	Wormbase	0.002	2.54	165	DELETERIOUS
NP_001293916	D651N	WBVar00142799	mbk-2	Phenotypic	embryonic lethal"", ""failure to hatch"")	DYRK2	Down syndrome	Wormbase	0.002	2.54	165	DELETERIOUS
NP_001293913	D341N	WBVar00142799	mbk-2	Phenotypic	embryonic lethal"", ""failure to hatch"")	DYRK2	Down syndrome	Wormbase	0.002	2.54	165	DELETERIOUS
NP_502492	D374N	WBVar00142799	mbk-2	Phenotypic	embryonic lethal"", ""failure to hatch"")	DYRK2	Down syndrome	Wormbase	0.002	2.54	165	DELETERIOUS
NP_001293914	D374N	WBVar00142799	mbk-2	Phenotypic	embryonic lethal"", ""failure to hatch"")	DYRK2	Down syndrome	Wormbase	0.002	2.54	165	DELETERIOUS
NP_001255694	D651N	WBVar00142799	mbk-2	Phenotypic	embryonic lethal"", ""failure to hatch"")	DYRK2	Down syndrome	Wormbase	0.002	2.54	165	DELETERIOUS
NP_001040951	D367N	WBVar00142799	mbk-2	Phenotypic	embryonic lethal"", ""failure to hatch"")	DYRK2	Down syndrome	Wormbase	0.002	2.54	165	DELETERIOUS
NP_001293917	D386N	WBVar00142799	mbk-2	Phenotypic	embryonic lethal"", ""failure to hatch"")	DYRK2	Down syndrome	Wormbase	0.002	2.54	165	DELETERIOUS
NP_001263802	D386N	WBVar00142799	mbk-2	Phenotypic	embryonic lethal"", ""failure to hatch"")	DYRK2	Down syndrome	Wormbase	0.002	2.54	165	DELETERIOUS
NP_001040950	D341N	WBVar00142799	mbk-2	Phenotypic	embryonic lethal"", ""failure to hatch"")	DYRK2	Down syndrome	Wormbase	0.002	2.54	165	DELETERIOUS
NP_001293917	D386N	WBVar00142799	mbk-2	Phenotypic	embryonic lethal"", ""failure to hatch"")	DYRK3	Down syndrome	Wormbase	0.002	2.54	165	DELETERIOUS
NP_001023207	D668N	WBVar00142799	mbk-2	Phenotypic	embryonic lethal"", ""failure to hatch"")	DYRK3	Down syndrome	Wormbase	0.002	2.54	165	DELETERIOUS
NP_001293912	D374N	WBVar00142799	mbk-2	Phenotypic	embryonic lethal"", ""failure to hatch"")	DYRK3	Down syndrome	Wormbase	0.002	2.54	165	DELETERIOUS
NP_001293915	D341N	WBVar00142799	mbk-2	Phenotypic	embryonic lethal"", ""failure to hatch"")	DYRK3	Down syndrome	Wormbase	0.002	2.54	165	DELETERIOUS
NP_001255695	D371N	WBVar00142799	mbk-2	Phenotypic	embryonic lethal"", ""failure to hatch"")	DYRK3	Down syndrome	Wormbase	0.002	2.54	165	DELETERIOUS
NP_001293914	D374N	WBVar00142799	mbk-2	Phenotypic	embryonic lethal"", ""failure to hatch"")	DYRK3	Down syndrome	Wormbase	0.002	2.54	165	DELETERIOUS
NP_001040951	D367N	WBVar00142799	mbk-2	Phenotypic	embryonic lethal"", ""failure to hatch"")	DYRK3	Down syndrome	Wormbase	0.002	2.54	165	DELETERIOUS
NP_502492	D374N	WBVar00142799	mbk-2	Phenotypic	embryonic lethal"", ""failure to hatch"")	DYRK3	Down syndrome	Wormbase	0.002	2.54	165	DELETERIOUS
NP_001293916	D651N	WBVar00142799	mbk-2	Phenotypic	embryonic lethal"", ""failure to hatch"")	DYRK3	Down syndrome	Wormbase	0.002	2.54	165	DELETERIOUS
NP_001255694	D651N	WBVar00142799	mbk-2	Phenotypic	embryonic lethal"", ""failure to hatch"")	DYRK3	Down syndrome	Wormbase	0.002	2.54	165	DELETERIOUS
NP_001023208	D668N	WBVar00142799	mbk-2	Phenotypic	embryonic lethal"", ""failure to hatch"")	DYRK3	Down syndrome	Wormbase	0.002	2.54	165	DELETERIOUS
NP_001040950	D341N	WBVar00142799	mbk-2	Phenotypic	embryonic lethal"", ""failure to hatch"")	DYRK3	Down syndrome	Wormbase	0.002	2.54	165	DELETERIOUS
NP_001293913	D341N	WBVar00142799	mbk-2	Phenotypic	embryonic lethal"", ""failure to hatch"")	DYRK3	Down syndrome	Wormbase	0.002	2.54	165	DELETERIOUS
NP_001263802	D386N	WBVar00142799	mbk-2	Phenotypic	embryonic lethal"", ""failure to hatch"")	DYRK3	Down syndrome	Wormbase	0.002	2.54	165	DELETERIOUS
NP_001122477	M658T	WBVar00087789	fer-1	Phenotypic	unfertilized oocytes laid"", ""sperm pseudopod variant"", ""hermaphrodite self sterile"")	DYSF	autosomal recessive limb-girdle muscular dystrophy type 2B, distal myopathy, Miyoshi muscular dystrophy 1, autosomal recessive limb-girdle muscular dystrophy type 2B, distal muscular dystrophy with anterior tibial onset, muscular dystrophy	Wormbase	0	4.32	5	DELETERIOUS (*WARNING! Low confidence)
NP_001122477	L1682F	WBVar00087752	fer-1	Phenotypic	aldicarb resistant"", ""unfertilized oocytes laid"", ""levamisole resistant"", ""sperm pseudopod variant"", ""sterile"", ""hermaphrodite fertility variant"", ""male fertility reduced"", ""hermaphrodite self sterile"", ""spermatozoa retro location defective"")	DYSF	autosomal recessive limb-girdle muscular dystrophy type 2B, distal myopathy, Miyoshi muscular dystrophy 1, autosomal recessive limb-girdle muscular dystrophy type 2B, distal muscular dystrophy with anterior tibial onset, muscular dystrophy	Wormbase	0.163	4.32	5	TOLERATED
NP_001122477	A582V	WBVar00087747	fer-1	Phenotypic	unfertilized oocytes laid"", ""sperm pseudopod variant"", ""sterile"", ""hermaphrodite fertility variant"", ""hermaphrodite self sterile"")	DYSF	autosomal recessive limb-girdle muscular dystrophy type 2B, distal myopathy, Miyoshi muscular dystrophy 1, autosomal recessive limb-girdle muscular dystrophy type 2B, distal muscular dystrophy with anterior tibial onset, muscular dystrophy	Wormbase	0	4.32	5	DELETERIOUS (*WARNING! Low confidence)
NP_492337	L1809F	WBVar00087752	fer-1	Phenotypic	aldicarb resistant"", ""unfertilized oocytes laid"", ""levamisole resistant"", ""sperm pseudopod variant"", ""sterile"", ""hermaphrodite fertility variant"", ""male fertility reduced"", ""hermaphrodite self sterile"", ""spermatozoa retro location defective"")	DYSF	autosomal recessive limb-girdle muscular dystrophy type 2B, distal myopathy, Miyoshi muscular dystrophy 1, autosomal recessive limb-girdle muscular dystrophy type 2B, distal muscular dystrophy with anterior tibial onset, muscular dystrophy	Wormbase	0.163	4.32	5	TOLERATED
NP_492337	M785T	WBVar00087789	fer-1	Phenotypic	unfertilized oocytes laid"", ""sperm pseudopod variant"", ""hermaphrodite self sterile"")	DYSF	autosomal recessive limb-girdle muscular dystrophy type 2B, distal myopathy, Miyoshi muscular dystrophy 1, autosomal recessive limb-girdle muscular dystrophy type 2B, distal muscular dystrophy with anterior tibial onset, muscular dystrophy	Wormbase	0	4.32	5	DELETERIOUS (*WARNING! Low confidence)
NP_001122477	S1359N	WBVar00000367	fer-1	Phenotypic	unfertilized oocytes laid"", ""levamisole resistant"", ""sperm pseudopod variant"", ""hermaphrodite fertility variant"", ""spermatid maturation variant"", ""hermaphrodite self sterile"")	DYSF	autosomal recessive limb-girdle muscular dystrophy type 2B, distal myopathy, Miyoshi muscular dystrophy 1, autosomal recessive limb-girdle muscular dystrophy type 2B, distal muscular dystrophy with anterior tibial onset, muscular dystrophy	Wormbase	0.077	4.32	5	TOLERATED
NP_492337	A709V	WBVar00087747	fer-1	Phenotypic	unfertilized oocytes laid"", ""sperm pseudopod variant"", ""sterile"", ""hermaphrodite fertility variant"", ""hermaphrodite self sterile"")	DYSF	autosomal recessive limb-girdle muscular dystrophy type 2B, distal myopathy, Miyoshi muscular dystrophy 1, autosomal recessive limb-girdle muscular dystrophy type 2B, distal muscular dystrophy with anterior tibial onset, muscular dystrophy	Wormbase	0	4.32	5	DELETERIOUS (*WARNING! Low confidence)
NP_492337	S1486N	WBVar00000367	fer-1	Phenotypic	unfertilized oocytes laid"", ""levamisole resistant"", ""sperm pseudopod variant"", ""hermaphrodite fertility variant"", ""spermatid maturation variant"", ""hermaphrodite self sterile"")	DYSF	autosomal recessive limb-girdle muscular dystrophy type 2B, distal myopathy, Miyoshi muscular dystrophy 1, autosomal recessive limb-girdle muscular dystrophy type 2B, distal muscular dystrophy with anterior tibial onset, muscular dystrophy	Wormbase	0.077	4.32	5	TOLERATED
NP_492337	W494*	WBVar00087757	fer-1	Phenotypic	unfertilized oocytes laid"", ""sperm pseudopod variant"", ""hermaphrodite self sterile"")	DYSF	autosomal recessive limb-girdle muscular dystrophy type 2B, distal myopathy, Miyoshi muscular dystrophy 1, autosomal recessive limb-girdle muscular dystrophy type 2B, distal muscular dystrophy with anterior tibial onset, muscular dystrophy	Wormbase
NP_510453	Q371*	WBVar00142937	unc-3	Phenotypic	ventral cord disorganized"", ""coiler"")	EBF1	lipodystrophy	Wormbase
NP_510453	Q371*	WBVar00142937	unc-3	Phenotypic	ventral cord disorganized"", ""coiler"")	EBF2		Wormbase
NP_510453	Q371*	WBVar00142937	unc-3	Phenotypic	ventral cord disorganized"", ""coiler"")	EBF3		Wormbase
NP_510453	Q371*	WBVar00142937	unc-3	Phenotypic	ventral cord disorganized"", ""coiler"")	EBF4		Wormbase
NP_740932	V175M	WBVar02125058	ech-7	Phenotypic	tail morphology variant"", ""organism temperature response variant"")	ECHS1		Wormbase	0	2.52	398	DELETERIOUS
NP_496319	G738R	WBVar00275585	ect-2	Phenotypic	neuron positioning variant"", ""ventral closure defective"")	ECT2		Wormbase
NP_496318	G738R	WBVar00275585	ect-2	Phenotypic	neuron positioning variant"", ""ventral closure defective"")	ECT2		Wormbase
NP_001294296	R160*	WBVar00142958	vab-2	Phenotypic	aldicarb hypersensitive"", ""head morphology variant"", ""head notched"", ""cell corpse number decreased"")	EFNB2		Wormbase
NP_500412	R265*	WBVar00142958	vab-2	Phenotypic	aldicarb hypersensitive"", ""head morphology variant"", ""head notched"", ""cell corpse number decreased"")	EFNB2		Wormbase
NP_740922	P124L	WBVar00090321	ced-1	Phenotypic	accumulated cell corpses"", ""engulfment variant"")	EGFEM1P		Wormbase	0.052	3.33	21	TOLERATED
NP_001021773	P124L	WBVar00090321	ced-1	Phenotypic	accumulated cell corpses"", ""engulfment variant"")	EGFEM1P		Wormbase	0.052	3.33	21	TOLERATED
NP_740922	Q887*	WBVar00144310	ced-1	Phenotypic	accumulated cell corpses	EGFEM1P		Wormbase
NP_001021773	Q887*	WBVar00144310	ced-1	Phenotypic	accumulated cell corpses	EGFEM1P		Wormbase
NP_001021772	Q686*	WBVar00144325	ced-1	Phenotypic	accumulated cell corpses	EGFEM1P		Wormbase
NP_740922	Q686*	WBVar00144325	ced-1	Phenotypic	accumulated cell corpses	EGFEM1P		Wormbase
NP_001021773	C501Y	WBVar00090308	ced-1	Phenotypic	accumulated cell corpses"", ""engulfment variant"")	EGFEM1P		Wormbase	0.025	3.35	18	DELETERIOUS
NP_001021772	P124L	WBVar00090321	ced-1	Phenotypic	accumulated cell corpses"", ""engulfment variant"")	EGFEM1P		Wormbase	0.052	3.33	21	TOLERATED
NP_001021772	C136Y	WBVar00090348	ced-1	Phenotypic	accumulated cell corpses"", ""engulfment variant"")	EGFEM1P		Wormbase	0	3.52	20	DELETERIOUS (*WARNING! Low confidence)
NP_001021772	Q375*	WBVar00144267	ced-1	Phenotypic	gene expression level reduced"", ""accumulated cell corpses"", ""engulfment failure by killer cell"", ""engulfment variant"", ""organism pathogen response variant"", ""pathogen susceptibility increased"", ""shortened life span"", ""programmed cell death variant"", ""actin cytoskeleton dynamics variant"", ""phagosome sealing defective"", ""corpse engulfment initiation variant"", ""cytokinesis vari…	EGFEM1P		Wormbase
NP_740922	C448Y	WBVar00144309	ced-1	Phenotypic	accumulated cell corpses	EGFEM1P		Wormbase	0.002	3.42	18	DELETERIOUS
NP_740922	C501Y	WBVar00090308	ced-1	Phenotypic	accumulated cell corpses"", ""engulfment variant"")	EGFEM1P		Wormbase	0.025	3.35	18	DELETERIOUS
NP_001021773	C803Y	WBVar00144313	ced-1	Phenotypic	accumulated cell corpses	EGFEM1P		Wormbase	0.002	3.43	11	DELETERIOUS
NP_740922	C448Y	WBVar00090326	ced-1	Phenotypic	accumulated cell corpses"", ""engulfment variant"")	EGFEM1P		Wormbase	0.002	3.42	18	DELETERIOUS
NP_740922	C136Y	WBVar00090348	ced-1	Phenotypic	accumulated cell corpses"", ""engulfment variant"")	EGFEM1P		Wormbase	0	3.52	20	DELETERIOUS (*WARNING! Low confidence)
NP_740922	Q32*	WBVar00144283	ced-1	Phenotypic	accumulated cell corpses	EGFEM1P		Wormbase
NP_001021773	C136Y	WBVar00090348	ced-1	Phenotypic	accumulated cell corpses"", ""engulfment variant"")	EGFEM1P		Wormbase	0	3.52	20	DELETERIOUS (*WARNING! Low confidence)
NP_001021772	Q32*	WBVar00144283	ced-1	Phenotypic	accumulated cell corpses	EGFEM1P		Wormbase
NP_740922	C448Y	WBVar00090349	ced-1	Phenotypic	accumulated cell corpses"", ""engulfment variant"")	EGFEM1P		Wormbase	0.002	3.42	18	DELETERIOUS
NP_001021773	C448Y	WBVar00090326	ced-1	Phenotypic	accumulated cell corpses"", ""engulfment variant"")	EGFEM1P		Wormbase	0.002	3.42	18	DELETERIOUS
NP_740922	C330Y	WBVar00090346	ced-1	Phenotypic	accumulated cell corpses"", ""engulfment variant"", ""pathogen susceptibility increased"", ""shortened life span"", ""pathogen induced death increased"")	EGFEM1P		Wormbase	0.002	3.42	23	DELETERIOUS
NP_001021773	Q32*	WBVar00144283	ced-1	Phenotypic	accumulated cell corpses	EGFEM1P		Wormbase
NP_001021773	Q686*	WBVar00144325	ced-1	Phenotypic	accumulated cell corpses	EGFEM1P		Wormbase
NP_740922	Q375*	WBVar00144267	ced-1	Phenotypic	gene expression level reduced"", ""accumulated cell corpses"", ""engulfment failure by killer cell"", ""engulfment variant"", ""organism pathogen response variant"", ""pathogen susceptibility increased"", ""shortened life span"", ""programmed cell death variant"", ""actin cytoskeleton dynamics variant"", ""phagosome sealing defective"", ""corpse engulfment initiation variant"", ""cytokinesis vari…	EGFEM1P		Wormbase
NP_001021773	C330Y	WBVar00090346	ced-1	Phenotypic	accumulated cell corpses"", ""engulfment variant"", ""pathogen susceptibility increased"", ""shortened life span"", ""pathogen induced death increased"")	EGFEM1P		Wormbase	0.002	3.42	23	DELETERIOUS
NP_001021772	C501Y	WBVar00090308	ced-1	Phenotypic	accumulated cell corpses"", ""engulfment variant"")	EGFEM1P		Wormbase	0.025	3.35	18	DELETERIOUS
NP_001021773	C448Y	WBVar00090349	ced-1	Phenotypic	accumulated cell corpses"", ""engulfment variant"")	EGFEM1P		Wormbase	0.002	3.42	18	DELETERIOUS
NP_001021773	Q375*	WBVar00144267	ced-1	Phenotypic	gene expression level reduced"", ""accumulated cell corpses"", ""engulfment failure by killer cell"", ""engulfment variant"", ""organism pathogen response variant"", ""pathogen susceptibility increased"", ""shortened life span"", ""programmed cell death variant"", ""actin cytoskeleton dynamics variant"", ""phagosome sealing defective"", ""corpse engulfment initiation variant"", ""cytokinesis vari…	EGFEM1P		Wormbase
NP_001021772	C448Y	WBVar00090349	ced-1	Phenotypic	accumulated cell corpses"", ""engulfment variant"")	EGFEM1P		Wormbase	0.002	3.42	18	DELETERIOUS
NP_001021772	C803Y	WBVar00144313	ced-1	Phenotypic	accumulated cell corpses	EGFEM1P		Wormbase	0.002	3.43	11	DELETERIOUS
NP_001021772	C448Y	WBVar00144309	ced-1	Phenotypic	accumulated cell corpses	EGFEM1P		Wormbase	0.002	3.42	18	DELETERIOUS
NP_001021772	C330Y	WBVar00090346	ced-1	Phenotypic	accumulated cell corpses"", ""engulfment variant"", ""pathogen susceptibility increased"", ""shortened life span"", ""pathogen induced death increased"")	EGFEM1P		Wormbase	0.002	3.42	23	DELETERIOUS
NP_001021773	C448Y	WBVar00144309	ced-1	Phenotypic	accumulated cell corpses	EGFEM1P		Wormbase	0.002	3.42	18	DELETERIOUS
NP_001021772	Q887*	WBVar00144310	ced-1	Phenotypic	accumulated cell corpses	EGFEM1P		Wormbase
NP_740922	C803Y	WBVar00144313	ced-1	Phenotypic	accumulated cell corpses	EGFEM1P		Wormbase	0.002	3.43	11	DELETERIOUS
NP_001021772	C448Y	WBVar00090326	ced-1	Phenotypic	accumulated cell corpses"", ""engulfment variant"")	EGFEM1P		Wormbase	0.002	3.42	18	DELETERIOUS
NP_497046	W791*	WBVar00248760	unc-52	Phenotypic	paralyzed arrested elongation two fold"", ""lethal"", ""body wall muscle thin filament variant"", ""body wall muscle myosin organization defective"", ""body wall muscle cell polarization variant"")	EGFLAM		Wormbase
NP_001254443	R1618*	WBVar00143214	unc-52	Phenotypic	egg laying defective"", ""thin"", ""flaccid"", ""progressive paralysis"", ""sperm pseudopod variant"", ""muscle birefringence variant"", ""egg laying variant"", ""body wall muscle thin filament variant"", ""adult behavior variant"", ""paralyzed body"")	EGFLAM		Wormbase
NP_001254439	R1522*	WBVar00143214	unc-52	Phenotypic	egg laying defective"", ""thin"", ""flaccid"", ""progressive paralysis"", ""sperm pseudopod variant"", ""muscle birefringence variant"", ""egg laying variant"", ""body wall muscle thin filament variant"", ""adult behavior variant"", ""paralyzed body"")	EGFLAM		Wormbase
NP_001254445	R1717*	WBVar00143214	unc-52	Phenotypic	egg laying defective"", ""thin"", ""flaccid"", ""progressive paralysis"", ""sperm pseudopod variant"", ""muscle birefringence variant"", ""egg laying variant"", ""body wall muscle thin filament variant"", ""adult behavior variant"", ""paralyzed body"")	EGFLAM		Wormbase
NP_497044	Q1698*	WBVar00143389	unc-52	Phenotypic	egg laying defective"", ""thin"", ""distal tip cell migration variant"", ""flaccid"", ""muscle birefringence variant"", ""locomotion variant"", ""adult behavior variant"", ""paralyzed body"", ""protein degradation variant"")	EGFLAM		Wormbase
NP_001254441	Q1625*	WBVar00143681	unc-52	Phenotypic	egg laying defective"", ""thin"", ""flaccid"", ""muscle birefringence variant"", ""adult behavior variant"", ""paralyzed body"")	EGFLAM		Wormbase
NP_497046	Q1698*	WBVar00143389	unc-52	Phenotypic	egg laying defective"", ""thin"", ""distal tip cell migration variant"", ""flaccid"", ""muscle birefringence variant"", ""locomotion variant"", ""adult behavior variant"", ""paralyzed body"", ""protein degradation variant"")	EGFLAM		Wormbase
NP_001254439	Q1409*	WBVar00143389	unc-52	Phenotypic	egg laying defective"", ""thin"", ""distal tip cell migration variant"", ""flaccid"", ""muscle birefringence variant"", ""locomotion variant"", ""adult behavior variant"", ""paralyzed body"", ""protein degradation variant"")	EGFLAM		Wormbase
NP_001337294	Q2507*	WBVar00143681	unc-52	Phenotypic	egg laying defective"", ""thin"", ""flaccid"", ""muscle birefringence variant"", ""adult behavior variant"", ""paralyzed body"")	EGFLAM		Wormbase
NP_001254441	Q1605*	WBVar00143389	unc-52	Phenotypic	egg laying defective"", ""thin"", ""distal tip cell migration variant"", ""flaccid"", ""muscle birefringence variant"", ""locomotion variant"", ""adult behavior variant"", ""paralyzed body"", ""protein degradation variant"")	EGFLAM		Wormbase
NP_001022488	Q1625*	WBVar00143681	unc-52	Phenotypic	egg laying defective"", ""thin"", ""flaccid"", ""muscle birefringence variant"", ""adult behavior variant"", ""paralyzed body"")	EGFLAM		Wormbase
NP_001337294	Q2487*	WBVar00143389	unc-52	Phenotypic	egg laying defective"", ""thin"", ""distal tip cell migration variant"", ""flaccid"", ""muscle birefringence variant"", ""locomotion variant"", ""adult behavior variant"", ""paralyzed body"", ""protein degradation variant"")	EGFLAM		Wormbase
NP_497046	Q1718*	WBVar00143681	unc-52	Phenotypic	egg laying defective"", ""thin"", ""flaccid"", ""muscle birefringence variant"", ""adult behavior variant"", ""paralyzed body"")	EGFLAM		Wormbase
NP_001337294	R2600*	WBVar00143214	unc-52	Phenotypic	egg laying defective"", ""thin"", ""flaccid"", ""progressive paralysis"", ""sperm pseudopod variant"", ""muscle birefringence variant"", ""egg laying variant"", ""body wall muscle thin filament variant"", ""adult behavior variant"", ""paralyzed body"")	EGFLAM		Wormbase
NP_001254446	R1811*	WBVar00143214	unc-52	Phenotypic	egg laying defective"", ""thin"", ""flaccid"", ""progressive paralysis"", ""sperm pseudopod variant"", ""muscle birefringence variant"", ""egg laying variant"", ""body wall muscle thin filament variant"", ""adult behavior variant"", ""paralyzed body"")	EGFLAM		Wormbase
NP_001254440	Q1532*	WBVar00143681	unc-52	Phenotypic	egg laying defective"", ""thin"", ""flaccid"", ""muscle birefringence variant"", ""adult behavior variant"", ""paralyzed body"")	EGFLAM		Wormbase
NP_001254439	Q1429*	WBVar00143681	unc-52	Phenotypic	egg laying defective"", ""thin"", ""flaccid"", ""muscle birefringence variant"", ""adult behavior variant"", ""paralyzed body"")	EGFLAM		Wormbase
NP_001254446	Q1718*	WBVar00143681	unc-52	Phenotypic	egg laying defective"", ""thin"", ""flaccid"", ""muscle birefringence variant"", ""adult behavior variant"", ""paralyzed body"")	EGFLAM		Wormbase
NP_497044	Q1718*	WBVar00143681	unc-52	Phenotypic	egg laying defective"", ""thin"", ""flaccid"", ""muscle birefringence variant"", ""adult behavior variant"", ""paralyzed body"")	EGFLAM		Wormbase
NP_497046	R1811*	WBVar00143214	unc-52	Phenotypic	egg laying defective"", ""thin"", ""flaccid"", ""progressive paralysis"", ""sperm pseudopod variant"", ""muscle birefringence variant"", ""egg laying variant"", ""body wall muscle thin filament variant"", ""adult behavior variant"", ""paralyzed body"")	EGFLAM		Wormbase
NP_001254446	Q1698*	WBVar00143389	unc-52	Phenotypic	egg laying defective"", ""thin"", ""distal tip cell migration variant"", ""flaccid"", ""muscle birefringence variant"", ""locomotion variant"", ""adult behavior variant"", ""paralyzed body"", ""protein degradation variant"")	EGFLAM		Wormbase
NP_001254440	Q1512*	WBVar00143389	unc-52	Phenotypic	egg laying defective"", ""thin"", ""distal tip cell migration variant"", ""flaccid"", ""muscle birefringence variant"", ""locomotion variant"", ""adult behavior variant"", ""paralyzed body"", ""protein degradation variant"")	EGFLAM		Wormbase
NP_001254444	Q1619*	WBVar00143681	unc-52	Phenotypic	egg laying defective"", ""thin"", ""flaccid"", ""muscle birefringence variant"", ""adult behavior variant"", ""paralyzed body"")	EGFLAM		Wormbase
NP_001022488	Q1605*	WBVar00143389	unc-52	Phenotypic	egg laying defective"", ""thin"", ""distal tip cell migration variant"", ""flaccid"", ""muscle birefringence variant"", ""locomotion variant"", ""adult behavior variant"", ""paralyzed body"", ""protein degradation variant"")	EGFLAM		Wormbase
NP_001254444	R1712*	WBVar00143214	unc-52	Phenotypic	egg laying defective"", ""thin"", ""flaccid"", ""progressive paralysis"", ""sperm pseudopod variant"", ""muscle birefringence variant"", ""egg laying variant"", ""body wall muscle thin filament variant"", ""adult behavior variant"", ""paralyzed body"")	EGFLAM		Wormbase
NP_001254442	W791*	WBVar00248760	unc-52	Phenotypic	paralyzed arrested elongation two fold"", ""lethal"", ""body wall muscle thin filament variant"", ""body wall muscle myosin organization defective"", ""body wall muscle cell polarization variant"")	EGFLAM		Wormbase
NP_001254441	W791*	WBVar00248760	unc-52	Phenotypic	paralyzed arrested elongation two fold"", ""lethal"", ""body wall muscle thin filament variant"", ""body wall muscle myosin organization defective"", ""body wall muscle cell polarization variant"")	EGFLAM		Wormbase
NP_001254446	W791*	WBVar00248760	unc-52	Phenotypic	paralyzed arrested elongation two fold"", ""lethal"", ""body wall muscle thin filament variant"", ""body wall muscle myosin organization defective"", ""body wall muscle cell polarization variant"")	EGFLAM		Wormbase
NP_001337294	W1580*	WBVar00248760	unc-52	Phenotypic	paralyzed arrested elongation two fold"", ""lethal"", ""body wall muscle thin filament variant"", ""body wall muscle myosin organization defective"", ""body wall muscle cell polarization variant"")	EGFLAM		Wormbase
NP_497044	W791*	WBVar00248760	unc-52	Phenotypic	paralyzed arrested elongation two fold"", ""lethal"", ""body wall muscle thin filament variant"", ""body wall muscle myosin organization defective"", ""body wall muscle cell polarization variant"")	EGFLAM		Wormbase
NP_497045	W791*	WBVar00248760	unc-52	Phenotypic	paralyzed arrested elongation two fold"", ""lethal"", ""body wall muscle thin filament variant"", ""body wall muscle myosin organization defective"", ""body wall muscle cell polarization variant"")	EGFLAM		Wormbase
NP_001254444	W791*	WBVar00248760	unc-52	Phenotypic	paralyzed arrested elongation two fold"", ""lethal"", ""body wall muscle thin filament variant"", ""body wall muscle myosin organization defective"", ""body wall muscle cell polarization variant"")	EGFLAM		Wormbase
NP_001254444	W1727*	WBVar00143671	unc-52	Phenotypic	egg laying defective"", ""thin"", ""distal tip cell migration variant"", ""flaccid"", ""progressive paralysis"", ""muscle birefringence variant"", ""adult behavior variant"", ""paralyzed body"")	EGFLAM		Wormbase
NP_001022488	W791*	WBVar00248760	unc-52	Phenotypic	paralyzed arrested elongation two fold"", ""lethal"", ""body wall muscle thin filament variant"", ""body wall muscle myosin organization defective"", ""body wall muscle cell polarization variant"")	EGFLAM		Wormbase
NP_497047	W791*	WBVar00248760	unc-52	Phenotypic	paralyzed arrested elongation two fold"", ""lethal"", ""body wall muscle thin filament variant"", ""body wall muscle myosin organization defective"", ""body wall muscle cell polarization variant"")	EGFLAM		Wormbase
NP_001254440	W791*	WBVar00248760	unc-52	Phenotypic	paralyzed arrested elongation two fold"", ""lethal"", ""body wall muscle thin filament variant"", ""body wall muscle myosin organization defective"", ""body wall muscle cell polarization variant"")	EGFLAM		Wormbase
NP_001254443	W1633*	WBVar00143671	unc-52	Phenotypic	egg laying defective"", ""thin"", ""distal tip cell migration variant"", ""flaccid"", ""progressive paralysis"", ""muscle birefringence variant"", ""adult behavior variant"", ""paralyzed body"")	EGFLAM		Wormbase
NP_497044	W1826*	WBVar00143671	unc-52	Phenotypic	egg laying defective"", ""thin"", ""distal tip cell migration variant"", ""flaccid"", ""progressive paralysis"", ""muscle birefringence variant"", ""adult behavior variant"", ""paralyzed body"")	EGFLAM		Wormbase
NP_001254440	W1640*	WBVar00143671	unc-52	Phenotypic	egg laying defective"", ""thin"", ""distal tip cell migration variant"", ""flaccid"", ""progressive paralysis"", ""muscle birefringence variant"", ""adult behavior variant"", ""paralyzed body"")	EGFLAM		Wormbase
NP_001254445	W1732*	WBVar00143671	unc-52	Phenotypic	egg laying defective"", ""thin"", ""distal tip cell migration variant"", ""flaccid"", ""progressive paralysis"", ""muscle birefringence variant"", ""adult behavior variant"", ""paralyzed body"")	EGFLAM		Wormbase
NP_001254445	W791*	WBVar00248760	unc-52	Phenotypic	paralyzed arrested elongation two fold"", ""lethal"", ""body wall muscle thin filament variant"", ""body wall muscle myosin organization defective"", ""body wall muscle cell polarization variant"")	EGFLAM		Wormbase
NP_001254443	W791*	WBVar00248760	unc-52	Phenotypic	paralyzed arrested elongation two fold"", ""lethal"", ""body wall muscle thin filament variant"", ""body wall muscle myosin organization defective"", ""body wall muscle cell polarization variant"")	EGFLAM		Wormbase
NP_001023832	Q131*	WBVar00089612	egl-9	Phenotypic	mRNA levels increased"", ""transient bloating"", ""backing increased"", ""fat"", ""egg retention"", ""drug response variant"", ""germ cell resistant ionizing radiation"", ""pathogen resistance increased"", ""egg laying serotonin resistant"", ""egg laying imipramine resistant"", ""gamma ray induced apoptosis decreased"", ""head bend angle variant"", ""tail bend angle variant"", ""body posture ampl…	EGLN1	renal cell carcinoma, acute kidney failure, myocardial infarction, hypertension, polycythemia, polycythemia, polycythemia, polycythemia, familial erythrocytosis 3	Wormbase
NP_741621	Q131*	WBVar00089612	egl-9	Phenotypic	mRNA levels increased"", ""transient bloating"", ""backing increased"", ""fat"", ""egg retention"", ""drug response variant"", ""germ cell resistant ionizing radiation"", ""pathogen resistance increased"", ""egg laying serotonin resistant"", ""egg laying imipramine resistant"", ""gamma ray induced apoptosis decreased"", ""head bend angle variant"", ""tail bend angle variant"", ""body posture ampl…	EGLN1	renal cell carcinoma, acute kidney failure, myocardial infarction, hypertension, polycythemia, polycythemia, polycythemia, polycythemia, familial erythrocytosis 3	Wormbase
NP_741621	Q38*	WBVar00242564	egl-9	Phenotypic	drug resistant"", ""gene expression level high"", ""pathogen resistance increased"", ""protein degradation variant"")	EGLN1	renal cell carcinoma, acute kidney failure, myocardial infarction, hypertension, polycythemia, polycythemia, polycythemia, polycythemia, familial erythrocytosis 3	Wormbase
NP_001041105	Q55*	WBVar00089612	egl-9	Phenotypic	mRNA levels increased"", ""transient bloating"", ""backing increased"", ""fat"", ""egg retention"", ""drug response variant"", ""germ cell resistant ionizing radiation"", ""pathogen resistance increased"", ""egg laying serotonin resistant"", ""egg laying imipramine resistant"", ""gamma ray induced apoptosis decreased"", ""head bend angle variant"", ""tail bend angle variant"", ""body posture ampl…	EGLN1	renal cell carcinoma, acute kidney failure, myocardial infarction, hypertension, polycythemia, polycythemia, polycythemia, polycythemia, familial erythrocytosis 3	Wormbase
NP_001023834	Q38*	WBVar00242564	egl-9	Phenotypic	drug resistant"", ""gene expression level high"", ""pathogen resistance increased"", ""protein degradation variant"")	EGLN1	renal cell carcinoma, acute kidney failure, myocardial infarction, hypertension, polycythemia, polycythemia, polycythemia, polycythemia, familial erythrocytosis 3	Wormbase
NP_001023832	Q38*	WBVar00242564	egl-9	Phenotypic	drug resistant"", ""gene expression level high"", ""pathogen resistance increased"", ""protein degradation variant"")	EGLN1	renal cell carcinoma, acute kidney failure, myocardial infarction, hypertension, polycythemia, polycythemia, polycythemia, polycythemia, familial erythrocytosis 3	Wormbase
NP_001023834	Q131*	WBVar00089612	egl-9	Phenotypic	mRNA levels increased"", ""transient bloating"", ""backing increased"", ""fat"", ""egg retention"", ""drug response variant"", ""germ cell resistant ionizing radiation"", ""pathogen resistance increased"", ""egg laying serotonin resistant"", ""egg laying imipramine resistant"", ""gamma ray induced apoptosis decreased"", ""head bend angle variant"", ""tail bend angle variant"", ""body posture ampl…	EGLN1	renal cell carcinoma, acute kidney failure, myocardial infarction, hypertension, polycythemia, polycythemia, polycythemia, polycythemia, familial erythrocytosis 3	Wormbase
NP_001041105	Q55*	WBVar00089612	egl-9	Phenotypic	mRNA levels increased"", ""transient bloating"", ""backing increased"", ""fat"", ""egg retention"", ""drug response variant"", ""germ cell resistant ionizing radiation"", ""pathogen resistance increased"", ""egg laying serotonin resistant"", ""egg laying imipramine resistant"", ""gamma ray induced apoptosis decreased"", ""head bend angle variant"", ""tail bend angle variant"", ""body posture ampl…	EGLN2	renal cell carcinoma	Wormbase
NP_741621	Q131*	WBVar00089612	egl-9	Phenotypic	mRNA levels increased"", ""transient bloating"", ""backing increased"", ""fat"", ""egg retention"", ""drug response variant"", ""germ cell resistant ionizing radiation"", ""pathogen resistance increased"", ""egg laying serotonin resistant"", ""egg laying imipramine resistant"", ""gamma ray induced apoptosis decreased"", ""head bend angle variant"", ""tail bend angle variant"", ""body posture ampl…	EGLN2	renal cell carcinoma	Wormbase
NP_001023832	Q38*	WBVar00242564	egl-9	Phenotypic	drug resistant"", ""gene expression level high"", ""pathogen resistance increased"", ""protein degradation variant"")	EGLN2	renal cell carcinoma	Wormbase
NP_001023834	Q131*	WBVar00089612	egl-9	Phenotypic	mRNA levels increased"", ""transient bloating"", ""backing increased"", ""fat"", ""egg retention"", ""drug response variant"", ""germ cell resistant ionizing radiation"", ""pathogen resistance increased"", ""egg laying serotonin resistant"", ""egg laying imipramine resistant"", ""gamma ray induced apoptosis decreased"", ""head bend angle variant"", ""tail bend angle variant"", ""body posture ampl…	EGLN2	renal cell carcinoma	Wormbase
NP_001023832	Q131*	WBVar00089612	egl-9	Phenotypic	mRNA levels increased"", ""transient bloating"", ""backing increased"", ""fat"", ""egg retention"", ""drug response variant"", ""germ cell resistant ionizing radiation"", ""pathogen resistance increased"", ""egg laying serotonin resistant"", ""egg laying imipramine resistant"", ""gamma ray induced apoptosis decreased"", ""head bend angle variant"", ""tail bend angle variant"", ""body posture ampl…	EGLN2	renal cell carcinoma	Wormbase
NP_001023834	Q38*	WBVar00242564	egl-9	Phenotypic	drug resistant"", ""gene expression level high"", ""pathogen resistance increased"", ""protein degradation variant"")	EGLN2	renal cell carcinoma	Wormbase
NP_741621	Q38*	WBVar00242564	egl-9	Phenotypic	drug resistant"", ""gene expression level high"", ""pathogen resistance increased"", ""protein degradation variant"")	EGLN2	renal cell carcinoma	Wormbase
NP_001023834	Q38*	WBVar00242564	egl-9	Phenotypic	drug resistant"", ""gene expression level high"", ""pathogen resistance increased"", ""protein degradation variant"")	EGLN3	clear cell renal cell carcinoma, renal cell carcinoma, acute kidney failure, myocardial infarction	Wormbase
NP_741621	Q38*	WBVar00242564	egl-9	Phenotypic	drug resistant"", ""gene expression level high"", ""pathogen resistance increased"", ""protein degradation variant"")	EGLN3	clear cell renal cell carcinoma, renal cell carcinoma, acute kidney failure, myocardial infarction	Wormbase
NP_001041105	Q55*	WBVar00089612	egl-9	Phenotypic	mRNA levels increased"", ""transient bloating"", ""backing increased"", ""fat"", ""egg retention"", ""drug response variant"", ""germ cell resistant ionizing radiation"", ""pathogen resistance increased"", ""egg laying serotonin resistant"", ""egg laying imipramine resistant"", ""gamma ray induced apoptosis decreased"", ""head bend angle variant"", ""tail bend angle variant"", ""body posture ampl…	EGLN3	clear cell renal cell carcinoma, renal cell carcinoma, acute kidney failure, myocardial infarction	Wormbase
NP_001023832	Q38*	WBVar00242564	egl-9	Phenotypic	drug resistant"", ""gene expression level high"", ""pathogen resistance increased"", ""protein degradation variant"")	EGLN3	clear cell renal cell carcinoma, renal cell carcinoma, acute kidney failure, myocardial infarction	Wormbase
NP_741621	Q131*	WBVar00089612	egl-9	Phenotypic	mRNA levels increased"", ""transient bloating"", ""backing increased"", ""fat"", ""egg retention"", ""drug response variant"", ""germ cell resistant ionizing radiation"", ""pathogen resistance increased"", ""egg laying serotonin resistant"", ""egg laying imipramine resistant"", ""gamma ray induced apoptosis decreased"", ""head bend angle variant"", ""tail bend angle variant"", ""body posture ampl…	EGLN3	clear cell renal cell carcinoma, renal cell carcinoma, acute kidney failure, myocardial infarction	Wormbase
NP_001023832	Q131*	WBVar00089612	egl-9	Phenotypic	mRNA levels increased"", ""transient bloating"", ""backing increased"", ""fat"", ""egg retention"", ""drug response variant"", ""germ cell resistant ionizing radiation"", ""pathogen resistance increased"", ""egg laying serotonin resistant"", ""egg laying imipramine resistant"", ""gamma ray induced apoptosis decreased"", ""head bend angle variant"", ""tail bend angle variant"", ""body posture ampl…	EGLN3	clear cell renal cell carcinoma, renal cell carcinoma, acute kidney failure, myocardial infarction	Wormbase
NP_001023834	Q131*	WBVar00089612	egl-9	Phenotypic	mRNA levels increased"", ""transient bloating"", ""backing increased"", ""fat"", ""egg retention"", ""drug response variant"", ""germ cell resistant ionizing radiation"", ""pathogen resistance increased"", ""egg laying serotonin resistant"", ""egg laying imipramine resistant"", ""gamma ray induced apoptosis decreased"", ""head bend angle variant"", ""tail bend angle variant"", ""body posture ampl…	EGLN3	clear cell renal cell carcinoma, renal cell carcinoma, acute kidney failure, myocardial infarction	Wormbase
NP_001254096	C65G	WBVar00296571	eif-1	Phenotypic	L4 arrest"", ""translation variant"")	EIF1		Wormbase	0	2.65	146	DELETERIOUS
NP_001254096	G83R	WBVar00296572	eif-1	Phenotypic	larval arrest"", ""translation variant"")	EIF1		Wormbase
NP_001254096	C65G	WBVar00296571	eif-1	Phenotypic	L4 arrest"", ""translation variant"")	EIF1B		Wormbase	0	2.65	146	DELETERIOUS
NP_001254096	G83R	WBVar00296572	eif-1	Phenotypic	larval arrest"", ""translation variant"")	EIF1B		Wormbase
NP_506241	W117*	WBVar02147326	eif-3.K	Phenotypic	extended life span	EIF3K		Wormbase
NP_493383	Q310*	WBVar02146602	eipr-1	Phenotypic	egg laying defective"", ""sluggish"")	EIPR1		Wormbase
NP_001023051	G106E	WBVar00248961	lin-1	Phenotypic	multivulva	ELK1	Alzheimer's disease, schizophrenia, Huntington's disease, Lewy body dementia, transient cerebral ischemia	Wormbase	0	2.78	16	DELETERIOUS
NP_001294301	R135*	WBVar00143882	lin-1	Phenotypic	egg laying defective"", ""vulval cell induction increased"", ""sterile"", ""multivulva"", ""male mating defective"")	ELK1	Alzheimer's disease, schizophrenia, Huntington's disease, Lewy body dementia, transient cerebral ischemia	Wormbase
NP_001023051	Q390*	WBVar00249021	lin-1	Phenotypic	multivulva	ELK1	Alzheimer's disease, schizophrenia, Huntington's disease, Lewy body dementia, transient cerebral ischemia	Wormbase
NP_001294301	G66E	WBVar00248961	lin-1	Phenotypic	multivulva	ELK1	Alzheimer's disease, schizophrenia, Huntington's disease, Lewy body dementia, transient cerebral ischemia	Wormbase	0	2.78	16	DELETERIOUS
NP_001294301	Q67*	WBVar00143688	lin-1	Phenotypic	multivulva	ELK1	Alzheimer's disease, schizophrenia, Huntington's disease, Lewy body dementia, transient cerebral ischemia	Wormbase
NP_001023051	M114K	WBVar00089726	lin-1	Phenotypic	multivulva	ELK1	Alzheimer's disease, schizophrenia, Huntington's disease, Lewy body dementia, transient cerebral ischemia	Wormbase	0.002	2.78	16	DELETERIOUS
NP_001023051	Q309*	WBVar00089510	lin-1	Phenotypic	multivulva	ELK1	Alzheimer's disease, schizophrenia, Huntington's disease, Lewy body dementia, transient cerebral ischemia	Wormbase
NP_001023051	R352*	WBVar00090263	lin-1	Phenotypic	cell fate specification variant"", ""transgene expression reduced"")	ELK1	Alzheimer's disease, schizophrenia, Huntington's disease, Lewy body dementia, transient cerebral ischemia	Wormbase
NP_001023051	Y126F	WBVar00089920	lin-1	Phenotypic	multivulva	ELK1	Alzheimer's disease, schizophrenia, Huntington's disease, Lewy body dementia, transient cerebral ischemia	Wormbase	0.068	2.78	16	TOLERATED
NP_001294301	Y86F	WBVar00089920	lin-1	Phenotypic	multivulva	ELK1	Alzheimer's disease, schizophrenia, Huntington's disease, Lewy body dementia, transient cerebral ischemia	Wormbase	0.068	2.78	16	TOLERATED
NP_001023051	Q107*	WBVar00143688	lin-1	Phenotypic	multivulva	ELK1	Alzheimer's disease, schizophrenia, Huntington's disease, Lewy body dementia, transient cerebral ischemia	Wormbase
NP_001294301	Q269*	WBVar00144296	lin-1	Phenotypic	exploded through vulva"", ""cell fate specification variant"", ""multivulva"", ""ectopic expression transgene"", ""transgene expression reduced"", ""hook morphology variant"", ""male mating defective"", ""male spicule development variant"")	ELK1	Alzheimer's disease, schizophrenia, Huntington's disease, Lewy body dementia, transient cerebral ischemia	Wormbase
NP_001294301	Q258*	WBVar00089472	lin-1	Phenotypic	multivulva	ELK1	Alzheimer's disease, schizophrenia, Huntington's disease, Lewy body dementia, transient cerebral ischemia	Wormbase
NP_001294301	R215*	WBVar00089299	lin-1	Phenotypic	multivulva	ELK1	Alzheimer's disease, schizophrenia, Huntington's disease, Lewy body dementia, transient cerebral ischemia	Wormbase
NP_001294301	Q350*	WBVar00249021	lin-1	Phenotypic	multivulva	ELK1	Alzheimer's disease, schizophrenia, Huntington's disease, Lewy body dementia, transient cerebral ischemia	Wormbase
NP_001294301	R312*	WBVar00090263	lin-1	Phenotypic	cell fate specification variant"", ""transgene expression reduced"")	ELK1	Alzheimer's disease, schizophrenia, Huntington's disease, Lewy body dementia, transient cerebral ischemia	Wormbase
NP_001023051	Q309*	WBVar00144296	lin-1	Phenotypic	exploded through vulva"", ""cell fate specification variant"", ""multivulva"", ""ectopic expression transgene"", ""transgene expression reduced"", ""hook morphology variant"", ""male mating defective"", ""male spicule development variant"")	ELK1	Alzheimer's disease, schizophrenia, Huntington's disease, Lewy body dementia, transient cerebral ischemia	Wormbase
NP_001023051	R255*	WBVar00089299	lin-1	Phenotypic	multivulva	ELK1	Alzheimer's disease, schizophrenia, Huntington's disease, Lewy body dementia, transient cerebral ischemia	Wormbase
NP_001294301	Q156*	WBVar00089720	lin-1	Phenotypic	multivulva	ELK1	Alzheimer's disease, schizophrenia, Huntington's disease, Lewy body dementia, transient cerebral ischemia	Wormbase
NP_001294301	M74K	WBVar00089726	lin-1	Phenotypic	multivulva	ELK1	Alzheimer's disease, schizophrenia, Huntington's disease, Lewy body dementia, transient cerebral ischemia	Wormbase	0.002	2.78	16	DELETERIOUS
NP_001023051	R175*	WBVar00143882	lin-1	Phenotypic	egg laying defective"", ""vulval cell induction increased"", ""sterile"", ""multivulva"", ""male mating defective"")	ELK1	Alzheimer's disease, schizophrenia, Huntington's disease, Lewy body dementia, transient cerebral ischemia	Wormbase
NP_001023051	Q298*	WBVar00089472	lin-1	Phenotypic	multivulva	ELK1	Alzheimer's disease, schizophrenia, Huntington's disease, Lewy body dementia, transient cerebral ischemia	Wormbase
NP_001294301	Q269*	WBVar00089510	lin-1	Phenotypic	multivulva	ELK1	Alzheimer's disease, schizophrenia, Huntington's disease, Lewy body dementia, transient cerebral ischemia	Wormbase
NP_001023051	Q196*	WBVar00089720	lin-1	Phenotypic	multivulva	ELK1	Alzheimer's disease, schizophrenia, Huntington's disease, Lewy body dementia, transient cerebral ischemia	Wormbase
NP_001023051	Q196*	WBVar00089720	lin-1	Phenotypic	multivulva	ELK3	congenital chylothorax	Wormbase
NP_001023051	R175*	WBVar00143882	lin-1	Phenotypic	egg laying defective"", ""vulval cell induction increased"", ""sterile"", ""multivulva"", ""male mating defective"")	ELK3	congenital chylothorax	Wormbase
NP_001023051	G106E	WBVar00248961	lin-1	Phenotypic	multivulva	ELK3	congenital chylothorax	Wormbase	0	2.78	16	DELETERIOUS
NP_001294301	Q156*	WBVar00089720	lin-1	Phenotypic	multivulva	ELK3	congenital chylothorax	Wormbase
NP_001294301	Q269*	WBVar00144296	lin-1	Phenotypic	exploded through vulva"", ""cell fate specification variant"", ""multivulva"", ""ectopic expression transgene"", ""transgene expression reduced"", ""hook morphology variant"", ""male mating defective"", ""male spicule development variant"")	ELK3	congenital chylothorax	Wormbase
NP_001023051	Q309*	WBVar00144296	lin-1	Phenotypic	exploded through vulva"", ""cell fate specification variant"", ""multivulva"", ""ectopic expression transgene"", ""transgene expression reduced"", ""hook morphology variant"", ""male mating defective"", ""male spicule development variant"")	ELK3	congenital chylothorax	Wormbase
NP_001023051	M114K	WBVar00089726	lin-1	Phenotypic	multivulva	ELK3	congenital chylothorax	Wormbase	0.002	2.78	16	DELETERIOUS
NP_001023051	R255*	WBVar00089299	lin-1	Phenotypic	multivulva	ELK3	congenital chylothorax	Wormbase
NP_001023051	Q390*	WBVar00249021	lin-1	Phenotypic	multivulva	ELK3	congenital chylothorax	Wormbase
NP_001294301	G66E	WBVar00248961	lin-1	Phenotypic	multivulva	ELK3	congenital chylothorax	Wormbase	0	2.78	16	DELETERIOUS
NP_001294301	M74K	WBVar00089726	lin-1	Phenotypic	multivulva	ELK3	congenital chylothorax	Wormbase	0.002	2.78	16	DELETERIOUS
NP_001023051	Q298*	WBVar00089472	lin-1	Phenotypic	multivulva	ELK3	congenital chylothorax	Wormbase
NP_001023051	Q107*	WBVar00143688	lin-1	Phenotypic	multivulva	ELK3	congenital chylothorax	Wormbase
NP_001023051	Q309*	WBVar00089510	lin-1	Phenotypic	multivulva	ELK3	congenital chylothorax	Wormbase
NP_001294301	Y86F	WBVar00089920	lin-1	Phenotypic	multivulva	ELK3	congenital chylothorax	Wormbase	0.068	2.78	16	TOLERATED
NP_001294301	Q269*	WBVar00089510	lin-1	Phenotypic	multivulva	ELK3	congenital chylothorax	Wormbase
NP_001023051	Y126F	WBVar00089920	lin-1	Phenotypic	multivulva	ELK3	congenital chylothorax	Wormbase	0.068	2.78	16	TOLERATED
NP_001294301	R312*	WBVar00090263	lin-1	Phenotypic	cell fate specification variant"", ""transgene expression reduced"")	ELK3	congenital chylothorax	Wormbase
NP_001294301	R135*	WBVar00143882	lin-1	Phenotypic	egg laying defective"", ""vulval cell induction increased"", ""sterile"", ""multivulva"", ""male mating defective"")	ELK3	congenital chylothorax	Wormbase
NP_001294301	Q350*	WBVar00249021	lin-1	Phenotypic	multivulva	ELK3	congenital chylothorax	Wormbase
NP_001023051	R352*	WBVar00090263	lin-1	Phenotypic	cell fate specification variant"", ""transgene expression reduced"")	ELK3	congenital chylothorax	Wormbase
NP_001294301	Q258*	WBVar00089472	lin-1	Phenotypic	multivulva	ELK3	congenital chylothorax	Wormbase
NP_001294301	R215*	WBVar00089299	lin-1	Phenotypic	multivulva	ELK3	congenital chylothorax	Wormbase
NP_001294301	Q67*	WBVar00143688	lin-1	Phenotypic	multivulva	ELK3	congenital chylothorax	Wormbase
NP_001023051	Q309*	WBVar00144296	lin-1	Phenotypic	exploded through vulva"", ""cell fate specification variant"", ""multivulva"", ""ectopic expression transgene"", ""transgene expression reduced"", ""hook morphology variant"", ""male mating defective"", ""male spicule development variant"")	ELK4		Wormbase
NP_001023051	Q298*	WBVar00089472	lin-1	Phenotypic	multivulva	ELK4		Wormbase
NP_001023051	Q107*	WBVar00143688	lin-1	Phenotypic	multivulva	ELK4		Wormbase
NP_001023051	M114K	WBVar00089726	lin-1	Phenotypic	multivulva	ELK4		Wormbase	0.002	2.78	16	DELETERIOUS
NP_001023051	Q309*	WBVar00089510	lin-1	Phenotypic	multivulva	ELK4		Wormbase
NP_001023051	R175*	WBVar00143882	lin-1	Phenotypic	egg laying defective"", ""vulval cell induction increased"", ""sterile"", ""multivulva"", ""male mating defective"")	ELK4		Wormbase
NP_001294301	G66E	WBVar00248961	lin-1	Phenotypic	multivulva	ELK4		Wormbase	0	2.78	16	DELETERIOUS
NP_001023051	Q196*	WBVar00089720	lin-1	Phenotypic	multivulva	ELK4		Wormbase
NP_001023051	Y126F	WBVar00089920	lin-1	Phenotypic	multivulva	ELK4		Wormbase	0.068	2.78	16	TOLERATED
NP_001294301	R135*	WBVar00143882	lin-1	Phenotypic	egg laying defective"", ""vulval cell induction increased"", ""sterile"", ""multivulva"", ""male mating defective"")	ELK4		Wormbase
NP_001023051	R352*	WBVar00090263	lin-1	Phenotypic	cell fate specification variant"", ""transgene expression reduced"")	ELK4		Wormbase
NP_001294301	Q269*	WBVar00144296	lin-1	Phenotypic	exploded through vulva"", ""cell fate specification variant"", ""multivulva"", ""ectopic expression transgene"", ""transgene expression reduced"", ""hook morphology variant"", ""male mating defective"", ""male spicule development variant"")	ELK4		Wormbase
NP_001023051	G106E	WBVar00248961	lin-1	Phenotypic	multivulva	ELK4		Wormbase	0	2.78	16	DELETERIOUS
NP_001294301	Q67*	WBVar00143688	lin-1	Phenotypic	multivulva	ELK4		Wormbase
NP_001023051	Q390*	WBVar00249021	lin-1	Phenotypic	multivulva	ELK4		Wormbase
NP_001023051	R255*	WBVar00089299	lin-1	Phenotypic	multivulva	ELK4		Wormbase
NP_001294301	Q258*	WBVar00089472	lin-1	Phenotypic	multivulva	ELK4		Wormbase
NP_001294301	Q269*	WBVar00089510	lin-1	Phenotypic	multivulva	ELK4		Wormbase
NP_001294301	Y86F	WBVar00089920	lin-1	Phenotypic	multivulva	ELK4		Wormbase	0.068	2.78	16	TOLERATED
NP_001294301	R312*	WBVar00090263	lin-1	Phenotypic	cell fate specification variant"", ""transgene expression reduced"")	ELK4		Wormbase
NP_001294301	R215*	WBVar00089299	lin-1	Phenotypic	multivulva	ELK4		Wormbase
NP_001294301	Q156*	WBVar00089720	lin-1	Phenotypic	multivulva	ELK4		Wormbase
NP_001294301	Q350*	WBVar00249021	lin-1	Phenotypic	multivulva	ELK4		Wormbase
NP_001294301	M74K	WBVar00089726	lin-1	Phenotypic	multivulva	ELK4		Wormbase	0.002	2.78	16	DELETERIOUS
NP_492693	Q364*	WBVar00095091	ced-12	Phenotypic	embryonic lethal"", ""reduced brood size"", ""gonad arm morphology variant"", ""distal tip cell migration variant"", ""accumulated cell corpses"", ""sterile"", ""vulva development variant"", ""engulfment variant"")	ELMO1		Wormbase
NP_492693	Q464*	WBVar00000663	ced-12	Phenotypic	embryonic lethal"", ""reduced brood size"", ""gonad arm morphology variant"", ""distal tip cell migration variant"", ""accumulated cell corpses"", ""sterile"", ""vulva development variant"", ""engulfment variant"", ""axon regeneration defective"")	ELMO1		Wormbase
NP_001293276	Q471*	WBVar00000663	ced-12	Phenotypic	embryonic lethal"", ""reduced brood size"", ""gonad arm morphology variant"", ""distal tip cell migration variant"", ""accumulated cell corpses"", ""sterile"", ""vulva development variant"", ""engulfment variant"", ""axon regeneration defective"")	ELMO1		Wormbase
NP_001293276	R45*	WBVar00088208	ced-12	Phenotypic	embryonic lethal"", ""gonad arm morphology variant"", ""distal tip cell migration variant"", ""engulfment failure by killer cell"", ""engulfment variant"")	ELMO1		Wormbase
NP_492693	R38*	WBVar00088208	ced-12	Phenotypic	embryonic lethal"", ""gonad arm morphology variant"", ""distal tip cell migration variant"", ""engulfment failure by killer cell"", ""engulfment variant"")	ELMO1		Wormbase
NP_001293276	Q371*	WBVar00095091	ced-12	Phenotypic	embryonic lethal"", ""reduced brood size"", ""gonad arm morphology variant"", ""distal tip cell migration variant"", ""accumulated cell corpses"", ""sterile"", ""vulva development variant"", ""engulfment variant"")	ELMO1		Wormbase
NP_492693	Q491*	WBVar00088205	ced-12	Phenotypic	embryonic lethal"", ""gonad arm morphology variant"", ""distal tip cell migration variant"", ""engulfment variant"")	ELMO1		Wormbase
NP_001293276	Q498*	WBVar00088205	ced-12	Phenotypic	embryonic lethal"", ""gonad arm morphology variant"", ""distal tip cell migration variant"", ""engulfment variant"")	ELMO1		Wormbase
NP_492693	Q364*	WBVar00095091	ced-12	Phenotypic	embryonic lethal"", ""reduced brood size"", ""gonad arm morphology variant"", ""distal tip cell migration variant"", ""accumulated cell corpses"", ""sterile"", ""vulva development variant"", ""engulfment variant"")	ELMO2		Wormbase
NP_492693	Q464*	WBVar00000663	ced-12	Phenotypic	embryonic lethal"", ""reduced brood size"", ""gonad arm morphology variant"", ""distal tip cell migration variant"", ""accumulated cell corpses"", ""sterile"", ""vulva development variant"", ""engulfment variant"", ""axon regeneration defective"")	ELMO2		Wormbase
NP_001293276	Q471*	WBVar00000663	ced-12	Phenotypic	embryonic lethal"", ""reduced brood size"", ""gonad arm morphology variant"", ""distal tip cell migration variant"", ""accumulated cell corpses"", ""sterile"", ""vulva development variant"", ""engulfment variant"", ""axon regeneration defective"")	ELMO2		Wormbase
NP_001293276	R45*	WBVar00088208	ced-12	Phenotypic	embryonic lethal"", ""gonad arm morphology variant"", ""distal tip cell migration variant"", ""engulfment failure by killer cell"", ""engulfment variant"")	ELMO2		Wormbase
NP_492693	R38*	WBVar00088208	ced-12	Phenotypic	embryonic lethal"", ""gonad arm morphology variant"", ""distal tip cell migration variant"", ""engulfment failure by killer cell"", ""engulfment variant"")	ELMO2		Wormbase
NP_001293276	Q371*	WBVar00095091	ced-12	Phenotypic	embryonic lethal"", ""reduced brood size"", ""gonad arm morphology variant"", ""distal tip cell migration variant"", ""accumulated cell corpses"", ""sterile"", ""vulva development variant"", ""engulfment variant"")	ELMO2		Wormbase
NP_492693	Q491*	WBVar00088205	ced-12	Phenotypic	embryonic lethal"", ""gonad arm morphology variant"", ""distal tip cell migration variant"", ""engulfment variant"")	ELMO2		Wormbase
NP_001293276	Q498*	WBVar00088205	ced-12	Phenotypic	embryonic lethal"", ""gonad arm morphology variant"", ""distal tip cell migration variant"", ""engulfment variant"")	ELMO2		Wormbase
NP_492693	Q364*	WBVar00095091	ced-12	Phenotypic	embryonic lethal"", ""reduced brood size"", ""gonad arm morphology variant"", ""distal tip cell migration variant"", ""accumulated cell corpses"", ""sterile"", ""vulva development variant"", ""engulfment variant"")	ELMO3		Wormbase
NP_492693	Q464*	WBVar00000663	ced-12	Phenotypic	embryonic lethal"", ""reduced brood size"", ""gonad arm morphology variant"", ""distal tip cell migration variant"", ""accumulated cell corpses"", ""sterile"", ""vulva development variant"", ""engulfment variant"", ""axon regeneration defective"")	ELMO3		Wormbase
NP_001293276	Q471*	WBVar00000663	ced-12	Phenotypic	embryonic lethal"", ""reduced brood size"", ""gonad arm morphology variant"", ""distal tip cell migration variant"", ""accumulated cell corpses"", ""sterile"", ""vulva development variant"", ""engulfment variant"", ""axon regeneration defective"")	ELMO3		Wormbase
NP_001293276	R45*	WBVar00088208	ced-12	Phenotypic	embryonic lethal"", ""gonad arm morphology variant"", ""distal tip cell migration variant"", ""engulfment failure by killer cell"", ""engulfment variant"")	ELMO3		Wormbase
NP_492693	R38*	WBVar00088208	ced-12	Phenotypic	embryonic lethal"", ""gonad arm morphology variant"", ""distal tip cell migration variant"", ""engulfment failure by killer cell"", ""engulfment variant"")	ELMO3		Wormbase
NP_001293276	Q371*	WBVar00095091	ced-12	Phenotypic	embryonic lethal"", ""reduced brood size"", ""gonad arm morphology variant"", ""distal tip cell migration variant"", ""accumulated cell corpses"", ""sterile"", ""vulva development variant"", ""engulfment variant"")	ELMO3		Wormbase
NP_492693	Q491*	WBVar00088205	ced-12	Phenotypic	embryonic lethal"", ""gonad arm morphology variant"", ""distal tip cell migration variant"", ""engulfment variant"")	ELMO3		Wormbase
NP_001293276	Q498*	WBVar00088205	ced-12	Phenotypic	embryonic lethal"", ""gonad arm morphology variant"", ""distal tip cell migration variant"", ""engulfment variant"")	ELMO3		Wormbase
NP_001263767	G121E	WBVar00275130	elo-1	Phenotypic	lipid composition variant	ELOVL3		Wormbase	0.042	2.66	14	DELETERIOUS
NP_501689	G91E	WBVar00275124	elo-1	Phenotypic	lipid composition variant	ELOVL3		Wormbase	0.011	2.77	16	DELETERIOUS
NP_001263767	G37E	WBVar00275124	elo-1	Phenotypic	lipid composition variant	ELOVL3		Wormbase	0.011	2.77	16	DELETERIOUS
NP_501689	G175E	WBVar00275130	elo-1	Phenotypic	lipid composition variant	ELOVL3		Wormbase	0.042	2.66	14	DELETERIOUS
NP_499161	R898H	WBVar00088352	cbp-1	Phenotypic	bag of worms"", ""slow growth"", ""sick"", ""embryonic lethal"", ""larval lethal"", ""sterile"", ""protruding vulva"", ""vulvaless"")	EP300	prostate cancer, cardiomyopathy, clear cell renal cell carcinoma, clear cell renal cell carcinoma, breast carcinoma, glomerulonephritis, Alzheimer's disease, cardiac arrest, congestive heart failure, diabetic retinopathy, systemic lupus erythematosus, hepatocellular carcinoma, heart disease, alcohol use disorder, transient cerebral ischemia, hypertension, congenital diaphragmatic hernia, membrano…	Wormbase	0.048	2.62	57	DELETERIOUS
NP_499160	R909H	WBVar00088352	cbp-1	Phenotypic	bag of worms"", ""slow growth"", ""sick"", ""embryonic lethal"", ""larval lethal"", ""sterile"", ""protruding vulva"", ""vulvaless"")	EP300	prostate cancer, cardiomyopathy, clear cell renal cell carcinoma, clear cell renal cell carcinoma, breast carcinoma, glomerulonephritis, Alzheimer's disease, cardiac arrest, congestive heart failure, diabetic retinopathy, systemic lupus erythematosus, hepatocellular carcinoma, heart disease, alcohol use disorder, transient cerebral ischemia, hypertension, congenital diaphragmatic hernia, membrano…	Wormbase	0.048	2.62	57	DELETERIOUS
NP_001122711	R898H	WBVar00088352	cbp-1	Phenotypic	bag of worms"", ""slow growth"", ""sick"", ""embryonic lethal"", ""larval lethal"", ""sterile"", ""protruding vulva"", ""vulvaless"")	EP300	prostate cancer, cardiomyopathy, clear cell renal cell carcinoma, clear cell renal cell carcinoma, breast carcinoma, glomerulonephritis, Alzheimer's disease, cardiac arrest, congestive heart failure, diabetic retinopathy, systemic lupus erythematosus, hepatocellular carcinoma, heart disease, alcohol use disorder, transient cerebral ischemia, hypertension, congenital diaphragmatic hernia, membrano…	Wormbase	0.048	2.62	57	DELETERIOUS
NP_001356411	R1490*	WBVar00531954	epg-5	Phenotypic	autophagy variant"", ""germ cell cytoplasmic morphology variant"", ""protein aggregation variant"", ""protein metabolism variant"", ""protein degradation variant"")	EPG5	retinitis pigmentosa, amyotrophic lateral sclerosis, Vici syndrome, Vici syndrome, Vici syndrome	Wormbase
NP_494807	E62K	WBVar00088139	vab-1	Phenotypic	cell corpse number decreased	EPHA1		Wormbase	0.116	2.68	31	TOLERATED
NP_494806	T63I	WBVar00143415	vab-1	Phenotypic	embryonic lethal"", ""larval lethal"", ""distal tip cell migration variant"", ""cell corpse number decreased"")	EPHA1		Wormbase	0.017	2.68	31	DELETERIOUS
NP_494806	E62K	WBVar00088139	vab-1	Phenotypic	cell corpse number decreased	EPHA1		Wormbase	0.116	2.68	31	TOLERATED
NP_494807	E195K	WBVar00143543	vab-1	Phenotypic	cell corpse number decreased	EPHA1		Wormbase	0.008	2.69	31	DELETERIOUS
[truncated: 5,147 more rows]
