# Supplementary material for: ConVarT: a search engine for matching human genetic variants with variants from non-human species
Source: Nucleic Acids Res. 2021 Oct 28;50(D1):D1172–8. doi: 10.1093/nar/gkab939 (PMC8728286; doi:10.1093/nar/gkab939)
Supplement: gkab939_Supplemental_Files [file gkab939_supplemental_files.zip › Table S5.xls]

## Sheet: Sheet1
Human_Protein_ID	C_elegans_Protein_ID	Mouse_Protein_ID	Human_Variation	C_elegans_Variation	Human_Clinical_Significance	C_elegans_Significance	Human_Variant_ID	C_elegans_Variant_ID	Human_Gene_Name	C_elegans_Gene_Name	Human_Disease	C_elegans_Phenotype	Allele_Frequency	Human_Source	C_elegans_Source	msa_index
NP_803187	NP_498761	XP_006515672	D1713D	D1690N	Likely benign	Phenotypic	rs1555366964	WBVar00296485	DICER1	dcr-1	DICER1-related pleuropulmonary blastoma cancer predisposition syndrome	stress induced lethality increased, shortened life span, excess seam cells, retarded seam cell fusion)	NA	ClinVar	Wormbase	264986
NP_803187	NP_498761	XP_017170488	D1713D	D1690N	Likely benign	Phenotypic	rs1555366964	WBVar00296485	DICER1	dcr-1	DICER1-related pleuropulmonary blastoma cancer predisposition syndrome	stress induced lethality increased, shortened life span, excess seam cells, retarded seam cell fusion)	NA	ClinVar	Wormbase	264982
NP_803187	NP_498761	NP_683750	D1713D	D1690N	Likely benign	Phenotypic	rs1555366964	WBVar00296485	DICER1	dcr-1	DICER1-related pleuropulmonary blastoma cancer predisposition syndrome	stress induced lethality increased, shortened life span, excess seam cells, retarded seam cell fusion)	NA	ClinVar	Wormbase	264983
NP_803187	NP_498761	XP_017170487	D1713D	D1690N	Likely benign	Phenotypic	rs1555366964	WBVar00296485	DICER1	dcr-1	DICER1-related pleuropulmonary blastoma cancer predisposition syndrome	stress induced lethality increased, shortened life span, excess seam cells, retarded seam cell fusion)	NA	ClinVar	Wormbase	264985
NP_803187	NP_498761	XP_006515674	D1713D	D1690N	Likely benign	Phenotypic	rs1555366964	WBVar00296485	DICER1	dcr-1	DICER1-related pleuropulmonary blastoma cancer predisposition syndrome	stress induced lethality increased, shortened life span, excess seam cells, retarded seam cell fusion)	NA	ClinVar	Wormbase	264981
NP_803187	NP_498761	XP_017170486	D1713D	D1690N	Likely benign	Phenotypic	rs1555366964	WBVar00296485	DICER1	dcr-1	DICER1-related pleuropulmonary blastoma cancer predisposition syndrome	stress induced lethality increased, shortened life span, excess seam cells, retarded seam cell fusion)	NA	ClinVar	Wormbase	264980
NP_803187	NP_498761	XP_006515671	D1713D	D1690N	Likely benign	Phenotypic	rs1555366964	WBVar00296485	DICER1	dcr-1	DICER1-related pleuropulmonary blastoma cancer predisposition syndrome	stress induced lethality increased, shortened life span, excess seam cells, retarded seam cell fusion)	NA	ClinVar	Wormbase	264984
NP_005334	NP_502213	XP_006536222	D119D	D119N	Benign	Phenotypic	rs111352454	WBVar00248905	HRAS	let-60	Costello syndrome;Rasopathy;not specified	cell fate transformation, vulvaless, bacterially unswollen)	NA	ClinVar	Wormbase	236812
NP_005334	NP_502213	NP_001123916	D119D	D119N	Benign	Phenotypic	rs111352454	WBVar00248905	HRAS	let-60	Costello syndrome;Rasopathy;not specified	cell fate transformation, vulvaless, bacterially unswollen)	NA	ClinVar	Wormbase	236809
NP_005334	NP_502213	NP_001123915	D119D	D119N	Benign	Phenotypic	rs111352454	WBVar00248905	HRAS	let-60	Costello syndrome;Rasopathy;not specified	cell fate transformation, vulvaless, bacterially unswollen)	NA	ClinVar	Wormbase	236810
NP_005334	NP_502213	NP_032310	D119D	D119N	Benign	Phenotypic	rs111352454	WBVar00248905	HRAS	let-60	Costello syndrome;Rasopathy;not specified	cell fate transformation, vulvaless, bacterially unswollen)	NA	ClinVar	Wormbase	236811
NP_005334	NP_502213	XP_006536222	L19L	L19F	Likely benign	Phenotypic	rs761648389	WBVar00145416	HRAS	let-60	not specified	gonad arm morphology variant, unfertilized oocytes laid, antibody staining variant, locomotion variant, sterile, vulvaless, multivulva, germ cell development variant, bloated, male mating defective, protein degradation variant, oocytes small)	1e-05	ClinVar	Wormbase	236812
NP_005334	NP_502213	NP_001123915	L19L	L19F	Likely benign	Phenotypic	rs761648389	WBVar00145416	HRAS	let-60	not specified	gonad arm morphology variant, unfertilized oocytes laid, antibody staining variant, locomotion variant, sterile, vulvaless, multivulva, germ cell development variant, bloated, male mating defective, protein degradation variant, oocytes small)	1e-05	ClinVar	Wormbase	236810
NP_005334	NP_502213	NP_032310	L19L	L19F	Likely benign	Phenotypic	rs761648389	WBVar00145416	HRAS	let-60	not specified	gonad arm morphology variant, unfertilized oocytes laid, antibody staining variant, locomotion variant, sterile, vulvaless, multivulva, germ cell development variant, bloated, male mating defective, protein degradation variant, oocytes small)	1e-05	ClinVar	Wormbase	236811
NP_005334	NP_502213	NP_001123916	L19L	L19F	Likely benign	Phenotypic	rs761648389	WBVar00145416	HRAS	let-60	not specified	gonad arm morphology variant, unfertilized oocytes laid, antibody staining variant, locomotion variant, sterile, vulvaless, multivulva, germ cell development variant, bloated, male mating defective, protein degradation variant, oocytes small)	1e-05	ClinVar	Wormbase	236809
NP_000199	NP_497650	XP_006508762	G393G	G547S	Benign	Phenotypic	rs140573575	WBVar00088714	INSR	daf-2	not provided	dauer constitutive, extended life span, thermotolerance increased, gene expression variant, L2 larval development variant, DMPP resistant, fat content increased, lipid synthesis increased, hypoxia resistant)	0.00021	ClinVar	Wormbase	166845
NP_000199	NP_001299916	XP_006508762	G393G	G547S	Benign	Phenotypic	rs140573575	WBVar00088714	INSR	daf-2	not provided	dauer constitutive, extended life span, thermotolerance increased, gene expression variant, L2 larval development variant, DMPP resistant, fat content increased, lipid synthesis increased, hypoxia resistant)	0.00021	ClinVar	Wormbase	166840
NP_000199	NP_001299917	NP_034698	G393G	G500S	Benign	Phenotypic	rs140573575	WBVar00088714	INSR	daf-2	not provided	dauer constitutive, extended life span, thermotolerance increased, gene expression variant, L2 larval development variant, DMPP resistant, fat content increased, lipid synthesis increased, hypoxia resistant)	0.00021	ClinVar	Wormbase	166853
NP_000199	NP_001299918	NP_034698	G393G	G471S	Benign	Phenotypic	rs140573575	WBVar00088714	INSR	daf-2	not provided	dauer constitutive, extended life span, thermotolerance increased, gene expression variant, L2 larval development variant, DMPP resistant, fat content increased, lipid synthesis increased, hypoxia resistant)	0.00021	ClinVar	Wormbase	166856
NP_000199	NP_001299917	XP_006508762	G393G	G500S	Benign	Phenotypic	rs140573575	WBVar00088714	INSR	daf-2	not provided	dauer constitutive, extended life span, thermotolerance increased, gene expression variant, L2 larval development variant, DMPP resistant, fat content increased, lipid synthesis increased, hypoxia resistant)	0.00021	ClinVar	Wormbase	166841
NP_000199	NP_001299918	XP_006508764	G393G	G471S	Benign	Phenotypic	rs140573575	WBVar00088714	INSR	daf-2	not provided	dauer constitutive, extended life span, thermotolerance increased, gene expression variant, L2 larval development variant, DMPP resistant, fat content increased, lipid synthesis increased, hypoxia resistant)	0.00021	ClinVar	Wormbase	166838
NP_000199	NP_001299917	XP_006508764	G393G	G500S	Benign	Phenotypic	rs140573575	WBVar00088714	INSR	daf-2	not provided	dauer constitutive, extended life span, thermotolerance increased, gene expression variant, L2 larval development variant, DMPP resistant, fat content increased, lipid synthesis increased, hypoxia resistant)	0.00021	ClinVar	Wormbase	166835
NP_000199	NP_001299918	XP_006508763	G393G	G471S	Benign	Phenotypic	rs140573575	WBVar00088714	INSR	daf-2	not provided	dauer constitutive, extended life span, thermotolerance increased, gene expression variant, L2 larval development variant, DMPP resistant, fat content increased, lipid synthesis increased, hypoxia resistant)	0.00021	ClinVar	Wormbase	166850
NP_000199	NP_001299916	XP_006508764	G393G	G547S	Benign	Phenotypic	rs140573575	WBVar00088714	INSR	daf-2	not provided	dauer constitutive, extended life span, thermotolerance increased, gene expression variant, L2 larval development variant, DMPP resistant, fat content increased, lipid synthesis increased, hypoxia resistant)	0.00021	ClinVar	Wormbase	166834
NP_000199	NP_497650	NP_034698	G393G	G547S	Benign	Phenotypic	rs140573575	WBVar00088714	INSR	daf-2	not provided	dauer constitutive, extended life span, thermotolerance increased, gene expression variant, L2 larval development variant, DMPP resistant, fat content increased, lipid synthesis increased, hypoxia resistant)	0.00021	ClinVar	Wormbase	166857
NP_000199	NP_001299918	XP_006508762	G393G	G471S	Benign	Phenotypic	rs140573575	WBVar00088714	INSR	daf-2	not provided	dauer constitutive, extended life span, thermotolerance increased, gene expression variant, L2 larval development variant, DMPP resistant, fat content increased, lipid synthesis increased, hypoxia resistant)	0.00021	ClinVar	Wormbase	166844
NP_000199	NP_001299916	NP_034698	G393G	G547S	Benign	Phenotypic	rs140573575	WBVar00088714	INSR	daf-2	not provided	dauer constitutive, extended life span, thermotolerance increased, gene expression variant, L2 larval development variant, DMPP resistant, fat content increased, lipid synthesis increased, hypoxia resistant)	0.00021	ClinVar	Wormbase	166852
NP_000199	NP_001299916	XP_006508763	G393G	G547S	Benign	Phenotypic	rs140573575	WBVar00088714	INSR	daf-2	not provided	dauer constitutive, extended life span, thermotolerance increased, gene expression variant, L2 larval development variant, DMPP resistant, fat content increased, lipid synthesis increased, hypoxia resistant)	0.00021	ClinVar	Wormbase	166846
NP_000199	NP_497650	XP_006508764	G393G	G547S	Benign	Phenotypic	rs140573575	WBVar00088714	INSR	daf-2	not provided	dauer constitutive, extended life span, thermotolerance increased, gene expression variant, L2 larval development variant, DMPP resistant, fat content increased, lipid synthesis increased, hypoxia resistant)	0.00021	ClinVar	Wormbase	166839
NP_000199	NP_497650	XP_006508763	G393G	G547S	Benign	Phenotypic	rs140573575	WBVar00088714	INSR	daf-2	not provided	dauer constitutive, extended life span, thermotolerance increased, gene expression variant, L2 larval development variant, DMPP resistant, fat content increased, lipid synthesis increased, hypoxia resistant)	0.00021	ClinVar	Wormbase	166851
NP_000199	NP_001299917	XP_006508763	G393G	G500S	Benign	Phenotypic	rs140573575	WBVar00088714	INSR	daf-2	not provided	dauer constitutive, extended life span, thermotolerance increased, gene expression variant, L2 larval development variant, DMPP resistant, fat content increased, lipid synthesis increased, hypoxia resistant)	0.00021	ClinVar	Wormbase	166847
NP_000229	NP_001122685	XP_006535698	H492H	H179N	Likely benign	Phenotypic	118389rs-?	WBVar00249010	KCNH2	unc-103	Arrhythmia	sustained spicule protraction defective	NA	ClinVar	Wormbase	44121
NP_000229	NP_001122688	NP_001281091	H492H	H165N	Likely benign	Phenotypic	118389rs-?	WBVar00249010	KCNH2	unc-103	Arrhythmia	sustained spicule protraction defective	NA	ClinVar	Wormbase	44139
NP_000229	NP_001122683	XP_006535698	H492H	H195N	Likely benign	Phenotypic	118389rs-?	WBVar00249010	KCNH2	unc-103	Arrhythmia	sustained spicule protraction defective	NA	ClinVar	Wormbase	44124
NP_000229	NP_001122686	XP_006535697	H492H	H175N	Likely benign	Phenotypic	118389rs-?	WBVar00249010	KCNH2	unc-103	Arrhythmia	sustained spicule protraction defective	NA	ClinVar	Wormbase	44110
NP_000229	NP_001122683	XP_006535696	H492H	H195N	Likely benign	Phenotypic	118389rs-?	WBVar00249010	KCNH2	unc-103	Arrhythmia	sustained spicule protraction defective	NA	ClinVar	Wormbase	44134
NP_000229	NP_001122683	XP_006535697	H492H	H195N	Likely benign	Phenotypic	118389rs-?	WBVar00249010	KCNH2	unc-103	Arrhythmia	sustained spicule protraction defective	NA	ClinVar	Wormbase	44114
NP_000229	NP_001122687	NP_001281091	H492H	H165N	Likely benign	Phenotypic	118389rs-?	WBVar00249010	KCNH2	unc-103	Arrhythmia	sustained spicule protraction defective	NA	ClinVar	Wormbase	44138
NP_000229	NP_001122684	XP_006535698	H492H	H237N	Likely benign	Phenotypic	118389rs-?	WBVar00249010	KCNH2	unc-103	Arrhythmia	sustained spicule protraction defective	NA	ClinVar	Wormbase	44123
NP_000229	NP_497824	NP_038597	H492H	H165N	Likely benign	Phenotypic	118389rs-?	WBVar00249010	KCNH2	unc-103	Arrhythmia	sustained spicule protraction defective	NA	ClinVar	Wormbase	44097
NP_000229	NP_001122682	XP_006535697	H492H	H203N	Likely benign	Phenotypic	118389rs-?	WBVar00249010	KCNH2	unc-103	Arrhythmia	sustained spicule protraction defective	NA	ClinVar	Wormbase	44115
NP_000229	NP_001293650	XP_006535696	H492H	H272N	Likely benign	Phenotypic	118389rs-?	WBVar00249010	KCNH2	unc-103	Arrhythmia	sustained spicule protraction defective	NA	ClinVar	Wormbase	44132
NP_000229	NP_001122687	XP_006535696	H492H	H165N	Likely benign	Phenotypic	118389rs-?	WBVar00249010	KCNH2	unc-103	Arrhythmia	sustained spicule protraction defective	NA	ClinVar	Wormbase	44128
NP_000229	NP_001293649	NP_001281091	H492H	H119N	Likely benign	Phenotypic	118389rs-?	WBVar00249010	KCNH2	unc-103	Arrhythmia	sustained spicule protraction defective	NA	ClinVar	Wormbase	44146
NP_000229	NP_001122682	NP_038597	H492H	H203N	Likely benign	Phenotypic	118389rs-?	WBVar00249010	KCNH2	unc-103	Arrhythmia	sustained spicule protraction defective	NA	ClinVar	Wormbase	44105
NP_000229	NP_497824	XP_006535697	H492H	H165N	Likely benign	Phenotypic	118389rs-?	WBVar00249010	KCNH2	unc-103	Arrhythmia	sustained spicule protraction defective	NA	ClinVar	Wormbase	44107
NP_000229	NP_001122684	XP_006535695	H492H	H237N	Likely benign	Phenotypic	118389rs-?	WBVar00249010	KCNH2	unc-103	Arrhythmia	sustained spicule protraction defective	NA	ClinVar	Wormbase	44153
NP_000229	NP_497824	XP_006535698	H492H	H165N	Likely benign	Phenotypic	118389rs-?	WBVar00249010	KCNH2	unc-103	Arrhythmia	sustained spicule protraction defective	NA	ClinVar	Wormbase	44117
NP_000229	NP_001122686	XP_006535698	H492H	H175N	Likely benign	Phenotypic	118389rs-?	WBVar00249010	KCNH2	unc-103	Arrhythmia	sustained spicule protraction defective	NA	ClinVar	Wormbase	44120
NP_000229	NP_001122682	NP_001281091	H492H	H203N	Likely benign	Phenotypic	118389rs-?	WBVar00249010	KCNH2	unc-103	Arrhythmia	sustained spicule protraction defective	NA	ClinVar	Wormbase	44145
NP_000229	NP_001293649	XP_006535698	H492H	H119N	Likely benign	Phenotypic	118389rs-?	WBVar00249010	KCNH2	unc-103	Arrhythmia	sustained spicule protraction defective	NA	ClinVar	Wormbase	44126
NP_000229	NP_001122683	XP_006535695	H492H	H195N	Likely benign	Phenotypic	118389rs-?	WBVar00249010	KCNH2	unc-103	Arrhythmia	sustained spicule protraction defective	NA	ClinVar	Wormbase	44154
NP_000229	NP_001122683	NP_001281091	H492H	H195N	Likely benign	Phenotypic	118389rs-?	WBVar00249010	KCNH2	unc-103	Arrhythmia	sustained spicule protraction defective	NA	ClinVar	Wormbase	44144
NP_000229	NP_001122682	XP_006535698	H492H	H203N	Likely benign	Phenotypic	118389rs-?	WBVar00249010	KCNH2	unc-103	Arrhythmia	sustained spicule protraction defective	NA	ClinVar	Wormbase	44125
NP_000229	NP_497824	XP_006535695	H492H	H165N	Likely benign	Phenotypic	118389rs-?	WBVar00249010	KCNH2	unc-103	Arrhythmia	sustained spicule protraction defective	NA	ClinVar	Wormbase	44147
NP_000229	NP_001122687	NP_038597	H492H	H165N	Likely benign	Phenotypic	118389rs-?	WBVar00249010	KCNH2	unc-103	Arrhythmia	sustained spicule protraction defective	NA	ClinVar	Wormbase	44098
NP_000229	NP_001122687	XP_006535697	H492H	H165N	Likely benign	Phenotypic	118389rs-?	WBVar00249010	KCNH2	unc-103	Arrhythmia	sustained spicule protraction defective	NA	ClinVar	Wormbase	44108
NP_000229	NP_001122686	XP_006535695	H492H	H175N	Likely benign	Phenotypic	118389rs-?	WBVar00249010	KCNH2	unc-103	Arrhythmia	sustained spicule protraction defective	NA	ClinVar	Wormbase	44150
NP_000229	NP_001122688	XP_006535698	H492H	H165N	Likely benign	Phenotypic	118389rs-?	WBVar00249010	KCNH2	unc-103	Arrhythmia	sustained spicule protraction defective	NA	ClinVar	Wormbase	44119
NP_000229	NP_001122684	NP_001281091	H492H	H237N	Likely benign	Phenotypic	118389rs-?	WBVar00249010	KCNH2	unc-103	Arrhythmia	sustained spicule protraction defective	NA	ClinVar	Wormbase	44143
NP_000229	NP_001122682	XP_006535695	H492H	H203N	Likely benign	Phenotypic	118389rs-?	WBVar00249010	KCNH2	unc-103	Arrhythmia	sustained spicule protraction defective	NA	ClinVar	Wormbase	44155
NP_000229	NP_001122687	XP_006535698	H492H	H165N	Likely benign	Phenotypic	118389rs-?	WBVar00249010	KCNH2	unc-103	Arrhythmia	sustained spicule protraction defective	NA	ClinVar	Wormbase	44118
NP_000229	NP_001122686	XP_006535696	H492H	H175N	Likely benign	Phenotypic	118389rs-?	WBVar00249010	KCNH2	unc-103	Arrhythmia	sustained spicule protraction defective	NA	ClinVar	Wormbase	44130
NP_000229	NP_001122683	NP_038597	H492H	H195N	Likely benign	Phenotypic	118389rs-?	WBVar00249010	KCNH2	unc-103	Arrhythmia	sustained spicule protraction defective	NA	ClinVar	Wormbase	44104
NP_000229	NP_497824	NP_001281091	H492H	H165N	Likely benign	Phenotypic	118389rs-?	WBVar00249010	KCNH2	unc-103	Arrhythmia	sustained spicule protraction defective	NA	ClinVar	Wormbase	44137
NP_000229	NP_001122688	XP_006535695	H492H	H165N	Likely benign	Phenotypic	118389rs-?	WBVar00249010	KCNH2	unc-103	Arrhythmia	sustained spicule protraction defective	NA	ClinVar	Wormbase	44149
NP_000229	NP_001122687	XP_006535695	H492H	H165N	Likely benign	Phenotypic	118389rs-?	WBVar00249010	KCNH2	unc-103	Arrhythmia	sustained spicule protraction defective	NA	ClinVar	Wormbase	44148
NP_000229	NP_001122682	XP_006535696	H492H	H203N	Likely benign	Phenotypic	118389rs-?	WBVar00249010	KCNH2	unc-103	Arrhythmia	sustained spicule protraction defective	NA	ClinVar	Wormbase	44135
NP_000229	NP_001122684	XP_006535697	H492H	H237N	Likely benign	Phenotypic	118389rs-?	WBVar00249010	KCNH2	unc-103	Arrhythmia	sustained spicule protraction defective	NA	ClinVar	Wormbase	44113
NP_000229	NP_001122686	NP_038597	H492H	H175N	Likely benign	Phenotypic	118389rs-?	WBVar00249010	KCNH2	unc-103	Arrhythmia	sustained spicule protraction defective	NA	ClinVar	Wormbase	44100
NP_000229	NP_001122688	XP_006535697	H492H	H165N	Likely benign	Phenotypic	118389rs-?	WBVar00249010	KCNH2	unc-103	Arrhythmia	sustained spicule protraction defective	NA	ClinVar	Wormbase	44109
NP_000229	NP_001293649	NP_038597	H492H	H119N	Likely benign	Phenotypic	118389rs-?	WBVar00249010	KCNH2	unc-103	Arrhythmia	sustained spicule protraction defective	NA	ClinVar	Wormbase	44106
NP_000229	NP_001122688	XP_006535696	H492H	H165N	Likely benign	Phenotypic	118389rs-?	WBVar00249010	KCNH2	unc-103	Arrhythmia	sustained spicule protraction defective	NA	ClinVar	Wormbase	44129
NP_000229	NP_001293649	XP_006535697	H492H	H119N	Likely benign	Phenotypic	118389rs-?	WBVar00249010	KCNH2	unc-103	Arrhythmia	sustained spicule protraction defective	NA	ClinVar	Wormbase	44116
NP_000229	NP_001122685	NP_038597	H492H	H179N	Likely benign	Phenotypic	118389rs-?	WBVar00249010	KCNH2	unc-103	Arrhythmia	sustained spicule protraction defective	NA	ClinVar	Wormbase	44101
NP_000229	NP_001122686	NP_001281091	H492H	H175N	Likely benign	Phenotypic	118389rs-?	WBVar00249010	KCNH2	unc-103	Arrhythmia	sustained spicule protraction defective	NA	ClinVar	Wormbase	44140
NP_000229	NP_001293650	NP_038597	H492H	H272N	Likely benign	Phenotypic	118389rs-?	WBVar00249010	KCNH2	unc-103	Arrhythmia	sustained spicule protraction defective	NA	ClinVar	Wormbase	44102
NP_000229	NP_001122685	XP_006535696	H492H	H179N	Likely benign	Phenotypic	118389rs-?	WBVar00249010	KCNH2	unc-103	Arrhythmia	sustained spicule protraction defective	NA	ClinVar	Wormbase	44131
NP_000229	NP_001293650	XP_006535698	H492H	H272N	Likely benign	Phenotypic	118389rs-?	WBVar00249010	KCNH2	unc-103	Arrhythmia	sustained spicule protraction defective	NA	ClinVar	Wormbase	44122
NP_000229	NP_001122684	XP_006535696	H492H	H237N	Likely benign	Phenotypic	118389rs-?	WBVar00249010	KCNH2	unc-103	Arrhythmia	sustained spicule protraction defective	NA	ClinVar	Wormbase	44133
NP_000229	NP_001293649	XP_006535696	H492H	H119N	Likely benign	Phenotypic	118389rs-?	WBVar00249010	KCNH2	unc-103	Arrhythmia	sustained spicule protraction defective	NA	ClinVar	Wormbase	44136
NP_000229	NP_001122684	NP_038597	H492H	H237N	Likely benign	Phenotypic	118389rs-?	WBVar00249010	KCNH2	unc-103	Arrhythmia	sustained spicule protraction defective	NA	ClinVar	Wormbase	44103
NP_000229	NP_001122685	NP_001281091	H492H	H179N	Likely benign	Phenotypic	118389rs-?	WBVar00249010	KCNH2	unc-103	Arrhythmia	sustained spicule protraction defective	NA	ClinVar	Wormbase	44141
NP_000229	NP_001293650	XP_006535697	H492H	H272N	Likely benign	Phenotypic	118389rs-?	WBVar00249010	KCNH2	unc-103	Arrhythmia	sustained spicule protraction defective	NA	ClinVar	Wormbase	44112
NP_000229	NP_001122688	NP_038597	H492H	H165N	Likely benign	Phenotypic	118389rs-?	WBVar00249010	KCNH2	unc-103	Arrhythmia	sustained spicule protraction defective	NA	ClinVar	Wormbase	44099
NP_000229	NP_001293649	XP_006535695	H492H	H119N	Likely benign	Phenotypic	118389rs-?	WBVar00249010	KCNH2	unc-103	Arrhythmia	sustained spicule protraction defective	NA	ClinVar	Wormbase	44156
NP_000229	NP_497824	XP_006535696	H492H	H165N	Likely benign	Phenotypic	118389rs-?	WBVar00249010	KCNH2	unc-103	Arrhythmia	sustained spicule protraction defective	NA	ClinVar	Wormbase	44127
NP_000229	NP_001122685	XP_006535695	H492H	H179N	Likely benign	Phenotypic	118389rs-?	WBVar00249010	KCNH2	unc-103	Arrhythmia	sustained spicule protraction defective	NA	ClinVar	Wormbase	44151
NP_000229	NP_001122685	XP_006535697	H492H	H179N	Likely benign	Phenotypic	118389rs-?	WBVar00249010	KCNH2	unc-103	Arrhythmia	sustained spicule protraction defective	NA	ClinVar	Wormbase	44111
NP_000229	NP_001293650	XP_006535695	H492H	H272N	Likely benign	Phenotypic	118389rs-?	WBVar00249010	KCNH2	unc-103	Arrhythmia	sustained spicule protraction defective	NA	ClinVar	Wormbase	44152
NP_000229	NP_001293650	NP_001281091	H492H	H272N	Likely benign	Phenotypic	118389rs-?	WBVar00249010	KCNH2	unc-103	Arrhythmia	sustained spicule protraction defective	NA	ClinVar	Wormbase	44142
NP_057353	NP_491053	NP_001263332	D85N	D9E	Benign	Phenotypic	rs61752607	WBVar00241166	LEF1	pop-1	not provided	cell polarity variant, spicules crumpled, somatic gonad primordium development defective, gonad development variant, protruding vulva, germline proliferation variant, B lineage variant, phasmid socket absent, protein protein interaction variant, multiple anchor cells, missing distal tip cells, somatic gonad precursor symmetrical sisters, extra linker cells, missing gonad arms, phasmid dye filling…	0.00818	ClinVar	Wormbase	402586
NP_057353	NP_491053	XP_006501133	D85N	D9E	Benign	Phenotypic	rs61752607	WBVar00241166	LEF1	pop-1	not provided	cell polarity variant, spicules crumpled, somatic gonad primordium development defective, gonad development variant, protruding vulva, germline proliferation variant, B lineage variant, phasmid socket absent, protein protein interaction variant, multiple anchor cells, missing distal tip cells, somatic gonad precursor symmetrical sisters, extra linker cells, missing gonad arms, phasmid dye filling…	0.00818	ClinVar	Wormbase	402587
NP_000430	NP_493594	XP_006517216	G442G	G405S	Likely benign	Phenotypic	rs1481578787	WBVar02146396	PCSK1	aex-5	not provided	fat content reduced	1e-05	ClinVar	Wormbase	156652
NP_000430	NP_493594	XP_006517217	G442G	G405S	Likely benign	Phenotypic	rs1481578787	WBVar02146396	PCSK1	aex-5	not provided	fat content reduced	1e-05	ClinVar	Wormbase	156653
NP_000430	NP_493594	NP_038656	G442G	G405S	Likely benign	Phenotypic	rs1481578787	WBVar02146396	PCSK1	aex-5	not provided	fat content reduced	1e-05	ClinVar	Wormbase	156654
NP_000430	NP_493594	XP_006517218	G442G	G405S	Likely benign	Phenotypic	rs1481578787	WBVar02146396	PCSK1	aex-5	not provided	fat content reduced	1e-05	ClinVar	Wormbase	156651
NP_003233	NP_498211	NP_033397	L333L	L393F	Benign	Phenotypic	rs2229102	WBVar00088552	TGFBR2	daf-4	Cardiovascular phenotype;Loeys-Dietz syndrome;Marfan syndrome;Thoracic aortic aneurysm and aortic dissection;not provided;not specified	small, rays fused)	0.00636	ClinVar	Wormbase	326803
NP_003233	NP_001021148	NP_083851	L333L	L241F	Benign	Phenotypic	rs2229102	WBVar00088552	TGFBR2	daf-4	Cardiovascular phenotype;Loeys-Dietz syndrome;Marfan syndrome;Thoracic aortic aneurysm and aortic dissection;not provided;not specified	small, rays fused)	0.00636	ClinVar	Wormbase	326796
NP_003233	NP_001309588	NP_033397	L333L	L372F	Benign	Phenotypic	rs2229102	WBVar00088552	TGFBR2	daf-4	Cardiovascular phenotype;Loeys-Dietz syndrome;Marfan syndrome;Thoracic aortic aneurysm and aortic dissection;not provided;not specified	small, rays fused)	0.00636	ClinVar	Wormbase	326802
NP_003233	NP_001021148	NP_033397	L333L	L241F	Benign	Phenotypic	rs2229102	WBVar00088552	TGFBR2	daf-4	Cardiovascular phenotype;Loeys-Dietz syndrome;Marfan syndrome;Thoracic aortic aneurysm and aortic dissection;not provided;not specified	small, rays fused)	0.00636	ClinVar	Wormbase	326801
NP_003233	NP_498211	NP_083851	L333L	L393F	Benign	Phenotypic	rs2229102	WBVar00088552	TGFBR2	daf-4	Cardiovascular phenotype;Loeys-Dietz syndrome;Marfan syndrome;Thoracic aortic aneurysm and aortic dissection;not provided;not specified	small, rays fused)	0.00636	ClinVar	Wormbase	326798
NP_003233	NP_001309588	NP_083851	L333L	L372F	Benign	Phenotypic	rs2229102	WBVar00088552	TGFBR2	daf-4	Cardiovascular phenotype;Loeys-Dietz syndrome;Marfan syndrome;Thoracic aortic aneurysm and aortic dissection;not provided;not specified	small, rays fused)	0.00636	ClinVar	Wormbase	326797
NP_001308004	NP_001024431	XP_006532213	V718I	V964I	Likely benign	Phenotypic	rs147232488	sy872	DLG4	dlg-1	not provided	Reduced fecundity	0.00177	ClinVar	Wong et al.	250847
NP_001308004	NP_001024431	NP_001103222	V718I	V964I	Likely benign	Phenotypic	rs147232488	sy872	DLG4	dlg-1	not provided	Reduced fecundity	0.00177	ClinVar	Wong et al.	250849
NP_001308004	NP_001024431	NP_031890	V718I	V964I	Likely benign	Phenotypic	rs147232488	sy872	DLG4	dlg-1	not provided	Reduced fecundity	0.00177	ClinVar	Wong et al.	250851
NP_001308004	NP_001024431	XP_006532207	V718I	V964I	Likely benign	Phenotypic	rs147232488	sy872	DLG4	dlg-1	not provided	Reduced fecundity	0.00177	ClinVar	Wong et al.	250845
NP_001308004	NP_001024431	XP_017169737	V718I	V964I	Likely benign	Phenotypic	rs147232488	sy872	DLG4	dlg-1	not provided	Reduced fecundity	0.00177	ClinVar	Wong et al.	250837
NP_001308004	NP_001024431	XP_006532212	V718I	V964I	Likely benign	Phenotypic	rs147232488	sy872	DLG4	dlg-1	not provided	Reduced fecundity	0.00177	ClinVar	Wong et al.	250839
NP_001308004	NP_001024431	XP_006532210	V718I	V964I	Likely benign	Phenotypic	rs147232488	sy872	DLG4	dlg-1	not provided	Reduced fecundity	0.00177	ClinVar	Wong et al.	250841
NP_001308004	NP_001024431	XP_006532211	V718I	V964I	Likely benign	Phenotypic	rs147232488	sy872	DLG4	dlg-1	not provided	Reduced fecundity	0.00177	ClinVar	Wong et al.	250843
