# Supplementary material for: ConVarT: a search engine for matching human genetic variants with variants from non-human species
Source: Nucleic Acids Res. 2021 Oct 28;50(D1):D1172–8. doi: 10.1093/nar/gkab939 (PMC8728286; doi:10.1093/nar/gkab939)
Supplement: gkab939_Supplemental_Files [file gkab939_supplemental_files.zip › Table S6.xls]

## Sheet: Sheet1
Human_Protein_ID	C_elegans_Protein_ID	Mouse_Protein_ID	Human_Variation	C_elegans_Variation	Human_Clinical_Significance	C_elegans_Significance	Human_Variant_ID	C_elegans_Variant_ID	Human_Gene_Name	C_elegans_Gene_Name	Human_Disease	C_elegans_Phenotype	Allele_Frequency	Human_Source	C_elegans_Source	msa_index
NP_001596	NP_496444	XP_017168237	A676A	A670T	Likely benign	Unknown	rs376280288	WBVar00769190	AARS1	aars-1	Charcot-Marie-Tooth disease, type 2	NA	1e-05	ClinVar	Wormbase	318820
NP_001596	NP_496444	XP_006530987	A676A	A670T	Likely benign	Unknown	rs376280288	WBVar00769190	AARS1	aars-1	Charcot-Marie-Tooth disease, type 2	NA	1e-05	ClinVar	Wormbase	318822
NP_001596	NP_496444	NP_666329	A676A	A670T	Likely benign	Unknown	rs376280288	WBVar00769190	AARS1	aars-1	Charcot-Marie-Tooth disease, type 2	NA	1e-05	ClinVar	Wormbase	318826
NP_001596	NP_496444	XP_006530985	A676A	A670T	Likely benign	Unknown	rs376280288	WBVar00769190	AARS1	aars-1	Charcot-Marie-Tooth disease, type 2	NA	1e-05	ClinVar	Wormbase	318828
NP_001596	NP_496444	XP_006530984	A676A	A670T	Likely benign	Unknown	rs376280288	WBVar00769190	AARS1	aars-1	Charcot-Marie-Tooth disease, type 2	NA	1e-05	ClinVar	Wormbase	318824
NP_001596	NP_496444	XP_017168237	A448A	A452T	Likely benign	Unknown	rs920455151	WBVar00769198	AARS1	aars-1	not provided	NA	1e-05	ClinVar	Wormbase	318820
NP_001596	NP_496444	XP_006530984	A448A	A452T	Likely benign	Unknown	rs920455151	WBVar00769198	AARS1	aars-1	not provided	NA	1e-05	ClinVar	Wormbase	318824
NP_001596	NP_496444	XP_006530985	A448A	A452T	Likely benign	Unknown	rs920455151	WBVar00769198	AARS1	aars-1	not provided	NA	1e-05	ClinVar	Wormbase	318828
NP_001596	NP_496444	NP_666329	A448A	A452T	Likely benign	Unknown	rs920455151	WBVar00769198	AARS1	aars-1	not provided	NA	1e-05	ClinVar	Wormbase	318826
NP_001596	NP_496444	XP_006530987	A448A	A452T	Likely benign	Unknown	rs920455151	WBVar00769198	AARS1	aars-1	not provided	NA	1e-05	ClinVar	Wormbase	318822
NP_065796	NP_491281	XP_017172929	D969Y	D950G	Likely benign	Unknown	rs150039184	WBVar00331583	AARS2	aars-2	not provided	NA	0.00029	ClinVar	Wormbase	171063
NP_065796	NP_491281	XP_017172928	D969Y	D950G	Likely benign	Unknown	rs150039184	WBVar00331583	AARS2	aars-2	not provided	NA	0.00029	ClinVar	Wormbase	171062
NP_065796	NP_491281	NP_941010	D969Y	D950G	Likely benign	Unknown	rs150039184	WBVar00331583	AARS2	aars-2	not provided	NA	0.00029	ClinVar	Wormbase	171065
NP_065796	NP_491281	XP_011244703	D969Y	D950G	Likely benign	Unknown	rs150039184	WBVar00331583	AARS2	aars-2	not provided	NA	0.00029	ClinVar	Wormbase	171064
NP_005836	NP_508710	NP_001157147	M744V	M842I	Benign	Unknown	rs9282570	WBVar01138797	ABCC4	mrp-6	not provided	NA	0.00331	ClinVar	Wormbase	221967
NP_005836	NP_508710	XP_006519073	M744V	M842I	Benign	Unknown	rs9282570	WBVar01138797	ABCC4	mrp-6	not provided	NA	0.00331	ClinVar	Wormbase	221964
NP_005836	NP_508710	NP_001157148	M744V	M842I	Benign	Unknown	rs9282570	WBVar01138797	ABCC4	mrp-6	not provided	NA	0.00331	ClinVar	Wormbase	221966
NP_005836	NP_508710	NP_001028508	M744V	M842I	Benign	Unknown	rs9282570	WBVar01138797	ABCC4	mrp-6	not provided	NA	0.00331	ClinVar	Wormbase	221965
NP_005041	NP_001256607	NP_033018	R579Q	R642Q	Benign/Likely benign	Unknown	rs143288344	WBVar00477362	ABCD4	pmp-3	METHYLMALONIC ACIDURIA AND HOMOCYSTINURIA, cblJ TYPE;not provided;not specified	NA	0.00428	ClinVar	Wormbase	252811
NP_005041	NP_001256607	XP_006515680	R579Q	R642Q	Benign/Likely benign	Unknown	rs143288344	WBVar00477362	ABCD4	pmp-3	METHYLMALONIC ACIDURIA AND HOMOCYSTINURIA, cblJ TYPE;not provided;not specified	NA	0.00428	ClinVar	Wormbase	252803
NP_005041	NP_001256607	XP_006515679	R579Q	R642Q	Benign/Likely benign	Unknown	rs143288344	WBVar00477362	ABCD4	pmp-3	METHYLMALONIC ACIDURIA AND HOMOCYSTINURIA, cblJ TYPE;not provided;not specified	NA	0.00428	ClinVar	Wormbase	252815
NP_005041	NP_001256608	XP_006515679	R579Q	R614Q	Benign/Likely benign	Unknown	rs143288344	WBVar00477362	ABCD4	pmp-3	METHYLMALONIC ACIDURIA AND HOMOCYSTINURIA, cblJ TYPE;not provided;not specified	NA	0.00428	ClinVar	Wormbase	252814
NP_005041	NP_001256607	XP_006515678	R579Q	R642Q	Benign/Likely benign	Unknown	rs143288344	WBVar00477362	ABCD4	pmp-3	METHYLMALONIC ACIDURIA AND HOMOCYSTINURIA, cblJ TYPE;not provided;not specified	NA	0.00428	ClinVar	Wormbase	252795
NP_005041	NP_001256608	XP_006515676	R579Q	R614Q	Benign/Likely benign	Unknown	rs143288344	WBVar00477362	ABCD4	pmp-3	METHYLMALONIC ACIDURIA AND HOMOCYSTINURIA, cblJ TYPE;not provided;not specified	NA	0.00428	ClinVar	Wormbase	252806
NP_005041	NP_001256607	XP_006515677	R579Q	R642Q	Benign/Likely benign	Unknown	rs143288344	WBVar00477362	ABCD4	pmp-3	METHYLMALONIC ACIDURIA AND HOMOCYSTINURIA, cblJ TYPE;not provided;not specified	NA	0.00428	ClinVar	Wormbase	252799
NP_005041	NP_001256608	XP_006515678	R579Q	R614Q	Benign/Likely benign	Unknown	rs143288344	WBVar00477362	ABCD4	pmp-3	METHYLMALONIC ACIDURIA AND HOMOCYSTINURIA, cblJ TYPE;not provided;not specified	NA	0.00428	ClinVar	Wormbase	252794
NP_005041	NP_001256608	XP_006515677	R579Q	R614Q	Benign/Likely benign	Unknown	rs143288344	WBVar00477362	ABCD4	pmp-3	METHYLMALONIC ACIDURIA AND HOMOCYSTINURIA, cblJ TYPE;not provided;not specified	NA	0.00428	ClinVar	Wormbase	252798
NP_005041	NP_001256607	XP_006515676	R579Q	R642Q	Benign/Likely benign	Unknown	rs143288344	WBVar00477362	ABCD4	pmp-3	METHYLMALONIC ACIDURIA AND HOMOCYSTINURIA, cblJ TYPE;not provided;not specified	NA	0.00428	ClinVar	Wormbase	252807
NP_005041	NP_001256608	XP_006515680	R579Q	R614Q	Benign/Likely benign	Unknown	rs143288344	WBVar00477362	ABCD4	pmp-3	METHYLMALONIC ACIDURIA AND HOMOCYSTINURIA, cblJ TYPE;not provided;not specified	NA	0.00428	ClinVar	Wormbase	252802
NP_005041	NP_001256608	NP_033018	R579Q	R614Q	Benign/Likely benign	Unknown	rs143288344	WBVar00477362	ABCD4	pmp-3	METHYLMALONIC ACIDURIA AND HOMOCYSTINURIA, cblJ TYPE;not provided;not specified	NA	0.00428	ClinVar	Wormbase	252810
NP_000007	NP_510789	NP_031408	A64A	A51V	Likely benign	Unknown	rs1570861432	WBVar02141009	ACADM	acdh-7	not provided	NA	NA	ClinVar	Wormbase	172370
NP_000007	NP_495142	NP_031408	A65A	A49V	Likely benign	Unknown	rs771649282	WBVar01306407	ACADM	acdh-8	Medium-chain acyl-coenzyme A dehydrogenase deficiency	NA	2e-05	ClinVar	Wormbase	172372
NP_000009	NP_001022062	NP_059062	D123D	D92N	Likely benign	Unknown	rs374524648	WBVar00742668	ACADVL	acdh-12	not specified	NA	NA	ClinVar	Wormbase	343589
NP_000009	NP_001022062	NP_059062	A585A	A543V	Likely benign	Unknown	rs886038215	WBVar00742646	ACADVL	acdh-12	not specified	NA	0	ClinVar	Wormbase	343589
NP_004026	NP_499119	XP_006532065	I226I	I238F	Likely benign	Unknown	rs574074846	WBVar00851348	ACOX1	acox-1.5	not provided	NA	1e-05	ClinVar	Wormbase	207965
NP_004026	NP_499119	NP_001258827	I226I	I238F	Likely benign	Unknown	rs574074846	WBVar00851348	ACOX1	acox-1.5	not provided	NA	1e-05	ClinVar	Wormbase	207973
NP_004026	NP_499119	NP_056544	I226I	I238F	Likely benign	Unknown	rs574074846	WBVar00851348	ACOX1	acox-1.5	not provided	NA	1e-05	ClinVar	Wormbase	207981
NP_001092	NP_505819	NP_031419	D363D	D364N	Likely benign	Unknown	rs370848417	WBVar01046589	ACTB	act-1	not specified	NA	NA	ClinVar	Wormbase	110671
NP_001094	NP_506128	NP_150371	D475N	D473N	Benign/Likely benign	Unknown	rs80257412	WBVar01055275	ACTN2	atn-1	Cardiomyopathy;Cardiovascular phenotype;Dilated Cardiomyopathy, Dominant;Dilated cardiomyopathy 1AA;Hypertrophic cardiomyopathy;Primary familial hypertrophic cardiomyopathy;not provided;not specified	NA	NA	ClinVar	Wormbase	33758
NP_001094	NP_506128	NP_150371	D475D	D473N	Likely benign	Unknown	rs148223734	WBVar01055275	ACTN2	atn-1	Dilated cardiomyopathy 1AA;Primary familial hypertrophic cardiomyopathy;not specified	NA	NA	ClinVar	Wormbase	33758
NP_001094	NP_001256423	XP_011242565	D475N	D428N	Benign/Likely benign	Unknown	rs80257412	WBVar01055275	ACTN2	atn-1	Cardiomyopathy;Cardiovascular phenotype;Dilated Cardiomyopathy, Dominant;Dilated cardiomyopathy 1AA;Hypertrophic cardiomyopathy;Primary familial hypertrophic cardiomyopathy;not provided;not specified	NA	NA	ClinVar	Wormbase	33751
NP_001094	NP_001256423	XP_011242565	D475D	D428N	Likely benign	Unknown	rs148223734	WBVar01055275	ACTN2	atn-1	Dilated cardiomyopathy 1AA;Primary familial hypertrophic cardiomyopathy;not specified	NA	NA	ClinVar	Wormbase	33751
NP_001094	NP_506128	XP_011242565	D475N	D473N	Benign/Likely benign	Unknown	rs80257412	WBVar01055275	ACTN2	atn-1	Cardiomyopathy;Cardiovascular phenotype;Dilated Cardiomyopathy, Dominant;Dilated cardiomyopathy 1AA;Hypertrophic cardiomyopathy;Primary familial hypertrophic cardiomyopathy;not provided;not specified	NA	NA	ClinVar	Wormbase	33753
NP_001094	NP_506128	XP_011242565	D475D	D473N	Likely benign	Unknown	rs148223734	WBVar01055275	ACTN2	atn-1	Dilated cardiomyopathy 1AA;Primary familial hypertrophic cardiomyopathy;not specified	NA	NA	ClinVar	Wormbase	33753
NP_001094	NP_001256424	XP_011242565	D475N	D402N	Benign/Likely benign	Unknown	rs80257412	WBVar01055275	ACTN2	atn-1	Cardiomyopathy;Cardiovascular phenotype;Dilated Cardiomyopathy, Dominant;Dilated cardiomyopathy 1AA;Hypertrophic cardiomyopathy;Primary familial hypertrophic cardiomyopathy;not provided;not specified	NA	NA	ClinVar	Wormbase	33752
NP_001094	NP_001256424	XP_011242565	D475D	D402N	Likely benign	Unknown	rs148223734	WBVar01055275	ACTN2	atn-1	Dilated cardiomyopathy 1AA;Primary familial hypertrophic cardiomyopathy;not specified	NA	NA	ClinVar	Wormbase	33752
NP_001094	NP_001256423	NP_150371	D475N	D428N	Benign/Likely benign	Unknown	rs80257412	WBVar01055275	ACTN2	atn-1	Cardiomyopathy;Cardiovascular phenotype;Dilated Cardiomyopathy, Dominant;Dilated cardiomyopathy 1AA;Hypertrophic cardiomyopathy;Primary familial hypertrophic cardiomyopathy;not provided;not specified	NA	NA	ClinVar	Wormbase	33756
NP_001094	NP_001256423	NP_150371	D475D	D428N	Likely benign	Unknown	rs148223734	WBVar01055275	ACTN2	atn-1	Dilated cardiomyopathy 1AA;Primary familial hypertrophic cardiomyopathy;not specified	NA	NA	ClinVar	Wormbase	33756
NP_001094	NP_506127	NP_150371	D475N	D499N	Benign/Likely benign	Unknown	rs80257412	WBVar01055275	ACTN2	atn-1	Cardiomyopathy;Cardiovascular phenotype;Dilated Cardiomyopathy, Dominant;Dilated cardiomyopathy 1AA;Hypertrophic cardiomyopathy;Primary familial hypertrophic cardiomyopathy;not provided;not specified	NA	NA	ClinVar	Wormbase	33759
NP_001094	NP_506127	NP_150371	D475D	D499N	Likely benign	Unknown	rs148223734	WBVar01055275	ACTN2	atn-1	Dilated cardiomyopathy 1AA;Primary familial hypertrophic cardiomyopathy;not specified	NA	NA	ClinVar	Wormbase	33759
NP_001094	NP_506127	XP_011242565	D475N	D499N	Benign/Likely benign	Unknown	rs80257412	WBVar01055275	ACTN2	atn-1	Cardiomyopathy;Cardiovascular phenotype;Dilated Cardiomyopathy, Dominant;Dilated cardiomyopathy 1AA;Hypertrophic cardiomyopathy;Primary familial hypertrophic cardiomyopathy;not provided;not specified	NA	NA	ClinVar	Wormbase	33754
NP_001094	NP_506127	XP_011242565	D475D	D499N	Likely benign	Unknown	rs148223734	WBVar01055275	ACTN2	atn-1	Dilated cardiomyopathy 1AA;Primary familial hypertrophic cardiomyopathy;not specified	NA	NA	ClinVar	Wormbase	33754
NP_001094	NP_001256424	NP_150371	D475N	D402N	Benign/Likely benign	Unknown	rs80257412	WBVar01055275	ACTN2	atn-1	Cardiomyopathy;Cardiovascular phenotype;Dilated Cardiomyopathy, Dominant;Dilated cardiomyopathy 1AA;Hypertrophic cardiomyopathy;Primary familial hypertrophic cardiomyopathy;not provided;not specified	NA	NA	ClinVar	Wormbase	33757
NP_001094	NP_001256424	NP_150371	D475D	D402N	Likely benign	Unknown	rs148223734	WBVar01055275	ACTN2	atn-1	Dilated cardiomyopathy 1AA;Primary familial hypertrophic cardiomyopathy;not specified	NA	NA	ClinVar	Wormbase	33757
NP_006787	NP_491165	XP_011245300	A606A	A591T	Likely benign	Unknown	rs146213373	WBVar00626517	AFG3L2	spg-7	not provided	NA	1e-05	ClinVar	Wormbase	227597
NP_006787	NP_491165	NP_081406	A606A	A591T	Likely benign	Unknown	rs146213373	WBVar00626517	AFG3L2	spg-7	not provided	NA	1e-05	ClinVar	Wormbase	227596
NP_036331	NP_001257238	XP_011238823	A144A	A259T	Benign	Unknown	rs140048484	WBVar01205023	AGO1	alg-1	not provided	NA	NA	ClinVar	Wormbase	402839
NP_036331	NP_001257239	XP_011238823	A144A	A280T	Benign	Unknown	rs140048484	WBVar01205023	AGO1	alg-1	not provided	NA	NA	ClinVar	Wormbase	402840
NP_036331	NP_001257238	XP_011238822	A144A	A259T	Benign	Unknown	rs140048484	WBVar01205023	AGO1	alg-1	not provided	NA	NA	ClinVar	Wormbase	402825
NP_036331	NP_001257238	NP_001304103	A144A	A259T	Benign	Unknown	rs140048484	WBVar01205023	AGO1	alg-1	not provided	NA	NA	ClinVar	Wormbase	402846
NP_036331	NP_001257239	XP_011238822	A144A	A280T	Benign	Unknown	rs140048484	WBVar01205023	AGO1	alg-1	not provided	NA	NA	ClinVar	Wormbase	402826
NP_036331	NP_001257238	NP_700452	A144A	A259T	Benign	Unknown	rs140048484	WBVar01205023	AGO1	alg-1	not provided	NA	NA	ClinVar	Wormbase	402832
NP_036331	NP_001257238	NP_001304102	A144A	A259T	Benign	Unknown	rs140048484	WBVar01205023	AGO1	alg-1	not provided	NA	NA	ClinVar	Wormbase	402853
NP_036331	NP_001257239	NP_700452	A144A	A280T	Benign	Unknown	rs140048484	WBVar01205023	AGO1	alg-1	not provided	NA	NA	ClinVar	Wormbase	402833
NP_036331	NP_001257239	NP_001304103	A144A	A280T	Benign	Unknown	rs140048484	WBVar01205023	AGO1	alg-1	not provided	NA	NA	ClinVar	Wormbase	402847
NP_036331	NP_001257239	NP_001304102	A144A	A280T	Benign	Unknown	rs140048484	WBVar01205023	AGO1	alg-1	not provided	NA	NA	ClinVar	Wormbase	402854
NP_036331	NP_491535	NP_001304103	R504R	R596H	Likely benign	Unknown	rs764770945	WBVar00636441	AGO1	ppw-2	not provided	NA	0.00014	ClinVar	Wormbase	402845
NP_036331	NP_491535	NP_700452	R504R	R596H	Likely benign	Unknown	rs764770945	WBVar00636441	AGO1	ppw-2	not provided	NA	0.00014	ClinVar	Wormbase	402831
NP_036331	NP_491535	NP_001304102	R504R	R596H	Likely benign	Unknown	rs764770945	WBVar00636441	AGO1	ppw-2	not provided	NA	0.00014	ClinVar	Wormbase	402852
NP_036331	NP_491535	XP_011238823	R504R	R596H	Likely benign	Unknown	rs764770945	WBVar00636441	AGO1	ppw-2	not provided	NA	0.00014	ClinVar	Wormbase	402838
NP_036331	NP_491535	XP_011238822	R504R	R596H	Likely benign	Unknown	rs764770945	WBVar00636441	AGO1	ppw-2	not provided	NA	0.00014	ClinVar	Wormbase	402824
NP_079128	NP_492573	XP_017175589	L170L	L195F	Benign	Unknown	rs140942553	WBVar00342507	AGO3	C04F12.1	not provided	NA	0.00032	ClinVar	Wormbase	10408
NP_079128	NP_492573	XP_006502984	L170L	L195F	Benign	Unknown	rs140942553	WBVar00342507	AGO3	C04F12.1	not provided	NA	0.00032	ClinVar	Wormbase	10397
NP_079128	NP_492573	XP_006502982	E334E	E399K	Benign	Unknown	rs74645199	WBVar00662229	AGO3	C04F12.1	not provided	NA	NA	ClinVar	Wormbase	10430
NP_079128	NP_492573	XP_006502980	E334E	E399K	Benign	Unknown	rs74645199	WBVar00662229	AGO3	C04F12.1	not provided	NA	NA	ClinVar	Wormbase	10452
NP_079128	NP_492573	XP_011238780	E334E	E399K	Benign	Unknown	rs74645199	WBVar00662229	AGO3	C04F12.1	not provided	NA	NA	ClinVar	Wormbase	10441
NP_079128	NP_492573	NP_700451	E334E	E399K	Benign	Unknown	rs74645199	WBVar00662229	AGO3	C04F12.1	not provided	NA	NA	ClinVar	Wormbase	10419
NP_003730	NP_496925	XP_011242552	P195L	P187S	Likely benign	Unknown	rs151229504	WBVar00785828	AKR1C3	Y39G8B.1	not provided	NA	NA	ClinVar	Wormbase	139469
NP_003730	NP_496924	NP_598827	P195L	P187S	Likely benign	Unknown	rs151229504	WBVar00785828	AKR1C3	Y39G8B.1	not provided	NA	NA	ClinVar	Wormbase	139468
NP_003730	NP_496925	NP_598827	P195L	P187S	Likely benign	Unknown	rs151229504	WBVar00785828	AKR1C3	Y39G8B.1	not provided	NA	NA	ClinVar	Wormbase	139467
NP_003730	NP_496924	XP_011242552	P195L	P187S	Likely benign	Unknown	rs151229504	WBVar00785828	AKR1C3	Y39G8B.1	not provided	NA	NA	ClinVar	Wormbase	139470
NP_005154	NP_001023646	XP_006515478	E116E	E130K	Likely benign	Unknown	rs1595245735	WBVar01041631	AKT1	akt-1	not provided	NA	NA	ClinVar	Wormbase	9323
NP_005154	NP_001023646	NP_033782	E116E	E130K	Likely benign	Unknown	rs1595245735	WBVar01041631	AKT1	akt-1	not provided	NA	NA	ClinVar	Wormbase	9320
NP_005154	NP_001023647	XP_006515478	E116E	E130K	Likely benign	Unknown	rs1595245735	WBVar01041631	AKT1	akt-1	not provided	NA	NA	ClinVar	Wormbase	9325
NP_005154	NP_001023647	NP_001159366	E116E	E130K	Likely benign	Unknown	rs1595245735	WBVar01041631	AKT1	akt-1	not provided	NA	NA	ClinVar	Wormbase	9328
NP_005154	NP_001023645	NP_033782	E116E	E130K	Likely benign	Unknown	rs1595245735	WBVar01041631	AKT1	akt-1	not provided	NA	NA	ClinVar	Wormbase	9321
NP_005154	NP_001023645	NP_001159366	E116E	E130K	Likely benign	Unknown	rs1595245735	WBVar01041631	AKT1	akt-1	not provided	NA	NA	ClinVar	Wormbase	9327
NP_005154	NP_001023646	NP_001159366	E116E	E130K	Likely benign	Unknown	rs1595245735	WBVar01041631	AKT1	akt-1	not provided	NA	NA	ClinVar	Wormbase	9326
NP_005154	NP_001023646	XP_006515479	E116E	E130K	Likely benign	Unknown	rs1595245735	WBVar01041631	AKT1	akt-1	not provided	NA	NA	ClinVar	Wormbase	9317
NP_005154	NP_001023645	XP_006515478	E116E	E130K	Likely benign	Unknown	rs1595245735	WBVar01041631	AKT1	akt-1	not provided	NA	NA	ClinVar	Wormbase	9324
NP_005154	NP_001023647	XP_006515479	E116E	E130K	Likely benign	Unknown	rs1595245735	WBVar01041631	AKT1	akt-1	not provided	NA	NA	ClinVar	Wormbase	9319
NP_005154	NP_001023647	NP_033782	E116E	E130K	Likely benign	Unknown	rs1595245735	WBVar01041631	AKT1	akt-1	not provided	NA	NA	ClinVar	Wormbase	9322
NP_005154	NP_001023645	XP_006515479	E116E	E130K	Likely benign	Unknown	rs1595245735	WBVar01041631	AKT1	akt-1	not provided	NA	NA	ClinVar	Wormbase	9318
NP_002851	NP_510132	NP_705782	V102V	V113I	Likely benign	Unknown	rs773545430	WBVar01197059	ALDH18A1	alh-13	not provided	NA	1e-05	ClinVar	Wormbase	220409
NP_002851	NP_510133	NP_062672	V102V	V111I	Likely benign	Unknown	rs773545430	WBVar01197059	ALDH18A1	alh-13	not provided	NA	1e-05	ClinVar	Wormbase	220406
NP_002851	NP_510133	NP_705782	V102V	V111I	Likely benign	Unknown	rs773545430	WBVar01197059	ALDH18A1	alh-13	not provided	NA	1e-05	ClinVar	Wormbase	220408
NP_002851	NP_510132	NP_062672	V102V	V113I	Likely benign	Unknown	rs773545430	WBVar01197059	ALDH18A1	alh-13	not provided	NA	1e-05	ClinVar	Wormbase	220407
NP_004295	NP_504685	NP_031465	A1047T	A913V	Likely benign	Unknown	rs370049091	WBVar01019603	ALK	scd-2	Neuroblastoma 3;not specified	NA	NA	ClinVar	Wormbase	137378
NP_004295	NP_504685	NP_031465	S1157S	S1012N	Likely benign	Unknown	rs758185429	WBVar01019607	ALK	scd-2	not provided	NA	NA	ClinVar	Wormbase	137378
NP_004295	NP_504685	NP_031465	P40S	P23S	Likely benign	Unknown	rs371679329	WBVar01019569	ALK	scd-2	Neuroblastoma 3	NA	NA	ClinVar	Wormbase	137378
NP_001626	NP_501711	XP_011242606	A494A	A344V	Likely benign	Unknown	rs756707743	WBVar00933128	AMPH	amph-1	not provided	NA	2e-05	ClinVar	Wormbase	188562
NP_000028	NP_493429	NP_001264213	N1198N	N1193K	Likely benign	Unknown	rs186020985	WBVar00688054	ANK1	trp-4	not provided	NA	NA	ClinVar	Wormbase	390236
NP_000028	NP_493429	NP_001264210	N1198N	N1193K	Likely benign	Unknown	rs186020985	WBVar00688054	ANK1	trp-4	not provided	NA	NA	ClinVar	Wormbase	390224
NP_066267	NP_509394	NP_733926	A1374A	A386V	Benign	Unknown	rs12249658	WBVar01166376	ANK3	M60.7	not provided	NA	0.00241	ClinVar	Wormbase	320828
NP_066267	NP_509394	NP_033800	A1374A	A386V	Benign	Unknown	rs12249658	WBVar01166376	ANK3	M60.7	not provided	NA	0.00241	ClinVar	Wormbase	320457
NP_066267	NP_509394	NP_733788	A1374A	A386V	Benign	Unknown	rs12249658	WBVar01166376	ANK3	M60.7	not provided	NA	0.00241	ClinVar	Wormbase	320471
NP_066267	NP_509394	XP_006513202	A1374A	A386V	Benign	Unknown	rs12249658	WBVar01166376	ANK3	M60.7	not provided	NA	0.00241	ClinVar	Wormbase	320464
NP_066267	NP_509394	NP_733926	L892L	L18F	Benign	Unknown	rs61732401	WBVar01166392	ANK3	M60.7	not provided	NA	0.00067	ClinVar	Wormbase	320828
NP_066267	NP_509394	NP_733788	L907L	L18F	Likely benign	Unknown	rs142825560	WBVar01166392	ANK3	M60.7	not specified	NA	3e-05	ClinVar	Wormbase	320471
NP_066267	NP_509394	XP_006513202	L907L	L18F	Likely benign	Unknown	rs142825560	WBVar01166392	ANK3	M60.7	not specified	NA	3e-05	ClinVar	Wormbase	320464
NP_066267	NP_509394	NP_033800	L907L	L18F	Likely benign	Unknown	rs142825560	WBVar01166392	ANK3	M60.7	not specified	NA	3e-05	ClinVar	Wormbase	320457
NP_001274	NP_504559	NP_031483	L6L	L6F	Benign	Unknown	rs189658039	WBVar01015822	AP1S1	aps-1	not provided	NA	NA	ClinVar	Wormbase	213408
NP_001274	NP_504559	XP_006504411	L6L	L6F	Benign	Unknown	rs189658039	WBVar01015822	AP1S1	aps-1	not provided	NA	NA	ClinVar	Wormbase	213409
NP_001248755	NP_494570	NP_031486	L346L	L345F	Likely benign	Unknown	rs766599442	WBVar00719778	AP3D1	apd-3	not provided	NA	0	ClinVar	Wormbase	161575
NP_001248755	NP_494571	NP_031486	L346L	L73F	Likely benign	Unknown	rs766599442	WBVar00719778	AP3D1	apd-3	not provided	NA	0	ClinVar	Wormbase	161576
NP_001248755	NP_494570	NP_031486	E663E	E694K	Benign	Unknown	rs73512353	WBVar00719754	AP3D1	apd-3	not provided	NA	NA	ClinVar	Wormbase	161575
NP_001248755	NP_494571	NP_031486	E663E	E422K	Benign	Unknown	rs73512353	WBVar00719754	AP3D1	apd-3	not provided	NA	NA	ClinVar	Wormbase	161576
NP_000029	NP_001021547	XP_006525598	A1470A	A759V	Likely benign	Unknown	rs1057524431	WBVar01911828	APC	2021-04-01	not specified	NA	NA	ClinVar	Wormbase	229643
NP_000029	NP_001021547	XP_017173293	A1470A	A759V	Likely benign	Unknown	rs1057524431	WBVar01911828	APC	2021-04-01	not specified	NA	NA	ClinVar	Wormbase	229649
NP_000029	NP_001021547	XP_006525602	A1470A	A759V	Likely benign	Unknown	rs1057524431	WBVar01911828	APC	2021-04-01	not specified	NA	NA	ClinVar	Wormbase	229652
NP_000029	NP_001334202	XP_017173293	A1470A	A759V	Likely benign	Unknown	rs1057524431	WBVar01911828	APC	2021-04-01	not specified	NA	NA	ClinVar	Wormbase	229648
NP_000029	NP_001021547	XP_006525596	A1470A	A759V	Likely benign	Unknown	rs1057524431	WBVar01911828	APC	2021-04-01	not specified	NA	NA	ClinVar	Wormbase	229664
NP_000029	NP_001021547	NP_031488	A1470A	A759V	Likely benign	Unknown	rs1057524431	WBVar01911828	APC	2021-04-01	not specified	NA	NA	ClinVar	Wormbase	229655
NP_000029	NP_492217	XP_006525597	A1470A	A757V	Likely benign	Unknown	rs1057524431	WBVar01911828	APC	2021-04-01	not specified	NA	NA	ClinVar	Wormbase	229674
NP_000029	NP_001334202	NP_031488	A1470A	A759V	Likely benign	Unknown	rs1057524431	WBVar01911828	APC	2021-04-01	not specified	NA	NA	ClinVar	Wormbase	229654
NP_000029	NP_001021547	XP_006525594	A1470A	A759V	Likely benign	Unknown	rs1057524431	WBVar01911828	APC	2021-04-01	not specified	NA	NA	ClinVar	Wormbase	229661
NP_000029	NP_001021547	XP_006525595	A1470A	A759V	Likely benign	Unknown	rs1057524431	WBVar01911828	APC	2021-04-01	not specified	NA	NA	ClinVar	Wormbase	229667
NP_000029	NP_001021547	XP_006525597	A1470A	A759V	Likely benign	Unknown	rs1057524431	WBVar01911828	APC	2021-04-01	not specified	NA	NA	ClinVar	Wormbase	229673
NP_000029	NP_001021547	XP_006525599	A1470A	A759V	Likely benign	Unknown	rs1057524431	WBVar01911828	APC	2021-04-01	not specified	NA	NA	ClinVar	Wormbase	229646
NP_000029	NP_492217	XP_006525593	A1470A	A757V	Likely benign	Unknown	rs1057524431	WBVar01911828	APC	2021-04-01	not specified	NA	NA	ClinVar	Wormbase	229659
NP_000029	NP_492217	XP_006525599	A1470A	A757V	Likely benign	Unknown	rs1057524431	WBVar01911828	APC	2021-04-01	not specified	NA	NA	ClinVar	Wormbase	229647
NP_000029	NP_492217	XP_006525601	A1470A	A757V	Likely benign	Unknown	rs1057524431	WBVar01911828	APC	2021-04-01	not specified	NA	NA	ClinVar	Wormbase	229677
NP_000029	NP_001021547	XP_006525592	A1470A	A759V	Likely benign	Unknown	rs1057524431	WBVar01911828	APC	2021-04-01	not specified	NA	NA	ClinVar	Wormbase	229670
NP_000029	NP_492217	XP_006525595	A1470A	A757V	Likely benign	Unknown	rs1057524431	WBVar01911828	APC	2021-04-01	not specified	NA	NA	ClinVar	Wormbase	229668
NP_000029	NP_001334202	XP_006525596	A1470A	A759V	Likely benign	Unknown	rs1057524431	WBVar01911828	APC	2021-04-01	not specified	NA	NA	ClinVar	Wormbase	229663
NP_000029	NP_492217	XP_006525596	A1470A	A757V	Likely benign	Unknown	rs1057524431	WBVar01911828	APC	2021-04-01	not specified	NA	NA	ClinVar	Wormbase	229665
NP_000029	NP_001334202	XP_006525594	A1470A	A759V	Likely benign	Unknown	rs1057524431	WBVar01911828	APC	2021-04-01	not specified	NA	NA	ClinVar	Wormbase	229660
NP_000029	NP_001334202	XP_006525593	A1470A	A759V	Likely benign	Unknown	rs1057524431	WBVar01911828	APC	2021-04-01	not specified	NA	NA	ClinVar	Wormbase	229657
NP_000029	NP_492217	XP_006525594	A1470A	A757V	Likely benign	Unknown	rs1057524431	WBVar01911828	APC	2021-04-01	not specified	NA	NA	ClinVar	Wormbase	229662
NP_000029	NP_001334202	XP_006525601	A1470A	A759V	Likely benign	Unknown	rs1057524431	WBVar01911828	APC	2021-04-01	not specified	NA	NA	ClinVar	Wormbase	229675
NP_000029	NP_001334202	XP_006525592	A1470A	A759V	Likely benign	Unknown	rs1057524431	WBVar01911828	APC	2021-04-01	not specified	NA	NA	ClinVar	Wormbase	229669
NP_000029	NP_001334202	XP_006525598	A1470A	A759V	Likely benign	Unknown	rs1057524431	WBVar01911828	APC	2021-04-01	not specified	NA	NA	ClinVar	Wormbase	229642
NP_000029	NP_492217	XP_017173293	A1470A	A757V	Likely benign	Unknown	rs1057524431	WBVar01911828	APC	2021-04-01	not specified	NA	NA	ClinVar	Wormbase	229650
NP_000029	NP_001021547	XP_006525601	A1470A	A759V	Likely benign	Unknown	rs1057524431	WBVar01911828	APC	2021-04-01	not specified	NA	NA	ClinVar	Wormbase	229676
NP_000029	NP_492217	XP_006525602	A1470A	A757V	Likely benign	Unknown	rs1057524431	WBVar01911828	APC	2021-04-01	not specified	NA	NA	ClinVar	Wormbase	229653
NP_000029	NP_001021547	XP_006525593	A1470A	A759V	Likely benign	Unknown	rs1057524431	WBVar01911828	APC	2021-04-01	not specified	NA	NA	ClinVar	Wormbase	229658
NP_000029	NP_001334202	XP_006525599	A1470A	A759V	Likely benign	Unknown	rs1057524431	WBVar01911828	APC	2021-04-01	not specified	NA	NA	ClinVar	Wormbase	229645
NP_000029	NP_492217	XP_006525592	A1470A	A757V	Likely benign	Unknown	rs1057524431	WBVar01911828	APC	2021-04-01	not specified	NA	NA	ClinVar	Wormbase	229671
NP_000029	NP_492217	NP_031488	A1470A	A757V	Likely benign	Unknown	rs1057524431	WBVar01911828	APC	2021-04-01	not specified	NA	NA	ClinVar	Wormbase	229656
NP_000029	NP_492217	XP_006525598	A1470A	A757V	Likely benign	Unknown	rs1057524431	WBVar01911828	APC	2021-04-01	not specified	NA	NA	ClinVar	Wormbase	229644
NP_000029	NP_001334202	XP_006525602	A1470A	A759V	Likely benign	Unknown	rs1057524431	WBVar01911828	APC	2021-04-01	not specified	NA	NA	ClinVar	Wormbase	229651
NP_000029	NP_001334202	XP_006525597	A1470A	A759V	Likely benign	Unknown	rs1057524431	WBVar01911828	APC	2021-04-01	not specified	NA	NA	ClinVar	Wormbase	229672
NP_000029	NP_001334202	XP_006525595	A1470A	A759V	Likely benign	Unknown	rs1057524431	WBVar01911828	APC	2021-04-01	not specified	NA	NA	ClinVar	Wormbase	229666
NP_000029	NP_001021547	XP_017173293	S393S	S107N	Likely benign	Unknown	rs876659399	WBVar00339402	APC	2021-04-01	Hereditary cancer-predisposing syndrome	NA	NA	ClinVar	Wormbase	229649
NP_000029	NP_001021547	XP_006525594	S393S	S107N	Likely benign	Unknown	rs876659399	WBVar00339402	APC	2021-04-01	Hereditary cancer-predisposing syndrome	NA	NA	ClinVar	Wormbase	229661
NP_000029	NP_001021547	XP_006525596	S393S	S107N	Likely benign	Unknown	rs876659399	WBVar00339402	APC	2021-04-01	Hereditary cancer-predisposing syndrome	NA	NA	ClinVar	Wormbase	229664
NP_000029	NP_001021547	XP_006525595	S393S	S107N	Likely benign	Unknown	rs876659399	WBVar00339402	APC	2021-04-01	Hereditary cancer-predisposing syndrome	NA	NA	ClinVar	Wormbase	229667
NP_000029	NP_001021547	XP_006525592	S393S	S107N	Likely benign	Unknown	rs876659399	WBVar00339402	APC	2021-04-01	Hereditary cancer-predisposing syndrome	NA	NA	ClinVar	Wormbase	229670
NP_000029	NP_001021547	XP_006525593	S393S	S107N	Likely benign	Unknown	rs876659399	WBVar00339402	APC	2021-04-01	Hereditary cancer-predisposing syndrome	NA	NA	ClinVar	Wormbase	229658
NP_000029	NP_001334202	XP_006525597	S393S	S107N	Likely benign	Unknown	rs876659399	WBVar00339402	APC	2021-04-01	Hereditary cancer-predisposing syndrome	NA	NA	ClinVar	Wormbase	229672
NP_000029	NP_492217	XP_006525595	S393S	S107N	Likely benign	Unknown	rs876659399	WBVar00339402	APC	2021-04-01	Hereditary cancer-predisposing syndrome	NA	NA	ClinVar	Wormbase	229668
NP_000029	NP_001334202	XP_006525596	S393S	S107N	Likely benign	Unknown	rs876659399	WBVar00339402	APC	2021-04-01	Hereditary cancer-predisposing syndrome	NA	NA	ClinVar	Wormbase	229663
NP_000029	NP_001334202	XP_006525599	S393S	S107N	Likely benign	Unknown	rs876659399	WBVar00339402	APC	2021-04-01	Hereditary cancer-predisposing syndrome	NA	NA	ClinVar	Wormbase	229645
NP_000029	NP_001334202	XP_017173293	S393S	S107N	Likely benign	Unknown	rs876659399	WBVar00339402	APC	2021-04-01	Hereditary cancer-predisposing syndrome	NA	NA	ClinVar	Wormbase	229648
NP_000029	NP_492217	XP_006525593	S393S	S107N	Likely benign	Unknown	rs876659399	WBVar00339402	APC	2021-04-01	Hereditary cancer-predisposing syndrome	NA	NA	ClinVar	Wormbase	229659
NP_000029	NP_001021547	XP_006525597	S393S	S107N	Likely benign	Unknown	rs876659399	WBVar00339402	APC	2021-04-01	Hereditary cancer-predisposing syndrome	NA	NA	ClinVar	Wormbase	229673
NP_000029	NP_492217	XP_017173293	S393S	S107N	Likely benign	Unknown	rs876659399	WBVar00339402	APC	2021-04-01	Hereditary cancer-predisposing syndrome	NA	NA	ClinVar	Wormbase	229650
NP_000029	NP_001334202	XP_006525598	S393S	S107N	Likely benign	Unknown	rs876659399	WBVar00339402	APC	2021-04-01	Hereditary cancer-predisposing syndrome	NA	NA	ClinVar	Wormbase	229642
NP_000029	NP_001334202	XP_006525594	S393S	S107N	Likely benign	Unknown	rs876659399	WBVar00339402	APC	2021-04-01	Hereditary cancer-predisposing syndrome	NA	NA	ClinVar	Wormbase	229660
NP_000029	NP_001334202	XP_006525595	S393S	S107N	Likely benign	Unknown	rs876659399	WBVar00339402	APC	2021-04-01	Hereditary cancer-predisposing syndrome	NA	NA	ClinVar	Wormbase	229666
NP_000029	NP_001021547	XP_006525599	S393S	S107N	Likely benign	Unknown	rs876659399	WBVar00339402	APC	2021-04-01	Hereditary cancer-predisposing syndrome	NA	NA	ClinVar	Wormbase	229646
NP_000029	NP_001021547	XP_006525598	S393S	S107N	Likely benign	Unknown	rs876659399	WBVar00339402	APC	2021-04-01	Hereditary cancer-predisposing syndrome	NA	NA	ClinVar	Wormbase	229643
NP_000029	NP_492217	XP_006525598	S393S	S107N	Likely benign	Unknown	rs876659399	WBVar00339402	APC	2021-04-01	Hereditary cancer-predisposing syndrome	NA	NA	ClinVar	Wormbase	229644
NP_000029	NP_001021547	NP_031488	S393S	S107N	Likely benign	Unknown	rs876659399	WBVar00339402	APC	2021-04-01	Hereditary cancer-predisposing syndrome	NA	NA	ClinVar	Wormbase	229655
NP_000029	NP_001334202	XP_006525592	S393S	S107N	Likely benign	Unknown	rs876659399	WBVar00339402	APC	2021-04-01	Hereditary cancer-predisposing syndrome	NA	NA	ClinVar	Wormbase	229669
NP_000029	NP_492217	XP_006525594	S393S	S107N	Likely benign	Unknown	rs876659399	WBVar00339402	APC	2021-04-01	Hereditary cancer-predisposing syndrome	NA	NA	ClinVar	Wormbase	229662
NP_000029	NP_492217	XP_006525592	S393S	S107N	Likely benign	Unknown	rs876659399	WBVar00339402	APC	2021-04-01	Hereditary cancer-predisposing syndrome	NA	NA	ClinVar	Wormbase	229671
NP_000029	NP_492217	XP_006525596	S393S	S107N	Likely benign	Unknown	rs876659399	WBVar00339402	APC	2021-04-01	Hereditary cancer-predisposing syndrome	NA	NA	ClinVar	Wormbase	229665
NP_000029	NP_001334202	XP_006525593	S393S	S107N	Likely benign	Unknown	rs876659399	WBVar00339402	APC	2021-04-01	Hereditary cancer-predisposing syndrome	NA	NA	ClinVar	Wormbase	229657
NP_000029	NP_001334202	NP_031488	S393S	S107N	Likely benign	Unknown	rs876659399	WBVar00339402	APC	2021-04-01	Hereditary cancer-predisposing syndrome	NA	NA	ClinVar	Wormbase	229654
NP_000029	NP_492217	XP_006525597	S393S	S107N	Likely benign	Unknown	rs876659399	WBVar00339402	APC	2021-04-01	Hereditary cancer-predisposing syndrome	NA	NA	ClinVar	Wormbase	229674
NP_000029	NP_492217	XP_006525599	S393S	S107N	Likely benign	Unknown	rs876659399	WBVar00339402	APC	2021-04-01	Hereditary cancer-predisposing syndrome	NA	NA	ClinVar	Wormbase	229647
NP_000029	NP_492217	NP_031488	S393S	S107N	Likely benign	Unknown	rs876659399	WBVar00339402	APC	2021-04-01	Hereditary cancer-predisposing syndrome	NA	NA	ClinVar	Wormbase	229656
NP_000029	NP_001021547	XP_006525592	V543V	V247I	Likely benign	Unknown	rs779848042	WBVar00653061	APC	2021-04-01	Familial adenomatous polyposis 1;not specified	NA	1e-05	ClinVar	Wormbase	229670
NP_000029	NP_492217	XP_006525598	V543V	V247I	Likely benign	Unknown	rs779848042	WBVar00653061	APC	2021-04-01	Familial adenomatous polyposis 1;not specified	NA	1e-05	ClinVar	Wormbase	229644
NP_000029	NP_001021547	XP_006525595	V543V	V247I	Likely benign	Unknown	rs779848042	WBVar00653061	APC	2021-04-01	Familial adenomatous polyposis 1;not specified	NA	1e-05	ClinVar	Wormbase	229667
NP_000029	NP_492217	XP_006525597	V543V	V247I	Likely benign	Unknown	rs779848042	WBVar00653061	APC	2021-04-01	Familial adenomatous polyposis 1;not specified	NA	1e-05	ClinVar	Wormbase	229674
NP_000029	NP_492217	XP_006525599	V543V	V247I	Likely benign	Unknown	rs779848042	WBVar00653061	APC	2021-04-01	Familial adenomatous polyposis 1;not specified	NA	1e-05	ClinVar	Wormbase	229647
NP_000029	NP_001021547	XP_006525593	V543V	V247I	Likely benign	Unknown	rs779848042	WBVar00653061	APC	2021-04-01	Familial adenomatous polyposis 1;not specified	NA	1e-05	ClinVar	Wormbase	229658
NP_000029	NP_001334202	XP_006525599	V543V	V247I	Likely benign	Unknown	rs779848042	WBVar00653061	APC	2021-04-01	Familial adenomatous polyposis 1;not specified	NA	1e-05	ClinVar	Wormbase	229645
NP_000029	NP_001334202	XP_006525594	V543V	V247I	Likely benign	Unknown	rs779848042	WBVar00653061	APC	2021-04-01	Familial adenomatous polyposis 1;not specified	NA	1e-05	ClinVar	Wormbase	229660
NP_000029	NP_492217	XP_006525594	V543V	V247I	Likely benign	Unknown	rs779848042	WBVar00653061	APC	2021-04-01	Familial adenomatous polyposis 1;not specified	NA	1e-05	ClinVar	Wormbase	229662
NP_000029	NP_001021547	XP_006525598	V543V	V247I	Likely benign	Unknown	rs779848042	WBVar00653061	APC	2021-04-01	Familial adenomatous polyposis 1;not specified	NA	1e-05	ClinVar	Wormbase	229643
NP_000029	NP_001021547	NP_031488	V543V	V247I	Likely benign	Unknown	rs779848042	WBVar00653061	APC	2021-04-01	Familial adenomatous polyposis 1;not specified	NA	1e-05	ClinVar	Wormbase	229655
NP_000029	NP_001334202	XP_006525595	V543V	V247I	Likely benign	Unknown	rs779848042	WBVar00653061	APC	2021-04-01	Familial adenomatous polyposis 1;not specified	NA	1e-05	ClinVar	Wormbase	229666
NP_000029	NP_492217	XP_006525595	V543V	V247I	Likely benign	Unknown	rs779848042	WBVar00653061	APC	2021-04-01	Familial adenomatous polyposis 1;not specified	NA	1e-05	ClinVar	Wormbase	229668
NP_000029	NP_492217	XP_006525602	V543V	V247I	Likely benign	Unknown	rs779848042	WBVar00653061	APC	2021-04-01	Familial adenomatous polyposis 1;not specified	NA	1e-05	ClinVar	Wormbase	229653
NP_000029	NP_001021547	XP_006525601	V543V	V247I	Likely benign	Unknown	rs779848042	WBVar00653061	APC	2021-04-01	Familial adenomatous polyposis 1;not specified	NA	1e-05	ClinVar	Wormbase	229676
NP_000029	NP_001021547	XP_006525599	V543V	V247I	Likely benign	Unknown	rs779848042	WBVar00653061	APC	2021-04-01	Familial adenomatous polyposis 1;not specified	NA	1e-05	ClinVar	Wormbase	229646
NP_000029	NP_001334202	NP_031488	V543V	V247I	Likely benign	Unknown	rs779848042	WBVar00653061	APC	2021-04-01	Familial adenomatous polyposis 1;not specified	NA	1e-05	ClinVar	Wormbase	229654
NP_000029	NP_001021547	XP_006525597	V543V	V247I	Likely benign	Unknown	rs779848042	WBVar00653061	APC	2021-04-01	Familial adenomatous polyposis 1;not specified	NA	1e-05	ClinVar	Wormbase	229673
NP_000029	NP_492217	XP_006525592	V543V	V247I	Likely benign	Unknown	rs779848042	WBVar00653061	APC	2021-04-01	Familial adenomatous polyposis 1;not specified	NA	1e-05	ClinVar	Wormbase	229671
NP_000029	NP_001334202	XP_006525592	V543V	V247I	Likely benign	Unknown	rs779848042	WBVar00653061	APC	2021-04-01	Familial adenomatous polyposis 1;not specified	NA	1e-05	ClinVar	Wormbase	229669
NP_000029	NP_492217	XP_006525596	V543V	V247I	Likely benign	Unknown	rs779848042	WBVar00653061	APC	2021-04-01	Familial adenomatous polyposis 1;not specified	NA	1e-05	ClinVar	Wormbase	229665
NP_000029	NP_492217	NP_031488	V543V	V247I	Likely benign	Unknown	rs779848042	WBVar00653061	APC	2021-04-01	Familial adenomatous polyposis 1;not specified	NA	1e-05	ClinVar	Wormbase	229656
NP_000029	NP_492217	XP_017173293	V543V	V247I	Likely benign	Unknown	rs779848042	WBVar00653061	APC	2021-04-01	Familial adenomatous polyposis 1;not specified	NA	1e-05	ClinVar	Wormbase	229650
NP_000029	NP_001021547	XP_006525594	V543V	V247I	Likely benign	Unknown	rs779848042	WBVar00653061	APC	2021-04-01	Familial adenomatous polyposis 1;not specified	NA	1e-05	ClinVar	Wormbase	229661
NP_000029	NP_001334202	XP_006525602	V543V	V247I	Likely benign	Unknown	rs779848042	WBVar00653061	APC	2021-04-01	Familial adenomatous polyposis 1;not specified	NA	1e-05	ClinVar	Wormbase	229651
NP_000029	NP_001334202	XP_017173293	V543V	V247I	Likely benign	Unknown	rs779848042	WBVar00653061	APC	2021-04-01	Familial adenomatous polyposis 1;not specified	NA	1e-05	ClinVar	Wormbase	229648
NP_000029	NP_001334202	XP_006525597	V543V	V247I	Likely benign	Unknown	rs779848042	WBVar00653061	APC	2021-04-01	Familial adenomatous polyposis 1;not specified	NA	1e-05	ClinVar	Wormbase	229672
NP_000029	NP_492217	XP_006525593	V543V	V247I	Likely benign	Unknown	rs779848042	WBVar00653061	APC	2021-04-01	Familial adenomatous polyposis 1;not specified	NA	1e-05	ClinVar	Wormbase	229659
NP_000029	NP_001021547	XP_017173293	V543V	V247I	Likely benign	Unknown	rs779848042	WBVar00653061	APC	2021-04-01	Familial adenomatous polyposis 1;not specified	NA	1e-05	ClinVar	Wormbase	229649
NP_000029	NP_492217	XP_006525601	V543V	V247I	Likely benign	Unknown	rs779848042	WBVar00653061	APC	2021-04-01	Familial adenomatous polyposis 1;not specified	NA	1e-05	ClinVar	Wormbase	229677
NP_000029	NP_001334202	XP_006525601	V543V	V247I	Likely benign	Unknown	rs779848042	WBVar00653061	APC	2021-04-01	Familial adenomatous polyposis 1;not specified	NA	1e-05	ClinVar	Wormbase	229675
NP_000029	NP_001334202	XP_006525598	V543V	V247I	Likely benign	Unknown	rs779848042	WBVar00653061	APC	2021-04-01	Familial adenomatous polyposis 1;not specified	NA	1e-05	ClinVar	Wormbase	229642
NP_000029	NP_001021547	XP_006525596	V543V	V247I	Likely benign	Unknown	rs779848042	WBVar00653061	APC	2021-04-01	Familial adenomatous polyposis 1;not specified	NA	1e-05	ClinVar	Wormbase	229664
NP_000029	NP_001334202	XP_006525593	V543V	V247I	Likely benign	Unknown	rs779848042	WBVar00653061	APC	2021-04-01	Familial adenomatous polyposis 1;not specified	NA	1e-05	ClinVar	Wormbase	229657
NP_000029	NP_001334202	XP_006525596	V543V	V247I	Likely benign	Unknown	rs779848042	WBVar00653061	APC	2021-04-01	Familial adenomatous polyposis 1;not specified	NA	1e-05	ClinVar	Wormbase	229663
NP_000029	NP_001021547	XP_006525602	V543V	V247I	Likely benign	Unknown	rs779848042	WBVar00653061	APC	2021-04-01	Familial adenomatous polyposis 1;not specified	NA	1e-05	ClinVar	Wormbase	229652
NP_000029	NP_001021547	XP_006525593	G797G	G438S	Likely benign	Unknown	rs535294819	WBVar00653064	APC	2021-04-01	Hereditary cancer-predisposing syndrome	NA	NA	ClinVar	Wormbase	229658
NP_000029	NP_492217	XP_006525592	G797G	G438S	Likely benign	Unknown	rs535294819	WBVar00653064	APC	2021-04-01	Hereditary cancer-predisposing syndrome	NA	NA	ClinVar	Wormbase	229671
NP_000029	NP_001334202	XP_006525595	G797G	G438S	Likely benign	Unknown	rs535294819	WBVar00653064	APC	2021-04-01	Hereditary cancer-predisposing syndrome	NA	NA	ClinVar	Wormbase	229666
NP_000029	NP_001334202	XP_006525599	G797G	G438S	Likely benign	Unknown	rs535294819	WBVar00653064	APC	2021-04-01	Hereditary cancer-predisposing syndrome	NA	NA	ClinVar	Wormbase	229645
NP_000029	NP_001021547	XP_006525597	G797G	G438S	Likely benign	Unknown	rs535294819	WBVar00653064	APC	2021-04-01	Hereditary cancer-predisposing syndrome	NA	NA	ClinVar	Wormbase	229673
NP_000029	NP_001021547	XP_006525598	G797G	G438S	Likely benign	Unknown	rs535294819	WBVar00653064	APC	2021-04-01	Hereditary cancer-predisposing syndrome	NA	NA	ClinVar	Wormbase	229643
NP_000029	NP_492217	XP_006525598	G797G	G438S	Likely benign	Unknown	rs535294819	WBVar00653064	APC	2021-04-01	Hereditary cancer-predisposing syndrome	NA	NA	ClinVar	Wormbase	229644
NP_000029	NP_001021547	XP_006525594	G797G	G438S	Likely benign	Unknown	rs535294819	WBVar00653064	APC	2021-04-01	Hereditary cancer-predisposing syndrome	NA	NA	ClinVar	Wormbase	229661
NP_000029	NP_492217	XP_006525595	G797G	G438S	Likely benign	Unknown	rs535294819	WBVar00653064	APC	2021-04-01	Hereditary cancer-predisposing syndrome	NA	NA	ClinVar	Wormbase	229668
NP_000029	NP_001334202	XP_006525598	G797G	G438S	Likely benign	Unknown	rs535294819	WBVar00653064	APC	2021-04-01	Hereditary cancer-predisposing syndrome	NA	NA	ClinVar	Wormbase	229642
NP_000029	NP_492217	XP_006525601	G797G	G438S	Likely benign	Unknown	rs535294819	WBVar00653064	APC	2021-04-01	Hereditary cancer-predisposing syndrome	NA	NA	ClinVar	Wormbase	229677
NP_000029	NP_001021547	XP_006525595	G797G	G438S	Likely benign	Unknown	rs535294819	WBVar00653064	APC	2021-04-01	Hereditary cancer-predisposing syndrome	NA	NA	ClinVar	Wormbase	229667
NP_000029	NP_001021547	XP_006525601	G797G	G438S	Likely benign	Unknown	rs535294819	WBVar00653064	APC	2021-04-01	Hereditary cancer-predisposing syndrome	NA	NA	ClinVar	Wormbase	229676
NP_000029	NP_001334202	XP_006525594	G797G	G438S	Likely benign	Unknown	rs535294819	WBVar00653064	APC	2021-04-01	Hereditary cancer-predisposing syndrome	NA	NA	ClinVar	Wormbase	229660
NP_000029	NP_492217	XP_006525594	G797G	G438S	Likely benign	Unknown	rs535294819	WBVar00653064	APC	2021-04-01	Hereditary cancer-predisposing syndrome	NA	NA	ClinVar	Wormbase	229662
NP_000029	NP_001021547	XP_006525599	G797G	G438S	Likely benign	Unknown	rs535294819	WBVar00653064	APC	2021-04-01	Hereditary cancer-predisposing syndrome	NA	NA	ClinVar	Wormbase	229646
NP_000029	NP_001334202	XP_006525601	G797G	G438S	Likely benign	Unknown	rs535294819	WBVar00653064	APC	2021-04-01	Hereditary cancer-predisposing syndrome	NA	NA	ClinVar	Wormbase	229675
NP_000029	NP_492217	XP_006525593	G797G	G438S	Likely benign	Unknown	rs535294819	WBVar00653064	APC	2021-04-01	Hereditary cancer-predisposing syndrome	NA	NA	ClinVar	Wormbase	229659
NP_000029	NP_001021547	XP_006525596	G797G	G438S	Likely benign	Unknown	rs535294819	WBVar00653064	APC	2021-04-01	Hereditary cancer-predisposing syndrome	NA	NA	ClinVar	Wormbase	229664
NP_000029	NP_001334202	XP_006525596	G797G	G438S	Likely benign	Unknown	rs535294819	WBVar00653064	APC	2021-04-01	Hereditary cancer-predisposing syndrome	NA	NA	ClinVar	Wormbase	229663
NP_000029	NP_001334202	XP_006525593	G797G	G438S	Likely benign	Unknown	rs535294819	WBVar00653064	APC	2021-04-01	Hereditary cancer-predisposing syndrome	NA	NA	ClinVar	Wormbase	229657
NP_000029	NP_001334202	XP_006525597	G797G	G438S	Likely benign	Unknown	rs535294819	WBVar00653064	APC	2021-04-01	Hereditary cancer-predisposing syndrome	NA	NA	ClinVar	Wormbase	229672
NP_000029	NP_492217	XP_006525599	G797G	G438S	Likely benign	Unknown	rs535294819	WBVar00653064	APC	2021-04-01	Hereditary cancer-predisposing syndrome	NA	NA	ClinVar	Wormbase	229647
NP_000029	NP_492217	XP_006525597	G797G	G438S	Likely benign	Unknown	rs535294819	WBVar00653064	APC	2021-04-01	Hereditary cancer-predisposing syndrome	NA	NA	ClinVar	Wormbase	229674
NP_000029	NP_001021547	XP_006525592	G797G	G438S	Likely benign	Unknown	rs535294819	WBVar00653064	APC	2021-04-01	Hereditary cancer-predisposing syndrome	NA	NA	ClinVar	Wormbase	229670
NP_000029	NP_001334202	XP_006525592	G797G	G438S	Likely benign	Unknown	rs535294819	WBVar00653064	APC	2021-04-01	Hereditary cancer-predisposing syndrome	NA	NA	ClinVar	Wormbase	229669
NP_000029	NP_001334202	XP_017173293	G797G	G438S	Likely benign	Unknown	rs535294819	WBVar00653064	APC	2021-04-01	Hereditary cancer-predisposing syndrome	NA	NA	ClinVar	Wormbase	229648
NP_000029	NP_492217	XP_006525596	G797G	G438S	Likely benign	Unknown	rs535294819	WBVar00653064	APC	2021-04-01	Hereditary cancer-predisposing syndrome	NA	NA	ClinVar	Wormbase	229665
NP_000029	NP_001334202	NP_031488	G797G	G438S	Likely benign	Unknown	rs535294819	WBVar00653064	APC	2021-04-01	Hereditary cancer-predisposing syndrome	NA	NA	ClinVar	Wormbase	229654
NP_000033	NP_001335575	NP_038503	V266L	V368I	Benign	Unknown	rs4581	WBVar00505815	APOH	lev-9	APOH POLYMORPHISM	NA	NA	ClinVar	Wormbase	159225
NP_000033	NP_509053	NP_038503	V266L	V368I	Benign	Unknown	rs4581	WBVar00505815	APOH	lev-9	APOH POLYMORPHISM	NA	NA	ClinVar	Wormbase	159224
NP_000033	NP_001335575	XP_006532105	V266L	V368I	Benign	Unknown	rs4581	WBVar00505815	APOH	lev-9	APOH POLYMORPHISM	NA	NA	ClinVar	Wormbase	159222
NP_000033	NP_509053	XP_006532105	V266L	V368I	Benign	Unknown	rs4581	WBVar00505815	APOH	lev-9	APOH POLYMORPHISM	NA	NA	ClinVar	Wormbase	159221
NP_006411	NP_001021798	XP_006500547	I804I	I674F	Likely benign	Unknown	rs750860901	WBVar00686346	ARFGEF2	agef-1	not specified	NA	1e-05	ClinVar	Wormbase	265138
NP_006411	NP_001021798	XP_011238177	I804I	I674F	Likely benign	Unknown	rs750860901	WBVar00686346	ARFGEF2	agef-1	not specified	NA	1e-05	ClinVar	Wormbase	265132
NP_006411	NP_001021798	XP_006500546	I804I	I674F	Likely benign	Unknown	rs750860901	WBVar00686346	ARFGEF2	agef-1	not specified	NA	1e-05	ClinVar	Wormbase	265136
NP_006411	NP_001021798	NP_001078964	I804I	I674F	Likely benign	Unknown	rs750860901	WBVar00686346	ARFGEF2	agef-1	not specified	NA	1e-05	ClinVar	Wormbase	265134
NP_000036	NP_001257027	NP_031508	A112A	A110V	Likely benign	Unknown	rs1585419820	WBVar01148784	ARG1	T21F4.1	not provided	NA	NA	ClinVar	Wormbase	183497
NP_065805	NP_001024684	NP_064656	V1366M	V674M	Benign/Likely benign	Unknown	rs3796360	WBVar01176794	ARHGAP31	rrc-1	Adams-Oliver syndrome;not specified	NA	0.00133	ClinVar	Wormbase	339805
NP_006006	NP_491562	NP_001074288	P194L	P77L	Likely benign	Unknown	85487rs-?	WBVar00334176	ARID1A	let-526	Intellectual disability	NA	NA	ClinVar	Wormbase	398325
NP_689854	NP_495679	NP_780460	A1437A	A1057T	Likely benign	Unknown	rs138606745	WBVar00371326	ARID2	swsn-7	not provided	NA	0.00024	ClinVar	Wormbase	97809
NP_689854	NP_001348697	NP_780460	A1437A	A1014T	Likely benign	Unknown	rs138606745	WBVar00371326	ARID2	swsn-7	not provided	NA	0.00024	ClinVar	Wormbase	97808
NP_001164006	NP_496210	XP_006538530	S162S	S159T	Likely benign	Unknown	rs138279686	WBVar00761390	ATAD3A	atad-3	not provided	NA	0.00025	ClinVar	Wormbase	399241
NP_001164006	NP_496210	NP_849534	S162S	S159T	Likely benign	Unknown	rs138279686	WBVar00761390	ATAD3A	atad-3	not provided	NA	0.00025	ClinVar	Wormbase	399242
NP_000042	NP_001293214	XP_011240688	R1768R	R1682Q	Likely benign	Unknown	rs1591709095	WBVar01654951	ATM	atm-1	Ataxia-telangiectasia syndrome	NA	NA	ClinVar	Wormbase	215896
NP_000042	NP_001293215	XP_011240688	D18D	D15E	Likely benign	Unknown	rs786203926	WBVar01711255	ATM	atm-1	Hereditary cancer-predisposing syndrome	NA	NA	ClinVar	Wormbase	215895
NP_000042	NP_001293214	XP_011240688	L439L	L417M	Likely benign	Unknown	rs1232968268	WBVar01680465	ATM	atm-1	Hereditary cancer-predisposing syndrome	NA	0	ClinVar	Wormbase	215896
NP_000042	NP_001293214	XP_011240688	Y729Y	Y679F	Benign/Likely benign	Unknown	rs373430058	WBVar00605541	ATM	atm-1	Ataxia-telangiectasia syndrome;Hereditary cancer-predisposing syndrome;not specified	NA	2e-05	ClinVar	Wormbase	215896
NP_000042	NP_001293214	XP_011240687	Y980Y	Y679F	Likely benign	Unknown	rs748119565	WBVar00605541	ATM	atm-1	Ataxia-telangiectasia syndrome	NA	1e-05	ClinVar	Wormbase	215898
NP_000042	NP_001293214	XP_006510019	Y980Y	Y679F	Likely benign	Unknown	rs748119565	WBVar00605541	ATM	atm-1	Ataxia-telangiectasia syndrome	NA	1e-05	ClinVar	Wormbase	215900
NP_000042	NP_001293214	NP_031525	Y980Y	Y679F	Likely benign	Unknown	rs748119565	WBVar00605541	ATM	atm-1	Ataxia-telangiectasia syndrome	NA	1e-05	ClinVar	Wormbase	215902
NP_000693	NP_497034	NP_848492	R171R	R157Q	Likely benign	Unknown	rs770882300	WBVar00790000	ATP1A2	catp-4	not specified	NA	0	ClinVar	Wormbase	161773
NP_775293	NP_001122708	XP_006507331	L787L	L661F	Likely benign	Unknown	rs746571879	WBVar00858749	ATP2A1	sca-1	not specified	NA	0	ClinVar	Wormbase	106921
NP_775293	NP_499385	NP_031530	L787L	L788F	Likely benign	Unknown	rs746571879	WBVar00858749	ATP2A1	sca-1	not specified	NA	0	ClinVar	Wormbase	106919
NP_775293	NP_499385	XP_006507331	L787L	L788F	Likely benign	Unknown	rs746571879	WBVar00858749	ATP2A1	sca-1	not specified	NA	0	ClinVar	Wormbase	106922
NP_775293	NP_001122708	NP_031530	L787L	L661F	Likely benign	Unknown	rs746571879	WBVar00858749	ATP2A1	sca-1	not specified	NA	0	ClinVar	Wormbase	106918
NP_775293	NP_499386	NP_031530	L787L	L788F	Likely benign	Unknown	rs746571879	WBVar00858749	ATP2A1	sca-1	not specified	NA	0	ClinVar	Wormbase	106917
NP_775293	NP_499386	XP_006507331	L787L	L788F	Likely benign	Unknown	rs746571879	WBVar00858749	ATP2A1	sca-1	not specified	NA	0	ClinVar	Wormbase	106920
NP_733765	NP_499385	NP_001103610	L485L	L489F	Benign	Unknown	rs754925443	WBVar01494640	ATP2A2	sca-1	not provided	NA	4e-05	ClinVar	Wormbase	168744
NP_733765	NP_499385	NP_033852	L485L	L489F	Benign	Unknown	rs754925443	WBVar01494640	ATP2A2	sca-1	not provided	NA	4e-05	ClinVar	Wormbase	168747
NP_733765	NP_001122708	NP_033852	L485L	L362F	Benign	Unknown	rs754925443	WBVar01494640	ATP2A2	sca-1	not provided	NA	4e-05	ClinVar	Wormbase	168746
NP_733765	NP_499386	NP_033852	L485L	L489F	Benign	Unknown	rs754925443	WBVar01494640	ATP2A2	sca-1	not provided	NA	4e-05	ClinVar	Wormbase	168745
NP_733765	NP_499386	NP_001103610	L485L	L489F	Benign	Unknown	rs754925443	WBVar01494640	ATP2A2	sca-1	not provided	NA	4e-05	ClinVar	Wormbase	168742
NP_733765	NP_001122708	NP_001103610	L485L	L362F	Benign	Unknown	rs754925443	WBVar01494640	ATP2A2	sca-1	not provided	NA	4e-05	ClinVar	Wormbase	168743
NP_068768	NP_001023427	XP_011245911	V864V	V889I	Benign	Unknown	rs2269415	WBVar00933031	ATP2B3	mca-1	Spinocerebellar ataxia, X-linked 1	NA	NA	ClinVar	Wormbase	5515
NP_068768	NP_001255409	XP_011245911	V864V	V725I	Benign	Unknown	rs2269415	WBVar00933031	ATP2B3	mca-1	Spinocerebellar ataxia, X-linked 1	NA	NA	ClinVar	Wormbase	5514
NP_068768	NP_001255409	XP_011245915	V864V	V725I	Benign	Unknown	rs2269415	WBVar00933031	ATP2B3	mca-1	Spinocerebellar ataxia, X-linked 1	NA	NA	ClinVar	Wormbase	5444
NP_068768	NP_001023426	XP_006528147	V864V	V868I	Benign	Unknown	rs2269415	WBVar00933031	ATP2B3	mca-1	Spinocerebellar ataxia, X-linked 1	NA	NA	ClinVar	Wormbase	5473
NP_068768	NP_001023427	XP_006528149	V864V	V889I	Benign	Unknown	rs2269415	WBVar00933031	ATP2B3	mca-1	Spinocerebellar ataxia, X-linked 1	NA	NA	ClinVar	Wormbase	5455
NP_068768	NP_001023427	NP_001297466	V864V	V889I	Benign	Unknown	rs2269415	WBVar00933031	ATP2B3	mca-1	Spinocerebellar ataxia, X-linked 1	NA	NA	ClinVar	Wormbase	5495
NP_068768	NP_001255409	NP_001297466	V864V	V725I	Benign	Unknown	rs2269415	WBVar00933031	ATP2B3	mca-1	Spinocerebellar ataxia, X-linked 1	NA	NA	ClinVar	Wormbase	5494
NP_068768	NP_001023427	XP_011245913	V864V	V889I	Benign	Unknown	rs2269415	WBVar00933031	ATP2B3	mca-1	Spinocerebellar ataxia, X-linked 1	NA	NA	ClinVar	Wormbase	5425
NP_068768	NP_001255409	XP_011245912	V864V	V725I	Benign	Unknown	rs2269415	WBVar00933031	ATP2B3	mca-1	Spinocerebellar ataxia, X-linked 1	NA	NA	ClinVar	Wormbase	5464
NP_068768	NP_001255409	XP_006528144	V864V	V725I	Benign	Unknown	rs2269415	WBVar00933031	ATP2B3	mca-1	Spinocerebellar ataxia, X-linked 1	NA	NA	ClinVar	Wormbase	5484
NP_068768	NP_001023427	XP_011245916	V864V	V889I	Benign	Unknown	rs2269415	WBVar00933031	ATP2B3	mca-1	Spinocerebellar ataxia, X-linked 1	NA	NA	ClinVar	Wormbase	5415
NP_068768	NP_001023427	NP_796210	V864V	V889I	Benign	Unknown	rs2269415	WBVar00933031	ATP2B3	mca-1	Spinocerebellar ataxia, X-linked 1	NA	NA	ClinVar	Wormbase	5505
NP_068768	NP_001023426	NP_001297466	V864V	V868I	Benign	Unknown	rs2269415	WBVar00933031	ATP2B3	mca-1	Spinocerebellar ataxia, X-linked 1	NA	NA	ClinVar	Wormbase	5493
NP_068768	NP_501709	XP_006528147	V864V	V892I	Benign	Unknown	rs2269415	WBVar00933031	ATP2B3	mca-1	Spinocerebellar ataxia, X-linked 1	NA	NA	ClinVar	Wormbase	5472
NP_068768	NP_001023426	XP_006528144	V864V	V868I	Benign	Unknown	rs2269415	WBVar00933031	ATP2B3	mca-1	Spinocerebellar ataxia, X-linked 1	NA	NA	ClinVar	Wormbase	5483
NP_068768	NP_001023426	XP_011245914	V864V	V868I	Benign	Unknown	rs2269415	WBVar00933031	ATP2B3	mca-1	Spinocerebellar ataxia, X-linked 1	NA	NA	ClinVar	Wormbase	5433
NP_068768	NP_001255409	XP_011245913	V864V	V725I	Benign	Unknown	rs2269415	WBVar00933031	ATP2B3	mca-1	Spinocerebellar ataxia, X-linked 1	NA	NA	ClinVar	Wormbase	5424
NP_068768	NP_501709	XP_011245911	V864V	V892I	Benign	Unknown	rs2269415	WBVar00933031	ATP2B3	mca-1	Spinocerebellar ataxia, X-linked 1	NA	NA	ClinVar	Wormbase	5512
NP_068768	NP_001023427	XP_011245914	V864V	V889I	Benign	Unknown	rs2269415	WBVar00933031	ATP2B3	mca-1	Spinocerebellar ataxia, X-linked 1	NA	NA	ClinVar	Wormbase	5435
NP_068768	NP_001023427	XP_006528147	V864V	V889I	Benign	Unknown	rs2269415	WBVar00933031	ATP2B3	mca-1	Spinocerebellar ataxia, X-linked 1	NA	NA	ClinVar	Wormbase	5475
NP_068768	NP_501709	XP_011245914	V864V	V892I	Benign	Unknown	rs2269415	WBVar00933031	ATP2B3	mca-1	Spinocerebellar ataxia, X-linked 1	NA	NA	ClinVar	Wormbase	5432
NP_068768	NP_501709	XP_011245913	V864V	V892I	Benign	Unknown	rs2269415	WBVar00933031	ATP2B3	mca-1	Spinocerebellar ataxia, X-linked 1	NA	NA	ClinVar	Wormbase	5422
NP_068768	NP_001023427	XP_006528144	V864V	V889I	Benign	Unknown	rs2269415	WBVar00933031	ATP2B3	mca-1	Spinocerebellar ataxia, X-linked 1	NA	NA	ClinVar	Wormbase	5485
NP_068768	NP_001023426	XP_011245916	V864V	V868I	Benign	Unknown	rs2269415	WBVar00933031	ATP2B3	mca-1	Spinocerebellar ataxia, X-linked 1	NA	NA	ClinVar	Wormbase	5413
NP_068768	NP_001023427	XP_011245915	V864V	V889I	Benign	Unknown	rs2269415	WBVar00933031	ATP2B3	mca-1	Spinocerebellar ataxia, X-linked 1	NA	NA	ClinVar	Wormbase	5445
NP_068768	NP_001023426	XP_011245913	V864V	V868I	Benign	Unknown	rs2269415	WBVar00933031	ATP2B3	mca-1	Spinocerebellar ataxia, X-linked 1	NA	NA	ClinVar	Wormbase	5423
NP_068768	NP_001023426	NP_796210	V864V	V868I	Benign	Unknown	rs2269415	WBVar00933031	ATP2B3	mca-1	Spinocerebellar ataxia, X-linked 1	NA	NA	ClinVar	Wormbase	5503
NP_068768	NP_001023427	XP_011245912	V864V	V889I	Benign	Unknown	rs2269415	WBVar00933031	ATP2B3	mca-1	Spinocerebellar ataxia, X-linked 1	NA	NA	ClinVar	Wormbase	5465
NP_068768	NP_501709	NP_796210	V864V	V892I	Benign	Unknown	rs2269415	WBVar00933031	ATP2B3	mca-1	Spinocerebellar ataxia, X-linked 1	NA	NA	ClinVar	Wormbase	5502
NP_068768	NP_001023426	XP_006528149	V864V	V868I	Benign	Unknown	rs2269415	WBVar00933031	ATP2B3	mca-1	Spinocerebellar ataxia, X-linked 1	NA	NA	ClinVar	Wormbase	5453
NP_068768	NP_501709	XP_011245916	V864V	V892I	Benign	Unknown	rs2269415	WBVar00933031	ATP2B3	mca-1	Spinocerebellar ataxia, X-linked 1	NA	NA	ClinVar	Wormbase	5412
NP_068768	NP_001255409	NP_796210	V864V	V725I	Benign	Unknown	rs2269415	WBVar00933031	ATP2B3	mca-1	Spinocerebellar ataxia, X-linked 1	NA	NA	ClinVar	Wormbase	5504
NP_068768	NP_001023426	XP_011245911	V864V	V868I	Benign	Unknown	rs2269415	WBVar00933031	ATP2B3	mca-1	Spinocerebellar ataxia, X-linked 1	NA	NA	ClinVar	Wormbase	5513
NP_068768	NP_001255409	XP_006528147	V864V	V725I	Benign	Unknown	rs2269415	WBVar00933031	ATP2B3	mca-1	Spinocerebellar ataxia, X-linked 1	NA	NA	ClinVar	Wormbase	5474
NP_068768	NP_501709	XP_011245915	V864V	V892I	Benign	Unknown	rs2269415	WBVar00933031	ATP2B3	mca-1	Spinocerebellar ataxia, X-linked 1	NA	NA	ClinVar	Wormbase	5442
NP_068768	NP_001023426	XP_011245915	V864V	V868I	Benign	Unknown	rs2269415	WBVar00933031	ATP2B3	mca-1	Spinocerebellar ataxia, X-linked 1	NA	NA	ClinVar	Wormbase	5443
NP_068768	NP_501709	XP_011245912	V864V	V892I	Benign	Unknown	rs2269415	WBVar00933031	ATP2B3	mca-1	Spinocerebellar ataxia, X-linked 1	NA	NA	ClinVar	Wormbase	5462
NP_068768	NP_501709	XP_006528144	V864V	V892I	Benign	Unknown	rs2269415	WBVar00933031	ATP2B3	mca-1	Spinocerebellar ataxia, X-linked 1	NA	NA	ClinVar	Wormbase	5482
NP_068768	NP_001255409	XP_011245916	V864V	V725I	Benign	Unknown	rs2269415	WBVar00933031	ATP2B3	mca-1	Spinocerebellar ataxia, X-linked 1	NA	NA	ClinVar	Wormbase	5414
NP_068768	NP_001023426	XP_011245912	V864V	V868I	Benign	Unknown	rs2269415	WBVar00933031	ATP2B3	mca-1	Spinocerebellar ataxia, X-linked 1	NA	NA	ClinVar	Wormbase	5463
NP_068768	NP_001255409	XP_011245914	V864V	V725I	Benign	Unknown	rs2269415	WBVar00933031	ATP2B3	mca-1	Spinocerebellar ataxia, X-linked 1	NA	NA	ClinVar	Wormbase	5434
NP_068768	NP_501709	XP_006528149	V864V	V892I	Benign	Unknown	rs2269415	WBVar00933031	ATP2B3	mca-1	Spinocerebellar ataxia, X-linked 1	NA	NA	ClinVar	Wormbase	5452
NP_068768	NP_501709	NP_001297466	V864V	V892I	Benign	Unknown	rs2269415	WBVar00933031	ATP2B3	mca-1	Spinocerebellar ataxia, X-linked 1	NA	NA	ClinVar	Wormbase	5492
NP_068768	NP_001255409	XP_006528149	V864V	V725I	Benign	Unknown	rs2269415	WBVar00933031	ATP2B3	mca-1	Spinocerebellar ataxia, X-linked 1	NA	NA	ClinVar	Wormbase	5454
NP_001675	NP_001255244	XP_006529789	G288V	G262D	Benign	Unknown	rs142206068	WBVar00896776	ATP2B4	mca-3	not provided	NA	NA	ClinVar	Wormbase	133091
NP_001675	NP_001255244	XP_006529791	G288V	G262D	Benign	Unknown	rs142206068	WBVar00896776	ATP2B4	mca-3	not provided	NA	NA	ClinVar	Wormbase	133066
NP_001675	NP_500294	XP_006529790	G288V	G262D	Benign	Unknown	rs142206068	WBVar00896776	ATP2B4	mca-3	not provided	NA	NA	ClinVar	Wormbase	133077
NP_001675	NP_001255244	NP_001161421	G288V	G262D	Benign	Unknown	rs142206068	WBVar00896776	ATP2B4	mca-3	not provided	NA	NA	ClinVar	Wormbase	133071
NP_001675	NP_001023556	XP_011246340	G288V	G262D	Benign	Unknown	rs142206068	WBVar00896776	ATP2B4	mca-3	not provided	NA	NA	ClinVar	Wormbase	133099
NP_001675	NP_500294	XP_006529786	G288V	G262D	Benign	Unknown	rs142206068	WBVar00896776	ATP2B4	mca-3	not provided	NA	NA	ClinVar	Wormbase	133097
NP_001675	NP_001023556	XP_006529789	G288V	G262D	Benign	Unknown	rs142206068	WBVar00896776	ATP2B4	mca-3	not provided	NA	NA	ClinVar	Wormbase	133089
NP_001675	NP_741352	XP_006529786	G288V	G262D	Benign	Unknown	rs142206068	WBVar00896776	ATP2B4	mca-3	not provided	NA	NA	ClinVar	Wormbase	133095
NP_001675	NP_001023556	XP_006529788	G288V	G262D	Benign	Unknown	rs142206068	WBVar00896776	ATP2B4	mca-3	not provided	NA	NA	ClinVar	Wormbase	133084
NP_001675	NP_001255244	NP_998781	G288V	G262D	Benign	Unknown	rs142206068	WBVar00896776	ATP2B4	mca-3	not provided	NA	NA	ClinVar	Wormbase	133081
NP_001675	NP_500294	NP_998781	G288V	G262D	Benign	Unknown	rs142206068	WBVar00896776	ATP2B4	mca-3	not provided	NA	NA	ClinVar	Wormbase	133082
NP_001675	NP_500294	XP_011246340	G288V	G262D	Benign	Unknown	rs142206068	WBVar00896776	ATP2B4	mca-3	not provided	NA	NA	ClinVar	Wormbase	133102
NP_001675	NP_741352	NP_001161421	G288V	G262D	Benign	Unknown	rs142206068	WBVar00896776	ATP2B4	mca-3	not provided	NA	NA	ClinVar	Wormbase	133070
NP_001675	NP_001023556	NP_998781	G288V	G262D	Benign	Unknown	rs142206068	WBVar00896776	ATP2B4	mca-3	not provided	NA	NA	ClinVar	Wormbase	133079
NP_001675	NP_500294	XP_006529789	G288V	G262D	Benign	Unknown	rs142206068	WBVar00896776	ATP2B4	mca-3	not provided	NA	NA	ClinVar	Wormbase	133092
NP_001675	NP_001255244	XP_011246340	G288V	G262D	Benign	Unknown	rs142206068	WBVar00896776	ATP2B4	mca-3	not provided	NA	NA	ClinVar	Wormbase	133101
NP_001675	NP_001255244	XP_006529786	G288V	G262D	Benign	Unknown	rs142206068	WBVar00896776	ATP2B4	mca-3	not provided	NA	NA	ClinVar	Wormbase	133096
NP_001675	NP_001023556	XP_006529790	G288V	G262D	Benign	Unknown	rs142206068	WBVar00896776	ATP2B4	mca-3	not provided	NA	NA	ClinVar	Wormbase	133074
NP_001675	NP_001294473	XP_006529790	G288V	G55D	Benign	Unknown	rs142206068	WBVar00896776	ATP2B4	mca-3	not provided	NA	NA	ClinVar	Wormbase	133073
NP_001675	NP_001255244	XP_006529788	G288V	G262D	Benign	Unknown	rs142206068	WBVar00896776	ATP2B4	mca-3	not provided	NA	NA	ClinVar	Wormbase	133086
NP_001675	NP_001023556	XP_006529786	G288V	G262D	Benign	Unknown	rs142206068	WBVar00896776	ATP2B4	mca-3	not provided	NA	NA	ClinVar	Wormbase	133094
NP_001675	NP_741352	XP_006529787	G288V	G262D	Benign	Unknown	rs142206068	WBVar00896776	ATP2B4	mca-3	not provided	NA	NA	ClinVar	Wormbase	133105
NP_001675	NP_741352	XP_011246340	G288V	G262D	Benign	Unknown	rs142206068	WBVar00896776	ATP2B4	mca-3	not provided	NA	NA	ClinVar	Wormbase	133100
NP_001675	NP_001294473	XP_011246340	G288V	G55D	Benign	Unknown	rs142206068	WBVar00896776	ATP2B4	mca-3	not provided	NA	NA	ClinVar	Wormbase	133098
NP_001675	NP_741352	XP_006529790	G288V	G262D	Benign	Unknown	rs142206068	WBVar00896776	ATP2B4	mca-3	not provided	NA	NA	ClinVar	Wormbase	133075
NP_001675	NP_001023556	NP_001161421	G288V	G262D	Benign	Unknown	rs142206068	WBVar00896776	ATP2B4	mca-3	not provided	NA	NA	ClinVar	Wormbase	133069
NP_001675	NP_500294	XP_006529791	G288V	G262D	Benign	Unknown	rs142206068	WBVar00896776	ATP2B4	mca-3	not provided	NA	NA	ClinVar	Wormbase	133067
NP_001675	NP_001294473	XP_006529789	G288V	G55D	Benign	Unknown	rs142206068	WBVar00896776	ATP2B4	mca-3	not provided	NA	NA	ClinVar	Wormbase	133088
NP_001675	NP_741352	XP_006529789	G288V	G262D	Benign	Unknown	rs142206068	WBVar00896776	ATP2B4	mca-3	not provided	NA	NA	ClinVar	Wormbase	133090
NP_001675	NP_001294473	XP_006529786	G288V	G55D	Benign	Unknown	rs142206068	WBVar00896776	ATP2B4	mca-3	not provided	NA	NA	ClinVar	Wormbase	133093
NP_001675	NP_001294473	XP_006529791	G288V	G55D	Benign	Unknown	rs142206068	WBVar00896776	ATP2B4	mca-3	not provided	NA	NA	ClinVar	Wormbase	133063
NP_001675	NP_001294473	XP_006529787	G288V	G55D	Benign	Unknown	rs142206068	WBVar00896776	ATP2B4	mca-3	not provided	NA	NA	ClinVar	Wormbase	133103
NP_001675	NP_741352	XP_006529788	G288V	G262D	Benign	Unknown	rs142206068	WBVar00896776	ATP2B4	mca-3	not provided	NA	NA	ClinVar	Wormbase	133085
NP_001675	NP_001294473	NP_998781	G288V	G55D	Benign	Unknown	rs142206068	WBVar00896776	ATP2B4	mca-3	not provided	NA	NA	ClinVar	Wormbase	133078
NP_001675	NP_001255244	XP_006529787	G288V	G262D	Benign	Unknown	rs142206068	WBVar00896776	ATP2B4	mca-3	not provided	NA	NA	ClinVar	Wormbase	133106
NP_001675	NP_001023556	XP_006529787	G288V	G262D	Benign	Unknown	rs142206068	WBVar00896776	ATP2B4	mca-3	not provided	NA	NA	ClinVar	Wormbase	133104
NP_001675	NP_001023556	XP_006529791	G288V	G262D	Benign	Unknown	rs142206068	WBVar00896776	ATP2B4	mca-3	not provided	NA	NA	ClinVar	Wormbase	133064
NP_001675	NP_500294	NP_001161421	G288V	G262D	Benign	Unknown	rs142206068	WBVar00896776	ATP2B4	mca-3	not provided	NA	NA	ClinVar	Wormbase	133072
NP_001675	NP_500294	XP_006529787	G288V	G262D	Benign	Unknown	rs142206068	WBVar00896776	ATP2B4	mca-3	not provided	NA	NA	ClinVar	Wormbase	133107
NP_001675	NP_001294473	NP_001161421	G288V	G55D	Benign	Unknown	rs142206068	WBVar00896776	ATP2B4	mca-3	not provided	NA	NA	ClinVar	Wormbase	133068
NP_001675	NP_741352	NP_998781	G288V	G262D	Benign	Unknown	rs142206068	WBVar00896776	ATP2B4	mca-3	not provided	NA	NA	ClinVar	Wormbase	133080
NP_001675	NP_741352	XP_006529791	G288V	G262D	Benign	Unknown	rs142206068	WBVar00896776	ATP2B4	mca-3	not provided	NA	NA	ClinVar	Wormbase	133065
NP_001675	NP_500294	XP_006529788	G288V	G262D	Benign	Unknown	rs142206068	WBVar00896776	ATP2B4	mca-3	not provided	NA	NA	ClinVar	Wormbase	133087
NP_001675	NP_001294473	XP_006529788	G288V	G55D	Benign	Unknown	rs142206068	WBVar00896776	ATP2B4	mca-3	not provided	NA	NA	ClinVar	Wormbase	133083
NP_001675	NP_001255244	XP_006529790	G288V	G262D	Benign	Unknown	rs142206068	WBVar00896776	ATP2B4	mca-3	not provided	NA	NA	ClinVar	Wormbase	133076
NP_001683	NP_508711	NP_598918	A197A	A185V	Likely benign	Unknown	rs199914263	WBVar01138874	ATP6V1B1	vha-12	Renal tubular acidosis with progressive nerve deafness;not specified	NA	0.00013	ClinVar	Wormbase	239621
NP_005594	NP_001023252	NP_001001488	I577V	I535F	Benign/Likely benign	Unknown	rs3745078	WBVar00907331	ATP8B1	tat-2	Familial Intrahepatic Cholestasis;not specified	NA	0.00484	ClinVar	Wormbase	196662
NP_005594	NP_001023253	NP_001001488	I577V	I535F	Benign/Likely benign	Unknown	rs3745078	WBVar00907331	ATP8B1	tat-2	Familial Intrahepatic Cholestasis;not specified	NA	0.00484	ClinVar	Wormbase	196660
NP_005594	NP_001023252	XP_006526168	I577V	I535F	Benign/Likely benign	Unknown	rs3745078	WBVar00907331	ATP8B1	tat-2	Familial Intrahepatic Cholestasis;not specified	NA	0.00484	ClinVar	Wormbase	196656
NP_005594	NP_001294444	NP_001001488	I577V	I535F	Benign/Likely benign	Unknown	rs3745078	WBVar00907331	ATP8B1	tat-2	Familial Intrahepatic Cholestasis;not specified	NA	0.00484	ClinVar	Wormbase	196658
NP_005594	NP_001294447	XP_006526168	I577V	I570F	Benign/Likely benign	Unknown	rs3745078	WBVar00907331	ATP8B1	tat-2	Familial Intrahepatic Cholestasis;not specified	NA	0.00484	ClinVar	Wormbase	196657
NP_005594	NP_001294445	XP_006526168	I577V	I570F	Benign/Likely benign	Unknown	rs3745078	WBVar00907331	ATP8B1	tat-2	Familial Intrahepatic Cholestasis;not specified	NA	0.00484	ClinVar	Wormbase	196653
NP_005594	NP_001294445	NP_001001488	I577V	I570F	Benign/Likely benign	Unknown	rs3745078	WBVar00907331	ATP8B1	tat-2	Familial Intrahepatic Cholestasis;not specified	NA	0.00484	ClinVar	Wormbase	196659
NP_005594	NP_001023253	XP_006526168	I577V	I535F	Benign/Likely benign	Unknown	rs3745078	WBVar00907331	ATP8B1	tat-2	Familial Intrahepatic Cholestasis;not specified	NA	0.00484	ClinVar	Wormbase	196654
NP_005594	NP_001294444	XP_006526168	I577V	I535F	Benign/Likely benign	Unknown	rs3745078	WBVar00907331	ATP8B1	tat-2	Familial Intrahepatic Cholestasis;not specified	NA	0.00484	ClinVar	Wormbase	196652
NP_005594	NP_001294446	NP_001001488	I577V	I570F	Benign/Likely benign	Unknown	rs3745078	WBVar00907331	ATP8B1	tat-2	Familial Intrahepatic Cholestasis;not specified	NA	0.00484	ClinVar	Wormbase	196661
NP_005594	NP_001294446	XP_006526168	I577V	I570F	Benign/Likely benign	Unknown	rs3745078	WBVar00907331	ATP8B1	tat-2	Familial Intrahepatic Cholestasis;not specified	NA	0.00484	ClinVar	Wormbase	196655
NP_005594	NP_001294447	NP_001001488	I577V	I570F	Benign/Likely benign	Unknown	rs3745078	WBVar00907331	ATP8B1	tat-2	Familial Intrahepatic Cholestasis;not specified	NA	0.00484	ClinVar	Wormbase	196663
NP_000700	NP_001033376	XP_006539549	A344A	A327T	Likely benign	Unknown	rs376446100	WBVar01490797	BCKDHA	bckd-1A	not specified	NA	2e-05	ClinVar	Wormbase	266984
NP_000700	NP_001033376	NP_031559	A344A	A327T	Likely benign	Unknown	rs376446100	WBVar01490797	BCKDHA	bckd-1A	not specified	NA	2e-05	ClinVar	Wormbase	266986
NP_000700	NP_001033377	NP_031559	A344A	A328T	Likely benign	Unknown	rs376446100	WBVar01490797	BCKDHA	bckd-1A	not specified	NA	2e-05	ClinVar	Wormbase	266987
NP_000700	NP_001033377	XP_006539549	A344A	A328T	Likely benign	Unknown	rs376446100	WBVar01490797	BCKDHA	bckd-1A	not specified	NA	2e-05	ClinVar	Wormbase	266985
NP_001705	NP_001293735	XP_006507077	A660A	A541T	Benign	Unknown	rs34447944	WBVar00916785	BICD1	bicd-1	not specified	NA	0.07445	ClinVar	Wormbase	145365
NP_001705	NP_001293735	NP_033883	A660A	A541T	Benign	Unknown	rs34447944	WBVar00916785	BICD1	bicd-1	not specified	NA	0.07445	ClinVar	Wormbase	145383
NP_001705	NP_001293734	XP_006507082	A660A	A541T	Benign	Unknown	rs34447944	WBVar00916785	BICD1	bicd-1	not specified	NA	0.07445	ClinVar	Wormbase	145374
NP_001705	NP_001293734	XP_006507087	A660A	A541T	Benign	Unknown	rs34447944	WBVar00916785	BICD1	bicd-1	not specified	NA	0.07445	ClinVar	Wormbase	145372
NP_001705	NP_001293735	XP_006507080	A660A	A541T	Benign	Unknown	rs34447944	WBVar00916785	BICD1	bicd-1	not specified	NA	0.07445	ClinVar	Wormbase	145375
NP_001705	NP_001293734	XP_006507080	A660A	A541T	Benign	Unknown	rs34447944	WBVar00916785	BICD1	bicd-1	not specified	NA	0.07445	ClinVar	Wormbase	145376
NP_001705	NP_001293734	NP_001106267	A660A	A541T	Benign	Unknown	rs34447944	WBVar00916785	BICD1	bicd-1	not specified	NA	0.07445	ClinVar	Wormbase	145386
NP_001705	NP_001293734	XP_006507081	A660A	A541T	Benign	Unknown	rs34447944	WBVar00916785	BICD1	bicd-1	not specified	NA	0.07445	ClinVar	Wormbase	145380
NP_001705	NP_001293735	XP_006507078	A660A	A541T	Benign	Unknown	rs34447944	WBVar00916785	BICD1	bicd-1	not specified	NA	0.07445	ClinVar	Wormbase	145367
NP_001705	NP_001293735	XP_006507087	A660A	A541T	Benign	Unknown	rs34447944	WBVar00916785	BICD1	bicd-1	not specified	NA	0.07445	ClinVar	Wormbase	145371
NP_001705	NP_001293735	XP_006507083	A660A	A541T	Benign	Unknown	rs34447944	WBVar00916785	BICD1	bicd-1	not specified	NA	0.07445	ClinVar	Wormbase	145377
NP_001705	NP_001293734	XP_006507083	A660A	A541T	Benign	Unknown	rs34447944	WBVar00916785	BICD1	bicd-1	not specified	NA	0.07445	ClinVar	Wormbase	145378
NP_001705	NP_001293734	XP_006507078	A660A	A541T	Benign	Unknown	rs34447944	WBVar00916785	BICD1	bicd-1	not specified	NA	0.07445	ClinVar	Wormbase	145368
NP_001705	NP_001293734	XP_006507079	A660A	A541T	Benign	Unknown	rs34447944	WBVar00916785	BICD1	bicd-1	not specified	NA	0.07445	ClinVar	Wormbase	145370
NP_001705	NP_001293735	XP_006507081	A660A	A541T	Benign	Unknown	rs34447944	WBVar00916785	BICD1	bicd-1	not specified	NA	0.07445	ClinVar	Wormbase	145379
NP_001705	NP_001293735	NP_001106267	A660A	A541T	Benign	Unknown	rs34447944	WBVar00916785	BICD1	bicd-1	not specified	NA	0.07445	ClinVar	Wormbase	145385
NP_001705	NP_001293735	XP_006507086	A660A	A541T	Benign	Unknown	rs34447944	WBVar00916785	BICD1	bicd-1	not specified	NA	0.07445	ClinVar	Wormbase	145381
NP_001705	NP_001293734	NP_033883	A660A	A541T	Benign	Unknown	rs34447944	WBVar00916785	BICD1	bicd-1	not specified	NA	0.07445	ClinVar	Wormbase	145384
NP_001705	NP_001293734	XP_006507077	A660A	A541T	Benign	Unknown	rs34447944	WBVar00916785	BICD1	bicd-1	not specified	NA	0.07445	ClinVar	Wormbase	145366
NP_001705	NP_001293734	XP_006507086	A660A	A541T	Benign	Unknown	rs34447944	WBVar00916785	BICD1	bicd-1	not specified	NA	0.07445	ClinVar	Wormbase	145382
NP_001705	NP_001293735	XP_006507082	A660A	A541T	Benign	Unknown	rs34447944	WBVar00916785	BICD1	bicd-1	not specified	NA	0.07445	ClinVar	Wormbase	145373
NP_001705	NP_001293735	XP_006507079	A660A	A541T	Benign	Unknown	rs34447944	WBVar00916785	BICD1	bicd-1	not specified	NA	0.07445	ClinVar	Wormbase	145369
NP_647593	NP_501711	NP_033798	A289A	A247T	Likely benign	Unknown	rs201839857	WBVar00432579	BIN1	amph-1	Autosomal recessive centronuclear myopathy	NA	NA	ClinVar	Wormbase	123624
NP_647593	NP_501711	XP_017173405	A289A	A247T	Likely benign	Unknown	rs201839857	WBVar00432579	BIN1	amph-1	Autosomal recessive centronuclear myopathy	NA	NA	ClinVar	Wormbase	123627
NP_647593	NP_501711	XP_006526045	A289A	A247T	Likely benign	Unknown	rs201839857	WBVar00432579	BIN1	amph-1	Autosomal recessive centronuclear myopathy	NA	NA	ClinVar	Wormbase	123625
NP_647593	NP_501711	XP_006526046	A289A	A247T	Likely benign	Unknown	rs201839857	WBVar00432579	BIN1	amph-1	Autosomal recessive centronuclear myopathy	NA	NA	ClinVar	Wormbase	123630
NP_647593	NP_501711	NP_001076803	A289A	A247T	Likely benign	Unknown	rs201839857	WBVar00432579	BIN1	amph-1	Autosomal recessive centronuclear myopathy	NA	NA	ClinVar	Wormbase	123616
NP_006120	NP_508027	XP_011243233	A390A	A66V	Benign	Unknown	110395rs-?	WBVar01109974	BMP1	clec-264	not specified	NA	NA	ClinVar	Wormbase	335700
NP_001193	NP_504709	XP_011243237	R287H	R245Q	Benign	Unknown	rs121912768	WBVar00461193	BMP4	dbl-1	Microphthalmia syndromic 6;Orofacial cleft 11;Orofacial cleft 11	NA	NA	ClinVar	Wormbase	381685
NP_001193	NP_504709	NP_031580	R287H	R245Q	Benign	Unknown	rs121912768	WBVar00461193	BMP4	dbl-1	Microphthalmia syndromic 6;Orofacial cleft 11;Orofacial cleft 11	NA	NA	ClinVar	Wormbase	381683
NP_001193	NP_504709	XP_006518531	R287H	R245Q	Benign	Unknown	rs121912768	WBVar00461193	BMP4	dbl-1	Microphthalmia syndromic 6;Orofacial cleft 11;Orofacial cleft 11	NA	NA	ClinVar	Wormbase	381684
NP_001193	NP_504709	XP_006518530	R287H	R245Q	Benign	Unknown	rs121912768	WBVar00461193	BMP4	dbl-1	Microphthalmia syndromic 6;Orofacial cleft 11;Orofacial cleft 11	NA	NA	ClinVar	Wormbase	381682
NP_001193	NP_504709	NP_001303289	R287H	R245Q	Benign	Unknown	rs121912768	WBVar00461193	BMP4	dbl-1	Microphthalmia syndromic 6;Orofacial cleft 11;Orofacial cleft 11	NA	NA	ClinVar	Wormbase	381686
NP_001193	NP_504709	XP_011243236	R287H	R245Q	Benign	Unknown	rs121912768	WBVar00461193	BMP4	dbl-1	Microphthalmia syndromic 6;Orofacial cleft 11;Orofacial cleft 11	NA	NA	ClinVar	Wormbase	381681
NP_004320	NP_495271	XP_017171295	L321L	L353F	Benign/Likely benign	Unknown	rs377412651	WBVar00737443	BMPR1A	sma-6	Hereditary cancer-predisposing syndrome;Juvenile polyposis syndrome;not provided;not specified	NA	0.0002	ClinVar	Wormbase	221306
NP_004320	NP_495271	XP_006518532	L321L	L353F	Benign/Likely benign	Unknown	rs377412651	WBVar00737443	BMPR1A	sma-6	Hereditary cancer-predisposing syndrome;Juvenile polyposis syndrome;not provided;not specified	NA	0.0002	ClinVar	Wormbase	221304
NP_004320	NP_495271	XP_006518533	L321L	L353F	Benign/Likely benign	Unknown	rs377412651	WBVar00737443	BMPR1A	sma-6	Hereditary cancer-predisposing syndrome;Juvenile polyposis syndrome;not provided;not specified	NA	0.0002	ClinVar	Wormbase	221303
NP_004320	NP_495271	NP_033888	L321L	L353F	Benign/Likely benign	Unknown	rs377412651	WBVar00737443	BMPR1A	sma-6	Hereditary cancer-predisposing syndrome;Juvenile polyposis syndrome;not provided;not specified	NA	0.0002	ClinVar	Wormbase	221305
NP_004324	NP_001293841	XP_011239441	A12A	A23T	Benign	Unknown	rs397507454	WBVar00427468	BRAF	lin-45	Cardio-facio-cutaneous syndrome;Noonan syndrome;Noonan syndrome with multiple lentigines;Rasopathy;not provided	NA	0.00073	ClinVar	Wormbase	104377
NP_004324	NP_001293841	XP_006505422	A12A	A23T	Benign	Unknown	rs397507454	WBVar00427468	BRAF	lin-45	Cardio-facio-cutaneous syndrome;Noonan syndrome;Noonan syndrome with multiple lentigines;Rasopathy;not provided	NA	0.00073	ClinVar	Wormbase	104347
NP_009225	NP_001254881	XP_006532127	L1267L	L402F	Likely benign	Unknown	rs1597861177	WBVar00818442	BRCA1	brc-1	Hereditary cancer-predisposing syndrome	NA	NA	ClinVar	Wormbase	395963
NP_009225	NP_001254881	NP_033894	L1267L	L402F	Likely benign	Unknown	rs1597861177	WBVar00818442	BRCA1	brc-1	Hereditary cancer-predisposing syndrome	NA	NA	ClinVar	Wormbase	395967
NP_114432	NP_493618	XP_006533302	G615G	G688S	Likely benign	Unknown	rs1555602200	WBVar00695589	BRIP1	dog-1	Hereditary cancer-predisposing syndrome	NA	NA	ClinVar	Wormbase	251935
NP_114432	NP_493618	NP_840094	G615G	G688S	Likely benign	Unknown	rs1555602200	WBVar00695589	BRIP1	dog-1	Hereditary cancer-predisposing syndrome	NA	NA	ClinVar	Wormbase	251936
NP_114432	NP_493618	XP_006533302	D791D	D868N	Likely benign	Unknown	rs876659615	WBVar00695579	BRIP1	dog-1	Familial cancer of breast;Fanconi anemia, complementation group J;Hereditary cancer-predisposing syndrome	NA	NA	ClinVar	Wormbase	251935
NP_114432	NP_493618	NP_840094	D791D	D868N	Likely benign	Unknown	rs876659615	WBVar00695579	BRIP1	dog-1	Familial cancer of breast;Fanconi anemia, complementation group J;Hereditary cancer-predisposing syndrome	NA	NA	ClinVar	Wormbase	251936
NP_001120693	NP_001335516	NP_031604	V1891V	V1368M	Likely benign	Unknown	rs1044642598	WBVar00497435	CACNA1A	unc-2	not specified	NA	NA	ClinVar	Wormbase	336630
NP_001120693	NP_001335573	NP_001238988	V1891V	V1524M	Likely benign	Unknown	rs1044642598	WBVar00497435	CACNA1A	unc-2	not specified	NA	NA	ClinVar	Wormbase	336640
NP_001120693	NP_001335573	XP_006530672	V1891V	V1524M	Likely benign	Unknown	rs1044642598	WBVar00497435	CACNA1A	unc-2	not specified	NA	NA	ClinVar	Wormbase	336809
NP_001120693	NP_741732	XP_006530670	V1891V	V1502M	Likely benign	Unknown	rs1044642598	WBVar00497435	CACNA1A	unc-2	not specified	NA	NA	ClinVar	Wormbase	336844
NP_001120693	NP_001335573	XP_006530659	V1891V	V1524M	Likely benign	Unknown	rs1044642598	WBVar00497435	CACNA1A	unc-2	not specified	NA	NA	ClinVar	Wormbase	336757
NP_001120693	NP_001335516	XP_011246587	V1891V	V1368M	Likely benign	Unknown	rs1044642598	WBVar00497435	CACNA1A	unc-2	not specified	NA	NA	ClinVar	Wormbase	336747
NP_001120693	NP_001335515	XP_006530658	V1891V	V1368M	Likely benign	Unknown	rs1044642598	WBVar00497435	CACNA1A	unc-2	not specified	NA	NA	ClinVar	Wormbase	336986
NP_001120693	NP_001335516	XP_006530656	V1891V	V1368M	Likely benign	Unknown	rs1044642598	WBVar00497435	CACNA1A	unc-2	not specified	NA	NA	ClinVar	Wormbase	336695
NP_001120693	NP_001335573	XP_011246587	V1891V	V1524M	Likely benign	Unknown	rs1044642598	WBVar00497435	CACNA1A	unc-2	not specified	NA	NA	ClinVar	Wormbase	336744
NP_001120693	NP_001335560	XP_006530662	V1891V	V1459M	Likely benign	Unknown	rs1044642598	WBVar00497435	CACNA1A	unc-2	not specified	NA	NA	ClinVar	Wormbase	336803
NP_001120693	NP_001335516	XP_006530663	V1891V	V1368M	Likely benign	Unknown	rs1044642598	WBVar00497435	CACNA1A	unc-2	not specified	NA	NA	ClinVar	Wormbase	336825
NP_001120693	NP_001335515	XP_006530659	V1891V	V1368M	Likely benign	Unknown	rs1044642598	WBVar00497435	CACNA1A	unc-2	not specified	NA	NA	ClinVar	Wormbase	336752
NP_001120693	NP_741732	NP_001238988	V1891V	V1502M	Likely benign	Unknown	rs1044642598	WBVar00497435	CACNA1A	unc-2	not specified	NA	NA	ClinVar	Wormbase	336636
NP_001120693	NP_001335571	NP_001238988	V1891V	V1524M	Likely benign	Unknown	rs1044642598	WBVar00497435	CACNA1A	unc-2	not specified	NA	NA	ClinVar	Wormbase	336638
NP_001120693	NP_001335516	XP_006530670	V1891V	V1368M	Likely benign	Unknown	rs1044642598	WBVar00497435	CACNA1A	unc-2	not specified	NA	NA	ClinVar	Wormbase	336851
NP_001120693	NP_001335560	XP_006530659	V1891V	V1459M	Likely benign	Unknown	rs1044642598	WBVar00497435	CACNA1A	unc-2	not specified	NA	NA	ClinVar	Wormbase	336764
NP_001120693	NP_001335515	XP_006530656	V1891V	V1368M	Likely benign	Unknown	rs1044642598	WBVar00497435	CACNA1A	unc-2	not specified	NA	NA	ClinVar	Wormbase	336687
NP_001120693	NP_001335562	XP_006530670	V1891V	V1459M	Likely benign	Unknown	rs1044642598	WBVar00497435	CACNA1A	unc-2	not specified	NA	NA	ClinVar	Wormbase	336852
NP_001120693	NP_001335515	XP_006530655	V1891V	V1368M	Likely benign	Unknown	rs1044642598	WBVar00497435	CACNA1A	unc-2	not specified	NA	NA	ClinVar	Wormbase	336726
NP_001120693	NP_001335573	XP_006530668	V1891V	V1524M	Likely benign	Unknown	rs1044642598	WBVar00497435	CACNA1A	unc-2	not specified	NA	NA	ClinVar	Wormbase	336978
NP_001120693	NP_741732	XP_006530655	V1891V	V1502M	Likely benign	Unknown	rs1044642598	WBVar00497435	CACNA1A	unc-2	not specified	NA	NA	ClinVar	Wormbase	336727
NP_001120693	NP_741732	XP_006530651	V1891V	V1502M	Likely benign	Unknown	rs1044642598	WBVar00497435	CACNA1A	unc-2	not specified	NA	NA	ClinVar	Wormbase	336948
NP_001120693	NP_001335571	XP_006530668	V1891V	V1524M	Likely benign	Unknown	rs1044642598	WBVar00497435	CACNA1A	unc-2	not specified	NA	NA	ClinVar	Wormbase	336976
NP_001120693	NP_001335560	NP_001238990	V1891V	V1459M	Likely benign	Unknown	rs1044642598	WBVar00497435	CACNA1A	unc-2	not specified	NA	NA	ClinVar	Wormbase	336660
NP_001120693	NP_001335515	XP_006530650	V1891V	V1368M	Likely benign	Unknown	rs1044642598	WBVar00497435	CACNA1A	unc-2	not specified	NA	NA	ClinVar	Wormbase	336869
NP_001120693	NP_001335573	NP_001238989	V1891V	V1524M	Likely benign	Unknown	rs1044642598	WBVar00497435	CACNA1A	unc-2	not specified	NA	NA	ClinVar	Wormbase	336666
NP_001120693	NP_001335563	XP_006530668	V1891V	V1459M	Likely benign	Unknown	rs1044642598	WBVar00497435	CACNA1A	unc-2	not specified	NA	NA	ClinVar	Wormbase	336980
NP_001120693	NP_001335563	XP_006530671	V1891V	V1459M	Likely benign	Unknown	rs1044642598	WBVar00497435	CACNA1A	unc-2	not specified	NA	NA	ClinVar	Wormbase	336928
NP_001120693	NP_001335516	XP_006530666	V1891V	V1368M	Likely benign	Unknown	rs1044642598	WBVar00497435	CACNA1A	unc-2	not specified	NA	NA	ClinVar	Wormbase	336708
NP_001120693	NP_001335570	XP_006530657	V1891V	V1524M	Likely benign	Unknown	rs1044642598	WBVar00497435	CACNA1A	unc-2	not specified	NA	NA	ClinVar	Wormbase	336715
NP_001120693	NP_001335571	XP_006530665	V1891V	V1524M	Likely benign	Unknown	rs1044642598	WBVar00497435	CACNA1A	unc-2	not specified	NA	NA	ClinVar	Wormbase	336677
NP_001120693	NP_001335563	XP_006530667	V1891V	V1459M	Likely benign	Unknown	rs1044642598	WBVar00497435	CACNA1A	unc-2	not specified	NA	NA	ClinVar	Wormbase	336915
NP_001120693	NP_001335571	XP_006530656	V1891V	V1524M	Likely benign	Unknown	rs1044642598	WBVar00497435	CACNA1A	unc-2	not specified	NA	NA	ClinVar	Wormbase	336690
NP_001120693	NP_001335560	NP_001238988	V1891V	V1459M	Likely benign	Unknown	rs1044642598	WBVar00497435	CACNA1A	unc-2	not specified	NA	NA	ClinVar	Wormbase	336647
NP_001120693	NP_001335560	XP_006530655	V1891V	V1459M	Likely benign	Unknown	rs1044642598	WBVar00497435	CACNA1A	unc-2	not specified	NA	NA	ClinVar	Wormbase	336738
NP_001120693	NP_001335560	XP_006530650	V1891V	V1459M	Likely benign	Unknown	rs1044642598	WBVar00497435	CACNA1A	unc-2	not specified	NA	NA	ClinVar	Wormbase	336881
NP_001120693	NP_001335560	XP_006530660	V1891V	V1459M	Likely benign	Unknown	rs1044642598	WBVar00497435	CACNA1A	unc-2	not specified	NA	NA	ClinVar	Wormbase	336868
NP_001120693	NP_001335562	XP_006530652	V1891V	V1459M	Likely benign	Unknown	rs1044642598	WBVar00497435	CACNA1A	unc-2	not specified	NA	NA	ClinVar	Wormbase	336787
NP_001120693	NP_001335560	XP_006530653	V1891V	V1459M	Likely benign	Unknown	rs1044642598	WBVar00497435	CACNA1A	unc-2	not specified	NA	NA	ClinVar	Wormbase	336842
NP_001120693	NP_001335563	XP_006530654	V1891V	V1459M	Likely benign	Unknown	rs1044642598	WBVar00497435	CACNA1A	unc-2	not specified	NA	NA	ClinVar	Wormbase	336902
NP_001120693	NP_001123176	XP_006530668	V1891V	V1562M	Likely benign	Unknown	rs1044642598	WBVar00497435	CACNA1A	unc-2	not specified	NA	NA	ClinVar	Wormbase	336977
NP_001120693	NP_001335571	XP_006530670	V1891V	V1524M	Likely benign	Unknown	rs1044642598	WBVar00497435	CACNA1A	unc-2	not specified	NA	NA	ClinVar	Wormbase	336846
NP_001120693	NP_001335573	XP_006530660	V1891V	V1524M	Likely benign	Unknown	rs1044642598	WBVar00497435	CACNA1A	unc-2	not specified	NA	NA	ClinVar	Wormbase	336861
NP_001120693	NP_001335563	XP_006530659	V1891V	V1459M	Likely benign	Unknown	rs1044642598	WBVar00497435	CACNA1A	unc-2	not specified	NA	NA	ClinVar	Wormbase	336759
NP_001120693	NP_001335560	NP_001238989	V1891V	V1459M	Likely benign	Unknown	rs1044642598	WBVar00497435	CACNA1A	unc-2	not specified	NA	NA	ClinVar	Wormbase	336673
NP_001120693	NP_001335515	XP_006530652	V1891V	V1368M	Likely benign	Unknown	rs1044642598	WBVar00497435	CACNA1A	unc-2	not specified	NA	NA	ClinVar	Wormbase	336778
NP_001120693	NP_001335573	XP_006530664	V1891V	V1524M	Likely benign	Unknown	rs1044642598	WBVar00497435	CACNA1A	unc-2	not specified	NA	NA	ClinVar	Wormbase	336887
NP_001120693	NP_001335573	XP_006530650	V1891V	V1524M	Likely benign	Unknown	rs1044642598	WBVar00497435	CACNA1A	unc-2	not specified	NA	NA	ClinVar	Wormbase	336874
NP_001120693	NP_741732	XP_006530656	V1891V	V1502M	Likely benign	Unknown	rs1044642598	WBVar00497435	CACNA1A	unc-2	not specified	NA	NA	ClinVar	Wormbase	336688
NP_001120693	NP_001335573	XP_006530665	V1891V	V1524M	Likely benign	Unknown	rs1044642598	WBVar00497435	CACNA1A	unc-2	not specified	NA	NA	ClinVar	Wormbase	336679
NP_001120693	NP_001335515	XP_006530662	V1891V	V1368M	Likely benign	Unknown	rs1044642598	WBVar00497435	CACNA1A	unc-2	not specified	NA	NA	ClinVar	Wormbase	336791
NP_001120693	NP_001335571	XP_006530672	V1891V	V1524M	Likely benign	Unknown	rs1044642598	WBVar00497435	CACNA1A	unc-2	not specified	NA	NA	ClinVar	Wormbase	336807
NP_001120693	NP_001335515	XP_006530663	V1891V	V1368M	Likely benign	Unknown	rs1044642598	WBVar00497435	CACNA1A	unc-2	not specified	NA	NA	ClinVar	Wormbase	336817
NP_001120693	NP_001335570	XP_006530672	V1891V	V1524M	Likely benign	Unknown	rs1044642598	WBVar00497435	CACNA1A	unc-2	not specified	NA	NA	ClinVar	Wormbase	336806
NP_001120693	NP_001123176	XP_006530655	V1891V	V1562M	Likely benign	Unknown	rs1044642598	WBVar00497435	CACNA1A	unc-2	not specified	NA	NA	ClinVar	Wormbase	336730
NP_001120693	NP_001335562	NP_001238988	V1891V	V1459M	Likely benign	Unknown	rs1044642598	WBVar00497435	CACNA1A	unc-2	not specified	NA	NA	ClinVar	Wormbase	336644
NP_001120693	NP_001335572	XP_006530668	V1891V	V1524M	Likely benign	Unknown	rs1044642598	WBVar00497435	CACNA1A	unc-2	not specified	NA	NA	ClinVar	Wormbase	336983
NP_001120693	NP_001335572	XP_006530661	V1891V	V1524M	Likely benign	Unknown	rs1044642598	WBVar00497435	CACNA1A	unc-2	not specified	NA	NA	ClinVar	Wormbase	336944
NP_001120693	NP_001335570	XP_006530650	V1891V	V1524M	Likely benign	Unknown	rs1044642598	WBVar00497435	CACNA1A	unc-2	not specified	NA	NA	ClinVar	Wormbase	336871
NP_001120693	NP_001335560	XP_006530672	V1891V	V1459M	Likely benign	Unknown	rs1044642598	WBVar00497435	CACNA1A	unc-2	not specified	NA	NA	ClinVar	Wormbase	336816
NP_001120693	NP_001335562	NP_031604	V1891V	V1459M	Likely benign	Unknown	rs1044642598	WBVar00497435	CACNA1A	unc-2	not specified	NA	NA	ClinVar	Wormbase	336631
NP_001120693	NP_001335571	XP_006530658	V1891V	V1524M	Likely benign	Unknown	rs1044642598	WBVar00497435	CACNA1A	unc-2	not specified	NA	NA	ClinVar	Wormbase	336989
NP_001120693	NP_001335563	XP_006530666	V1891V	V1459M	Likely benign	Unknown	rs1044642598	WBVar00497435	CACNA1A	unc-2	not specified	NA	NA	ClinVar	Wormbase	336707
NP_001120693	NP_001335563	NP_001238988	V1891V	V1459M	Likely benign	Unknown	rs1044642598	WBVar00497435	CACNA1A	unc-2	not specified	NA	NA	ClinVar	Wormbase	336642
NP_001120693	NP_001335516	XP_006530655	V1891V	V1368M	Likely benign	Unknown	rs1044642598	WBVar00497435	CACNA1A	unc-2	not specified	NA	NA	ClinVar	Wormbase	336734
NP_001120693	NP_001335562	XP_006530662	V1891V	V1459M	Likely benign	Unknown	rs1044642598	WBVar00497435	CACNA1A	unc-2	not specified	NA	NA	ClinVar	Wormbase	336800
NP_001120693	NP_001123176	NP_001238988	V1891V	V1562M	Likely benign	Unknown	rs1044642598	WBVar00497435	CACNA1A	unc-2	not specified	NA	NA	ClinVar	Wormbase	336639
NP_001120693	NP_001335563	XP_006530663	V1891V	V1459M	Likely benign	Unknown	rs1044642598	WBVar00497435	CACNA1A	unc-2	not specified	NA	NA	ClinVar	Wormbase	336824
NP_001120693	NP_001335572	XP_006530652	V1891V	V1524M	Likely benign	Unknown	rs1044642598	WBVar00497435	CACNA1A	unc-2	not specified	NA	NA	ClinVar	Wormbase	336788
NP_001120693	NP_001123176	XP_006530659	V1891V	V1562M	Likely benign	Unknown	rs1044642598	WBVar00497435	CACNA1A	unc-2	not specified	NA	NA	ClinVar	Wormbase	336756
NP_001120693	NP_001335573	XP_006530663	V1891V	V1524M	Likely benign	Unknown	rs1044642598	WBVar00497435	CACNA1A	unc-2	not specified	NA	NA	ClinVar	Wormbase	336822
NP_001120693	NP_001335571	XP_006530662	V1891V	V1524M	Likely benign	Unknown	rs1044642598	WBVar00497435	CACNA1A	unc-2	not specified	NA	NA	ClinVar	Wormbase	336794
NP_001120693	NP_001335562	XP_017168029	V1891V	V1459M	Likely benign	Unknown	rs1044642598	WBVar00497435	CACNA1A	unc-2	not specified	NA	NA	ClinVar	Wormbase	336774
NP_001120693	NP_001335570	XP_006530671	V1891V	V1524M	Likely benign	Unknown	rs1044642598	WBVar00497435	CACNA1A	unc-2	not specified	NA	NA	ClinVar	Wormbase	336923
NP_001120693	NP_741732	XP_017168029	V1891V	V1502M	Likely benign	Unknown	rs1044642598	WBVar00497435	CACNA1A	unc-2	not specified	NA	NA	ClinVar	Wormbase	336766
NP_001120693	NP_001335563	NP_001238990	V1891V	V1459M	Likely benign	Unknown	rs1044642598	WBVar00497435	CACNA1A	unc-2	not specified	NA	NA	ClinVar	Wormbase	336655
NP_001120693	NP_001335560	XP_006530656	V1891V	V1459M	Likely benign	Unknown	rs1044642598	WBVar00497435	CACNA1A	unc-2	not specified	NA	NA	ClinVar	Wormbase	336699
NP_001120693	NP_001335563	XP_006530650	V1891V	V1459M	Likely benign	Unknown	rs1044642598	WBVar00497435	CACNA1A	unc-2	not specified	NA	NA	ClinVar	Wormbase	336876
NP_001120693	NP_001335561	XP_006530671	V1891V	V1459M	Likely benign	Unknown	rs1044642598	WBVar00497435	CACNA1A	unc-2	not specified	NA	NA	ClinVar	Wormbase	336927
NP_001120693	NP_001335562	XP_006530659	V1891V	V1459M	Likely benign	Unknown	rs1044642598	WBVar00497435	CACNA1A	unc-2	not specified	NA	NA	ClinVar	Wormbase	336761
NP_001120693	NP_001335562	XP_006530667	V1891V	V1459M	Likely benign	Unknown	rs1044642598	WBVar00497435	CACNA1A	unc-2	not specified	NA	NA	ClinVar	Wormbase	336917
NP_001120693	NP_001335562	XP_006530653	V1891V	V1459M	Likely benign	Unknown	rs1044642598	WBVar00497435	CACNA1A	unc-2	not specified	NA	NA	ClinVar	Wormbase	336839
NP_001120693	NP_741732	XP_006530661	V1891V	V1502M	Likely benign	Unknown	rs1044642598	WBVar00497435	CACNA1A	unc-2	not specified	NA	NA	ClinVar	Wormbase	336935
NP_001120693	NP_001335570	XP_006530651	V1891V	V1524M	Likely benign	Unknown	rs1044642598	WBVar00497435	CACNA1A	unc-2	not specified	NA	NA	ClinVar	Wormbase	336949
NP_001120693	NP_001335572	XP_006530658	V1891V	V1524M	Likely benign	Unknown	rs1044642598	WBVar00497435	CACNA1A	unc-2	not specified	NA	NA	ClinVar	Wormbase	336996
NP_001120693	NP_001123176	XP_006530653	V1891V	V1562M	Likely benign	Unknown	rs1044642598	WBVar00497435	CACNA1A	unc-2	not specified	NA	NA	ClinVar	Wormbase	336834
NP_001120693	NP_001335573	XP_006530670	V1891V	V1524M	Likely benign	Unknown	rs1044642598	WBVar00497435	CACNA1A	unc-2	not specified	NA	NA	ClinVar	Wormbase	336848
NP_001120693	NP_001335571	XP_006530667	V1891V	V1524M	Likely benign	Unknown	rs1044642598	WBVar00497435	CACNA1A	unc-2	not specified	NA	NA	ClinVar	Wormbase	336911
NP_001120693	NP_741732	XP_006530658	V1891V	V1502M	Likely benign	Unknown	rs1044642598	WBVar00497435	CACNA1A	unc-2	not specified	NA	NA	ClinVar	Wormbase	336987
NP_001120693	NP_001335563	XP_006530660	V1891V	V1459M	Likely benign	Unknown	rs1044642598	WBVar00497435	CACNA1A	unc-2	not specified	NA	NA	ClinVar	Wormbase	336863
NP_001120693	NP_001335560	XP_006530654	V1891V	V1459M	Likely benign	Unknown	rs1044642598	WBVar00497435	CACNA1A	unc-2	not specified	NA	NA	ClinVar	Wormbase	336907
NP_001120693	NP_001335561	NP_031604	V1891V	V1459M	Likely benign	Unknown	rs1044642598	WBVar00497435	CACNA1A	unc-2	not specified	NA	NA	ClinVar	Wormbase	336628
NP_001120693	NP_001123176	NP_001238990	V1891V	V1562M	Likely benign	Unknown	rs1044642598	WBVar00497435	CACNA1A	unc-2	not specified	NA	NA	ClinVar	Wormbase	336652
NP_001120693	NP_001335572	XP_006530671	V1891V	V1524M	Likely benign	Unknown	rs1044642598	WBVar00497435	CACNA1A	unc-2	not specified	NA	NA	ClinVar	Wormbase	336931
NP_001120693	NP_001335515	XP_006530671	V1891V	V1368M	Likely benign	Unknown	rs1044642598	WBVar00497435	CACNA1A	unc-2	not specified	NA	NA	ClinVar	Wormbase	336921
NP_001120693	NP_001335571	XP_006530671	V1891V	V1524M	Likely benign	Unknown	rs1044642598	WBVar00497435	CACNA1A	unc-2	not specified	NA	NA	ClinVar	Wormbase	336924
NP_001120693	NP_001335572	XP_006530654	V1891V	V1524M	Likely benign	Unknown	rs1044642598	WBVar00497435	CACNA1A	unc-2	not specified	NA	NA	ClinVar	Wormbase	336905
NP_001120693	NP_001335573	XP_006530656	V1891V	V1524M	Likely benign	Unknown	rs1044642598	WBVar00497435	CACNA1A	unc-2	not specified	NA	NA	ClinVar	Wormbase	336692
NP_001120693	NP_001335572	XP_006530672	V1891V	V1524M	Likely benign	Unknown	rs1044642598	WBVar00497435	CACNA1A	unc-2	not specified	NA	NA	ClinVar	Wormbase	336814
NP_001120693	NP_741732	XP_006530650	V1891V	V1502M	Likely benign	Unknown	rs1044642598	WBVar00497435	CACNA1A	unc-2	not specified	NA	NA	ClinVar	Wormbase	336870
NP_001120693	NP_001335562	XP_006530664	V1891V	V1459M	Likely benign	Unknown	rs1044642598	WBVar00497435	CACNA1A	unc-2	not specified	NA	NA	ClinVar	Wormbase	336891
NP_001120693	NP_001123176	XP_006530664	V1891V	V1562M	Likely benign	Unknown	rs1044642598	WBVar00497435	CACNA1A	unc-2	not specified	NA	NA	ClinVar	Wormbase	336886
NP_001120693	NP_001335573	XP_006530657	V1891V	V1524M	Likely benign	Unknown	rs1044642598	WBVar00497435	CACNA1A	unc-2	not specified	NA	NA	ClinVar	Wormbase	336718
NP_001120693	NP_001335560	XP_017168030	V1891V	V1459M	Likely benign	Unknown	rs1044642598	WBVar00497435	CACNA1A	unc-2	not specified	NA	NA	ClinVar	Wormbase	336972
NP_001120693	NP_001123176	XP_006530654	V1891V	V1562M	Likely benign	Unknown	rs1044642598	WBVar00497435	CACNA1A	unc-2	not specified	NA	NA	ClinVar	Wormbase	336899
NP_001120693	NP_001335573	XP_006530667	V1891V	V1524M	Likely benign	Unknown	rs1044642598	WBVar00497435	CACNA1A	unc-2	not specified	NA	NA	ClinVar	Wormbase	336913
NP_001120693	NP_001335516	XP_006530661	V1891V	V1368M	Likely benign	Unknown	rs1044642598	WBVar00497435	CACNA1A	unc-2	not specified	NA	NA	ClinVar	Wormbase	336942
NP_001120693	NP_001335562	XP_006530661	V1891V	V1459M	Likely benign	Unknown	rs1044642598	WBVar00497435	CACNA1A	unc-2	not specified	NA	NA	ClinVar	Wormbase	336943
NP_001120693	NP_001335562	XP_011246587	V1891V	V1459M	Likely benign	Unknown	rs1044642598	WBVar00497435	CACNA1A	unc-2	not specified	NA	NA	ClinVar	Wormbase	336748
NP_001120693	NP_001335570	NP_001238988	V1891V	V1524M	Likely benign	Unknown	rs1044642598	WBVar00497435	CACNA1A	unc-2	not specified	NA	NA	ClinVar	Wormbase	336637
NP_001120693	NP_741732	XP_006530660	V1891V	V1502M	Likely benign	Unknown	rs1044642598	WBVar00497435	CACNA1A	unc-2	not specified	NA	NA	ClinVar	Wormbase	336857
NP_001120693	NP_001335560	NP_031604	V1891V	V1459M	Likely benign	Unknown	rs1044642598	WBVar00497435	CACNA1A	unc-2	not specified	NA	NA	ClinVar	Wormbase	336634
NP_001120693	NP_001123176	XP_006530651	V1891V	V1562M	Likely benign	Unknown	rs1044642598	WBVar00497435	CACNA1A	unc-2	not specified	NA	NA	ClinVar	Wormbase	336951
NP_001120693	NP_001335562	XP_006530671	V1891V	V1459M	Likely benign	Unknown	rs1044642598	WBVar00497435	CACNA1A	unc-2	not specified	NA	NA	ClinVar	Wormbase	336930
NP_001120693	NP_001335562	XP_006530672	V1891V	V1459M	Likely benign	Unknown	rs1044642598	WBVar00497435	CACNA1A	unc-2	not specified	NA	NA	ClinVar	Wormbase	336813
NP_001120693	NP_741732	XP_006530671	V1891V	V1502M	Likely benign	Unknown	rs1044642598	WBVar00497435	CACNA1A	unc-2	not specified	NA	NA	ClinVar	Wormbase	336922
NP_001120693	NP_001335516	XP_006530657	V1891V	V1368M	Likely benign	Unknown	rs1044642598	WBVar00497435	CACNA1A	unc-2	not specified	NA	NA	ClinVar	Wormbase	336721
NP_001120693	NP_001335563	XP_006530665	V1891V	V1459M	Likely benign	Unknown	rs1044642598	WBVar00497435	CACNA1A	unc-2	not specified	NA	NA	ClinVar	Wormbase	336681
NP_001120693	NP_001335570	XP_017168030	V1891V	V1524M	Likely benign	Unknown	rs1044642598	WBVar00497435	CACNA1A	unc-2	not specified	NA	NA	ClinVar	Wormbase	336962
NP_001120693	NP_001335562	XP_006530665	V1891V	V1459M	Likely benign	Unknown	rs1044642598	WBVar00497435	CACNA1A	unc-2	not specified	NA	NA	ClinVar	Wormbase	336683
NP_001120693	NP_741732	XP_006530665	V1891V	V1502M	Likely benign	Unknown	rs1044642598	WBVar00497435	CACNA1A	unc-2	not specified	NA	NA	ClinVar	Wormbase	336675
NP_001120693	NP_001335573	XP_017168029	V1891V	V1524M	Likely benign	Unknown	rs1044642598	WBVar00497435	CACNA1A	unc-2	not specified	NA	NA	ClinVar	Wormbase	336770
NP_001120693	NP_001335563	XP_006530653	V1891V	V1459M	Likely benign	Unknown	rs1044642598	WBVar00497435	CACNA1A	unc-2	not specified	NA	NA	ClinVar	Wormbase	336837
NP_001120693	NP_001335572	XP_006530657	V1891V	V1524M	Likely benign	Unknown	rs1044642598	WBVar00497435	CACNA1A	unc-2	not specified	NA	NA	ClinVar	Wormbase	336723
NP_001120693	NP_001335572	NP_001238988	V1891V	V1524M	Likely benign	Unknown	rs1044642598	WBVar00497435	CACNA1A	unc-2	not specified	NA	NA	ClinVar	Wormbase	336645
NP_001120693	NP_001335570	XP_006530668	V1891V	V1524M	Likely benign	Unknown	rs1044642598	WBVar00497435	CACNA1A	unc-2	not specified	NA	NA	ClinVar	Wormbase	336975
NP_001120693	NP_001335571	XP_011246587	V1891V	V1524M	Likely benign	Unknown	rs1044642598	WBVar00497435	CACNA1A	unc-2	not specified	NA	NA	ClinVar	Wormbase	336742
NP_001120693	NP_001123176	XP_017168030	V1891V	V1562M	Likely benign	Unknown	rs1044642598	WBVar00497435	CACNA1A	unc-2	not specified	NA	NA	ClinVar	Wormbase	336964
NP_001120693	NP_001335571	XP_017168030	V1891V	V1524M	Likely benign	Unknown	rs1044642598	WBVar00497435	CACNA1A	unc-2	not specified	NA	NA	ClinVar	Wormbase	336963
NP_001120693	NP_001335571	XP_006530664	V1891V	V1524M	Likely benign	Unknown	rs1044642598	WBVar00497435	CACNA1A	unc-2	not specified	NA	NA	ClinVar	Wormbase	336885
NP_001120693	NP_001335571	XP_006530652	V1891V	V1524M	Likely benign	Unknown	rs1044642598	WBVar00497435	CACNA1A	unc-2	not specified	NA	NA	ClinVar	Wormbase	336781
NP_001120693	NP_001335561	XP_006530666	V1891V	V1459M	Likely benign	Unknown	rs1044642598	WBVar00497435	CACNA1A	unc-2	not specified	NA	NA	ClinVar	Wormbase	336706
NP_001120693	NP_741732	XP_006530652	V1891V	V1502M	Likely benign	Unknown	rs1044642598	WBVar00497435	CACNA1A	unc-2	not specified	NA	NA	ClinVar	Wormbase	336779
NP_001120693	NP_001335570	XP_006530661	V1891V	V1524M	Likely benign	Unknown	rs1044642598	WBVar00497435	CACNA1A	unc-2	not specified	NA	NA	ClinVar	Wormbase	336936
NP_001120693	NP_001335572	XP_006530653	V1891V	V1524M	Likely benign	Unknown	rs1044642598	WBVar00497435	CACNA1A	unc-2	not specified	NA	NA	ClinVar	Wormbase	336840
NP_001120693	NP_001335573	XP_006530666	V1891V	V1524M	Likely benign	Unknown	rs1044642598	WBVar00497435	CACNA1A	unc-2	not specified	NA	NA	ClinVar	Wormbase	336705
NP_001120693	NP_001335571	XP_006530655	V1891V	V1524M	Likely benign	Unknown	rs1044642598	WBVar00497435	CACNA1A	unc-2	not specified	NA	NA	ClinVar	Wormbase	336729
NP_001120693	NP_001335571	XP_006530651	V1891V	V1524M	Likely benign	Unknown	rs1044642598	WBVar00497435	CACNA1A	unc-2	not specified	NA	NA	ClinVar	Wormbase	336950
NP_001120693	NP_001123176	NP_031604	V1891V	V1562M	Likely benign	Unknown	rs1044642598	WBVar00497435	CACNA1A	unc-2	not specified	NA	NA	ClinVar	Wormbase	336626
NP_001120693	NP_001335572	XP_006530656	V1891V	V1524M	Likely benign	Unknown	rs1044642598	WBVar00497435	CACNA1A	unc-2	not specified	NA	NA	ClinVar	Wormbase	336697
NP_001120693	NP_001123176	XP_006530670	V1891V	V1562M	Likely benign	Unknown	rs1044642598	WBVar00497435	CACNA1A	unc-2	not specified	NA	NA	ClinVar	Wormbase	336847
NP_001120693	NP_001335562	XP_006530663	V1891V	V1459M	Likely benign	Unknown	rs1044642598	WBVar00497435	CACNA1A	unc-2	not specified	NA	NA	ClinVar	Wormbase	336826
NP_001120693	NP_001335563	XP_006530651	V1891V	V1459M	Likely benign	Unknown	rs1044642598	WBVar00497435	CACNA1A	unc-2	not specified	NA	NA	ClinVar	Wormbase	336954
NP_001120693	NP_001123176	XP_006530660	V1891V	V1562M	Likely benign	Unknown	rs1044642598	WBVar00497435	CACNA1A	unc-2	not specified	NA	NA	ClinVar	Wormbase	336860
NP_001120693	NP_001123176	NP_001238989	V1891V	V1562M	Likely benign	Unknown	rs1044642598	WBVar00497435	CACNA1A	unc-2	not specified	NA	NA	ClinVar	Wormbase	336665
NP_001120693	NP_001335573	XP_006530653	V1891V	V1524M	Likely benign	Unknown	rs1044642598	WBVar00497435	CACNA1A	unc-2	not specified	NA	NA	ClinVar	Wormbase	336835
NP_001120693	NP_001335571	XP_006530666	V1891V	V1524M	Likely benign	Unknown	rs1044642598	WBVar00497435	CACNA1A	unc-2	not specified	NA	NA	ClinVar	Wormbase	336703
NP_001120693	NP_001335573	XP_006530655	V1891V	V1524M	Likely benign	Unknown	rs1044642598	WBVar00497435	CACNA1A	unc-2	not specified	NA	NA	ClinVar	Wormbase	336731
NP_001120693	NP_001335570	XP_006530662	V1891V	V1524M	Likely benign	Unknown	rs1044642598	WBVar00497435	CACNA1A	unc-2	not specified	NA	NA	ClinVar	Wormbase	336793
NP_001120693	NP_741732	XP_006530664	V1891V	V1502M	Likely benign	Unknown	rs1044642598	WBVar00497435	CACNA1A	unc-2	not specified	NA	NA	ClinVar	Wormbase	336883
NP_001120693	NP_001123176	XP_006530661	V1891V	V1562M	Likely benign	Unknown	rs1044642598	WBVar00497435	CACNA1A	unc-2	not specified	NA	NA	ClinVar	Wormbase	336938
NP_001120693	NP_001335562	NP_001238990	V1891V	V1459M	Likely benign	Unknown	rs1044642598	WBVar00497435	CACNA1A	unc-2	not specified	NA	NA	ClinVar	Wormbase	336657
NP_001120693	NP_001335560	XP_006530665	V1891V	V1459M	Likely benign	Unknown	rs1044642598	WBVar00497435	CACNA1A	unc-2	not specified	NA	NA	ClinVar	Wormbase	336686
NP_001120693	NP_001335570	XP_006530656	V1891V	V1524M	Likely benign	Unknown	rs1044642598	WBVar00497435	CACNA1A	unc-2	not specified	NA	NA	ClinVar	Wormbase	336689
NP_001120693	NP_001335561	NP_001238989	V1891V	V1459M	Likely benign	Unknown	rs1044642598	WBVar00497435	CACNA1A	unc-2	not specified	NA	NA	ClinVar	Wormbase	336667
NP_001120693	NP_001335562	XP_006530656	V1891V	V1459M	Likely benign	Unknown	rs1044642598	WBVar00497435	CACNA1A	unc-2	not specified	NA	NA	ClinVar	Wormbase	336696
NP_001120693	NP_001335573	NP_001238990	V1891V	V1524M	Likely benign	Unknown	rs1044642598	WBVar00497435	CACNA1A	unc-2	not specified	NA	NA	ClinVar	Wormbase	336653
NP_001120693	NP_001123176	XP_006530667	V1891V	V1562M	Likely benign	Unknown	rs1044642598	WBVar00497435	CACNA1A	unc-2	not specified	NA	NA	ClinVar	Wormbase	336912
NP_001120693	NP_001335570	XP_006530663	V1891V	V1524M	Likely benign	Unknown	rs1044642598	WBVar00497435	CACNA1A	unc-2	not specified	NA	NA	ClinVar	Wormbase	336819
NP_001120693	NP_001335572	XP_006530659	V1891V	V1524M	Likely benign	Unknown	rs1044642598	WBVar00497435	CACNA1A	unc-2	not specified	NA	NA	ClinVar	Wormbase	336762
NP_001120693	NP_001335570	NP_001238990	V1891V	V1524M	Likely benign	Unknown	rs1044642598	WBVar00497435	CACNA1A	unc-2	not specified	NA	NA	ClinVar	Wormbase	336650
NP_001120693	NP_001335563	XP_006530662	V1891V	V1459M	Likely benign	Unknown	rs1044642598	WBVar00497435	CACNA1A	unc-2	not specified	NA	NA	ClinVar	Wormbase	336798
NP_001120693	NP_001335571	XP_006530663	V1891V	V1524M	Likely benign	Unknown	rs1044642598	WBVar00497435	CACNA1A	unc-2	not specified	NA	NA	ClinVar	Wormbase	336820
NP_001120693	NP_001335562	NP_001238989	V1891V	V1459M	Likely benign	Unknown	rs1044642598	WBVar00497435	CACNA1A	unc-2	not specified	NA	NA	ClinVar	Wormbase	336670
NP_001120693	NP_001335572	XP_011246587	V1891V	V1524M	Likely benign	Unknown	rs1044642598	WBVar00497435	CACNA1A	unc-2	not specified	NA	NA	ClinVar	Wormbase	336749
NP_001120693	NP_001335572	XP_006530655	V1891V	V1524M	Likely benign	Unknown	rs1044642598	WBVar00497435	CACNA1A	unc-2	not specified	NA	NA	ClinVar	Wormbase	336736
NP_001120693	NP_001335571	NP_001238990	V1891V	V1524M	Likely benign	Unknown	rs1044642598	WBVar00497435	CACNA1A	unc-2	not specified	NA	NA	ClinVar	Wormbase	336651
NP_001120693	NP_001335560	XP_017168029	V1891V	V1459M	Likely benign	Unknown	rs1044642598	WBVar00497435	CACNA1A	unc-2	not specified	NA	NA	ClinVar	Wormbase	336777
NP_001120693	NP_001335560	XP_006530664	V1891V	V1459M	Likely benign	Unknown	rs1044642598	WBVar00497435	CACNA1A	unc-2	not specified	NA	NA	ClinVar	Wormbase	336894
NP_001120693	NP_001335573	XP_006530661	V1891V	V1524M	Likely benign	Unknown	rs1044642598	WBVar00497435	CACNA1A	unc-2	not specified	NA	NA	ClinVar	Wormbase	336939
NP_001120693	NP_001335573	XP_006530671	V1891V	V1524M	Likely benign	Unknown	rs1044642598	WBVar00497435	CACNA1A	unc-2	not specified	NA	NA	ClinVar	Wormbase	336926
NP_001120693	NP_001123176	XP_006530656	V1891V	V1562M	Likely benign	Unknown	rs1044642598	WBVar00497435	CACNA1A	unc-2	not specified	NA	NA	ClinVar	Wormbase	336691
NP_001120693	NP_741732	XP_006530663	V1891V	V1502M	Likely benign	Unknown	rs1044642598	WBVar00497435	CACNA1A	unc-2	not specified	NA	NA	ClinVar	Wormbase	336818
NP_001120693	NP_001335563	XP_006530657	V1891V	V1459M	Likely benign	Unknown	rs1044642598	WBVar00497435	CACNA1A	unc-2	not specified	NA	NA	ClinVar	Wormbase	336720
NP_001120693	NP_001335572	XP_006530666	V1891V	V1524M	Likely benign	Unknown	rs1044642598	WBVar00497435	CACNA1A	unc-2	not specified	NA	NA	ClinVar	Wormbase	336710
NP_001120693	NP_001335570	XP_006530655	V1891V	V1524M	Likely benign	Unknown	rs1044642598	WBVar00497435	CACNA1A	unc-2	not specified	NA	NA	ClinVar	Wormbase	336728
NP_001120693	NP_001335571	XP_006530654	V1891V	V1524M	Likely benign	Unknown	rs1044642598	WBVar00497435	CACNA1A	unc-2	not specified	NA	NA	ClinVar	Wormbase	336898
NP_001120693	NP_001335560	XP_011246587	V1891V	V1459M	Likely benign	Unknown	rs1044642598	WBVar00497435	CACNA1A	unc-2	not specified	NA	NA	ClinVar	Wormbase	336751
NP_001120693	NP_001335571	NP_031604	V1891V	V1524M	Likely benign	Unknown	rs1044642598	WBVar00497435	CACNA1A	unc-2	not specified	NA	NA	ClinVar	Wormbase	336625
NP_001120693	NP_001335570	NP_031604	V1891V	V1524M	Likely benign	Unknown	rs1044642598	WBVar00497435	CACNA1A	unc-2	not specified	NA	NA	ClinVar	Wormbase	336624
NP_001120693	NP_001335571	XP_006530650	V1891V	V1524M	Likely benign	Unknown	rs1044642598	WBVar00497435	CACNA1A	unc-2	not specified	NA	NA	ClinVar	Wormbase	336872
NP_001120693	NP_001335562	XP_006530654	V1891V	V1459M	Likely benign	Unknown	rs1044642598	WBVar00497435	CACNA1A	unc-2	not specified	NA	NA	ClinVar	Wormbase	336904
NP_001120693	NP_001335561	XP_006530653	V1891V	V1459M	Likely benign	Unknown	rs1044642598	WBVar00497435	CACNA1A	unc-2	not specified	NA	NA	ClinVar	Wormbase	336836
NP_001120693	NP_001335563	XP_006530655	V1891V	V1459M	Likely benign	Unknown	rs1044642598	WBVar00497435	CACNA1A	unc-2	not specified	NA	NA	ClinVar	Wormbase	336733
NP_001120693	NP_001335560	XP_006530666	V1891V	V1459M	Likely benign	Unknown	rs1044642598	WBVar00497435	CACNA1A	unc-2	not specified	NA	NA	ClinVar	Wormbase	336712
NP_001120693	NP_001335562	XP_006530668	V1891V	V1459M	Likely benign	Unknown	rs1044642598	WBVar00497435	CACNA1A	unc-2	not specified	NA	NA	ClinVar	Wormbase	336982
NP_001120693	NP_001335570	XP_006530665	V1891V	V1524M	Likely benign	Unknown	rs1044642598	WBVar00497435	CACNA1A	unc-2	not specified	NA	NA	ClinVar	Wormbase	336676
NP_001120693	NP_001335560	XP_006530657	V1891V	V1459M	Likely benign	Unknown	rs1044642598	WBVar00497435	CACNA1A	unc-2	not specified	NA	NA	ClinVar	Wormbase	336725
NP_001120693	NP_001335572	XP_006530650	V1891V	V1524M	Likely benign	Unknown	rs1044642598	WBVar00497435	CACNA1A	unc-2	not specified	NA	NA	ClinVar	Wormbase	336879
NP_001120693	NP_001335562	XP_006530660	V1891V	V1459M	Likely benign	Unknown	rs1044642598	WBVar00497435	CACNA1A	unc-2	not specified	NA	NA	ClinVar	Wormbase	336865
NP_001120693	NP_001335562	XP_006530657	V1891V	V1459M	Likely benign	Unknown	rs1044642598	WBVar00497435	CACNA1A	unc-2	not specified	NA	NA	ClinVar	Wormbase	336722
NP_001120693	NP_001335561	XP_017168029	V1891V	V1459M	Likely benign	Unknown	rs1044642598	WBVar00497435	CACNA1A	unc-2	not specified	NA	NA	ClinVar	Wormbase	336771
NP_001120693	NP_001335571	XP_006530661	V1891V	V1524M	Likely benign	Unknown	rs1044642598	WBVar00497435	CACNA1A	unc-2	not specified	NA	NA	ClinVar	Wormbase	336937
NP_001120693	NP_001335570	XP_006530652	V1891V	V1524M	Likely benign	Unknown	rs1044642598	WBVar00497435	CACNA1A	unc-2	not specified	NA	NA	ClinVar	Wormbase	336780
NP_001120693	NP_001335563	XP_006530670	V1891V	V1459M	Likely benign	Unknown	rs1044642598	WBVar00497435	CACNA1A	unc-2	not specified	NA	NA	ClinVar	Wormbase	336850
NP_001120693	NP_001335571	NP_001238989	V1891V	V1524M	Likely benign	Unknown	rs1044642598	WBVar00497435	CACNA1A	unc-2	not specified	NA	NA	ClinVar	Wormbase	336664
NP_001120693	NP_001335560	XP_006530652	V1891V	V1459M	Likely benign	Unknown	rs1044642598	WBVar00497435	CACNA1A	unc-2	not specified	NA	NA	ClinVar	Wormbase	336790
NP_001120693	NP_001335562	XP_006530655	V1891V	V1459M	Likely benign	Unknown	rs1044642598	WBVar00497435	CACNA1A	unc-2	not specified	NA	NA	ClinVar	Wormbase	336735
NP_001120693	NP_741732	XP_017168030	V1891V	V1502M	Likely benign	Unknown	rs1044642598	WBVar00497435	CACNA1A	unc-2	not specified	NA	NA	ClinVar	Wormbase	336961
NP_001120693	NP_001335573	XP_006530658	V1891V	V1524M	Likely benign	Unknown	rs1044642598	WBVar00497435	CACNA1A	unc-2	not specified	NA	NA	ClinVar	Wormbase	336991
NP_001120693	NP_001335562	XP_006530666	V1891V	V1459M	Likely benign	Unknown	rs1044642598	WBVar00497435	CACNA1A	unc-2	not specified	NA	NA	ClinVar	Wormbase	336709
NP_001120693	NP_001335561	XP_006530664	V1891V	V1459M	Likely benign	Unknown	rs1044642598	WBVar00497435	CACNA1A	unc-2	not specified	NA	NA	ClinVar	Wormbase	336888
NP_001120693	NP_001335573	XP_006530651	V1891V	V1524M	Likely benign	Unknown	rs1044642598	WBVar00497435	CACNA1A	unc-2	not specified	NA	NA	ClinVar	Wormbase	336952
NP_001120693	NP_001335563	XP_006530672	V1891V	V1459M	Likely benign	Unknown	rs1044642598	WBVar00497435	CACNA1A	unc-2	not specified	NA	NA	ClinVar	Wormbase	336811
NP_001120693	NP_001335572	NP_001238989	V1891V	V1524M	Likely benign	Unknown	rs1044642598	WBVar00497435	CACNA1A	unc-2	not specified	NA	NA	ClinVar	Wormbase	336671
NP_001120693	NP_001335515	XP_011246587	V1891V	V1368M	Likely benign	Unknown	rs1044642598	WBVar00497435	CACNA1A	unc-2	not specified	NA	NA	ClinVar	Wormbase	336739
NP_001120693	NP_001335571	XP_006530657	V1891V	V1524M	Likely benign	Unknown	rs1044642598	WBVar00497435	CACNA1A	unc-2	not specified	NA	NA	ClinVar	Wormbase	336716
NP_001120693	NP_001335516	XP_006530659	V1891V	V1368M	Likely benign	Unknown	rs1044642598	WBVar00497435	CACNA1A	unc-2	not specified	NA	NA	ClinVar	Wormbase	336760
NP_001120693	NP_001335560	XP_006530671	V1891V	V1459M	Likely benign	Unknown	rs1044642598	WBVar00497435	CACNA1A	unc-2	not specified	NA	NA	ClinVar	Wormbase	336933
NP_001120693	NP_001335563	NP_031604	V1891V	V1459M	Likely benign	Unknown	rs1044642598	WBVar00497435	CACNA1A	unc-2	not specified	NA	NA	ClinVar	Wormbase	336629
NP_001120693	NP_001335572	NP_031604	V1891V	V1524M	Likely benign	Unknown	rs1044642598	WBVar00497435	CACNA1A	unc-2	not specified	NA	NA	ClinVar	Wormbase	336632
NP_001120693	NP_001335562	XP_006530651	V1891V	V1459M	Likely benign	Unknown	rs1044642598	WBVar00497435	CACNA1A	unc-2	not specified	NA	NA	ClinVar	Wormbase	336956
NP_001120693	NP_001335562	XP_017168030	V1891V	V1459M	Likely benign	Unknown	rs1044642598	WBVar00497435	CACNA1A	unc-2	not specified	NA	NA	ClinVar	Wormbase	336969
NP_001120693	NP_001335573	XP_017168030	V1891V	V1524M	Likely benign	Unknown	rs1044642598	WBVar00497435	CACNA1A	unc-2	not specified	NA	NA	ClinVar	Wormbase	336965
NP_001120693	NP_001335571	XP_006530653	V1891V	V1524M	Likely benign	Unknown	rs1044642598	WBVar00497435	CACNA1A	unc-2	not specified	NA	NA	ClinVar	Wormbase	336833
NP_001120693	NP_001335562	XP_006530650	V1891V	V1459M	Likely benign	Unknown	rs1044642598	WBVar00497435	CACNA1A	unc-2	not specified	NA	NA	ClinVar	Wormbase	336878
NP_001120693	NP_001335570	XP_006530654	V1891V	V1524M	Likely benign	Unknown	rs1044642598	WBVar00497435	CACNA1A	unc-2	not specified	NA	NA	ClinVar	Wormbase	336897
NP_001120693	NP_001335515	XP_006530654	V1891V	V1368M	Likely benign	Unknown	rs1044642598	WBVar00497435	CACNA1A	unc-2	not specified	NA	NA	ClinVar	Wormbase	336895
NP_001120693	NP_001335515	XP_006530666	V1891V	V1368M	Likely benign	Unknown	rs1044642598	WBVar00497435	CACNA1A	unc-2	not specified	NA	NA	ClinVar	Wormbase	336700
NP_001120693	NP_001335561	XP_006530656	V1891V	V1459M	Likely benign	Unknown	rs1044642598	WBVar00497435	CACNA1A	unc-2	not specified	NA	NA	ClinVar	Wormbase	336693
NP_001120693	NP_001335563	XP_006530661	V1891V	V1459M	Likely benign	Unknown	rs1044642598	WBVar00497435	CACNA1A	unc-2	not specified	NA	NA	ClinVar	Wormbase	336941
NP_001120693	NP_001335563	XP_006530656	V1891V	V1459M	Likely benign	Unknown	rs1044642598	WBVar00497435	CACNA1A	unc-2	not specified	NA	NA	ClinVar	Wormbase	336694
NP_001120693	NP_001335573	XP_006530662	V1891V	V1524M	Likely benign	Unknown	rs1044642598	WBVar00497435	CACNA1A	unc-2	not specified	NA	NA	ClinVar	Wormbase	336796
NP_001120693	NP_001335516	XP_006530658	V1891V	V1368M	Likely benign	Unknown	rs1044642598	WBVar00497435	CACNA1A	unc-2	not specified	NA	NA	ClinVar	Wormbase	336994
NP_001120693	NP_001335516	XP_006530664	V1891V	V1368M	Likely benign	Unknown	rs1044642598	WBVar00497435	CACNA1A	unc-2	not specified	NA	NA	ClinVar	Wormbase	336890
NP_001120693	NP_001335571	XP_006530659	V1891V	V1524M	Likely benign	Unknown	rs1044642598	WBVar00497435	CACNA1A	unc-2	not specified	NA	NA	ClinVar	Wormbase	336755
NP_001120693	NP_001335562	XP_006530658	V1891V	V1459M	Likely benign	Unknown	rs1044642598	WBVar00497435	CACNA1A	unc-2	not specified	NA	NA	ClinVar	Wormbase	336995
NP_001120693	NP_001335570	XP_006530653	V1891V	V1524M	Likely benign	Unknown	rs1044642598	WBVar00497435	CACNA1A	unc-2	not specified	NA	NA	ClinVar	Wormbase	336832
NP_001120693	NP_001335560	XP_006530663	V1891V	V1459M	Likely benign	Unknown	rs1044642598	WBVar00497435	CACNA1A	unc-2	not specified	NA	NA	ClinVar	Wormbase	336829
NP_001120693	NP_001335560	XP_006530651	V1891V	V1459M	Likely benign	Unknown	rs1044642598	WBVar00497435	CACNA1A	unc-2	not specified	NA	NA	ClinVar	Wormbase	336959
NP_001120693	NP_741732	XP_006530653	V1891V	V1502M	Likely benign	Unknown	rs1044642598	WBVar00497435	CACNA1A	unc-2	not specified	NA	NA	ClinVar	Wormbase	336831
NP_001120693	NP_001335572	XP_006530664	V1891V	V1524M	Likely benign	Unknown	rs1044642598	WBVar00497435	CACNA1A	unc-2	not specified	NA	NA	ClinVar	Wormbase	336892
NP_001120693	NP_001335516	XP_006530654	V1891V	V1368M	Likely benign	Unknown	rs1044642598	WBVar00497435	CACNA1A	unc-2	not specified	NA	NA	ClinVar	Wormbase	336903
NP_001120693	NP_001335516	XP_006530660	V1891V	V1368M	Likely benign	Unknown	rs1044642598	WBVar00497435	CACNA1A	unc-2	not specified	NA	NA	ClinVar	Wormbase	336864
NP_001120693	NP_001335560	XP_006530670	V1891V	V1459M	Likely benign	Unknown	rs1044642598	WBVar00497435	CACNA1A	unc-2	not specified	NA	NA	ClinVar	Wormbase	336855
NP_001120693	NP_001123176	XP_006530652	V1891V	V1562M	Likely benign	Unknown	rs1044642598	WBVar00497435	CACNA1A	unc-2	not specified	NA	NA	ClinVar	Wormbase	336782
NP_001120693	NP_001335515	XP_006530653	V1891V	V1368M	Likely benign	Unknown	rs1044642598	WBVar00497435	CACNA1A	unc-2	not specified	NA	NA	ClinVar	Wormbase	336830
NP_001120693	NP_741732	XP_006530662	V1891V	V1502M	Likely benign	Unknown	rs1044642598	WBVar00497435	CACNA1A	unc-2	not specified	NA	NA	ClinVar	Wormbase	336792
NP_001120693	NP_001335572	XP_006530665	V1891V	V1524M	Likely benign	Unknown	rs1044642598	WBVar00497435	CACNA1A	unc-2	not specified	NA	NA	ClinVar	Wormbase	336684
NP_001120693	NP_001335561	XP_017168030	V1891V	V1459M	Likely benign	Unknown	rs1044642598	WBVar00497435	CACNA1A	unc-2	not specified	NA	NA	ClinVar	Wormbase	336966
NP_001120693	NP_001335573	XP_006530654	V1891V	V1524M	Likely benign	Unknown	rs1044642598	WBVar00497435	CACNA1A	unc-2	not specified	NA	NA	ClinVar	Wormbase	336900
NP_001120693	NP_001335561	XP_006530672	V1891V	V1459M	Likely benign	Unknown	rs1044642598	WBVar00497435	CACNA1A	unc-2	not specified	NA	NA	ClinVar	Wormbase	336810
NP_001120693	NP_001335561	XP_006530660	V1891V	V1459M	Likely benign	Unknown	rs1044642598	WBVar00497435	CACNA1A	unc-2	not specified	NA	NA	ClinVar	Wormbase	336862
NP_001120693	NP_001335572	XP_006530662	V1891V	V1524M	Likely benign	Unknown	rs1044642598	WBVar00497435	CACNA1A	unc-2	not specified	NA	NA	ClinVar	Wormbase	336801
NP_001120693	NP_001335570	XP_006530659	V1891V	V1524M	Likely benign	Unknown	rs1044642598	WBVar00497435	CACNA1A	unc-2	not specified	NA	NA	ClinVar	Wormbase	336754
NP_001120693	NP_001335572	XP_006530663	V1891V	V1524M	Likely benign	Unknown	rs1044642598	WBVar00497435	CACNA1A	unc-2	not specified	NA	NA	ClinVar	Wormbase	336827
NP_001120693	NP_001335515	XP_006530661	V1891V	V1368M	Likely benign	Unknown	rs1044642598	WBVar00497435	CACNA1A	unc-2	not specified	NA	NA	ClinVar	Wormbase	336934
NP_001120693	NP_001335515	XP_006530660	V1891V	V1368M	Likely benign	Unknown	rs1044642598	WBVar00497435	CACNA1A	unc-2	not specified	NA	NA	ClinVar	Wormbase	336856
NP_001120693	NP_001335515	NP_001238988	V1891V	V1368M	Likely benign	Unknown	rs1044642598	WBVar00497435	CACNA1A	unc-2	not specified	NA	NA	ClinVar	Wormbase	336635
NP_001120693	NP_001335563	XP_006530652	V1891V	V1459M	Likely benign	Unknown	rs1044642598	WBVar00497435	CACNA1A	unc-2	not specified	NA	NA	ClinVar	Wormbase	336785
NP_001120693	NP_741732	XP_006530667	V1891V	V1502M	Likely benign	Unknown	rs1044642598	WBVar00497435	CACNA1A	unc-2	not specified	NA	NA	ClinVar	Wormbase	336909
NP_001120693	NP_001335563	NP_001238989	V1891V	V1459M	Likely benign	Unknown	rs1044642598	WBVar00497435	CACNA1A	unc-2	not specified	NA	NA	ClinVar	Wormbase	336668
NP_001120693	NP_001335570	XP_006530660	V1891V	V1524M	Likely benign	Unknown	rs1044642598	WBVar00497435	CACNA1A	unc-2	not specified	NA	NA	ClinVar	Wormbase	336858
NP_001120693	NP_001335570	XP_006530658	V1891V	V1524M	Likely benign	Unknown	rs1044642598	WBVar00497435	CACNA1A	unc-2	not specified	NA	NA	ClinVar	Wormbase	336988
NP_001120693	NP_001335516	XP_006530672	V1891V	V1368M	Likely benign	Unknown	rs1044642598	WBVar00497435	CACNA1A	unc-2	not specified	NA	NA	ClinVar	Wormbase	336812
NP_001120693	NP_001335560	XP_006530661	V1891V	V1459M	Likely benign	Unknown	rs1044642598	WBVar00497435	CACNA1A	unc-2	not specified	NA	NA	ClinVar	Wormbase	336946
NP_001120693	NP_001335560	XP_006530668	V1891V	V1459M	Likely benign	Unknown	rs1044642598	WBVar00497435	CACNA1A	unc-2	not specified	NA	NA	ClinVar	Wormbase	336985
NP_001120693	NP_001335572	XP_017168030	V1891V	V1524M	Likely benign	Unknown	rs1044642598	WBVar00497435	CACNA1A	unc-2	not specified	NA	NA	ClinVar	Wormbase	336970
NP_001120693	NP_001335572	XP_006530651	V1891V	V1524M	Likely benign	Unknown	rs1044642598	WBVar00497435	CACNA1A	unc-2	not specified	NA	NA	ClinVar	Wormbase	336957
NP_001120693	NP_001335572	XP_006530667	V1891V	V1524M	Likely benign	Unknown	rs1044642598	WBVar00497435	CACNA1A	unc-2	not specified	NA	NA	ClinVar	Wormbase	336918
NP_001120693	NP_001335572	XP_017168029	V1891V	V1524M	Likely benign	Unknown	rs1044642598	WBVar00497435	CACNA1A	unc-2	not specified	NA	NA	ClinVar	Wormbase	336775
NP_001120693	NP_001335516	XP_006530662	V1891V	V1368M	Likely benign	Unknown	rs1044642598	WBVar00497435	CACNA1A	unc-2	not specified	NA	NA	ClinVar	Wormbase	336799
NP_001120693	NP_001335516	XP_006530667	V1891V	V1368M	Likely benign	Unknown	rs1044642598	WBVar00497435	CACNA1A	unc-2	not specified	NA	NA	ClinVar	Wormbase	336916
NP_001120693	NP_741732	XP_006530654	V1891V	V1502M	Likely benign	Unknown	rs1044642598	WBVar00497435	CACNA1A	unc-2	not specified	NA	NA	ClinVar	Wormbase	336896
NP_001120693	NP_001123176	XP_006530666	V1891V	V1562M	Likely benign	Unknown	rs1044642598	WBVar00497435	CACNA1A	unc-2	not specified	NA	NA	ClinVar	Wormbase	336704
NP_001120693	NP_001335563	XP_011246587	V1891V	V1459M	Likely benign	Unknown	rs1044642598	WBVar00497435	CACNA1A	unc-2	not specified	NA	NA	ClinVar	Wormbase	336746
NP_001120693	NP_001335573	XP_006530652	V1891V	V1524M	Likely benign	Unknown	rs1044642598	WBVar00497435	CACNA1A	unc-2	not specified	NA	NA	ClinVar	Wormbase	336783
NP_001120693	NP_001335570	XP_006530666	V1891V	V1524M	Likely benign	Unknown	rs1044642598	WBVar00497435	CACNA1A	unc-2	not specified	NA	NA	ClinVar	Wormbase	336702
NP_001120693	NP_001335572	XP_006530670	V1891V	V1524M	Likely benign	Unknown	rs1044642598	WBVar00497435	CACNA1A	unc-2	not specified	NA	NA	ClinVar	Wormbase	336853
NP_001120693	NP_001335570	XP_006530664	V1891V	V1524M	Likely benign	Unknown	rs1044642598	WBVar00497435	CACNA1A	unc-2	not specified	NA	NA	ClinVar	Wormbase	336884
NP_001120693	NP_001335573	NP_031604	V1891V	V1524M	Likely benign	Unknown	rs1044642598	WBVar00497435	CACNA1A	unc-2	not specified	NA	NA	ClinVar	Wormbase	336627
NP_001120693	NP_001335516	XP_006530651	V1891V	V1368M	Likely benign	Unknown	rs1044642598	WBVar00497435	CACNA1A	unc-2	not specified	NA	NA	ClinVar	Wormbase	336955
NP_001120693	NP_001335561	XP_006530662	V1891V	V1459M	Likely benign	Unknown	rs1044642598	WBVar00497435	CACNA1A	unc-2	not specified	NA	NA	ClinVar	Wormbase	336797
NP_001120693	NP_001335515	XP_006530657	V1891V	V1368M	Likely benign	Unknown	rs1044642598	WBVar00497435	CACNA1A	unc-2	not specified	NA	NA	ClinVar	Wormbase	336713
NP_001120693	NP_001335516	NP_001238990	V1891V	V1368M	Likely benign	Unknown	rs1044642598	WBVar00497435	CACNA1A	unc-2	not specified	NA	NA	ClinVar	Wormbase	336656
NP_001120693	NP_001335515	XP_006530672	V1891V	V1368M	Likely benign	Unknown	rs1044642598	WBVar00497435	CACNA1A	unc-2	not specified	NA	NA	ClinVar	Wormbase	336804
NP_001120693	NP_001335561	XP_006530663	V1891V	V1459M	Likely benign	Unknown	rs1044642598	WBVar00497435	CACNA1A	unc-2	not specified	NA	NA	ClinVar	Wormbase	336823
NP_001120693	NP_001335563	XP_006530658	V1891V	V1459M	Likely benign	Unknown	rs1044642598	WBVar00497435	CACNA1A	unc-2	not specified	NA	NA	ClinVar	Wormbase	336993
NP_001120693	NP_001335561	XP_006530658	V1891V	V1459M	Likely benign	Unknown	rs1044642598	WBVar00497435	CACNA1A	unc-2	not specified	NA	NA	ClinVar	Wormbase	336992
NP_001120693	NP_001335570	XP_006530670	V1891V	V1524M	Likely benign	Unknown	rs1044642598	WBVar00497435	CACNA1A	unc-2	not specified	NA	NA	ClinVar	Wormbase	336845
NP_001120693	NP_001335571	XP_017168029	V1891V	V1524M	Likely benign	Unknown	rs1044642598	WBVar00497435	CACNA1A	unc-2	not specified	NA	NA	ClinVar	Wormbase	336768
NP_001120693	NP_001335560	XP_006530667	V1891V	V1459M	Likely benign	Unknown	rs1044642598	WBVar00497435	CACNA1A	unc-2	not specified	NA	NA	ClinVar	Wormbase	336920
NP_001120693	NP_001335571	XP_006530660	V1891V	V1524M	Likely benign	Unknown	rs1044642598	WBVar00497435	CACNA1A	unc-2	not specified	NA	NA	ClinVar	Wormbase	336859
NP_001120693	NP_001335572	NP_001238990	V1891V	V1524M	Likely benign	Unknown	rs1044642598	WBVar00497435	CACNA1A	unc-2	not specified	NA	NA	ClinVar	Wormbase	336658
NP_001120693	NP_001335560	XP_006530658	V1891V	V1459M	Likely benign	Unknown	rs1044642598	WBVar00497435	CACNA1A	unc-2	not specified	NA	NA	ClinVar	Wormbase	336998
NP_001120693	NP_741732	NP_001238990	V1891V	V1502M	Likely benign	Unknown	rs1044642598	WBVar00497435	CACNA1A	unc-2	not specified	NA	NA	ClinVar	Wormbase	336649
NP_001120693	NP_001335515	XP_006530651	V1891V	V1368M	Likely benign	Unknown	rs1044642598	WBVar00497435	CACNA1A	unc-2	not specified	NA	NA	ClinVar	Wormbase	336947
NP_001120693	NP_001335561	XP_006530661	V1891V	V1459M	Likely benign	Unknown	rs1044642598	WBVar00497435	CACNA1A	unc-2	not specified	NA	NA	ClinVar	Wormbase	336940
NP_001120693	NP_001335516	XP_006530652	V1891V	V1368M	Likely benign	Unknown	rs1044642598	WBVar00497435	CACNA1A	unc-2	not specified	NA	NA	ClinVar	Wormbase	336786
NP_001120693	NP_001123176	XP_011246587	V1891V	V1562M	Likely benign	Unknown	rs1044642598	WBVar00497435	CACNA1A	unc-2	not specified	NA	NA	ClinVar	Wormbase	336743
NP_001120693	NP_001335515	NP_031604	V1891V	V1368M	Likely benign	Unknown	rs1044642598	WBVar00497435	CACNA1A	unc-2	not specified	NA	NA	ClinVar	Wormbase	336622
NP_001120693	NP_001123176	XP_006530662	V1891V	V1562M	Likely benign	Unknown	rs1044642598	WBVar00497435	CACNA1A	unc-2	not specified	NA	NA	ClinVar	Wormbase	336795
NP_001120693	NP_001335570	NP_001238989	V1891V	V1524M	Likely benign	Unknown	rs1044642598	WBVar00497435	CACNA1A	unc-2	not specified	NA	NA	ClinVar	Wormbase	336663
NP_001120693	NP_001335570	XP_011246587	V1891V	V1524M	Likely benign	Unknown	rs1044642598	WBVar00497435	CACNA1A	unc-2	not specified	NA	NA	ClinVar	Wormbase	336741
NP_001120693	NP_001335561	XP_006530654	V1891V	V1459M	Likely benign	Unknown	rs1044642598	WBVar00497435	CACNA1A	unc-2	not specified	NA	NA	ClinVar	Wormbase	336901
NP_001120693	NP_741732	XP_006530659	V1891V	V1502M	Likely benign	Unknown	rs1044642598	WBVar00497435	CACNA1A	unc-2	not specified	NA	NA	ClinVar	Wormbase	336753
NP_001120693	NP_001335515	XP_006530667	V1891V	V1368M	Likely benign	Unknown	rs1044642598	WBVar00497435	CACNA1A	unc-2	not specified	NA	NA	ClinVar	Wormbase	336908
NP_001120693	NP_001335572	XP_006530660	V1891V	V1524M	Likely benign	Unknown	rs1044642598	WBVar00497435	CACNA1A	unc-2	not specified	NA	NA	ClinVar	Wormbase	336866
NP_001120693	NP_001335561	XP_006530659	V1891V	V1459M	Likely benign	Unknown	rs1044642598	WBVar00497435	CACNA1A	unc-2	not specified	NA	NA	ClinVar	Wormbase	336758
NP_001120693	NP_001335515	XP_006530665	V1891V	V1368M	Likely benign	Unknown	rs1044642598	WBVar00497435	CACNA1A	unc-2	not specified	NA	NA	ClinVar	Wormbase	336674
NP_001120693	NP_741732	NP_001238989	V1891V	V1502M	Likely benign	Unknown	rs1044642598	WBVar00497435	CACNA1A	unc-2	not specified	NA	NA	ClinVar	Wormbase	336662
NP_001120693	NP_001335516	XP_006530668	V1891V	V1368M	Likely benign	Unknown	rs1044642598	WBVar00497435	CACNA1A	unc-2	not specified	NA	NA	ClinVar	Wormbase	336981
NP_001120693	NP_001335516	XP_006530665	V1891V	V1368M	Likely benign	Unknown	rs1044642598	WBVar00497435	CACNA1A	unc-2	not specified	NA	NA	ClinVar	Wormbase	336682
NP_001120693	NP_001335515	NP_001238989	V1891V	V1368M	Likely benign	Unknown	rs1044642598	WBVar00497435	CACNA1A	unc-2	not specified	NA	NA	ClinVar	Wormbase	336661
NP_001120693	NP_001335515	XP_017168029	V1891V	V1368M	Likely benign	Unknown	rs1044642598	WBVar00497435	CACNA1A	unc-2	not specified	NA	NA	ClinVar	Wormbase	336765
NP_001120693	NP_001123176	XP_017168029	V1891V	V1562M	Likely benign	Unknown	rs1044642598	WBVar00497435	CACNA1A	unc-2	not specified	NA	NA	ClinVar	Wormbase	336769
NP_001120693	NP_001335515	XP_006530670	V1891V	V1368M	Likely benign	Unknown	rs1044642598	WBVar00497435	CACNA1A	unc-2	not specified	NA	NA	ClinVar	Wormbase	336843
NP_001120693	NP_001123176	XP_006530665	V1891V	V1562M	Likely benign	Unknown	rs1044642598	WBVar00497435	CACNA1A	unc-2	not specified	NA	NA	ClinVar	Wormbase	336678
NP_001120693	NP_001335563	XP_006530664	V1891V	V1459M	Likely benign	Unknown	rs1044642598	WBVar00497435	CACNA1A	unc-2	not specified	NA	NA	ClinVar	Wormbase	336889
NP_001120693	NP_741732	XP_011246587	V1891V	V1502M	Likely benign	Unknown	rs1044642598	WBVar00497435	CACNA1A	unc-2	not specified	NA	NA	ClinVar	Wormbase	336740
NP_001120693	NP_001335515	XP_006530668	V1891V	V1368M	Likely benign	Unknown	rs1044642598	WBVar00497435	CACNA1A	unc-2	not specified	NA	NA	ClinVar	Wormbase	336973
NP_001120693	NP_001335570	XP_017168029	V1891V	V1524M	Likely benign	Unknown	rs1044642598	WBVar00497435	CACNA1A	unc-2	not specified	NA	NA	ClinVar	Wormbase	336767
NP_001120693	NP_001335561	NP_001238988	V1891V	V1459M	Likely benign	Unknown	rs1044642598	WBVar00497435	CACNA1A	unc-2	not specified	NA	NA	ClinVar	Wormbase	336641
NP_001120693	NP_741732	XP_006530672	V1891V	V1502M	Likely benign	Unknown	rs1044642598	WBVar00497435	CACNA1A	unc-2	not specified	NA	NA	ClinVar	Wormbase	336805
NP_001120693	NP_001335516	XP_006530671	V1891V	V1368M	Likely benign	Unknown	rs1044642598	WBVar00497435	CACNA1A	unc-2	not specified	NA	NA	ClinVar	Wormbase	336929
NP_001120693	NP_001335561	XP_006530652	V1891V	V1459M	Likely benign	Unknown	rs1044642598	WBVar00497435	CACNA1A	unc-2	not specified	NA	NA	ClinVar	Wormbase	336784
NP_001120693	NP_001335561	XP_011246587	V1891V	V1459M	Likely benign	Unknown	rs1044642598	WBVar00497435	CACNA1A	unc-2	not specified	NA	NA	ClinVar	Wormbase	336745
NP_001120693	NP_001335561	XP_006530651	V1891V	V1459M	Likely benign	Unknown	rs1044642598	WBVar00497435	CACNA1A	unc-2	not specified	NA	NA	ClinVar	Wormbase	336953
NP_001120693	NP_001335515	NP_001238990	V1891V	V1368M	Likely benign	Unknown	rs1044642598	WBVar00497435	CACNA1A	unc-2	not specified	NA	NA	ClinVar	Wormbase	336648
NP_001120693	NP_001335561	XP_006530665	V1891V	V1459M	Likely benign	Unknown	rs1044642598	WBVar00497435	CACNA1A	unc-2	not specified	NA	NA	ClinVar	Wormbase	336680
NP_001120693	NP_001335563	XP_017168029	V1891V	V1459M	Likely benign	Unknown	rs1044642598	WBVar00497435	CACNA1A	unc-2	not specified	NA	NA	ClinVar	Wormbase	336772
NP_001120693	NP_001335563	XP_017168030	V1891V	V1459M	Likely benign	Unknown	rs1044642598	WBVar00497435	CACNA1A	unc-2	not specified	NA	NA	ClinVar	Wormbase	336967
NP_001120693	NP_741732	NP_031604	V1891V	V1502M	Likely benign	Unknown	rs1044642598	WBVar00497435	CACNA1A	unc-2	not specified	NA	NA	ClinVar	Wormbase	336623
NP_001120693	NP_001123176	XP_006530657	V1891V	V1562M	Likely benign	Unknown	rs1044642598	WBVar00497435	CACNA1A	unc-2	not specified	NA	NA	ClinVar	Wormbase	336717
NP_001120693	NP_001123176	XP_006530672	V1891V	V1562M	Likely benign	Unknown	rs1044642598	WBVar00497435	CACNA1A	unc-2	not specified	NA	NA	ClinVar	Wormbase	336808
NP_001120693	NP_001335570	XP_006530667	V1891V	V1524M	Likely benign	Unknown	rs1044642598	WBVar00497435	CACNA1A	unc-2	not specified	NA	NA	ClinVar	Wormbase	336910
NP_001120693	NP_001123176	XP_006530663	V1891V	V1562M	Likely benign	Unknown	rs1044642598	WBVar00497435	CACNA1A	unc-2	not specified	NA	NA	ClinVar	Wormbase	336821
NP_001120693	NP_001335516	XP_006530650	V1891V	V1368M	Likely benign	Unknown	rs1044642598	WBVar00497435	CACNA1A	unc-2	not specified	NA	NA	ClinVar	Wormbase	336877
NP_001120693	NP_001335561	NP_001238990	V1891V	V1459M	Likely benign	Unknown	rs1044642598	WBVar00497435	CACNA1A	unc-2	not specified	NA	NA	ClinVar	Wormbase	336654
NP_001120693	NP_001335561	XP_006530667	V1891V	V1459M	Likely benign	Unknown	rs1044642598	WBVar00497435	CACNA1A	unc-2	not specified	NA	NA	ClinVar	Wormbase	336914
NP_001120693	NP_001335516	XP_017168029	V1891V	V1368M	Likely benign	Unknown	rs1044642598	WBVar00497435	CACNA1A	unc-2	not specified	NA	NA	ClinVar	Wormbase	336773
NP_001120693	NP_741732	XP_006530668	V1891V	V1502M	Likely benign	Unknown	rs1044642598	WBVar00497435	CACNA1A	unc-2	not specified	NA	NA	ClinVar	Wormbase	336974
NP_001120693	NP_741732	XP_006530657	V1891V	V1502M	Likely benign	Unknown	rs1044642598	WBVar00497435	CACNA1A	unc-2	not specified	NA	NA	ClinVar	Wormbase	336714
NP_001120693	NP_001335515	XP_006530664	V1891V	V1368M	Likely benign	Unknown	rs1044642598	WBVar00497435	CACNA1A	unc-2	not specified	NA	NA	ClinVar	Wormbase	336882
NP_001120693	NP_001335561	XP_006530668	V1891V	V1459M	Likely benign	Unknown	rs1044642598	WBVar00497435	CACNA1A	unc-2	not specified	NA	NA	ClinVar	Wormbase	336979
NP_001120693	NP_001335516	NP_001238988	V1891V	V1368M	Likely benign	Unknown	rs1044642598	WBVar00497435	CACNA1A	unc-2	not specified	NA	NA	ClinVar	Wormbase	336643
NP_001120693	NP_001335516	XP_017168030	V1891V	V1368M	Likely benign	Unknown	rs1044642598	WBVar00497435	CACNA1A	unc-2	not specified	NA	NA	ClinVar	Wormbase	336968
NP_001120693	NP_001335561	XP_006530650	V1891V	V1459M	Likely benign	Unknown	rs1044642598	WBVar00497435	CACNA1A	unc-2	not specified	NA	NA	ClinVar	Wormbase	336875
NP_001120693	NP_001335561	XP_006530670	V1891V	V1459M	Likely benign	Unknown	rs1044642598	WBVar00497435	CACNA1A	unc-2	not specified	NA	NA	ClinVar	Wormbase	336849
NP_001120693	NP_001335516	XP_006530653	V1891V	V1368M	Likely benign	Unknown	rs1044642598	WBVar00497435	CACNA1A	unc-2	not specified	NA	NA	ClinVar	Wormbase	336838
NP_001120693	NP_001335561	XP_006530655	V1891V	V1459M	Likely benign	Unknown	rs1044642598	WBVar00497435	CACNA1A	unc-2	not specified	NA	NA	ClinVar	Wormbase	336732
NP_001120693	NP_741732	XP_006530666	V1891V	V1502M	Likely benign	Unknown	rs1044642598	WBVar00497435	CACNA1A	unc-2	not specified	NA	NA	ClinVar	Wormbase	336701
NP_001120693	NP_001335516	NP_001238989	V1891V	V1368M	Likely benign	Unknown	rs1044642598	WBVar00497435	CACNA1A	unc-2	not specified	NA	NA	ClinVar	Wormbase	336669
NP_001120693	NP_001335515	XP_017168030	V1891V	V1368M	Likely benign	Unknown	rs1044642598	WBVar00497435	CACNA1A	unc-2	not specified	NA	NA	ClinVar	Wormbase	336960
NP_001120693	NP_001123176	XP_006530671	V1891V	V1562M	Likely benign	Unknown	rs1044642598	WBVar00497435	CACNA1A	unc-2	not specified	NA	NA	ClinVar	Wormbase	336925
NP_001120693	NP_001335561	XP_006530657	V1891V	V1459M	Likely benign	Unknown	rs1044642598	WBVar00497435	CACNA1A	unc-2	not specified	NA	NA	ClinVar	Wormbase	336719
NP_001120693	NP_001123176	XP_006530658	V1891V	V1562M	Likely benign	Unknown	rs1044642598	WBVar00497435	CACNA1A	unc-2	not specified	NA	NA	ClinVar	Wormbase	336990
NP_001120693	NP_001123176	XP_006530650	V1891V	V1562M	Likely benign	Unknown	rs1044642598	WBVar00497435	CACNA1A	unc-2	not specified	NA	NA	ClinVar	Wormbase	336873
NP_001120693	NP_001335571	XP_006530667	A711A	A769T	Benign	Unknown	rs16017	WBVar01128764	CACNA1A	unc-2	Epileptic encephalopathy, early infantile, 42;Episodic ataxia type 2;History of neurodevelopmental disorder;not specified	NA	0.00067	ClinVar	Wormbase	336911
NP_001120693	NP_741732	NP_001238989	A711A	A747T	Benign	Unknown	rs16017	WBVar01128764	CACNA1A	unc-2	Epileptic encephalopathy, early infantile, 42;Episodic ataxia type 2;History of neurodevelopmental disorder;not specified	NA	0.00067	ClinVar	Wormbase	336662
NP_001120693	NP_001335515	XP_006530658	A711A	A613T	Benign	Unknown	rs16017	WBVar01128764	CACNA1A	unc-2	Epileptic encephalopathy, early infantile, 42;Episodic ataxia type 2;History of neurodevelopmental disorder;not specified	NA	0.00067	ClinVar	Wormbase	336986
NP_001120693	NP_001335572	XP_006530662	A711A	A769T	Benign	Unknown	rs16017	WBVar01128764	CACNA1A	unc-2	Epileptic encephalopathy, early infantile, 42;Episodic ataxia type 2;History of neurodevelopmental disorder;not specified	NA	0.00067	ClinVar	Wormbase	336801
NP_001120693	NP_001335570	XP_006530653	A711A	A769T	Benign	Unknown	rs16017	WBVar01128764	CACNA1A	unc-2	Epileptic encephalopathy, early infantile, 42;Episodic ataxia type 2;History of neurodevelopmental disorder;not specified	NA	0.00067	ClinVar	Wormbase	336832
NP_001120693	NP_741732	XP_006530670	A711A	A747T	Benign	Unknown	rs16017	WBVar01128764	CACNA1A	unc-2	Epileptic encephalopathy, early infantile, 42;Episodic ataxia type 2;History of neurodevelopmental disorder;not specified	NA	0.00067	ClinVar	Wormbase	336844
NP_001120693	NP_001335573	XP_006530662	A711A	A769T	Benign	Unknown	rs16017	WBVar01128764	CACNA1A	unc-2	Epileptic encephalopathy, early infantile, 42;Episodic ataxia type 2;History of neurodevelopmental disorder;not specified	NA	0.00067	ClinVar	Wormbase	336796
NP_001120693	NP_741732	XP_006530650	A711A	A747T	Benign	Unknown	rs16017	WBVar01128764	CACNA1A	unc-2	Epileptic encephalopathy, early infantile, 42;Episodic ataxia type 2;History of neurodevelopmental disorder;not specified	NA	0.00067	ClinVar	Wormbase	336870
NP_001120693	NP_741732	XP_006530660	A711A	A747T	Benign	Unknown	rs16017	WBVar01128764	CACNA1A	unc-2	Epileptic encephalopathy, early infantile, 42;Episodic ataxia type 2;History of neurodevelopmental disorder;not specified	NA	0.00067	ClinVar	Wormbase	336857
NP_001120693	NP_001335570	XP_006530670	A711A	A769T	Benign	Unknown	rs16017	WBVar01128764	CACNA1A	unc-2	Epileptic encephalopathy, early infantile, 42;Episodic ataxia type 2;History of neurodevelopmental disorder;not specified	NA	0.00067	ClinVar	Wormbase	336845
NP_001120693	NP_001123176	XP_006530670	A711A	A807T	Benign	Unknown	rs16017	WBVar01128764	CACNA1A	unc-2	Epileptic encephalopathy, early infantile, 42;Episodic ataxia type 2;History of neurodevelopmental disorder;not specified	NA	0.00067	ClinVar	Wormbase	336847
NP_001120693	NP_001335572	XP_006530657	A711A	A769T	Benign	Unknown	rs16017	WBVar01128764	CACNA1A	unc-2	Epileptic encephalopathy, early infantile, 42;Episodic ataxia type 2;History of neurodevelopmental disorder;not specified	NA	0.00067	ClinVar	Wormbase	336723
NP_001120693	NP_741732	XP_006530661	A711A	A747T	Benign	Unknown	rs16017	WBVar01128764	CACNA1A	unc-2	Epileptic encephalopathy, early infantile, 42;Episodic ataxia type 2;History of neurodevelopmental disorder;not specified	NA	0.00067	ClinVar	Wormbase	336935
NP_001120693	NP_001335572	XP_006530670	A711A	A769T	Benign	Unknown	rs16017	WBVar01128764	CACNA1A	unc-2	Epileptic encephalopathy, early infantile, 42;Episodic ataxia type 2;History of neurodevelopmental disorder;not specified	NA	0.00067	ClinVar	Wormbase	336853
NP_001120693	NP_001335562	XP_006530657	A711A	A704T	Benign	Unknown	rs16017	WBVar01128764	CACNA1A	unc-2	Epileptic encephalopathy, early infantile, 42;Episodic ataxia type 2;History of neurodevelopmental disorder;not specified	NA	0.00067	ClinVar	Wormbase	336722
NP_001120693	NP_001335572	XP_006530658	A711A	A769T	Benign	Unknown	rs16017	WBVar01128764	CACNA1A	unc-2	Epileptic encephalopathy, early infantile, 42;Episodic ataxia type 2;History of neurodevelopmental disorder;not specified	NA	0.00067	ClinVar	Wormbase	336996
NP_001120693	NP_001335573	XP_011246587	A711A	A769T	Benign	Unknown	rs16017	WBVar01128764	CACNA1A	unc-2	Epileptic encephalopathy, early infantile, 42;Episodic ataxia type 2;History of neurodevelopmental disorder;not specified	NA	0.00067	ClinVar	Wormbase	336744
NP_001120693	NP_001335573	XP_006530660	A711A	A769T	Benign	Unknown	rs16017	WBVar01128764	CACNA1A	unc-2	Epileptic encephalopathy, early infantile, 42;Episodic ataxia type 2;History of neurodevelopmental disorder;not specified	NA	0.00067	ClinVar	Wormbase	336861
NP_001120693	NP_001335571	XP_006530654	A711A	A769T	Benign	Unknown	rs16017	WBVar01128764	CACNA1A	unc-2	Epileptic encephalopathy, early infantile, 42;Episodic ataxia type 2;History of neurodevelopmental disorder;not specified	NA	0.00067	ClinVar	Wormbase	336898
NP_001120693	NP_001335562	NP_001238989	A711A	A704T	Benign	Unknown	rs16017	WBVar01128764	CACNA1A	unc-2	Epileptic encephalopathy, early infantile, 42;Episodic ataxia type 2;History of neurodevelopmental disorder;not specified	NA	0.00067	ClinVar	Wormbase	336670
NP_001120693	NP_001335516	XP_006530652	A711A	A613T	Benign	Unknown	rs16017	WBVar01128764	CACNA1A	unc-2	Epileptic encephalopathy, early infantile, 42;Episodic ataxia type 2;History of neurodevelopmental disorder;not specified	NA	0.00067	ClinVar	Wormbase	336786
NP_001120693	NP_741732	XP_006530658	A711A	A747T	Benign	Unknown	rs16017	WBVar01128764	CACNA1A	unc-2	Epileptic encephalopathy, early infantile, 42;Episodic ataxia type 2;History of neurodevelopmental disorder;not specified	NA	0.00067	ClinVar	Wormbase	336987
NP_001120693	NP_001335562	XP_006530659	A711A	A704T	Benign	Unknown	rs16017	WBVar01128764	CACNA1A	unc-2	Epileptic encephalopathy, early infantile, 42;Episodic ataxia type 2;History of neurodevelopmental disorder;not specified	NA	0.00067	ClinVar	Wormbase	336761
NP_001120693	NP_741732	XP_006530672	A711A	A747T	Benign	Unknown	rs16017	WBVar01128764	CACNA1A	unc-2	Epileptic encephalopathy, early infantile, 42;Episodic ataxia type 2;History of neurodevelopmental disorder;not specified	NA	0.00067	ClinVar	Wormbase	336805
NP_001120693	NP_001335561	XP_006530672	A711A	A704T	Benign	Unknown	rs16017	WBVar01128764	CACNA1A	unc-2	Epileptic encephalopathy, early infantile, 42;Episodic ataxia type 2;History of neurodevelopmental disorder;not specified	NA	0.00067	ClinVar	Wormbase	336810
NP_001120693	NP_001335515	XP_006530667	A711A	A613T	Benign	Unknown	rs16017	WBVar01128764	CACNA1A	unc-2	Epileptic encephalopathy, early infantile, 42;Episodic ataxia type 2;History of neurodevelopmental disorder;not specified	NA	0.00067	ClinVar	Wormbase	336908
NP_001120693	NP_001335572	XP_006530660	A711A	A769T	Benign	Unknown	rs16017	WBVar01128764	CACNA1A	unc-2	Epileptic encephalopathy, early infantile, 42;Episodic ataxia type 2;History of neurodevelopmental disorder;not specified	NA	0.00067	ClinVar	Wormbase	336866
NP_001120693	NP_001335570	XP_006530665	A711A	A769T	Benign	Unknown	rs16017	WBVar01128764	CACNA1A	unc-2	Epileptic encephalopathy, early infantile, 42;Episodic ataxia type 2;History of neurodevelopmental disorder;not specified	NA	0.00067	ClinVar	Wormbase	336676
NP_001120693	NP_001335570	XP_017168030	A711A	A769T	Benign	Unknown	rs16017	WBVar01128764	CACNA1A	unc-2	Epileptic encephalopathy, early infantile, 42;Episodic ataxia type 2;History of neurodevelopmental disorder;not specified	NA	0.00067	ClinVar	Wormbase	336962
NP_001120693	NP_001335572	XP_006530656	A711A	A769T	Benign	Unknown	rs16017	WBVar01128764	CACNA1A	unc-2	Epileptic encephalopathy, early infantile, 42;Episodic ataxia type 2;History of neurodevelopmental disorder;not specified	NA	0.00067	ClinVar	Wormbase	336697
NP_001120693	NP_001335515	XP_011246587	A711A	A613T	Benign	Unknown	rs16017	WBVar01128764	CACNA1A	unc-2	Epileptic encephalopathy, early infantile, 42;Episodic ataxia type 2;History of neurodevelopmental disorder;not specified	NA	0.00067	ClinVar	Wormbase	336739
NP_001120693	NP_001335561	XP_006530667	A711A	A704T	Benign	Unknown	rs16017	WBVar01128764	CACNA1A	unc-2	Epileptic encephalopathy, early infantile, 42;Episodic ataxia type 2;History of neurodevelopmental disorder;not specified	NA	0.00067	ClinVar	Wormbase	336914
NP_001120693	NP_001335516	XP_006530655	A711A	A613T	Benign	Unknown	rs16017	WBVar01128764	CACNA1A	unc-2	Epileptic encephalopathy, early infantile, 42;Episodic ataxia type 2;History of neurodevelopmental disorder;not specified	NA	0.00067	ClinVar	Wormbase	336734
NP_001120693	NP_001335515	XP_006530668	A711A	A613T	Benign	Unknown	rs16017	WBVar01128764	CACNA1A	unc-2	Epileptic encephalopathy, early infantile, 42;Episodic ataxia type 2;History of neurodevelopmental disorder;not specified	NA	0.00067	ClinVar	Wormbase	336973
NP_001120693	NP_001335573	NP_031604	A711A	A769T	Benign	Unknown	rs16017	WBVar01128764	CACNA1A	unc-2	Epileptic encephalopathy, early infantile, 42;Episodic ataxia type 2;History of neurodevelopmental disorder;not specified	NA	0.00067	ClinVar	Wormbase	336627
NP_001120693	NP_001335573	XP_006530663	A711A	A769T	Benign	Unknown	rs16017	WBVar01128764	CACNA1A	unc-2	Epileptic encephalopathy, early infantile, 42;Episodic ataxia type 2;History of neurodevelopmental disorder;not specified	NA	0.00067	ClinVar	Wormbase	336822
NP_001120693	NP_001335573	NP_001238990	A711A	A769T	Benign	Unknown	rs16017	WBVar01128764	CACNA1A	unc-2	Epileptic encephalopathy, early infantile, 42;Episodic ataxia type 2;History of neurodevelopmental disorder;not specified	NA	0.00067	ClinVar	Wormbase	336653
NP_001120693	NP_741732	XP_006530667	A711A	A747T	Benign	Unknown	rs16017	WBVar01128764	CACNA1A	unc-2	Epileptic encephalopathy, early infantile, 42;Episodic ataxia type 2;History of neurodevelopmental disorder;not specified	NA	0.00067	ClinVar	Wormbase	336909
NP_001120693	NP_001335570	XP_006530660	A711A	A769T	Benign	Unknown	rs16017	WBVar01128764	CACNA1A	unc-2	Epileptic encephalopathy, early infantile, 42;Episodic ataxia type 2;History of neurodevelopmental disorder;not specified	NA	0.00067	ClinVar	Wormbase	336858
NP_001120693	NP_001335573	XP_006530672	A711A	A769T	Benign	Unknown	rs16017	WBVar01128764	CACNA1A	unc-2	Epileptic encephalopathy, early infantile, 42;Episodic ataxia type 2;History of neurodevelopmental disorder;not specified	NA	0.00067	ClinVar	Wormbase	336809
NP_001120693	NP_001335561	XP_006530666	A711A	A704T	Benign	Unknown	rs16017	WBVar01128764	CACNA1A	unc-2	Epileptic encephalopathy, early infantile, 42;Episodic ataxia type 2;History of neurodevelopmental disorder;not specified	NA	0.00067	ClinVar	Wormbase	336706
NP_001120693	NP_001335570	XP_006530666	A711A	A769T	Benign	Unknown	rs16017	WBVar01128764	CACNA1A	unc-2	Epileptic encephalopathy, early infantile, 42;Episodic ataxia type 2;History of neurodevelopmental disorder;not specified	NA	0.00067	ClinVar	Wormbase	336702
NP_001120693	NP_001335573	XP_006530659	A711A	A769T	Benign	Unknown	rs16017	WBVar01128764	CACNA1A	unc-2	Epileptic encephalopathy, early infantile, 42;Episodic ataxia type 2;History of neurodevelopmental disorder;not specified	NA	0.00067	ClinVar	Wormbase	336757
NP_001120693	NP_001335516	NP_001238989	A711A	A613T	Benign	Unknown	rs16017	WBVar01128764	CACNA1A	unc-2	Epileptic encephalopathy, early infantile, 42;Episodic ataxia type 2;History of neurodevelopmental disorder;not specified	NA	0.00067	ClinVar	Wormbase	336669
NP_001120693	NP_001335516	XP_006530661	A711A	A613T	Benign	Unknown	rs16017	WBVar01128764	CACNA1A	unc-2	Epileptic encephalopathy, early infantile, 42;Episodic ataxia type 2;History of neurodevelopmental disorder;not specified	NA	0.00067	ClinVar	Wormbase	336942
NP_001120693	NP_001335561	XP_006530665	A711A	A704T	Benign	Unknown	rs16017	WBVar01128764	CACNA1A	unc-2	Epileptic encephalopathy, early infantile, 42;Episodic ataxia type 2;History of neurodevelopmental disorder;not specified	NA	0.00067	ClinVar	Wormbase	336680
NP_001120693	NP_001335516	XP_006530668	A711A	A613T	Benign	Unknown	rs16017	WBVar01128764	CACNA1A	unc-2	Epileptic encephalopathy, early infantile, 42;Episodic ataxia type 2;History of neurodevelopmental disorder;not specified	NA	0.00067	ClinVar	Wormbase	336981
NP_001120693	NP_001335515	XP_006530650	A711A	A613T	Benign	Unknown	rs16017	WBVar01128764	CACNA1A	unc-2	Epileptic encephalopathy, early infantile, 42;Episodic ataxia type 2;History of neurodevelopmental disorder;not specified	NA	0.00067	ClinVar	Wormbase	336869
NP_001120693	NP_001335562	XP_006530658	A711A	A704T	Benign	Unknown	rs16017	WBVar01128764	CACNA1A	unc-2	Epileptic encephalopathy, early infantile, 42;Episodic ataxia type 2;History of neurodevelopmental disorder;not specified	NA	0.00067	ClinVar	Wormbase	336995
NP_001120693	NP_001335515	NP_031604	A711A	A613T	Benign	Unknown	rs16017	WBVar01128764	CACNA1A	unc-2	Epileptic encephalopathy, early infantile, 42;Episodic ataxia type 2;History of neurodevelopmental disorder;not specified	NA	0.00067	ClinVar	Wormbase	336622
NP_001120693	NP_001335571	XP_006530660	A711A	A769T	Benign	Unknown	rs16017	WBVar01128764	CACNA1A	unc-2	Epileptic encephalopathy, early infantile, 42;Episodic ataxia type 2;History of neurodevelopmental disorder;not specified	NA	0.00067	ClinVar	Wormbase	336859
NP_001120693	NP_001123176	XP_006530665	A711A	A807T	Benign	Unknown	rs16017	WBVar01128764	CACNA1A	unc-2	Epileptic encephalopathy, early infantile, 42;Episodic ataxia type 2;History of neurodevelopmental disorder;not specified	NA	0.00067	ClinVar	Wormbase	336678
NP_001120693	NP_001123176	XP_006530651	A711A	A807T	Benign	Unknown	rs16017	WBVar01128764	CACNA1A	unc-2	Epileptic encephalopathy, early infantile, 42;Episodic ataxia type 2;History of neurodevelopmental disorder;not specified	NA	0.00067	ClinVar	Wormbase	336951
NP_001120693	NP_741732	XP_006530652	A711A	A747T	Benign	Unknown	rs16017	WBVar01128764	CACNA1A	unc-2	Epileptic encephalopathy, early infantile, 42;Episodic ataxia type 2;History of neurodevelopmental disorder;not specified	NA	0.00067	ClinVar	Wormbase	336779
NP_001120693	NP_001335570	NP_001238988	A711A	A769T	Benign	Unknown	rs16017	WBVar01128764	CACNA1A	unc-2	Epileptic encephalopathy, early infantile, 42;Episodic ataxia type 2;History of neurodevelopmental disorder;not specified	NA	0.00067	ClinVar	Wormbase	336637
NP_001120693	NP_001335572	XP_006530661	A711A	A769T	Benign	Unknown	rs16017	WBVar01128764	CACNA1A	unc-2	Epileptic encephalopathy, early infantile, 42;Episodic ataxia type 2;History of neurodevelopmental disorder;not specified	NA	0.00067	ClinVar	Wormbase	336944
NP_001120693	NP_001335561	XP_006530650	A711A	A704T	Benign	Unknown	rs16017	WBVar01128764	CACNA1A	unc-2	Epileptic encephalopathy, early infantile, 42;Episodic ataxia type 2;History of neurodevelopmental disorder;not specified	NA	0.00067	ClinVar	Wormbase	336875
NP_001120693	NP_001335561	XP_006530668	A711A	A704T	Benign	Unknown	rs16017	WBVar01128764	CACNA1A	unc-2	Epileptic encephalopathy, early infantile, 42;Episodic ataxia type 2;History of neurodevelopmental disorder;not specified	NA	0.00067	ClinVar	Wormbase	336979
NP_001120693	NP_001335516	XP_006530651	A711A	A613T	Benign	Unknown	rs16017	WBVar01128764	CACNA1A	unc-2	Epileptic encephalopathy, early infantile, 42;Episodic ataxia type 2;History of neurodevelopmental disorder;not specified	NA	0.00067	ClinVar	Wormbase	336955
NP_001120693	NP_001335515	XP_006530656	A711A	A613T	Benign	Unknown	rs16017	WBVar01128764	CACNA1A	unc-2	Epileptic encephalopathy, early infantile, 42;Episodic ataxia type 2;History of neurodevelopmental disorder;not specified	NA	0.00067	ClinVar	Wormbase	336687
NP_001120693	NP_001335573	XP_006530654	A711A	A769T	Benign	Unknown	rs16017	WBVar01128764	CACNA1A	unc-2	Epileptic encephalopathy, early infantile, 42;Episodic ataxia type 2;History of neurodevelopmental disorder;not specified	NA	0.00067	ClinVar	Wormbase	336900
NP_001120693	NP_001335516	XP_017168029	A711A	A613T	Benign	Unknown	rs16017	WBVar01128764	CACNA1A	unc-2	Epileptic encephalopathy, early infantile, 42;Episodic ataxia type 2;History of neurodevelopmental disorder;not specified	NA	0.00067	ClinVar	Wormbase	336773
NP_001120693	NP_001335573	XP_006530664	A711A	A769T	Benign	Unknown	rs16017	WBVar01128764	CACNA1A	unc-2	Epileptic encephalopathy, early infantile, 42;Episodic ataxia type 2;History of neurodevelopmental disorder;not specified	NA	0.00067	ClinVar	Wormbase	336887
NP_001120693	NP_001335515	NP_001238988	A711A	A613T	Benign	Unknown	rs16017	WBVar01128764	CACNA1A	unc-2	Epileptic encephalopathy, early infantile, 42;Episodic ataxia type 2;History of neurodevelopmental disorder;not specified	NA	0.00067	ClinVar	Wormbase	336635
NP_001120693	NP_001335571	XP_006530671	A711A	A769T	Benign	Unknown	rs16017	WBVar01128764	CACNA1A	unc-2	Epileptic encephalopathy, early infantile, 42;Episodic ataxia type 2;History of neurodevelopmental disorder;not specified	NA	0.00067	ClinVar	Wormbase	336924
NP_001120693	NP_741732	NP_031604	A711A	A747T	Benign	Unknown	rs16017	WBVar01128764	CACNA1A	unc-2	Epileptic encephalopathy, early infantile, 42;Episodic ataxia type 2;History of neurodevelopmental disorder;not specified	NA	0.00067	ClinVar	Wormbase	336623
NP_001120693	NP_001335563	XP_006530665	A711A	A704T	Benign	Unknown	rs16017	WBVar01128764	CACNA1A	unc-2	Epileptic encephalopathy, early infantile, 42;Episodic ataxia type 2;History of neurodevelopmental disorder;not specified	NA	0.00067	ClinVar	Wormbase	336681
NP_001120693	NP_001335562	XP_017168029	A711A	A704T	Benign	Unknown	rs16017	WBVar01128764	CACNA1A	unc-2	Epileptic encephalopathy, early infantile, 42;Episodic ataxia type 2;History of neurodevelopmental disorder;not specified	NA	0.00067	ClinVar	Wormbase	336774
NP_001120693	NP_741732	XP_006530666	A711A	A747T	Benign	Unknown	rs16017	WBVar01128764	CACNA1A	unc-2	Epileptic encephalopathy, early infantile, 42;Episodic ataxia type 2;History of neurodevelopmental disorder;not specified	NA	0.00067	ClinVar	Wormbase	336701
NP_001120693	NP_741732	XP_006530654	A711A	A747T	Benign	Unknown	rs16017	WBVar01128764	CACNA1A	unc-2	Epileptic encephalopathy, early infantile, 42;Episodic ataxia type 2;History of neurodevelopmental disorder;not specified	NA	0.00067	ClinVar	Wormbase	336896
NP_001120693	NP_001335571	XP_006530652	A711A	A769T	Benign	Unknown	rs16017	WBVar01128764	CACNA1A	unc-2	Epileptic encephalopathy, early infantile, 42;Episodic ataxia type 2;History of neurodevelopmental disorder;not specified	NA	0.00067	ClinVar	Wormbase	336781
NP_001120693	NP_001123176	XP_006530659	A711A	A807T	Benign	Unknown	rs16017	WBVar01128764	CACNA1A	unc-2	Epileptic encephalopathy, early infantile, 42;Episodic ataxia type 2;History of neurodevelopmental disorder;not specified	NA	0.00067	ClinVar	Wormbase	336756
NP_001120693	NP_001335560	XP_006530670	A711A	A704T	Benign	Unknown	rs16017	WBVar01128764	CACNA1A	unc-2	Epileptic encephalopathy, early infantile, 42;Episodic ataxia type 2;History of neurodevelopmental disorder;not specified	NA	0.00067	ClinVar	Wormbase	336855
NP_001120693	NP_001335561	XP_006530655	A711A	A704T	Benign	Unknown	rs16017	WBVar01128764	CACNA1A	unc-2	Epileptic encephalopathy, early infantile, 42;Episodic ataxia type 2;History of neurodevelopmental disorder;not specified	NA	0.00067	ClinVar	Wormbase	336732
NP_001120693	NP_001335572	XP_006530650	A711A	A769T	Benign	Unknown	rs16017	WBVar01128764	CACNA1A	unc-2	Epileptic encephalopathy, early infantile, 42;Episodic ataxia type 2;History of neurodevelopmental disorder;not specified	NA	0.00067	ClinVar	Wormbase	336879
NP_001120693	NP_001335515	XP_006530660	A711A	A613T	Benign	Unknown	rs16017	WBVar01128764	CACNA1A	unc-2	Epileptic encephalopathy, early infantile, 42;Episodic ataxia type 2;History of neurodevelopmental disorder;not specified	NA	0.00067	ClinVar	Wormbase	336856
NP_001120693	NP_001335573	XP_006530650	A711A	A769T	Benign	Unknown	rs16017	WBVar01128764	CACNA1A	unc-2	Epileptic encephalopathy, early infantile, 42;Episodic ataxia type 2;History of neurodevelopmental disorder;not specified	NA	0.00067	ClinVar	Wormbase	336874
NP_001120693	NP_001335515	XP_006530672	A711A	A613T	Benign	Unknown	rs16017	WBVar01128764	CACNA1A	unc-2	Epileptic encephalopathy, early infantile, 42;Episodic ataxia type 2;History of neurodevelopmental disorder;not specified	NA	0.00067	ClinVar	Wormbase	336804
NP_001120693	NP_001335573	XP_006530666	A711A	A769T	Benign	Unknown	rs16017	WBVar01128764	CACNA1A	unc-2	Epileptic encephalopathy, early infantile, 42;Episodic ataxia type 2;History of neurodevelopmental disorder;not specified	NA	0.00067	ClinVar	Wormbase	336705
NP_001120693	NP_001335515	XP_006530662	A711A	A613T	Benign	Unknown	rs16017	WBVar01128764	CACNA1A	unc-2	Epileptic encephalopathy, early infantile, 42;Episodic ataxia type 2;History of neurodevelopmental disorder;not specified	NA	0.00067	ClinVar	Wormbase	336791
NP_001120693	NP_001123176	NP_001238990	A711A	A807T	Benign	Unknown	rs16017	WBVar01128764	CACNA1A	unc-2	Epileptic encephalopathy, early infantile, 42;Episodic ataxia type 2;History of neurodevelopmental disorder;not specified	NA	0.00067	ClinVar	Wormbase	336652
NP_001120693	NP_001335570	XP_006530658	A711A	A769T	Benign	Unknown	rs16017	WBVar01128764	CACNA1A	unc-2	Epileptic encephalopathy, early infantile, 42;Episodic ataxia type 2;History of neurodevelopmental disorder;not specified	NA	0.00067	ClinVar	Wormbase	336988
NP_001120693	NP_001335570	XP_006530668	A711A	A769T	Benign	Unknown	rs16017	WBVar01128764	CACNA1A	unc-2	Epileptic encephalopathy, early infantile, 42;Episodic ataxia type 2;History of neurodevelopmental disorder;not specified	NA	0.00067	ClinVar	Wormbase	336975
NP_001120693	NP_001335516	XP_006530663	A711A	A613T	Benign	Unknown	rs16017	WBVar01128764	CACNA1A	unc-2	Epileptic encephalopathy, early infantile, 42;Episodic ataxia type 2;History of neurodevelopmental disorder;not specified	NA	0.00067	ClinVar	Wormbase	336825
NP_001120693	NP_001335560	XP_006530651	A711A	A704T	Benign	Unknown	rs16017	WBVar01128764	CACNA1A	unc-2	Epileptic encephalopathy, early infantile, 42;Episodic ataxia type 2;History of neurodevelopmental disorder;not specified	NA	0.00067	ClinVar	Wormbase	336959
NP_001120693	NP_001335515	XP_006530654	A711A	A613T	Benign	Unknown	rs16017	WBVar01128764	CACNA1A	unc-2	Epileptic encephalopathy, early infantile, 42;Episodic ataxia type 2;History of neurodevelopmental disorder;not specified	NA	0.00067	ClinVar	Wormbase	336895
NP_001120693	NP_001335573	XP_017168030	A711A	A769T	Benign	Unknown	rs16017	WBVar01128764	CACNA1A	unc-2	Epileptic encephalopathy, early infantile, 42;Episodic ataxia type 2;History of neurodevelopmental disorder;not specified	NA	0.00067	ClinVar	Wormbase	336965
NP_001120693	NP_001335516	XP_006530656	A711A	A613T	Benign	Unknown	rs16017	WBVar01128764	CACNA1A	unc-2	Epileptic encephalopathy, early infantile, 42;Episodic ataxia type 2;History of neurodevelopmental disorder;not specified	NA	0.00067	ClinVar	Wormbase	336695
NP_001120693	NP_001335571	XP_006530664	A711A	A769T	Benign	Unknown	rs16017	WBVar01128764	CACNA1A	unc-2	Epileptic encephalopathy, early infantile, 42;Episodic ataxia type 2;History of neurodevelopmental disorder;not specified	NA	0.00067	ClinVar	Wormbase	336885
NP_001120693	NP_001335572	XP_006530652	A711A	A769T	Benign	Unknown	rs16017	WBVar01128764	CACNA1A	unc-2	Epileptic encephalopathy, early infantile, 42;Episodic ataxia type 2;History of neurodevelopmental disorder;not specified	NA	0.00067	ClinVar	Wormbase	336788
NP_001120693	NP_001335573	XP_006530657	A711A	A769T	Benign	Unknown	rs16017	WBVar01128764	CACNA1A	unc-2	Epileptic encephalopathy, early infantile, 42;Episodic ataxia type 2;History of neurodevelopmental disorder;not specified	NA	0.00067	ClinVar	Wormbase	336718
NP_001120693	NP_001335562	XP_006530668	A711A	A704T	Benign	Unknown	rs16017	WBVar01128764	CACNA1A	unc-2	Epileptic encephalopathy, early infantile, 42;Episodic ataxia type 2;History of neurodevelopmental disorder;not specified	NA	0.00067	ClinVar	Wormbase	336982
NP_001120693	NP_001335571	XP_006530663	A711A	A769T	Benign	Unknown	rs16017	WBVar01128764	CACNA1A	unc-2	Epileptic encephalopathy, early infantile, 42;Episodic ataxia type 2;History of neurodevelopmental disorder;not specified	NA	0.00067	ClinVar	Wormbase	336820
NP_001120693	NP_001123176	XP_006530664	A711A	A807T	Benign	Unknown	rs16017	WBVar01128764	CACNA1A	unc-2	Epileptic encephalopathy, early infantile, 42;Episodic ataxia type 2;History of neurodevelopmental disorder;not specified	NA	0.00067	ClinVar	Wormbase	336886
NP_001120693	NP_001335572	NP_001238990	A711A	A769T	Benign	Unknown	rs16017	WBVar01128764	CACNA1A	unc-2	Epileptic encephalopathy, early infantile, 42;Episodic ataxia type 2;History of neurodevelopmental disorder;not specified	NA	0.00067	ClinVar	Wormbase	336658
NP_001120693	NP_001335516	XP_006530658	A711A	A613T	Benign	Unknown	rs16017	WBVar01128764	CACNA1A	unc-2	Epileptic encephalopathy, early infantile, 42;Episodic ataxia type 2;History of neurodevelopmental disorder;not specified	NA	0.00067	ClinVar	Wormbase	336994
NP_001120693	NP_001335560	XP_006530657	A711A	A704T	Benign	Unknown	rs16017	WBVar01128764	CACNA1A	unc-2	Epileptic encephalopathy, early infantile, 42;Episodic ataxia type 2;History of neurodevelopmental disorder;not specified	NA	0.00067	ClinVar	Wormbase	336725
NP_001120693	NP_001335561	XP_006530660	A711A	A704T	Benign	Unknown	rs16017	WBVar01128764	CACNA1A	unc-2	Epileptic encephalopathy, early infantile, 42;Episodic ataxia type 2;History of neurodevelopmental disorder;not specified	NA	0.00067	ClinVar	Wormbase	336862
NP_001120693	NP_001335563	XP_006530657	A711A	A704T	Benign	Unknown	rs16017	WBVar01128764	CACNA1A	unc-2	Epileptic encephalopathy, early infantile, 42;Episodic ataxia type 2;History of neurodevelopmental disorder;not specified	NA	0.00067	ClinVar	Wormbase	336720
NP_001120693	NP_001335571	XP_006530659	A711A	A769T	Benign	Unknown	rs16017	WBVar01128764	CACNA1A	unc-2	Epileptic encephalopathy, early infantile, 42;Episodic ataxia type 2;History of neurodevelopmental disorder;not specified	NA	0.00067	ClinVar	Wormbase	336755
NP_001120693	NP_001335561	XP_006530658	A711A	A704T	Benign	Unknown	rs16017	WBVar01128764	CACNA1A	unc-2	Epileptic encephalopathy, early infantile, 42;Episodic ataxia type 2;History of neurodevelopmental disorder;not specified	NA	0.00067	ClinVar	Wormbase	336992
NP_001120693	NP_001335561	XP_006530662	A711A	A704T	Benign	Unknown	rs16017	WBVar01128764	CACNA1A	unc-2	Epileptic encephalopathy, early infantile, 42;Episodic ataxia type 2;History of neurodevelopmental disorder;not specified	NA	0.00067	ClinVar	Wormbase	336797
NP_001120693	NP_001335573	XP_006530655	A711A	A769T	Benign	Unknown	rs16017	WBVar01128764	CACNA1A	unc-2	Epileptic encephalopathy, early infantile, 42;Episodic ataxia type 2;History of neurodevelopmental disorder;not specified	NA	0.00067	ClinVar	Wormbase	336731
NP_001120693	NP_001335562	XP_006530667	A711A	A704T	Benign	Unknown	rs16017	WBVar01128764	CACNA1A	unc-2	Epileptic encephalopathy, early infantile, 42;Episodic ataxia type 2;History of neurodevelopmental disorder;not specified	NA	0.00067	ClinVar	Wormbase	336917
NP_001120693	NP_001335516	NP_001238990	A711A	A613T	Benign	Unknown	rs16017	WBVar01128764	CACNA1A	unc-2	Epileptic encephalopathy, early infantile, 42;Episodic ataxia type 2;History of neurodevelopmental disorder;not specified	NA	0.00067	ClinVar	Wormbase	336656
NP_001120693	NP_001335570	XP_006530661	A711A	A769T	Benign	Unknown	rs16017	WBVar01128764	CACNA1A	unc-2	Epileptic encephalopathy, early infantile, 42;Episodic ataxia type 2;History of neurodevelopmental disorder;not specified	NA	0.00067	ClinVar	Wormbase	336936
NP_001120693	NP_001335563	XP_006530672	A711A	A704T	Benign	Unknown	rs16017	WBVar01128764	CACNA1A	unc-2	Epileptic encephalopathy, early infantile, 42;Episodic ataxia type 2;History of neurodevelopmental disorder;not specified	NA	0.00067	ClinVar	Wormbase	336811
NP_001120693	NP_001335515	XP_017168030	A711A	A613T	Benign	Unknown	rs16017	WBVar01128764	CACNA1A	unc-2	Epileptic encephalopathy, early infantile, 42;Episodic ataxia type 2;History of neurodevelopmental disorder;not specified	NA	0.00067	ClinVar	Wormbase	336960
NP_001120693	NP_001335562	XP_006530651	A711A	A704T	Benign	Unknown	rs16017	WBVar01128764	CACNA1A	unc-2	Epileptic encephalopathy, early infantile, 42;Episodic ataxia type 2;History of neurodevelopmental disorder;not specified	NA	0.00067	ClinVar	Wormbase	336956
NP_001120693	NP_001335516	XP_006530657	A711A	A613T	Benign	Unknown	rs16017	WBVar01128764	CACNA1A	unc-2	Epileptic encephalopathy, early infantile, 42;Episodic ataxia type 2;History of neurodevelopmental disorder;not specified	NA	0.00067	ClinVar	Wormbase	336721
NP_001120693	NP_001335563	XP_006530666	A711A	A704T	Benign	Unknown	rs16017	WBVar01128764	CACNA1A	unc-2	Epileptic encephalopathy, early infantile, 42;Episodic ataxia type 2;History of neurodevelopmental disorder;not specified	NA	0.00067	ClinVar	Wormbase	336707
NP_001120693	NP_001123176	XP_006530655	A711A	A807T	Benign	Unknown	rs16017	WBVar01128764	CACNA1A	unc-2	Epileptic encephalopathy, early infantile, 42;Episodic ataxia type 2;History of neurodevelopmental disorder;not specified	NA	0.00067	ClinVar	Wormbase	336730
NP_001120693	NP_001335563	XP_006530660	A711A	A704T	Benign	Unknown	rs16017	WBVar01128764	CACNA1A	unc-2	Epileptic encephalopathy, early infantile, 42;Episodic ataxia type 2;History of neurodevelopmental disorder;not specified	NA	0.00067	ClinVar	Wormbase	336863
NP_001120693	NP_001335560	XP_006530655	A711A	A704T	Benign	Unknown	rs16017	WBVar01128764	CACNA1A	unc-2	Epileptic encephalopathy, early infantile, 42;Episodic ataxia type 2;History of neurodevelopmental disorder;not specified	NA	0.00067	ClinVar	Wormbase	336738
NP_001120693	NP_001335571	XP_017168030	A711A	A769T	Benign	Unknown	rs16017	WBVar01128764	CACNA1A	unc-2	Epileptic encephalopathy, early infantile, 42;Episodic ataxia type 2;History of neurodevelopmental disorder;not specified	NA	0.00067	ClinVar	Wormbase	336963
NP_001120693	NP_001335572	XP_006530654	A711A	A769T	Benign	Unknown	rs16017	WBVar01128764	CACNA1A	unc-2	Epileptic encephalopathy, early infantile, 42;Episodic ataxia type 2;History of neurodevelopmental disorder;not specified	NA	0.00067	ClinVar	Wormbase	336905
NP_001120693	NP_001335573	XP_006530651	A711A	A769T	Benign	Unknown	rs16017	WBVar01128764	CACNA1A	unc-2	Epileptic encephalopathy, early infantile, 42;Episodic ataxia type 2;History of neurodevelopmental disorder;not specified	NA	0.00067	ClinVar	Wormbase	336952
NP_001120693	NP_001335571	XP_006530666	A711A	A769T	Benign	Unknown	rs16017	WBVar01128764	CACNA1A	unc-2	Epileptic encephalopathy, early infantile, 42;Episodic ataxia type 2;History of neurodevelopmental disorder;not specified	NA	0.00067	ClinVar	Wormbase	336703
NP_001120693	NP_741732	XP_006530671	A711A	A747T	Benign	Unknown	rs16017	WBVar01128764	CACNA1A	unc-2	Epileptic encephalopathy, early infantile, 42;Episodic ataxia type 2;History of neurodevelopmental disorder;not specified	NA	0.00067	ClinVar	Wormbase	336922
NP_001120693	NP_001335515	XP_006530670	A711A	A613T	Benign	Unknown	rs16017	WBVar01128764	CACNA1A	unc-2	Epileptic encephalopathy, early infantile, 42;Episodic ataxia type 2;History of neurodevelopmental disorder;not specified	NA	0.00067	ClinVar	Wormbase	336843
NP_001120693	NP_001123176	XP_006530654	A711A	A807T	Benign	Unknown	rs16017	WBVar01128764	CACNA1A	unc-2	Epileptic encephalopathy, early infantile, 42;Episodic ataxia type 2;History of neurodevelopmental disorder;not specified	NA	0.00067	ClinVar	Wormbase	336899
NP_001120693	NP_001123176	XP_017168029	A711A	A807T	Benign	Unknown	rs16017	WBVar01128764	CACNA1A	unc-2	Epileptic encephalopathy, early infantile, 42;Episodic ataxia type 2;History of neurodevelopmental disorder;not specified	NA	0.00067	ClinVar	Wormbase	336769
NP_001120693	NP_001335571	NP_001238989	A711A	A769T	Benign	Unknown	rs16017	WBVar01128764	CACNA1A	unc-2	Epileptic encephalopathy, early infantile, 42;Episodic ataxia type 2;History of neurodevelopmental disorder;not specified	NA	0.00067	ClinVar	Wormbase	336664
NP_001120693	NP_001123176	XP_006530668	A711A	A807T	Benign	Unknown	rs16017	WBVar01128764	CACNA1A	unc-2	Epileptic encephalopathy, early infantile, 42;Episodic ataxia type 2;History of neurodevelopmental disorder;not specified	NA	0.00067	ClinVar	Wormbase	336977
NP_001120693	NP_001335560	NP_001238988	A711A	A704T	Benign	Unknown	rs16017	WBVar01128764	CACNA1A	unc-2	Epileptic encephalopathy, early infantile, 42;Episodic ataxia type 2;History of neurodevelopmental disorder;not specified	NA	0.00067	ClinVar	Wormbase	336647
NP_001120693	NP_001335570	XP_011246587	A711A	A769T	Benign	Unknown	rs16017	WBVar01128764	CACNA1A	unc-2	Epileptic encephalopathy, early infantile, 42;Episodic ataxia type 2;History of neurodevelopmental disorder;not specified	NA	0.00067	ClinVar	Wormbase	336741
NP_001120693	NP_001123176	NP_001238988	A711A	A807T	Benign	Unknown	rs16017	WBVar01128764	CACNA1A	unc-2	Epileptic encephalopathy, early infantile, 42;Episodic ataxia type 2;History of neurodevelopmental disorder;not specified	NA	0.00067	ClinVar	Wormbase	336639
NP_001120693	NP_001335515	XP_006530666	A711A	A613T	Benign	Unknown	rs16017	WBVar01128764	CACNA1A	unc-2	Epileptic encephalopathy, early infantile, 42;Episodic ataxia type 2;History of neurodevelopmental disorder;not specified	NA	0.00067	ClinVar	Wormbase	336700
NP_001120693	NP_001335573	XP_006530652	A711A	A769T	Benign	Unknown	rs16017	WBVar01128764	CACNA1A	unc-2	Epileptic encephalopathy, early infantile, 42;Episodic ataxia type 2;History of neurodevelopmental disorder;not specified	NA	0.00067	ClinVar	Wormbase	336783
NP_001120693	NP_001335572	XP_006530667	A711A	A769T	Benign	Unknown	rs16017	WBVar01128764	CACNA1A	unc-2	Epileptic encephalopathy, early infantile, 42;Episodic ataxia type 2;History of neurodevelopmental disorder;not specified	NA	0.00067	ClinVar	Wormbase	336918
NP_001120693	NP_001335515	XP_006530651	A711A	A613T	Benign	Unknown	rs16017	WBVar01128764	CACNA1A	unc-2	Epileptic encephalopathy, early infantile, 42;Episodic ataxia type 2;History of neurodevelopmental disorder;not specified	NA	0.00067	ClinVar	Wormbase	336947
NP_001120693	NP_741732	XP_006530657	A711A	A747T	Benign	Unknown	rs16017	WBVar01128764	CACNA1A	unc-2	Epileptic encephalopathy, early infantile, 42;Episodic ataxia type 2;History of neurodevelopmental disorder;not specified	NA	0.00067	ClinVar	Wormbase	336714
NP_001120693	NP_001123176	NP_031604	A711A	A807T	Benign	Unknown	rs16017	WBVar01128764	CACNA1A	unc-2	Epileptic encephalopathy, early infantile, 42;Episodic ataxia type 2;History of neurodevelopmental disorder;not specified	NA	0.00067	ClinVar	Wormbase	336626
NP_001120693	NP_001123176	XP_006530653	A711A	A807T	Benign	Unknown	rs16017	WBVar01128764	CACNA1A	unc-2	Epileptic encephalopathy, early infantile, 42;Episodic ataxia type 2;History of neurodevelopmental disorder;not specified	NA	0.00067	ClinVar	Wormbase	336834
NP_001120693	NP_001335515	NP_001238989	A711A	A613T	Benign	Unknown	rs16017	WBVar01128764	CACNA1A	unc-2	Epileptic encephalopathy, early infantile, 42;Episodic ataxia type 2;History of neurodevelopmental disorder;not specified	NA	0.00067	ClinVar	Wormbase	336661
NP_001120693	NP_001335563	XP_006530667	A711A	A704T	Benign	Unknown	rs16017	WBVar01128764	CACNA1A	unc-2	Epileptic encephalopathy, early infantile, 42;Episodic ataxia type 2;History of neurodevelopmental disorder;not specified	NA	0.00067	ClinVar	Wormbase	336915
NP_001120693	NP_741732	XP_011246587	A711A	A747T	Benign	Unknown	rs16017	WBVar01128764	CACNA1A	unc-2	Epileptic encephalopathy, early infantile, 42;Episodic ataxia type 2;History of neurodevelopmental disorder;not specified	NA	0.00067	ClinVar	Wormbase	336740
NP_001120693	NP_001123176	NP_001238989	A711A	A807T	Benign	Unknown	rs16017	WBVar01128764	CACNA1A	unc-2	Epileptic encephalopathy, early infantile, 42;Episodic ataxia type 2;History of neurodevelopmental disorder;not specified	NA	0.00067	ClinVar	Wormbase	336665
NP_001120693	NP_001335563	XP_006530653	A711A	A704T	Benign	Unknown	rs16017	WBVar01128764	CACNA1A	unc-2	Epileptic encephalopathy, early infantile, 42;Episodic ataxia type 2;History of neurodevelopmental disorder;not specified	NA	0.00067	ClinVar	Wormbase	336837
NP_001120693	NP_001335563	XP_006530651	A711A	A704T	Benign	Unknown	rs16017	WBVar01128764	CACNA1A	unc-2	Epileptic encephalopathy, early infantile, 42;Episodic ataxia type 2;History of neurodevelopmental disorder;not specified	NA	0.00067	ClinVar	Wormbase	336954
NP_001120693	NP_001335560	XP_006530664	A711A	A704T	Benign	Unknown	rs16017	WBVar01128764	CACNA1A	unc-2	Epileptic encephalopathy, early infantile, 42;Episodic ataxia type 2;History of neurodevelopmental disorder;not specified	NA	0.00067	ClinVar	Wormbase	336894
NP_001120693	NP_001335561	NP_031604	A711A	A704T	Benign	Unknown	rs16017	WBVar01128764	CACNA1A	unc-2	Epileptic encephalopathy, early infantile, 42;Episodic ataxia type 2;History of neurodevelopmental disorder;not specified	NA	0.00067	ClinVar	Wormbase	336628
NP_001120693	NP_001335571	XP_006530653	A711A	A769T	Benign	Unknown	rs16017	WBVar01128764	CACNA1A	unc-2	Epileptic encephalopathy, early infantile, 42;Episodic ataxia type 2;History of neurodevelopmental disorder;not specified	NA	0.00067	ClinVar	Wormbase	336833
NP_001120693	NP_001335571	XP_006530665	A711A	A769T	Benign	Unknown	rs16017	WBVar01128764	CACNA1A	unc-2	Epileptic encephalopathy, early infantile, 42;Episodic ataxia type 2;History of neurodevelopmental disorder;not specified	NA	0.00067	ClinVar	Wormbase	336677
NP_001120693	NP_001335570	XP_006530656	A711A	A769T	Benign	Unknown	rs16017	WBVar01128764	CACNA1A	unc-2	Epileptic encephalopathy, early infantile, 42;Episodic ataxia type 2;History of neurodevelopmental disorder;not specified	NA	0.00067	ClinVar	Wormbase	336689
NP_001120693	NP_001335561	XP_017168029	A711A	A704T	Benign	Unknown	rs16017	WBVar01128764	CACNA1A	unc-2	Epileptic encephalopathy, early infantile, 42;Episodic ataxia type 2;History of neurodevelopmental disorder;not specified	NA	0.00067	ClinVar	Wormbase	336771
NP_001120693	NP_001335570	XP_006530657	A711A	A769T	Benign	Unknown	rs16017	WBVar01128764	CACNA1A	unc-2	Epileptic encephalopathy, early infantile, 42;Episodic ataxia type 2;History of neurodevelopmental disorder;not specified	NA	0.00067	ClinVar	Wormbase	336715
NP_001120693	NP_001335573	XP_006530668	A711A	A769T	Benign	Unknown	rs16017	WBVar01128764	CACNA1A	unc-2	Epileptic encephalopathy, early infantile, 42;Episodic ataxia type 2;History of neurodevelopmental disorder;not specified	NA	0.00067	ClinVar	Wormbase	336978
NP_001120693	NP_001335572	XP_006530664	A711A	A769T	Benign	Unknown	rs16017	WBVar01128764	CACNA1A	unc-2	Epileptic encephalopathy, early infantile, 42;Episodic ataxia type 2;History of neurodevelopmental disorder;not specified	NA	0.00067	ClinVar	Wormbase	336892
NP_001120693	NP_001123176	XP_006530663	A711A	A807T	Benign	Unknown	rs16017	WBVar01128764	CACNA1A	unc-2	Epileptic encephalopathy, early infantile, 42;Episodic ataxia type 2;History of neurodevelopmental disorder;not specified	NA	0.00067	ClinVar	Wormbase	336821
NP_001120693	NP_001335563	NP_001238989	A711A	A704T	Benign	Unknown	rs16017	WBVar01128764	CACNA1A	unc-2	Epileptic encephalopathy, early infantile, 42;Episodic ataxia type 2;History of neurodevelopmental disorder;not specified	NA	0.00067	ClinVar	Wormbase	336668
NP_001120693	NP_001123176	XP_006530667	A711A	A807T	Benign	Unknown	rs16017	WBVar01128764	CACNA1A	unc-2	Epileptic encephalopathy, early infantile, 42;Episodic ataxia type 2;History of neurodevelopmental disorder;not specified	NA	0.00067	ClinVar	Wormbase	336912
NP_001120693	NP_001335570	XP_017168029	A711A	A769T	Benign	Unknown	rs16017	WBVar01128764	CACNA1A	unc-2	Epileptic encephalopathy, early infantile, 42;Episodic ataxia type 2;History of neurodevelopmental disorder;not specified	NA	0.00067	ClinVar	Wormbase	336767
NP_001120693	NP_001335570	XP_006530671	A711A	A769T	Benign	Unknown	rs16017	WBVar01128764	CACNA1A	unc-2	Epileptic encephalopathy, early infantile, 42;Episodic ataxia type 2;History of neurodevelopmental disorder;not specified	NA	0.00067	ClinVar	Wormbase	336923
NP_001120693	NP_001335560	XP_006530661	A711A	A704T	Benign	Unknown	rs16017	WBVar01128764	CACNA1A	unc-2	Epileptic encephalopathy, early infantile, 42;Episodic ataxia type 2;History of neurodevelopmental disorder;not specified	NA	0.00067	ClinVar	Wormbase	336946
NP_001120693	NP_001123176	XP_006530652	A711A	A807T	Benign	Unknown	rs16017	WBVar01128764	CACNA1A	unc-2	Epileptic encephalopathy, early infantile, 42;Episodic ataxia type 2;History of neurodevelopmental disorder;not specified	NA	0.00067	ClinVar	Wormbase	336782
NP_001120693	NP_001335572	XP_006530663	A711A	A769T	Benign	Unknown	rs16017	WBVar01128764	CACNA1A	unc-2	Epileptic encephalopathy, early infantile, 42;Episodic ataxia type 2;History of neurodevelopmental disorder;not specified	NA	0.00067	ClinVar	Wormbase	336827
NP_001120693	NP_001335572	XP_006530672	A711A	A769T	Benign	Unknown	rs16017	WBVar01128764	CACNA1A	unc-2	Epileptic encephalopathy, early infantile, 42;Episodic ataxia type 2;History of neurodevelopmental disorder;not specified	NA	0.00067	ClinVar	Wormbase	336814
NP_001120693	NP_001123176	XP_011246587	A711A	A807T	Benign	Unknown	rs16017	WBVar01128764	CACNA1A	unc-2	Epileptic encephalopathy, early infantile, 42;Episodic ataxia type 2;History of neurodevelopmental disorder;not specified	NA	0.00067	ClinVar	Wormbase	336743
NP_001120693	NP_741732	XP_006530664	A711A	A747T	Benign	Unknown	rs16017	WBVar01128764	CACNA1A	unc-2	Epileptic encephalopathy, early infantile, 42;Episodic ataxia type 2;History of neurodevelopmental disorder;not specified	NA	0.00067	ClinVar	Wormbase	336883
NP_001120693	NP_001335572	XP_006530666	A711A	A769T	Benign	Unknown	rs16017	WBVar01128764	CACNA1A	unc-2	Epileptic encephalopathy, early infantile, 42;Episodic ataxia type 2;History of neurodevelopmental disorder;not specified	NA	0.00067	ClinVar	Wormbase	336710
NP_001120693	NP_001335571	XP_017168029	A711A	A769T	Benign	Unknown	rs16017	WBVar01128764	CACNA1A	unc-2	Epileptic encephalopathy, early infantile, 42;Episodic ataxia type 2;History of neurodevelopmental disorder;not specified	NA	0.00067	ClinVar	Wormbase	336768
NP_001120693	NP_001335515	XP_006530655	A711A	A613T	Benign	Unknown	rs16017	WBVar01128764	CACNA1A	unc-2	Epileptic encephalopathy, early infantile, 42;Episodic ataxia type 2;History of neurodevelopmental disorder;not specified	NA	0.00067	ClinVar	Wormbase	336726
NP_001120693	NP_001335562	XP_006530656	A711A	A704T	Benign	Unknown	rs16017	WBVar01128764	CACNA1A	unc-2	Epileptic encephalopathy, early infantile, 42;Episodic ataxia type 2;History of neurodevelopmental disorder;not specified	NA	0.00067	ClinVar	Wormbase	336696
NP_001120693	NP_001335560	XP_006530672	A711A	A704T	Benign	Unknown	rs16017	WBVar01128764	CACNA1A	unc-2	Epileptic encephalopathy, early infantile, 42;Episodic ataxia type 2;History of neurodevelopmental disorder;not specified	NA	0.00067	ClinVar	Wormbase	336816
NP_001120693	NP_001335560	XP_006530652	A711A	A704T	Benign	Unknown	rs16017	WBVar01128764	CACNA1A	unc-2	Epileptic encephalopathy, early infantile, 42;Episodic ataxia type 2;History of neurodevelopmental disorder;not specified	NA	0.00067	ClinVar	Wormbase	336790
NP_001120693	NP_001335563	XP_006530664	A711A	A704T	Benign	Unknown	rs16017	WBVar01128764	CACNA1A	unc-2	Epileptic encephalopathy, early infantile, 42;Episodic ataxia type 2;History of neurodevelopmental disorder;not specified	NA	0.00067	ClinVar	Wormbase	336889
NP_001120693	NP_001123176	XP_006530662	A711A	A807T	Benign	Unknown	rs16017	WBVar01128764	CACNA1A	unc-2	Epileptic encephalopathy, early infantile, 42;Episodic ataxia type 2;History of neurodevelopmental disorder;not specified	NA	0.00067	ClinVar	Wormbase	336795
NP_001120693	NP_001335571	XP_006530658	A711A	A769T	Benign	Unknown	rs16017	WBVar01128764	CACNA1A	unc-2	Epileptic encephalopathy, early infantile, 42;Episodic ataxia type 2;History of neurodevelopmental disorder;not specified	NA	0.00067	ClinVar	Wormbase	336989
NP_001120693	NP_001335571	XP_006530672	A711A	A769T	Benign	Unknown	rs16017	WBVar01128764	CACNA1A	unc-2	Epileptic encephalopathy, early infantile, 42;Episodic ataxia type 2;History of neurodevelopmental disorder;not specified	NA	0.00067	ClinVar	Wormbase	336807
NP_001120693	NP_001335516	XP_006530666	A711A	A613T	Benign	Unknown	rs16017	WBVar01128764	CACNA1A	unc-2	Epileptic encephalopathy, early infantile, 42;Episodic ataxia type 2;History of neurodevelopmental disorder;not specified	NA	0.00067	ClinVar	Wormbase	336708
NP_001120693	NP_001335571	XP_011246587	A711A	A769T	Benign	Unknown	rs16017	WBVar01128764	CACNA1A	unc-2	Epileptic encephalopathy, early infantile, 42;Episodic ataxia type 2;History of neurodevelopmental disorder;not specified	NA	0.00067	ClinVar	Wormbase	336742
NP_001120693	NP_001335563	XP_006530658	A711A	A704T	Benign	Unknown	rs16017	WBVar01128764	CACNA1A	unc-2	Epileptic encephalopathy, early infantile, 42;Episodic ataxia type 2;History of neurodevelopmental disorder;not specified	NA	0.00067	ClinVar	Wormbase	336993
NP_001120693	NP_001335563	XP_006530659	A711A	A704T	Benign	Unknown	rs16017	WBVar01128764	CACNA1A	unc-2	Epileptic encephalopathy, early infantile, 42;Episodic ataxia type 2;History of neurodevelopmental disorder;not specified	NA	0.00067	ClinVar	Wormbase	336759
NP_001120693	NP_741732	XP_017168029	A711A	A747T	Benign	Unknown	rs16017	WBVar01128764	CACNA1A	unc-2	Epileptic encephalopathy, early infantile, 42;Episodic ataxia type 2;History of neurodevelopmental disorder;not specified	NA	0.00067	ClinVar	Wormbase	336766
NP_001120693	NP_001335563	XP_017168029	A711A	A704T	Benign	Unknown	rs16017	WBVar01128764	CACNA1A	unc-2	Epileptic encephalopathy, early infantile, 42;Episodic ataxia type 2;History of neurodevelopmental disorder;not specified	NA	0.00067	ClinVar	Wormbase	336772
NP_001120693	NP_001335561	XP_017168030	A711A	A704T	Benign	Unknown	rs16017	WBVar01128764	CACNA1A	unc-2	Epileptic encephalopathy, early infantile, 42;Episodic ataxia type 2;History of neurodevelopmental disorder;not specified	NA	0.00067	ClinVar	Wormbase	336966
NP_001120693	NP_001123176	XP_006530660	A711A	A807T	Benign	Unknown	rs16017	WBVar01128764	CACNA1A	unc-2	Epileptic encephalopathy, early infantile, 42;Episodic ataxia type 2;History of neurodevelopmental disorder;not specified	NA	0.00067	ClinVar	Wormbase	336860
NP_001120693	NP_001335562	XP_006530665	A711A	A704T	Benign	Unknown	rs16017	WBVar01128764	CACNA1A	unc-2	Epileptic encephalopathy, early infantile, 42;Episodic ataxia type 2;History of neurodevelopmental disorder;not specified	NA	0.00067	ClinVar	Wormbase	336683
NP_001120693	NP_001335560	XP_006530666	A711A	A704T	Benign	Unknown	rs16017	WBVar01128764	CACNA1A	unc-2	Epileptic encephalopathy, early infantile, 42;Episodic ataxia type 2;History of neurodevelopmental disorder;not specified	NA	0.00067	ClinVar	Wormbase	336712
NP_001120693	NP_001335563	XP_006530663	A711A	A704T	Benign	Unknown	rs16017	WBVar01128764	CACNA1A	unc-2	Epileptic encephalopathy, early infantile, 42;Episodic ataxia type 2;History of neurodevelopmental disorder;not specified	NA	0.00067	ClinVar	Wormbase	336824
NP_001120693	NP_001335561	NP_001238989	A711A	A704T	Benign	Unknown	rs16017	WBVar01128764	CACNA1A	unc-2	Epileptic encephalopathy, early infantile, 42;Episodic ataxia type 2;History of neurodevelopmental disorder;not specified	NA	0.00067	ClinVar	Wormbase	336667
NP_001120693	NP_001335561	NP_001238988	A711A	A704T	Benign	Unknown	rs16017	WBVar01128764	CACNA1A	unc-2	Epileptic encephalopathy, early infantile, 42;Episodic ataxia type 2;History of neurodevelopmental disorder;not specified	NA	0.00067	ClinVar	Wormbase	336641
NP_001120693	NP_001335571	XP_006530670	A711A	A769T	Benign	Unknown	rs16017	WBVar01128764	CACNA1A	unc-2	Epileptic encephalopathy, early infantile, 42;Episodic ataxia type 2;History of neurodevelopmental disorder;not specified	NA	0.00067	ClinVar	Wormbase	336846
NP_001120693	NP_001335562	XP_006530670	A711A	A704T	Benign	Unknown	rs16017	WBVar01128764	CACNA1A	unc-2	Epileptic encephalopathy, early infantile, 42;Episodic ataxia type 2;History of neurodevelopmental disorder;not specified	NA	0.00067	ClinVar	Wormbase	336852
NP_001120693	NP_001335515	NP_001238990	A711A	A613T	Benign	Unknown	rs16017	WBVar01128764	CACNA1A	unc-2	Epileptic encephalopathy, early infantile, 42;Episodic ataxia type 2;History of neurodevelopmental disorder;not specified	NA	0.00067	ClinVar	Wormbase	336648
NP_001120693	NP_001335572	NP_001238989	A711A	A769T	Benign	Unknown	rs16017	WBVar01128764	CACNA1A	unc-2	Epileptic encephalopathy, early infantile, 42;Episodic ataxia type 2;History of neurodevelopmental disorder;not specified	NA	0.00067	ClinVar	Wormbase	336671
NP_001120693	NP_741732	XP_006530662	A711A	A747T	Benign	Unknown	rs16017	WBVar01128764	CACNA1A	unc-2	Epileptic encephalopathy, early infantile, 42;Episodic ataxia type 2;History of neurodevelopmental disorder;not specified	NA	0.00067	ClinVar	Wormbase	336792
NP_001120693	NP_741732	NP_001238988	A711A	A747T	Benign	Unknown	rs16017	WBVar01128764	CACNA1A	unc-2	Epileptic encephalopathy, early infantile, 42;Episodic ataxia type 2;History of neurodevelopmental disorder;not specified	NA	0.00067	ClinVar	Wormbase	336636
NP_001120693	NP_001123176	XP_017168030	A711A	A807T	Benign	Unknown	rs16017	WBVar01128764	CACNA1A	unc-2	Epileptic encephalopathy, early infantile, 42;Episodic ataxia type 2;History of neurodevelopmental disorder;not specified	NA	0.00067	ClinVar	Wormbase	336964
NP_001120693	NP_001335563	NP_001238988	A711A	A704T	Benign	Unknown	rs16017	WBVar01128764	CACNA1A	unc-2	Epileptic encephalopathy, early infantile, 42;Episodic ataxia type 2;History of neurodevelopmental disorder;not specified	NA	0.00067	ClinVar	Wormbase	336642
NP_001120693	NP_001335572	XP_017168029	A711A	A769T	Benign	Unknown	rs16017	WBVar01128764	CACNA1A	unc-2	Epileptic encephalopathy, early infantile, 42;Episodic ataxia type 2;History of neurodevelopmental disorder;not specified	NA	0.00067	ClinVar	Wormbase	336775
NP_001120693	NP_001335563	XP_006530656	A711A	A704T	Benign	Unknown	rs16017	WBVar01128764	CACNA1A	unc-2	Epileptic encephalopathy, early infantile, 42;Episodic ataxia type 2;History of neurodevelopmental disorder;not specified	NA	0.00067	ClinVar	Wormbase	336694
NP_001120693	NP_001335515	XP_017168029	A711A	A613T	Benign	Unknown	rs16017	WBVar01128764	CACNA1A	unc-2	Epileptic encephalopathy, early infantile, 42;Episodic ataxia type 2;History of neurodevelopmental disorder;not specified	NA	0.00067	ClinVar	Wormbase	336765
NP_001120693	NP_001335570	XP_006530651	A711A	A769T	Benign	Unknown	rs16017	WBVar01128764	CACNA1A	unc-2	Epileptic encephalopathy, early infantile, 42;Episodic ataxia type 2;History of neurodevelopmental disorder;not specified	NA	0.00067	ClinVar	Wormbase	336949
NP_001120693	NP_001335563	XP_006530655	A711A	A704T	Benign	Unknown	rs16017	WBVar01128764	CACNA1A	unc-2	Epileptic encephalopathy, early infantile, 42;Episodic ataxia type 2;History of neurodevelopmental disorder;not specified	NA	0.00067	ClinVar	Wormbase	336733
NP_001120693	NP_001123176	XP_006530666	A711A	A807T	Benign	Unknown	rs16017	WBVar01128764	CACNA1A	unc-2	Epileptic encephalopathy, early infantile, 42;Episodic ataxia type 2;History of neurodevelopmental disorder;not specified	NA	0.00067	ClinVar	Wormbase	336704
NP_001120693	NP_001123176	XP_006530658	A711A	A807T	Benign	Unknown	rs16017	WBVar01128764	CACNA1A	unc-2	Epileptic encephalopathy, early infantile, 42;Episodic ataxia type 2;History of neurodevelopmental disorder;not specified	NA	0.00067	ClinVar	Wormbase	336990
NP_001120693	NP_001335563	XP_006530650	A711A	A704T	Benign	Unknown	rs16017	WBVar01128764	CACNA1A	unc-2	Epileptic encephalopathy, early infantile, 42;Episodic ataxia type 2;History of neurodevelopmental disorder;not specified	NA	0.00067	ClinVar	Wormbase	336876
NP_001120693	NP_001335573	XP_006530667	A711A	A769T	Benign	Unknown	rs16017	WBVar01128764	CACNA1A	unc-2	Epileptic encephalopathy, early infantile, 42;Episodic ataxia type 2;History of neurodevelopmental disorder;not specified	NA	0.00067	ClinVar	Wormbase	336913
NP_001120693	NP_001335515	XP_006530664	A711A	A613T	Benign	Unknown	rs16017	WBVar01128764	CACNA1A	unc-2	Epileptic encephalopathy, early infantile, 42;Episodic ataxia type 2;History of neurodevelopmental disorder;not specified	NA	0.00067	ClinVar	Wormbase	336882
NP_001120693	NP_001335516	NP_001238988	A711A	A613T	Benign	Unknown	rs16017	WBVar01128764	CACNA1A	unc-2	Epileptic encephalopathy, early infantile, 42;Episodic ataxia type 2;History of neurodevelopmental disorder;not specified	NA	0.00067	ClinVar	Wormbase	336643
NP_001120693	NP_001123176	XP_006530671	A711A	A807T	Benign	Unknown	rs16017	WBVar01128764	CACNA1A	unc-2	Epileptic encephalopathy, early infantile, 42;Episodic ataxia type 2;History of neurodevelopmental disorder;not specified	NA	0.00067	ClinVar	Wormbase	336925
NP_001120693	NP_001335515	XP_006530665	A711A	A613T	Benign	Unknown	rs16017	WBVar01128764	CACNA1A	unc-2	Epileptic encephalopathy, early infantile, 42;Episodic ataxia type 2;History of neurodevelopmental disorder;not specified	NA	0.00067	ClinVar	Wormbase	336674
NP_001120693	NP_001335563	XP_017168030	A711A	A704T	Benign	Unknown	rs16017	WBVar01128764	CACNA1A	unc-2	Epileptic encephalopathy, early infantile, 42;Episodic ataxia type 2;History of neurodevelopmental disorder;not specified	NA	0.00067	ClinVar	Wormbase	336967
NP_001120693	NP_001335570	XP_006530667	A711A	A769T	Benign	Unknown	rs16017	WBVar01128764	CACNA1A	unc-2	Epileptic encephalopathy, early infantile, 42;Episodic ataxia type 2;History of neurodevelopmental disorder;not specified	NA	0.00067	ClinVar	Wormbase	336910
NP_001120693	NP_001335563	XP_006530654	A711A	A704T	Benign	Unknown	rs16017	WBVar01128764	CACNA1A	unc-2	Epileptic encephalopathy, early infantile, 42;Episodic ataxia type 2;History of neurodevelopmental disorder;not specified	NA	0.00067	ClinVar	Wormbase	336902
NP_001120693	NP_001335561	XP_006530659	A711A	A704T	Benign	Unknown	rs16017	WBVar01128764	CACNA1A	unc-2	Epileptic encephalopathy, early infantile, 42;Episodic ataxia type 2;History of neurodevelopmental disorder;not specified	NA	0.00067	ClinVar	Wormbase	336758
NP_001120693	NP_001123176	XP_006530661	A711A	A807T	Benign	Unknown	rs16017	WBVar01128764	CACNA1A	unc-2	Epileptic encephalopathy, early infantile, 42;Episodic ataxia type 2;History of neurodevelopmental disorder;not specified	NA	0.00067	ClinVar	Wormbase	336938
NP_001120693	NP_001335571	XP_006530650	A711A	A769T	Benign	Unknown	rs16017	WBVar01128764	CACNA1A	unc-2	Epileptic encephalopathy, early infantile, 42;Episodic ataxia type 2;History of neurodevelopmental disorder;not specified	NA	0.00067	ClinVar	Wormbase	336872
NP_001120693	NP_001335562	XP_006530666	A711A	A704T	Benign	Unknown	rs16017	WBVar01128764	CACNA1A	unc-2	Epileptic encephalopathy, early infantile, 42;Episodic ataxia type 2;History of neurodevelopmental disorder;not specified	NA	0.00067	ClinVar	Wormbase	336709
NP_001120693	NP_001335560	XP_006530658	A711A	A704T	Benign	Unknown	rs16017	WBVar01128764	CACNA1A	unc-2	Epileptic encephalopathy, early infantile, 42;Episodic ataxia type 2;History of neurodevelopmental disorder;not specified	NA	0.00067	ClinVar	Wormbase	336998
NP_001120693	NP_001335562	XP_006530653	A711A	A704T	Benign	Unknown	rs16017	WBVar01128764	CACNA1A	unc-2	Epileptic encephalopathy, early infantile, 42;Episodic ataxia type 2;History of neurodevelopmental disorder;not specified	NA	0.00067	ClinVar	Wormbase	336839
NP_001120693	NP_001335561	XP_006530661	A711A	A704T	Benign	Unknown	rs16017	WBVar01128764	CACNA1A	unc-2	Epileptic encephalopathy, early infantile, 42;Episodic ataxia type 2;History of neurodevelopmental disorder;not specified	NA	0.00067	ClinVar	Wormbase	336940
NP_001120693	NP_001335515	XP_006530657	A711A	A613T	Benign	Unknown	rs16017	WBVar01128764	CACNA1A	unc-2	Epileptic encephalopathy, early infantile, 42;Episodic ataxia type 2;History of neurodevelopmental disorder;not specified	NA	0.00067	ClinVar	Wormbase	336713
NP_001120693	NP_001335515	XP_006530653	A711A	A613T	Benign	Unknown	rs16017	WBVar01128764	CACNA1A	unc-2	Epileptic encephalopathy, early infantile, 42;Episodic ataxia type 2;History of neurodevelopmental disorder;not specified	NA	0.00067	ClinVar	Wormbase	336830
NP_001120693	NP_001335563	XP_006530661	A711A	A704T	Benign	Unknown	rs16017	WBVar01128764	CACNA1A	unc-2	Epileptic encephalopathy, early infantile, 42;Episodic ataxia type 2;History of neurodevelopmental disorder;not specified	NA	0.00067	ClinVar	Wormbase	336941
NP_001120693	NP_001335563	XP_006530671	A711A	A704T	Benign	Unknown	rs16017	WBVar01128764	CACNA1A	unc-2	Epileptic encephalopathy, early infantile, 42;Episodic ataxia type 2;History of neurodevelopmental disorder;not specified	NA	0.00067	ClinVar	Wormbase	336928
NP_001120693	NP_001335570	NP_001238990	A711A	A769T	Benign	Unknown	rs16017	WBVar01128764	CACNA1A	unc-2	Epileptic encephalopathy, early infantile, 42;Episodic ataxia type 2;History of neurodevelopmental disorder;not specified	NA	0.00067	ClinVar	Wormbase	336650
NP_001120693	NP_001335560	XP_017168029	A711A	A704T	Benign	Unknown	rs16017	WBVar01128764	CACNA1A	unc-2	Epileptic encephalopathy, early infantile, 42;Episodic ataxia type 2;History of neurodevelopmental disorder;not specified	NA	0.00067	ClinVar	Wormbase	336777
NP_001120693	NP_001335560	NP_001238989	A711A	A704T	Benign	Unknown	rs16017	WBVar01128764	CACNA1A	unc-2	Epileptic encephalopathy, early infantile, 42;Episodic ataxia type 2;History of neurodevelopmental disorder;not specified	NA	0.00067	ClinVar	Wormbase	336673
NP_001120693	NP_001335560	XP_006530665	A711A	A704T	Benign	Unknown	rs16017	WBVar01128764	CACNA1A	unc-2	Epileptic encephalopathy, early infantile, 42;Episodic ataxia type 2;History of neurodevelopmental disorder;not specified	NA	0.00067	ClinVar	Wormbase	336686
NP_001120693	NP_001335572	XP_006530651	A711A	A769T	Benign	Unknown	rs16017	WBVar01128764	CACNA1A	unc-2	Epileptic encephalopathy, early infantile, 42;Episodic ataxia type 2;History of neurodevelopmental disorder;not specified	NA	0.00067	ClinVar	Wormbase	336957
NP_001120693	NP_001335570	XP_006530663	A711A	A769T	Benign	Unknown	rs16017	WBVar01128764	CACNA1A	unc-2	Epileptic encephalopathy, early infantile, 42;Episodic ataxia type 2;History of neurodevelopmental disorder;not specified	NA	0.00067	ClinVar	Wormbase	336819
NP_001120693	NP_001335561	XP_006530654	A711A	A704T	Benign	Unknown	rs16017	WBVar01128764	CACNA1A	unc-2	Epileptic encephalopathy, early infantile, 42;Episodic ataxia type 2;History of neurodevelopmental disorder;not specified	NA	0.00067	ClinVar	Wormbase	336901
NP_001120693	NP_001335572	XP_017168030	A711A	A769T	Benign	Unknown	rs16017	WBVar01128764	CACNA1A	unc-2	Epileptic encephalopathy, early infantile, 42;Episodic ataxia type 2;History of neurodevelopmental disorder;not specified	NA	0.00067	ClinVar	Wormbase	336970
NP_001120693	NP_001335562	XP_006530663	A711A	A704T	Benign	Unknown	rs16017	WBVar01128764	CACNA1A	unc-2	Epileptic encephalopathy, early infantile, 42;Episodic ataxia type 2;History of neurodevelopmental disorder;not specified	NA	0.00067	ClinVar	Wormbase	336826
NP_001120693	NP_001335573	XP_006530661	A711A	A769T	Benign	Unknown	rs16017	WBVar01128764	CACNA1A	unc-2	Epileptic encephalopathy, early infantile, 42;Episodic ataxia type 2;History of neurodevelopmental disorder;not specified	NA	0.00067	ClinVar	Wormbase	336939
NP_001120693	NP_001123176	XP_006530657	A711A	A807T	Benign	Unknown	rs16017	WBVar01128764	CACNA1A	unc-2	Epileptic encephalopathy, early infantile, 42;Episodic ataxia type 2;History of neurodevelopmental disorder;not specified	NA	0.00067	ClinVar	Wormbase	336717
NP_001120693	NP_001335563	XP_006530670	A711A	A704T	Benign	Unknown	rs16017	WBVar01128764	CACNA1A	unc-2	Epileptic encephalopathy, early infantile, 42;Episodic ataxia type 2;History of neurodevelopmental disorder;not specified	NA	0.00067	ClinVar	Wormbase	336850
NP_001120693	NP_001335562	XP_006530672	A711A	A704T	Benign	Unknown	rs16017	WBVar01128764	CACNA1A	unc-2	Epileptic encephalopathy, early infantile, 42;Episodic ataxia type 2;History of neurodevelopmental disorder;not specified	NA	0.00067	ClinVar	Wormbase	336813
NP_001120693	NP_001335570	XP_006530664	A711A	A769T	Benign	Unknown	rs16017	WBVar01128764	CACNA1A	unc-2	Epileptic encephalopathy, early infantile, 42;Episodic ataxia type 2;History of neurodevelopmental disorder;not specified	NA	0.00067	ClinVar	Wormbase	336884
NP_001120693	NP_001335572	XP_011246587	A711A	A769T	Benign	Unknown	rs16017	WBVar01128764	CACNA1A	unc-2	Epileptic encephalopathy, early infantile, 42;Episodic ataxia type 2;History of neurodevelopmental disorder;not specified	NA	0.00067	ClinVar	Wormbase	336749
NP_001120693	NP_001335570	XP_006530655	A711A	A769T	Benign	Unknown	rs16017	WBVar01128764	CACNA1A	unc-2	Epileptic encephalopathy, early infantile, 42;Episodic ataxia type 2;History of neurodevelopmental disorder;not specified	NA	0.00067	ClinVar	Wormbase	336728
NP_001120693	NP_001335570	NP_031604	A711A	A769T	Benign	Unknown	rs16017	WBVar01128764	CACNA1A	unc-2	Epileptic encephalopathy, early infantile, 42;Episodic ataxia type 2;History of neurodevelopmental disorder;not specified	NA	0.00067	ClinVar	Wormbase	336624
NP_001120693	NP_001335560	XP_006530668	A711A	A704T	Benign	Unknown	rs16017	WBVar01128764	CACNA1A	unc-2	Epileptic encephalopathy, early infantile, 42;Episodic ataxia type 2;History of neurodevelopmental disorder;not specified	NA	0.00067	ClinVar	Wormbase	336985
NP_001120693	NP_001335571	NP_001238988	A711A	A769T	Benign	Unknown	rs16017	WBVar01128764	CACNA1A	unc-2	Epileptic encephalopathy, early infantile, 42;Episodic ataxia type 2;History of neurodevelopmental disorder;not specified	NA	0.00067	ClinVar	Wormbase	336638
NP_001120693	NP_741732	XP_006530665	A711A	A747T	Benign	Unknown	rs16017	WBVar01128764	CACNA1A	unc-2	Epileptic encephalopathy, early infantile, 42;Episodic ataxia type 2;History of neurodevelopmental disorder;not specified	NA	0.00067	ClinVar	Wormbase	336675
NP_001120693	NP_001335516	XP_017168030	A711A	A613T	Benign	Unknown	rs16017	WBVar01128764	CACNA1A	unc-2	Epileptic encephalopathy, early infantile, 42;Episodic ataxia type 2;History of neurodevelopmental disorder;not specified	NA	0.00067	ClinVar	Wormbase	336968
NP_001120693	NP_001335572	XP_006530655	A711A	A769T	Benign	Unknown	rs16017	WBVar01128764	CACNA1A	unc-2	Epileptic encephalopathy, early infantile, 42;Episodic ataxia type 2;History of neurodevelopmental disorder;not specified	NA	0.00067	ClinVar	Wormbase	336736
NP_001120693	NP_001335515	XP_006530671	A711A	A613T	Benign	Unknown	rs16017	WBVar01128764	CACNA1A	unc-2	Epileptic encephalopathy, early infantile, 42;Episodic ataxia type 2;History of neurodevelopmental disorder;not specified	NA	0.00067	ClinVar	Wormbase	336921
NP_001120693	NP_001335573	XP_006530670	A711A	A769T	Benign	Unknown	rs16017	WBVar01128764	CACNA1A	unc-2	Epileptic encephalopathy, early infantile, 42;Episodic ataxia type 2;History of neurodevelopmental disorder;not specified	NA	0.00067	ClinVar	Wormbase	336848
NP_001120693	NP_001335561	XP_006530652	A711A	A704T	Benign	Unknown	rs16017	WBVar01128764	CACNA1A	unc-2	Epileptic encephalopathy, early infantile, 42;Episodic ataxia type 2;History of neurodevelopmental disorder;not specified	NA	0.00067	ClinVar	Wormbase	336784
NP_001120693	NP_001335562	XP_006530660	A711A	A704T	Benign	Unknown	rs16017	WBVar01128764	CACNA1A	unc-2	Epileptic encephalopathy, early infantile, 42;Episodic ataxia type 2;History of neurodevelopmental disorder;not specified	NA	0.00067	ClinVar	Wormbase	336865
NP_001120693	NP_001335562	XP_006530661	A711A	A704T	Benign	Unknown	rs16017	WBVar01128764	CACNA1A	unc-2	Epileptic encephalopathy, early infantile, 42;Episodic ataxia type 2;History of neurodevelopmental disorder;not specified	NA	0.00067	ClinVar	Wormbase	336943
NP_001120693	NP_001335516	XP_006530667	A711A	A613T	Benign	Unknown	rs16017	WBVar01128764	CACNA1A	unc-2	Epileptic encephalopathy, early infantile, 42;Episodic ataxia type 2;History of neurodevelopmental disorder;not specified	NA	0.00067	ClinVar	Wormbase	336916
NP_001120693	NP_001335560	XP_006530654	A711A	A704T	Benign	Unknown	rs16017	WBVar01128764	CACNA1A	unc-2	Epileptic encephalopathy, early infantile, 42;Episodic ataxia type 2;History of neurodevelopmental disorder;not specified	NA	0.00067	ClinVar	Wormbase	336907
NP_001120693	NP_001335563	XP_006530662	A711A	A704T	Benign	Unknown	rs16017	WBVar01128764	CACNA1A	unc-2	Epileptic encephalopathy, early infantile, 42;Episodic ataxia type 2;History of neurodevelopmental disorder;not specified	NA	0.00067	ClinVar	Wormbase	336798
NP_001120693	NP_001335561	XP_006530653	A711A	A704T	Benign	Unknown	rs16017	WBVar01128764	CACNA1A	unc-2	Epileptic encephalopathy, early infantile, 42;Episodic ataxia type 2;History of neurodevelopmental disorder;not specified	NA	0.00067	ClinVar	Wormbase	336836
NP_001120693	NP_001335570	XP_006530659	A711A	A769T	Benign	Unknown	rs16017	WBVar01128764	CACNA1A	unc-2	Epileptic encephalopathy, early infantile, 42;Episodic ataxia type 2;History of neurodevelopmental disorder;not specified	NA	0.00067	ClinVar	Wormbase	336754
NP_001120693	NP_001335571	NP_001238990	A711A	A769T	Benign	Unknown	rs16017	WBVar01128764	CACNA1A	unc-2	Epileptic encephalopathy, early infantile, 42;Episodic ataxia type 2;History of neurodevelopmental disorder;not specified	NA	0.00067	ClinVar	Wormbase	336651
NP_001120693	NP_001335560	XP_006530662	A711A	A704T	Benign	Unknown	rs16017	WBVar01128764	CACNA1A	unc-2	Epileptic encephalopathy, early infantile, 42;Episodic ataxia type 2;History of neurodevelopmental disorder;not specified	NA	0.00067	ClinVar	Wormbase	336803
NP_001120693	NP_001335571	NP_031604	A711A	A769T	Benign	Unknown	rs16017	WBVar01128764	CACNA1A	unc-2	Epileptic encephalopathy, early infantile, 42;Episodic ataxia type 2;History of neurodevelopmental disorder;not specified	NA	0.00067	ClinVar	Wormbase	336625
NP_001120693	NP_001335571	XP_006530651	A711A	A769T	Benign	Unknown	rs16017	WBVar01128764	CACNA1A	unc-2	Epileptic encephalopathy, early infantile, 42;Episodic ataxia type 2;History of neurodevelopmental disorder;not specified	NA	0.00067	ClinVar	Wormbase	336950
NP_001120693	NP_001335561	XP_006530671	A711A	A704T	Benign	Unknown	rs16017	WBVar01128764	CACNA1A	unc-2	Epileptic encephalopathy, early infantile, 42;Episodic ataxia type 2;History of neurodevelopmental disorder;not specified	NA	0.00067	ClinVar	Wormbase	336927
NP_001120693	NP_001335516	XP_006530660	A711A	A613T	Benign	Unknown	rs16017	WBVar01128764	CACNA1A	unc-2	Epileptic encephalopathy, early infantile, 42;Episodic ataxia type 2;History of neurodevelopmental disorder;not specified	NA	0.00067	ClinVar	Wormbase	336864
NP_001120693	NP_001335573	XP_006530665	A711A	A769T	Benign	Unknown	rs16017	WBVar01128764	CACNA1A	unc-2	Epileptic encephalopathy, early infantile, 42;Episodic ataxia type 2;History of neurodevelopmental disorder;not specified	NA	0.00067	ClinVar	Wormbase	336679
NP_001120693	NP_741732	XP_006530655	A711A	A747T	Benign	Unknown	rs16017	WBVar01128764	CACNA1A	unc-2	Epileptic encephalopathy, early infantile, 42;Episodic ataxia type 2;History of neurodevelopmental disorder;not specified	NA	0.00067	ClinVar	Wormbase	336727
NP_001120693	NP_001335562	XP_006530654	A711A	A704T	Benign	Unknown	rs16017	WBVar01128764	CACNA1A	unc-2	Epileptic encephalopathy, early infantile, 42;Episodic ataxia type 2;History of neurodevelopmental disorder;not specified	NA	0.00067	ClinVar	Wormbase	336904
NP_001120693	NP_001335560	XP_017168030	A711A	A704T	Benign	Unknown	rs16017	WBVar01128764	CACNA1A	unc-2	Epileptic encephalopathy, early infantile, 42;Episodic ataxia type 2;History of neurodevelopmental disorder;not specified	NA	0.00067	ClinVar	Wormbase	336972
NP_001120693	NP_001335515	XP_006530663	A711A	A613T	Benign	Unknown	rs16017	WBVar01128764	CACNA1A	unc-2	Epileptic encephalopathy, early infantile, 42;Episodic ataxia type 2;History of neurodevelopmental disorder;not specified	NA	0.00067	ClinVar	Wormbase	336817
NP_001120693	NP_001335563	NP_031604	A711A	A704T	Benign	Unknown	rs16017	WBVar01128764	CACNA1A	unc-2	Epileptic encephalopathy, early infantile, 42;Episodic ataxia type 2;History of neurodevelopmental disorder;not specified	NA	0.00067	ClinVar	Wormbase	336629
NP_001120693	NP_001335570	XP_006530654	A711A	A769T	Benign	Unknown	rs16017	WBVar01128764	CACNA1A	unc-2	Epileptic encephalopathy, early infantile, 42;Episodic ataxia type 2;History of neurodevelopmental disorder;not specified	NA	0.00067	ClinVar	Wormbase	336897
NP_001120693	NP_001335561	XP_011246587	A711A	A704T	Benign	Unknown	rs16017	WBVar01128764	CACNA1A	unc-2	Epileptic encephalopathy, early infantile, 42;Episodic ataxia type 2;History of neurodevelopmental disorder;not specified	NA	0.00067	ClinVar	Wormbase	336745
NP_001120693	NP_001335570	NP_001238989	A711A	A769T	Benign	Unknown	rs16017	WBVar01128764	CACNA1A	unc-2	Epileptic encephalopathy, early infantile, 42;Episodic ataxia type 2;History of neurodevelopmental disorder;not specified	NA	0.00067	ClinVar	Wormbase	336663
NP_001120693	NP_001335563	XP_006530652	A711A	A704T	Benign	Unknown	rs16017	WBVar01128764	CACNA1A	unc-2	Epileptic encephalopathy, early infantile, 42;Episodic ataxia type 2;History of neurodevelopmental disorder;not specified	NA	0.00067	ClinVar	Wormbase	336785
NP_001120693	NP_001335560	XP_006530663	A711A	A704T	Benign	Unknown	rs16017	WBVar01128764	CACNA1A	unc-2	Epileptic encephalopathy, early infantile, 42;Episodic ataxia type 2;History of neurodevelopmental disorder;not specified	NA	0.00067	ClinVar	Wormbase	336829
NP_001120693	NP_001335560	XP_006530659	A711A	A704T	Benign	Unknown	rs16017	WBVar01128764	CACNA1A	unc-2	Epileptic encephalopathy, early infantile, 42;Episodic ataxia type 2;History of neurodevelopmental disorder;not specified	NA	0.00067	ClinVar	Wormbase	336764
NP_001120693	NP_001335561	XP_006530657	A711A	A704T	Benign	Unknown	rs16017	WBVar01128764	CACNA1A	unc-2	Epileptic encephalopathy, early infantile, 42;Episodic ataxia type 2;History of neurodevelopmental disorder;not specified	NA	0.00067	ClinVar	Wormbase	336719
NP_001120693	NP_001335571	XP_006530656	A711A	A769T	Benign	Unknown	rs16017	WBVar01128764	CACNA1A	unc-2	Epileptic encephalopathy, early infantile, 42;Episodic ataxia type 2;History of neurodevelopmental disorder;not specified	NA	0.00067	ClinVar	Wormbase	336690
NP_001120693	NP_001335562	NP_031604	A711A	A704T	Benign	Unknown	rs16017	WBVar01128764	CACNA1A	unc-2	Epileptic encephalopathy, early infantile, 42;Episodic ataxia type 2;History of neurodevelopmental disorder;not specified	NA	0.00067	ClinVar	Wormbase	336631
NP_001120693	NP_001335570	XP_006530672	A711A	A769T	Benign	Unknown	rs16017	WBVar01128764	CACNA1A	unc-2	Epileptic encephalopathy, early infantile, 42;Episodic ataxia type 2;History of neurodevelopmental disorder;not specified	NA	0.00067	ClinVar	Wormbase	336806
NP_001120693	NP_001335561	XP_006530651	A711A	A704T	Benign	Unknown	rs16017	WBVar01128764	CACNA1A	unc-2	Epileptic encephalopathy, early infantile, 42;Episodic ataxia type 2;History of neurodevelopmental disorder;not specified	NA	0.00067	ClinVar	Wormbase	336953
NP_001120693	NP_001335572	XP_006530659	A711A	A769T	Benign	Unknown	rs16017	WBVar01128764	CACNA1A	unc-2	Epileptic encephalopathy, early infantile, 42;Episodic ataxia type 2;History of neurodevelopmental disorder;not specified	NA	0.00067	ClinVar	Wormbase	336762
NP_001120693	NP_001335572	NP_031604	A711A	A769T	Benign	Unknown	rs16017	WBVar01128764	CACNA1A	unc-2	Epileptic encephalopathy, early infantile, 42;Episodic ataxia type 2;History of neurodevelopmental disorder;not specified	NA	0.00067	ClinVar	Wormbase	336632
NP_001120693	NP_001335515	XP_006530652	A711A	A613T	Benign	Unknown	rs16017	WBVar01128764	CACNA1A	unc-2	Epileptic encephalopathy, early infantile, 42;Episodic ataxia type 2;History of neurodevelopmental disorder;not specified	NA	0.00067	ClinVar	Wormbase	336778
NP_001120693	NP_001335560	XP_011246587	A711A	A704T	Benign	Unknown	rs16017	WBVar01128764	CACNA1A	unc-2	Epileptic encephalopathy, early infantile, 42;Episodic ataxia type 2;History of neurodevelopmental disorder;not specified	NA	0.00067	ClinVar	Wormbase	336751
NP_001120693	NP_001335562	XP_017168030	A711A	A704T	Benign	Unknown	rs16017	WBVar01128764	CACNA1A	unc-2	Epileptic encephalopathy, early infantile, 42;Episodic ataxia type 2;History of neurodevelopmental disorder;not specified	NA	0.00067	ClinVar	Wormbase	336969
NP_001120693	NP_001335515	XP_006530659	A711A	A613T	Benign	Unknown	rs16017	WBVar01128764	CACNA1A	unc-2	Epileptic encephalopathy, early infantile, 42;Episodic ataxia type 2;History of neurodevelopmental disorder;not specified	NA	0.00067	ClinVar	Wormbase	336752
NP_001120693	NP_001335561	XP_006530656	A711A	A704T	Benign	Unknown	rs16017	WBVar01128764	CACNA1A	unc-2	Epileptic encephalopathy, early infantile, 42;Episodic ataxia type 2;History of neurodevelopmental disorder;not specified	NA	0.00067	ClinVar	Wormbase	336693
NP_001120693	NP_001335572	XP_006530668	A711A	A769T	Benign	Unknown	rs16017	WBVar01128764	CACNA1A	unc-2	Epileptic encephalopathy, early infantile, 42;Episodic ataxia type 2;History of neurodevelopmental disorder;not specified	NA	0.00067	ClinVar	Wormbase	336983
NP_001120693	NP_001335562	XP_006530655	A711A	A704T	Benign	Unknown	rs16017	WBVar01128764	CACNA1A	unc-2	Epileptic encephalopathy, early infantile, 42;Episodic ataxia type 2;History of neurodevelopmental disorder;not specified	NA	0.00067	ClinVar	Wormbase	336735
NP_001120693	NP_001335571	XP_006530668	A711A	A769T	Benign	Unknown	rs16017	WBVar01128764	CACNA1A	unc-2	Epileptic encephalopathy, early infantile, 42;Episodic ataxia type 2;History of neurodevelopmental disorder;not specified	NA	0.00067	ClinVar	Wormbase	336976
NP_001120693	NP_741732	XP_006530653	A711A	A747T	Benign	Unknown	rs16017	WBVar01128764	CACNA1A	unc-2	Epileptic encephalopathy, early infantile, 42;Episodic ataxia type 2;History of neurodevelopmental disorder;not specified	NA	0.00067	ClinVar	Wormbase	336831
NP_001120693	NP_001335573	XP_017168029	A711A	A769T	Benign	Unknown	rs16017	WBVar01128764	CACNA1A	unc-2	Epileptic encephalopathy, early infantile, 42;Episodic ataxia type 2;History of neurodevelopmental disorder;not specified	NA	0.00067	ClinVar	Wormbase	336770
NP_001120693	NP_001335572	XP_006530665	A711A	A769T	Benign	Unknown	rs16017	WBVar01128764	CACNA1A	unc-2	Epileptic encephalopathy, early infantile, 42;Episodic ataxia type 2;History of neurodevelopmental disorder;not specified	NA	0.00067	ClinVar	Wormbase	336684
NP_001120693	NP_001123176	XP_006530650	A711A	A807T	Benign	Unknown	rs16017	WBVar01128764	CACNA1A	unc-2	Epileptic encephalopathy, early infantile, 42;Episodic ataxia type 2;History of neurodevelopmental disorder;not specified	NA	0.00067	ClinVar	Wormbase	336873
NP_001120693	NP_001335560	XP_006530650	A711A	A704T	Benign	Unknown	rs16017	WBVar01128764	CACNA1A	unc-2	Epileptic encephalopathy, early infantile, 42;Episodic ataxia type 2;History of neurodevelopmental disorder;not specified	NA	0.00067	ClinVar	Wormbase	336881
NP_001120693	NP_001335560	XP_006530656	A711A	A704T	Benign	Unknown	rs16017	WBVar01128764	CACNA1A	unc-2	Epileptic encephalopathy, early infantile, 42;Episodic ataxia type 2;History of neurodevelopmental disorder;not specified	NA	0.00067	ClinVar	Wormbase	336699
NP_001120693	NP_001335572	XP_006530671	A711A	A769T	Benign	Unknown	rs16017	WBVar01128764	CACNA1A	unc-2	Epileptic encephalopathy, early infantile, 42;Episodic ataxia type 2;History of neurodevelopmental disorder;not specified	NA	0.00067	ClinVar	Wormbase	336931
NP_001120693	NP_001335515	XP_006530661	A711A	A613T	Benign	Unknown	rs16017	WBVar01128764	CACNA1A	unc-2	Epileptic encephalopathy, early infantile, 42;Episodic ataxia type 2;History of neurodevelopmental disorder;not specified	NA	0.00067	ClinVar	Wormbase	336934
NP_001120693	NP_001335516	XP_006530664	A711A	A613T	Benign	Unknown	rs16017	WBVar01128764	CACNA1A	unc-2	Epileptic encephalopathy, early infantile, 42;Episodic ataxia type 2;History of neurodevelopmental disorder;not specified	NA	0.00067	ClinVar	Wormbase	336890
NP_001120693	NP_001335516	XP_011246587	A711A	A613T	Benign	Unknown	rs16017	WBVar01128764	CACNA1A	unc-2	Epileptic encephalopathy, early infantile, 42;Episodic ataxia type 2;History of neurodevelopmental disorder;not specified	NA	0.00067	ClinVar	Wormbase	336747
NP_001120693	NP_001335516	XP_006530671	A711A	A613T	Benign	Unknown	rs16017	WBVar01128764	CACNA1A	unc-2	Epileptic encephalopathy, early infantile, 42;Episodic ataxia type 2;History of neurodevelopmental disorder;not specified	NA	0.00067	ClinVar	Wormbase	336929
NP_001120693	NP_001335571	XP_006530661	A711A	A769T	Benign	Unknown	rs16017	WBVar01128764	CACNA1A	unc-2	Epileptic encephalopathy, early infantile, 42;Episodic ataxia type 2;History of neurodevelopmental disorder;not specified	NA	0.00067	ClinVar	Wormbase	336937
NP_001120693	NP_001335562	XP_006530662	A711A	A704T	Benign	Unknown	rs16017	WBVar01128764	CACNA1A	unc-2	Epileptic encephalopathy, early infantile, 42;Episodic ataxia type 2;History of neurodevelopmental disorder;not specified	NA	0.00067	ClinVar	Wormbase	336800
NP_001120693	NP_001335573	XP_006530671	A711A	A769T	Benign	Unknown	rs16017	WBVar01128764	CACNA1A	unc-2	Epileptic encephalopathy, early infantile, 42;Episodic ataxia type 2;History of neurodevelopmental disorder;not specified	NA	0.00067	ClinVar	Wormbase	336926
NP_001120693	NP_001335571	XP_006530657	A711A	A769T	Benign	Unknown	rs16017	WBVar01128764	CACNA1A	unc-2	Epileptic encephalopathy, early infantile, 42;Episodic ataxia type 2;History of neurodevelopmental disorder;not specified	NA	0.00067	ClinVar	Wormbase	336716
NP_001120693	NP_741732	XP_017168030	A711A	A747T	Benign	Unknown	rs16017	WBVar01128764	CACNA1A	unc-2	Epileptic encephalopathy, early infantile, 42;Episodic ataxia type 2;History of neurodevelopmental disorder;not specified	NA	0.00067	ClinVar	Wormbase	336961
NP_001120693	NP_001335516	XP_006530654	A711A	A613T	Benign	Unknown	rs16017	WBVar01128764	CACNA1A	unc-2	Epileptic encephalopathy, early infantile, 42;Episodic ataxia type 2;History of neurodevelopmental disorder;not specified	NA	0.00067	ClinVar	Wormbase	336903
NP_001120693	NP_001335560	XP_006530671	A711A	A704T	Benign	Unknown	rs16017	WBVar01128764	CACNA1A	unc-2	Epileptic encephalopathy, early infantile, 42;Episodic ataxia type 2;History of neurodevelopmental disorder;not specified	NA	0.00067	ClinVar	Wormbase	336933
NP_001120693	NP_001335572	NP_001238988	A711A	A769T	Benign	Unknown	rs16017	WBVar01128764	CACNA1A	unc-2	Epileptic encephalopathy, early infantile, 42;Episodic ataxia type 2;History of neurodevelopmental disorder;not specified	NA	0.00067	ClinVar	Wormbase	336645
NP_001120693	NP_001335562	NP_001238990	A711A	A704T	Benign	Unknown	rs16017	WBVar01128764	CACNA1A	unc-2	Epileptic encephalopathy, early infantile, 42;Episodic ataxia type 2;History of neurodevelopmental disorder;not specified	NA	0.00067	ClinVar	Wormbase	336657
NP_001120693	NP_001335563	XP_011246587	A711A	A704T	Benign	Unknown	rs16017	WBVar01128764	CACNA1A	unc-2	Epileptic encephalopathy, early infantile, 42;Episodic ataxia type 2;History of neurodevelopmental disorder;not specified	NA	0.00067	ClinVar	Wormbase	336746
NP_001120693	NP_001335560	XP_006530667	A711A	A704T	Benign	Unknown	rs16017	WBVar01128764	CACNA1A	unc-2	Epileptic encephalopathy, early infantile, 42;Episodic ataxia type 2;History of neurodevelopmental disorder;not specified	NA	0.00067	ClinVar	Wormbase	336920
NP_001120693	NP_001335570	XP_006530652	A711A	A769T	Benign	Unknown	rs16017	WBVar01128764	CACNA1A	unc-2	Epileptic encephalopathy, early infantile, 42;Episodic ataxia type 2;History of neurodevelopmental disorder;not specified	NA	0.00067	ClinVar	Wormbase	336780
NP_001120693	NP_001335562	XP_011246587	A711A	A704T	Benign	Unknown	rs16017	WBVar01128764	CACNA1A	unc-2	Epileptic encephalopathy, early infantile, 42;Episodic ataxia type 2;History of neurodevelopmental disorder;not specified	NA	0.00067	ClinVar	Wormbase	336748
NP_001120693	NP_001123176	XP_006530656	A711A	A807T	Benign	Unknown	rs16017	WBVar01128764	CACNA1A	unc-2	Epileptic encephalopathy, early infantile, 42;Episodic ataxia type 2;History of neurodevelopmental disorder;not specified	NA	0.00067	ClinVar	Wormbase	336691
NP_001120693	NP_741732	XP_006530651	A711A	A747T	Benign	Unknown	rs16017	WBVar01128764	CACNA1A	unc-2	Epileptic encephalopathy, early infantile, 42;Episodic ataxia type 2;History of neurodevelopmental disorder;not specified	NA	0.00067	ClinVar	Wormbase	336948
NP_001120693	NP_001335573	XP_006530653	A711A	A769T	Benign	Unknown	rs16017	WBVar01128764	CACNA1A	unc-2	Epileptic encephalopathy, early infantile, 42;Episodic ataxia type 2;History of neurodevelopmental disorder;not specified	NA	0.00067	ClinVar	Wormbase	336835
NP_001120693	NP_001335561	XP_006530664	A711A	A704T	Benign	Unknown	rs16017	WBVar01128764	CACNA1A	unc-2	Epileptic encephalopathy, early infantile, 42;Episodic ataxia type 2;History of neurodevelopmental disorder;not specified	NA	0.00067	ClinVar	Wormbase	336888
NP_001120693	NP_001335562	XP_006530671	A711A	A704T	Benign	Unknown	rs16017	WBVar01128764	CACNA1A	unc-2	Epileptic encephalopathy, early infantile, 42;Episodic ataxia type 2;History of neurodevelopmental disorder;not specified	NA	0.00067	ClinVar	Wormbase	336930
NP_001120693	NP_001335560	NP_031604	A711A	A704T	Benign	Unknown	rs16017	WBVar01128764	CACNA1A	unc-2	Epileptic encephalopathy, early infantile, 42;Episodic ataxia type 2;History of neurodevelopmental disorder;not specified	NA	0.00067	ClinVar	Wormbase	336634
NP_001120693	NP_001335570	XP_006530650	A711A	A769T	Benign	Unknown	rs16017	WBVar01128764	CACNA1A	unc-2	Epileptic encephalopathy, early infantile, 42;Episodic ataxia type 2;History of neurodevelopmental disorder;not specified	NA	0.00067	ClinVar	Wormbase	336871
NP_001120693	NP_001335563	XP_006530668	A711A	A704T	Benign	Unknown	rs16017	WBVar01128764	CACNA1A	unc-2	Epileptic encephalopathy, early infantile, 42;Episodic ataxia type 2;History of neurodevelopmental disorder;not specified	NA	0.00067	ClinVar	Wormbase	336980
NP_001120693	NP_001335570	XP_006530662	A711A	A769T	Benign	Unknown	rs16017	WBVar01128764	CACNA1A	unc-2	Epileptic encephalopathy, early infantile, 42;Episodic ataxia type 2;History of neurodevelopmental disorder;not specified	NA	0.00067	ClinVar	Wormbase	336793
NP_001120693	NP_001335573	NP_001238988	A711A	A769T	Benign	Unknown	rs16017	WBVar01128764	CACNA1A	unc-2	Epileptic encephalopathy, early infantile, 42;Episodic ataxia type 2;History of neurodevelopmental disorder;not specified	NA	0.00067	ClinVar	Wormbase	336640
NP_001120693	NP_001335561	NP_001238990	A711A	A704T	Benign	Unknown	rs16017	WBVar01128764	CACNA1A	unc-2	Epileptic encephalopathy, early infantile, 42;Episodic ataxia type 2;History of neurodevelopmental disorder;not specified	NA	0.00067	ClinVar	Wormbase	336654
NP_001120693	NP_001335516	XP_006530662	A711A	A613T	Benign	Unknown	rs16017	WBVar01128764	CACNA1A	unc-2	Epileptic encephalopathy, early infantile, 42;Episodic ataxia type 2;History of neurodevelopmental disorder;not specified	NA	0.00067	ClinVar	Wormbase	336799
NP_001120693	NP_001335573	XP_006530656	A711A	A769T	Benign	Unknown	rs16017	WBVar01128764	CACNA1A	unc-2	Epileptic encephalopathy, early infantile, 42;Episodic ataxia type 2;History of neurodevelopmental disorder;not specified	NA	0.00067	ClinVar	Wormbase	336692
NP_001120693	NP_001335563	NP_001238990	A711A	A704T	Benign	Unknown	rs16017	WBVar01128764	CACNA1A	unc-2	Epileptic encephalopathy, early infantile, 42;Episodic ataxia type 2;History of neurodevelopmental disorder;not specified	NA	0.00067	ClinVar	Wormbase	336655
NP_001120693	NP_001335516	XP_006530665	A711A	A613T	Benign	Unknown	rs16017	WBVar01128764	CACNA1A	unc-2	Epileptic encephalopathy, early infantile, 42;Episodic ataxia type 2;History of neurodevelopmental disorder;not specified	NA	0.00067	ClinVar	Wormbase	336682
NP_001120693	NP_741732	XP_006530668	A711A	A747T	Benign	Unknown	rs16017	WBVar01128764	CACNA1A	unc-2	Epileptic encephalopathy, early infantile, 42;Episodic ataxia type 2;History of neurodevelopmental disorder;not specified	NA	0.00067	ClinVar	Wormbase	336974
NP_001120693	NP_001335571	XP_006530662	A711A	A769T	Benign	Unknown	rs16017	WBVar01128764	CACNA1A	unc-2	Epileptic encephalopathy, early infantile, 42;Episodic ataxia type 2;History of neurodevelopmental disorder;not specified	NA	0.00067	ClinVar	Wormbase	336794
NP_001120693	NP_001335572	XP_006530653	A711A	A769T	Benign	Unknown	rs16017	WBVar01128764	CACNA1A	unc-2	Epileptic encephalopathy, early infantile, 42;Episodic ataxia type 2;History of neurodevelopmental disorder;not specified	NA	0.00067	ClinVar	Wormbase	336840
NP_001120693	NP_001335561	XP_006530663	A711A	A704T	Benign	Unknown	rs16017	WBVar01128764	CACNA1A	unc-2	Epileptic encephalopathy, early infantile, 42;Episodic ataxia type 2;History of neurodevelopmental disorder;not specified	NA	0.00067	ClinVar	Wormbase	336823
NP_001120693	NP_001335516	XP_006530653	A711A	A613T	Benign	Unknown	rs16017	WBVar01128764	CACNA1A	unc-2	Epileptic encephalopathy, early infantile, 42;Episodic ataxia type 2;History of neurodevelopmental disorder;not specified	NA	0.00067	ClinVar	Wormbase	336838
NP_001120693	NP_741732	XP_006530659	A711A	A747T	Benign	Unknown	rs16017	WBVar01128764	CACNA1A	unc-2	Epileptic encephalopathy, early infantile, 42;Episodic ataxia type 2;History of neurodevelopmental disorder;not specified	NA	0.00067	ClinVar	Wormbase	336753
NP_001120693	NP_001335561	XP_006530670	A711A	A704T	Benign	Unknown	rs16017	WBVar01128764	CACNA1A	unc-2	Epileptic encephalopathy, early infantile, 42;Episodic ataxia type 2;History of neurodevelopmental disorder;not specified	NA	0.00067	ClinVar	Wormbase	336849
NP_001120693	NP_001335573	XP_006530658	A711A	A769T	Benign	Unknown	rs16017	WBVar01128764	CACNA1A	unc-2	Epileptic encephalopathy, early infantile, 42;Episodic ataxia type 2;History of neurodevelopmental disorder;not specified	NA	0.00067	ClinVar	Wormbase	336991
NP_001120693	NP_001335560	XP_006530660	A711A	A704T	Benign	Unknown	rs16017	WBVar01128764	CACNA1A	unc-2	Epileptic encephalopathy, early infantile, 42;Episodic ataxia type 2;History of neurodevelopmental disorder;not specified	NA	0.00067	ClinVar	Wormbase	336868
NP_001120693	NP_001335516	XP_006530670	A711A	A613T	Benign	Unknown	rs16017	WBVar01128764	CACNA1A	unc-2	Epileptic encephalopathy, early infantile, 42;Episodic ataxia type 2;History of neurodevelopmental disorder;not specified	NA	0.00067	ClinVar	Wormbase	336851
NP_001120693	NP_001335562	XP_006530664	A711A	A704T	Benign	Unknown	rs16017	WBVar01128764	CACNA1A	unc-2	Epileptic encephalopathy, early infantile, 42;Episodic ataxia type 2;History of neurodevelopmental disorder;not specified	NA	0.00067	ClinVar	Wormbase	336891
NP_001120693	NP_001335560	NP_001238990	A711A	A704T	Benign	Unknown	rs16017	WBVar01128764	CACNA1A	unc-2	Epileptic encephalopathy, early infantile, 42;Episodic ataxia type 2;History of neurodevelopmental disorder;not specified	NA	0.00067	ClinVar	Wormbase	336660
NP_001120693	NP_001335571	XP_006530655	A711A	A769T	Benign	Unknown	rs16017	WBVar01128764	CACNA1A	unc-2	Epileptic encephalopathy, early infantile, 42;Episodic ataxia type 2;History of neurodevelopmental disorder;not specified	NA	0.00067	ClinVar	Wormbase	336729
NP_001120693	NP_741732	XP_006530656	A711A	A747T	Benign	Unknown	rs16017	WBVar01128764	CACNA1A	unc-2	Epileptic encephalopathy, early infantile, 42;Episodic ataxia type 2;History of neurodevelopmental disorder;not specified	NA	0.00067	ClinVar	Wormbase	336688
NP_001120693	NP_001335573	NP_001238989	A711A	A769T	Benign	Unknown	rs16017	WBVar01128764	CACNA1A	unc-2	Epileptic encephalopathy, early infantile, 42;Episodic ataxia type 2;History of neurodevelopmental disorder;not specified	NA	0.00067	ClinVar	Wormbase	336666
NP_001120693	NP_001335560	XP_006530653	A711A	A704T	Benign	Unknown	rs16017	WBVar01128764	CACNA1A	unc-2	Epileptic encephalopathy, early infantile, 42;Episodic ataxia type 2;History of neurodevelopmental disorder;not specified	NA	0.00067	ClinVar	Wormbase	336842
NP_001120693	NP_001335562	NP_001238988	A711A	A704T	Benign	Unknown	rs16017	WBVar01128764	CACNA1A	unc-2	Epileptic encephalopathy, early infantile, 42;Episodic ataxia type 2;History of neurodevelopmental disorder;not specified	NA	0.00067	ClinVar	Wormbase	336644
NP_001120693	NP_001335562	XP_006530652	A711A	A704T	Benign	Unknown	rs16017	WBVar01128764	CACNA1A	unc-2	Epileptic encephalopathy, early infantile, 42;Episodic ataxia type 2;History of neurodevelopmental disorder;not specified	NA	0.00067	ClinVar	Wormbase	336787
NP_001120693	NP_741732	XP_006530663	A711A	A747T	Benign	Unknown	rs16017	WBVar01128764	CACNA1A	unc-2	Epileptic encephalopathy, early infantile, 42;Episodic ataxia type 2;History of neurodevelopmental disorder;not specified	NA	0.00067	ClinVar	Wormbase	336818
NP_001120693	NP_001123176	XP_006530672	A711A	A807T	Benign	Unknown	rs16017	WBVar01128764	CACNA1A	unc-2	Epileptic encephalopathy, early infantile, 42;Episodic ataxia type 2;History of neurodevelopmental disorder;not specified	NA	0.00067	ClinVar	Wormbase	336808
NP_001120693	NP_001335516	XP_006530672	A711A	A613T	Benign	Unknown	rs16017	WBVar01128764	CACNA1A	unc-2	Epileptic encephalopathy, early infantile, 42;Episodic ataxia type 2;History of neurodevelopmental disorder;not specified	NA	0.00067	ClinVar	Wormbase	336812
NP_001120693	NP_741732	NP_001238990	A711A	A747T	Benign	Unknown	rs16017	WBVar01128764	CACNA1A	unc-2	Epileptic encephalopathy, early infantile, 42;Episodic ataxia type 2;History of neurodevelopmental disorder;not specified	NA	0.00067	ClinVar	Wormbase	336649
NP_001120693	NP_001335516	XP_006530650	A711A	A613T	Benign	Unknown	rs16017	WBVar01128764	CACNA1A	unc-2	Epileptic encephalopathy, early infantile, 42;Episodic ataxia type 2;History of neurodevelopmental disorder;not specified	NA	0.00067	ClinVar	Wormbase	336877
NP_001120693	NP_001335516	NP_031604	A711A	A613T	Benign	Unknown	rs16017	WBVar01128764	CACNA1A	unc-2	Epileptic encephalopathy, early infantile, 42;Episodic ataxia type 2;History of neurodevelopmental disorder;not specified	NA	0.00067	ClinVar	Wormbase	336630
NP_001120693	NP_001335516	XP_006530659	A711A	A613T	Benign	Unknown	rs16017	WBVar01128764	CACNA1A	unc-2	Epileptic encephalopathy, early infantile, 42;Episodic ataxia type 2;History of neurodevelopmental disorder;not specified	NA	0.00067	ClinVar	Wormbase	336760
NP_001120693	NP_001335562	XP_006530650	A711A	A704T	Benign	Unknown	rs16017	WBVar01128764	CACNA1A	unc-2	Epileptic encephalopathy, early infantile, 42;Episodic ataxia type 2;History of neurodevelopmental disorder;not specified	NA	0.00067	ClinVar	Wormbase	336878
NP_001120694	NP_001335515	XP_006530666	E1979E	E1454K	Likely benign	Unknown	rs768860392	WBVar00497433	CACNA1A	unc-2	not provided	NA	1e-05	ClinVar	Wormbase	90241
NP_001120694	NP_001335515	XP_017168029	E1979E	E1454K	Likely benign	Unknown	rs768860392	WBVar00497433	CACNA1A	unc-2	not provided	NA	1e-05	ClinVar	Wormbase	90306
NP_001120694	NP_001335515	XP_006530661	E1979E	E1454K	Likely benign	Unknown	rs768860392	WBVar00497433	CACNA1A	unc-2	not provided	NA	1e-05	ClinVar	Wormbase	90475
NP_001120694	NP_001335515	XP_006530665	E1979E	E1454K	Likely benign	Unknown	rs768860392	WBVar00497433	CACNA1A	unc-2	not provided	NA	1e-05	ClinVar	Wormbase	90215
NP_001120694	NP_001335515	XP_006530651	E1979E	E1454K	Likely benign	Unknown	rs768860392	WBVar00497433	CACNA1A	unc-2	not provided	NA	1e-05	ClinVar	Wormbase	90488
NP_001120694	NP_001335515	XP_006530663	E1979E	E1454K	Likely benign	Unknown	rs768860392	WBVar00497433	CACNA1A	unc-2	not provided	NA	1e-05	ClinVar	Wormbase	90358
NP_001120694	NP_001335515	XP_006530654	E1979E	E1454K	Likely benign	Unknown	rs768860392	WBVar00497433	CACNA1A	unc-2	not provided	NA	1e-05	ClinVar	Wormbase	90436
NP_001120694	NP_001335515	NP_001238989	E1979E	E1454K	Likely benign	Unknown	rs768860392	WBVar00497433	CACNA1A	unc-2	not provided	NA	1e-05	ClinVar	Wormbase	90202
NP_001120694	NP_001335515	XP_006530655	E1979E	E1454K	Likely benign	Unknown	rs768860392	WBVar00497433	CACNA1A	unc-2	not provided	NA	1e-05	ClinVar	Wormbase	90267
NP_001120694	NP_001335515	XP_006530656	E1979E	E1454K	Likely benign	Unknown	rs768860392	WBVar00497433	CACNA1A	unc-2	not provided	NA	1e-05	ClinVar	Wormbase	90228
NP_001120694	NP_001335515	XP_006530658	E1979E	E1454K	Likely benign	Unknown	rs768860392	WBVar00497433	CACNA1A	unc-2	not provided	NA	1e-05	ClinVar	Wormbase	90527
NP_001120694	NP_001335515	XP_011246587	E1979E	E1454K	Likely benign	Unknown	rs768860392	WBVar00497433	CACNA1A	unc-2	not provided	NA	1e-05	ClinVar	Wormbase	90280
NP_001120694	NP_001335515	XP_006530657	E1979E	E1454K	Likely benign	Unknown	rs768860392	WBVar00497433	CACNA1A	unc-2	not provided	NA	1e-05	ClinVar	Wormbase	90254
NP_001120694	NP_001335515	XP_006530664	E1979E	E1454K	Likely benign	Unknown	rs768860392	WBVar00497433	CACNA1A	unc-2	not provided	NA	1e-05	ClinVar	Wormbase	90423
NP_001120694	NP_001335515	XP_006530650	E1979E	E1454K	Likely benign	Unknown	rs768860392	WBVar00497433	CACNA1A	unc-2	not provided	NA	1e-05	ClinVar	Wormbase	90410
NP_001120694	NP_001335515	XP_006530659	E1979E	E1454K	Likely benign	Unknown	rs768860392	WBVar00497433	CACNA1A	unc-2	not provided	NA	1e-05	ClinVar	Wormbase	90293
NP_001120694	NP_001335515	XP_006530662	E1979E	E1454K	Likely benign	Unknown	rs768860392	WBVar00497433	CACNA1A	unc-2	not provided	NA	1e-05	ClinVar	Wormbase	90332
NP_001120694	NP_001335515	NP_001238988	E1979E	E1454K	Likely benign	Unknown	rs768860392	WBVar00497433	CACNA1A	unc-2	not provided	NA	1e-05	ClinVar	Wormbase	90176
NP_001120694	NP_001335515	NP_031604	E1979E	E1454K	Likely benign	Unknown	rs768860392	WBVar00497433	CACNA1A	unc-2	not provided	NA	1e-05	ClinVar	Wormbase	90163
NP_001120694	NP_001335515	XP_006530653	E1979E	E1454K	Likely benign	Unknown	rs768860392	WBVar00497433	CACNA1A	unc-2	not provided	NA	1e-05	ClinVar	Wormbase	90371
NP_001120694	NP_001335515	XP_006530667	E1979E	E1454K	Likely benign	Unknown	rs768860392	WBVar00497433	CACNA1A	unc-2	not provided	NA	1e-05	ClinVar	Wormbase	90449
NP_001120694	NP_001335515	NP_001238990	E1979E	E1454K	Likely benign	Unknown	rs768860392	WBVar00497433	CACNA1A	unc-2	not provided	NA	1e-05	ClinVar	Wormbase	90189
NP_001120694	NP_001335515	XP_006530652	E1979E	E1454K	Likely benign	Unknown	rs768860392	WBVar00497433	CACNA1A	unc-2	not provided	NA	1e-05	ClinVar	Wormbase	90319
NP_001120694	NP_001335515	XP_006530660	E1979E	E1454K	Likely benign	Unknown	rs768860392	WBVar00497433	CACNA1A	unc-2	not provided	NA	1e-05	ClinVar	Wormbase	90397
NP_000710	NP_001023079	XP_006505478	G1795R	G1641R	Benign/Likely benign	Unknown	rs111298509	WBVar00921205	CACNA1C	egl-19	Brugada syndrome;Cardiovascular phenotype;History of neurodevelopmental disorder;Long QT syndrome;Timothy syndrome;not provided;not specified	NA	NA	ClinVar	Wormbase	370363
NP_000710	NP_001023079	XP_011239487	G1795R	G1641R	Benign/Likely benign	Unknown	rs111298509	WBVar00921205	CACNA1C	egl-19	Brugada syndrome;Cardiovascular phenotype;History of neurodevelopmental disorder;Long QT syndrome;Timothy syndrome;not provided;not specified	NA	NA	ClinVar	Wormbase	370297
NP_000710	NP_001023079	XP_006505502	G1795R	G1641R	Benign/Likely benign	Unknown	rs111298509	WBVar00921205	CACNA1C	egl-19	Brugada syndrome;Cardiovascular phenotype;History of neurodevelopmental disorder;Long QT syndrome;Timothy syndrome;not provided;not specified	NA	NA	ClinVar	Wormbase	370285
NP_000710	NP_001023079	XP_006505489	G1795R	G1641R	Benign/Likely benign	Unknown	rs111298509	WBVar00921205	CACNA1C	egl-19	Brugada syndrome;Cardiovascular phenotype;History of neurodevelopmental disorder;Long QT syndrome;Timothy syndrome;not provided;not specified	NA	NA	ClinVar	Wormbase	370234
NP_000710	NP_001023079	XP_011239486	G1795R	G1641R	Benign/Likely benign	Unknown	rs111298509	WBVar00921205	CACNA1C	egl-19	Brugada syndrome;Cardiovascular phenotype;History of neurodevelopmental disorder;Long QT syndrome;Timothy syndrome;not provided;not specified	NA	NA	ClinVar	Wormbase	370354
NP_000710	NP_001023079	NP_001242928	G1795R	G1641R	Benign/Likely benign	Unknown	rs111298509	WBVar00921205	CACNA1C	egl-19	Brugada syndrome;Cardiovascular phenotype;History of neurodevelopmental disorder;Long QT syndrome;Timothy syndrome;not provided;not specified	NA	NA	ClinVar	Wormbase	370273
NP_000710	NP_001023079	NP_001153007	G1795R	G1641R	Benign/Likely benign	Unknown	rs111298509	WBVar00921205	CACNA1C	egl-19	Brugada syndrome;Cardiovascular phenotype;History of neurodevelopmental disorder;Long QT syndrome;Timothy syndrome;not provided;not specified	NA	NA	ClinVar	Wormbase	370327
NP_000710	NP_001023079	XP_006505505	G1795R	G1641R	Benign/Likely benign	Unknown	rs111298509	WBVar00921205	CACNA1C	egl-19	Brugada syndrome;Cardiovascular phenotype;History of neurodevelopmental disorder;Long QT syndrome;Timothy syndrome;not provided;not specified	NA	NA	ClinVar	Wormbase	370231
NP_000710	NP_001023079	XP_006505493	G1795R	G1641R	Benign/Likely benign	Unknown	rs111298509	WBVar00921205	CACNA1C	egl-19	Brugada syndrome;Cardiovascular phenotype;History of neurodevelopmental disorder;Long QT syndrome;Timothy syndrome;not provided;not specified	NA	NA	ClinVar	Wormbase	370324
NP_000710	NP_001023079	NP_001277264	G1795R	G1641R	Benign/Likely benign	Unknown	rs111298509	WBVar00921205	CACNA1C	egl-19	Brugada syndrome;Cardiovascular phenotype;History of neurodevelopmental disorder;Long QT syndrome;Timothy syndrome;not provided;not specified	NA	NA	ClinVar	Wormbase	370357
NP_000710	NP_001023079	NP_001153006	G1795R	G1641R	Benign/Likely benign	Unknown	rs111298509	WBVar00921205	CACNA1C	egl-19	Brugada syndrome;Cardiovascular phenotype;History of neurodevelopmental disorder;Long QT syndrome;Timothy syndrome;not provided;not specified	NA	NA	ClinVar	Wormbase	370264
NP_000710	NP_001023079	NP_001242926	G1795R	G1641R	Benign/Likely benign	Unknown	rs111298509	WBVar00921205	CACNA1C	egl-19	Brugada syndrome;Cardiovascular phenotype;History of neurodevelopmental disorder;Long QT syndrome;Timothy syndrome;not provided;not specified	NA	NA	ClinVar	Wormbase	370318
NP_000710	NP_001023079	XP_017176855	G1795R	G1641R	Benign/Likely benign	Unknown	rs111298509	WBVar00921205	CACNA1C	egl-19	Brugada syndrome;Cardiovascular phenotype;History of neurodevelopmental disorder;Long QT syndrome;Timothy syndrome;not provided;not specified	NA	NA	ClinVar	Wormbase	370219
NP_000710	NP_001023079	XP_017176857	G1795R	G1641R	Benign/Likely benign	Unknown	rs111298509	WBVar00921205	CACNA1C	egl-19	Brugada syndrome;Cardiovascular phenotype;History of neurodevelopmental disorder;Long QT syndrome;Timothy syndrome;not provided;not specified	NA	NA	ClinVar	Wormbase	370228
NP_000710	NP_001023079	XP_006505503	G1795R	G1641R	Benign/Likely benign	Unknown	rs111298509	WBVar00921205	CACNA1C	egl-19	Brugada syndrome;Cardiovascular phenotype;History of neurodevelopmental disorder;Long QT syndrome;Timothy syndrome;not provided;not specified	NA	NA	ClinVar	Wormbase	370306
NP_000710	NP_001023079	XP_011239495	G1795R	G1641R	Benign/Likely benign	Unknown	rs111298509	WBVar00921205	CACNA1C	egl-19	Brugada syndrome;Cardiovascular phenotype;History of neurodevelopmental disorder;Long QT syndrome;Timothy syndrome;not provided;not specified	NA	NA	ClinVar	Wormbase	370312
NP_000710	NP_001023079	XP_011239477	G1795R	G1641R	Benign/Likely benign	Unknown	rs111298509	WBVar00921205	CACNA1C	egl-19	Brugada syndrome;Cardiovascular phenotype;History of neurodevelopmental disorder;Long QT syndrome;Timothy syndrome;not provided;not specified	NA	NA	ClinVar	Wormbase	370351
NP_000710	NP_001023079	XP_006505504	G1795R	G1641R	Benign/Likely benign	Unknown	rs111298509	WBVar00921205	CACNA1C	egl-19	Brugada syndrome;Cardiovascular phenotype;History of neurodevelopmental disorder;Long QT syndrome;Timothy syndrome;not provided;not specified	NA	NA	ClinVar	Wormbase	370339
NP_000710	NP_001023079	NP_001242929	G1795R	G1641R	Benign/Likely benign	Unknown	rs111298509	WBVar00921205	CACNA1C	egl-19	Brugada syndrome;Cardiovascular phenotype;History of neurodevelopmental disorder;Long QT syndrome;Timothy syndrome;not provided;not specified	NA	NA	ClinVar	Wormbase	370300
NP_000710	NP_001023079	XP_006505499	G1795R	G1641R	Benign/Likely benign	Unknown	rs111298509	WBVar00921205	CACNA1C	egl-19	Brugada syndrome;Cardiovascular phenotype;History of neurodevelopmental disorder;Long QT syndrome;Timothy syndrome;not provided;not specified	NA	NA	ClinVar	Wormbase	370282
NP_000710	NP_001023079	XP_006505497	G1795R	G1641R	Benign/Likely benign	Unknown	rs111298509	WBVar00921205	CACNA1C	egl-19	Brugada syndrome;Cardiovascular phenotype;History of neurodevelopmental disorder;Long QT syndrome;Timothy syndrome;not provided;not specified	NA	NA	ClinVar	Wormbase	370252
NP_000710	NP_001023079	XP_017176852	G1795R	G1641R	Benign/Likely benign	Unknown	rs111298509	WBVar00921205	CACNA1C	egl-19	Brugada syndrome;Cardiovascular phenotype;History of neurodevelopmental disorder;Long QT syndrome;Timothy syndrome;not provided;not specified	NA	NA	ClinVar	Wormbase	370321
NP_000710	NP_001023079	NP_001242930	G1795R	G1641R	Benign/Likely benign	Unknown	rs111298509	WBVar00921205	CACNA1C	egl-19	Brugada syndrome;Cardiovascular phenotype;History of neurodevelopmental disorder;Long QT syndrome;Timothy syndrome;not provided;not specified	NA	NA	ClinVar	Wormbase	370249
NP_000710	NP_001023079	XP_006505501	G1795R	G1641R	Benign/Likely benign	Unknown	rs111298509	WBVar00921205	CACNA1C	egl-19	Brugada syndrome;Cardiovascular phenotype;History of neurodevelopmental disorder;Long QT syndrome;Timothy syndrome;not provided;not specified	NA	NA	ClinVar	Wormbase	370345
NP_000710	NP_001023079	XP_017176850	G1795R	G1641R	Benign/Likely benign	Unknown	rs111298509	WBVar00921205	CACNA1C	egl-19	Brugada syndrome;Cardiovascular phenotype;History of neurodevelopmental disorder;Long QT syndrome;Timothy syndrome;not provided;not specified	NA	NA	ClinVar	Wormbase	370246
NP_000710	NP_001023079	XP_006505490	G1795R	G1641R	Benign/Likely benign	Unknown	rs111298509	WBVar00921205	CACNA1C	egl-19	Brugada syndrome;Cardiovascular phenotype;History of neurodevelopmental disorder;Long QT syndrome;Timothy syndrome;not provided;not specified	NA	NA	ClinVar	Wormbase	370330
NP_000710	NP_001023079	NP_001242931	G1795R	G1641R	Benign/Likely benign	Unknown	rs111298509	WBVar00921205	CACNA1C	egl-19	Brugada syndrome;Cardiovascular phenotype;History of neurodevelopmental disorder;Long QT syndrome;Timothy syndrome;not provided;not specified	NA	NA	ClinVar	Wormbase	370261
NP_000710	NP_001023079	XP_006505495	G1795R	G1641R	Benign/Likely benign	Unknown	rs111298509	WBVar00921205	CACNA1C	egl-19	Brugada syndrome;Cardiovascular phenotype;History of neurodevelopmental disorder;Long QT syndrome;Timothy syndrome;not provided;not specified	NA	NA	ClinVar	Wormbase	370267
NP_000710	NP_001023079	XP_011239489	G1795R	G1641R	Benign/Likely benign	Unknown	rs111298509	WBVar00921205	CACNA1C	egl-19	Brugada syndrome;Cardiovascular phenotype;History of neurodevelopmental disorder;Long QT syndrome;Timothy syndrome;not provided;not specified	NA	NA	ClinVar	Wormbase	370315
NP_000710	NP_001023079	XP_011239494	G1795R	G1641R	Benign/Likely benign	Unknown	rs111298509	WBVar00921205	CACNA1C	egl-19	Brugada syndrome;Cardiovascular phenotype;History of neurodevelopmental disorder;Long QT syndrome;Timothy syndrome;not provided;not specified	NA	NA	ClinVar	Wormbase	370237
NP_000710	NP_001023079	XP_006505498	G1795R	G1641R	Benign/Likely benign	Unknown	rs111298509	WBVar00921205	CACNA1C	egl-19	Brugada syndrome;Cardiovascular phenotype;History of neurodevelopmental disorder;Long QT syndrome;Timothy syndrome;not provided;not specified	NA	NA	ClinVar	Wormbase	370360
NP_000710	NP_001023079	XP_017176846	G1795R	G1641R	Benign/Likely benign	Unknown	rs111298509	WBVar00921205	CACNA1C	egl-19	Brugada syndrome;Cardiovascular phenotype;History of neurodevelopmental disorder;Long QT syndrome;Timothy syndrome;not provided;not specified	NA	NA	ClinVar	Wormbase	370288
NP_000710	NP_001023079	XP_011239478	G1795R	G1641R	Benign/Likely benign	Unknown	rs111298509	WBVar00921205	CACNA1C	egl-19	Brugada syndrome;Cardiovascular phenotype;History of neurodevelopmental disorder;Long QT syndrome;Timothy syndrome;not provided;not specified	NA	NA	ClinVar	Wormbase	370303
NP_000710	NP_001023079	XP_017176845	G1795R	G1641R	Benign/Likely benign	Unknown	rs111298509	WBVar00921205	CACNA1C	egl-19	Brugada syndrome;Cardiovascular phenotype;History of neurodevelopmental disorder;Long QT syndrome;Timothy syndrome;not provided;not specified	NA	NA	ClinVar	Wormbase	370270
NP_000710	NP_001023079	XP_006505506	G1795R	G1641R	Benign/Likely benign	Unknown	rs111298509	WBVar00921205	CACNA1C	egl-19	Brugada syndrome;Cardiovascular phenotype;History of neurodevelopmental disorder;Long QT syndrome;Timothy syndrome;not provided;not specified	NA	NA	ClinVar	Wormbase	370243
NP_000710	NP_001023079	NP_033911	G1795R	G1641R	Benign/Likely benign	Unknown	rs111298509	WBVar00921205	CACNA1C	egl-19	Brugada syndrome;Cardiovascular phenotype;History of neurodevelopmental disorder;Long QT syndrome;Timothy syndrome;not provided;not specified	NA	NA	ClinVar	Wormbase	370348
NP_000710	NP_001023079	XP_006505481	G1795R	G1641R	Benign/Likely benign	Unknown	rs111298509	WBVar00921205	CACNA1C	egl-19	Brugada syndrome;Cardiovascular phenotype;History of neurodevelopmental disorder;Long QT syndrome;Timothy syndrome;not provided;not specified	NA	NA	ClinVar	Wormbase	370258
NP_000710	NP_001023079	NP_001153005	G1795R	G1641R	Benign/Likely benign	Unknown	rs111298509	WBVar00921205	CACNA1C	egl-19	Brugada syndrome;Cardiovascular phenotype;History of neurodevelopmental disorder;Long QT syndrome;Timothy syndrome;not provided;not specified	NA	NA	ClinVar	Wormbase	370291
NP_000710	NP_001023079	XP_017176851	G1795R	G1641R	Benign/Likely benign	Unknown	rs111298509	WBVar00921205	CACNA1C	egl-19	Brugada syndrome;Cardiovascular phenotype;History of neurodevelopmental disorder;Long QT syndrome;Timothy syndrome;not provided;not specified	NA	NA	ClinVar	Wormbase	370276
NP_000710	NP_001023079	XP_017176848	G1795R	G1641R	Benign/Likely benign	Unknown	rs111298509	WBVar00921205	CACNA1C	egl-19	Brugada syndrome;Cardiovascular phenotype;History of neurodevelopmental disorder;Long QT syndrome;Timothy syndrome;not provided;not specified	NA	NA	ClinVar	Wormbase	370294
NP_000710	NP_001023079	XP_017176847	G1795R	G1641R	Benign/Likely benign	Unknown	rs111298509	WBVar00921205	CACNA1C	egl-19	Brugada syndrome;Cardiovascular phenotype;History of neurodevelopmental disorder;Long QT syndrome;Timothy syndrome;not provided;not specified	NA	NA	ClinVar	Wormbase	370309
NP_000710	NP_001023079	XP_017176854	G1795R	G1641R	Benign/Likely benign	Unknown	rs111298509	WBVar00921205	CACNA1C	egl-19	Brugada syndrome;Cardiovascular phenotype;History of neurodevelopmental disorder;Long QT syndrome;Timothy syndrome;not provided;not specified	NA	NA	ClinVar	Wormbase	370255
NP_000710	NP_001023079	XP_017176856	G1795R	G1641R	Benign/Likely benign	Unknown	rs111298509	WBVar00921205	CACNA1C	egl-19	Brugada syndrome;Cardiovascular phenotype;History of neurodevelopmental disorder;Long QT syndrome;Timothy syndrome;not provided;not specified	NA	NA	ClinVar	Wormbase	370225
NP_000710	NP_001023079	XP_017176849	G1795R	G1641R	Benign/Likely benign	Unknown	rs111298509	WBVar00921205	CACNA1C	egl-19	Brugada syndrome;Cardiovascular phenotype;History of neurodevelopmental disorder;Long QT syndrome;Timothy syndrome;not provided;not specified	NA	NA	ClinVar	Wormbase	370240
NP_000710	NP_001023079	XP_017176853	G1795R	G1641R	Benign/Likely benign	Unknown	rs111298509	WBVar00921205	CACNA1C	egl-19	Brugada syndrome;Cardiovascular phenotype;History of neurodevelopmental disorder;Long QT syndrome;Timothy syndrome;not provided;not specified	NA	NA	ClinVar	Wormbase	370342
NP_000710	NP_001023079	NP_001242927	G1795R	G1641R	Benign/Likely benign	Unknown	rs111298509	WBVar00921205	CACNA1C	egl-19	Brugada syndrome;Cardiovascular phenotype;History of neurodevelopmental disorder;Long QT syndrome;Timothy syndrome;not provided;not specified	NA	NA	ClinVar	Wormbase	370336
NP_000710	NP_001023079	XP_006505500	G1795R	G1641R	Benign/Likely benign	Unknown	rs111298509	WBVar00921205	CACNA1C	egl-19	Brugada syndrome;Cardiovascular phenotype;History of neurodevelopmental disorder;Long QT syndrome;Timothy syndrome;not provided;not specified	NA	NA	ClinVar	Wormbase	370333
NP_000710	NP_001023079	XP_017176858	G1795R	G1641R	Benign/Likely benign	Unknown	rs111298509	WBVar00921205	CACNA1C	egl-19	Brugada syndrome;Cardiovascular phenotype;History of neurodevelopmental disorder;Long QT syndrome;Timothy syndrome;not provided;not specified	NA	NA	ClinVar	Wormbase	370222
NP_000710	NP_001023079	XP_011239488	G1795R	G1641R	Benign/Likely benign	Unknown	rs111298509	WBVar00921205	CACNA1C	egl-19	Brugada syndrome;Cardiovascular phenotype;History of neurodevelopmental disorder;Long QT syndrome;Timothy syndrome;not provided;not specified	NA	NA	ClinVar	Wormbase	370279
NP_000710	NP_001023079	XP_017176857	A1826A	A1667T	Benign/Likely benign	Unknown	rs200283756	WBVar00921207	CACNA1C	egl-19	Cardiovascular phenotype;History of neurodevelopmental disorder;Long QT syndrome;not specified	NA	NA	ClinVar	Wormbase	370228
NP_000710	NP_001023079	XP_017176856	A1826A	A1667T	Benign/Likely benign	Unknown	rs200283756	WBVar00921207	CACNA1C	egl-19	Cardiovascular phenotype;History of neurodevelopmental disorder;Long QT syndrome;not specified	NA	NA	ClinVar	Wormbase	370225
NP_000710	NP_001023079	XP_017176855	A1826A	A1667T	Benign/Likely benign	Unknown	rs200283756	WBVar00921207	CACNA1C	egl-19	Cardiovascular phenotype;History of neurodevelopmental disorder;Long QT syndrome;not specified	NA	NA	ClinVar	Wormbase	370219
NP_000710	NP_001023079	NP_001153005	A2078A	A1824T	Likely benign	Unknown	rs774966357	WBVar00921223	CACNA1C	egl-19	Cardiovascular phenotype;Long QT syndrome	NA	NA	ClinVar	Wormbase	370291
NP_000710	NP_001294195	XP_017176848	A2078A	A187T	Likely benign	Unknown	rs774966357	WBVar00921223	CACNA1C	egl-19	Cardiovascular phenotype;Long QT syndrome	NA	NA	ClinVar	Wormbase	370293
NP_000710	NP_001294195	XP_006505497	A2078A	A187T	Likely benign	Unknown	rs774966357	WBVar00921223	CACNA1C	egl-19	Cardiovascular phenotype;Long QT syndrome	NA	NA	ClinVar	Wormbase	370251
NP_000710	NP_001023079	XP_017176852	A2078A	A1824T	Likely benign	Unknown	rs774966357	WBVar00921223	CACNA1C	egl-19	Cardiovascular phenotype;Long QT syndrome	NA	NA	ClinVar	Wormbase	370321
NP_000710	NP_001023079	XP_017176845	A2078A	A1824T	Likely benign	Unknown	rs774966357	WBVar00921223	CACNA1C	egl-19	Cardiovascular phenotype;Long QT syndrome	NA	NA	ClinVar	Wormbase	370270
NP_000710	NP_001294195	NP_001242931	A2078A	A187T	Likely benign	Unknown	rs774966357	WBVar00921223	CACNA1C	egl-19	Cardiovascular phenotype;Long QT syndrome	NA	NA	ClinVar	Wormbase	370260
NP_000710	NP_001294195	NP_033911	A2078A	A187T	Likely benign	Unknown	rs774966357	WBVar00921223	CACNA1C	egl-19	Cardiovascular phenotype;Long QT syndrome	NA	NA	ClinVar	Wormbase	370347
NP_000710	NP_001023079	XP_006505489	A2078A	A1824T	Likely benign	Unknown	rs774966357	WBVar00921223	CACNA1C	egl-19	Cardiovascular phenotype;Long QT syndrome	NA	NA	ClinVar	Wormbase	370234
NP_000710	NP_001023079	XP_017176857	A2078A	A1824T	Likely benign	Unknown	rs774966357	WBVar00921223	CACNA1C	egl-19	Cardiovascular phenotype;Long QT syndrome	NA	NA	ClinVar	Wormbase	370228
NP_000710	NP_001023079	XP_011239487	A2078A	A1824T	Likely benign	Unknown	rs774966357	WBVar00921223	CACNA1C	egl-19	Cardiovascular phenotype;Long QT syndrome	NA	NA	ClinVar	Wormbase	370297
NP_000710	NP_001294195	XP_006505502	A2078A	A187T	Likely benign	Unknown	rs774966357	WBVar00921223	CACNA1C	egl-19	Cardiovascular phenotype;Long QT syndrome	NA	NA	ClinVar	Wormbase	370284
NP_000710	NP_001294195	XP_011239489	A2078A	A187T	Likely benign	Unknown	rs774966357	WBVar00921223	CACNA1C	egl-19	Cardiovascular phenotype;Long QT syndrome	NA	NA	ClinVar	Wormbase	370314
NP_000710	NP_001023079	XP_006505506	A2078A	A1824T	Likely benign	Unknown	rs774966357	WBVar00921223	CACNA1C	egl-19	Cardiovascular phenotype;Long QT syndrome	NA	NA	ClinVar	Wormbase	370243
NP_000710	NP_001023079	XP_006505499	A2078A	A1824T	Likely benign	Unknown	rs774966357	WBVar00921223	CACNA1C	egl-19	Cardiovascular phenotype;Long QT syndrome	NA	NA	ClinVar	Wormbase	370282
NP_000710	NP_001023079	XP_017176847	A2078A	A1824T	Likely benign	Unknown	rs774966357	WBVar00921223	CACNA1C	egl-19	Cardiovascular phenotype;Long QT syndrome	NA	NA	ClinVar	Wormbase	370309
NP_000710	NP_001023079	XP_006505493	A2078A	A1824T	Likely benign	Unknown	rs774966357	WBVar00921223	CACNA1C	egl-19	Cardiovascular phenotype;Long QT syndrome	NA	NA	ClinVar	Wormbase	370324
NP_000710	NP_001294195	NP_001153007	A2078A	A187T	Likely benign	Unknown	rs774966357	WBVar00921223	CACNA1C	egl-19	Cardiovascular phenotype;Long QT syndrome	NA	NA	ClinVar	Wormbase	370326
NP_000710	NP_001023079	XP_006505497	A2078A	A1824T	Likely benign	Unknown	rs774966357	WBVar00921223	CACNA1C	egl-19	Cardiovascular phenotype;Long QT syndrome	NA	NA	ClinVar	Wormbase	370252
NP_000710	NP_001023079	XP_017176850	A2078A	A1824T	Likely benign	Unknown	rs774966357	WBVar00921223	CACNA1C	egl-19	Cardiovascular phenotype;Long QT syndrome	NA	NA	ClinVar	Wormbase	370246
NP_000710	NP_001023079	XP_011239486	A2078A	A1824T	Likely benign	Unknown	rs774966357	WBVar00921223	CACNA1C	egl-19	Cardiovascular phenotype;Long QT syndrome	NA	NA	ClinVar	Wormbase	370354
NP_000710	NP_001294195	XP_011239486	A2078A	A187T	Likely benign	Unknown	rs774966357	WBVar00921223	CACNA1C	egl-19	Cardiovascular phenotype;Long QT syndrome	NA	NA	ClinVar	Wormbase	370353
NP_000710	NP_001023079	XP_006505505	A2078A	A1824T	Likely benign	Unknown	rs774966357	WBVar00921223	CACNA1C	egl-19	Cardiovascular phenotype;Long QT syndrome	NA	NA	ClinVar	Wormbase	370231
NP_000710	NP_001023079	NP_001153007	A2078A	A1824T	Likely benign	Unknown	rs774966357	WBVar00921223	CACNA1C	egl-19	Cardiovascular phenotype;Long QT syndrome	NA	NA	ClinVar	Wormbase	370327
NP_000710	NP_001023079	NP_001242928	A2078A	A1824T	Likely benign	Unknown	rs774966357	WBVar00921223	CACNA1C	egl-19	Cardiovascular phenotype;Long QT syndrome	NA	NA	ClinVar	Wormbase	370273
NP_000710	NP_001023079	XP_017176851	A2078A	A1824T	Likely benign	Unknown	rs774966357	WBVar00921223	CACNA1C	egl-19	Cardiovascular phenotype;Long QT syndrome	NA	NA	ClinVar	Wormbase	370276
NP_000710	NP_001294195	XP_006505498	A2078A	A187T	Likely benign	Unknown	rs774966357	WBVar00921223	CACNA1C	egl-19	Cardiovascular phenotype;Long QT syndrome	NA	NA	ClinVar	Wormbase	370359
NP_000710	NP_001294195	XP_017176854	A2078A	A187T	Likely benign	Unknown	rs774966357	WBVar00921223	CACNA1C	egl-19	Cardiovascular phenotype;Long QT syndrome	NA	NA	ClinVar	Wormbase	370254
NP_000710	NP_001023079	NP_001242929	A2078A	A1824T	Likely benign	Unknown	rs774966357	WBVar00921223	CACNA1C	egl-19	Cardiovascular phenotype;Long QT syndrome	NA	NA	ClinVar	Wormbase	370300
NP_000710	NP_001023079	XP_011239489	A2078A	A1824T	Likely benign	Unknown	rs774966357	WBVar00921223	CACNA1C	egl-19	Cardiovascular phenotype;Long QT syndrome	NA	NA	ClinVar	Wormbase	370315
NP_000710	NP_001023079	XP_006505500	A2078A	A1824T	Likely benign	Unknown	rs774966357	WBVar00921223	CACNA1C	egl-19	Cardiovascular phenotype;Long QT syndrome	NA	NA	ClinVar	Wormbase	370333
NP_000710	NP_001023079	XP_006505495	A2078A	A1824T	Likely benign	Unknown	rs774966357	WBVar00921223	CACNA1C	egl-19	Cardiovascular phenotype;Long QT syndrome	NA	NA	ClinVar	Wormbase	370267
NP_000710	NP_001294195	XP_011239478	A2078A	A187T	Likely benign	Unknown	rs774966357	WBVar00921223	CACNA1C	egl-19	Cardiovascular phenotype;Long QT syndrome	NA	NA	ClinVar	Wormbase	370302
NP_000710	NP_001294195	XP_006505500	A2078A	A187T	Likely benign	Unknown	rs774966357	WBVar00921223	CACNA1C	egl-19	Cardiovascular phenotype;Long QT syndrome	NA	NA	ClinVar	Wormbase	370332
NP_000710	NP_001023079	XP_006505502	A2078A	A1824T	Likely benign	Unknown	rs774966357	WBVar00921223	CACNA1C	egl-19	Cardiovascular phenotype;Long QT syndrome	NA	NA	ClinVar	Wormbase	370285
NP_000710	NP_001023079	XP_006505501	A2078A	A1824T	Likely benign	Unknown	rs774966357	WBVar00921223	CACNA1C	egl-19	Cardiovascular phenotype;Long QT syndrome	NA	NA	ClinVar	Wormbase	370345
NP_000710	NP_001023079	NP_001242926	A2078A	A1824T	Likely benign	Unknown	rs774966357	WBVar00921223	CACNA1C	egl-19	Cardiovascular phenotype;Long QT syndrome	NA	NA	ClinVar	Wormbase	370318
NP_000710	NP_001294195	XP_011239495	A2078A	A187T	Likely benign	Unknown	rs774966357	WBVar00921223	CACNA1C	egl-19	Cardiovascular phenotype;Long QT syndrome	NA	NA	ClinVar	Wormbase	370311
NP_000710	NP_001023079	XP_011239488	A2078A	A1824T	Likely benign	Unknown	rs774966357	WBVar00921223	CACNA1C	egl-19	Cardiovascular phenotype;Long QT syndrome	NA	NA	ClinVar	Wormbase	370279
NP_000710	NP_001023079	XP_006505503	A2078A	A1824T	Likely benign	Unknown	rs774966357	WBVar00921223	CACNA1C	egl-19	Cardiovascular phenotype;Long QT syndrome	NA	NA	ClinVar	Wormbase	370306
NP_000710	NP_001294195	XP_006505490	A2078A	A187T	Likely benign	Unknown	rs774966357	WBVar00921223	CACNA1C	egl-19	Cardiovascular phenotype;Long QT syndrome	NA	NA	ClinVar	Wormbase	370329
NP_000710	NP_001294195	XP_011239487	A2078A	A187T	Likely benign	Unknown	rs774966357	WBVar00921223	CACNA1C	egl-19	Cardiovascular phenotype;Long QT syndrome	NA	NA	ClinVar	Wormbase	370296
NP_000710	NP_001023079	XP_006505478	A2078A	A1824T	Likely benign	Unknown	rs774966357	WBVar00921223	CACNA1C	egl-19	Cardiovascular phenotype;Long QT syndrome	NA	NA	ClinVar	Wormbase	370363
NP_000710	NP_001023079	XP_017176854	A2078A	A1824T	Likely benign	Unknown	rs774966357	WBVar00921223	CACNA1C	egl-19	Cardiovascular phenotype;Long QT syndrome	NA	NA	ClinVar	Wormbase	370255
NP_000710	NP_001023079	XP_011239494	A2078A	A1824T	Likely benign	Unknown	rs774966357	WBVar00921223	CACNA1C	egl-19	Cardiovascular phenotype;Long QT syndrome	NA	NA	ClinVar	Wormbase	370237
NP_000710	NP_001023079	XP_006505490	A2078A	A1824T	Likely benign	Unknown	rs774966357	WBVar00921223	CACNA1C	egl-19	Cardiovascular phenotype;Long QT syndrome	NA	NA	ClinVar	Wormbase	370330
NP_000710	NP_001294195	XP_006505503	A2078A	A187T	Likely benign	Unknown	rs774966357	WBVar00921223	CACNA1C	egl-19	Cardiovascular phenotype;Long QT syndrome	NA	NA	ClinVar	Wormbase	370305
NP_000710	NP_001294195	XP_006505504	A2078A	A187T	Likely benign	Unknown	rs774966357	WBVar00921223	CACNA1C	egl-19	Cardiovascular phenotype;Long QT syndrome	NA	NA	ClinVar	Wormbase	370338
NP_000710	NP_001294195	XP_006505506	A2078A	A187T	Likely benign	Unknown	rs774966357	WBVar00921223	CACNA1C	egl-19	Cardiovascular phenotype;Long QT syndrome	NA	NA	ClinVar	Wormbase	370242
NP_000710	NP_001023079	XP_011239495	A2078A	A1824T	Likely benign	Unknown	rs774966357	WBVar00921223	CACNA1C	egl-19	Cardiovascular phenotype;Long QT syndrome	NA	NA	ClinVar	Wormbase	370312
NP_000710	NP_001294195	XP_006505493	A2078A	A187T	Likely benign	Unknown	rs774966357	WBVar00921223	CACNA1C	egl-19	Cardiovascular phenotype;Long QT syndrome	NA	NA	ClinVar	Wormbase	370323
NP_000710	NP_001023079	XP_017176856	A2078A	A1824T	Likely benign	Unknown	rs774966357	WBVar00921223	CACNA1C	egl-19	Cardiovascular phenotype;Long QT syndrome	NA	NA	ClinVar	Wormbase	370225
NP_000710	NP_001023079	XP_017176855	A2078A	A1824T	Likely benign	Unknown	rs774966357	WBVar00921223	CACNA1C	egl-19	Cardiovascular phenotype;Long QT syndrome	NA	NA	ClinVar	Wormbase	370219
NP_000710	NP_001294195	XP_006505481	A2078A	A187T	Likely benign	Unknown	rs774966357	WBVar00921223	CACNA1C	egl-19	Cardiovascular phenotype;Long QT syndrome	NA	NA	ClinVar	Wormbase	370257
NP_000710	NP_001023079	NP_001242930	A2078A	A1824T	Likely benign	Unknown	rs774966357	WBVar00921223	CACNA1C	egl-19	Cardiovascular phenotype;Long QT syndrome	NA	NA	ClinVar	Wormbase	370249
NP_000710	NP_001294195	XP_006505478	A2078A	A187T	Likely benign	Unknown	rs774966357	WBVar00921223	CACNA1C	egl-19	Cardiovascular phenotype;Long QT syndrome	NA	NA	ClinVar	Wormbase	370362
NP_000710	NP_001294195	XP_006505495	A2078A	A187T	Likely benign	Unknown	rs774966357	WBVar00921223	CACNA1C	egl-19	Cardiovascular phenotype;Long QT syndrome	NA	NA	ClinVar	Wormbase	370266
NP_000710	NP_001023079	XP_006505504	A2078A	A1824T	Likely benign	Unknown	rs774966357	WBVar00921223	CACNA1C	egl-19	Cardiovascular phenotype;Long QT syndrome	NA	NA	ClinVar	Wormbase	370339
NP_000710	NP_001294195	XP_006505501	A2078A	A187T	Likely benign	Unknown	rs774966357	WBVar00921223	CACNA1C	egl-19	Cardiovascular phenotype;Long QT syndrome	NA	NA	ClinVar	Wormbase	370344
NP_000710	NP_001294195	XP_017176853	A2078A	A187T	Likely benign	Unknown	rs774966357	WBVar00921223	CACNA1C	egl-19	Cardiovascular phenotype;Long QT syndrome	NA	NA	ClinVar	Wormbase	370341
NP_000710	NP_001294195	XP_017176852	A2078A	A187T	Likely benign	Unknown	rs774966357	WBVar00921223	CACNA1C	egl-19	Cardiovascular phenotype;Long QT syndrome	NA	NA	ClinVar	Wormbase	370320
NP_000710	NP_001294195	XP_006505505	A2078A	A187T	Likely benign	Unknown	rs774966357	WBVar00921223	CACNA1C	egl-19	Cardiovascular phenotype;Long QT syndrome	NA	NA	ClinVar	Wormbase	370230
NP_000710	NP_001294195	XP_011239477	A2078A	A187T	Likely benign	Unknown	rs774966357	WBVar00921223	CACNA1C	egl-19	Cardiovascular phenotype;Long QT syndrome	NA	NA	ClinVar	Wormbase	370350
NP_000710	NP_001294195	NP_001153005	A2078A	A187T	Likely benign	Unknown	rs774966357	WBVar00921223	CACNA1C	egl-19	Cardiovascular phenotype;Long QT syndrome	NA	NA	ClinVar	Wormbase	370290
NP_000710	NP_001023079	XP_011239477	A2078A	A1824T	Likely benign	Unknown	rs774966357	WBVar00921223	CACNA1C	egl-19	Cardiovascular phenotype;Long QT syndrome	NA	NA	ClinVar	Wormbase	370351
NP_000710	NP_001294195	NP_001242929	A2078A	A187T	Likely benign	Unknown	rs774966357	WBVar00921223	CACNA1C	egl-19	Cardiovascular phenotype;Long QT syndrome	NA	NA	ClinVar	Wormbase	370299
NP_000710	NP_001023079	XP_017176848	A2078A	A1824T	Likely benign	Unknown	rs774966357	WBVar00921223	CACNA1C	egl-19	Cardiovascular phenotype;Long QT syndrome	NA	NA	ClinVar	Wormbase	370294
NP_000710	NP_001294195	XP_006505499	A2078A	A187T	Likely benign	Unknown	rs774966357	WBVar00921223	CACNA1C	egl-19	Cardiovascular phenotype;Long QT syndrome	NA	NA	ClinVar	Wormbase	370281
NP_000710	NP_001023079	XP_006505498	A2078A	A1824T	Likely benign	Unknown	rs774966357	WBVar00921223	CACNA1C	egl-19	Cardiovascular phenotype;Long QT syndrome	NA	NA	ClinVar	Wormbase	370360
NP_000710	NP_001023079	NP_001242927	A2078A	A1824T	Likely benign	Unknown	rs774966357	WBVar00921223	CACNA1C	egl-19	Cardiovascular phenotype;Long QT syndrome	NA	NA	ClinVar	Wormbase	370336
NP_000710	NP_001023079	XP_017176853	A2078A	A1824T	Likely benign	Unknown	rs774966357	WBVar00921223	CACNA1C	egl-19	Cardiovascular phenotype;Long QT syndrome	NA	NA	ClinVar	Wormbase	370342
NP_000710	NP_001023079	NP_001277264	A2078A	A1824T	Likely benign	Unknown	rs774966357	WBVar00921223	CACNA1C	egl-19	Cardiovascular phenotype;Long QT syndrome	NA	NA	ClinVar	Wormbase	370357
NP_000710	NP_001294195	NP_001242928	A2078A	A187T	Likely benign	Unknown	rs774966357	WBVar00921223	CACNA1C	egl-19	Cardiovascular phenotype;Long QT syndrome	NA	NA	ClinVar	Wormbase	370272
NP_000710	NP_001294195	NP_001277264	A2078A	A187T	Likely benign	Unknown	rs774966357	WBVar00921223	CACNA1C	egl-19	Cardiovascular phenotype;Long QT syndrome	NA	NA	ClinVar	Wormbase	370356
NP_000710	NP_001023079	XP_017176858	A2078A	A1824T	Likely benign	Unknown	rs774966357	WBVar00921223	CACNA1C	egl-19	Cardiovascular phenotype;Long QT syndrome	NA	NA	ClinVar	Wormbase	370222
NP_000710	NP_001294195	XP_017176849	A2078A	A187T	Likely benign	Unknown	rs774966357	WBVar00921223	CACNA1C	egl-19	Cardiovascular phenotype;Long QT syndrome	NA	NA	ClinVar	Wormbase	370239
NP_000710	NP_001294195	XP_011239494	A2078A	A187T	Likely benign	Unknown	rs774966357	WBVar00921223	CACNA1C	egl-19	Cardiovascular phenotype;Long QT syndrome	NA	NA	ClinVar	Wormbase	370236
NP_000710	NP_001294195	NP_001242926	A2078A	A187T	Likely benign	Unknown	rs774966357	WBVar00921223	CACNA1C	egl-19	Cardiovascular phenotype;Long QT syndrome	NA	NA	ClinVar	Wormbase	370317
NP_000710	NP_001294195	XP_017176847	A2078A	A187T	Likely benign	Unknown	rs774966357	WBVar00921223	CACNA1C	egl-19	Cardiovascular phenotype;Long QT syndrome	NA	NA	ClinVar	Wormbase	370308
NP_000710	NP_001294195	NP_001153006	A2078A	A187T	Likely benign	Unknown	rs774966357	WBVar00921223	CACNA1C	egl-19	Cardiovascular phenotype;Long QT syndrome	NA	NA	ClinVar	Wormbase	370263
NP_000710	NP_001023079	NP_001153006	A2078A	A1824T	Likely benign	Unknown	rs774966357	WBVar00921223	CACNA1C	egl-19	Cardiovascular phenotype;Long QT syndrome	NA	NA	ClinVar	Wormbase	370264
NP_000710	NP_001294195	XP_017176845	A2078A	A187T	Likely benign	Unknown	rs774966357	WBVar00921223	CACNA1C	egl-19	Cardiovascular phenotype;Long QT syndrome	NA	NA	ClinVar	Wormbase	370269
NP_000710	NP_001294195	XP_006505489	A2078A	A187T	Likely benign	Unknown	rs774966357	WBVar00921223	CACNA1C	egl-19	Cardiovascular phenotype;Long QT syndrome	NA	NA	ClinVar	Wormbase	370233
NP_000710	NP_001023079	XP_017176846	A2078A	A1824T	Likely benign	Unknown	rs774966357	WBVar00921223	CACNA1C	egl-19	Cardiovascular phenotype;Long QT syndrome	NA	NA	ClinVar	Wormbase	370288
NP_000710	NP_001023079	NP_033911	A2078A	A1824T	Likely benign	Unknown	rs774966357	WBVar00921223	CACNA1C	egl-19	Cardiovascular phenotype;Long QT syndrome	NA	NA	ClinVar	Wormbase	370348
NP_000710	NP_001294195	XP_017176850	A2078A	A187T	Likely benign	Unknown	rs774966357	WBVar00921223	CACNA1C	egl-19	Cardiovascular phenotype;Long QT syndrome	NA	NA	ClinVar	Wormbase	370245
NP_000710	NP_001294195	XP_017176851	A2078A	A187T	Likely benign	Unknown	rs774966357	WBVar00921223	CACNA1C	egl-19	Cardiovascular phenotype;Long QT syndrome	NA	NA	ClinVar	Wormbase	370275
NP_000710	NP_001294195	NP_001242930	A2078A	A187T	Likely benign	Unknown	rs774966357	WBVar00921223	CACNA1C	egl-19	Cardiovascular phenotype;Long QT syndrome	NA	NA	ClinVar	Wormbase	370248
NP_000710	NP_001294195	XP_011239488	A2078A	A187T	Likely benign	Unknown	rs774966357	WBVar00921223	CACNA1C	egl-19	Cardiovascular phenotype;Long QT syndrome	NA	NA	ClinVar	Wormbase	370278
NP_000710	NP_001023079	XP_017176849	A2078A	A1824T	Likely benign	Unknown	rs774966357	WBVar00921223	CACNA1C	egl-19	Cardiovascular phenotype;Long QT syndrome	NA	NA	ClinVar	Wormbase	370240
NP_000710	NP_001023079	NP_001242931	A2078A	A1824T	Likely benign	Unknown	rs774966357	WBVar00921223	CACNA1C	egl-19	Cardiovascular phenotype;Long QT syndrome	NA	NA	ClinVar	Wormbase	370261
NP_000710	NP_001294195	XP_017176846	A2078A	A187T	Likely benign	Unknown	rs774966357	WBVar00921223	CACNA1C	egl-19	Cardiovascular phenotype;Long QT syndrome	NA	NA	ClinVar	Wormbase	370287
NP_000710	NP_001294195	NP_001242927	A2078A	A187T	Likely benign	Unknown	rs774966357	WBVar00921223	CACNA1C	egl-19	Cardiovascular phenotype;Long QT syndrome	NA	NA	ClinVar	Wormbase	370335
NP_000710	NP_001023079	XP_011239478	A2078A	A1824T	Likely benign	Unknown	rs774966357	WBVar00921223	CACNA1C	egl-19	Cardiovascular phenotype;Long QT syndrome	NA	NA	ClinVar	Wormbase	370303
NP_000710	NP_001023079	XP_006505481	A2078A	A1824T	Likely benign	Unknown	rs774966357	WBVar00921223	CACNA1C	egl-19	Cardiovascular phenotype;Long QT syndrome	NA	NA	ClinVar	Wormbase	370258
NP_001122312	NP_001023079	XP_017171307	A275A	A225V	Likely benign	Unknown	rs193196995	WBVar00921173	CACNA1D	egl-19	not provided	NA	0.0001	ClinVar	Wormbase	110020
NP_001122312	NP_741442	XP_006518538	A275A	A225V	Likely benign	Unknown	rs193196995	WBVar00921173	CACNA1D	egl-19	not provided	NA	0.0001	ClinVar	Wormbase	110015
NP_001122312	NP_741442	XP_017171304	A275A	A225V	Likely benign	Unknown	rs193196995	WBVar00921173	CACNA1D	egl-19	not provided	NA	0.0001	ClinVar	Wormbase	109985
NP_001122312	NP_741442	XP_017171299	A275A	A225V	Likely benign	Unknown	rs193196995	WBVar00921173	CACNA1D	egl-19	not provided	NA	0.0001	ClinVar	Wormbase	110009
NP_001122312	NP_001023079	XP_006518542	A275A	A225V	Likely benign	Unknown	rs193196995	WBVar00921173	CACNA1D	egl-19	not provided	NA	0.0001	ClinVar	Wormbase	109981
NP_001122312	NP_741442	XP_017171307	A275A	A225V	Likely benign	Unknown	rs193196995	WBVar00921173	CACNA1D	egl-19	not provided	NA	0.0001	ClinVar	Wormbase	110021
NP_001122312	NP_741442	XP_017171305	A275A	A225V	Likely benign	Unknown	rs193196995	WBVar00921173	CACNA1D	egl-19	not provided	NA	0.0001	ClinVar	Wormbase	110003
NP_001122312	NP_001023079	NP_001289566	A275A	A225V	Likely benign	Unknown	rs193196995	WBVar00921173	CACNA1D	egl-19	not provided	NA	0.0001	ClinVar	Wormbase	109966
NP_001122312	NP_001023079	XP_017171304	A275A	A225V	Likely benign	Unknown	rs193196995	WBVar00921173	CACNA1D	egl-19	not provided	NA	0.0001	ClinVar	Wormbase	109984
NP_001122312	NP_001023079	XP_017171299	A275A	A225V	Likely benign	Unknown	rs193196995	WBVar00921173	CACNA1D	egl-19	not provided	NA	0.0001	ClinVar	Wormbase	110008
NP_001122312	NP_001023079	XP_017171309	A275A	A225V	Likely benign	Unknown	rs193196995	WBVar00921173	CACNA1D	egl-19	not provided	NA	0.0001	ClinVar	Wormbase	109957
NP_001122312	NP_001023079	XP_017171303	A275A	A225V	Likely benign	Unknown	rs193196995	WBVar00921173	CACNA1D	egl-19	not provided	NA	0.0001	ClinVar	Wormbase	109975
NP_001122312	NP_001023079	XP_017171308	A275A	A225V	Likely benign	Unknown	rs193196995	WBVar00921173	CACNA1D	egl-19	not provided	NA	0.0001	ClinVar	Wormbase	109999
NP_001122312	NP_001023079	XP_017171305	A275A	A225V	Likely benign	Unknown	rs193196995	WBVar00921173	CACNA1D	egl-19	not provided	NA	0.0001	ClinVar	Wormbase	110002
NP_001122312	NP_741442	XP_017171308	A275A	A225V	Likely benign	Unknown	rs193196995	WBVar00921173	CACNA1D	egl-19	not provided	NA	0.0001	ClinVar	Wormbase	110000
NP_001122312	NP_001023079	NP_083257	A275A	A225V	Likely benign	Unknown	rs193196995	WBVar00921173	CACNA1D	egl-19	not provided	NA	0.0001	ClinVar	Wormbase	109963
NP_001122312	NP_001023079	XP_017171297	A275A	A225V	Likely benign	Unknown	rs193196995	WBVar00921173	CACNA1D	egl-19	not provided	NA	0.0001	ClinVar	Wormbase	110023
NP_001122312	NP_741442	XP_017171298	A275A	A225V	Likely benign	Unknown	rs193196995	WBVar00921173	CACNA1D	egl-19	not provided	NA	0.0001	ClinVar	Wormbase	109997
NP_001122312	NP_001023079	XP_017171312	A275A	A225V	Likely benign	Unknown	rs193196995	WBVar00921173	CACNA1D	egl-19	not provided	NA	0.0001	ClinVar	Wormbase	109987
NP_001122312	NP_741442	XP_017171297	A275A	A225V	Likely benign	Unknown	rs193196995	WBVar00921173	CACNA1D	egl-19	not provided	NA	0.0001	ClinVar	Wormbase	110024
NP_001122312	NP_741442	XP_017171306	A275A	A225V	Likely benign	Unknown	rs193196995	WBVar00921173	CACNA1D	egl-19	not provided	NA	0.0001	ClinVar	Wormbase	110012
NP_001122312	NP_001023079	XP_017171313	A275A	A225V	Likely benign	Unknown	rs193196995	WBVar00921173	CACNA1D	egl-19	not provided	NA	0.0001	ClinVar	Wormbase	110005
NP_001122312	NP_741442	XP_006518542	A275A	A225V	Likely benign	Unknown	rs193196995	WBVar00921173	CACNA1D	egl-19	not provided	NA	0.0001	ClinVar	Wormbase	109982
NP_001122312	NP_001023079	XP_017171300	A275A	A225V	Likely benign	Unknown	rs193196995	WBVar00921173	CACNA1D	egl-19	not provided	NA	0.0001	ClinVar	Wormbase	110017
NP_001122312	NP_001023079	XP_017171306	A275A	A225V	Likely benign	Unknown	rs193196995	WBVar00921173	CACNA1D	egl-19	not provided	NA	0.0001	ClinVar	Wormbase	110011
NP_001122312	NP_741442	XP_017171313	A275A	A225V	Likely benign	Unknown	rs193196995	WBVar00921173	CACNA1D	egl-19	not provided	NA	0.0001	ClinVar	Wormbase	110006
NP_001122312	NP_001023079	XP_006518538	A275A	A225V	Likely benign	Unknown	rs193196995	WBVar00921173	CACNA1D	egl-19	not provided	NA	0.0001	ClinVar	Wormbase	110014
NP_001122312	NP_741442	XP_017171312	A275A	A225V	Likely benign	Unknown	rs193196995	WBVar00921173	CACNA1D	egl-19	not provided	NA	0.0001	ClinVar	Wormbase	109988
NP_001122312	NP_741442	XP_017171311	A275A	A225V	Likely benign	Unknown	rs193196995	WBVar00921173	CACNA1D	egl-19	not provided	NA	0.0001	ClinVar	Wormbase	109961
NP_001122312	NP_741442	XP_017171301	A275A	A225V	Likely benign	Unknown	rs193196995	WBVar00921173	CACNA1D	egl-19	not provided	NA	0.0001	ClinVar	Wormbase	109991
NP_001122312	NP_001023079	XP_017171310	A275A	A225V	Likely benign	Unknown	rs193196995	WBVar00921173	CACNA1D	egl-19	not provided	NA	0.0001	ClinVar	Wormbase	109954
NP_001122312	NP_001023079	XP_017171302	A275A	A225V	Likely benign	Unknown	rs193196995	WBVar00921173	CACNA1D	egl-19	not provided	NA	0.0001	ClinVar	Wormbase	109969
NP_001122312	NP_001023079	XP_017171311	A275A	A225V	Likely benign	Unknown	rs193196995	WBVar00921173	CACNA1D	egl-19	not provided	NA	0.0001	ClinVar	Wormbase	109960
NP_001122312	NP_741442	NP_001289566	A275A	A225V	Likely benign	Unknown	rs193196995	WBVar00921173	CACNA1D	egl-19	not provided	NA	0.0001	ClinVar	Wormbase	109967
NP_001122312	NP_001023079	XP_006518543	A275A	A225V	Likely benign	Unknown	rs193196995	WBVar00921173	CACNA1D	egl-19	not provided	NA	0.0001	ClinVar	Wormbase	109993
NP_001122312	NP_001023079	XP_017171301	A275A	A225V	Likely benign	Unknown	rs193196995	WBVar00921173	CACNA1D	egl-19	not provided	NA	0.0001	ClinVar	Wormbase	109990
NP_001122312	NP_001023079	NP_001077085	A275A	A225V	Likely benign	Unknown	rs193196995	WBVar00921173	CACNA1D	egl-19	not provided	NA	0.0001	ClinVar	Wormbase	109978
NP_001122312	NP_741442	XP_017171309	A275A	A225V	Likely benign	Unknown	rs193196995	WBVar00921173	CACNA1D	egl-19	not provided	NA	0.0001	ClinVar	Wormbase	109958
NP_001122312	NP_741442	XP_017171303	A275A	A225V	Likely benign	Unknown	rs193196995	WBVar00921173	CACNA1D	egl-19	not provided	NA	0.0001	ClinVar	Wormbase	109976
NP_001122312	NP_741442	NP_001077085	A275A	A225V	Likely benign	Unknown	rs193196995	WBVar00921173	CACNA1D	egl-19	not provided	NA	0.0001	ClinVar	Wormbase	109979
NP_001122312	NP_741442	XP_017171302	A275A	A225V	Likely benign	Unknown	rs193196995	WBVar00921173	CACNA1D	egl-19	not provided	NA	0.0001	ClinVar	Wormbase	109970
NP_001122312	NP_741442	XP_017171314	A275A	A225V	Likely benign	Unknown	rs193196995	WBVar00921173	CACNA1D	egl-19	not provided	NA	0.0001	ClinVar	Wormbase	109973
NP_001122312	NP_741442	XP_017171310	A275A	A225V	Likely benign	Unknown	rs193196995	WBVar00921173	CACNA1D	egl-19	not provided	NA	0.0001	ClinVar	Wormbase	109955
NP_001122312	NP_001023079	XP_017171314	A275A	A225V	Likely benign	Unknown	rs193196995	WBVar00921173	CACNA1D	egl-19	not provided	NA	0.0001	ClinVar	Wormbase	109972
NP_001122312	NP_741442	XP_006518543	A275A	A225V	Likely benign	Unknown	rs193196995	WBVar00921173	CACNA1D	egl-19	not provided	NA	0.0001	ClinVar	Wormbase	109994
NP_001122312	NP_741442	NP_083257	A275A	A225V	Likely benign	Unknown	rs193196995	WBVar00921173	CACNA1D	egl-19	not provided	NA	0.0001	ClinVar	Wormbase	109964
NP_001122312	NP_001023079	XP_017171298	A275A	A225V	Likely benign	Unknown	rs193196995	WBVar00921173	CACNA1D	egl-19	not provided	NA	0.0001	ClinVar	Wormbase	109996
NP_001122312	NP_741442	XP_017171300	A275A	A225V	Likely benign	Unknown	rs193196995	WBVar00921173	CACNA1D	egl-19	not provided	NA	0.0001	ClinVar	Wormbase	110018
NP_066921	NP_001300337	NP_067390	I1709I	I1554V	Likely benign	Unknown	rs1555519102	WBVar01469869	CACNA1H	cca-1	Hyperaldosteronism, familial, type IV;Idiopathic generalized epilepsy	NA	NA	ClinVar	Wormbase	161611
NP_066921	NP_001024497	XP_006524797	I1709I	I1580V	Likely benign	Unknown	rs1555519102	WBVar01469869	CACNA1H	cca-1	Hyperaldosteronism, familial, type IV;Idiopathic generalized epilepsy	NA	NA	ClinVar	Wormbase	161609
NP_066921	NP_741848	NP_001157163	I1709I	I1532V	Likely benign	Unknown	rs1555519102	WBVar01469869	CACNA1H	cca-1	Hyperaldosteronism, familial, type IV;Idiopathic generalized epilepsy	NA	NA	ClinVar	Wormbase	161598
NP_066921	NP_001024497	NP_001157163	I1709I	I1580V	Likely benign	Unknown	rs1555519102	WBVar01469869	CACNA1H	cca-1	Hyperaldosteronism, familial, type IV;Idiopathic generalized epilepsy	NA	NA	ClinVar	Wormbase	161599
NP_066921	NP_001300337	XP_006524797	I1709I	I1554V	Likely benign	Unknown	rs1555519102	WBVar01469869	CACNA1H	cca-1	Hyperaldosteronism, familial, type IV;Idiopathic generalized epilepsy	NA	NA	ClinVar	Wormbase	161606
NP_066921	NP_741848	NP_067390	I1709I	I1532V	Likely benign	Unknown	rs1555519102	WBVar01469869	CACNA1H	cca-1	Hyperaldosteronism, familial, type IV;Idiopathic generalized epilepsy	NA	NA	ClinVar	Wormbase	161613
NP_066921	NP_001024498	NP_001157163	I1709I	I1539V	Likely benign	Unknown	rs1555519102	WBVar01469869	CACNA1H	cca-1	Hyperaldosteronism, familial, type IV;Idiopathic generalized epilepsy	NA	NA	ClinVar	Wormbase	161597
NP_066921	NP_001024496	NP_001157163	I1709I	I1547V	Likely benign	Unknown	rs1555519102	WBVar01469869	CACNA1H	cca-1	Hyperaldosteronism, familial, type IV;Idiopathic generalized epilepsy	NA	NA	ClinVar	Wormbase	161595
NP_066921	NP_741848	XP_011244857	I1709I	I1532V	Likely benign	Unknown	rs1555519102	WBVar01469869	CACNA1H	cca-1	Hyperaldosteronism, familial, type IV;Idiopathic generalized epilepsy	NA	NA	ClinVar	Wormbase	161593
NP_066921	NP_741848	XP_006524797	I1709I	I1532V	Likely benign	Unknown	rs1555519102	WBVar01469869	CACNA1H	cca-1	Hyperaldosteronism, familial, type IV;Idiopathic generalized epilepsy	NA	NA	ClinVar	Wormbase	161608
NP_066921	NP_001024496	XP_006524796	I1709I	I1547V	Likely benign	Unknown	rs1555519102	WBVar01469869	CACNA1H	cca-1	Hyperaldosteronism, familial, type IV;Idiopathic generalized epilepsy	NA	NA	ClinVar	Wormbase	161600
NP_066921	NP_001300337	XP_006524796	I1709I	I1554V	Likely benign	Unknown	rs1555519102	WBVar01469869	CACNA1H	cca-1	Hyperaldosteronism, familial, type IV;Idiopathic generalized epilepsy	NA	NA	ClinVar	Wormbase	161601
NP_066921	NP_001024496	NP_067390	I1709I	I1547V	Likely benign	Unknown	rs1555519102	WBVar01469869	CACNA1H	cca-1	Hyperaldosteronism, familial, type IV;Idiopathic generalized epilepsy	NA	NA	ClinVar	Wormbase	161610
NP_066921	NP_001024496	XP_011244857	I1709I	I1547V	Likely benign	Unknown	rs1555519102	WBVar01469869	CACNA1H	cca-1	Hyperaldosteronism, familial, type IV;Idiopathic generalized epilepsy	NA	NA	ClinVar	Wormbase	161590
NP_066921	NP_001024497	NP_067390	I1709I	I1580V	Likely benign	Unknown	rs1555519102	WBVar01469869	CACNA1H	cca-1	Hyperaldosteronism, familial, type IV;Idiopathic generalized epilepsy	NA	NA	ClinVar	Wormbase	161614
NP_066921	NP_741848	XP_006524796	I1709I	I1532V	Likely benign	Unknown	rs1555519102	WBVar01469869	CACNA1H	cca-1	Hyperaldosteronism, familial, type IV;Idiopathic generalized epilepsy	NA	NA	ClinVar	Wormbase	161603
NP_066921	NP_001024497	XP_006524796	I1709I	I1580V	Likely benign	Unknown	rs1555519102	WBVar01469869	CACNA1H	cca-1	Hyperaldosteronism, familial, type IV;Idiopathic generalized epilepsy	NA	NA	ClinVar	Wormbase	161604
NP_066921	NP_001024498	NP_067390	I1709I	I1539V	Likely benign	Unknown	rs1555519102	WBVar01469869	CACNA1H	cca-1	Hyperaldosteronism, familial, type IV;Idiopathic generalized epilepsy	NA	NA	ClinVar	Wormbase	161612
NP_066921	NP_001024498	XP_011244857	I1709I	I1539V	Likely benign	Unknown	rs1555519102	WBVar01469869	CACNA1H	cca-1	Hyperaldosteronism, familial, type IV;Idiopathic generalized epilepsy	NA	NA	ClinVar	Wormbase	161592
NP_066921	NP_001024498	XP_006524796	I1709I	I1539V	Likely benign	Unknown	rs1555519102	WBVar01469869	CACNA1H	cca-1	Hyperaldosteronism, familial, type IV;Idiopathic generalized epilepsy	NA	NA	ClinVar	Wormbase	161602
NP_066921	NP_001024498	XP_006524797	I1709I	I1539V	Likely benign	Unknown	rs1555519102	WBVar01469869	CACNA1H	cca-1	Hyperaldosteronism, familial, type IV;Idiopathic generalized epilepsy	NA	NA	ClinVar	Wormbase	161607
NP_066921	NP_001300337	XP_011244857	I1709I	I1554V	Likely benign	Unknown	rs1555519102	WBVar01469869	CACNA1H	cca-1	Hyperaldosteronism, familial, type IV;Idiopathic generalized epilepsy	NA	NA	ClinVar	Wormbase	161591
NP_066921	NP_001024497	XP_011244857	I1709I	I1580V	Likely benign	Unknown	rs1555519102	WBVar01469869	CACNA1H	cca-1	Hyperaldosteronism, familial, type IV;Idiopathic generalized epilepsy	NA	NA	ClinVar	Wormbase	161594
NP_066921	NP_001300337	NP_001157163	I1709I	I1554V	Likely benign	Unknown	rs1555519102	WBVar01469869	CACNA1H	cca-1	Hyperaldosteronism, familial, type IV;Idiopathic generalized epilepsy	NA	NA	ClinVar	Wormbase	161596
NP_066921	NP_001024496	XP_006524797	I1709I	I1547V	Likely benign	Unknown	rs1555519102	WBVar01469869	CACNA1H	cca-1	Hyperaldosteronism, familial, type IV;Idiopathic generalized epilepsy	NA	NA	ClinVar	Wormbase	161605
NP_000060	NP_741442	XP_006529170	V1111M	V1110I	Likely benign	Unknown	rs200558548	WBVar00428669	CACNA1S	egl-19	Hypokalemic periodic paralysis;Malignant hyperthermia susceptibility	NA	NA	ClinVar	Wormbase	200059
NP_000060	NP_741442	NP_001074492	V1111M	V1110I	Likely benign	Unknown	rs200558548	WBVar00428669	CACNA1S	egl-19	Hypokalemic periodic paralysis;Malignant hyperthermia susceptibility	NA	NA	ClinVar	Wormbase	200062
NP_000060	NP_001023079	NP_055008	V1111M	V1110I	Likely benign	Unknown	rs200558548	WBVar00428669	CACNA1S	egl-19	Hypokalemic periodic paralysis;Malignant hyperthermia susceptibility	NA	NA	ClinVar	Wormbase	200067
NP_000060	NP_741442	XP_006529169	V1111M	V1110I	Likely benign	Unknown	rs200558548	WBVar00428669	CACNA1S	egl-19	Hypokalemic periodic paralysis;Malignant hyperthermia susceptibility	NA	NA	ClinVar	Wormbase	200065
NP_000060	NP_741442	NP_055008	V1111M	V1110I	Likely benign	Unknown	rs200558548	WBVar00428669	CACNA1S	egl-19	Hypokalemic periodic paralysis;Malignant hyperthermia susceptibility	NA	NA	ClinVar	Wormbase	200068
NP_000060	NP_001023079	XP_006529170	V1111M	V1110I	Likely benign	Unknown	rs200558548	WBVar00428669	CACNA1S	egl-19	Hypokalemic periodic paralysis;Malignant hyperthermia susceptibility	NA	NA	ClinVar	Wormbase	200058
NP_000060	NP_001023079	NP_001074492	V1111M	V1110I	Likely benign	Unknown	rs200558548	WBVar00428669	CACNA1S	egl-19	Hypokalemic periodic paralysis;Malignant hyperthermia susceptibility	NA	NA	ClinVar	Wormbase	200061
NP_000060	NP_001023079	XP_006529169	V1111M	V1110I	Likely benign	Unknown	rs200558548	WBVar00428669	CACNA1S	egl-19	Hypokalemic periodic paralysis;Malignant hyperthermia susceptibility	NA	NA	ClinVar	Wormbase	200064
NP_000060	NP_001294195	XP_006529170	G1297E	G4R	Likely benign	Unknown	rs749856222	WBVar00921205	CACNA1S	egl-19	Hypokalemic periodic paralysis 1;Malignant hyperthermia susceptibility type 5	NA	NA	ClinVar	Wormbase	200057
NP_000717	NP_001293380	NP_666235	R74R	R77Q	Likely benign	Unknown	rs553682728	WBVar01420682	CACNB4	ccb-2	not specified	NA	0.00039	ClinVar	Wormbase	27015
NP_000717	NP_001293380	NP_001272356	R74R	R77Q	Likely benign	Unknown	rs553682728	WBVar01420682	CACNB4	ccb-2	not specified	NA	0.00039	ClinVar	Wormbase	27024
NP_000717	NP_001293380	NP_001032176	R74R	R77Q	Likely benign	Unknown	rs553682728	WBVar01420682	CACNB4	ccb-2	not specified	NA	0.00039	ClinVar	Wormbase	27003
NP_000717	NP_001293380	NP_001272355	R74R	R77Q	Likely benign	Unknown	rs553682728	WBVar01420682	CACNB4	ccb-2	not specified	NA	0.00039	ClinVar	Wormbase	27006
NP_000717	NP_001293381	NP_001032176	R74R	R77Q	Likely benign	Unknown	rs553682728	WBVar01420682	CACNB4	ccb-2	not specified	NA	0.00039	ClinVar	Wormbase	27004
NP_000717	NP_001293380	XP_017170652	R74R	R77Q	Likely benign	Unknown	rs553682728	WBVar01420682	CACNB4	ccb-2	not specified	NA	0.00039	ClinVar	Wormbase	27027
NP_000717	NP_001293381	XP_017170652	R74R	R77Q	Likely benign	Unknown	rs553682728	WBVar01420682	CACNB4	ccb-2	not specified	NA	0.00039	ClinVar	Wormbase	27028
NP_000717	NP_001293380	XP_011237317	R74R	R77Q	Likely benign	Unknown	rs553682728	WBVar01420682	CACNB4	ccb-2	not specified	NA	0.00039	ClinVar	Wormbase	27012
NP_000717	NP_001293381	NP_001272356	R74R	R77Q	Likely benign	Unknown	rs553682728	WBVar01420682	CACNB4	ccb-2	not specified	NA	0.00039	ClinVar	Wormbase	27025
NP_000717	NP_001293381	NP_666235	R74R	R77Q	Likely benign	Unknown	rs553682728	WBVar01420682	CACNB4	ccb-2	not specified	NA	0.00039	ClinVar	Wormbase	27016
NP_000717	NP_001293381	XP_006497704	R74R	R77Q	Likely benign	Unknown	rs553682728	WBVar01420682	CACNB4	ccb-2	not specified	NA	0.00039	ClinVar	Wormbase	27031
NP_000717	NP_001293381	XP_011237317	R74R	R77Q	Likely benign	Unknown	rs553682728	WBVar01420682	CACNB4	ccb-2	not specified	NA	0.00039	ClinVar	Wormbase	27013
NP_000717	NP_001293381	NP_001272355	R74R	R77Q	Likely benign	Unknown	rs553682728	WBVar01420682	CACNB4	ccb-2	not specified	NA	0.00039	ClinVar	Wormbase	27007
NP_000717	NP_001293380	XP_006497704	R74R	R77Q	Likely benign	Unknown	rs553682728	WBVar01420682	CACNB4	ccb-2	not specified	NA	0.00039	ClinVar	Wormbase	27030
NP_004332	NP_495838	NP_001276451	A1549A	A1561T	Benign	Unknown	rs73921501	WBVar00751502	CAD	pyr-1	not provided	NA	NA	ClinVar	Wormbase	269863
NP_004332	NP_495838	XP_006504154	A1549A	A1561T	Benign	Unknown	rs73921501	WBVar00751502	CAD	pyr-1	not provided	NA	NA	ClinVar	Wormbase	269866
NP_004332	NP_495838	XP_006504155	A1549A	A1561T	Benign	Unknown	rs73921501	WBVar00751502	CAD	pyr-1	not provided	NA	NA	ClinVar	Wormbase	269865
NP_004332	NP_495838	NP_076014	A1549A	A1561T	Benign	Unknown	rs73921501	WBVar00751502	CAD	pyr-1	not provided	NA	NA	ClinVar	Wormbase	269862
NP_004332	NP_495838	NP_001276452	A1549A	A1561T	Benign	Unknown	rs73921501	WBVar00751502	CAD	pyr-1	not provided	NA	NA	ClinVar	Wormbase	269864
NP_036246	NP_001255708	XP_006513223	R179Q	R429K	Likely benign	Unknown	rs185297693	WBVar00090606	CASP14	ced-3	not provided	NA	0.00037	ClinVar	Wormbase	157751
NP_036246	NP_001255708	NP_033939	R179Q	R429K	Likely benign	Unknown	rs185297693	WBVar00090606	CASP14	ced-3	not provided	NA	0.00037	ClinVar	Wormbase	157753
NP_036246	NP_001255709	XP_006513223	R179Q	R213K	Likely benign	Unknown	rs185297693	WBVar00090606	CASP14	ced-3	not provided	NA	0.00037	ClinVar	Wormbase	157750
NP_036246	NP_001255709	NP_033939	R179Q	R213K	Likely benign	Unknown	rs185297693	WBVar00090606	CASP14	ced-3	not provided	NA	0.00037	ClinVar	Wormbase	157752
NP_001220	NP_001255709	XP_017175417	G182G	G45S	Likely benign	Unknown	rs1570848983	WBVar00090605	CASP9	ced-3	not provided	NA	NA	ClinVar	Wormbase	398440
NP_001220	NP_001255708	XP_017175417	G182G	G261S	Likely benign	Unknown	rs1570848983	WBVar00090605	CASP9	ced-3	not provided	NA	NA	ClinVar	Wormbase	398441
NP_001220	NP_001255708	NP_056548	G182G	G261S	Likely benign	Unknown	rs1570848983	WBVar00090605	CASP9	ced-3	not provided	NA	NA	ClinVar	Wormbase	398445
NP_001220	NP_001255709	NP_001264861	G182G	G45S	Likely benign	Unknown	rs1570848983	WBVar00090605	CASP9	ced-3	not provided	NA	NA	ClinVar	Wormbase	398442
NP_001220	NP_001255708	NP_001264861	G182G	G261S	Likely benign	Unknown	rs1570848983	WBVar00090605	CASP9	ced-3	not provided	NA	NA	ClinVar	Wormbase	398443
NP_001220	NP_001255709	NP_056548	G182G	G45S	Likely benign	Unknown	rs1570848983	WBVar00090605	CASP9	ced-3	not provided	NA	NA	ClinVar	Wormbase	398444
NP_203123	NP_001255421	NP_031643	D43D	D120N	Likely benign	Unknown	rs374584030	WBVar00933864	CAV3	cav-1	Long QT syndrome;not specified	NA	NA	ClinVar	Wormbase	177783
NP_203123	NP_001255422	NP_031643	D43D	D11N	Likely benign	Unknown	rs374584030	WBVar00933864	CAV3	cav-1	Long QT syndrome;not specified	NA	NA	ClinVar	Wormbase	177782
NP_000062	NP_503547	NP_835742	N149N	N78D	Likely benign	Unknown	rs1457546374	WBVar01458432	CBS	cysl-4	not specified	NA	NA	ClinVar	Wormbase	187001
NP_000062	NP_503547	XP_006523614	N149N	N78D	Likely benign	Unknown	rs1457546374	WBVar01458432	CBS	cysl-4	not specified	NA	NA	ClinVar	Wormbase	187012
NP_000062	NP_503547	XP_006523613	N149N	N78D	Likely benign	Unknown	rs1457546374	WBVar01458432	CBS	cysl-4	not specified	NA	NA	ClinVar	Wormbase	187045
NP_000062	NP_503547	NP_659104	N149N	N78D	Likely benign	Unknown	rs1457546374	WBVar01458432	CBS	cysl-4	not specified	NA	NA	ClinVar	Wormbase	187034
NP_000062	NP_503547	NP_001258282	N149N	N78D	Likely benign	Unknown	rs1457546374	WBVar01458432	CBS	cysl-4	not specified	NA	NA	ClinVar	Wormbase	187056
NP_000062	NP_503547	XP_006523612	N149N	N78D	Likely benign	Unknown	rs1457546374	WBVar01458432	CBS	cysl-4	not specified	NA	NA	ClinVar	Wormbase	187023
NP_000062	NP_509670	NP_835742	A158A	A88V	Likely benign	Unknown	rs189362155	WBVar01429494	CBS	cysl-1	Homocystinuria due to CBS deficiency	NA	0.00014	ClinVar	Wormbase	187009
NP_000062	NP_509670	XP_006523613	A158A	A88V	Likely benign	Unknown	rs189362155	WBVar01429494	CBS	cysl-1	Homocystinuria due to CBS deficiency	NA	0.00014	ClinVar	Wormbase	187053
NP_000062	NP_509670	NP_001258282	A158A	A88V	Likely benign	Unknown	rs189362155	WBVar01429494	CBS	cysl-1	Homocystinuria due to CBS deficiency	NA	0.00014	ClinVar	Wormbase	187064
NP_000062	NP_509670	XP_006523614	A158A	A88V	Likely benign	Unknown	rs189362155	WBVar01429494	CBS	cysl-1	Homocystinuria due to CBS deficiency	NA	0.00014	ClinVar	Wormbase	187020
NP_000062	NP_509670	NP_659104	A158A	A88V	Likely benign	Unknown	rs189362155	WBVar01429494	CBS	cysl-1	Homocystinuria due to CBS deficiency	NA	0.00014	ClinVar	Wormbase	187042
NP_000062	NP_509670	XP_006523612	A158A	A88V	Likely benign	Unknown	rs189362155	WBVar01429494	CBS	cysl-1	Homocystinuria due to CBS deficiency	NA	0.00014	ClinVar	Wormbase	187031
NP_001073991	NP_492026	XP_006503999	E998E	E658K	Likely benign	Unknown	rs1044670589	WBVar00337676	CC2D2A	mks-6	not provided	NA	2e-05	ClinVar	Wormbase	238742
NP_001073991	NP_492026	XP_006503998	E998E	E658K	Likely benign	Unknown	rs1044670589	WBVar00337676	CC2D2A	mks-6	not provided	NA	2e-05	ClinVar	Wormbase	238744
NP_001073991	NP_492026	XP_011239031	E998E	E658K	Likely benign	Unknown	rs1044670589	WBVar00337676	CC2D2A	mks-6	not provided	NA	2e-05	ClinVar	Wormbase	238748
NP_001073991	NP_492026	XP_006503997	E998E	E658K	Likely benign	Unknown	rs1044670589	WBVar00337676	CC2D2A	mks-6	not provided	NA	2e-05	ClinVar	Wormbase	238747
NP_001073991	NP_492026	XP_017176327	E998E	E658K	Likely benign	Unknown	rs1044670589	WBVar00337676	CC2D2A	mks-6	not provided	NA	2e-05	ClinVar	Wormbase	238745
NP_001073991	NP_492026	NP_758478	E998E	E658K	Likely benign	Unknown	rs1044670589	WBVar00337676	CC2D2A	mks-6	not provided	NA	2e-05	ClinVar	Wormbase	238743
NP_001073991	NP_492026	XP_006503996	E998E	E658K	Likely benign	Unknown	rs1044670589	WBVar00337676	CC2D2A	mks-6	not provided	NA	2e-05	ClinVar	Wormbase	238746
NP_003709	NP_001254915	XP_006516830	K488E	K161N	Likely benign	Unknown	102125rs-?	WBVar00821232	CDK13	cdk-12	Intellectual disability	NA	NA	ClinVar	Wormbase	92442
NP_003709	NP_001254916	XP_006516829	K488E	K161N	Likely benign	Unknown	102125rs-?	WBVar00821232	CDK13	cdk-12	Intellectual disability	NA	NA	ClinVar	Wormbase	92437
NP_003709	NP_001254914	NP_001074527	K488E	K161N	Likely benign	Unknown	102125rs-?	WBVar00821232	CDK13	cdk-12	Intellectual disability	NA	NA	ClinVar	Wormbase	92438
NP_003709	NP_001254914	XP_006516830	K488E	K161N	Likely benign	Unknown	102125rs-?	WBVar00821232	CDK13	cdk-12	Intellectual disability	NA	NA	ClinVar	Wormbase	92441
NP_003709	NP_001254916	NP_081394	K488E	K161N	Likely benign	Unknown	102125rs-?	WBVar00821232	CDK13	cdk-12	Intellectual disability	NA	NA	ClinVar	Wormbase	92434
NP_003709	NP_001254916	NP_001074527	K488E	K161N	Likely benign	Unknown	102125rs-?	WBVar00821232	CDK13	cdk-12	Intellectual disability	NA	NA	ClinVar	Wormbase	92440
NP_003709	NP_001254916	XP_006516830	K488E	K161N	Likely benign	Unknown	102125rs-?	WBVar00821232	CDK13	cdk-12	Intellectual disability	NA	NA	ClinVar	Wormbase	92443
NP_003709	NP_001254914	XP_006516829	K488E	K161N	Likely benign	Unknown	102125rs-?	WBVar00821232	CDK13	cdk-12	Intellectual disability	NA	NA	ClinVar	Wormbase	92435
NP_003709	NP_001254915	NP_001074527	K488E	K161N	Likely benign	Unknown	102125rs-?	WBVar00821232	CDK13	cdk-12	Intellectual disability	NA	NA	ClinVar	Wormbase	92439
NP_003709	NP_001254915	NP_081394	K488E	K161N	Likely benign	Unknown	102125rs-?	WBVar00821232	CDK13	cdk-12	Intellectual disability	NA	NA	ClinVar	Wormbase	92433
NP_003709	NP_001254914	NP_081394	K488E	K161N	Likely benign	Unknown	102125rs-?	WBVar00821232	CDK13	cdk-12	Intellectual disability	NA	NA	ClinVar	Wormbase	92432
NP_003709	NP_001254915	XP_006516829	K488E	K161N	Likely benign	Unknown	102125rs-?	WBVar00821232	CDK13	cdk-12	Intellectual disability	NA	NA	ClinVar	Wormbase	92436
NP_001262	NP_491994	NP_001074814	A723A	A644V	Likely benign	Unknown	rs745604322	WBVar00647134	CHD2	chd-1	not provided	NA	NA	ClinVar	Wormbase	292506
NP_060250	NP_491426	XP_006538069	G117D	G255R	Benign	Unknown	rs372110761	WBVar00333001	CHD7	chd-7	not specified	NA	2e-05	ClinVar	Wormbase	61143
NP_060250	NP_491426	XP_017175752	G117D	G255R	Benign	Unknown	rs372110761	WBVar00333001	CHD7	chd-7	not specified	NA	2e-05	ClinVar	Wormbase	61144
NP_060250	NP_491426	XP_006538067	G522V	G631R	Benign/Likely benign	Unknown	rs142962579	WBVar00633701	CHD7	chd-7	CHARGE association;History of neurodevelopmental disorder;Hypogonadism with anosmia;not specified	NA	0.00267	ClinVar	Wormbase	61146
NP_060250	NP_491426	NP_001264078	G522V	G631R	Benign/Likely benign	Unknown	rs142962579	WBVar00633701	CHD7	chd-7	CHARGE association;History of neurodevelopmental disorder;Hypogonadism with anosmia;not specified	NA	0.00267	ClinVar	Wormbase	61145
NP_060250	NP_491426	XP_006538068	G522V	G631R	Benign/Likely benign	Unknown	rs142962579	WBVar00633701	CHD7	chd-7	CHARGE association;History of neurodevelopmental disorder;Hypogonadism with anosmia;not specified	NA	0.00267	ClinVar	Wormbase	61147
NP_009125	NP_001024271	XP_006535134	S428S	S379N	Likely benign	Unknown	rs781514295	WBVar00489047	CHEK2	chk-2	Hereditary cancer-predisposing syndrome	NA	NA	ClinVar	Wormbase	333558
NP_009125	NP_001024271	XP_006535134	S428S	S379N	Likely benign	Unknown	rs781514295	WBVar00489047	CHEK2	chk-2	Hereditary cancer-predisposing syndrome	NA	1e-05	ClinVar	Wormbase	333558
NP_009125	NP_001024271	XP_006535131	S428S	S379N	Likely benign	Unknown	rs781514295	WBVar00489047	CHEK2	chk-2	Hereditary cancer-predisposing syndrome	NA	NA	ClinVar	Wormbase	333556
NP_009125	NP_001024271	XP_006535131	S428S	S379N	Likely benign	Unknown	rs781514295	WBVar00489047	CHEK2	chk-2	Hereditary cancer-predisposing syndrome	NA	1e-05	ClinVar	Wormbase	333556
NP_009125	NP_001024271	XP_006535133	S428S	S379N	Likely benign	Unknown	rs781514295	WBVar00489047	CHEK2	chk-2	Hereditary cancer-predisposing syndrome	NA	NA	ClinVar	Wormbase	333562
NP_009125	NP_001024271	XP_006535133	S428S	S379N	Likely benign	Unknown	rs781514295	WBVar00489047	CHEK2	chk-2	Hereditary cancer-predisposing syndrome	NA	1e-05	ClinVar	Wormbase	333562
NP_009125	NP_001024271	XP_006535135	S428S	S379N	Likely benign	Unknown	rs781514295	WBVar00489047	CHEK2	chk-2	Hereditary cancer-predisposing syndrome	NA	NA	ClinVar	Wormbase	333554
NP_009125	NP_001024271	XP_006535135	S428S	S379N	Likely benign	Unknown	rs781514295	WBVar00489047	CHEK2	chk-2	Hereditary cancer-predisposing syndrome	NA	1e-05	ClinVar	Wormbase	333554
NP_009125	NP_001024271	NP_057890	S428S	S379N	Likely benign	Unknown	rs781514295	WBVar00489047	CHEK2	chk-2	Hereditary cancer-predisposing syndrome	NA	NA	ClinVar	Wormbase	333564
NP_009125	NP_001024271	NP_057890	S428S	S379N	Likely benign	Unknown	rs781514295	WBVar00489047	CHEK2	chk-2	Hereditary cancer-predisposing syndrome	NA	1e-05	ClinVar	Wormbase	333564
NP_009125	NP_001024271	XP_006535132	S428S	S379N	Likely benign	Unknown	rs781514295	WBVar00489047	CHEK2	chk-2	Hereditary cancer-predisposing syndrome	NA	NA	ClinVar	Wormbase	333560
NP_009125	NP_001024271	XP_006535132	S428S	S379N	Likely benign	Unknown	rs781514295	WBVar00489047	CHEK2	chk-2	Hereditary cancer-predisposing syndrome	NA	1e-05	ClinVar	Wormbase	333560
NP_009125	NP_001024271	XP_017176462	S428S	S379N	Likely benign	Unknown	rs781514295	WBVar00489047	CHEK2	chk-2	Hereditary cancer-predisposing syndrome	NA	NA	ClinVar	Wormbase	333552
NP_009125	NP_001024271	XP_017176462	S428S	S379N	Likely benign	Unknown	rs781514295	WBVar00489047	CHEK2	chk-2	Hereditary cancer-predisposing syndrome	NA	1e-05	ClinVar	Wormbase	333552
NP_009125	NP_001024271	XP_006535130	S428S	S379N	Likely benign	Unknown	rs781514295	WBVar00489047	CHEK2	chk-2	Hereditary cancer-predisposing syndrome	NA	NA	ClinVar	Wormbase	333566
NP_009125	NP_001024271	XP_006535130	S428S	S379N	Likely benign	Unknown	rs781514295	WBVar00489047	CHEK2	chk-2	Hereditary cancer-predisposing syndrome	NA	1e-05	ClinVar	Wormbase	333566
NP_009125	NP_001024271	XP_006535135	A94A	A47V	Likely benign	Unknown	rs786202279	WBVar00088868	CHEK2	chk-2	Hereditary cancer-predisposing syndrome	NA	NA	ClinVar	Wormbase	333554
NP_009125	NP_001024271	XP_006535131	A94A	A47V	Likely benign	Unknown	rs786202279	WBVar00088868	CHEK2	chk-2	Hereditary cancer-predisposing syndrome	NA	NA	ClinVar	Wormbase	333556
NP_009125	NP_001024271	XP_006535130	A94A	A47V	Likely benign	Unknown	rs786202279	WBVar00088868	CHEK2	chk-2	Hereditary cancer-predisposing syndrome	NA	NA	ClinVar	Wormbase	333566
NP_009125	NP_001024271	XP_006535132	A94A	A47V	Likely benign	Unknown	rs786202279	WBVar00088868	CHEK2	chk-2	Hereditary cancer-predisposing syndrome	NA	NA	ClinVar	Wormbase	333560
NP_009125	NP_001024271	XP_006535133	A94A	A47V	Likely benign	Unknown	rs786202279	WBVar00088868	CHEK2	chk-2	Hereditary cancer-predisposing syndrome	NA	NA	ClinVar	Wormbase	333562
NP_009125	NP_001024271	XP_017176462	A94A	A47V	Likely benign	Unknown	rs786202279	WBVar00088868	CHEK2	chk-2	Hereditary cancer-predisposing syndrome	NA	NA	ClinVar	Wormbase	333552
NP_009125	NP_001024271	XP_006535134	A94A	A47V	Likely benign	Unknown	rs786202279	WBVar00088868	CHEK2	chk-2	Hereditary cancer-predisposing syndrome	NA	NA	ClinVar	Wormbase	333558
NP_009125	NP_001024271	NP_057890	A94A	A47V	Likely benign	Unknown	rs786202279	WBVar00088868	CHEK2	chk-2	Hereditary cancer-predisposing syndrome	NA	NA	ClinVar	Wormbase	333564
NP_970615	NP_496122	NP_075675	I272I	I283F	Benign	Unknown	rs139093708	WBVar01439226	CHIA	chil-9	not provided	NA	NA	ClinVar	Wormbase	285965
NP_003456	NP_495798	XP_006529943	G354R	G367E	Benign	Unknown	rs9943208	WBVar00750692	CHIT1	cht-2	Chitotriosidase deficiency;not provided	NA	0.00619	ClinVar	Wormbase	86362
NP_003456	NP_495798	XP_006529942	G354R	G367E	Benign	Unknown	rs9943208	WBVar00750692	CHIT1	cht-2	Chitotriosidase deficiency;not provided	NA	0.00619	ClinVar	Wormbase	86338
NP_003456	NP_496020	XP_006529942	G354R	G403D	Benign	Unknown	rs9943208	WBVar00374132	CHIT1	chil-16	Chitotriosidase deficiency;not provided	NA	0.00619	ClinVar	Wormbase	86341
NP_003456	NP_496020	NP_082255	G354R	G403D	Benign	Unknown	rs9943208	WBVar00374132	CHIT1	chil-16	Chitotriosidase deficiency;not provided	NA	0.00619	ClinVar	Wormbase	86401
NP_003456	NP_495798	XP_006529944	G354R	G367E	Benign	Unknown	rs9943208	WBVar00750692	CHIT1	cht-2	Chitotriosidase deficiency;not provided	NA	0.00619	ClinVar	Wormbase	86374
NP_003456	NP_495798	NP_001271453	G354R	G367E	Benign	Unknown	rs9943208	WBVar00750692	CHIT1	cht-2	Chitotriosidase deficiency;not provided	NA	0.00619	ClinVar	Wormbase	86350
NP_003456	NP_495798	NP_001271454	G354R	G367E	Benign	Unknown	rs9943208	WBVar00750692	CHIT1	cht-2	Chitotriosidase deficiency;not provided	NA	0.00619	ClinVar	Wormbase	86386
NP_003456	NP_496020	XP_006529943	G354R	G403D	Benign	Unknown	rs9943208	WBVar00374132	CHIT1	chil-16	Chitotriosidase deficiency;not provided	NA	0.00619	ClinVar	Wormbase	86365
NP_003456	NP_496020	NP_001271454	G354R	G403D	Benign	Unknown	rs9943208	WBVar00374132	CHIT1	chil-16	Chitotriosidase deficiency;not provided	NA	0.00619	ClinVar	Wormbase	86389
NP_003456	NP_495798	NP_082255	G354R	G367E	Benign	Unknown	rs9943208	WBVar00750692	CHIT1	cht-2	Chitotriosidase deficiency;not provided	NA	0.00619	ClinVar	Wormbase	86398
NP_000735	NP_498710	NP_056545	P14L	P16S	Likely benign	Unknown	rs761934698	WBVar00841465	CHRNA4	cup-4	Autosomal dominant nocturnal frontal lobe epilepsy;not specified	NA	0.00023	ClinVar	Wormbase	124244
NP_000735	NP_498710	NP_056545	P14L	P16S	Likely benign	Unknown	rs761934698	WBVar00841466	CHRNA4	cup-4	Autosomal dominant nocturnal frontal lobe epilepsy;not specified	NA	0.00023	ClinVar	Wormbase	124244
NP_001278	NP_506022	NP_036060	V308V	V291I	Likely benign	Unknown	rs969760912	WBVar01052661	CLCN7	clh-6	not provided	NA	NA	ClinVar	Wormbase	308939
NP_001278	NP_506022	NP_001304333	V308V	V291I	Likely benign	Unknown	rs969760912	WBVar01052661	CLCN7	clh-6	not provided	NA	NA	ClinVar	Wormbase	308938
NP_002947	NP_001022682	XP_017176508	A301A	A108T	Benign	Unknown	rs115643125	WBVar00849511	CLIP1	clip-1	not provided	NA	0.00046	ClinVar	Wormbase	23601
NP_002947	NP_001022682	XP_006530485	A301A	A108T	Benign	Unknown	rs115643125	WBVar00849511	CLIP1	clip-1	not provided	NA	0.00046	ClinVar	Wormbase	23635
NP_002947	NP_001022682	XP_006530476	A301A	A108T	Benign	Unknown	rs115643125	WBVar00849511	CLIP1	clip-1	not provided	NA	0.00046	ClinVar	Wormbase	23607
NP_002947	NP_001022682	XP_006530486	A301A	A108T	Benign	Unknown	rs115643125	WBVar00849511	CLIP1	clip-1	not provided	NA	0.00046	ClinVar	Wormbase	23603
NP_002947	NP_001022682	XP_006530470	A301A	A108T	Benign	Unknown	rs115643125	WBVar00849511	CLIP1	clip-1	not provided	NA	0.00046	ClinVar	Wormbase	23585
NP_002947	NP_001022682	XP_006530480	A301A	A108T	Benign	Unknown	rs115643125	WBVar00849511	CLIP1	clip-1	not provided	NA	0.00046	ClinVar	Wormbase	23629
NP_002947	NP_001022682	XP_006530475	A301A	A108T	Benign	Unknown	rs115643125	WBVar00849511	CLIP1	clip-1	not provided	NA	0.00046	ClinVar	Wormbase	23595
NP_002947	NP_001022682	XP_017176506	A301A	A108T	Benign	Unknown	rs115643125	WBVar00849511	CLIP1	clip-1	not provided	NA	0.00046	ClinVar	Wormbase	23623
NP_002947	NP_001022682	XP_017176517	A301A	A108T	Benign	Unknown	rs115643125	WBVar00849511	CLIP1	clip-1	not provided	NA	0.00046	ClinVar	Wormbase	23609
NP_002947	NP_001022682	XP_017176511	A301A	A108T	Benign	Unknown	rs115643125	WBVar00849511	CLIP1	clip-1	not provided	NA	0.00046	ClinVar	Wormbase	23633
NP_002947	NP_001022682	XP_017176509	A301A	A108T	Benign	Unknown	rs115643125	WBVar00849511	CLIP1	clip-1	not provided	NA	0.00046	ClinVar	Wormbase	23599
NP_002947	NP_001022682	XP_017176513	A301A	A108T	Benign	Unknown	rs115643125	WBVar00849511	CLIP1	clip-1	not provided	NA	0.00046	ClinVar	Wormbase	23631
NP_002947	NP_001022682	XP_006530478	A301A	A108T	Benign	Unknown	rs115643125	WBVar00849511	CLIP1	clip-1	not provided	NA	0.00046	ClinVar	Wormbase	23579
NP_002947	NP_001022682	NP_001278158	A301A	A108T	Benign	Unknown	rs115643125	WBVar00849511	CLIP1	clip-1	not provided	NA	0.00046	ClinVar	Wormbase	23637
NP_002947	NP_001022682	XP_011246535	A301A	A108T	Benign	Unknown	rs115643125	WBVar00849511	CLIP1	clip-1	not provided	NA	0.00046	ClinVar	Wormbase	23611
NP_002947	NP_001022682	XP_017176514	A301A	A108T	Benign	Unknown	rs115643125	WBVar00849511	CLIP1	clip-1	not provided	NA	0.00046	ClinVar	Wormbase	23581
NP_002947	NP_001022682	XP_006530482	A301A	A108T	Benign	Unknown	rs115643125	WBVar00849511	CLIP1	clip-1	not provided	NA	0.00046	ClinVar	Wormbase	23605
NP_002947	NP_001022682	NP_062739	A301A	A108T	Benign	Unknown	rs115643125	WBVar00849511	CLIP1	clip-1	not provided	NA	0.00046	ClinVar	Wormbase	23587
NP_002947	NP_001022682	XP_006530472	A301A	A108T	Benign	Unknown	rs115643125	WBVar00849511	CLIP1	clip-1	not provided	NA	0.00046	ClinVar	Wormbase	23613
NP_002947	NP_001022682	XP_006530473	A301A	A108T	Benign	Unknown	rs115643125	WBVar00849511	CLIP1	clip-1	not provided	NA	0.00046	ClinVar	Wormbase	23619
NP_002947	NP_001022682	XP_017176512	A301A	A108T	Benign	Unknown	rs115643125	WBVar00849511	CLIP1	clip-1	not provided	NA	0.00046	ClinVar	Wormbase	23589
NP_002947	NP_001022682	XP_006530484	A301A	A108T	Benign	Unknown	rs115643125	WBVar00849511	CLIP1	clip-1	not provided	NA	0.00046	ClinVar	Wormbase	23625
NP_002947	NP_001022682	XP_006530483	A301A	A108T	Benign	Unknown	rs115643125	WBVar00849511	CLIP1	clip-1	not provided	NA	0.00046	ClinVar	Wormbase	23597
NP_002947	NP_001022682	XP_006530477	A301A	A108T	Benign	Unknown	rs115643125	WBVar00849511	CLIP1	clip-1	not provided	NA	0.00046	ClinVar	Wormbase	23591
NP_002947	NP_001022682	XP_006530474	A301A	A108T	Benign	Unknown	rs115643125	WBVar00849511	CLIP1	clip-1	not provided	NA	0.00046	ClinVar	Wormbase	23639
NP_002947	NP_001022682	XP_006530487	A301A	A108T	Benign	Unknown	rs115643125	WBVar00849511	CLIP1	clip-1	not provided	NA	0.00046	ClinVar	Wormbase	23615
NP_060119	NP_503052	NP_001095941	A707A	A657T	Likely benign	Unknown	rs755761869	WBVar00974588	CNNM2	cnnm-1	not provided	NA	1e-05	ClinVar	Wormbase	195877
NP_060119	NP_503052	NP_291047	A707A	A657T	Likely benign	Unknown	rs755761869	WBVar00974588	CNNM2	cnnm-1	not provided	NA	1e-05	ClinVar	Wormbase	195885
NP_060119	NP_503052	XP_006527553	A707A	A657T	Likely benign	Unknown	rs755761869	WBVar00974588	CNNM2	cnnm-1	not provided	NA	1e-05	ClinVar	Wormbase	195873
NP_060119	NP_503052	XP_006527552	A707A	A657T	Likely benign	Unknown	rs755761869	WBVar00974588	CNNM2	cnnm-1	not provided	NA	1e-05	ClinVar	Wormbase	195881
NP_004361	NP_001254852	NP_001277237	D2434D	D894N	Likely benign	Unknown	rs372068116	WBVar01793303	COL12A1	dpy-1	not provided	NA	4e-05	ClinVar	Wormbase	183509
NP_004361	NP_001254853	XP_006510863	D2434D	D601N	Likely benign	Unknown	rs372068116	WBVar01793303	COL12A1	dpy-1	not provided	NA	4e-05	ClinVar	Wormbase	183514
NP_004361	NP_001254852	XP_006510863	D2434D	D894N	Likely benign	Unknown	rs372068116	WBVar01793303	COL12A1	dpy-1	not provided	NA	4e-05	ClinVar	Wormbase	183515
NP_004361	NP_001254852	XP_006510860	D2434D	D894N	Likely benign	Unknown	rs372068116	WBVar01793303	COL12A1	dpy-1	not provided	NA	4e-05	ClinVar	Wormbase	183521
NP_001837	NP_001022662	NP_034062	V1592V	V1640A	Likely benign	Unknown	rs59395531	WBVar00405148	COL4A2	emb-9	Porencephalic cyst	NA	NA	ClinVar	Wormbase	73154
NP_001837	NP_001022663	NP_034062	V1592V	V1383A	Likely benign	Unknown	rs59395531	WBVar00405148	COL4A2	emb-9	Porencephalic cyst	NA	NA	ClinVar	Wormbase	73155
NP_378667	NP_001022663	NP_444415	G224G	G224S	Benign	Unknown	rs762112922	WBVar00849956	COL4A6	emb-9	not provided	NA	0.00034	ClinVar	Wormbase	76189
NP_378667	NP_001022662	NP_444415	G224G	G224S	Benign	Unknown	rs762112922	WBVar00849956	COL4A6	emb-9	not provided	NA	0.00034	ClinVar	Wormbase	76188
NP_378667	NP_001022662	XP_011246185	G224G	G224S	Benign	Unknown	rs762112922	WBVar00849956	COL4A6	emb-9	not provided	NA	0.00034	ClinVar	Wormbase	76182
NP_004360	NP_508218	NP_001229937	V1312V	V1183I	Likely benign	Unknown	rs776983763	WBVar00493903	COL6A3	R193.2	not specified	NA	8e-05	ClinVar	Wormbase	267108
NP_004360	NP_506123	NP_001229937	I2593I	I13M	Likely benign	Unknown	rs144249704	WBVar00009000	COL6A3	C54D10.10	Bethlem myopathy 1;Collagen VI-related myopathy;not specified	NA	NA	ClinVar	Wormbase	267112
NP_004360	NP_506123	NP_001229938	I2593I	I13M	Likely benign	Unknown	rs144249704	WBVar00009000	COL6A3	C54D10.10	Bethlem myopathy 1;Collagen VI-related myopathy;not specified	NA	NA	ClinVar	Wormbase	267102
NP_009005	NP_741271	NP_001288303	G382G	G378S	Benign	Unknown	rs201734831	WBVar00855345	CORO1A	cor-1	Immunodeficiency 8	NA	NA	ClinVar	Wormbase	382691
NP_009005	NP_741270	NP_034028	G382G	G378S	Benign	Unknown	rs201734831	WBVar00855345	CORO1A	cor-1	Immunodeficiency 8	NA	NA	ClinVar	Wormbase	382685
NP_009005	NP_741268	NP_001288303	G382G	G378S	Benign	Unknown	rs201734831	WBVar00855345	CORO1A	cor-1	Immunodeficiency 8	NA	NA	ClinVar	Wormbase	382690
NP_009005	NP_741268	NP_034028	G382G	G378S	Benign	Unknown	rs201734831	WBVar00855345	CORO1A	cor-1	Immunodeficiency 8	NA	NA	ClinVar	Wormbase	382686
NP_009005	NP_741269	XP_006507348	G382G	G378S	Benign	Unknown	rs201734831	WBVar00855345	CORO1A	cor-1	Immunodeficiency 8	NA	NA	ClinVar	Wormbase	382700
NP_009005	NP_741269	NP_034028	G382G	G378S	Benign	Unknown	rs201734831	WBVar00855345	CORO1A	cor-1	Immunodeficiency 8	NA	NA	ClinVar	Wormbase	382688
NP_009005	NP_741271	XP_006507348	G382G	G378S	Benign	Unknown	rs201734831	WBVar00855345	CORO1A	cor-1	Immunodeficiency 8	NA	NA	ClinVar	Wormbase	382699
NP_009005	NP_741270	NP_001288303	G382G	G378S	Benign	Unknown	rs201734831	WBVar00855345	CORO1A	cor-1	Immunodeficiency 8	NA	NA	ClinVar	Wormbase	382689
NP_009005	NP_741271	NP_034028	G382G	G378S	Benign	Unknown	rs201734831	WBVar00855345	CORO1A	cor-1	Immunodeficiency 8	NA	NA	ClinVar	Wormbase	382687
NP_009005	NP_741271	XP_006507347	G382G	G378S	Benign	Unknown	rs201734831	WBVar00855345	CORO1A	cor-1	Immunodeficiency 8	NA	NA	ClinVar	Wormbase	382695
NP_009005	NP_741269	NP_001288303	G382G	G378S	Benign	Unknown	rs201734831	WBVar00855345	CORO1A	cor-1	Immunodeficiency 8	NA	NA	ClinVar	Wormbase	382692
NP_009005	NP_741268	XP_006507347	G382G	G378S	Benign	Unknown	rs201734831	WBVar00855345	CORO1A	cor-1	Immunodeficiency 8	NA	NA	ClinVar	Wormbase	382694
NP_009005	NP_741270	XP_006507348	G382G	G378S	Benign	Unknown	rs201734831	WBVar00855345	CORO1A	cor-1	Immunodeficiency 8	NA	NA	ClinVar	Wormbase	382697
NP_009005	NP_741269	XP_006507347	G382G	G378S	Benign	Unknown	rs201734831	WBVar00855345	CORO1A	cor-1	Immunodeficiency 8	NA	NA	ClinVar	Wormbase	382696
NP_009005	NP_741268	XP_006507348	G382G	G378S	Benign	Unknown	rs201734831	WBVar00855345	CORO1A	cor-1	Immunodeficiency 8	NA	NA	ClinVar	Wormbase	382698
NP_009005	NP_741270	XP_006507347	G382G	G378S	Benign	Unknown	rs201734831	WBVar00855345	CORO1A	cor-1	Immunodeficiency 8	NA	NA	ClinVar	Wormbase	382693
NP_775960	NP_510822	NP_001157038	A952A	A1081V	Likely benign	Unknown	rs547666732	WBVar01228732	CRB2	crb-1	not provided	NA	0.00021	ClinVar	Wormbase	389964
NP_001165644	NP_491368	NP_700458	A417A	A353T	Benign	Unknown	rs149031589	WBVar00632232	CSRNP3	C41D11.3	not provided	NA	NA	ClinVar	Wormbase	26944
NP_001165644	NP_491368	NP_001277594	A417A	A353T	Benign	Unknown	rs149031589	WBVar00632232	CSRNP3	C41D11.3	not provided	NA	NA	ClinVar	Wormbase	26932
NP_001165644	NP_491368	XP_006500466	A417A	A353T	Benign	Unknown	rs149031589	WBVar00632232	CSRNP3	C41D11.3	not provided	NA	NA	ClinVar	Wormbase	26936
NP_001165644	NP_001129758	NP_001277595	A417A	A353T	Benign	Unknown	rs149031589	WBVar00632232	CSRNP3	C41D11.3	not provided	NA	NA	ClinVar	Wormbase	26925
NP_001165644	NP_491368	NP_848749	A417A	A353T	Benign	Unknown	rs149031589	WBVar00632232	CSRNP3	C41D11.3	not provided	NA	NA	ClinVar	Wormbase	26940
NP_001165644	NP_491368	XP_006500465	A417A	A353T	Benign	Unknown	rs149031589	WBVar00632232	CSRNP3	C41D11.3	not provided	NA	NA	ClinVar	Wormbase	26928
NP_003467	NP_498302	NP_001185770	A50A	A51T	Benign/Likely benign	Unknown	rs7124801	WBVar00830825	CSRP3	mlp-1	Cardiovascular phenotype;Dilated Cardiomyopathy, Dominant;Dilated cardiomyopathy 1M;Familial hypertrophic cardiomyopathy 12;Hypertrophic cardiomyopathy;not specified	NA	0.00777	ClinVar	Wormbase	225480
NP_003467	NP_001263705	NP_038836	A50A	A51T	Benign/Likely benign	Unknown	rs7124801	WBVar00830825	CSRP3	mlp-1	Cardiovascular phenotype;Dilated Cardiomyopathy, Dominant;Dilated cardiomyopathy 1M;Familial hypertrophic cardiomyopathy 12;Hypertrophic cardiomyopathy;not specified	NA	0.00777	ClinVar	Wormbase	225486
NP_003467	NP_498302	NP_038836	A50A	A51T	Benign/Likely benign	Unknown	rs7124801	WBVar00830825	CSRP3	mlp-1	Cardiovascular phenotype;Dilated Cardiomyopathy, Dominant;Dilated cardiomyopathy 1M;Familial hypertrophic cardiomyopathy 12;Hypertrophic cardiomyopathy;not specified	NA	0.00777	ClinVar	Wormbase	225484
NP_003467	NP_001263705	NP_001185770	A50A	A51T	Benign/Likely benign	Unknown	rs7124801	WBVar00830825	CSRP3	mlp-1	Cardiovascular phenotype;Dilated Cardiomyopathy, Dominant;Dilated cardiomyopathy 1M;Familial hypertrophic cardiomyopathy 12;Hypertrophic cardiomyopathy;not specified	NA	0.00777	ClinVar	Wormbase	225482
NP_003467	NP_498300	NP_001185770	A50A	A51T	Benign/Likely benign	Unknown	rs7124801	WBVar00830825	CSRP3	mlp-1	Cardiovascular phenotype;Dilated Cardiomyopathy, Dominant;Dilated cardiomyopathy 1M;Familial hypertrophic cardiomyopathy 12;Hypertrophic cardiomyopathy;not specified	NA	0.00777	ClinVar	Wormbase	225481
NP_003467	NP_498300	NP_038836	A50A	A51T	Benign/Likely benign	Unknown	rs7124801	WBVar00830825	CSRP3	mlp-1	Cardiovascular phenotype;Dilated Cardiomyopathy, Dominant;Dilated cardiomyopathy 1M;Familial hypertrophic cardiomyopathy 12;Hypertrophic cardiomyopathy;not specified	NA	0.00777	ClinVar	Wormbase	225485
NP_001894	NP_505985	XP_006525611	A80A	A75T	Likely benign	Unknown	rs1059014	WBVar01051304	CTNNA1	hmp-1	not provided	NA	8e-05	ClinVar	Wormbase	106028
NP_001894	NP_001122991	XP_006525611	A80A	A75T	Likely benign	Unknown	rs1059014	WBVar01051304	CTNNA1	hmp-1	not provided	NA	8e-05	ClinVar	Wormbase	106026
NP_001894	NP_505985	NP_033948	A80A	A75T	Likely benign	Unknown	rs1059014	WBVar01051304	CTNNA1	hmp-1	not provided	NA	8e-05	ClinVar	Wormbase	106034
NP_001894	NP_001122991	XP_011245120	A80A	A75T	Likely benign	Unknown	rs1059014	WBVar01051304	CTNNA1	hmp-1	not provided	NA	8e-05	ClinVar	Wormbase	106038
NP_001894	NP_001263866	NP_033948	A80A	A75T	Likely benign	Unknown	rs1059014	WBVar01051304	CTNNA1	hmp-1	not provided	NA	8e-05	ClinVar	Wormbase	106031
NP_001894	NP_001263866	XP_011245120	A80A	A75T	Likely benign	Unknown	rs1059014	WBVar01051304	CTNNA1	hmp-1	not provided	NA	8e-05	ClinVar	Wormbase	106037
NP_001894	NP_001263865	XP_011245120	A80A	A75T	Likely benign	Unknown	rs1059014	WBVar01051304	CTNNA1	hmp-1	not provided	NA	8e-05	ClinVar	Wormbase	106041
NP_001894	NP_001263865	XP_006525611	A80A	A75T	Likely benign	Unknown	rs1059014	WBVar01051304	CTNNA1	hmp-1	not provided	NA	8e-05	ClinVar	Wormbase	106029
NP_001894	NP_001263867	NP_033948	A80A	A75T	Likely benign	Unknown	rs1059014	WBVar01051304	CTNNA1	hmp-1	not provided	NA	8e-05	ClinVar	Wormbase	106033
NP_001894	NP_505985	XP_011245120	A80A	A75T	Likely benign	Unknown	rs1059014	WBVar01051304	CTNNA1	hmp-1	not provided	NA	8e-05	ClinVar	Wormbase	106040
NP_001894	NP_001263867	XP_006525611	A80A	A75T	Likely benign	Unknown	rs1059014	WBVar01051304	CTNNA1	hmp-1	not provided	NA	8e-05	ClinVar	Wormbase	106027
NP_001894	NP_001263865	NP_033948	A80A	A75T	Likely benign	Unknown	rs1059014	WBVar01051304	CTNNA1	hmp-1	not provided	NA	8e-05	ClinVar	Wormbase	106035
NP_001894	NP_001263866	XP_006525611	A80A	A75T	Likely benign	Unknown	rs1059014	WBVar01051304	CTNNA1	hmp-1	not provided	NA	8e-05	ClinVar	Wormbase	106025
NP_001894	NP_001263867	XP_011245120	A80A	A75T	Likely benign	Unknown	rs1059014	WBVar01051304	CTNNA1	hmp-1	not provided	NA	8e-05	ClinVar	Wormbase	106039
NP_001894	NP_001122991	NP_033948	A80A	A75T	Likely benign	Unknown	rs1059014	WBVar01051304	CTNNA1	hmp-1	not provided	NA	8e-05	ClinVar	Wormbase	106032
NP_037398	NP_001263865	NP_001157991	G793E	G810E	Likely benign	Unknown	rs188248522	WBVar01051328	CTNNA3	hmp-1	Arrhythmogenic right ventricular dysplasia, familial, 13	NA	0.00028	ClinVar	Wormbase	242001
NP_037398	NP_001263866	XP_006513538	G793E	G810E	Likely benign	Unknown	rs188248522	WBVar01051328	CTNNA3	hmp-1	Arrhythmogenic right ventricular dysplasia, familial, 13	NA	0.00028	ClinVar	Wormbase	242009
NP_037398	NP_001263867	NP_001157991	G793E	G810E	Likely benign	Unknown	rs188248522	WBVar01051328	CTNNA3	hmp-1	Arrhythmogenic right ventricular dysplasia, familial, 13	NA	0.00028	ClinVar	Wormbase	241999
NP_037398	NP_001263866	NP_808280	G793E	G810E	Likely benign	Unknown	rs188248522	WBVar01051328	CTNNA3	hmp-1	Arrhythmogenic right ventricular dysplasia, familial, 13	NA	0.00028	ClinVar	Wormbase	242003
NP_037398	NP_001263865	NP_001157848	G793E	G810E	Likely benign	Unknown	rs188248522	WBVar01051328	CTNNA3	hmp-1	Arrhythmogenic right ventricular dysplasia, familial, 13	NA	0.00028	ClinVar	Wormbase	242019
NP_037398	NP_001263867	NP_001157848	G793E	G810E	Likely benign	Unknown	rs188248522	WBVar01051328	CTNNA3	hmp-1	Arrhythmogenic right ventricular dysplasia, familial, 13	NA	0.00028	ClinVar	Wormbase	242017
NP_037398	NP_001263865	NP_808280	G793E	G810E	Likely benign	Unknown	rs188248522	WBVar01051328	CTNNA3	hmp-1	Arrhythmogenic right ventricular dysplasia, familial, 13	NA	0.00028	ClinVar	Wormbase	242007
NP_037398	NP_001122991	NP_001157991	G793E	G810E	Likely benign	Unknown	rs188248522	WBVar01051328	CTNNA3	hmp-1	Arrhythmogenic right ventricular dysplasia, familial, 13	NA	0.00028	ClinVar	Wormbase	241998
NP_037398	NP_001263866	NP_001157991	G793E	G810E	Likely benign	Unknown	rs188248522	WBVar01051328	CTNNA3	hmp-1	Arrhythmogenic right ventricular dysplasia, familial, 13	NA	0.00028	ClinVar	Wormbase	241997
NP_037398	NP_505985	NP_001157991	G793E	G810E	Likely benign	Unknown	rs188248522	WBVar01051328	CTNNA3	hmp-1	Arrhythmogenic right ventricular dysplasia, familial, 13	NA	0.00028	ClinVar	Wormbase	242000
NP_037398	NP_001263867	XP_006513538	G793E	G810E	Likely benign	Unknown	rs188248522	WBVar01051328	CTNNA3	hmp-1	Arrhythmogenic right ventricular dysplasia, familial, 13	NA	0.00028	ClinVar	Wormbase	242011
NP_037398	NP_001263866	NP_001157848	G793E	G810E	Likely benign	Unknown	rs188248522	WBVar01051328	CTNNA3	hmp-1	Arrhythmogenic right ventricular dysplasia, familial, 13	NA	0.00028	ClinVar	Wormbase	242015
NP_037398	NP_505985	XP_006513538	G793E	G810E	Likely benign	Unknown	rs188248522	WBVar01051328	CTNNA3	hmp-1	Arrhythmogenic right ventricular dysplasia, familial, 13	NA	0.00028	ClinVar	Wormbase	242012
NP_037398	NP_001122991	XP_006513538	G793E	G810E	Likely benign	Unknown	rs188248522	WBVar01051328	CTNNA3	hmp-1	Arrhythmogenic right ventricular dysplasia, familial, 13	NA	0.00028	ClinVar	Wormbase	242010
NP_037398	NP_505985	NP_001157848	G793E	G810E	Likely benign	Unknown	rs188248522	WBVar01051328	CTNNA3	hmp-1	Arrhythmogenic right ventricular dysplasia, familial, 13	NA	0.00028	ClinVar	Wormbase	242018
NP_037398	NP_001263867	NP_808280	G793E	G810E	Likely benign	Unknown	rs188248522	WBVar01051328	CTNNA3	hmp-1	Arrhythmogenic right ventricular dysplasia, familial, 13	NA	0.00028	ClinVar	Wormbase	242005
NP_037398	NP_001122991	NP_001157848	G793E	G810E	Likely benign	Unknown	rs188248522	WBVar01051328	CTNNA3	hmp-1	Arrhythmogenic right ventricular dysplasia, familial, 13	NA	0.00028	ClinVar	Wormbase	242016
NP_037398	NP_001122991	NP_808280	G793E	G810E	Likely benign	Unknown	rs188248522	WBVar01051328	CTNNA3	hmp-1	Arrhythmogenic right ventricular dysplasia, familial, 13	NA	0.00028	ClinVar	Wormbase	242004
NP_037398	NP_001263865	XP_006513538	G793E	G810E	Likely benign	Unknown	rs188248522	WBVar01051328	CTNNA3	hmp-1	Arrhythmogenic right ventricular dysplasia, familial, 13	NA	0.00028	ClinVar	Wormbase	242013
NP_037398	NP_505985	NP_808280	G793E	G810E	Likely benign	Unknown	rs188248522	WBVar01051328	CTNNA3	hmp-1	Arrhythmogenic right ventricular dysplasia, familial, 13	NA	0.00028	ClinVar	Wormbase	242006
NP_001896	NP_507243	NP_058028	A384A	A393V	Likely benign	Unknown	rs138406396	WBVar01275197	CTPS1	ctps-1	Immunodeficiency 24	NA	4e-05	ClinVar	Wormbase	40673
NP_001896	NP_507243	XP_006503288	A384A	A393V	Likely benign	Unknown	rs138406396	WBVar01275197	CTPS1	ctps-1	Immunodeficiency 24	NA	4e-05	ClinVar	Wormbase	40674
NP_001898	NP_001293737	NP_075671	H75Y	H31Y	Benign	Unknown	rs184748865	WBVar00916714	CTRL	try-3	not provided	NA	0.00115	ClinVar	Wormbase	94259
NP_001898	NP_500999	NP_075671	H75Y	H81Y	Benign	Unknown	rs184748865	WBVar00916714	CTRL	try-3	not provided	NA	0.00115	ClinVar	Wormbase	94260
NP_001899	NP_506310	NP_031824	P91L	P103S	Benign	Unknown	rs11548596	WBVar00474717	CTSB	F32H5.1	not provided	NA	0.00082	ClinVar	Wormbase	187385
NP_001899	NP_506310	XP_017171322	P91L	P103S	Benign	Unknown	rs11548596	WBVar00474717	CTSB	F32H5.1	not provided	NA	0.00082	ClinVar	Wormbase	187369
NP_001900	NP_510191	NP_034113	Y354Y	Y357F	Likely benign	Unknown	rs764106396	WBVar01199987	CTSD	asp-4	not provided	NA	1e-05	ClinVar	Wormbase	41298
NP_005860	NP_496562	XP_017171062	L17L	L17F	Likely benign	Unknown	rs369814947	WBVar00772920	CWC27	cyn-16	not provided	NA	9e-05	ClinVar	Wormbase	359586
NP_005860	NP_496562	XP_011242993	L17L	L17F	Likely benign	Unknown	rs369814947	WBVar00772920	CWC27	cyn-16	not provided	NA	9e-05	ClinVar	Wormbase	359587
NP_005860	NP_496562	NP_080348	L17L	L17F	Likely benign	Unknown	rs369814947	WBVar00772920	CWC27	cyn-16	not provided	NA	9e-05	ClinVar	Wormbase	359588
NP_005860	NP_496562	XP_017171063	L17L	L17F	Likely benign	Unknown	rs369814947	WBVar00772920	CWC27	cyn-16	not provided	NA	9e-05	ClinVar	Wormbase	359585
NP_005860	NP_496562	XP_011242992	L17L	L17F	Likely benign	Unknown	rs369814947	WBVar00772920	CWC27	cyn-16	not provided	NA	9e-05	ClinVar	Wormbase	359589
NP_000753	NP_504104	NP_034127	R190L	R191*	Likely benign	Unknown	rs571335587	WBVar01002488	CYP2A6	cyp-34A10	not provided	NA	NA	ClinVar	Wormbase	270877
NP_000753	NP_504104	NP_031838	R190L	R191*	Likely benign	Unknown	rs571335587	WBVar01002488	CYP2A6	cyp-34A10	not provided	NA	NA	ClinVar	Wormbase	270869
NP_997235	NP_503130	NP_598730	R443Q	R425H	Benign	Unknown	rs72646291	WBVar00446891	CYP4V2	cyp-29A3	not specified	NA	0.00132	ClinVar	Wormbase	122613
NP_001334	NP_495730	NP_001095870	V544I	V264L	Benign	Unknown	rs61755342	WBVar01242109	DAB2	dab-1	not provided	NA	0.00277	ClinVar	Wormbase	265647
NP_001334	NP_495731	NP_001095870	V544I	V264L	Benign	Unknown	rs61755342	WBVar01242109	DAB2	dab-1	not provided	NA	0.00277	ClinVar	Wormbase	265645
NP_001334	NP_495732	NP_001095870	V544I	V248L	Benign	Unknown	rs61755342	WBVar01242109	DAB2	dab-1	not provided	NA	0.00277	ClinVar	Wormbase	265644
NP_115941	NP_509599	NP_001001602	S40S	S40N	Likely benign	Unknown	rs373956059	WBVar01174627	DAB2IP	gap-2	not provided	NA	NA	ClinVar	Wormbase	394043
NP_003728	NP_497641	NP_001156415	V2920M	V2530I	Likely benign	Unknown	rs115534913	WBVar00393023	DCHS1	cdh-1	not provided	NA	NA	ClinVar	Wormbase	169734
NP_003728	NP_497641	XP_006507718	V2920M	V2530I	Likely benign	Unknown	rs115534913	WBVar00393023	DCHS1	cdh-1	not provided	NA	NA	ClinVar	Wormbase	169732
NP_055129	NP_001293710	NP_766277	I139L	I9V	Benign	Unknown	rs78786043	WBVar00917042	DDX58	drh-1	not provided	NA	0.00168	ClinVar	Wormbase	49796
NP_001229825	NP_497852	XP_006504051	T1010T	T1291A	Likely benign	Unknown	rs548885626	WBVar01644032	DEPDC5	T08A11.1	not provided	NA	1e-05	ClinVar	Wormbase	182722
NP_001229825	NP_497852	XP_006504044	T1010T	T1291A	Likely benign	Unknown	rs548885626	WBVar01644032	DEPDC5	T08A11.1	not provided	NA	1e-05	ClinVar	Wormbase	182729
NP_001229825	NP_497852	XP_006504046	T1010T	T1291A	Likely benign	Unknown	rs548885626	WBVar01644032	DEPDC5	T08A11.1	not provided	NA	1e-05	ClinVar	Wormbase	182738
NP_001229825	NP_497852	NP_001020597	T1010T	T1291A	Likely benign	Unknown	rs548885626	WBVar01644032	DEPDC5	T08A11.1	not provided	NA	1e-05	ClinVar	Wormbase	182728
NP_001229825	NP_497852	XP_017176397	T1010T	T1291A	Likely benign	Unknown	rs548885626	WBVar01644032	DEPDC5	T08A11.1	not provided	NA	1e-05	ClinVar	Wormbase	182736
NP_001229825	NP_497852	XP_006504045	T1010T	T1291A	Likely benign	Unknown	rs548885626	WBVar01644032	DEPDC5	T08A11.1	not provided	NA	1e-05	ClinVar	Wormbase	182732
NP_001229825	NP_497852	XP_006504041	T1010T	T1291A	Likely benign	Unknown	rs548885626	WBVar01644032	DEPDC5	T08A11.1	not provided	NA	1e-05	ClinVar	Wormbase	182730
NP_001229825	NP_497852	XP_006504043	T1010T	T1291A	Likely benign	Unknown	rs548885626	WBVar01644032	DEPDC5	T08A11.1	not provided	NA	1e-05	ClinVar	Wormbase	182726
NP_001229825	NP_497852	XP_006504042	T1010T	T1291A	Likely benign	Unknown	rs548885626	WBVar01644032	DEPDC5	T08A11.1	not provided	NA	1e-05	ClinVar	Wormbase	182724
NP_690618	NP_501477	XP_006529534	S447S	S337G	Likely benign	Unknown	rs369685273	WBVar01231465	DGKD	dgk-4	not provided	NA	0.00012	ClinVar	Wormbase	86266
NP_690618	NP_501476	XP_006529536	S447S	S337G	Likely benign	Unknown	rs369685273	WBVar01231465	DGKD	dgk-4	not provided	NA	0.00012	ClinVar	Wormbase	86263
NP_690618	NP_501476	XP_006529534	S447S	S337G	Likely benign	Unknown	rs369685273	WBVar01231465	DGKD	dgk-4	not provided	NA	0.00012	ClinVar	Wormbase	86265
NP_690618	NP_501477	XP_011246290	S447S	S337G	Likely benign	Unknown	rs369685273	WBVar01231465	DGKD	dgk-4	not provided	NA	0.00012	ClinVar	Wormbase	86260
NP_690618	NP_501477	NP_808314	S447S	S337G	Likely benign	Unknown	rs369685273	WBVar01231465	DGKD	dgk-4	not provided	NA	0.00012	ClinVar	Wormbase	86270
NP_690618	NP_501476	XP_017175841	S447S	S337G	Likely benign	Unknown	rs369685273	WBVar01231465	DGKD	dgk-4	not provided	NA	0.00012	ClinVar	Wormbase	86261
NP_690618	NP_501477	XP_006529535	S447S	S337G	Likely benign	Unknown	rs369685273	WBVar01231465	DGKD	dgk-4	not provided	NA	0.00012	ClinVar	Wormbase	86268
NP_690618	NP_501477	XP_006529537	S447S	S337G	Likely benign	Unknown	rs369685273	WBVar01231465	DGKD	dgk-4	not provided	NA	0.00012	ClinVar	Wormbase	86258
NP_690618	NP_501477	XP_017175841	S447S	S337G	Likely benign	Unknown	rs369685273	WBVar01231465	DGKD	dgk-4	not provided	NA	0.00012	ClinVar	Wormbase	86262
NP_690618	NP_501476	NP_808314	S447S	S337G	Likely benign	Unknown	rs369685273	WBVar01231465	DGKD	dgk-4	not provided	NA	0.00012	ClinVar	Wormbase	86269
NP_690618	NP_501476	XP_006529537	S447S	S337G	Likely benign	Unknown	rs369685273	WBVar01231465	DGKD	dgk-4	not provided	NA	0.00012	ClinVar	Wormbase	86257
NP_690618	NP_501476	XP_006529535	S447S	S337G	Likely benign	Unknown	rs369685273	WBVar01231465	DGKD	dgk-4	not provided	NA	0.00012	ClinVar	Wormbase	86267
NP_690618	NP_501476	XP_011246290	S447S	S337G	Likely benign	Unknown	rs369685273	WBVar01231465	DGKD	dgk-4	not provided	NA	0.00012	ClinVar	Wormbase	86259
NP_690618	NP_501477	XP_006529536	S447S	S337G	Likely benign	Unknown	rs369685273	WBVar01231465	DGKD	dgk-4	not provided	NA	0.00012	ClinVar	Wormbase	86264
NP_055577	NP_508463	NP_444502	Y471Y	Y480F	Likely benign	Unknown	rs753463675	WBVar01489199	DHCR24	F52H2.6	not provided	NA	4e-05	ClinVar	Wormbase	325515
NP_116045	NP_498895	XP_011239139	A789A	A768V	Benign	Unknown	rs115567271	WBVar00845743	DHX37	rha-2	not provided	NA	0.00648	ClinVar	Wormbase	31493
NP_116045	NP_498895	XP_017176254	A789A	A768V	Benign	Unknown	rs115567271	WBVar00845743	DHX37	rha-2	not provided	NA	0.00648	ClinVar	Wormbase	31494
NP_116045	NP_498895	NP_976064	A789A	A768V	Benign	Unknown	rs115567271	WBVar00845743	DHX37	rha-2	not provided	NA	0.00648	ClinVar	Wormbase	31495
NP_116045	NP_498895	XP_017176255	A789A	A768V	Benign	Unknown	rs115567271	WBVar00845743	DHX37	rha-2	not provided	NA	0.00648	ClinVar	Wormbase	31496
NP_803187	NP_498761	XP_017170488	L380L	L361F	Likely benign	Unknown	rs745464699	WBVar00842696	DICER1	dcr-1	DICER1-related pleuropulmonary blastoma cancer predisposition syndrome;Hereditary cancer-predisposing syndrome	NA	0	ClinVar	Wormbase	264982
NP_689596	NP_498160	XP_006529361	P293H	P253Q	Likely benign	Unknown	rs187563594	WBVar00397965	DIS3L2	disl-2	Renal hamartomas nephroblastomatosis and fetal gigantism	NA	0.0002	ClinVar	Wormbase	237569
NP_689596	NP_498160	XP_006529363	P293H	P253Q	Likely benign	Unknown	rs187563594	WBVar00397965	DIS3L2	disl-2	Renal hamartomas nephroblastomatosis and fetal gigantism	NA	0.0002	ClinVar	Wormbase	237567
NP_689596	NP_498160	NP_705758	P293H	P253Q	Likely benign	Unknown	rs187563594	WBVar00397965	DIS3L2	disl-2	Renal hamartomas nephroblastomatosis and fetal gigantism	NA	0.0002	ClinVar	Wormbase	237571
NP_689596	NP_498160	NP_001165628	P293H	P253Q	Likely benign	Unknown	rs187563594	WBVar00397965	DIS3L2	disl-2	Renal hamartomas nephroblastomatosis and fetal gigantism	NA	0.0002	ClinVar	Wormbase	237568
NP_689596	NP_498160	XP_017174958	P293H	P253Q	Likely benign	Unknown	rs187563594	WBVar00397965	DIS3L2	disl-2	Renal hamartomas nephroblastomatosis and fetal gigantism	NA	0.0002	ClinVar	Wormbase	237570
NP_689596	NP_498160	XP_006529364	P293H	P253Q	Likely benign	Unknown	rs187563594	WBVar00397965	DIS3L2	disl-2	Renal hamartomas nephroblastomatosis and fetal gigantism	NA	0.0002	ClinVar	Wormbase	237566
NP_001354	NP_499370	XP_017173977	D325D	D313N	Likely benign	Unknown	rs374103494	WBVar00858351	DKC1	K01G5.5	Dyskeratosis congenita	NA	3e-05	ClinVar	Wormbase	284413
NP_001354	NP_499370	NP_001025478	D325D	D313N	Likely benign	Unknown	rs374103494	WBVar00858351	DKC1	K01G5.5	Dyskeratosis congenita	NA	3e-05	ClinVar	Wormbase	284415
NP_001354	NP_499370	XP_006528086	D325D	D313N	Likely benign	Unknown	rs374103494	WBVar00858351	DKC1	K01G5.5	Dyskeratosis congenita	NA	3e-05	ClinVar	Wormbase	284414
NP_001354	NP_499370	XP_017173977	E454E	E422K	Likely benign	Unknown	rs782342369	WBVar00408005	DKC1	K01G5.5	not provided	NA	5e-05	ClinVar	Wormbase	284413
NP_001354	NP_499370	NP_001025478	E454E	E422K	Likely benign	Unknown	rs782342369	WBVar00408005	DKC1	K01G5.5	not provided	NA	5e-05	ClinVar	Wormbase	284415
NP_001354	NP_499370	XP_006528086	E454E	E422K	Likely benign	Unknown	rs782342369	WBVar00408005	DKC1	K01G5.5	not provided	NA	5e-05	ClinVar	Wormbase	284414
NP_015568	NP_494827	XP_006507362	P1993S	P35S	Benign	Unknown	rs189862352	WBVar01559449	DMBT1	T05A7.3	not provided	NA	0.00118	ClinVar	Wormbase	235660
NP_015568	NP_494827	XP_006507369	P1993S	P35S	Benign	Unknown	rs189862352	WBVar01559449	DMBT1	T05A7.3	not provided	NA	0.00118	ClinVar	Wormbase	235666
NP_015568	NP_494827	XP_006507366	P1993S	P35S	Benign	Unknown	rs189862352	WBVar01559449	DMBT1	T05A7.3	not provided	NA	0.00118	ClinVar	Wormbase	235672
NP_015568	NP_494827	XP_006507361	P1993S	P35S	Benign	Unknown	rs189862352	WBVar01559449	DMBT1	T05A7.3	not provided	NA	0.00118	ClinVar	Wormbase	235654
NP_015568	NP_494827	XP_006507367	P1993S	P35S	Benign	Unknown	rs189862352	WBVar01559449	DMBT1	T05A7.3	not provided	NA	0.00118	ClinVar	Wormbase	235678
NP_015568	NP_494827	XP_006507364	P1993S	P35S	Benign	Unknown	rs189862352	WBVar01559449	DMBT1	T05A7.3	not provided	NA	0.00118	ClinVar	Wormbase	235648
NP_015568	NP_494827	XP_006507363	P1993S	P35S	Benign	Unknown	rs189862352	WBVar01559449	DMBT1	T05A7.3	not provided	NA	0.00118	ClinVar	Wormbase	235669
NP_015568	NP_494827	NP_031795	P1993S	P35S	Benign	Unknown	rs189862352	WBVar01559449	DMBT1	T05A7.3	not provided	NA	0.00118	ClinVar	Wormbase	235663
NP_015568	NP_494827	XP_006507368	P1993S	P35S	Benign	Unknown	rs189862352	WBVar01559449	DMBT1	T05A7.3	not provided	NA	0.00118	ClinVar	Wormbase	235657
NP_015568	NP_494827	XP_006507365	P1993S	P35S	Benign	Unknown	rs189862352	WBVar01559449	DMBT1	T05A7.3	not provided	NA	0.00118	ClinVar	Wormbase	235651
NP_003997	NP_001293240	XP_006527836	L1166L	L363F	Likely benign	Unknown	rs767446687	WBVar00346197	DMD	dys-1	not specified	NA	4e-05	ClinVar	Wormbase	69428
NP_003997	NP_001293244	XP_017173868	W1265S	W900*	Benign/Likely benign	Unknown	rs200213555	WBVar00673127	DMD	dys-1	Duchenne muscular dystrophy;not specified	NA	0.00022	ClinVar	Wormbase	69479
NP_003997	NP_001293240	XP_017173867	W1265S	W911*	Benign/Likely benign	Unknown	rs200213555	WBVar00673127	DMD	dys-1	Duchenne muscular dystrophy;not specified	NA	0.00022	ClinVar	Wormbase	69498
NP_003997	NP_001293240	XP_017173868	W1265S	W911*	Benign/Likely benign	Unknown	rs200213555	WBVar00673127	DMD	dys-1	Duchenne muscular dystrophy;not specified	NA	0.00022	ClinVar	Wormbase	69488
NP_003997	NP_001293244	XP_017173868	V1559V	V1173I	Likely benign	Unknown	116723rs-?	WBVar00673111	DMD	dys-1	not provided	NA	NA	ClinVar	Wormbase	69479
NP_003997	NP_001293240	XP_017173867	V1559V	V1184I	Likely benign	Unknown	116723rs-?	WBVar00673111	DMD	dys-1	not provided	NA	NA	ClinVar	Wormbase	69498
NP_003997	NP_001293240	XP_017173868	V1559V	V1184I	Likely benign	Unknown	116723rs-?	WBVar00673111	DMD	dys-1	not provided	NA	NA	ClinVar	Wormbase	69488
NP_003997	NP_001293240	XP_017173866	D1703D	D926E	Likely benign	Unknown	rs141086798	WBVar00539517	DMD	dys-1	not specified	NA	NA	ClinVar	Wormbase	69448
NP_003997	NP_001293244	XP_017173863	D1703D	D915E	Likely benign	Unknown	rs141086798	WBVar00539517	DMD	dys-1	not specified	NA	NA	ClinVar	Wormbase	69459
NP_003997	NP_001293240	XP_017173865	D1703D	D926E	Likely benign	Unknown	rs141086798	WBVar00539517	DMD	dys-1	not specified	NA	NA	ClinVar	Wormbase	69518
NP_003997	NP_001293240	NP_001300967	D1703D	D926E	Likely benign	Unknown	rs141086798	WBVar00539517	DMD	dys-1	not specified	NA	NA	ClinVar	Wormbase	69418
NP_003997	NP_001293240	XP_017173864	D1703D	D926E	Likely benign	Unknown	rs141086798	WBVar00539517	DMD	dys-1	not specified	NA	NA	ClinVar	Wormbase	69508
NP_003997	NP_001293244	XP_006527831	D1703D	D915E	Likely benign	Unknown	rs141086798	WBVar00539517	DMD	dys-1	not specified	NA	NA	ClinVar	Wormbase	69519
NP_003997	NP_001293240	NP_001300964	D1703D	D926E	Likely benign	Unknown	rs141086798	WBVar00539517	DMD	dys-1	not specified	NA	NA	ClinVar	Wormbase	69398
NP_003997	NP_001293240	NP_001300966	D1703D	D926E	Likely benign	Unknown	rs141086798	WBVar00539517	DMD	dys-1	not specified	NA	NA	ClinVar	Wormbase	69388
NP_003997	NP_001293240	NP_031894	D1703D	D926E	Likely benign	Unknown	rs141086798	WBVar00539517	DMD	dys-1	not specified	NA	NA	ClinVar	Wormbase	69438
NP_003997	NP_001293244	XP_006527830	D1703D	D915E	Likely benign	Unknown	rs141086798	WBVar00539517	DMD	dys-1	not specified	NA	NA	ClinVar	Wormbase	69449
NP_003997	NP_001293244	NP_001300966	D1703D	D915E	Likely benign	Unknown	rs141086798	WBVar00539517	DMD	dys-1	not specified	NA	NA	ClinVar	Wormbase	69379
NP_003997	NP_001293244	XP_017173866	D1703D	D915E	Likely benign	Unknown	rs141086798	WBVar00539517	DMD	dys-1	not specified	NA	NA	ClinVar	Wormbase	69439
NP_003997	NP_001293240	XP_017173863	D1703D	D926E	Likely benign	Unknown	rs141086798	WBVar00539517	DMD	dys-1	not specified	NA	NA	ClinVar	Wormbase	69468
NP_003997	NP_001293244	XP_017173864	D1703D	D915E	Likely benign	Unknown	rs141086798	WBVar00539517	DMD	dys-1	not specified	NA	NA	ClinVar	Wormbase	69499
NP_003997	NP_001293240	XP_006527830	D1703D	D926E	Likely benign	Unknown	rs141086798	WBVar00539517	DMD	dys-1	not specified	NA	NA	ClinVar	Wormbase	69458
NP_003997	NP_001293240	XP_017173862	D1703D	D926E	Likely benign	Unknown	rs141086798	WBVar00539517	DMD	dys-1	not specified	NA	NA	ClinVar	Wormbase	69478
NP_003997	NP_001293244	NP_001300964	D1703D	D915E	Likely benign	Unknown	rs141086798	WBVar00539517	DMD	dys-1	not specified	NA	NA	ClinVar	Wormbase	69389
NP_003997	NP_001293240	NP_001300965	D1703D	D926E	Likely benign	Unknown	rs141086798	WBVar00539517	DMD	dys-1	not specified	NA	NA	ClinVar	Wormbase	69378
NP_003997	NP_001293244	NP_001300963	D1703D	D915E	Likely benign	Unknown	rs141086798	WBVar00539517	DMD	dys-1	not specified	NA	NA	ClinVar	Wormbase	69399
NP_003997	NP_001293240	NP_001300963	D1703D	D926E	Likely benign	Unknown	rs141086798	WBVar00539517	DMD	dys-1	not specified	NA	NA	ClinVar	Wormbase	69408
NP_003997	NP_001293244	NP_031894	D1703D	D915E	Likely benign	Unknown	rs141086798	WBVar00539517	DMD	dys-1	not specified	NA	NA	ClinVar	Wormbase	69429
NP_003997	NP_001293244	XP_017173865	D1703D	D915E	Likely benign	Unknown	rs141086798	WBVar00539517	DMD	dys-1	not specified	NA	NA	ClinVar	Wormbase	69509
NP_003997	NP_001293244	XP_017173862	D1703D	D915E	Likely benign	Unknown	rs141086798	WBVar00539517	DMD	dys-1	not specified	NA	NA	ClinVar	Wormbase	69469
NP_003997	NP_001293244	NP_001300967	D1703D	D915E	Likely benign	Unknown	rs141086798	WBVar00539517	DMD	dys-1	not specified	NA	NA	ClinVar	Wormbase	69409
NP_003997	NP_001293244	XP_006527836	D1703D	D915E	Likely benign	Unknown	rs141086798	WBVar00539517	DMD	dys-1	not specified	NA	NA	ClinVar	Wormbase	69419
NP_003997	NP_001293240	XP_006527831	D1703D	D926E	Likely benign	Unknown	rs141086798	WBVar00539517	DMD	dys-1	not specified	NA	NA	ClinVar	Wormbase	69528
NP_003997	NP_001293244	NP_001300965	D1703D	D915E	Likely benign	Unknown	rs141086798	WBVar00539517	DMD	dys-1	not specified	NA	NA	ClinVar	Wormbase	69369
NP_003997	NP_001293242	NP_001300963	P1947Q	P1902S	Likely benign	Unknown	rs1603631223	WBVar00346193	DMD	dys-1	not provided	NA	NA	ClinVar	Wormbase	69400
NP_003997	NP_001293243	NP_001300967	P1947Q	P1676S	Likely benign	Unknown	rs1603631223	WBVar00346193	DMD	dys-1	not provided	NA	NA	ClinVar	Wormbase	69413
NP_003997	NP_492946	NP_001300966	P1947Q	P1913S	Likely benign	Unknown	rs1603631223	WBVar00346193	DMD	dys-1	not provided	NA	NA	ClinVar	Wormbase	69382
NP_003997	NP_492946	NP_001300963	P1947Q	P1913S	Likely benign	Unknown	rs1603631223	WBVar00346193	DMD	dys-1	not provided	NA	NA	ClinVar	Wormbase	69402
NP_003997	NP_001293242	NP_001300964	P1947Q	P1902S	Likely benign	Unknown	rs1603631223	WBVar00346193	DMD	dys-1	not provided	NA	NA	ClinVar	Wormbase	69390
NP_003997	NP_492946	NP_001300965	P1947Q	P1913S	Likely benign	Unknown	rs1603631223	WBVar00346193	DMD	dys-1	not provided	NA	NA	ClinVar	Wormbase	69372
NP_003997	NP_001293243	NP_001300965	P1947Q	P1676S	Likely benign	Unknown	rs1603631223	WBVar00346193	DMD	dys-1	not provided	NA	NA	ClinVar	Wormbase	69373
NP_003997	NP_001293239	NP_001300963	P1947Q	P1687S	Likely benign	Unknown	rs1603631223	WBVar00346193	DMD	dys-1	not provided	NA	NA	ClinVar	Wormbase	69407
NP_003997	NP_001293242	NP_001300965	P1947Q	P1902S	Likely benign	Unknown	rs1603631223	WBVar00346193	DMD	dys-1	not provided	NA	NA	ClinVar	Wormbase	69370
NP_003997	NP_492946	NP_001300964	P1947Q	P1913S	Likely benign	Unknown	rs1603631223	WBVar00346193	DMD	dys-1	not provided	NA	NA	ClinVar	Wormbase	69392
NP_003997	NP_492946	NP_001300967	P1947Q	P1913S	Likely benign	Unknown	rs1603631223	WBVar00346193	DMD	dys-1	not provided	NA	NA	ClinVar	Wormbase	69412
NP_003997	NP_001293242	NP_001300967	P1947Q	P1902S	Likely benign	Unknown	rs1603631223	WBVar00346193	DMD	dys-1	not provided	NA	NA	ClinVar	Wormbase	69410
NP_003997	NP_001293239	NP_001300967	P1947Q	P1687S	Likely benign	Unknown	rs1603631223	WBVar00346193	DMD	dys-1	not provided	NA	NA	ClinVar	Wormbase	69417
NP_003997	NP_001293239	NP_001300965	P1947Q	P1687S	Likely benign	Unknown	rs1603631223	WBVar00346193	DMD	dys-1	not provided	NA	NA	ClinVar	Wormbase	69377
NP_003997	NP_001293243	NP_001300963	P1947Q	P1676S	Likely benign	Unknown	rs1603631223	WBVar00346193	DMD	dys-1	not provided	NA	NA	ClinVar	Wormbase	69403
NP_003997	NP_001293239	NP_001300964	P1947Q	P1687S	Likely benign	Unknown	rs1603631223	WBVar00346193	DMD	dys-1	not provided	NA	NA	ClinVar	Wormbase	69397
NP_003997	NP_001293243	NP_001300964	P1947Q	P1676S	Likely benign	Unknown	rs1603631223	WBVar00346193	DMD	dys-1	not provided	NA	NA	ClinVar	Wormbase	69393
NP_003997	NP_001293243	NP_001300966	P1947Q	P1676S	Likely benign	Unknown	rs1603631223	WBVar00346193	DMD	dys-1	not provided	NA	NA	ClinVar	Wormbase	69383
NP_003997	NP_001293239	NP_001300966	P1947Q	P1687S	Likely benign	Unknown	rs1603631223	WBVar00346193	DMD	dys-1	not provided	NA	NA	ClinVar	Wormbase	69387
NP_003997	NP_001293242	NP_001300966	P1947Q	P1902S	Likely benign	Unknown	rs1603631223	WBVar00346193	DMD	dys-1	not provided	NA	NA	ClinVar	Wormbase	69380
NP_003997	NP_001293243	NP_001300967	V2492V	V2237I	Benign	Unknown	rs142153424	WBVar00673103	DMD	dys-1	Cardiovascular phenotype;Duchenne muscular dystrophy;not specified	NA	NA	ClinVar	Wormbase	69413
NP_003997	NP_001293242	NP_001300967	V2492V	V2463I	Benign	Unknown	rs142153424	WBVar00673103	DMD	dys-1	Cardiovascular phenotype;Duchenne muscular dystrophy;not specified	NA	NA	ClinVar	Wormbase	69410
NP_003997	NP_001293243	NP_001300963	V2492V	V2237I	Benign	Unknown	rs142153424	WBVar00673103	DMD	dys-1	Cardiovascular phenotype;Duchenne muscular dystrophy;not specified	NA	NA	ClinVar	Wormbase	69403
NP_003997	NP_492946	NP_001300966	V2492V	V2474I	Benign	Unknown	rs142153424	WBVar00673103	DMD	dys-1	Cardiovascular phenotype;Duchenne muscular dystrophy;not specified	NA	NA	ClinVar	Wormbase	69382
NP_003997	NP_001293239	NP_001300966	V2492V	V2248I	Benign	Unknown	rs142153424	WBVar00673103	DMD	dys-1	Cardiovascular phenotype;Duchenne muscular dystrophy;not specified	NA	NA	ClinVar	Wormbase	69387
NP_003997	NP_001293239	NP_001300967	V2492V	V2248I	Benign	Unknown	rs142153424	WBVar00673103	DMD	dys-1	Cardiovascular phenotype;Duchenne muscular dystrophy;not specified	NA	NA	ClinVar	Wormbase	69417
NP_003997	NP_001293242	NP_001300966	V2492V	V2463I	Benign	Unknown	rs142153424	WBVar00673103	DMD	dys-1	Cardiovascular phenotype;Duchenne muscular dystrophy;not specified	NA	NA	ClinVar	Wormbase	69380
NP_003997	NP_001293239	NP_001300965	V2492V	V2248I	Benign	Unknown	rs142153424	WBVar00673103	DMD	dys-1	Cardiovascular phenotype;Duchenne muscular dystrophy;not specified	NA	NA	ClinVar	Wormbase	69377
NP_003997	NP_492946	NP_001300967	V2492V	V2474I	Benign	Unknown	rs142153424	WBVar00673103	DMD	dys-1	Cardiovascular phenotype;Duchenne muscular dystrophy;not specified	NA	NA	ClinVar	Wormbase	69412
NP_003997	NP_492946	NP_001300965	V2492V	V2474I	Benign	Unknown	rs142153424	WBVar00673103	DMD	dys-1	Cardiovascular phenotype;Duchenne muscular dystrophy;not specified	NA	NA	ClinVar	Wormbase	69372
NP_003997	NP_001293243	NP_001300966	V2492V	V2237I	Benign	Unknown	rs142153424	WBVar00673103	DMD	dys-1	Cardiovascular phenotype;Duchenne muscular dystrophy;not specified	NA	NA	ClinVar	Wormbase	69383
NP_003997	NP_001293242	NP_001300965	V2492V	V2463I	Benign	Unknown	rs142153424	WBVar00673103	DMD	dys-1	Cardiovascular phenotype;Duchenne muscular dystrophy;not specified	NA	NA	ClinVar	Wormbase	69370
NP_003997	NP_001293243	NP_001300965	V2492V	V2237I	Benign	Unknown	rs142153424	WBVar00673103	DMD	dys-1	Cardiovascular phenotype;Duchenne muscular dystrophy;not specified	NA	NA	ClinVar	Wormbase	69373
NP_003997	NP_001293242	NP_001300963	V2492V	V2463I	Benign	Unknown	rs142153424	WBVar00673103	DMD	dys-1	Cardiovascular phenotype;Duchenne muscular dystrophy;not specified	NA	NA	ClinVar	Wormbase	69400
NP_003997	NP_001293239	NP_001300963	V2492V	V2248I	Benign	Unknown	rs142153424	WBVar00673103	DMD	dys-1	Cardiovascular phenotype;Duchenne muscular dystrophy;not specified	NA	NA	ClinVar	Wormbase	69407
NP_003997	NP_001293244	XP_017173868	R545R	R314Q	Benign/Likely benign	Unknown	rs5927083	WBVar00673158	DMD	dys-1	Becker muscular dystrophy;Cardiovascular phenotype;Dilated cardiomyopathy 3B;Duchenne muscular dystrophy;Duchenne muscular dystrophy;not provided;not specified	NA	NA	ClinVar	Wormbase	69479
NP_003997	NP_001293240	XP_017173867	R545R	R325Q	Benign/Likely benign	Unknown	rs5927083	WBVar00673158	DMD	dys-1	Becker muscular dystrophy;Cardiovascular phenotype;Dilated cardiomyopathy 3B;Duchenne muscular dystrophy;Duchenne muscular dystrophy;not provided;not specified	NA	NA	ClinVar	Wormbase	69498
NP_003997	NP_001293240	XP_017173868	R545R	R325Q	Benign/Likely benign	Unknown	rs5927083	WBVar00673158	DMD	dys-1	Becker muscular dystrophy;Cardiovascular phenotype;Dilated cardiomyopathy 3B;Duchenne muscular dystrophy;Duchenne muscular dystrophy;not provided;not specified	NA	NA	ClinVar	Wormbase	69488
NP_003997	NP_001293240	NP_001300967	R768R	R325Q	Benign	Unknown	rs747670491	WBVar00673158	DMD	dys-1	not provided	NA	3e-05	ClinVar	Wormbase	69418
NP_003997	NP_001293244	NP_001300967	R768R	R314Q	Benign	Unknown	rs747670491	WBVar00673158	DMD	dys-1	not provided	NA	3e-05	ClinVar	Wormbase	69409
NP_003997	NP_001293241	XP_017173867	P857S	P723L	Benign/Likely benign	Unknown	rs552275776	WBVar00346180	DMD	dys-1	Cardiovascular phenotype;Duchenne muscular dystrophy;not specified	NA	0.00107	ClinVar	Wormbase	69494
NP_003997	NP_001293241	XP_017173868	P857S	P723L	Benign/Likely benign	Unknown	rs552275776	WBVar00346180	DMD	dys-1	Cardiovascular phenotype;Duchenne muscular dystrophy;not specified	NA	0.00107	ClinVar	Wormbase	69484
NP_037523	NP_001021746	NP_083048	L78L	L56F	Likely benign	Unknown	rs770226153	WBVar00617914	DMGDH	Y37E3.17	not provided	NA	NA	ClinVar	Wormbase	166074
NP_037523	NP_001021745	NP_083048	L78L	L56F	Likely benign	Unknown	rs770226153	WBVar00617914	DMGDH	Y37E3.17	not provided	NA	NA	ClinVar	Wormbase	166075
NP_061720	NP_506272	XP_006495986	S64C	S18L	Benign	Unknown	rs114788238	WBVar00474264	DNAH7	dhc-3	not provided	NA	0.00166	ClinVar	Wormbase	182102
NP_061720	NP_506272	XP_006496450	S64C	S18L	Benign	Unknown	rs114788238	WBVar00474264	DNAH7	dhc-3	not provided	NA	0.00166	ClinVar	Wormbase	182096
NP_061720	NP_506272	XP_006495990	S64C	S18L	Benign	Unknown	rs114788238	WBVar00474264	DNAH7	dhc-3	not provided	NA	0.00166	ClinVar	Wormbase	182100
NP_061720	NP_506272	XP_011236795	S64C	S18L	Benign	Unknown	rs114788238	WBVar00474264	DNAH7	dhc-3	not provided	NA	0.00166	ClinVar	Wormbase	182101
NP_061720	NP_506272	XP_011236798	S64C	S18L	Benign	Unknown	rs114788238	WBVar00474264	DNAH7	dhc-3	not provided	NA	0.00166	ClinVar	Wormbase	182099
NP_001034639	NP_505178	NP_001153357	A83A	A89T	Likely benign	Unknown	rs576058376	WBVar00464718	DNAJB2	dnj-22	Spinal muscular atrophy, distal, autosomal recessive, 5	NA	2e-05	ClinVar	Wormbase	27061
NP_001034639	NP_505178	XP_006496574	A83A	A89T	Likely benign	Unknown	rs576058376	WBVar00464718	DNAJB2	dnj-22	Spinal muscular atrophy, distal, autosomal recessive, 5	NA	2e-05	ClinVar	Wormbase	27057
NP_001034639	NP_505178	NP_835156	A83A	A89T	Likely benign	Unknown	rs576058376	WBVar00464718	DNAJB2	dnj-22	Spinal muscular atrophy, distal, autosomal recessive, 5	NA	2e-05	ClinVar	Wormbase	27060
NP_001034639	NP_505178	NP_001153355	A83A	A89T	Likely benign	Unknown	rs576058376	WBVar00464718	DNAJB2	dnj-22	Spinal muscular atrophy, distal, autosomal recessive, 5	NA	2e-05	ClinVar	Wormbase	27062
NP_001034639	NP_505178	NP_001153356	A83A	A89T	Likely benign	Unknown	rs576058376	WBVar00464718	DNAJB2	dnj-22	Spinal muscular atrophy, distal, autosomal recessive, 5	NA	2e-05	ClinVar	Wormbase	27059
NP_056083	NP_001021395	NP_001156498	R1516C	R1537C	Benign	Unknown	rs79734612	WBVar00653295	DNAJC13	rme-8	not provided	NA	0.00128	ClinVar	Wormbase	27066
NP_056083	NP_492222	XP_011241180	R1516C	R1537C	Benign	Unknown	rs79734612	WBVar00653295	DNAJC13	rme-8	not provided	NA	0.00128	ClinVar	Wormbase	27063
NP_056083	NP_001021395	XP_006511771	R1516C	R1537C	Benign	Unknown	rs79734612	WBVar00653295	DNAJC13	rme-8	not provided	NA	0.00128	ClinVar	Wormbase	27068
NP_056083	NP_001021395	XP_011241180	R1516C	R1537C	Benign	Unknown	rs79734612	WBVar00653295	DNAJC13	rme-8	not provided	NA	0.00128	ClinVar	Wormbase	27064
NP_056083	NP_492222	XP_006511771	R1516C	R1537C	Benign	Unknown	rs79734612	WBVar00653295	DNAJC13	rme-8	not provided	NA	0.00128	ClinVar	Wormbase	27067
NP_056083	NP_492222	NP_001156498	R1516C	R1537C	Benign	Unknown	rs79734612	WBVar00653295	DNAJC13	rme-8	not provided	NA	0.00128	ClinVar	Wormbase	27065
NP_004399	NP_001024331	XP_006497714	R663R	R657H	Likely benign	Unknown	rs777360250	WBVar00526954	DNM1	dyn-1	not specified	NA	NA	ClinVar	Wormbase	921
NP_004399	NP_001024332	XP_017170817	R663R	R657H	Likely benign	Unknown	rs777360250	WBVar00526954	DNM1	dyn-1	not specified	NA	NA	ClinVar	Wormbase	914
NP_004399	NP_001024332	NP_001288666	R663R	R657H	Likely benign	Unknown	rs777360250	WBVar00526954	DNM1	dyn-1	not specified	NA	NA	ClinVar	Wormbase	904
NP_004399	NP_001024332	XP_006497724	R663R	R657H	Likely benign	Unknown	rs777360250	WBVar00526954	DNM1	dyn-1	not specified	NA	NA	ClinVar	Wormbase	912
NP_004399	NP_001024331	XP_006497713	R663R	R657H	Likely benign	Unknown	rs777360250	WBVar00526954	DNM1	dyn-1	not specified	NA	NA	ClinVar	Wormbase	927
NP_004399	NP_001024331	XP_006497724	R663R	R657H	Likely benign	Unknown	rs777360250	WBVar00526954	DNM1	dyn-1	not specified	NA	NA	ClinVar	Wormbase	913
NP_004399	NP_001024332	XP_006497722	R663R	R657H	Likely benign	Unknown	rs777360250	WBVar00526954	DNM1	dyn-1	not specified	NA	NA	ClinVar	Wormbase	906
NP_004399	NP_001024332	XP_006497714	R663R	R657H	Likely benign	Unknown	rs777360250	WBVar00526954	DNM1	dyn-1	not specified	NA	NA	ClinVar	Wormbase	920
NP_004399	NP_001024332	XP_006497717	R663R	R657H	Likely benign	Unknown	rs777360250	WBVar00526954	DNM1	dyn-1	not specified	NA	NA	ClinVar	Wormbase	932
NP_004399	NP_001024331	XP_006497722	R663R	R657H	Likely benign	Unknown	rs777360250	WBVar00526954	DNM1	dyn-1	not specified	NA	NA	ClinVar	Wormbase	907
NP_004399	NP_001024332	XP_006497721	R663R	R657H	Likely benign	Unknown	rs777360250	WBVar00526954	DNM1	dyn-1	not specified	NA	NA	ClinVar	Wormbase	910
NP_004399	NP_001024332	XP_006497718	R663R	R657H	Likely benign	Unknown	rs777360250	WBVar00526954	DNM1	dyn-1	not specified	NA	NA	ClinVar	Wormbase	930
NP_004399	NP_001024332	XP_006497715	R663R	R657H	Likely benign	Unknown	rs777360250	WBVar00526954	DNM1	dyn-1	not specified	NA	NA	ClinVar	Wormbase	916
NP_004399	NP_001024332	XP_006497725	R663R	R657H	Likely benign	Unknown	rs777360250	WBVar00526954	DNM1	dyn-1	not specified	NA	NA	ClinVar	Wormbase	928
NP_004399	NP_001024332	XP_006497712	R663R	R657H	Likely benign	Unknown	rs777360250	WBVar00526954	DNM1	dyn-1	not specified	NA	NA	ClinVar	Wormbase	922
NP_004399	NP_001024332	XP_006497723	R663R	R657H	Likely benign	Unknown	rs777360250	WBVar00526954	DNM1	dyn-1	not specified	NA	NA	ClinVar	Wormbase	908
NP_004399	NP_001024331	XP_006497723	R663R	R657H	Likely benign	Unknown	rs777360250	WBVar00526954	DNM1	dyn-1	not specified	NA	NA	ClinVar	Wormbase	909
NP_004399	NP_001024331	XP_006497712	R663R	R657H	Likely benign	Unknown	rs777360250	WBVar00526954	DNM1	dyn-1	not specified	NA	NA	ClinVar	Wormbase	923
NP_004399	NP_001024332	XP_006497713	R663R	R657H	Likely benign	Unknown	rs777360250	WBVar00526954	DNM1	dyn-1	not specified	NA	NA	ClinVar	Wormbase	926
NP_004399	NP_001024331	XP_006497718	R663R	R657H	Likely benign	Unknown	rs777360250	WBVar00526954	DNM1	dyn-1	not specified	NA	NA	ClinVar	Wormbase	931
NP_004399	NP_001024331	XP_006497725	R663R	R657H	Likely benign	Unknown	rs777360250	WBVar00526954	DNM1	dyn-1	not specified	NA	NA	ClinVar	Wormbase	929
NP_004399	NP_001024331	XP_006497716	R663R	R657H	Likely benign	Unknown	rs777360250	WBVar00526954	DNM1	dyn-1	not specified	NA	NA	ClinVar	Wormbase	919
NP_004399	NP_001024331	NP_034195	R663R	R657H	Likely benign	Unknown	rs777360250	WBVar00526954	DNM1	dyn-1	not specified	NA	NA	ClinVar	Wormbase	925
NP_004399	NP_001024331	XP_006497717	R663R	R657H	Likely benign	Unknown	rs777360250	WBVar00526954	DNM1	dyn-1	not specified	NA	NA	ClinVar	Wormbase	933
NP_004399	NP_001024332	XP_006497716	R663R	R657H	Likely benign	Unknown	rs777360250	WBVar00526954	DNM1	dyn-1	not specified	NA	NA	ClinVar	Wormbase	918
NP_004399	NP_001024331	XP_017170817	R663R	R657H	Likely benign	Unknown	rs777360250	WBVar00526954	DNM1	dyn-1	not specified	NA	NA	ClinVar	Wormbase	915
NP_004399	NP_001024331	XP_006497721	R663R	R657H	Likely benign	Unknown	rs777360250	WBVar00526954	DNM1	dyn-1	not specified	NA	NA	ClinVar	Wormbase	911
NP_004399	NP_001024331	NP_001288666	R663R	R657H	Likely benign	Unknown	rs777360250	WBVar00526954	DNM1	dyn-1	not specified	NA	NA	ClinVar	Wormbase	905
NP_004399	NP_001024332	NP_034195	R663R	R657H	Likely benign	Unknown	rs777360250	WBVar00526954	DNM1	dyn-1	not specified	NA	NA	ClinVar	Wormbase	924
NP_004399	NP_001024331	XP_006497715	R663R	R657H	Likely benign	Unknown	rs777360250	WBVar00526954	DNM1	dyn-1	not specified	NA	NA	ClinVar	Wormbase	917
NP_065863	NP_509219	XP_006510485	A1616A	A1580T	Likely benign	Unknown	rs190830362	WBVar01159557	DOCK6	F46H5.4	not provided	NA	0.00034	ClinVar	Wormbase	216313
NP_065863	NP_509219	XP_011240857	A1616A	A1580T	Likely benign	Unknown	rs190830362	WBVar01159557	DOCK6	F46H5.4	not provided	NA	0.00034	ClinVar	Wormbase	216307
NP_065863	NP_509219	XP_011240856	A1616A	A1580T	Likely benign	Unknown	rs190830362	WBVar01159557	DOCK6	F46H5.4	not provided	NA	0.00034	ClinVar	Wormbase	216314
NP_065863	NP_509219	XP_011240854	A1616A	A1580T	Likely benign	Unknown	rs190830362	WBVar01159557	DOCK6	F46H5.4	not provided	NA	0.00034	ClinVar	Wormbase	216312
NP_065863	NP_509219	XP_017168915	A1616A	A1580T	Likely benign	Unknown	rs190830362	WBVar01159557	DOCK6	F46H5.4	not provided	NA	0.00034	ClinVar	Wormbase	216311
NP_065863	NP_509219	NP_796004	A1616A	A1580T	Likely benign	Unknown	rs190830362	WBVar01159557	DOCK6	F46H5.4	not provided	NA	0.00034	ClinVar	Wormbase	216315
NP_065863	NP_509219	XP_006510486	A1616A	A1580T	Likely benign	Unknown	rs190830362	WBVar01159557	DOCK6	F46H5.4	not provided	NA	0.00034	ClinVar	Wormbase	216308
NP_065863	NP_509219	XP_017168916	A1616A	A1580T	Likely benign	Unknown	rs190830362	WBVar01159557	DOCK6	F46H5.4	not provided	NA	0.00034	ClinVar	Wormbase	216309
NP_065863	NP_509219	XP_011240855	A1616A	A1580T	Likely benign	Unknown	rs190830362	WBVar01159557	DOCK6	F46H5.4	not provided	NA	0.00034	ClinVar	Wormbase	216310
NP_065863	NP_509219	XP_011240857	P250L	P248S	Benign	Unknown	rs12978266	WBVar01159600	DOCK6	F46H5.4	Adams-Oliver syndrome 2;not specified	NA	0.64029	ClinVar	Wormbase	216307
NP_065863	NP_509219	XP_011240856	P250L	P248S	Benign	Unknown	rs12978266	WBVar01159600	DOCK6	F46H5.4	Adams-Oliver syndrome 2;not specified	NA	0.64029	ClinVar	Wormbase	216314
NP_065863	NP_509219	XP_006510486	P250L	P248S	Benign	Unknown	rs12978266	WBVar01159600	DOCK6	F46H5.4	Adams-Oliver syndrome 2;not specified	NA	0.64029	ClinVar	Wormbase	216308
NP_065863	NP_509219	XP_017168916	P250L	P248S	Benign	Unknown	rs12978266	WBVar01159600	DOCK6	F46H5.4	Adams-Oliver syndrome 2;not specified	NA	0.64029	ClinVar	Wormbase	216309
NP_065863	NP_509219	XP_011240855	P250L	P248S	Benign	Unknown	rs12978266	WBVar01159600	DOCK6	F46H5.4	Adams-Oliver syndrome 2;not specified	NA	0.64029	ClinVar	Wormbase	216310
NP_065863	NP_509219	XP_017168915	P250L	P248S	Benign	Unknown	rs12978266	WBVar01159600	DOCK6	F46H5.4	Adams-Oliver syndrome 2;not specified	NA	0.64029	ClinVar	Wormbase	216311
NP_065863	NP_509219	XP_006510485	P250L	P248S	Benign	Unknown	rs12978266	WBVar01159600	DOCK6	F46H5.4	Adams-Oliver syndrome 2;not specified	NA	0.64029	ClinVar	Wormbase	216313
NP_065863	NP_509219	XP_011240854	P250L	P248S	Benign	Unknown	rs12978266	WBVar01159600	DOCK6	F46H5.4	Adams-Oliver syndrome 2;not specified	NA	0.64029	ClinVar	Wormbase	216312
NP_065863	NP_509219	NP_796004	P250L	P248S	Benign	Unknown	rs12978266	WBVar01159600	DOCK6	F46H5.4	Adams-Oliver syndrome 2;not specified	NA	0.64029	ClinVar	Wormbase	216315
NP_001307643	NP_493252	XP_006523140	A649V	A647V	Benign	Unknown	rs77696046	WBVar00681838	DOP1B	pad-1	not provided	NA	0.00511	ClinVar	Wormbase	139528
NP_001307643	NP_493252	XP_011244451	A649V	A647V	Benign	Unknown	rs77696046	WBVar00681838	DOP1B	pad-1	not provided	NA	0.00511	ClinVar	Wormbase	139523
NP_001307643	NP_493252	XP_011244450	A649V	A647V	Benign	Unknown	rs77696046	WBVar00681838	DOP1B	pad-1	not provided	NA	0.00511	ClinVar	Wormbase	139524
NP_001307643	NP_493252	XP_006523145	A649V	A647V	Benign	Unknown	rs77696046	WBVar00681838	DOP1B	pad-1	not provided	NA	0.00511	ClinVar	Wormbase	139521
NP_001307643	NP_493252	XP_017172617	A649V	A647V	Benign	Unknown	rs77696046	WBVar00681838	DOP1B	pad-1	not provided	NA	0.00511	ClinVar	Wormbase	139526
NP_001307643	NP_493252	NP_081569	A649V	A647V	Benign	Unknown	rs77696046	WBVar00681838	DOP1B	pad-1	not provided	NA	0.00511	ClinVar	Wormbase	139534
NP_001307643	NP_493252	XP_011244449	A649V	A647V	Benign	Unknown	rs77696046	WBVar00681838	DOP1B	pad-1	not provided	NA	0.00511	ClinVar	Wormbase	139522
NP_001307643	NP_493252	XP_017172616	A649V	A647V	Benign	Unknown	rs77696046	WBVar00681838	DOP1B	pad-1	not provided	NA	0.00511	ClinVar	Wormbase	139525
NP_001307643	NP_493252	XP_011244446	A649V	A647V	Benign	Unknown	rs77696046	WBVar00681838	DOP1B	pad-1	not provided	NA	0.00511	ClinVar	Wormbase	139535
NP_001307643	NP_493252	XP_006523143	A649V	A647V	Benign	Unknown	rs77696046	WBVar00681838	DOP1B	pad-1	not provided	NA	0.00511	ClinVar	Wormbase	139532
NP_001307643	NP_493252	XP_011244447	A649V	A647V	Benign	Unknown	rs77696046	WBVar00681838	DOP1B	pad-1	not provided	NA	0.00511	ClinVar	Wormbase	139530
NP_001307643	NP_493252	XP_011244448	A649V	A647V	Benign	Unknown	rs77696046	WBVar00681838	DOP1B	pad-1	not provided	NA	0.00511	ClinVar	Wormbase	139533
NP_001307643	NP_493252	XP_011244452	A649V	A647V	Benign	Unknown	rs77696046	WBVar00681838	DOP1B	pad-1	not provided	NA	0.00511	ClinVar	Wormbase	139529
NP_001307643	NP_493252	XP_011244445	A649V	A647V	Benign	Unknown	rs77696046	WBVar00681838	DOP1B	pad-1	not provided	NA	0.00511	ClinVar	Wormbase	139527
NP_000101	NP_508927	XP_011238620	E412E	E426K	Benign	Unknown	rs56038477	WBVar01147605	DPYD	dpyd-1	not provided;not specified	NA	0.01411	ClinVar	Wormbase	243632
NP_000101	NP_508927	NP_740748	E412E	E426K	Benign	Unknown	rs56038477	WBVar01147605	DPYD	dpyd-1	not provided;not specified	NA	0.01411	ClinVar	Wormbase	243635
NP_001376	NP_001021583	NP_001157938	D354D	D351N	Likely benign	Unknown	rs35013010	WBVar00648476	DPYS	dhp-1	Dihydropyrimidinase deficiency;not provided	NA	0.00258	ClinVar	Wormbase	203068
NP_001376	NP_001021583	NP_073559	D354D	D351N	Likely benign	Unknown	rs35013010	WBVar00648476	DPYS	dhp-1	Dihydropyrimidinase deficiency;not provided	NA	0.00258	ClinVar	Wormbase	203073
NP_001376	NP_501797	NP_073559	L7V	L3F	Likely benign	Unknown	rs57732538	WBVar00433200	DPYS	dhp-2	Dihydropyrimidinase deficiency;not provided	NA	0.00184	ClinVar	Wormbase	203072
NP_001376	NP_501797	NP_001157938	L7V	L3F	Likely benign	Unknown	rs57732538	WBVar00433200	DPYS	dhp-2	Dihydropyrimidinase deficiency;not provided	NA	0.00184	ClinVar	Wormbase	203067
NP_001379	NP_498808	NP_067329	V193I	V193I	Benign	Unknown	rs143296623	WBVar00843669	DRG2	C02F5.3	not provided	NA	0.00406	ClinVar	Wormbase	32256
NP_001379	NP_498808	XP_006532216	V193I	V193I	Benign	Unknown	rs143296623	WBVar00843669	DRG2	C02F5.3	not provided	NA	0.00406	ClinVar	Wormbase	32255
NP_004406	NP_001122565	NP_076331	R1738Q	R1288H	Benign	Unknown	rs6929069	WBVar00674638	DSP	vab-10	Arrhythmogenic right ventricular cardiomyopathy;Cardiomyopathy;Cardiovascular phenotype;Ectodermal dysplasia skin fragility syndrome;Epidermolysis bullosa, lethal acantholytic;Skin fragility woolly hair syndrome;not provided;not specified	NA	0.17226	ClinVar	Wormbase	355653
NP_004406	NP_001335520	XP_006516595	L1971L	L2894F	Likely benign	Unknown	rs373416071	WBVar00346662	DSP	vab-10	Cardiomyopathy;not specified	NA	2e-05	ClinVar	Wormbase	355649
NP_004406	NP_001021854	XP_006516595	L1971L	L3019F	Likely benign	Unknown	rs373416071	WBVar00346662	DSP	vab-10	Cardiomyopathy;not specified	NA	2e-05	ClinVar	Wormbase	355648
NP_004406	NP_001335519	XP_006516595	L1971L	L3007F	Likely benign	Unknown	rs373416071	WBVar00346662	DSP	vab-10	Cardiomyopathy;not specified	NA	2e-05	ClinVar	Wormbase	355644
NP_004406	NP_001021855	XP_006516595	L1971L	L3019F	Likely benign	Unknown	rs373416071	WBVar00346662	DSP	vab-10	Cardiomyopathy;not specified	NA	2e-05	ClinVar	Wormbase	355652
NP_004406	NP_001335522	XP_006516595	L1971L	L3021F	Likely benign	Unknown	rs373416071	WBVar00346662	DSP	vab-10	Cardiomyopathy;not specified	NA	2e-05	ClinVar	Wormbase	355647
NP_004406	NP_001335521	XP_006516595	L1971L	L3134F	Likely benign	Unknown	rs373416071	WBVar00346662	DSP	vab-10	Cardiomyopathy;not specified	NA	2e-05	ClinVar	Wormbase	355650
NP_004406	NP_001021858	NP_076331	L2125L	L2523F	Likely benign	Unknown	109615rs-?	WBVar00346702	DSP	vab-10	Cardiomyopathy	NA	0	ClinVar	Wormbase	355658
NP_004406	NP_001040721	NP_076331	L2125L	L2625F	Likely benign	Unknown	109615rs-?	WBVar00346702	DSP	vab-10	Cardiomyopathy	NA	0	ClinVar	Wormbase	355657
NP_004406	NP_001021856	NP_076331	L2125L	L2606F	Likely benign	Unknown	109615rs-?	WBVar00346702	DSP	vab-10	Cardiomyopathy	NA	0	ClinVar	Wormbase	355654
NP_004406	NP_001021853	NP_076331	L2125L	L2637F	Likely benign	Unknown	109615rs-?	WBVar00346702	DSP	vab-10	Cardiomyopathy	NA	0	ClinVar	Wormbase	355655
NP_001367	NP_491363	NP_084514	E1126E	E1093K	Likely benign	Unknown	120793rs-?	WBVar00632015	DYNC1H1	dhc-1	Charcot-Marie-Tooth disease	NA	NA	ClinVar	Wormbase	187066
NP_001367	NP_001317773	NP_084514	E1126E	E161K	Likely benign	Unknown	120793rs-?	WBVar00632015	DYNC1H1	dhc-1	Charcot-Marie-Tooth disease	NA	NA	ClinVar	Wormbase	187065
NP_001367	NP_001317773	NP_084514	L1390L	L425F	Likely benign	Unknown	rs373442382	WBVar00632020	DYNC1H1	dhc-1	not specified	NA	NA	ClinVar	Wormbase	187065
NP_001367	NP_491363	NP_084514	L1390L	L1357F	Likely benign	Unknown	rs373442382	WBVar00632020	DYNC1H1	dhc-1	not specified	NA	NA	ClinVar	Wormbase	187066
NP_001367	NP_491363	NP_084514	L735L	L714F	Likely benign	Unknown	rs1230024384	WBVar00332363	DYNC1H1	dhc-1	not provided	NA	1e-05	ClinVar	Wormbase	187066
NP_001368	NP_492221	XP_017168589	R1253W	R1214C	Likely benign	Unknown	52321rs-?	WBVar00653209	DYNC2H1	che-3	Intellectual disability	NA	NA	ClinVar	Wormbase	372486
NP_001368	NP_492221	XP_006509889	R1253W	R1214C	Likely benign	Unknown	52321rs-?	WBVar00653209	DYNC2H1	che-3	Intellectual disability	NA	NA	ClinVar	Wormbase	372484
NP_001368	NP_492221	NP_084127	R1253W	R1214C	Likely benign	Unknown	52321rs-?	WBVar00653209	DYNC2H1	che-3	Intellectual disability	NA	NA	ClinVar	Wormbase	372485
NP_001368	NP_492221	XP_006509890	R1253W	R1214C	Likely benign	Unknown	52321rs-?	WBVar00653209	DYNC2H1	che-3	Intellectual disability	NA	NA	ClinVar	Wormbase	372483
NP_001368	NP_492221	XP_017168590	R1253W	R1214C	Likely benign	Unknown	52321rs-?	WBVar00653209	DYNC2H1	che-3	Intellectual disability	NA	NA	ClinVar	Wormbase	372482
NP_001124459	NP_001122477	XP_006506245	S2069S	S1857A	Likely benign	Unknown	rs754974657	WBVar00656240	DYSF	fer-1	not provided	NA	NA	ClinVar	Wormbase	225413
NP_001124459	NP_492337	XP_006506247	S2069S	S1984A	Likely benign	Unknown	rs754974657	WBVar00656240	DYSF	fer-1	not provided	NA	NA	ClinVar	Wormbase	225397
NP_001124459	NP_492337	XP_006506244	S2069S	S1984A	Likely benign	Unknown	rs754974657	WBVar00656240	DYSF	fer-1	not provided	NA	NA	ClinVar	Wormbase	225439
NP_001124459	NP_001122477	XP_006506236	S2069S	S1857A	Likely benign	Unknown	rs754974657	WBVar00656240	DYSF	fer-1	not provided	NA	NA	ClinVar	Wormbase	225443
NP_001124459	NP_492337	XP_006506246	S2069S	S1984A	Likely benign	Unknown	rs754974657	WBVar00656240	DYSF	fer-1	not provided	NA	NA	ClinVar	Wormbase	225427
NP_001124459	NP_492337	XP_006506232	S2069S	S1984A	Likely benign	Unknown	rs754974657	WBVar00656240	DYSF	fer-1	not provided	NA	NA	ClinVar	Wormbase	225415
NP_001124459	NP_492337	XP_006506242	S2069S	S1984A	Likely benign	Unknown	rs754974657	WBVar00656240	DYSF	fer-1	not provided	NA	NA	ClinVar	Wormbase	225454
NP_001124459	NP_492337	XP_006506227	S2069S	S1984A	Likely benign	Unknown	rs754974657	WBVar00656240	DYSF	fer-1	not provided	NA	NA	ClinVar	Wormbase	225445
NP_001124459	NP_001122477	NP_001071162	S2069S	S1857A	Likely benign	Unknown	rs754974657	WBVar00656240	DYSF	fer-1	not provided	NA	NA	ClinVar	Wormbase	225461
NP_001124459	NP_492337	XP_006506234	S2069S	S1984A	Likely benign	Unknown	rs754974657	WBVar00656240	DYSF	fer-1	not provided	NA	NA	ClinVar	Wormbase	225448
NP_001124459	NP_001122477	XP_006506242	S2069S	S1857A	Likely benign	Unknown	rs754974657	WBVar00656240	DYSF	fer-1	not provided	NA	NA	ClinVar	Wormbase	225455
NP_001124459	NP_492337	XP_006506238	S2069S	S1984A	Likely benign	Unknown	rs754974657	WBVar00656240	DYSF	fer-1	not provided	NA	NA	ClinVar	Wormbase	225451
NP_001124459	NP_492337	XP_017177083	S2069S	S1984A	Likely benign	Unknown	rs754974657	WBVar00656240	DYSF	fer-1	not provided	NA	NA	ClinVar	Wormbase	225385
NP_001124459	NP_492337	XP_006506239	S2069S	S1984A	Likely benign	Unknown	rs754974657	WBVar00656240	DYSF	fer-1	not provided	NA	NA	ClinVar	Wormbase	225430
NP_001124459	NP_492337	XP_006506236	S2069S	S1984A	Likely benign	Unknown	rs754974657	WBVar00656240	DYSF	fer-1	not provided	NA	NA	ClinVar	Wormbase	225442
NP_001124459	NP_492337	NP_001297081	S2069S	S1984A	Likely benign	Unknown	rs754974657	WBVar00656240	DYSF	fer-1	not provided	NA	NA	ClinVar	Wormbase	225400
NP_001124459	NP_001122477	XP_006506248	S2069S	S1857A	Likely benign	Unknown	rs754974657	WBVar00656240	DYSF	fer-1	not provided	NA	NA	ClinVar	Wormbase	225392
NP_001124459	NP_492337	XP_006506248	S2069S	S1984A	Likely benign	Unknown	rs754974657	WBVar00656240	DYSF	fer-1	not provided	NA	NA	ClinVar	Wormbase	225391
NP_001124459	NP_492337	XP_006506226	S2069S	S1984A	Likely benign	Unknown	rs754974657	WBVar00656240	DYSF	fer-1	not provided	NA	NA	ClinVar	Wormbase	225421
NP_001124459	NP_492337	NP_067444	S2069S	S1984A	Likely benign	Unknown	rs754974657	WBVar00656240	DYSF	fer-1	not provided	NA	NA	ClinVar	Wormbase	225424
NP_001124459	NP_001122477	XP_006506244	S2069S	S1857A	Likely benign	Unknown	rs754974657	WBVar00656240	DYSF	fer-1	not provided	NA	NA	ClinVar	Wormbase	225440
NP_001124459	NP_001122477	XP_017177083	S2069S	S1857A	Likely benign	Unknown	rs754974657	WBVar00656240	DYSF	fer-1	not provided	NA	NA	ClinVar	Wormbase	225386
NP_001124459	NP_492337	NP_001071162	S2069S	S1984A	Likely benign	Unknown	rs754974657	WBVar00656240	DYSF	fer-1	not provided	NA	NA	ClinVar	Wormbase	225460
NP_001124459	NP_492337	XP_006506237	S2069S	S1984A	Likely benign	Unknown	rs754974657	WBVar00656240	DYSF	fer-1	not provided	NA	NA	ClinVar	Wormbase	225394
NP_001124459	NP_001122477	XP_006506237	S2069S	S1857A	Likely benign	Unknown	rs754974657	WBVar00656240	DYSF	fer-1	not provided	NA	NA	ClinVar	Wormbase	225395
NP_001124459	NP_001122477	XP_006506240	S2069S	S1857A	Likely benign	Unknown	rs754974657	WBVar00656240	DYSF	fer-1	not provided	NA	NA	ClinVar	Wormbase	225458
NP_001124459	NP_001122477	XP_006506247	S2069S	S1857A	Likely benign	Unknown	rs754974657	WBVar00656240	DYSF	fer-1	not provided	NA	NA	ClinVar	Wormbase	225398
NP_001124459	NP_492337	XP_006506235	S2069S	S1984A	Likely benign	Unknown	rs754974657	WBVar00656240	DYSF	fer-1	not provided	NA	NA	ClinVar	Wormbase	225409
NP_001124459	NP_492337	XP_006506229	S2069S	S1984A	Likely benign	Unknown	rs754974657	WBVar00656240	DYSF	fer-1	not provided	NA	NA	ClinVar	Wormbase	225418
NP_001124459	NP_492337	XP_006506240	S2069S	S1984A	Likely benign	Unknown	rs754974657	WBVar00656240	DYSF	fer-1	not provided	NA	NA	ClinVar	Wormbase	225457
NP_001124459	NP_001122477	XP_006506234	S2069S	S1857A	Likely benign	Unknown	rs754974657	WBVar00656240	DYSF	fer-1	not provided	NA	NA	ClinVar	Wormbase	225449
NP_001124459	NP_492337	XP_006506230	S2069S	S1984A	Likely benign	Unknown	rs754974657	WBVar00656240	DYSF	fer-1	not provided	NA	NA	ClinVar	Wormbase	225436
NP_001124459	NP_492337	XP_006506241	S2069S	S1984A	Likely benign	Unknown	rs754974657	WBVar00656240	DYSF	fer-1	not provided	NA	NA	ClinVar	Wormbase	225406
NP_001124459	NP_492337	XP_006506231	S2069S	S1984A	Likely benign	Unknown	rs754974657	WBVar00656240	DYSF	fer-1	not provided	NA	NA	ClinVar	Wormbase	225403
NP_001124459	NP_001122477	XP_006506246	S2069S	S1857A	Likely benign	Unknown	rs754974657	WBVar00656240	DYSF	fer-1	not provided	NA	NA	ClinVar	Wormbase	225428
NP_001124459	NP_001122477	XP_006506238	S2069S	S1857A	Likely benign	Unknown	rs754974657	WBVar00656240	DYSF	fer-1	not provided	NA	NA	ClinVar	Wormbase	225452
NP_001124459	NP_492337	XP_006506233	S2069S	S1984A	Likely benign	Unknown	rs754974657	WBVar00656240	DYSF	fer-1	not provided	NA	NA	ClinVar	Wormbase	225433
NP_001124459	NP_001122477	XP_006506231	S2069S	S1857A	Likely benign	Unknown	rs754974657	WBVar00656240	DYSF	fer-1	not provided	NA	NA	ClinVar	Wormbase	225404
NP_001124459	NP_001122477	XP_006506232	S2069S	S1857A	Likely benign	Unknown	rs754974657	WBVar00656240	DYSF	fer-1	not provided	NA	NA	ClinVar	Wormbase	225416
NP_001124459	NP_001122477	XP_006506233	S2069S	S1857A	Likely benign	Unknown	rs754974657	WBVar00656240	DYSF	fer-1	not provided	NA	NA	ClinVar	Wormbase	225434
NP_001124459	NP_001122477	XP_006506228	S2069S	S1857A	Likely benign	Unknown	rs754974657	WBVar00656240	DYSF	fer-1	not provided	NA	NA	ClinVar	Wormbase	225389
NP_001124459	NP_001122477	XP_006506227	S2069S	S1857A	Likely benign	Unknown	rs754974657	WBVar00656240	DYSF	fer-1	not provided	NA	NA	ClinVar	Wormbase	225446
NP_001124459	NP_492337	XP_006506228	S2069S	S1984A	Likely benign	Unknown	rs754974657	WBVar00656240	DYSF	fer-1	not provided	NA	NA	ClinVar	Wormbase	225388
NP_001124459	NP_492337	XP_006506245	S2069S	S1984A	Likely benign	Unknown	rs754974657	WBVar00656240	DYSF	fer-1	not provided	NA	NA	ClinVar	Wormbase	225412
NP_001124459	NP_001122477	XP_006506226	S2069S	S1857A	Likely benign	Unknown	rs754974657	WBVar00656240	DYSF	fer-1	not provided	NA	NA	ClinVar	Wormbase	225422
NP_001124459	NP_001122477	XP_006506230	S2069S	S1857A	Likely benign	Unknown	rs754974657	WBVar00656240	DYSF	fer-1	not provided	NA	NA	ClinVar	Wormbase	225437
NP_001124459	NP_001122477	XP_006506239	S2069S	S1857A	Likely benign	Unknown	rs754974657	WBVar00656240	DYSF	fer-1	not provided	NA	NA	ClinVar	Wormbase	225431
NP_001124459	NP_001122477	NP_067444	S2069S	S1857A	Likely benign	Unknown	rs754974657	WBVar00656240	DYSF	fer-1	not provided	NA	NA	ClinVar	Wormbase	225425
NP_001124459	NP_001122477	XP_006506235	S2069S	S1857A	Likely benign	Unknown	rs754974657	WBVar00656240	DYSF	fer-1	not provided	NA	NA	ClinVar	Wormbase	225410
NP_001124459	NP_001122477	NP_001297081	S2069S	S1857A	Likely benign	Unknown	rs754974657	WBVar00656240	DYSF	fer-1	not provided	NA	NA	ClinVar	Wormbase	225401
NP_001124459	NP_001122477	XP_006506229	S2069S	S1857A	Likely benign	Unknown	rs754974657	WBVar00656240	DYSF	fer-1	not provided	NA	NA	ClinVar	Wormbase	225419
NP_001124459	NP_001122477	XP_006506241	S2069S	S1857A	Likely benign	Unknown	rs754974657	WBVar00656240	DYSF	fer-1	not provided	NA	NA	ClinVar	Wormbase	225407
NP_001388	NP_494531	NP_955011	E173K	E134K	Likely benign	Unknown	rs147475863	WBVar01765932	ECE1	nep-9	not provided	NA	0.00017	ClinVar	Wormbase	323301
NP_001388	NP_494531	XP_006538828	E173K	E134K	Likely benign	Unknown	rs147475863	WBVar01765932	ECE1	nep-9	not provided	NA	0.00017	ClinVar	Wormbase	323314
NP_001388	NP_494531	XP_006538830	E173K	E134K	Likely benign	Unknown	rs147475863	WBVar01765932	ECE1	nep-9	not provided	NA	0.00017	ClinVar	Wormbase	323288
NP_001389	NP_494448	NP_058052	G217R	G189R	Benign	Unknown	rs2229259	WBVar00716720	ECH1	Y25C1A.13	not provided	NA	0.10172	ClinVar	Wormbase	333816
NP_001389	NP_494448	NP_058052	G217R	G189E	Benign	Unknown	rs2229259	WBVar00716719	ECH1	Y25C1A.13	not provided	NA	0.10172	ClinVar	Wormbase	333816
NP_001949	NP_872244	NP_031932	A281A	A247V	Likely benign	Unknown	rs139282309	WBVar01163468	EEF1A2	eef-1A.2	not specified	NA	NA	ClinVar	Wormbase	24189
NP_001949	NP_509323	NP_031932	A281A	A281V	Likely benign	Unknown	rs139282309	WBVar01163468	EEF1A2	eef-1A.2	not specified	NA	NA	ClinVar	Wormbase	24188
NP_001952	NP_001251010	NP_031933	A303A	A297T	Likely benign	Unknown	rs1054443938	WBVar00341464	EEF2	eef-2	not provided	NA	1e-05	ClinVar	Wormbase	287939
NP_001952	NP_001251011	NP_031933	A303A	A285T	Likely benign	Unknown	rs1054443938	WBVar00341464	EEF2	eef-2	not provided	NA	1e-05	ClinVar	Wormbase	287938
NP_078856	NP_001021564	NP_780526	V1010I	V784I	Benign	Unknown	rs72749527	WBVar00663385	EFL1	K10C3.5	not provided	NA	NA	ClinVar	Wormbase	121803
NP_078856	NP_001021564	XP_006507224	V1010I	V784I	Benign	Unknown	rs72749527	WBVar00663385	EFL1	K10C3.5	not provided	NA	NA	ClinVar	Wormbase	121799
NP_078856	NP_001021565	NP_001153144	V1010I	V595I	Benign	Unknown	rs72749527	WBVar00663385	EFL1	K10C3.5	not provided	NA	NA	ClinVar	Wormbase	121806
NP_078856	NP_001021564	XP_006507223	V1010I	V784I	Benign	Unknown	rs72749527	WBVar00663385	EFL1	K10C3.5	not provided	NA	NA	ClinVar	Wormbase	121801
NP_078856	NP_001021565	XP_006507224	V1010I	V595I	Benign	Unknown	rs72749527	WBVar00663385	EFL1	K10C3.5	not provided	NA	NA	ClinVar	Wormbase	121800
NP_078856	NP_001021565	NP_780526	V1010I	V595I	Benign	Unknown	rs72749527	WBVar00663385	EFL1	K10C3.5	not provided	NA	NA	ClinVar	Wormbase	121804
NP_078856	NP_001021564	NP_001153144	V1010I	V784I	Benign	Unknown	rs72749527	WBVar00663385	EFL1	K10C3.5	not provided	NA	NA	ClinVar	Wormbase	121805
NP_078856	NP_001021565	XP_006507223	V1010I	V595I	Benign	Unknown	rs72749527	WBVar00663385	EFL1	K10C3.5	not provided	NA	NA	ClinVar	Wormbase	121802
NP_079033	NP_492529	XP_006498486	D1067D	D362N	Likely benign	Unknown	rs1376408857	WBVar00661343	EHMT1	set-32	not provided	NA	NA	ClinVar	Wormbase	270734
NP_079033	NP_492529	XP_006498487	D1067D	D362N	Likely benign	Unknown	rs1376408857	WBVar00661343	EHMT1	set-32	not provided	NA	NA	ClinVar	Wormbase	270674
NP_079033	NP_492529	NP_001012536	D1067D	D362N	Likely benign	Unknown	rs1376408857	WBVar00661343	EHMT1	set-32	not provided	NA	NA	ClinVar	Wormbase	270706
NP_079033	NP_492529	XP_006498493	D1067D	D362N	Likely benign	Unknown	rs1376408857	WBVar00661343	EHMT1	set-32	not provided	NA	NA	ClinVar	Wormbase	270690
NP_079033	NP_492529	XP_006498494	D1067D	D362N	Likely benign	Unknown	rs1376408857	WBVar00661343	EHMT1	set-32	not provided	NA	NA	ClinVar	Wormbase	270694
NP_079033	NP_492529	XP_006498492	D1067D	D362N	Likely benign	Unknown	rs1376408857	WBVar00661343	EHMT1	set-32	not provided	NA	NA	ClinVar	Wormbase	270722
NP_079033	NP_492529	NP_001103156	D1067D	D362N	Likely benign	Unknown	rs1376408857	WBVar00661343	EHMT1	set-32	not provided	NA	NA	ClinVar	Wormbase	270682
NP_079033	NP_492529	XP_006498495	D1067D	D362N	Likely benign	Unknown	rs1376408857	WBVar00661343	EHMT1	set-32	not provided	NA	NA	ClinVar	Wormbase	270686
NP_079033	NP_492529	XP_006498488	D1067D	D362N	Likely benign	Unknown	rs1376408857	WBVar00661343	EHMT1	set-32	not provided	NA	NA	ClinVar	Wormbase	270678
NP_079033	NP_492529	XP_017174825	D1067D	D362N	Likely benign	Unknown	rs1376408857	WBVar00661343	EHMT1	set-32	not provided	NA	NA	ClinVar	Wormbase	270714
NP_079033	NP_492529	XP_017174824	D1067D	D362N	Likely benign	Unknown	rs1376408857	WBVar00661343	EHMT1	set-32	not provided	NA	NA	ClinVar	Wormbase	270702
NP_079033	NP_492529	XP_006498489	D1067D	D362N	Likely benign	Unknown	rs1376408857	WBVar00661343	EHMT1	set-32	not provided	NA	NA	ClinVar	Wormbase	270726
NP_079033	NP_492529	NP_766133	D1067D	D362N	Likely benign	Unknown	rs1376408857	WBVar00661343	EHMT1	set-32	not provided	NA	NA	ClinVar	Wormbase	270710
NP_079033	NP_492529	NP_001103157	D1067D	D362N	Likely benign	Unknown	rs1376408857	WBVar00661343	EHMT1	set-32	not provided	NA	NA	ClinVar	Wormbase	270730
NP_079033	NP_492529	XP_006498485	D1067D	D362N	Likely benign	Unknown	rs1376408857	WBVar00661343	EHMT1	set-32	not provided	NA	NA	ClinVar	Wormbase	270718
NP_079033	NP_492529	XP_006498490	D1067D	D362N	Likely benign	Unknown	rs1376408857	WBVar00661343	EHMT1	set-32	not provided	NA	NA	ClinVar	Wormbase	270698
NP_079033	NP_510003	NP_001103156	P156S	P140L	Likely benign	Unknown	42209rs-?	WBVar01471422	EHMT1	set-6	Kleefstra syndrome 1	NA	NA	ClinVar	Wormbase	270681
NP_079033	NP_510003	NP_001103156	H257P	H219Y	Benign	Unknown	42213rs-?	WBVar01191567	EHMT1	set-6	Kleefstra syndrome 1	NA	NA	ClinVar	Wormbase	270681
NP_079033	NP_510003	XP_006498493	R445R	R298Q	Likely benign	Unknown	107351rs-?	WBVar01191566	EHMT1	set-6	History of neurodevelopmental disorder	NA	NA	ClinVar	Wormbase	270689
NP_079033	NP_510003	XP_006498495	R445R	R298Q	Likely benign	Unknown	107351rs-?	WBVar01191566	EHMT1	set-6	History of neurodevelopmental disorder	NA	NA	ClinVar	Wormbase	270685
NP_079033	NP_492529	XP_006498488	L456L	L65F	Benign	Unknown	rs45450992	WBVar00661332	EHMT1	set-32	Chromosome 9q deletion syndrome;History of neurodevelopmental disorder;not specified	NA	0.07032	ClinVar	Wormbase	270678
NP_079033	NP_492529	NP_766133	L456L	L65F	Benign	Unknown	rs45450992	WBVar00661332	EHMT1	set-32	Chromosome 9q deletion syndrome;History of neurodevelopmental disorder;not specified	NA	0.07032	ClinVar	Wormbase	270710
NP_079033	NP_492529	XP_006498489	L456L	L65F	Benign	Unknown	rs45450992	WBVar00661332	EHMT1	set-32	Chromosome 9q deletion syndrome;History of neurodevelopmental disorder;not specified	NA	0.07032	ClinVar	Wormbase	270726
NP_079033	NP_492529	XP_017174824	L456L	L65F	Benign	Unknown	rs45450992	WBVar00661332	EHMT1	set-32	Chromosome 9q deletion syndrome;History of neurodevelopmental disorder;not specified	NA	0.07032	ClinVar	Wormbase	270702
NP_079033	NP_492529	XP_006498488	L831L	L249F	Likely benign	Unknown	107347rs-?	WBVar00155847	EHMT1	set-32	History of neurodevelopmental disorder	NA	NA	ClinVar	Wormbase	270678
NP_079033	NP_492529	XP_006498494	L831L	L249F	Likely benign	Unknown	107347rs-?	WBVar00155847	EHMT1	set-32	History of neurodevelopmental disorder	NA	NA	ClinVar	Wormbase	270694
NP_079033	NP_492529	NP_001103157	L831L	L249F	Likely benign	Unknown	107347rs-?	WBVar00155847	EHMT1	set-32	History of neurodevelopmental disorder	NA	NA	ClinVar	Wormbase	270730
NP_079033	NP_492529	XP_006498490	L831L	L249F	Likely benign	Unknown	107347rs-?	WBVar00155847	EHMT1	set-32	History of neurodevelopmental disorder	NA	NA	ClinVar	Wormbase	270698
NP_079033	NP_492529	XP_006498486	L831L	L249F	Likely benign	Unknown	107347rs-?	WBVar00155847	EHMT1	set-32	History of neurodevelopmental disorder	NA	NA	ClinVar	Wormbase	270734
NP_079033	NP_492529	NP_001012536	L831L	L249F	Likely benign	Unknown	107347rs-?	WBVar00155847	EHMT1	set-32	History of neurodevelopmental disorder	NA	NA	ClinVar	Wormbase	270706
NP_079033	NP_492529	XP_006498489	L831L	L249F	Likely benign	Unknown	107347rs-?	WBVar00155847	EHMT1	set-32	History of neurodevelopmental disorder	NA	NA	ClinVar	Wormbase	270726
NP_079033	NP_492529	NP_766133	L831L	L249F	Likely benign	Unknown	107347rs-?	WBVar00155847	EHMT1	set-32	History of neurodevelopmental disorder	NA	NA	ClinVar	Wormbase	270710
NP_079033	NP_492529	XP_006498492	L831L	L249F	Likely benign	Unknown	107347rs-?	WBVar00155847	EHMT1	set-32	History of neurodevelopmental disorder	NA	NA	ClinVar	Wormbase	270722
NP_079033	NP_492529	XP_006498493	L831L	L249F	Likely benign	Unknown	107347rs-?	WBVar00155847	EHMT1	set-32	History of neurodevelopmental disorder	NA	NA	ClinVar	Wormbase	270690
NP_079033	NP_492529	XP_006498487	L831L	L249F	Likely benign	Unknown	107347rs-?	WBVar00155847	EHMT1	set-32	History of neurodevelopmental disorder	NA	NA	ClinVar	Wormbase	270674
NP_079033	NP_492529	XP_006498495	L831L	L249F	Likely benign	Unknown	107347rs-?	WBVar00155847	EHMT1	set-32	History of neurodevelopmental disorder	NA	NA	ClinVar	Wormbase	270686
NP_079033	NP_492529	XP_017174824	L831L	L249F	Likely benign	Unknown	107347rs-?	WBVar00155847	EHMT1	set-32	History of neurodevelopmental disorder	NA	NA	ClinVar	Wormbase	270702
NP_079033	NP_492529	NP_001103156	L831L	L249F	Likely benign	Unknown	107347rs-?	WBVar00155847	EHMT1	set-32	History of neurodevelopmental disorder	NA	NA	ClinVar	Wormbase	270682
NP_079033	NP_492529	XP_006498485	L831L	L249F	Likely benign	Unknown	107347rs-?	WBVar00155847	EHMT1	set-32	History of neurodevelopmental disorder	NA	NA	ClinVar	Wormbase	270718
NP_079033	NP_492529	XP_017174825	L831L	L249F	Likely benign	Unknown	107347rs-?	WBVar00155847	EHMT1	set-32	History of neurodevelopmental disorder	NA	NA	ClinVar	Wormbase	270714
NP_057175	NP_493721	NP_660121	A322A	A289V	Benign	Unknown	rs61737832	WBVar00698506	EIF3L	C03H5.5	not provided	NA	0.0008	ClinVar	Wormbase	278934
NP_001420	NP_493339	NP_808489	P451A	P71L	Likely benign	Unknown	rs151308825	WBVar00000527	EP300	sepa-1	not provided	NA	2e-05	ClinVar	Wormbase	383607
NP_004443	NP_503620	XP_006515946	N143N	N49S	Likely benign	Unknown	rs370878277	WBVar01585062	ESRRB	nhr-182	not specified	NA	2e-05	ClinVar	Wormbase	204099
NP_004443	NP_503620	XP_006515945	N143N	N49S	Likely benign	Unknown	rs370878277	WBVar01585062	ESRRB	nhr-182	not specified	NA	2e-05	ClinVar	Wormbase	204106
NP_001976	NP_490973	NP_080971	A45A	A42V	Likely benign	Unknown	rs372040033	WBVar00619750	ETFB	F23C8.5	not specified	NA	NA	ClinVar	Wormbase	10800
NP_000118	NP_001293963	NP_034292	L427V	L34F	Likely benign	Unknown	rs773539946	WBVar00943913	EXT1	rib-1	not specified	NA	2e-05	ClinVar	Wormbase	352074
NP_000118	NP_502180	NP_034292	L427V	L365F	Likely benign	Unknown	rs773539946	WBVar00943913	EXT1	rib-1	not specified	NA	2e-05	ClinVar	Wormbase	352075
NP_004091	NP_001021056	XP_006512593	A557A	A386V	Likely benign	Unknown	rs768995654	WBVar00690284	EYA4	eya-1	Dilated cardiomyopathy 1J	NA	2e-05	ClinVar	Wormbase	88013
NP_004091	NP_001021056	XP_017169287	A557A	A386V	Likely benign	Unknown	rs768995654	WBVar00690284	EYA4	eya-1	Dilated cardiomyopathy 1J	NA	2e-05	ClinVar	Wormbase	88001
NP_004091	NP_001021056	XP_011241417	A557A	A386V	Likely benign	Unknown	rs768995654	WBVar00690284	EYA4	eya-1	Dilated cardiomyopathy 1J	NA	2e-05	ClinVar	Wormbase	88015
NP_004091	NP_001021056	XP_006512589	A557A	A386V	Likely benign	Unknown	rs768995654	WBVar00690284	EYA4	eya-1	Dilated cardiomyopathy 1J	NA	2e-05	ClinVar	Wormbase	87995
NP_004091	NP_001021056	XP_006512586	A557A	A386V	Likely benign	Unknown	rs768995654	WBVar00690284	EYA4	eya-1	Dilated cardiomyopathy 1J	NA	2e-05	ClinVar	Wormbase	88009
NP_004091	NP_001021056	XP_011241414	A557A	A386V	Likely benign	Unknown	rs768995654	WBVar00690284	EYA4	eya-1	Dilated cardiomyopathy 1J	NA	2e-05	ClinVar	Wormbase	87997
NP_004091	NP_001021055	XP_011241414	A557A	A420V	Likely benign	Unknown	rs768995654	WBVar00690284	EYA4	eya-1	Dilated cardiomyopathy 1J	NA	2e-05	ClinVar	Wormbase	87998
NP_004091	NP_001021056	XP_006512592	A557A	A386V	Likely benign	Unknown	rs768995654	WBVar00690284	EYA4	eya-1	Dilated cardiomyopathy 1J	NA	2e-05	ClinVar	Wormbase	88007
NP_004091	NP_001021056	XP_006512591	A557A	A386V	Likely benign	Unknown	rs768995654	WBVar00690284	EYA4	eya-1	Dilated cardiomyopathy 1J	NA	2e-05	ClinVar	Wormbase	87993
NP_004091	NP_001021055	XP_011241417	A557A	A420V	Likely benign	Unknown	rs768995654	WBVar00690284	EYA4	eya-1	Dilated cardiomyopathy 1J	NA	2e-05	ClinVar	Wormbase	88016
NP_004091	NP_001021056	XP_006512585	A557A	A386V	Likely benign	Unknown	rs768995654	WBVar00690284	EYA4	eya-1	Dilated cardiomyopathy 1J	NA	2e-05	ClinVar	Wormbase	88003
NP_004091	NP_001021055	XP_006512587	A557A	A420V	Likely benign	Unknown	rs768995654	WBVar00690284	EYA4	eya-1	Dilated cardiomyopathy 1J	NA	2e-05	ClinVar	Wormbase	88018
NP_004091	NP_001021055	XP_017169287	A557A	A420V	Likely benign	Unknown	rs768995654	WBVar00690284	EYA4	eya-1	Dilated cardiomyopathy 1J	NA	2e-05	ClinVar	Wormbase	88002
NP_004091	NP_001021056	XP_006512587	A557A	A386V	Likely benign	Unknown	rs768995654	WBVar00690284	EYA4	eya-1	Dilated cardiomyopathy 1J	NA	2e-05	ClinVar	Wormbase	88017
NP_004091	NP_001021055	XP_006512585	A557A	A420V	Likely benign	Unknown	rs768995654	WBVar00690284	EYA4	eya-1	Dilated cardiomyopathy 1J	NA	2e-05	ClinVar	Wormbase	88004
NP_004091	NP_001021055	XP_006512590	A557A	A420V	Likely benign	Unknown	rs768995654	WBVar00690284	EYA4	eya-1	Dilated cardiomyopathy 1J	NA	2e-05	ClinVar	Wormbase	88000
NP_004091	NP_001021055	XP_006512592	A557A	A420V	Likely benign	Unknown	rs768995654	WBVar00690284	EYA4	eya-1	Dilated cardiomyopathy 1J	NA	2e-05	ClinVar	Wormbase	88008
NP_004091	NP_001021056	XP_006512590	A557A	A386V	Likely benign	Unknown	rs768995654	WBVar00690284	EYA4	eya-1	Dilated cardiomyopathy 1J	NA	2e-05	ClinVar	Wormbase	87999
NP_004091	NP_001021055	XP_006512593	A557A	A420V	Likely benign	Unknown	rs768995654	WBVar00690284	EYA4	eya-1	Dilated cardiomyopathy 1J	NA	2e-05	ClinVar	Wormbase	88014
NP_004091	NP_001021055	XP_017169288	A557A	A420V	Likely benign	Unknown	rs768995654	WBVar00690284	EYA4	eya-1	Dilated cardiomyopathy 1J	NA	2e-05	ClinVar	Wormbase	88006
NP_004091	NP_001021055	XP_006512589	A557A	A420V	Likely benign	Unknown	rs768995654	WBVar00690284	EYA4	eya-1	Dilated cardiomyopathy 1J	NA	2e-05	ClinVar	Wormbase	87996
NP_004091	NP_001021055	XP_006512586	A557A	A420V	Likely benign	Unknown	rs768995654	WBVar00690284	EYA4	eya-1	Dilated cardiomyopathy 1J	NA	2e-05	ClinVar	Wormbase	88010
NP_004091	NP_001021056	XP_017169288	A557A	A386V	Likely benign	Unknown	rs768995654	WBVar00690284	EYA4	eya-1	Dilated cardiomyopathy 1J	NA	2e-05	ClinVar	Wormbase	88005
NP_004091	NP_001021056	NP_034297	A557A	A386V	Likely benign	Unknown	rs768995654	WBVar00690284	EYA4	eya-1	Dilated cardiomyopathy 1J	NA	2e-05	ClinVar	Wormbase	88011
NP_004091	NP_001021055	XP_006512591	A557A	A420V	Likely benign	Unknown	rs768995654	WBVar00690284	EYA4	eya-1	Dilated cardiomyopathy 1J	NA	2e-05	ClinVar	Wormbase	87994
NP_004091	NP_001021055	NP_034297	A557A	A420V	Likely benign	Unknown	rs768995654	WBVar00690284	EYA4	eya-1	Dilated cardiomyopathy 1J	NA	2e-05	ClinVar	Wormbase	88012
NP_004447	NP_496992	NP_001140161	V742V	V749I	Likely benign	Unknown	rs148228353	WBVar00014948	EZH2	mes-2	Weaver syndrome	NA	NA	ClinVar	Wormbase	288389
NP_004447	NP_496992	XP_006505592	V742V	V749I	Likely benign	Unknown	rs148228353	WBVar00014948	EZH2	mes-2	Weaver syndrome	NA	NA	ClinVar	Wormbase	288395
NP_004447	NP_496992	XP_006505590	V742V	V749I	Likely benign	Unknown	rs148228353	WBVar00014948	EZH2	mes-2	Weaver syndrome	NA	NA	ClinVar	Wormbase	288397
[truncated: 4,932 more rows]
