# Supplementary material for: ConVarT: a search engine for matching human genetic variants with variants from non-human species
Source: Nucleic Acids Res. 2021 Oct 28;50(D1):D1172–8. doi: 10.1093/nar/gkab939 (PMC8728286; doi:10.1093/nar/gkab939)
Supplement: gkab939_Supplemental_Files [file gkab939_supplemental_files.zip › Table S7.xls]

## Sheet: human_ben_mouse_phe_orthovar_14
Human_Protein_ID	Mouse_Protein_ID	C_elegans_Protein_ID	Human_Variation	Mouse_Variation	Human_Clinical_Significance	Mouse_Significance	Human_Variant_ID	Mouse_Variant_ID	Human_Gene_name	Mouse_Gene_Name	Human_Disease	Mouse_Phenotype	Allele_Frequency	Human_Variant_Source	Mouse_Variant_Source	msa_index
NP_001596	NP_666329	NP_491281	V568V	V568A	Likely benign	phenotypic	rs757658801	14129375	AARS1	Aars	not specified	Mice homozygous for a spontaneous point mutation have a rough, unkempt and sticky fur, display follicular dystrophy and patchy hair loss, develop tremors that progress to ataxia, and exhibit extensive loss of cerebellar Purkinje cells by 6 weeks of age.	0.0001	ClinVar	APF	318825
NP_001596	NP_666329	NP_496444	V568V	V568A	Likely benign	phenotypic	rs757658801	14129375	AARS1	Aars	not specified	Mice homozygous for a spontaneous point mutation have a rough, unkempt and sticky fur, display follicular dystrophy and patchy hair loss, develop tremors that progress to ataxia, and exhibit extensive loss of cerebellar Purkinje cells by 6 weeks of age.	0.0001	ClinVar	APF	318826
NP_001596	XP_006530985	NP_491281	V568V	V568A	Likely benign	phenotypic	rs757658801	14129375	AARS1	Aars	not specified	Mice homozygous for a spontaneous point mutation have a rough, unkempt and sticky fur, display follicular dystrophy and patchy hair loss, develop tremors that progress to ataxia, and exhibit extensive loss of cerebellar Purkinje cells by 6 weeks of age.	0.0001	ClinVar	APF	318827
NP_001596	XP_006530985	NP_496444	V568V	V568A	Likely benign	phenotypic	rs757658801	14129375	AARS1	Aars	not specified	Mice homozygous for a spontaneous point mutation have a rough, unkempt and sticky fur, display follicular dystrophy and patchy hair loss, develop tremors that progress to ataxia, and exhibit extensive loss of cerebellar Purkinje cells by 6 weeks of age.	0.0001	ClinVar	APF	318828
NP_001596	XP_006530987	NP_496444	V568V	V568A	Likely benign	phenotypic	rs757658801	14129375	AARS1	Aars	not specified	Mice homozygous for a spontaneous point mutation have a rough, unkempt and sticky fur, display follicular dystrophy and patchy hair loss, develop tremors that progress to ataxia, and exhibit extensive loss of cerebellar Purkinje cells by 6 weeks of age.	0.0001	ClinVar	APF	318822
NP_001596	XP_006530987	NP_491281	V568V	V568A	Likely benign	phenotypic	rs757658801	14129375	AARS1	Aars	not specified	Mice homozygous for a spontaneous point mutation have a rough, unkempt and sticky fur, display follicular dystrophy and patchy hair loss, develop tremors that progress to ataxia, and exhibit extensive loss of cerebellar Purkinje cells by 6 weeks of age.	0.0001	ClinVar	APF	318821
NP_000007	NP_031408	NP_001294824	V11V	V11F	Likely benign	phenotypic	rs1557440940	16291657	ACADM	Acadm	Medium-chain acyl-coenzyme A dehydrogenase deficiency	Mice homozygous for a knock-out allele display a high degree of postnatal lethality, develop an organic aciduria, fatty liver and an unexpected diffuse cardiomyopathy with multifocal myocyte degeneration and necrosis, and show severe cold intolerance with prior fasting.	NA	ClinVar	APF	172371
NP_000007	NP_031408	NP_495142	V11V	V11F	Likely benign	phenotypic	rs1557440940	16291657	ACADM	Acadm	Medium-chain acyl-coenzyme A dehydrogenase deficiency	Mice homozygous for a knock-out allele display a high degree of postnatal lethality, develop an organic aciduria, fatty liver and an unexpected diffuse cardiomyopathy with multifocal myocyte degeneration and necrosis, and show severe cold intolerance with prior fasting.	NA	ClinVar	APF	172372
NP_000007	NP_031408	NP_510789	V11V	V11F	Likely benign	phenotypic	rs1557440940	16291657	ACADM	Acadm	Medium-chain acyl-coenzyme A dehydrogenase deficiency	Mice homozygous for a knock-out allele display a high degree of postnatal lethality, develop an organic aciduria, fatty liver and an unexpected diffuse cardiomyopathy with multifocal myocyte degeneration and necrosis, and show severe cold intolerance with prior fasting.	NA	ClinVar	APF	172370
NP_065209	NP_001104253	NP_001257111	N218K	N251D	Benign/Likely benign	phenotypic	rs61735313	16172501	ANK1	Ank1	Spherocytosis, Dominant;not specified	Homozygous mutant animals are anemic, infertile, and have reduced body size. Mutant animals also exhibit jaundice, bone marrow hyperplasia, splenomegaly, hepatomegaly, enlarged lymph nodes, increased white blood cell count, and cardiac hypertrophy.	0.01154	ClinVar	APF	386583
NP_065209	NP_001104253	NP_001257112	N218K	N251D	Benign/Likely benign	phenotypic	rs61735313	16172501	ANK1	Ank1	Spherocytosis, Dominant;not specified	Homozygous mutant animals are anemic, infertile, and have reduced body size. Mutant animals also exhibit jaundice, bone marrow hyperplasia, splenomegaly, hepatomegaly, enlarged lymph nodes, increased white blood cell count, and cardiac hypertrophy.	0.01154	ClinVar	APF	386578
NP_065209	NP_001104253	NP_001338794	N218K	N251D	Benign/Likely benign	phenotypic	rs61735313	16172501	ANK1	Ank1	Spherocytosis, Dominant;not specified	Homozygous mutant animals are anemic, infertile, and have reduced body size. Mutant animals also exhibit jaundice, bone marrow hyperplasia, splenomegaly, hepatomegaly, enlarged lymph nodes, increased white blood cell count, and cardiac hypertrophy.	0.01154	ClinVar	APF	386576
NP_065209	NP_001104253	NP_493429	N218K	N251D	Benign/Likely benign	phenotypic	rs61735313	16172501	ANK1	Ank1	Spherocytosis, Dominant;not specified	Homozygous mutant animals are anemic, infertile, and have reduced body size. Mutant animals also exhibit jaundice, bone marrow hyperplasia, splenomegaly, hepatomegaly, enlarged lymph nodes, increased white blood cell count, and cardiac hypertrophy.	0.01154	ClinVar	APF	386574
NP_065209	NP_001104253	NP_001257115	N218K	N251D	Benign/Likely benign	phenotypic	rs61735313	16172501	ANK1	Ank1	Spherocytosis, Dominant;not specified	Homozygous mutant animals are anemic, infertile, and have reduced body size. Mutant animals also exhibit jaundice, bone marrow hyperplasia, splenomegaly, hepatomegaly, enlarged lymph nodes, increased white blood cell count, and cardiac hypertrophy.	0.01154	ClinVar	APF	386575
NP_065209	NP_001104253	NP_001338847	N218K	N251D	Benign/Likely benign	phenotypic	rs61735313	16172501	ANK1	Ank1	Spherocytosis, Dominant;not specified	Homozygous mutant animals are anemic, infertile, and have reduced body size. Mutant animals also exhibit jaundice, bone marrow hyperplasia, splenomegaly, hepatomegaly, enlarged lymph nodes, increased white blood cell count, and cardiac hypertrophy.	0.01154	ClinVar	APF	386584
NP_065209	NP_001104253	NP_506239	N218K	N251D	Benign/Likely benign	phenotypic	rs61735313	16172501	ANK1	Ank1	Spherocytosis, Dominant;not specified	Homozygous mutant animals are anemic, infertile, and have reduced body size. Mutant animals also exhibit jaundice, bone marrow hyperplasia, splenomegaly, hepatomegaly, enlarged lymph nodes, increased white blood cell count, and cardiac hypertrophy.	0.01154	ClinVar	APF	386573
NP_065209	NP_001104253	NP_001257114	N218K	N251D	Benign/Likely benign	phenotypic	rs61735313	16172501	ANK1	Ank1	Spherocytosis, Dominant;not specified	Homozygous mutant animals are anemic, infertile, and have reduced body size. Mutant animals also exhibit jaundice, bone marrow hyperplasia, splenomegaly, hepatomegaly, enlarged lymph nodes, increased white blood cell count, and cardiac hypertrophy.	0.01154	ClinVar	APF	386577
NP_065209	NP_001104253	NP_001257110	N218K	N251D	Benign/Likely benign	phenotypic	rs61735313	16172501	ANK1	Ank1	Spherocytosis, Dominant;not specified	Homozygous mutant animals are anemic, infertile, and have reduced body size. Mutant animals also exhibit jaundice, bone marrow hyperplasia, splenomegaly, hepatomegaly, enlarged lymph nodes, increased white blood cell count, and cardiac hypertrophy.	0.01154	ClinVar	APF	386582
NP_065209	NP_001104253	NP_001338846	N218K	N251D	Benign/Likely benign	phenotypic	rs61735313	16172501	ANK1	Ank1	Spherocytosis, Dominant;not specified	Homozygous mutant animals are anemic, infertile, and have reduced body size. Mutant animals also exhibit jaundice, bone marrow hyperplasia, splenomegaly, hepatomegaly, enlarged lymph nodes, increased white blood cell count, and cardiac hypertrophy.	0.01154	ClinVar	APF	386580
NP_065209	NP_001104253	NP_001338848	N218K	N251D	Benign/Likely benign	phenotypic	rs61735313	16172501	ANK1	Ank1	Spherocytosis, Dominant;not specified	Homozygous mutant animals are anemic, infertile, and have reduced body size. Mutant animals also exhibit jaundice, bone marrow hyperplasia, splenomegaly, hepatomegaly, enlarged lymph nodes, increased white blood cell count, and cardiac hypertrophy.	0.01154	ClinVar	APF	386581
NP_065209	NP_001104253	NP_001338845	N218K	N251D	Benign/Likely benign	phenotypic	rs61735313	16172501	ANK1	Ank1	Spherocytosis, Dominant;not specified	Homozygous mutant animals are anemic, infertile, and have reduced body size. Mutant animals also exhibit jaundice, bone marrow hyperplasia, splenomegaly, hepatomegaly, enlarged lymph nodes, increased white blood cell count, and cardiac hypertrophy.	0.01154	ClinVar	APF	386579
NP_000028	NP_001104253	NP_001338794	N431N	N464K	Likely benign	phenotypic	rs377436685	16071305	ANK1	Ank1	not provided	Homozygous mutant animals are anemic, infertile, and have reduced body size. Mutant animals also exhibit jaundice, bone marrow hyperplasia, splenomegaly, hepatomegaly, enlarged lymph nodes, increased white blood cell count, and cardiac hypertrophy.	NA	ClinVar	APF	390430
NP_000028	NP_001104253	NP_001257111	N431N	N464K	Likely benign	phenotypic	rs377436685	16071305	ANK1	Ank1	not provided	Homozygous mutant animals are anemic, infertile, and have reduced body size. Mutant animals also exhibit jaundice, bone marrow hyperplasia, splenomegaly, hepatomegaly, enlarged lymph nodes, increased white blood cell count, and cardiac hypertrophy.	NA	ClinVar	APF	390437
NP_000028	NP_001104253	NP_001257114	N431N	N464K	Likely benign	phenotypic	rs377436685	16071305	ANK1	Ank1	not provided	Homozygous mutant animals are anemic, infertile, and have reduced body size. Mutant animals also exhibit jaundice, bone marrow hyperplasia, splenomegaly, hepatomegaly, enlarged lymph nodes, increased white blood cell count, and cardiac hypertrophy.	NA	ClinVar	APF	390431
NP_000028	NP_001104253	NP_001257112	N431N	N464K	Likely benign	phenotypic	rs377436685	16071305	ANK1	Ank1	not provided	Homozygous mutant animals are anemic, infertile, and have reduced body size. Mutant animals also exhibit jaundice, bone marrow hyperplasia, splenomegaly, hepatomegaly, enlarged lymph nodes, increased white blood cell count, and cardiac hypertrophy.	NA	ClinVar	APF	390432
NP_000028	NP_001104253	NP_001338846	N431N	N464K	Likely benign	phenotypic	rs377436685	16071305	ANK1	Ank1	not provided	Homozygous mutant animals are anemic, infertile, and have reduced body size. Mutant animals also exhibit jaundice, bone marrow hyperplasia, splenomegaly, hepatomegaly, enlarged lymph nodes, increased white blood cell count, and cardiac hypertrophy.	NA	ClinVar	APF	390434
NP_000028	NP_001104253	NP_506239	N431N	N464K	Likely benign	phenotypic	rs377436685	16071305	ANK1	Ank1	not provided	Homozygous mutant animals are anemic, infertile, and have reduced body size. Mutant animals also exhibit jaundice, bone marrow hyperplasia, splenomegaly, hepatomegaly, enlarged lymph nodes, increased white blood cell count, and cardiac hypertrophy.	NA	ClinVar	APF	390427
NP_000028	NP_001104253	NP_001338845	N431N	N464K	Likely benign	phenotypic	rs377436685	16071305	ANK1	Ank1	not provided	Homozygous mutant animals are anemic, infertile, and have reduced body size. Mutant animals also exhibit jaundice, bone marrow hyperplasia, splenomegaly, hepatomegaly, enlarged lymph nodes, increased white blood cell count, and cardiac hypertrophy.	NA	ClinVar	APF	390433
NP_000028	NP_001104253	NP_001338847	N431N	N464K	Likely benign	phenotypic	rs377436685	16071305	ANK1	Ank1	not provided	Homozygous mutant animals are anemic, infertile, and have reduced body size. Mutant animals also exhibit jaundice, bone marrow hyperplasia, splenomegaly, hepatomegaly, enlarged lymph nodes, increased white blood cell count, and cardiac hypertrophy.	NA	ClinVar	APF	390438
NP_000028	NP_001104253	NP_001257110	N431N	N464K	Likely benign	phenotypic	rs377436685	16071305	ANK1	Ank1	not provided	Homozygous mutant animals are anemic, infertile, and have reduced body size. Mutant animals also exhibit jaundice, bone marrow hyperplasia, splenomegaly, hepatomegaly, enlarged lymph nodes, increased white blood cell count, and cardiac hypertrophy.	NA	ClinVar	APF	390436
NP_000028	NP_001104253	NP_001338848	N431N	N464K	Likely benign	phenotypic	rs377436685	16071305	ANK1	Ank1	not provided	Homozygous mutant animals are anemic, infertile, and have reduced body size. Mutant animals also exhibit jaundice, bone marrow hyperplasia, splenomegaly, hepatomegaly, enlarged lymph nodes, increased white blood cell count, and cardiac hypertrophy.	NA	ClinVar	APF	390435
NP_000028	NP_001104253	NP_001257115	N431N	N464K	Likely benign	phenotypic	rs377436685	16071305	ANK1	Ank1	not provided	Homozygous mutant animals are anemic, infertile, and have reduced body size. Mutant animals also exhibit jaundice, bone marrow hyperplasia, splenomegaly, hepatomegaly, enlarged lymph nodes, increased white blood cell count, and cardiac hypertrophy.	NA	ClinVar	APF	390429
NP_000029	NP_031488	NP_001021547	T2348T	T2348A	Likely benign	phenotypic	rs1057520428	5122470	APC	Apc	not specified	Most targeted and hypomorphic heterozygous mutants develop intestinal polyps and colorectal cancer, associated with anemia from intestinal bleeding. Homozygotes are embryonic lethal. Homozygotes for a mild alleles survive and have less extreme tumor incidence.	NA	ClinVar	APF	229655
NP_000029	NP_031488	NP_001334202	T2348T	T2348A	Likely benign	phenotypic	rs1057520428	5122470	APC	Apc	not specified	Most targeted and hypomorphic heterozygous mutants develop intestinal polyps and colorectal cancer, associated with anemia from intestinal bleeding. Homozygotes are embryonic lethal. Homozygotes for a mild alleles survive and have less extreme tumor incidence.	NA	ClinVar	APF	229654
NP_000029	NP_031488	NP_492217	T2348T	T2348A	Likely benign	phenotypic	rs1057520428	5122470	APC	Apc	not specified	Most targeted and hypomorphic heterozygous mutants develop intestinal polyps and colorectal cancer, associated with anemia from intestinal bleeding. Homozygotes are embryonic lethal. Homozygotes for a mild alleles survive and have less extreme tumor incidence.	NA	ClinVar	APF	229656
NP_000042	NP_031525	NP_001293215	V666V	V665A	Likely benign	phenotypic	rs748380150	1543053	ATM	Atm	Ataxia-telangiectasia syndrome;Hereditary cancer-predisposing syndrome	Homozygotes for null mutations may exhibit locomotor abnormalities, motor learning deficits, growth retardation, sterility due to meiotic arrest, and susceptibility to thymic lymphomas.	0	ClinVar	APF	215901
NP_000042	NP_031525	NP_001293215	V666V	V665A	Likely benign	phenotypic	rs748380150	1543053	ATM	Atm	Hereditary cancer-predisposing syndrome	Homozygotes for null mutations may exhibit locomotor abnormalities, motor learning deficits, growth retardation, sterility due to meiotic arrest, and susceptibility to thymic lymphomas.	NA	ClinVar	APF	215901
NP_000042	NP_031525	NP_001293214	V666V	V665A	Likely benign	phenotypic	rs748380150	1543053	ATM	Atm	Ataxia-telangiectasia syndrome;Hereditary cancer-predisposing syndrome	Homozygotes for null mutations may exhibit locomotor abnormalities, motor learning deficits, growth retardation, sterility due to meiotic arrest, and susceptibility to thymic lymphomas.	0	ClinVar	APF	215902
NP_000042	NP_031525	NP_001293214	V666V	V665A	Likely benign	phenotypic	rs748380150	1543053	ATM	Atm	Hereditary cancer-predisposing syndrome	Homozygotes for null mutations may exhibit locomotor abnormalities, motor learning deficits, growth retardation, sterility due to meiotic arrest, and susceptibility to thymic lymphomas.	NA	ClinVar	APF	215902
NP_077816	NP_033858	NP_499363	T532T	T536A	Benign	phenotypic	rs115618637	1518768	ATP10A	Atp10a	not provided	Disruption of this gene at the distal end of the <A HREF= http://www.informatics.jax.org/searches/accession_report.cgi?id=MGI:3043517>p<sup>23DFiOD</sup></A> deletion may be responsible for the obesity phenotypes associate with that deletion.	NA	ClinVar	APF	274726
NP_077816	XP_006540643	NP_499363	T532T	T536A	Benign	phenotypic	rs115618637	1518768	ATP10A	Atp10a	not provided	Disruption of this gene at the distal end of the <A HREF= http://www.informatics.jax.org/searches/accession_report.cgi?id=MGI:3043517>p<sup>23DFiOD</sup></A> deletion may be responsible for the obesity phenotypes associate with that deletion.	NA	ClinVar	APF	274725
NP_077816	XP_006540644	NP_499363	T532T	T536A	Benign	phenotypic	rs115618637	1518768	ATP10A	Atp10a	not provided	Disruption of this gene at the distal end of the <A HREF= http://www.informatics.jax.org/searches/accession_report.cgi?id=MGI:3043517>p<sup>23DFiOD</sup></A> deletion may be responsible for the obesity phenotypes associate with that deletion.	NA	ClinVar	APF	274724
NP_000693	NP_848492	NP_001122529	T570T	T570A	Likely benign	phenotypic	rs536168465	5196427	ATP1A2	Atp1a2	Familial hemiplegic migraine;not specified	Homozygous mutants die immediately after birth from breathing failure, lack spontaneous respiratory rhythm activity, have elevated levels of extracellular GABA in the brain, and have abnormal chloride homeostasis in brainstem neurons.	2e-05	ClinVar	APF	161771
NP_000693	NP_848492	NP_497034	T570T	T570A	Likely benign	phenotypic	rs536168465	5196427	ATP1A2	Atp1a2	Familial hemiplegic migraine;not specified	Homozygous mutants die immediately after birth from breathing failure, lack spontaneous respiratory rhythm activity, have elevated levels of extracellular GABA in the brain, and have abnormal chloride homeostasis in brainstem neurons.	2e-05	ClinVar	APF	161773
NP_000693	NP_848492	NP_001122528	T570T	T570A	Likely benign	phenotypic	rs536168465	5196427	ATP1A2	Atp1a2	Familial hemiplegic migraine;not specified	Homozygous mutants die immediately after birth from breathing failure, lack spontaneous respiratory rhythm activity, have elevated levels of extracellular GABA in the brain, and have abnormal chloride homeostasis in brainstem neurons.	2e-05	ClinVar	APF	161772
NP_775293	NP_031530	NP_499386	N280N	N280S	Likely benign	phenotypic	rs145160426	13850288	ATP2A1	Atp2a1	Brody myopathy	Homozygous mutation of this gene results in perinatal lethality. Mutant neonates display respiratory distress, progressive cyanosis, and die within 30 minutes-2 hours after birth. Lung tissues and the diaphragm muscle show aberrant morphology.	NA	ClinVar	APF	106917
NP_775293	NP_031530	NP_499385	N280N	N280S	Likely benign	phenotypic	rs145160426	13850288	ATP2A1	Atp2a1	Brody myopathy	Homozygous mutation of this gene results in perinatal lethality. Mutant neonates display respiratory distress, progressive cyanosis, and die within 30 minutes-2 hours after birth. Lung tissues and the diaphragm muscle show aberrant morphology.	NA	ClinVar	APF	106919
NP_775293	NP_031530	NP_499385	N280S	N280S	Benign/Likely benign	phenotypic	rs143777158	13850288	ATP2A1	Atp2a1	Brody myopathy;not specified	Homozygous mutation of this gene results in perinatal lethality. Mutant neonates display respiratory distress, progressive cyanosis, and die within 30 minutes-2 hours after birth. Lung tissues and the diaphragm muscle show aberrant morphology.	0.00095	ClinVar	APF	106919
NP_775293	NP_031530	NP_001122708	N280N	N280S	Likely benign	phenotypic	rs145160426	13850288	ATP2A1	Atp2a1	Brody myopathy	Homozygous mutation of this gene results in perinatal lethality. Mutant neonates display respiratory distress, progressive cyanosis, and die within 30 minutes-2 hours after birth. Lung tissues and the diaphragm muscle show aberrant morphology.	NA	ClinVar	APF	106918
NP_775293	NP_031530	NP_499386	N280S	N280S	Benign/Likely benign	phenotypic	rs143777158	13850288	ATP2A1	Atp2a1	Brody myopathy;not specified	Homozygous mutation of this gene results in perinatal lethality. Mutant neonates display respiratory distress, progressive cyanosis, and die within 30 minutes-2 hours after birth. Lung tissues and the diaphragm muscle show aberrant morphology.	0.00095	ClinVar	APF	106917
NP_775293	NP_031530	NP_001122708	N280S	N280S	Benign/Likely benign	phenotypic	rs143777158	13850288	ATP2A1	Atp2a1	Brody myopathy;not specified	Homozygous mutation of this gene results in perinatal lethality. Mutant neonates display respiratory distress, progressive cyanosis, and die within 30 minutes-2 hours after birth. Lung tissues and the diaphragm muscle show aberrant morphology.	0.00095	ClinVar	APF	106918
NP_006867	NP_780592	NP_001024774	P51L	P51T	Likely benign	phenotypic	rs531686913	16196693	B4GAT1	B3gnt1	Muscular dystrophy-dystroglycanopathy (congenital with brain and eye anomalies), type a, 13	Mice homozygous for a null allele display altered lymphocyte rolling and abnormal lymph node B and T cell numbers.	NA	ClinVar	APF	35436
NP_006867	NP_780592	NP_493157	P51L	P51T	Likely benign	phenotypic	rs531686913	16196693	B4GAT1	B3gnt1	Muscular dystrophy-dystroglycanopathy (congenital with brain and eye anomalies), type a, 13	Mice homozygous for a null allele display altered lymphocyte rolling and abnormal lymph node B and T cell numbers.	NA	ClinVar	APF	35439
NP_006867	NP_780592	NP_493133	P51L	P51T	Likely benign	phenotypic	rs531686913	16196693	B4GAT1	B3gnt1	Muscular dystrophy-dystroglycanopathy (congenital with brain and eye anomalies), type a, 13	Mice homozygous for a null allele display altered lymphocyte rolling and abnormal lymph node B and T cell numbers.	NA	ClinVar	APF	35435
NP_006867	NP_780592	NP_493107	P51L	P51T	Likely benign	phenotypic	rs531686913	16196693	B4GAT1	B3gnt1	Muscular dystrophy-dystroglycanopathy (congenital with brain and eye anomalies), type a, 13	Mice homozygous for a null allele display altered lymphocyte rolling and abnormal lymph node B and T cell numbers.	NA	ClinVar	APF	35437
NP_006867	NP_780592	NP_001256048	P51L	P51T	Likely benign	phenotypic	rs531686913	16196693	B4GAT1	B3gnt1	Muscular dystrophy-dystroglycanopathy (congenital with brain and eye anomalies), type a, 13	Mice homozygous for a null allele display altered lymphocyte rolling and abnormal lymph node B and T cell numbers.	NA	ClinVar	APF	35434
NP_006867	NP_780592	NP_001300086	P51L	P51T	Likely benign	phenotypic	rs531686913	16196693	B4GAT1	B3gnt1	Muscular dystrophy-dystroglycanopathy (congenital with brain and eye anomalies), type a, 13	Mice homozygous for a null allele display altered lymphocyte rolling and abnormal lymph node B and T cell numbers.	NA	ClinVar	APF	35432
NP_006867	NP_780592	NP_507102	P51L	P51T	Likely benign	phenotypic	rs531686913	16196693	B4GAT1	B3gnt1	Muscular dystrophy-dystroglycanopathy (congenital with brain and eye anomalies), type a, 13	Mice homozygous for a null allele display altered lymphocyte rolling and abnormal lymph node B and T cell numbers.	NA	ClinVar	APF	35438
NP_006867	NP_780592	NP_001256050	P51L	P51T	Likely benign	phenotypic	rs531686913	16196693	B4GAT1	B3gnt1	Muscular dystrophy-dystroglycanopathy (congenital with brain and eye anomalies), type a, 13	Mice homozygous for a null allele display altered lymphocyte rolling and abnormal lymph node B and T cell numbers.	NA	ClinVar	APF	35433
NP_000456	NP_031551	NP_498498	K205K	K198R	Likely benign	phenotypic	rs766609646	16067573	BARD1	Bard1	Familial cancer of breast;Hereditary cancer-predisposing syndrome	Mice homozygous for disruptions of this gene fail to develop past the egg cylinder stage. The phenotype is similar to that of mice with homozygous for disruptions in Brca1 or homozygous for disruptions in both Bard1 and Brca1.	1e-05	ClinVar	APF	389177
NP_000060	NP_001074492	NP_001294195	I559I	I559V	Likely benign	phenotypic	rs372013296	16247551	CACNA1S	Cacna1s	not provided	Homozygous mutants show edema and failure of myoblast differentiation by day 13 of embryonic development and die perinatally. All muscles degenerate and additional secondary anomalies of the skeleton, short jaw, and cleft palate are seen.	NA	ClinVar	APF	200060
NP_000060	NP_001074492	NP_741442	I559I	I559V	Likely benign	phenotypic	rs372013296	16247551	CACNA1S	Cacna1s	not provided	Homozygous mutants show edema and failure of myoblast differentiation by day 13 of embryonic development and die perinatally. All muscles degenerate and additional secondary anomalies of the skeleton, short jaw, and cleft palate are seen.	NA	ClinVar	APF	200062
NP_000060	NP_001074492	NP_001023079	I559I	I559V	Likely benign	phenotypic	rs372013296	16247551	CACNA1S	Cacna1s	not provided	Homozygous mutants show edema and failure of myoblast differentiation by day 13 of embryonic development and die perinatally. All muscles degenerate and additional secondary anomalies of the skeleton, short jaw, and cleft palate are seen.	NA	ClinVar	APF	200061
NP_000060	NP_055008	NP_001294195	N1805N	N1789S	Likely benign	phenotypic	rs1572010898	15993725	CACNA1S	Cacna1s	Malignant hyperthermia, susceptibility to, 5;Hypokalemic periodic paralysis 1	Homozygous mutants show edema and failure of myoblast differentiation by day 13 of embryonic development and die perinatally. All muscles degenerate and additional secondary anomalies of the skeleton, short jaw, and cleft palate are seen.	NA	ClinVar	APF	200066
NP_000060	NP_055008	NP_741442	I559I	I559V	Likely benign	phenotypic	rs372013296	16247551	CACNA1S	Cacna1s	not provided	Homozygous mutants show edema and failure of myoblast differentiation by day 13 of embryonic development and die perinatally. All muscles degenerate and additional secondary anomalies of the skeleton, short jaw, and cleft palate are seen.	NA	ClinVar	APF	200068
NP_000060	NP_055008	NP_001023079	I559I	I559V	Likely benign	phenotypic	rs372013296	16247551	CACNA1S	Cacna1s	not provided	Homozygous mutants show edema and failure of myoblast differentiation by day 13 of embryonic development and die perinatally. All muscles degenerate and additional secondary anomalies of the skeleton, short jaw, and cleft palate are seen.	NA	ClinVar	APF	200067
NP_000060	NP_055008	NP_001294195	I559I	I559V	Likely benign	phenotypic	rs372013296	16247551	CACNA1S	Cacna1s	not provided	Homozygous mutants show edema and failure of myoblast differentiation by day 13 of embryonic development and die perinatally. All muscles degenerate and additional secondary anomalies of the skeleton, short jaw, and cleft palate are seen.	NA	ClinVar	APF	200066
NP_009125	NP_057890	NP_001024271	Y445Y	Y449H	Likely benign	phenotypic	rs1601719469	16194672	CHEK2	Chek2	not provided|Hereditary cancer-predisposing syndrome	Homozygous mutation of this gene does not increase tumor incidence. Cells from the thymus, central nervous system (CNS), hair follicles, and skin are resistant to ionizing radiation- and gamma irradiation-induced apoptosis.	NA	ClinVar	APF	333564
NP_009125	NP_057890	NP_508060	Y445Y	Y449H	Likely benign	phenotypic	rs1601719469	16194672	CHEK2	Chek2	not provided|Hereditary cancer-predisposing syndrome	Homozygous mutation of this gene does not increase tumor incidence. Cells from the thymus, central nervous system (CNS), hair follicles, and skin are resistant to ionizing radiation- and gamma irradiation-induced apoptosis.	NA	ClinVar	APF	333563
NP_009125	XP_006535132	NP_001024271	Y445Y	Y449H	Likely benign	phenotypic	rs1601719469	16194672	CHEK2	Chek2	not provided|Hereditary cancer-predisposing syndrome	Homozygous mutation of this gene does not increase tumor incidence. Cells from the thymus, central nervous system (CNS), hair follicles, and skin are resistant to ionizing radiation- and gamma irradiation-induced apoptosis.	NA	ClinVar	APF	333560
NP_009125	XP_006535132	NP_508060	Y445Y	Y449H	Likely benign	phenotypic	rs1601719469	16194672	CHEK2	Chek2	not provided|Hereditary cancer-predisposing syndrome	Homozygous mutation of this gene does not increase tumor incidence. Cells from the thymus, central nervous system (CNS), hair follicles, and skin are resistant to ionizing radiation- and gamma irradiation-induced apoptosis.	NA	ClinVar	APF	333559
NP_009125	XP_006535133	NP_508060	Y445Y	Y449H	Likely benign	phenotypic	rs1601719469	16194672	CHEK2	Chek2	not provided|Hereditary cancer-predisposing syndrome	Homozygous mutation of this gene does not increase tumor incidence. Cells from the thymus, central nervous system (CNS), hair follicles, and skin are resistant to ionizing radiation- and gamma irradiation-induced apoptosis.	NA	ClinVar	APF	333561
NP_009125	XP_006535133	NP_001024271	Y445Y	Y449H	Likely benign	phenotypic	rs1601719469	16194672	CHEK2	Chek2	not provided|Hereditary cancer-predisposing syndrome	Homozygous mutation of this gene does not increase tumor incidence. Cells from the thymus, central nervous system (CNS), hair follicles, and skin are resistant to ionizing radiation- and gamma irradiation-induced apoptosis.	NA	ClinVar	APF	333562
NP_000730	NP_987076	NP_001024236	N183N	N183S	Benign	phenotypic	rs141951417	9506228	CHRM2	Chrm2	not specified	Homozygous mutants have slightly decreased body weight (5%) compared to wild-type animals and are resistant to the tremorogenic, analgesic, and hypothermic responses to oxotremorine.	0.00118	ClinVar	APF	274040
NP_000730	NP_987076	NP_001024235	N183N	N183S	Benign	phenotypic	rs141951417	9506228	CHRM2	Chrm2	not specified	Homozygous mutants have slightly decreased body weight (5%) compared to wild-type animals and are resistant to the tremorogenic, analgesic, and hypothermic responses to oxotremorine.	0.00118	ClinVar	APF	274041
NP_000730	XP_006506199	NP_001024235	N183N	N183S	Benign	phenotypic	rs141951417	9506228	CHRM2	Chrm2	not specified	Homozygous mutants have slightly decreased body weight (5%) compared to wild-type animals and are resistant to the tremorogenic, analgesic, and hypothermic responses to oxotremorine.	0.00118	ClinVar	APF	274039
NP_000730	XP_006506199	NP_001024236	N183N	N183S	Benign	phenotypic	rs141951417	9506228	CHRM2	Chrm2	not specified	Homozygous mutants have slightly decreased body weight (5%) compared to wild-type animals and are resistant to the tremorogenic, analgesic, and hypothermic responses to oxotremorine.	0.00118	ClinVar	APF	274038
NP_000071	NP_033733	NP_491472	G7G	G7S	Likely benign	phenotypic	rs1166759787	5153508	CHRNE	Chrne	not provided	Homozygotes for targeted null mutations exhibit reduced AChR receptor density at neuromuscular synapses, impaired neuromuscular transmission, progressive muscular weakness and atrophy, and lethality at 2-3 months of age.	NA	ClinVar	APF	156033
NP_054860	NP_001004357	NP_502312	Y681Y	Y681H	Likely benign	phenotypic	rs779865638	1795305	CNTNAP2	Cntnap2	Pitt-Hopkins-like syndrome 1;not specified	Inactivation of this gene results in molecular abnormalities within the central nervous system, but homozygous mutant mice show no overt phenotype.	0	ClinVar	APF	360241
NP_000080	NP_031769	NP_494879	D933D	D939N	Likely benign	phenotypic	rs751960243	5224608	COL1A2	Col1a2	Ehlers-Danlos syndrome, classic type;Osteogenesis imperfecta type I	Animals homozygous for a mutation in this gene exhibit reduced body size, reduced bone density and cortical bone thickness, fractured and deformed long bones, dorsal kyphosis, and droopy wrists. Older mutants develop an abnormal gait.	NA	ClinVar	APF	220795
NP_000080	NP_031769	NP_494879	D933D	D939N	Likely benign	phenotypic	rs751960243	5222680	COL1A2	Col1a2	Ehlers-Danlos syndrome, classic type;Osteogenesis imperfecta type I	Animals homozygous for a mutation in this gene exhibit reduced body size, reduced bone density and cortical bone thickness, fractured and deformed long bones, dorsal kyphosis, and droopy wrists. Older mutants develop an abnormal gait.	NA	ClinVar	APF	220795
NP_001836	NP_034061	NP_505709	A1599A	A1599V	Likely benign	phenotypic	rs146638269	14117474	COL4A1	Col4a1	not provided	Mice with ENU induced mutations of this gene display various eye and vision defects. Newborn mutants may also exhibit bruises.	NA	ClinVar	APF	391902
NP_001836	NP_034061	NP_505709	A1599A	A1599V	Likely benign	phenotypic	rs146638269	14117474	COL4A1	Col4a1	Angiopathy, hereditary, with nephropathy, aneurysms, and muscle cramps;Brain small vessel disease with hemorrhage;Porencephalic cyst;not specified	Mice with ENU induced mutations of this gene display various eye and vision defects. Newborn mutants may also exhibit bruises.	0.00066	ClinVar	APF	391902
NP_001909	NP_034152	NP_495670	G384S	G384S	Benign	phenotypic	rs12021720	5157310	DBT	Dbt	Intermediate maple syrup urine disease type 2;Maple syrup urine disease	Homozygous mutation of this gene results in postnatal lethality, pallor, respiratory distress, and an increase in branched-chain amino acids in the blood and urine. Homozygotes model Maple Syrup Urine Disease.	0.08257	ClinVar	APF	190226
NP_001909	NP_034152	NP_495670	G384S	G384S	Benign	phenotypic	rs12021720	1797784	DBT	Dbt	Intermediate maple syrup urine disease type 2;Maple syrup urine disease	Homozygous mutation of this gene results in postnatal lethality, pallor, respiratory distress, and an increase in branched-chain amino acids in the blood and urine. Homozygotes model Maple Syrup Urine Disease.	0.08257	ClinVar	APF	190226
NP_001909	NP_034152	NP_495670	G384S	G384S	Benign	phenotypic	rs12021720	1795807	DBT	Dbt	Intermediate maple syrup urine disease type 2;Maple syrup urine disease	Homozygous mutation of this gene results in postnatal lethality, pallor, respiratory distress, and an increase in branched-chain amino acids in the blood and urine. Homozygotes model Maple Syrup Urine Disease.	0.08257	ClinVar	APF	190226
NP_001909	NP_034152	NP_495670	G384S	G384S	Benign	phenotypic	rs12021720	5156722	DBT	Dbt	Intermediate maple syrup urine disease type 2;Maple syrup urine disease	Homozygous mutation of this gene results in postnatal lethality, pallor, respiratory distress, and an increase in branched-chain amino acids in the blood and urine. Homozygotes model Maple Syrup Urine Disease.	0.08257	ClinVar	APF	190226
NP_001909	NP_034152	NP_495670	G384S	G384S	Benign	phenotypic	rs12021720	10025741	DBT	Dbt	Intermediate maple syrup urine disease type 2;Maple syrup urine disease	Homozygous mutation of this gene results in postnatal lethality, pallor, respiratory distress, and an increase in branched-chain amino acids in the blood and urine. Homozygotes model Maple Syrup Urine Disease.	0.08257	ClinVar	APF	190226
NP_001909	NP_034152	NP_495670	G384S	G384S	Benign	phenotypic	rs12021720	1789237	DBT	Dbt	Intermediate maple syrup urine disease type 2;Maple syrup urine disease	Homozygous mutation of this gene results in postnatal lethality, pallor, respiratory distress, and an increase in branched-chain amino acids in the blood and urine. Homozygotes model Maple Syrup Urine Disease.	0.08257	ClinVar	APF	190226
NP_001909	NP_034152	NP_495670	G384S	G384S	Benign	phenotypic	rs12021720	1789733	DBT	Dbt	Intermediate maple syrup urine disease type 2;Maple syrup urine disease	Homozygous mutation of this gene results in postnatal lethality, pallor, respiratory distress, and an increase in branched-chain amino acids in the blood and urine. Homozygotes model Maple Syrup Urine Disease.	0.08257	ClinVar	APF	190226
NP_001909	NP_034152	NP_495670	G384G	G384S	Benign	phenotypic	rs12021720	5157310	DBT	Dbt	not specified	Homozygous mutation of this gene results in postnatal lethality, pallor, respiratory distress, and an increase in branched-chain amino acids in the blood and urine. Homozygotes model Maple Syrup Urine Disease.	0.91743	ClinVar	APF	190226
NP_001909	NP_034152	NP_495670	G384G	G384S	Benign	phenotypic	rs12021720	1797784	DBT	Dbt	not specified	Homozygous mutation of this gene results in postnatal lethality, pallor, respiratory distress, and an increase in branched-chain amino acids in the blood and urine. Homozygotes model Maple Syrup Urine Disease.	0.91743	ClinVar	APF	190226
NP_001909	NP_034152	NP_495670	G384G	G384S	Benign	phenotypic	rs12021720	1795807	DBT	Dbt	not specified	Homozygous mutation of this gene results in postnatal lethality, pallor, respiratory distress, and an increase in branched-chain amino acids in the blood and urine. Homozygotes model Maple Syrup Urine Disease.	0.91743	ClinVar	APF	190226
NP_001909	NP_034152	NP_495670	G384G	G384S	Benign	phenotypic	rs12021720	5156722	DBT	Dbt	not specified	Homozygous mutation of this gene results in postnatal lethality, pallor, respiratory distress, and an increase in branched-chain amino acids in the blood and urine. Homozygotes model Maple Syrup Urine Disease.	0.91743	ClinVar	APF	190226
NP_001909	NP_034152	NP_495670	G384G	G384S	Benign	phenotypic	rs12021720	10025741	DBT	Dbt	not specified	Homozygous mutation of this gene results in postnatal lethality, pallor, respiratory distress, and an increase in branched-chain amino acids in the blood and urine. Homozygotes model Maple Syrup Urine Disease.	0.91743	ClinVar	APF	190226
NP_001909	NP_034152	NP_495670	G384G	G384S	Benign	phenotypic	rs12021720	1789237	DBT	Dbt	not specified	Homozygous mutation of this gene results in postnatal lethality, pallor, respiratory distress, and an increase in branched-chain amino acids in the blood and urine. Homozygotes model Maple Syrup Urine Disease.	0.91743	ClinVar	APF	190226
NP_001909	NP_034152	NP_495670	G384G	G384S	Benign	phenotypic	rs12021720	1789733	DBT	Dbt	not specified	Homozygous mutation of this gene results in postnatal lethality, pallor, respiratory distress, and an increase in branched-chain amino acids in the blood and urine. Homozygotes model Maple Syrup Urine Disease.	0.91743	ClinVar	APF	190226
NP_803187	NP_683750	NP_498761	S1531S	S1517A	Likely benign	phenotypic	rs759813027	5149179	DICER1	Dicer1	Hereditary cancer-predisposing syndrome	Mutation of this locus results in arrest of early embryonic development.	2e-05	ClinVar	APF	264983
NP_803187	XP_006515671	NP_498761	S1531S	S1517A	Likely benign	phenotypic	rs759813027	5149179	DICER1	Dicer1	Hereditary cancer-predisposing syndrome	Mutation of this locus results in arrest of early embryonic development.	2e-05	ClinVar	APF	264984
NP_803187	XP_006515672	NP_498761	S1531S	S1517A	Likely benign	phenotypic	rs759813027	5149179	DICER1	Dicer1	Hereditary cancer-predisposing syndrome	Mutation of this locus results in arrest of early embryonic development.	2e-05	ClinVar	APF	264986
NP_803187	XP_006515674	NP_498761	S1531S	S1517A	Likely benign	phenotypic	rs759813027	5149179	DICER1	Dicer1	Hereditary cancer-predisposing syndrome	Mutation of this locus results in arrest of early embryonic development.	2e-05	ClinVar	APF	264981
NP_982272	NP_083061	NP_509219	T157M	T157K	Likely benign	phenotypic	31226rs-?	16263765	DOCK8	Dock8	Hyperimmunoglobulin E recurrent infection syndrome, autosomal recessive	Mice homozygous for inactivating mutations of this gene exhibit loss of marginal zone B cells, decrease in peritoneal B1 cells and peripheral naive T cells, failure of sustained antibody response after immunization, failure of germinal center persistence, and failure of B cell affinity maturation.	NA	ClinVar	APF	95330
NP_001973	NP_034283	NP_001300607	N385S	N385K	Benign	phenotypic	rs12320176	16262486	ERBB3	Erbb3	not provided	Homozygotes for targeted null mutations exhibit a lack of Schwann-cell precursors leading to loss of sensory and motor neurons, hypoplasia of the primary sympathetic ganglion chain, cardiac defects, impaired brain development, and embryonic lethality.	NA	ClinVar	APF	376130
NP_001973	NP_034283	NP_495962	N385S	N385K	Benign	phenotypic	rs12320176	16262486	ERBB3	Erbb3	not provided	Homozygotes for targeted null mutations exhibit a lack of Schwann-cell precursors leading to loss of sensory and motor neurons, hypoplasia of the primary sympathetic ganglion chain, cardiac defects, impaired brain development, and embryonic lethality.	NA	ClinVar	APF	376128
NP_001973	NP_034283	NP_001129831	N385S	N385K	Benign	phenotypic	rs12320176	16262486	ERBB3	Erbb3	not provided	Homozygotes for targeted null mutations exhibit a lack of Schwann-cell precursors leading to loss of sensory and motor neurons, hypoplasia of the primary sympathetic ganglion chain, cardiac defects, impaired brain development, and embryonic lethality.	NA	ClinVar	APF	376129
NP_001973	NP_034283	NP_001129830	N385S	N385K	Benign	phenotypic	rs12320176	16262486	ERBB3	Erbb3	not provided	Homozygotes for targeted null mutations exhibit a lack of Schwann-cell precursors leading to loss of sensory and motor neurons, hypoplasia of the primary sympathetic ganglion chain, cardiac defects, impaired brain development, and embryonic lethality.	NA	ClinVar	APF	376127
NP_075598	NP_001073377	NP_001300356	Y99Y	Y99H	Likely benign	phenotypic	rs552562422	15554287	FGFR1	Fgfr1	not specified	Homozygotes for targeted null mutations die around gastrulation and show defective patterning of axial structures. Hypomorphic and selectively ablated mutations exhibit a wide range of abnormalities affecting diverse structures.	5e-05	ClinVar	APF	301723
NP_075598	NP_001073377	NP_001300364	Y99Y	Y99H	Likely benign	phenotypic	rs552562422	15554287	FGFR1	Fgfr1	not specified	Homozygotes for targeted null mutations die around gastrulation and show defective patterning of axial structures. Hypomorphic and selectively ablated mutations exhibit a wide range of abnormalities affecting diverse structures.	5e-05	ClinVar	APF	301712
NP_075598	NP_001073377	NP_001299883	Y99Y	Y99H	Likely benign	phenotypic	rs552562422	15554287	FGFR1	Fgfr1	not specified	Homozygotes for targeted null mutations die around gastrulation and show defective patterning of axial structures. Hypomorphic and selectively ablated mutations exhibit a wide range of abnormalities affecting diverse structures.	5e-05	ClinVar	APF	301702
NP_075598	NP_001073377	NP_001300359	Y99Y	Y99H	Likely benign	phenotypic	rs552562422	15554287	FGFR1	Fgfr1	not specified	Homozygotes for targeted null mutations die around gastrulation and show defective patterning of axial structures. Hypomorphic and selectively ablated mutations exhibit a wide range of abnormalities affecting diverse structures.	5e-05	ClinVar	APF	301722
NP_075598	NP_001073377	NP_001300355	Y99Y	Y99H	Likely benign	phenotypic	rs552562422	15554287	FGFR1	Fgfr1	not specified	Homozygotes for targeted null mutations die around gastrulation and show defective patterning of axial structures. Hypomorphic and selectively ablated mutations exhibit a wide range of abnormalities affecting diverse structures.	5e-05	ClinVar	APF	301716
NP_075598	NP_001073377	NP_001300357	Y99Y	Y99H	Likely benign	phenotypic	rs552562422	15554287	FGFR1	Fgfr1	not specified	Homozygotes for targeted null mutations die around gastrulation and show defective patterning of axial structures. Hypomorphic and selectively ablated mutations exhibit a wide range of abnormalities affecting diverse structures.	5e-05	ClinVar	APF	301720
NP_075598	NP_001073377	NP_001299881	Y99Y	Y99H	Likely benign	phenotypic	rs552562422	15554287	FGFR1	Fgfr1	not specified	Homozygotes for targeted null mutations die around gastrulation and show defective patterning of axial structures. Hypomorphic and selectively ablated mutations exhibit a wide range of abnormalities affecting diverse structures.	5e-05	ClinVar	APF	301704
NP_075598	NP_001073377	NP_001300354	Y99Y	Y99H	Likely benign	phenotypic	rs552562422	15554287	FGFR1	Fgfr1	not specified	Homozygotes for targeted null mutations die around gastrulation and show defective patterning of axial structures. Hypomorphic and selectively ablated mutations exhibit a wide range of abnormalities affecting diverse structures.	5e-05	ClinVar	APF	301714
NP_075598	NP_001073377	NP_509842	Y99Y	Y99H	Likely benign	phenotypic	rs552562422	15554287	FGFR1	Fgfr1	not specified	Homozygotes for targeted null mutations die around gastrulation and show defective patterning of axial structures. Hypomorphic and selectively ablated mutations exhibit a wide range of abnormalities affecting diverse structures.	5e-05	ClinVar	APF	301713
NP_075598	NP_001073377	NP_001299880	Y99Y	Y99H	Likely benign	phenotypic	rs552562422	15554287	FGFR1	Fgfr1	not specified	Homozygotes for targeted null mutations die around gastrulation and show defective patterning of axial structures. Hypomorphic and selectively ablated mutations exhibit a wide range of abnormalities affecting diverse structures.	5e-05	ClinVar	APF	301705
NP_075598	NP_001073377	NP_506771	Y99Y	Y99H	Likely benign	phenotypic	rs552562422	15554287	FGFR1	Fgfr1	not specified	Homozygotes for targeted null mutations die around gastrulation and show defective patterning of axial structures. Hypomorphic and selectively ablated mutations exhibit a wide range of abnormalities affecting diverse structures.	5e-05	ClinVar	APF	301707
NP_075598	NP_001073377	NP_001024724	Y99Y	Y99H	Likely benign	phenotypic	rs552562422	15554287	FGFR1	Fgfr1	not specified	Homozygotes for targeted null mutations die around gastrulation and show defective patterning of axial structures. Hypomorphic and selectively ablated mutations exhibit a wide range of abnormalities affecting diverse structures.	5e-05	ClinVar	APF	301711
NP_075598	NP_001073377	NP_001300360	Y99Y	Y99H	Likely benign	phenotypic	rs552562422	15554287	FGFR1	Fgfr1	not specified	Homozygotes for targeted null mutations die around gastrulation and show defective patterning of axial structures. Hypomorphic and selectively ablated mutations exhibit a wide range of abnormalities affecting diverse structures.	5e-05	ClinVar	APF	301718
NP_075598	NP_001073377	NP_001300361	Y99Y	Y99H	Likely benign	phenotypic	rs552562422	15554287	FGFR1	Fgfr1	not specified	Homozygotes for targeted null mutations die around gastrulation and show defective patterning of axial structures. Hypomorphic and selectively ablated mutations exhibit a wide range of abnormalities affecting diverse structures.	5e-05	ClinVar	APF	301708
NP_075598	NP_001073377	NP_001299882	Y99Y	Y99H	Likely benign	phenotypic	rs552562422	15554287	FGFR1	Fgfr1	not specified	Homozygotes for targeted null mutations die around gastrulation and show defective patterning of axial structures. Hypomorphic and selectively ablated mutations exhibit a wide range of abnormalities affecting diverse structures.	5e-05	ClinVar	APF	301703
NP_075598	NP_001073377	NP_001300363	Y99Y	Y99H	Likely benign	phenotypic	rs552562422	15554287	FGFR1	Fgfr1	not specified	Homozygotes for targeted null mutations die around gastrulation and show defective patterning of axial structures. Hypomorphic and selectively ablated mutations exhibit a wide range of abnormalities affecting diverse structures.	5e-05	ClinVar	APF	301710
NP_075598	NP_001073377	NP_001024726	Y99Y	Y99H	Likely benign	phenotypic	rs552562422	15554287	FGFR1	Fgfr1	not specified	Homozygotes for targeted null mutations die around gastrulation and show defective patterning of axial structures. Hypomorphic and selectively ablated mutations exhibit a wide range of abnormalities affecting diverse structures.	5e-05	ClinVar	APF	301717
NP_075598	NP_001073377	NP_507962	Y99Y	Y99H	Likely benign	phenotypic	rs552562422	15554287	FGFR1	Fgfr1	not specified	Homozygotes for targeted null mutations die around gastrulation and show defective patterning of axial structures. Hypomorphic and selectively ablated mutations exhibit a wide range of abnormalities affecting diverse structures.	5e-05	ClinVar	APF	301706
NP_075598	NP_001073377	NP_001024725	Y99Y	Y99H	Likely benign	phenotypic	rs552562422	15554287	FGFR1	Fgfr1	not specified	Homozygotes for targeted null mutations die around gastrulation and show defective patterning of axial structures. Hypomorphic and selectively ablated mutations exhibit a wide range of abnormalities affecting diverse structures.	5e-05	ClinVar	APF	301715
NP_075598	NP_001073377	NP_001300358	Y99Y	Y99H	Likely benign	phenotypic	rs552562422	15554287	FGFR1	Fgfr1	not specified	Homozygotes for targeted null mutations die around gastrulation and show defective patterning of axial structures. Hypomorphic and selectively ablated mutations exhibit a wide range of abnormalities affecting diverse structures.	5e-05	ClinVar	APF	301721
NP_075598	NP_001073377	NP_001024723	Y99Y	Y99H	Likely benign	phenotypic	rs552562422	15554287	FGFR1	Fgfr1	not specified	Homozygotes for targeted null mutations die around gastrulation and show defective patterning of axial structures. Hypomorphic and selectively ablated mutations exhibit a wide range of abnormalities affecting diverse structures.	5e-05	ClinVar	APF	301719
NP_075598	NP_001073377	NP_001300362	Y99Y	Y99H	Likely benign	phenotypic	rs552562422	15554287	FGFR1	Fgfr1	not specified	Homozygotes for targeted null mutations die around gastrulation and show defective patterning of axial structures. Hypomorphic and selectively ablated mutations exhibit a wide range of abnormalities affecting diverse structures.	5e-05	ClinVar	APF	301709
NP_075598	NP_034336	NP_001300363	Y99Y	Y99H	Likely benign	phenotypic	rs552562422	15554287	FGFR1	Fgfr1	not specified	Homozygotes for targeted null mutations die around gastrulation and show defective patterning of axial structures. Hypomorphic and selectively ablated mutations exhibit a wide range of abnormalities affecting diverse structures.	5e-05	ClinVar	APF	301688
NP_075598	NP_034336	NP_506771	Y99Y	Y99H	Likely benign	phenotypic	rs552562422	15554287	FGFR1	Fgfr1	not specified	Homozygotes for targeted null mutations die around gastrulation and show defective patterning of axial structures. Hypomorphic and selectively ablated mutations exhibit a wide range of abnormalities affecting diverse structures.	5e-05	ClinVar	APF	301685
NP_075598	NP_034336	NP_507962	Y99Y	Y99H	Likely benign	phenotypic	rs552562422	15554287	FGFR1	Fgfr1	not specified	Homozygotes for targeted null mutations die around gastrulation and show defective patterning of axial structures. Hypomorphic and selectively ablated mutations exhibit a wide range of abnormalities affecting diverse structures.	5e-05	ClinVar	APF	301684
NP_075598	NP_034336	NP_001300354	Y99Y	Y99H	Likely benign	phenotypic	rs552562422	15554287	FGFR1	Fgfr1	not specified	Homozygotes for targeted null mutations die around gastrulation and show defective patterning of axial structures. Hypomorphic and selectively ablated mutations exhibit a wide range of abnormalities affecting diverse structures.	5e-05	ClinVar	APF	301692
NP_075598	NP_034336	NP_509842	Y99Y	Y99H	Likely benign	phenotypic	rs552562422	15554287	FGFR1	Fgfr1	not specified	Homozygotes for targeted null mutations die around gastrulation and show defective patterning of axial structures. Hypomorphic and selectively ablated mutations exhibit a wide range of abnormalities affecting diverse structures.	5e-05	ClinVar	APF	301691
NP_075598	NP_034336	NP_001300362	Y99Y	Y99H	Likely benign	phenotypic	rs552562422	15554287	FGFR1	Fgfr1	not specified	Homozygotes for targeted null mutations die around gastrulation and show defective patterning of axial structures. Hypomorphic and selectively ablated mutations exhibit a wide range of abnormalities affecting diverse structures.	5e-05	ClinVar	APF	301687
NP_075598	NP_034336	NP_001300360	Y99Y	Y99H	Likely benign	phenotypic	rs552562422	15554287	FGFR1	Fgfr1	not specified	Homozygotes for targeted null mutations die around gastrulation and show defective patterning of axial structures. Hypomorphic and selectively ablated mutations exhibit a wide range of abnormalities affecting diverse structures.	5e-05	ClinVar	APF	301696
NP_075598	NP_034336	NP_001024724	Y99Y	Y99H	Likely benign	phenotypic	rs552562422	15554287	FGFR1	Fgfr1	not specified	Homozygotes for targeted null mutations die around gastrulation and show defective patterning of axial structures. Hypomorphic and selectively ablated mutations exhibit a wide range of abnormalities affecting diverse structures.	5e-05	ClinVar	APF	301689
NP_075598	NP_034336	NP_001024723	Y99Y	Y99H	Likely benign	phenotypic	rs552562422	15554287	FGFR1	Fgfr1	not specified	Homozygotes for targeted null mutations die around gastrulation and show defective patterning of axial structures. Hypomorphic and selectively ablated mutations exhibit a wide range of abnormalities affecting diverse structures.	5e-05	ClinVar	APF	301697
NP_075598	NP_034336	NP_001300364	Y99Y	Y99H	Likely benign	phenotypic	rs552562422	15554287	FGFR1	Fgfr1	not specified	Homozygotes for targeted null mutations die around gastrulation and show defective patterning of axial structures. Hypomorphic and selectively ablated mutations exhibit a wide range of abnormalities affecting diverse structures.	5e-05	ClinVar	APF	301690
NP_075598	NP_034336	NP_001300359	Y99Y	Y99H	Likely benign	phenotypic	rs552562422	15554287	FGFR1	Fgfr1	not specified	Homozygotes for targeted null mutations die around gastrulation and show defective patterning of axial structures. Hypomorphic and selectively ablated mutations exhibit a wide range of abnormalities affecting diverse structures.	5e-05	ClinVar	APF	301700
NP_075598	NP_034336	NP_001300358	Y99Y	Y99H	Likely benign	phenotypic	rs552562422	15554287	FGFR1	Fgfr1	not specified	Homozygotes for targeted null mutations die around gastrulation and show defective patterning of axial structures. Hypomorphic and selectively ablated mutations exhibit a wide range of abnormalities affecting diverse structures.	5e-05	ClinVar	APF	301699
NP_075598	NP_034336	NP_001024726	Y99Y	Y99H	Likely benign	phenotypic	rs552562422	15554287	FGFR1	Fgfr1	not specified	Homozygotes for targeted null mutations die around gastrulation and show defective patterning of axial structures. Hypomorphic and selectively ablated mutations exhibit a wide range of abnormalities affecting diverse structures.	5e-05	ClinVar	APF	301695
NP_075598	NP_034336	NP_001299882	Y99Y	Y99H	Likely benign	phenotypic	rs552562422	15554287	FGFR1	Fgfr1	not specified	Homozygotes for targeted null mutations die around gastrulation and show defective patterning of axial structures. Hypomorphic and selectively ablated mutations exhibit a wide range of abnormalities affecting diverse structures.	5e-05	ClinVar	APF	301681
NP_075598	NP_034336	NP_001299883	Y99Y	Y99H	Likely benign	phenotypic	rs552562422	15554287	FGFR1	Fgfr1	not specified	Homozygotes for targeted null mutations die around gastrulation and show defective patterning of axial structures. Hypomorphic and selectively ablated mutations exhibit a wide range of abnormalities affecting diverse structures.	5e-05	ClinVar	APF	301680
NP_075598	NP_034336	NP_001300361	Y99Y	Y99H	Likely benign	phenotypic	rs552562422	15554287	FGFR1	Fgfr1	not specified	Homozygotes for targeted null mutations die around gastrulation and show defective patterning of axial structures. Hypomorphic and selectively ablated mutations exhibit a wide range of abnormalities affecting diverse structures.	5e-05	ClinVar	APF	301686
NP_075598	NP_034336	NP_001300356	Y99Y	Y99H	Likely benign	phenotypic	rs552562422	15554287	FGFR1	Fgfr1	not specified	Homozygotes for targeted null mutations die around gastrulation and show defective patterning of axial structures. Hypomorphic and selectively ablated mutations exhibit a wide range of abnormalities affecting diverse structures.	5e-05	ClinVar	APF	301701
NP_075598	NP_034336	NP_001299880	Y99Y	Y99H	Likely benign	phenotypic	rs552562422	15554287	FGFR1	Fgfr1	not specified	Homozygotes for targeted null mutations die around gastrulation and show defective patterning of axial structures. Hypomorphic and selectively ablated mutations exhibit a wide range of abnormalities affecting diverse structures.	5e-05	ClinVar	APF	301683
NP_075598	NP_034336	NP_001300357	Y99Y	Y99H	Likely benign	phenotypic	rs552562422	15554287	FGFR1	Fgfr1	not specified	Homozygotes for targeted null mutations die around gastrulation and show defective patterning of axial structures. Hypomorphic and selectively ablated mutations exhibit a wide range of abnormalities affecting diverse structures.	5e-05	ClinVar	APF	301698
NP_075598	NP_034336	NP_001299881	Y99Y	Y99H	Likely benign	phenotypic	rs552562422	15554287	FGFR1	Fgfr1	not specified	Homozygotes for targeted null mutations die around gastrulation and show defective patterning of axial structures. Hypomorphic and selectively ablated mutations exhibit a wide range of abnormalities affecting diverse structures.	5e-05	ClinVar	APF	301682
NP_075598	NP_034336	NP_001024725	Y99Y	Y99H	Likely benign	phenotypic	rs552562422	15554287	FGFR1	Fgfr1	not specified	Homozygotes for targeted null mutations die around gastrulation and show defective patterning of axial structures. Hypomorphic and selectively ablated mutations exhibit a wide range of abnormalities affecting diverse structures.	5e-05	ClinVar	APF	301693
NP_075598	NP_034336	NP_001300355	Y99Y	Y99H	Likely benign	phenotypic	rs552562422	15554287	FGFR1	Fgfr1	not specified	Homozygotes for targeted null mutations die around gastrulation and show defective patterning of axial structures. Hypomorphic and selectively ablated mutations exhibit a wide range of abnormalities affecting diverse structures.	5e-05	ClinVar	APF	301694
NP_000805	NP_001033790	NP_741580	T135T	T135A	Likely benign	phenotypic	rs368117521	16045472	GABRB3	Gabrb3	not provided	Homozygous null mutants die at birth with cleft palate. Survivors show delayed growth, reduced lifespan, seizures, ataxia, hyperactivity, hyperresponsiveness and reduced learning, mothering ability and REM sleep. A point mutation lowers anesthetic effect.	NA	ClinVar	APF	96788
NP_000805	NP_001033790	NP_001024034	T135T	T135A	Likely benign	phenotypic	rs368117521	16045472	GABRB3	Gabrb3	not provided	Homozygous null mutants die at birth with cleft palate. Survivors show delayed growth, reduced lifespan, seizures, ataxia, hyperactivity, hyperresponsiveness and reduced learning, mothering ability and REM sleep. A point mutation lowers anesthetic effect.	NA	ClinVar	APF	96787
NP_000805	NP_001033790	NP_508810	T135T	T135A	Likely benign	phenotypic	rs368117521	16045472	GABRB3	Gabrb3	not provided	Homozygous null mutants die at birth with cleft palate. Survivors show delayed growth, reduced lifespan, seizures, ataxia, hyperactivity, hyperresponsiveness and reduced learning, mothering ability and REM sleep. A point mutation lowers anesthetic effect.	NA	ClinVar	APF	96785
NP_000805	NP_001033790	NP_001024035	T135T	T135A	Likely benign	phenotypic	rs368117521	16045472	GABRB3	Gabrb3	not provided	Homozygous null mutants die at birth with cleft palate. Survivors show delayed growth, reduced lifespan, seizures, ataxia, hyperactivity, hyperresponsiveness and reduced learning, mothering ability and REM sleep. A point mutation lowers anesthetic effect.	NA	ClinVar	APF	96786
NP_000805	NP_001033790	NP_499661	T135T	T135A	Likely benign	phenotypic	rs368117521	16045472	GABRB3	Gabrb3	not provided	Homozygous null mutants die at birth with cleft palate. Survivors show delayed growth, reduced lifespan, seizures, ataxia, hyperactivity, hyperresponsiveness and reduced learning, mothering ability and REM sleep. A point mutation lowers anesthetic effect.	NA	ClinVar	APF	96789
NP_000805	NP_001033790	NP_495229	T135T	T135A	Likely benign	phenotypic	rs368117521	16045472	GABRB3	Gabrb3	not provided	Homozygous null mutants die at birth with cleft palate. Survivors show delayed growth, reduced lifespan, seizures, ataxia, hyperactivity, hyperresponsiveness and reduced learning, mothering ability and REM sleep. A point mutation lowers anesthetic effect.	NA	ClinVar	APF	96790
NP_000805	NP_032097	NP_001024034	T135T	T135A	Likely benign	phenotypic	rs368117521	16045472	GABRB3	Gabrb3	not provided	Homozygous null mutants die at birth with cleft palate. Survivors show delayed growth, reduced lifespan, seizures, ataxia, hyperactivity, hyperresponsiveness and reduced learning, mothering ability and REM sleep. A point mutation lowers anesthetic effect.	NA	ClinVar	APF	96781
NP_000805	NP_032097	NP_499661	T135T	T135A	Likely benign	phenotypic	rs368117521	16045472	GABRB3	Gabrb3	not provided	Homozygous null mutants die at birth with cleft palate. Survivors show delayed growth, reduced lifespan, seizures, ataxia, hyperactivity, hyperresponsiveness and reduced learning, mothering ability and REM sleep. A point mutation lowers anesthetic effect.	NA	ClinVar	APF	96783
NP_000805	NP_032097	NP_508810	T135T	T135A	Likely benign	phenotypic	rs368117521	16045472	GABRB3	Gabrb3	not provided	Homozygous null mutants die at birth with cleft palate. Survivors show delayed growth, reduced lifespan, seizures, ataxia, hyperactivity, hyperresponsiveness and reduced learning, mothering ability and REM sleep. A point mutation lowers anesthetic effect.	NA	ClinVar	APF	96779
NP_000805	NP_032097	NP_495229	T135T	T135A	Likely benign	phenotypic	rs368117521	16045472	GABRB3	Gabrb3	not provided	Homozygous null mutants die at birth with cleft palate. Survivors show delayed growth, reduced lifespan, seizures, ataxia, hyperactivity, hyperresponsiveness and reduced learning, mothering ability and REM sleep. A point mutation lowers anesthetic effect.	NA	ClinVar	APF	96784
NP_000805	NP_032097	NP_741580	T135T	T135A	Likely benign	phenotypic	rs368117521	16045472	GABRB3	Gabrb3	not provided	Homozygous null mutants die at birth with cleft palate. Survivors show delayed growth, reduced lifespan, seizures, ataxia, hyperactivity, hyperresponsiveness and reduced learning, mothering ability and REM sleep. A point mutation lowers anesthetic effect.	NA	ClinVar	APF	96782
NP_000805	NP_032097	NP_001024035	T135T	T135A	Likely benign	phenotypic	rs368117521	16045472	GABRB3	Gabrb3	not provided	Homozygous null mutants die at birth with cleft palate. Survivors show delayed growth, reduced lifespan, seizures, ataxia, hyperactivity, hyperresponsiveness and reduced learning, mothering ability and REM sleep. A point mutation lowers anesthetic effect.	NA	ClinVar	APF	96780
NP_000825	NP_032197	NP_001256641	W13L	W13R	Benign	phenotypic	84448rs-?	10109943	GRIN2B	Grin2b	Mental retardation, autosomal dominant 6;Epileptic encephalopathy, early infantile, 27	Homozygotes for targeted null mutations exhibit impairments in suckling, in hippocampal long term depression, and in pattern formation of trigeminal nucleus sensory afferent terminals. Mutants die shortly after birth.	NA	ClinVar	APF	300789
NP_000825	NP_032197	NP_001256640	W13L	W13R	Benign	phenotypic	84448rs-?	10109943	GRIN2B	Grin2b	Mental retardation, autosomal dominant 6;Epileptic encephalopathy, early infantile, 27	Homozygotes for targeted null mutations exhibit impairments in suckling, in hippocampal long term depression, and in pattern formation of trigeminal nucleus sensory afferent terminals. Mutants die shortly after birth.	NA	ClinVar	APF	300788
NP_000825	XP_006505636	NP_001256641	W13L	W13R	Benign	phenotypic	84448rs-?	10109943	GRIN2B	Grin2b	Mental retardation, autosomal dominant 6;Epileptic encephalopathy, early infantile, 27	Homozygotes for targeted null mutations exhibit impairments in suckling, in hippocampal long term depression, and in pattern formation of trigeminal nucleus sensory afferent terminals. Mutants die shortly after birth.	NA	ClinVar	APF	300779
NP_000825	XP_006505636	NP_001256640	W13L	W13R	Benign	phenotypic	84448rs-?	10109943	GRIN2B	Grin2b	Mental retardation, autosomal dominant 6;Epileptic encephalopathy, early infantile, 27	Homozygotes for targeted null mutations exhibit impairments in suckling, in hippocampal long term depression, and in pattern formation of trigeminal nucleus sensory afferent terminals. Mutants die shortly after birth.	NA	ClinVar	APF	300778
NP_000825	XP_006505637	NP_001256640	W13L	W13R	Benign	phenotypic	84448rs-?	10109943	GRIN2B	Grin2b	Mental retardation, autosomal dominant 6;Epileptic encephalopathy, early infantile, 27	Homozygotes for targeted null mutations exhibit impairments in suckling, in hippocampal long term depression, and in pattern formation of trigeminal nucleus sensory afferent terminals. Mutants die shortly after birth.	NA	ClinVar	APF	300782
NP_000825	XP_006505637	NP_001256641	W13L	W13R	Benign	phenotypic	84448rs-?	10109943	GRIN2B	Grin2b	Mental retardation, autosomal dominant 6;Epileptic encephalopathy, early infantile, 27	Homozygotes for targeted null mutations exhibit impairments in suckling, in hippocampal long term depression, and in pattern formation of trigeminal nucleus sensory afferent terminals. Mutants die shortly after birth.	NA	ClinVar	APF	300783
NP_000825	XP_006505638	NP_001256640	W13L	W13R	Benign	phenotypic	84448rs-?	10109943	GRIN2B	Grin2b	Mental retardation, autosomal dominant 6;Epileptic encephalopathy, early infantile, 27	Homozygotes for targeted null mutations exhibit impairments in suckling, in hippocampal long term depression, and in pattern formation of trigeminal nucleus sensory afferent terminals. Mutants die shortly after birth.	NA	ClinVar	APF	300786
NP_000825	XP_006505638	NP_001256641	W13L	W13R	Benign	phenotypic	84448rs-?	10109943	GRIN2B	Grin2b	Mental retardation, autosomal dominant 6;Epileptic encephalopathy, early infantile, 27	Homozygotes for targeted null mutations exhibit impairments in suckling, in hippocampal long term depression, and in pattern formation of trigeminal nucleus sensory afferent terminals. Mutants die shortly after birth.	NA	ClinVar	APF	300787
NP_000825	XP_011239523	NP_001256640	W13L	W13R	Benign	phenotypic	84448rs-?	10109943	GRIN2B	Grin2b	Mental retardation, autosomal dominant 6;Epileptic encephalopathy, early infantile, 27	Homozygotes for targeted null mutations exhibit impairments in suckling, in hippocampal long term depression, and in pattern formation of trigeminal nucleus sensory afferent terminals. Mutants die shortly after birth.	NA	ClinVar	APF	300790
NP_000825	XP_011239523	NP_001256641	W13L	W13R	Benign	phenotypic	84448rs-?	10109943	GRIN2B	Grin2b	Mental retardation, autosomal dominant 6;Epileptic encephalopathy, early infantile, 27	Homozygotes for targeted null mutations exhibit impairments in suckling, in hippocampal long term depression, and in pattern formation of trigeminal nucleus sensory afferent terminals. Mutants die shortly after birth.	NA	ClinVar	APF	300791
NP_001137303	NP_001137306	NP_001300397	Q931Q	Q930R	Likely benign	phenotypic	rs1035441353	13866749	GRM5	Grm5	not provided	Homozygous null mice have reduced corticostriatal long term potentiation, do not exhibit hyperactivity after cocaine consumption and do not self-administer cocaine.	NA	ClinVar	APF	332252
NP_001137303	NP_001137306	NP_001300396	Q931Q	Q930R	Likely benign	phenotypic	rs1035441353	13866749	GRM5	Grm5	not provided	Homozygous null mice have reduced corticostriatal long term potentiation, do not exhibit hyperactivity after cocaine consumption and do not self-administer cocaine.	NA	ClinVar	APF	332250
NP_001137303	NP_001137306	NP_492720	Q931Q	Q930R	Likely benign	phenotypic	rs1035441353	13866749	GRM5	Grm5	not provided	Homozygous null mice have reduced corticostriatal long term potentiation, do not exhibit hyperactivity after cocaine consumption and do not self-administer cocaine.	NA	ClinVar	APF	332251
NP_001137303	XP_011239945	NP_001300397	Q931Q	Q930R	Likely benign	phenotypic	rs1035441353	13866749	GRM5	Grm5	not provided	Homozygous null mice have reduced corticostriatal long term potentiation, do not exhibit hyperactivity after cocaine consumption and do not self-administer cocaine.	NA	ClinVar	APF	332249
NP_001137303	XP_011239945	NP_492720	Q931Q	Q930R	Likely benign	phenotypic	rs1035441353	13866749	GRM5	Grm5	not provided	Homozygous null mice have reduced corticostriatal long term potentiation, do not exhibit hyperactivity after cocaine consumption and do not self-administer cocaine.	NA	ClinVar	APF	332248
NP_001137303	XP_011239945	NP_001300396	Q931Q	Q930R	Likely benign	phenotypic	rs1035441353	13866749	GRM5	Grm5	not provided	Homozygous null mice have reduced corticostriatal long term potentiation, do not exhibit hyperactivity after cocaine consumption and do not self-administer cocaine.	NA	ClinVar	APF	332247
NP_005520	NP_032331	NP_001254439	A3180A	A3176T	Benign/Likely benign	phenotypic	rs62642506	11991823	HSPG2	Hspg2	Dyssegmental Dysplasia;Schwartz Jampel syndrome type 1;not provided	Homozygous targeted null mutants die either at embryonic day 10.5 with cardiac outflow defects and/or brain exencephaly or at birth with skeletal dysplasia including micromelia and craniofacial defects. An exon 3 deletion mutant shows only a lens defect.	0.00238	ClinVar	APF	333513
NP_005520	NP_032331	NP_001337294	A3180A	A3176T	Benign/Likely benign	phenotypic	rs62642506	11991823	HSPG2	Hspg2	Dyssegmental Dysplasia;Schwartz Jampel syndrome type 1;not provided	Homozygous targeted null mutants die either at embryonic day 10.5 with cardiac outflow defects and/or brain exencephaly or at birth with skeletal dysplasia including micromelia and craniofacial defects. An exon 3 deletion mutant shows only a lens defect.	0.00238	ClinVar	APF	333508
NP_005520	NP_032331	NP_001254445	A3180A	A3176T	Benign/Likely benign	phenotypic	rs62642506	11991823	HSPG2	Hspg2	Dyssegmental Dysplasia;Schwartz Jampel syndrome type 1;not provided	Homozygous targeted null mutants die either at embryonic day 10.5 with cardiac outflow defects and/or brain exencephaly or at birth with skeletal dysplasia including micromelia and craniofacial defects. An exon 3 deletion mutant shows only a lens defect.	0.00238	ClinVar	APF	333514
NP_005520	NP_032331	NP_001254441	A3180A	A3176T	Benign/Likely benign	phenotypic	rs62642506	11991823	HSPG2	Hspg2	Dyssegmental Dysplasia;Schwartz Jampel syndrome type 1;not provided	Homozygous targeted null mutants die either at embryonic day 10.5 with cardiac outflow defects and/or brain exencephaly or at birth with skeletal dysplasia including micromelia and craniofacial defects. An exon 3 deletion mutant shows only a lens defect.	0.00238	ClinVar	APF	333506
NP_005520	NP_032331	NP_001254440	A3180A	A3176T	Benign/Likely benign	phenotypic	rs62642506	11991823	HSPG2	Hspg2	Dyssegmental Dysplasia;Schwartz Jampel syndrome type 1;not provided	Homozygous targeted null mutants die either at embryonic day 10.5 with cardiac outflow defects and/or brain exencephaly or at birth with skeletal dysplasia including micromelia and craniofacial defects. An exon 3 deletion mutant shows only a lens defect.	0.00238	ClinVar	APF	333509
NP_005520	NP_032331	NP_497045	A3180A	A3176T	Benign/Likely benign	phenotypic	rs62642506	11991823	HSPG2	Hspg2	Dyssegmental Dysplasia;Schwartz Jampel syndrome type 1;not provided	Homozygous targeted null mutants die either at embryonic day 10.5 with cardiac outflow defects and/or brain exencephaly or at birth with skeletal dysplasia including micromelia and craniofacial defects. An exon 3 deletion mutant shows only a lens defect.	0.00238	ClinVar	APF	333503
NP_005520	NP_032331	NP_497044	A3180A	A3176T	Benign/Likely benign	phenotypic	rs62642506	11991823	HSPG2	Hspg2	Dyssegmental Dysplasia;Schwartz Jampel syndrome type 1;not provided	Homozygous targeted null mutants die either at embryonic day 10.5 with cardiac outflow defects and/or brain exencephaly or at birth with skeletal dysplasia including micromelia and craniofacial defects. An exon 3 deletion mutant shows only a lens defect.	0.00238	ClinVar	APF	333516
NP_005520	NP_032331	NP_497047	A3180A	A3176T	Benign/Likely benign	phenotypic	rs62642506	11991823	HSPG2	Hspg2	Dyssegmental Dysplasia;Schwartz Jampel syndrome type 1;not provided	Homozygous targeted null mutants die either at embryonic day 10.5 with cardiac outflow defects and/or brain exencephaly or at birth with skeletal dysplasia including micromelia and craniofacial defects. An exon 3 deletion mutant shows only a lens defect.	0.00238	ClinVar	APF	333502
NP_005520	NP_032331	NP_497046	A3180A	A3176T	Benign/Likely benign	phenotypic	rs62642506	11991823	HSPG2	Hspg2	Dyssegmental Dysplasia;Schwartz Jampel syndrome type 1;not provided	Homozygous targeted null mutants die either at embryonic day 10.5 with cardiac outflow defects and/or brain exencephaly or at birth with skeletal dysplasia including micromelia and craniofacial defects. An exon 3 deletion mutant shows only a lens defect.	0.00238	ClinVar	APF	333504
NP_005520	NP_032331	NP_001254446	A3180A	A3176T	Benign/Likely benign	phenotypic	rs62642506	11991823	HSPG2	Hspg2	Dyssegmental Dysplasia;Schwartz Jampel syndrome type 1;not provided	Homozygous targeted null mutants die either at embryonic day 10.5 with cardiac outflow defects and/or brain exencephaly or at birth with skeletal dysplasia including micromelia and craniofacial defects. An exon 3 deletion mutant shows only a lens defect.	0.00238	ClinVar	APF	333510
NP_005520	NP_032331	NP_001022488	A3180A	A3176T	Benign/Likely benign	phenotypic	rs62642506	11991823	HSPG2	Hspg2	Dyssegmental Dysplasia;Schwartz Jampel syndrome type 1;not provided	Homozygous targeted null mutants die either at embryonic day 10.5 with cardiac outflow defects and/or brain exencephaly or at birth with skeletal dysplasia including micromelia and craniofacial defects. An exon 3 deletion mutant shows only a lens defect.	0.00238	ClinVar	APF	333505
NP_005520	NP_032331	NP_001254443	A3180A	A3176T	Benign/Likely benign	phenotypic	rs62642506	11991823	HSPG2	Hspg2	Dyssegmental Dysplasia;Schwartz Jampel syndrome type 1;not provided	Homozygous targeted null mutants die either at embryonic day 10.5 with cardiac outflow defects and/or brain exencephaly or at birth with skeletal dysplasia including micromelia and craniofacial defects. An exon 3 deletion mutant shows only a lens defect.	0.00238	ClinVar	APF	333512
NP_005520	NP_032331	NP_001254442	A3180A	A3176T	Benign/Likely benign	phenotypic	rs62642506	11991823	HSPG2	Hspg2	Dyssegmental Dysplasia;Schwartz Jampel syndrome type 1;not provided	Homozygous targeted null mutants die either at embryonic day 10.5 with cardiac outflow defects and/or brain exencephaly or at birth with skeletal dysplasia including micromelia and craniofacial defects. An exon 3 deletion mutant shows only a lens defect.	0.00238	ClinVar	APF	333507
NP_005520	NP_032331	NP_001293585	A3180A	A3176T	Benign/Likely benign	phenotypic	rs62642506	11991823	HSPG2	Hspg2	Dyssegmental Dysplasia;Schwartz Jampel syndrome type 1;not provided	Homozygous targeted null mutants die either at embryonic day 10.5 with cardiac outflow defects and/or brain exencephaly or at birth with skeletal dysplasia including micromelia and craniofacial defects. An exon 3 deletion mutant shows only a lens defect.	0.00238	ClinVar	APF	333511
NP_005520	NP_032331	NP_001254438	A3180A	A3176T	Benign/Likely benign	phenotypic	rs62642506	11991823	HSPG2	Hspg2	Dyssegmental Dysplasia;Schwartz Jampel syndrome type 1;not provided	Homozygous targeted null mutants die either at embryonic day 10.5 with cardiac outflow defects and/or brain exencephaly or at birth with skeletal dysplasia including micromelia and craniofacial defects. An exon 3 deletion mutant shows only a lens defect.	0.00238	ClinVar	APF	333517
NP_005520	NP_032331	NP_001254444	A3180A	A3176T	Benign/Likely benign	phenotypic	rs62642506	11991823	HSPG2	Hspg2	Dyssegmental Dysplasia;Schwartz Jampel syndrome type 1;not provided	Homozygous targeted null mutants die either at embryonic day 10.5 with cardiac outflow defects and/or brain exencephaly or at birth with skeletal dysplasia including micromelia and craniofacial defects. An exon 3 deletion mutant shows only a lens defect.	0.00238	ClinVar	APF	333515
NP_000866	NP_034643	NP_001299916	T766T	T767A	Benign	phenotypic	rs3743262	10858265	IGF1R	Igf1r	Insulin-like growth factor 1 resistance to;not specified	Targeted null mutants die at birth of respiratory failure; fetuses exhibit retarded growth, organ hypoplasia, ossification delay and nervous system and epidermal abnormalities. hyft homozygous fetuses are growth retarded and exhibit hydrops fetalis and focal hepatic ischemia.	0.09636	ClinVar	APF	74640
NP_000866	NP_034643	NP_001299919	T766T	T767A	Benign	phenotypic	rs3743262	10858265	IGF1R	Igf1r	Insulin-like growth factor 1 resistance to;not specified	Targeted null mutants die at birth of respiratory failure; fetuses exhibit retarded growth, organ hypoplasia, ossification delay and nervous system and epidermal abnormalities. hyft homozygous fetuses are growth retarded and exhibit hydrops fetalis and focal hepatic ischemia.	0.09636	ClinVar	APF	74642
NP_000866	NP_034643	NP_001299918	T766T	T767A	Benign	phenotypic	rs3743262	10858265	IGF1R	Igf1r	Insulin-like growth factor 1 resistance to;not specified	Targeted null mutants die at birth of respiratory failure; fetuses exhibit retarded growth, organ hypoplasia, ossification delay and nervous system and epidermal abnormalities. hyft homozygous fetuses are growth retarded and exhibit hydrops fetalis and focal hepatic ischemia.	0.09636	ClinVar	APF	74644
NP_000866	NP_034643	NP_497650	T766T	T767A	Benign	phenotypic	rs3743262	10858265	IGF1R	Igf1r	Insulin-like growth factor 1 resistance to;not specified	Targeted null mutants die at birth of respiratory failure; fetuses exhibit retarded growth, organ hypoplasia, ossification delay and nervous system and epidermal abnormalities. hyft homozygous fetuses are growth retarded and exhibit hydrops fetalis and focal hepatic ischemia.	0.09636	ClinVar	APF	74645
NP_000866	NP_034643	NP_001299920	T766T	T767A	Benign	phenotypic	rs3743262	10858265	IGF1R	Igf1r	Insulin-like growth factor 1 resistance to;not specified	Targeted null mutants die at birth of respiratory failure; fetuses exhibit retarded growth, organ hypoplasia, ossification delay and nervous system and epidermal abnormalities. hyft homozygous fetuses are growth retarded and exhibit hydrops fetalis and focal hepatic ischemia.	0.09636	ClinVar	APF	74643
NP_000866	NP_034643	NP_001299917	T766T	T767A	Benign	phenotypic	rs3743262	10858265	IGF1R	Igf1r	Insulin-like growth factor 1 resistance to;not specified	Targeted null mutants die at birth of respiratory failure; fetuses exhibit retarded growth, organ hypoplasia, ossification delay and nervous system and epidermal abnormalities. hyft homozygous fetuses are growth retarded and exhibit hydrops fetalis and focal hepatic ischemia.	0.09636	ClinVar	APF	74641
NP_000203	NP_058060	NP_497787	I114I	I113F	Benign/Likely benign	phenotypic	rs5920	15994332	ITGB3	Itgb3	Glanzmann thrombasthenia;not specified	Homozygotes for targeted mutations exhibit platelet defects, extended bleeding times, cutaneous and gastrointestinal bleeding, anemia, increased bone mass, hypocalcemia, reduced survival, and placental defects associated with some fetal loss.	0.00441	ClinVar	APF	311302
NP_000205	NP_038850	NP_503877	S794S	S794G	Benign	phenotypic	rs56225585	16283864	JAG1	Jag1	Alagille syndrome 1;Arteriohepatic dysplasia;Cardiovascular phenotype;Isolated Nonsyndromic Congenital Heart Disease;not specified	Homozygous null mutants exhibit extensive hemorrhaging and die prior to embryonic day 11.5, while heterozygotes exhibit defects of the eye. Heterozygotes for missense mutations have inner ear abnormalities. Other mutant mice display abnormal head movements.	NA	ClinVar	APF	166878
NP_000209	NP_032460	NP_001254405	H258H	H257R	Likely benign	phenotypic	113234rs-?	16072580	KCNQ1	Kcnq1	Arrhythmia	Homozygous targeted null or spontaneous mutants show circling and head-tossing behavior and are deaf with inner ear dysmorphology. Paternal inheritance of a deletion of an imprinted control region within an intron of this gene results in small body size.	NA	ClinVar	APF	36740
NP_000209	NP_032460	NP_001254404	H258H	H257R	Likely benign	phenotypic	113234rs-?	16072580	KCNQ1	Kcnq1	Arrhythmia	Homozygous targeted null or spontaneous mutants show circling and head-tossing behavior and are deaf with inner ear dysmorphology. Paternal inheritance of a deletion of an imprinted control region within an intron of this gene results in small body size.	NA	ClinVar	APF	36741
NP_000209	NP_032460	NP_001254403	H258H	H257R	Likely benign	phenotypic	113234rs-?	16072580	KCNQ1	Kcnq1	Arrhythmia	Homozygous targeted null or spontaneous mutants show circling and head-tossing behavior and are deaf with inner ear dysmorphology. Paternal inheritance of a deletion of an imprinted control region within an intron of this gene results in small body size.	NA	ClinVar	APF	36742
NP_742105	NP_001006670	NP_741819	I650I	I623V	Likely benign	phenotypic	rs772067813	16153318	KCNQ2	Kcnq2	Early infantile epileptic encephalopathy	Mice homozygous for a null mutation die perinatally with pulmonary atelectasis. Heterozygous mice exhibit a hypersensitivity to the epileptic inducer pentylenetetrazole. Mice homozygous for a knock-in allele exhibit spontaneous seizures and premature death.	0	ClinVar	APF	311261
NP_742105	NP_001006670	NP_741820	I650I	I623V	Likely benign	phenotypic	rs772067813	16153318	KCNQ2	Kcnq2	Early infantile epileptic encephalopathy	Mice homozygous for a null mutation die perinatally with pulmonary atelectasis. Heterozygous mice exhibit a hypersensitivity to the epileptic inducer pentylenetetrazole. Mice homozygous for a knock-in allele exhibit spontaneous seizures and premature death.	0	ClinVar	APF	311260
NP_000219	NP_001264857	NP_500734	R292L	R289C	Likely benign	phenotypic	rs12091253	16285805	LAMB3	Lamb3	not provided	Homozygotes for a spontaneous intracisternal A particle sequence insertion exhibit blistering of the skin and mucosal surfaces with abnormal hemidesmosomes. Mutants die neonatally, usually without feeding.	NA	ClinVar	APF	317080
NP_000219	NP_001264857	NP_001293715	R292L	R289C	Likely benign	phenotypic	rs12091253	16285805	LAMB3	Lamb3	not provided	Homozygotes for a spontaneous intracisternal A particle sequence insertion exhibit blistering of the skin and mucosal surfaces with abnormal hemidesmosomes. Mutants die neonatally, usually without feeding.	NA	ClinVar	APF	317079
NP_000219	NP_032510	NP_500734	R292L	R289C	Likely benign	phenotypic	rs12091253	16285805	LAMB3	Lamb3	not provided	Homozygotes for a spontaneous intracisternal A particle sequence insertion exhibit blistering of the skin and mucosal surfaces with abnormal hemidesmosomes. Mutants die neonatally, usually without feeding.	NA	ClinVar	APF	317076
NP_000219	NP_032510	NP_001293715	R292L	R289C	Likely benign	phenotypic	rs12091253	16285805	LAMB3	Lamb3	not provided	Homozygotes for a spontaneous intracisternal A particle sequence insertion exhibit blistering of the skin and mucosal surfaces with abnormal hemidesmosomes. Mutants die neonatally, usually without feeding.	NA	ClinVar	APF	317075
NP_000219	XP_006497295	NP_001293715	R292L	R289C	Likely benign	phenotypic	rs12091253	16285805	LAMB3	Lamb3	not provided	Homozygotes for a spontaneous intracisternal A particle sequence insertion exhibit blistering of the skin and mucosal surfaces with abnormal hemidesmosomes. Mutants die neonatally, usually without feeding.	NA	ClinVar	APF	317077
NP_000219	XP_006497295	NP_500734	R292L	R289C	Likely benign	phenotypic	rs12091253	16285805	LAMB3	Lamb3	not provided	Homozygotes for a spontaneous intracisternal A particle sequence insertion exhibit blistering of the skin and mucosal surfaces with abnormal hemidesmosomes. Mutants die neonatally, usually without feeding.	NA	ClinVar	APF	317078
NP_000219	XP_006497296	NP_500734	R292L	R289C	Likely benign	phenotypic	rs12091253	16285805	LAMB3	Lamb3	not provided	Homozygotes for a spontaneous intracisternal A particle sequence insertion exhibit blistering of the skin and mucosal surfaces with abnormal hemidesmosomes. Mutants die neonatally, usually without feeding.	NA	ClinVar	APF	317082
NP_000219	XP_006497296	NP_001293715	R292L	R289C	Likely benign	phenotypic	rs12091253	16285805	LAMB3	Lamb3	not provided	Homozygotes for a spontaneous intracisternal A particle sequence insertion exhibit blistering of the skin and mucosal surfaces with abnormal hemidesmosomes. Mutants die neonatally, usually without feeding.	NA	ClinVar	APF	317081
NP_000518	NP_034830	NP_495387	T108T	T108A	Benign	phenotypic	rs146517429	15985868	LDLR	Ldlr	Familial hypercholesterolemia	Homozygous targeted mutants exhibit 2X higher total plasma cholesterol and 7-9X higher IDL and LDL levels on a normal diet compared to controls. On a high cholesterol diet, mutant effects dramatically increase and mice develop xanthomatosis and atherosclerosis.	1e-05	ClinVar	APF	339448
NP_000518	NP_034830	NP_872023	T108T	T108A	Benign	phenotypic	rs146517429	15985868	LDLR	Ldlr	Familial hypercholesterolemia	Homozygous targeted mutants exhibit 2X higher total plasma cholesterol and 7-9X higher IDL and LDL levels on a normal diet compared to controls. On a high cholesterol diet, mutant effects dramatically increase and mice develop xanthomatosis and atherosclerosis.	8e-05	ClinVar	APF	339449
NP_000518	NP_034830	NP_495387	T108T	T108A	Benign	phenotypic	rs146517429	15985868	LDLR	Ldlr	Familial hypercholesterolemia	Homozygous targeted mutants exhibit 2X higher total plasma cholesterol and 7-9X higher IDL and LDL levels on a normal diet compared to controls. On a high cholesterol diet, mutant effects dramatically increase and mice develop xanthomatosis and atherosclerosis.	8e-05	ClinVar	APF	339448
NP_000518	NP_034830	NP_495387	T108T	T108A	Likely benign	phenotypic	rs146517429	15985868	LDLR	Ldlr	Familial hypercholesterolemia;not specified	Homozygous targeted mutants exhibit 2X higher total plasma cholesterol and 7-9X higher IDL and LDL levels on a normal diet compared to controls. On a high cholesterol diet, mutant effects dramatically increase and mice develop xanthomatosis and atherosclerosis.	2e-05	ClinVar	APF	339448
NP_000518	NP_034830	NP_872023	T108T	T108A	Likely benign	phenotypic	rs146517429	15985868	LDLR	Ldlr	Familial hypercholesterolemia;not specified	Homozygous targeted mutants exhibit 2X higher total plasma cholesterol and 7-9X higher IDL and LDL levels on a normal diet compared to controls. On a high cholesterol diet, mutant effects dramatically increase and mice develop xanthomatosis and atherosclerosis.	2e-05	ClinVar	APF	339449
NP_000518	NP_034830	NP_872023	T108T	T108A	Benign	phenotypic	rs146517429	15985868	LDLR	Ldlr	Familial hypercholesterolemia	Homozygous targeted mutants exhibit 2X higher total plasma cholesterol and 7-9X higher IDL and LDL levels on a normal diet compared to controls. On a high cholesterol diet, mutant effects dramatically increase and mice develop xanthomatosis and atherosclerosis.	1e-05	ClinVar	APF	339449
NP_002323	NP_032538	NP_501228	D1136D	D1137N	Likely benign	phenotypic	rs143183297	15306875	LRP1	Lrp1	not provided	Mice homozygous for a null allele exhibit lethality during late organogenesis.	NA	ClinVar	APF	242034
NP_002323	NP_032538	NP_492127	D1136D	D1137N	Likely benign	phenotypic	rs143183297	15306875	LRP1	Lrp1	not provided	Mice homozygous for a null allele exhibit lethality during late organogenesis.	NA	ClinVar	APF	242036
NP_002323	NP_032538	NP_492474	D1136D	D1137N	Likely benign	phenotypic	rs143183297	15306875	LRP1	Lrp1	not provided	Mice homozygous for a null allele exhibit lethality during late organogenesis.	NA	ClinVar	APF	242035
NP_000519	NP_034894	NP_508811	D617G	D618A	Likely benign	phenotypic	rs370382032	1529585	MAN2B1	Man2b1	Deficiency of alpha-mannosidase	Mice homozygous for a knock-out allele show urinary oligosaccharide excretion, storage of neutral sugars, oligosaccharide buildup in spleen, kidney, liver, testis and brain, clear vacuoles and axonal spheroids in CNS, PNS and other cell types, behavioral changes, and enhanced long-term potentiation.	NA	ClinVar	APF	28442
NP_005582	NP_061206	NP_505736	V389V	V389A	Likely benign	phenotypic	rs763074043	14121102	MRE11	Mre11a	Hereditary cancer-predisposing syndrome	Though mutation of this locus affected chromosome stability, mutant mice were no more susceptible to tumorigenesis than wild-type mice. Mutant female mice showed reduced fertility.	0	ClinVar	APF	103777
NP_005582	XP_006510111	NP_505736	V389V	V389A	Likely benign	phenotypic	rs763074043	14121102	MRE11	Mre11a	Hereditary cancer-predisposing syndrome	Though mutation of this locus affected chromosome stability, mutant mice were no more susceptible to tumorigenesis than wild-type mice. Mutant female mice showed reduced fertility.	0	ClinVar	APF	103776
NP_000170	NP_034960	NP_491163	T633T	T632A	Likely benign	phenotypic	rs876658900	14025612	MSH6	Msh6	Hereditary cancer-predisposing syndrome	Mice homozygous for a knock-out allele exhibit premature death and are predisposed to tumor formation.	NA	ClinVar	APF	248785
NP_004949	NP_064393	NP_491552	H968H	H968R	Likely benign	phenotypic	rs1557451311	13260817	MTOR	Mtor	not provided	Mice homozygous for a null allele exhibit embryonic lethality by E12.5 due to abnormal embryogenesis. Mice homozygous for an ENU mutation exhibit embryonic lethality by E12.5 with abnormal embryogenesis and brain development. Mice homozygous for a gene trap allele exhibit abnormal embryogenesis.	NA	ClinVar	APF	358225
NP_004949	NP_064393	NP_491549	H968H	H968R	Likely benign	phenotypic	rs1557451311	13260817	MTOR	Mtor	not provided	Mice homozygous for a null allele exhibit embryonic lethality by E12.5 due to abnormal embryogenesis. Mice homozygous for an ENU mutation exhibit embryonic lethality by E12.5 with abnormal embryogenesis and brain development. Mice homozygous for a gene trap allele exhibit abnormal embryogenesis.	NA	ClinVar	APF	358226
NP_149109	NP_001074513	NP_509689	N411N	N428K	Likely benign	phenotypic	rs200963586	16088305	MYLK2	Mylk2	not specified	Homozygous knockout mice display impaired skeletal muscle twitch tension response to tetanic stimulation.	1e-05	ClinVar	APF	284231
NP_000251	NP_001243010	NP_508420	T724T	T724A	Likely benign	phenotypic	rs781809036	14158202	MYO7A	Myo7a	not provided	Homozygotes for spontaneous and chemically induced mutations exhibit deafness, hyperactivity, head-shaking, and circling, with degeneration of the organ of Corti, spiral ganglion, stria vascularis in the cochlea, and vestibular ganglion in the labyrinth.	NA	ClinVar	APF	258834
NP_000251	NP_032689	NP_508420	T724T	T724A	Likely benign	phenotypic	rs781809036	14158202	MYO7A	Myo7a	not provided	Homozygotes for spontaneous and chemically induced mutations exhibit deafness, hyperactivity, head-shaking, and circling, with degeneration of the organ of Corti, spiral ganglion, stria vascularis in the cochlea, and vestibular ganglion in the labyrinth.	NA	ClinVar	APF	258827
NP_000259	NP_001239179	NP_498335	D85D	D85E	Likely benign	phenotypic	rs375802248	13854692	NF2	Nf2	Neurofibromatosis, type 2	Homozygous targeted null mutants lack extraembryonic ectoderm, do not initiate gastrulation and die by embryonic day 7. Heterozygotes develop malignant tumors, especially osteosarcomas. Conditional Schwann cell knockouts resemble neurofibromatosis type 2.	4e-05	ClinVar	APF	187922
NP_000259	NP_001239179	NP_001022571	D85D	D85E	Likely benign	phenotypic	rs375802248	13854692	NF2	Nf2	Neurofibromatosis, type 2	Homozygous targeted null mutants lack extraembryonic ectoderm, do not initiate gastrulation and die by embryonic day 7. Heterozygotes develop malignant tumors, especially osteosarcomas. Conditional Schwann cell knockouts resemble neurofibromatosis type 2.	4e-05	ClinVar	APF	187920
NP_000259	NP_001239179	NP_498336	D85D	D85E	Likely benign	phenotypic	rs375802248	13854692	NF2	Nf2	Neurofibromatosis, type 2	Homozygous targeted null mutants lack extraembryonic ectoderm, do not initiate gastrulation and die by embryonic day 7. Heterozygotes develop malignant tumors, especially osteosarcomas. Conditional Schwann cell knockouts resemble neurofibromatosis type 2.	4e-05	ClinVar	APF	187921
NP_000259	NP_001239180	NP_001022571	D85D	D85E	Likely benign	phenotypic	rs375802248	13854692	NF2	Nf2	Neurofibromatosis, type 2	Homozygous targeted null mutants lack extraembryonic ectoderm, do not initiate gastrulation and die by embryonic day 7. Heterozygotes develop malignant tumors, especially osteosarcomas. Conditional Schwann cell knockouts resemble neurofibromatosis type 2.	4e-05	ClinVar	APF	187914
NP_000259	NP_001239180	NP_498336	D85D	D85E	Likely benign	phenotypic	rs375802248	13854692	NF2	Nf2	Neurofibromatosis, type 2	Homozygous targeted null mutants lack extraembryonic ectoderm, do not initiate gastrulation and die by embryonic day 7. Heterozygotes develop malignant tumors, especially osteosarcomas. Conditional Schwann cell knockouts resemble neurofibromatosis type 2.	4e-05	ClinVar	APF	187915
NP_000259	NP_001239180	NP_498335	D85D	D85E	Likely benign	phenotypic	rs375802248	13854692	NF2	Nf2	Neurofibromatosis, type 2	Homozygous targeted null mutants lack extraembryonic ectoderm, do not initiate gastrulation and die by embryonic day 7. Heterozygotes develop malignant tumors, especially osteosarcomas. Conditional Schwann cell knockouts resemble neurofibromatosis type 2.	4e-05	ClinVar	APF	187916
NP_000259	NP_035028	NP_001022571	D85D	D85E	Likely benign	phenotypic	rs375802248	13854692	NF2	Nf2	Neurofibromatosis, type 2	Homozygous targeted null mutants lack extraembryonic ectoderm, do not initiate gastrulation and die by embryonic day 7. Heterozygotes develop malignant tumors, especially osteosarcomas. Conditional Schwann cell knockouts resemble neurofibromatosis type 2.	4e-05	ClinVar	APF	187926
NP_000259	NP_035028	NP_498335	D85D	D85E	Likely benign	phenotypic	rs375802248	13854692	NF2	Nf2	Neurofibromatosis, type 2	Homozygous targeted null mutants lack extraembryonic ectoderm, do not initiate gastrulation and die by embryonic day 7. Heterozygotes develop malignant tumors, especially osteosarcomas. Conditional Schwann cell knockouts resemble neurofibromatosis type 2.	4e-05	ClinVar	APF	187928
NP_000259	NP_035028	NP_498336	D85D	D85E	Likely benign	phenotypic	rs375802248	13854692	NF2	Nf2	Neurofibromatosis, type 2	Homozygous targeted null mutants lack extraembryonic ectoderm, do not initiate gastrulation and die by embryonic day 7. Heterozygotes develop malignant tumors, especially osteosarcomas. Conditional Schwann cell knockouts resemble neurofibromatosis type 2.	4e-05	ClinVar	APF	187927
NP_000259	XP_006514633	NP_498336	D85D	D85E	Likely benign	phenotypic	rs375802248	13854692	NF2	Nf2	Neurofibromatosis, type 2	Homozygous targeted null mutants lack extraembryonic ectoderm, do not initiate gastrulation and die by embryonic day 7. Heterozygotes develop malignant tumors, especially osteosarcomas. Conditional Schwann cell knockouts resemble neurofibromatosis type 2.	4e-05	ClinVar	APF	187912
NP_000259	XP_006514633	NP_498335	D85D	D85E	Likely benign	phenotypic	rs375802248	13854692	NF2	Nf2	Neurofibromatosis, type 2	Homozygous targeted null mutants lack extraembryonic ectoderm, do not initiate gastrulation and die by embryonic day 7. Heterozygotes develop malignant tumors, especially osteosarcomas. Conditional Schwann cell knockouts resemble neurofibromatosis type 2.	4e-05	ClinVar	APF	187913
NP_000259	XP_006514633	NP_001022571	D85D	D85E	Likely benign	phenotypic	rs375802248	13854692	NF2	Nf2	Neurofibromatosis, type 2	Homozygous targeted null mutants lack extraembryonic ectoderm, do not initiate gastrulation and die by embryonic day 7. Heterozygotes develop malignant tumors, especially osteosarcomas. Conditional Schwann cell knockouts resemble neurofibromatosis type 2.	4e-05	ClinVar	APF	187911
NP_000259	XP_011241971	NP_001022571	D85D	D85E	Likely benign	phenotypic	rs375802248	13854692	NF2	Nf2	Neurofibromatosis, type 2	Homozygous targeted null mutants lack extraembryonic ectoderm, do not initiate gastrulation and die by embryonic day 7. Heterozygotes develop malignant tumors, especially osteosarcomas. Conditional Schwann cell knockouts resemble neurofibromatosis type 2.	4e-05	ClinVar	APF	187917
NP_000259	XP_011241971	NP_498335	D85D	D85E	Likely benign	phenotypic	rs375802248	13854692	NF2	Nf2	Neurofibromatosis, type 2	Homozygous targeted null mutants lack extraembryonic ectoderm, do not initiate gastrulation and die by embryonic day 7. Heterozygotes develop malignant tumors, especially osteosarcomas. Conditional Schwann cell knockouts resemble neurofibromatosis type 2.	4e-05	ClinVar	APF	187919
NP_000259	XP_011241971	NP_498336	D85D	D85E	Likely benign	phenotypic	rs375802248	13854692	NF2	Nf2	Neurofibromatosis, type 2	Homozygous targeted null mutants lack extraembryonic ectoderm, do not initiate gastrulation and die by embryonic day 7. Heterozygotes develop malignant tumors, especially osteosarcomas. Conditional Schwann cell knockouts resemble neurofibromatosis type 2.	4e-05	ClinVar	APF	187918
NP_000426	NP_032742	NP_501215	V2011I	V2012A	Benign/Likely benign	phenotypic	rs142007575	15494482	NOTCH3	Notch3	Cerebral autosomal dominant arteriopathy with subcortical infarcts and leukoencephalopathy;not specified	Homozygous null mice are viable, fertile, and show no overt phenotype. Adult homozygous null mice for one allele display a small thymus and reduced thymocyte numbers.	0.00019	ClinVar	APF	280473
NP_000426	NP_032742	NP_507639	V2011I	V2012A	Benign/Likely benign	phenotypic	rs142007575	15494482	NOTCH3	Notch3	Cerebral autosomal dominant arteriopathy with subcortical infarcts and leukoencephalopathy;not specified	Homozygous null mice are viable, fertile, and show no overt phenotype. Adult homozygous null mice for one allele display a small thymus and reduced thymocyte numbers.	0.00019	ClinVar	APF	280475
NP_000426	NP_032742	NP_501207	V2011I	V2012A	Benign/Likely benign	phenotypic	rs142007575	15494482	NOTCH3	Notch3	Cerebral autosomal dominant arteriopathy with subcortical infarcts and leukoencephalopathy;not specified	Homozygous null mice are viable, fertile, and show no overt phenotype. Adult homozygous null mice for one allele display a small thymus and reduced thymocyte numbers.	0.00019	ClinVar	APF	280474
NP_000426	NP_032742	NP_001024616	V2011I	V2012A	Benign/Likely benign	phenotypic	rs142007575	15494482	NOTCH3	Notch3	Cerebral autosomal dominant arteriopathy with subcortical infarcts and leukoencephalopathy;not specified	Homozygous null mice are viable, fertile, and show no overt phenotype. Adult homozygous null mice for one allele display a small thymus and reduced thymocyte numbers.	0.00019	ClinVar	APF	280476
NP_000426	NP_032742	NP_001024615	V2011I	V2012A	Benign/Likely benign	phenotypic	rs142007575	15494482	NOTCH3	Notch3	Cerebral autosomal dominant arteriopathy with subcortical infarcts and leukoencephalopathy;not specified	Homozygous null mice are viable, fertile, and show no overt phenotype. Adult homozygous null mice for one allele display a small thymus and reduced thymocyte numbers.	0.00019	ClinVar	APF	280477
NP_000426	NP_032742	NP_501215	S497L	S498P	Benign/Likely benign	phenotypic	rs114207045	16079741	NOTCH3	Notch3	Cerebral autosomal dominant arteriopathy with subcortical infarcts and leukoencephalopathy;not specified	Homozygous null mice are viable, fertile, and show no overt phenotype. Adult homozygous null mice for one allele display a small thymus and reduced thymocyte numbers.	NA	ClinVar	APF	280473
NP_000426	NP_032742	NP_507639	S497L	S498P	Benign/Likely benign	phenotypic	rs114207045	16079741	NOTCH3	Notch3	Cerebral autosomal dominant arteriopathy with subcortical infarcts and leukoencephalopathy;not specified	Homozygous null mice are viable, fertile, and show no overt phenotype. Adult homozygous null mice for one allele display a small thymus and reduced thymocyte numbers.	NA	ClinVar	APF	280475
NP_000426	NP_032742	NP_001024616	S497L	S498P	Benign/Likely benign	phenotypic	rs114207045	16079741	NOTCH3	Notch3	Cerebral autosomal dominant arteriopathy with subcortical infarcts and leukoencephalopathy;not specified	Homozygous null mice are viable, fertile, and show no overt phenotype. Adult homozygous null mice for one allele display a small thymus and reduced thymocyte numbers.	NA	ClinVar	APF	280476
NP_000426	NP_032742	NP_001024615	S497L	S498P	Benign/Likely benign	phenotypic	rs114207045	16079741	NOTCH3	Notch3	Cerebral autosomal dominant arteriopathy with subcortical infarcts and leukoencephalopathy;not specified	Homozygous null mice are viable, fertile, and show no overt phenotype. Adult homozygous null mice for one allele display a small thymus and reduced thymocyte numbers.	NA	ClinVar	APF	280477
NP_000426	NP_032742	NP_501207	S497L	S498P	Benign/Likely benign	phenotypic	rs114207045	16079741	NOTCH3	Notch3	Cerebral autosomal dominant arteriopathy with subcortical infarcts and leukoencephalopathy;not specified	Homozygous null mice are viable, fertile, and show no overt phenotype. Adult homozygous null mice for one allele display a small thymus and reduced thymocyte numbers.	NA	ClinVar	APF	280474
NP_579877	NP_001074571	NP_499397	H528N	H528R	Likely benign	phenotypic	rs139753036	13291292	NSD2	Whsc1	4p partial monosomy syndrome	Homozygous null mice display reduced fetal size, failed sternum ossification, cleft palate, atrial and ventricular septal defects, stunted growth and postnatal death. Some heterozygotes show severe growth defects, malocclusion, delayed sternum ossification and hypoplasia of the septum secundum.	0.00325	ClinVar	APF	189278
NP_579877	NP_780440	NP_499397	H528N	H528R	Likely benign	phenotypic	rs139753036	13291292	NSD2	Whsc1	4p partial monosomy syndrome	Homozygous null mice display reduced fetal size, failed sternum ossification, cleft palate, atrial and ventricular septal defects, stunted growth and postnatal death. Some heterozygotes show severe growth defects, malocclusion, delayed sternum ossification and hypoplasia of the septum secundum.	0.00325	ClinVar	APF	189282
NP_579877	XP_006503721	NP_499397	H528N	H528R	Likely benign	phenotypic	rs139753036	13291292	NSD2	Whsc1	4p partial monosomy syndrome	Homozygous null mice display reduced fetal size, failed sternum ossification, cleft palate, atrial and ventricular septal defects, stunted growth and postnatal death. Some heterozygotes show severe growth defects, malocclusion, delayed sternum ossification and hypoplasia of the septum secundum.	0.00325	ClinVar	APF	189280
NP_579877	XP_006503722	NP_499397	H528N	H528R	Likely benign	phenotypic	rs139753036	13291292	NSD2	Whsc1	4p partial monosomy syndrome	Homozygous null mice display reduced fetal size, failed sternum ossification, cleft palate, atrial and ventricular septal defects, stunted growth and postnatal death. Some heterozygotes show severe growth defects, malocclusion, delayed sternum ossification and hypoplasia of the septum secundum.	0.00325	ClinVar	APF	189275
NP_579877	XP_006503723	NP_499397	H528N	H528R	Likely benign	phenotypic	rs139753036	13291292	NSD2	Whsc1	4p partial monosomy syndrome	Homozygous null mice display reduced fetal size, failed sternum ossification, cleft palate, atrial and ventricular septal defects, stunted growth and postnatal death. Some heterozygotes show severe growth defects, malocclusion, delayed sternum ossification and hypoplasia of the septum secundum.	0.00325	ClinVar	APF	189274
NP_002644	NP_035227	NP_001255700	Y175Y	Y176H	Likely benign	phenotypic	rs1174655970	13991016	PITX1	Pitx1	not provided	Homozygous targeted null mutants have defects of hindlimbs, pelvis, mandible and submandibular gland, and decreased numbers of anterior pituitary cell types. Some mutants die in utero, but most die at birth, probably as a consequence of cleft palate.	NA	ClinVar	APF	22062
NP_002644	NP_035227	NP_001021276	Y175Y	Y176H	Likely benign	phenotypic	rs1174655970	13991016	PITX1	Pitx1	not provided	Homozygous targeted null mutants have defects of hindlimbs, pelvis, mandible and submandibular gland, and decreased numbers of anterior pituitary cell types. Some mutants die in utero, but most die at birth, probably as a consequence of cleft palate.	NA	ClinVar	APF	22064
NP_002644	NP_035227	NP_001021277	Y175Y	Y176H	Likely benign	phenotypic	rs1174655970	13991016	PITX1	Pitx1	not provided	Homozygous targeted null mutants have defects of hindlimbs, pelvis, mandible and submandibular gland, and decreased numbers of anterior pituitary cell types. Some mutants die in utero, but most die at birth, probably as a consequence of cleft palate.	NA	ClinVar	APF	22065
NP_002644	NP_035227	NP_001255701	Y175Y	Y176H	Likely benign	phenotypic	rs1174655970	13991016	PITX1	Pitx1	not provided	Homozygous targeted null mutants have defects of hindlimbs, pelvis, mandible and submandibular gland, and decreased numbers of anterior pituitary cell types. Some mutants die in utero, but most die at birth, probably as a consequence of cleft palate.	NA	ClinVar	APF	22063
NP_002644	XP_006517220	NP_001021276	Y175Y	Y176H	Likely benign	phenotypic	rs1174655970	13991016	PITX1	Pitx1	not provided	Homozygous targeted null mutants have defects of hindlimbs, pelvis, mandible and submandibular gland, and decreased numbers of anterior pituitary cell types. Some mutants die in utero, but most die at birth, probably as a consequence of cleft palate.	NA	ClinVar	APF	22056
NP_002644	XP_006517220	NP_001255700	Y175Y	Y176H	Likely benign	phenotypic	rs1174655970	13991016	PITX1	Pitx1	not provided	Homozygous targeted null mutants have defects of hindlimbs, pelvis, mandible and submandibular gland, and decreased numbers of anterior pituitary cell types. Some mutants die in utero, but most die at birth, probably as a consequence of cleft palate.	NA	ClinVar	APF	22054
NP_002644	XP_006517220	NP_001021277	Y175Y	Y176H	Likely benign	phenotypic	rs1174655970	13991016	PITX1	Pitx1	not provided	Homozygous targeted null mutants have defects of hindlimbs, pelvis, mandible and submandibular gland, and decreased numbers of anterior pituitary cell types. Some mutants die in utero, but most die at birth, probably as a consequence of cleft palate.	NA	ClinVar	APF	22057
NP_002644	XP_006517220	NP_001255701	Y175Y	Y176H	Likely benign	phenotypic	rs1174655970	13991016	PITX1	Pitx1	not provided	Homozygous targeted null mutants have defects of hindlimbs, pelvis, mandible and submandibular gland, and decreased numbers of anterior pituitary cell types. Some mutants die in utero, but most die at birth, probably as a consequence of cleft palate.	NA	ClinVar	APF	22055
NP_002644	XP_006517221	NP_001255701	Y175Y	Y176H	Likely benign	phenotypic	rs1174655970	13991016	PITX1	Pitx1	not provided	Homozygous targeted null mutants have defects of hindlimbs, pelvis, mandible and submandibular gland, and decreased numbers of anterior pituitary cell types. Some mutants die in utero, but most die at birth, probably as a consequence of cleft palate.	NA	ClinVar	APF	22059
NP_002644	XP_006517221	NP_001255700	Y175Y	Y176H	Likely benign	phenotypic	rs1174655970	13991016	PITX1	Pitx1	not provided	Homozygous targeted null mutants have defects of hindlimbs, pelvis, mandible and submandibular gland, and decreased numbers of anterior pituitary cell types. Some mutants die in utero, but most die at birth, probably as a consequence of cleft palate.	NA	ClinVar	APF	22058
NP_002644	XP_006517221	NP_001021276	Y175Y	Y176H	Likely benign	phenotypic	rs1174655970	13991016	PITX1	Pitx1	not provided	Homozygous targeted null mutants have defects of hindlimbs, pelvis, mandible and submandibular gland, and decreased numbers of anterior pituitary cell types. Some mutants die in utero, but most die at birth, probably as a consequence of cleft palate.	NA	ClinVar	APF	22060
NP_002644	XP_006517221	NP_001021277	Y175Y	Y176H	Likely benign	phenotypic	rs1174655970	13991016	PITX1	Pitx1	not provided	Homozygous targeted null mutants have defects of hindlimbs, pelvis, mandible and submandibular gland, and decreased numbers of anterior pituitary cell types. Some mutants die in utero, but most die at birth, probably as a consequence of cleft palate.	NA	ClinVar	APF	22061
NP_000924	NP_038857	NP_001300035	I1028T	I1028N	Likely benign	phenotypic	rs530143044	16206390	PLCB4	Plcb4	Auriculocondylar syndrome	Homozygotes for targeted mutations may exhibit ataxia, impaired elimination of excess climbing fiber synapses in the developing cerebellum, abnormal cerebellar foliation, reduced visual processing ability and loss of circadian rhythm in constant darkness.	1e-05	ClinVar	APF	250283
NP_000924	NP_038857	NP_001300029	I1028T	I1028N	Likely benign	phenotypic	rs530143044	16206390	PLCB4	Plcb4	Auriculocondylar syndrome	Homozygotes for targeted mutations may exhibit ataxia, impaired elimination of excess climbing fiber synapses in the developing cerebellum, abnormal cerebellar foliation, reduced visual processing ability and loss of circadian rhythm in constant darkness.	1e-05	ClinVar	APF	250260
NP_000924	NP_038857	NP_001300030	I1028T	I1028N	Likely benign	phenotypic	rs530143044	16206390	PLCB4	Plcb4	Auriculocondylar syndrome	Homozygotes for targeted mutations may exhibit ataxia, impaired elimination of excess climbing fiber synapses in the developing cerebellum, abnormal cerebellar foliation, reduced visual processing ability and loss of circadian rhythm in constant darkness.	1e-05	ClinVar	APF	250261
NP_000924	NP_038857	NP_001300026	I1028T	I1028N	Likely benign	phenotypic	rs530143044	16206390	PLCB4	Plcb4	Auriculocondylar syndrome	Homozygotes for targeted mutations may exhibit ataxia, impaired elimination of excess climbing fiber synapses in the developing cerebellum, abnormal cerebellar foliation, reduced visual processing ability and loss of circadian rhythm in constant darkness.	1e-05	ClinVar	APF	250274
NP_000924	NP_038857	NP_001300024	I1028T	I1028N	Likely benign	phenotypic	rs530143044	16206390	PLCB4	Plcb4	Auriculocondylar syndrome	Homozygotes for targeted mutations may exhibit ataxia, impaired elimination of excess climbing fiber synapses in the developing cerebellum, abnormal cerebellar foliation, reduced visual processing ability and loss of circadian rhythm in constant darkness.	1e-05	ClinVar	APF	250266
NP_000924	NP_038857	NP_001300021	I1028T	I1028N	Likely benign	phenotypic	rs530143044	16206390	PLCB4	Plcb4	Auriculocondylar syndrome	Homozygotes for targeted mutations may exhibit ataxia, impaired elimination of excess climbing fiber synapses in the developing cerebellum, abnormal cerebellar foliation, reduced visual processing ability and loss of circadian rhythm in constant darkness.	1e-05	ClinVar	APF	250263
NP_000924	NP_038857	NP_001300023	I1028T	I1028N	Likely benign	phenotypic	rs530143044	16206390	PLCB4	Plcb4	Auriculocondylar syndrome	Homozygotes for targeted mutations may exhibit ataxia, impaired elimination of excess climbing fiber synapses in the developing cerebellum, abnormal cerebellar foliation, reduced visual processing ability and loss of circadian rhythm in constant darkness.	1e-05	ClinVar	APF	250265
NP_000924	NP_038857	NP_001300017	I1028T	I1028N	Likely benign	phenotypic	rs530143044	16206390	PLCB4	Plcb4	Auriculocondylar syndrome	Homozygotes for targeted mutations may exhibit ataxia, impaired elimination of excess climbing fiber synapses in the developing cerebellum, abnormal cerebellar foliation, reduced visual processing ability and loss of circadian rhythm in constant darkness.	1e-05	ClinVar	APF	250277
NP_000924	NP_038857	NP_001300028	I1028T	I1028N	Likely benign	phenotypic	rs530143044	16206390	PLCB4	Plcb4	Auriculocondylar syndrome	Homozygotes for targeted mutations may exhibit ataxia, impaired elimination of excess climbing fiber synapses in the developing cerebellum, abnormal cerebellar foliation, reduced visual processing ability and loss of circadian rhythm in constant darkness.	1e-05	ClinVar	APF	250280
NP_000924	NP_038857	NP_001021347	I1028T	I1028N	Likely benign	phenotypic	rs530143044	16206390	PLCB4	Plcb4	Auriculocondylar syndrome	Homozygotes for targeted mutations may exhibit ataxia, impaired elimination of excess climbing fiber synapses in the developing cerebellum, abnormal cerebellar foliation, reduced visual processing ability and loss of circadian rhythm in constant darkness.	1e-05	ClinVar	APF	250264
NP_000924	NP_038857	NP_001300032	I1028T	I1028N	Likely benign	phenotypic	rs530143044	16206390	PLCB4	Plcb4	Auriculocondylar syndrome	Homozygotes for targeted mutations may exhibit ataxia, impaired elimination of excess climbing fiber synapses in the developing cerebellum, abnormal cerebellar foliation, reduced visual processing ability and loss of circadian rhythm in constant darkness.	1e-05	ClinVar	APF	250271
NP_000924	NP_038857	NP_001300015	I1028T	I1028N	Likely benign	phenotypic	rs530143044	16206390	PLCB4	Plcb4	Auriculocondylar syndrome	Homozygotes for targeted mutations may exhibit ataxia, impaired elimination of excess climbing fiber synapses in the developing cerebellum, abnormal cerebellar foliation, reduced visual processing ability and loss of circadian rhythm in constant darkness.	1e-05	ClinVar	APF	250269
NP_000924	NP_038857	NP_001300034	I1028T	I1028N	Likely benign	phenotypic	rs530143044	16206390	PLCB4	Plcb4	Auriculocondylar syndrome	Homozygotes for targeted mutations may exhibit ataxia, impaired elimination of excess climbing fiber synapses in the developing cerebellum, abnormal cerebellar foliation, reduced visual processing ability and loss of circadian rhythm in constant darkness.	1e-05	ClinVar	APF	250279
NP_000924	NP_038857	NP_001300025	I1028T	I1028N	Likely benign	phenotypic	rs530143044	16206390	PLCB4	Plcb4	Auriculocondylar syndrome	Homozygotes for targeted mutations may exhibit ataxia, impaired elimination of excess climbing fiber synapses in the developing cerebellum, abnormal cerebellar foliation, reduced visual processing ability and loss of circadian rhythm in constant darkness.	1e-05	ClinVar	APF	250282
NP_000924	NP_038857	NP_001300031	I1028T	I1028N	Likely benign	phenotypic	rs530143044	16206390	PLCB4	Plcb4	Auriculocondylar syndrome	Homozygotes for targeted mutations may exhibit ataxia, impaired elimination of excess climbing fiber synapses in the developing cerebellum, abnormal cerebellar foliation, reduced visual processing ability and loss of circadian rhythm in constant darkness.	1e-05	ClinVar	APF	250268
NP_000924	NP_038857	NP_001300022	I1028T	I1028N	Likely benign	phenotypic	rs530143044	16206390	PLCB4	Plcb4	Auriculocondylar syndrome	Homozygotes for targeted mutations may exhibit ataxia, impaired elimination of excess climbing fiber synapses in the developing cerebellum, abnormal cerebellar foliation, reduced visual processing ability and loss of circadian rhythm in constant darkness.	1e-05	ClinVar	APF	250270
NP_000924	NP_038857	NP_001021346	I1028T	I1028N	Likely benign	phenotypic	rs530143044	16206390	PLCB4	Plcb4	Auriculocondylar syndrome	Homozygotes for targeted mutations may exhibit ataxia, impaired elimination of excess climbing fiber synapses in the developing cerebellum, abnormal cerebellar foliation, reduced visual processing ability and loss of circadian rhythm in constant darkness.	1e-05	ClinVar	APF	250262
NP_000924	NP_038857	NP_001300016	I1028T	I1028N	Likely benign	phenotypic	rs530143044	16206390	PLCB4	Plcb4	Auriculocondylar syndrome	Homozygotes for targeted mutations may exhibit ataxia, impaired elimination of excess climbing fiber synapses in the developing cerebellum, abnormal cerebellar foliation, reduced visual processing ability and loss of circadian rhythm in constant darkness.	1e-05	ClinVar	APF	250273
NP_000924	NP_038857	NP_001300020	I1028T	I1028N	Likely benign	phenotypic	rs530143044	16206390	PLCB4	Plcb4	Auriculocondylar syndrome	Homozygotes for targeted mutations may exhibit ataxia, impaired elimination of excess climbing fiber synapses in the developing cerebellum, abnormal cerebellar foliation, reduced visual processing ability and loss of circadian rhythm in constant darkness.	1e-05	ClinVar	APF	250275
NP_000924	NP_038857	NP_001300018	I1028T	I1028N	Likely benign	phenotypic	rs530143044	16206390	PLCB4	Plcb4	Auriculocondylar syndrome	Homozygotes for targeted mutations may exhibit ataxia, impaired elimination of excess climbing fiber synapses in the developing cerebellum, abnormal cerebellar foliation, reduced visual processing ability and loss of circadian rhythm in constant darkness.	1e-05	ClinVar	APF	250281
NP_000924	NP_038857	NP_001021348	I1028T	I1028N	Likely benign	phenotypic	rs530143044	16206390	PLCB4	Plcb4	Auriculocondylar syndrome	Homozygotes for targeted mutations may exhibit ataxia, impaired elimination of excess climbing fiber synapses in the developing cerebellum, abnormal cerebellar foliation, reduced visual processing ability and loss of circadian rhythm in constant darkness.	1e-05	ClinVar	APF	250284
NP_000924	NP_038857	NP_001300019	I1028T	I1028N	Likely benign	phenotypic	rs530143044	16206390	PLCB4	Plcb4	Auriculocondylar syndrome	Homozygotes for targeted mutations may exhibit ataxia, impaired elimination of excess climbing fiber synapses in the developing cerebellum, abnormal cerebellar foliation, reduced visual processing ability and loss of circadian rhythm in constant darkness.	1e-05	ClinVar	APF	250272
NP_000924	NP_038857	NP_001300033	I1028T	I1028N	Likely benign	phenotypic	rs530143044	16206390	PLCB4	Plcb4	Auriculocondylar syndrome	Homozygotes for targeted mutations may exhibit ataxia, impaired elimination of excess climbing fiber synapses in the developing cerebellum, abnormal cerebellar foliation, reduced visual processing ability and loss of circadian rhythm in constant darkness.	1e-05	ClinVar	APF	250276
NP_000924	NP_038857	NP_001300014	I1028T	I1028N	Likely benign	phenotypic	rs530143044	16206390	PLCB4	Plcb4	Auriculocondylar syndrome	Homozygotes for targeted mutations may exhibit ataxia, impaired elimination of excess climbing fiber synapses in the developing cerebellum, abnormal cerebellar foliation, reduced visual processing ability and loss of circadian rhythm in constant darkness.	1e-05	ClinVar	APF	250267
NP_000924	NP_038857	NP_001300027	I1028T	I1028N	Likely benign	phenotypic	rs530143044	16206390	PLCB4	Plcb4	Auriculocondylar syndrome	Homozygotes for targeted mutations may exhibit ataxia, impaired elimination of excess climbing fiber synapses in the developing cerebellum, abnormal cerebellar foliation, reduced visual processing ability and loss of circadian rhythm in constant darkness.	1e-05	ClinVar	APF	250278
NP_002652	NP_758489	NP_499670	D473D	D473N	Likely benign	phenotypic	rs372678135	5130206	PLCG2	Plcg2	Familial cold autoinflammatory syndrome 3	Homozygotes for some null alleles show decreased B cell and impaired NK cell function. Other homozygous null alleles show aberrant separation of blood and lymphatic vessels.	NA	ClinVar	APF	73440
NP_002696	NP_032935	NP_001122565	Q744H	Q742R	Likely benign	phenotypic	rs150346859	5208803	PPL	Ppl	not provided	Homozygous null mice are fertile and grossly normal with no apparent skin abnormalities.	NA	ClinVar	APF	410220
NP_002696	NP_032935	NP_001021859	Q744H	Q742R	Likely benign	phenotypic	rs150346859	5208803	PPL	Ppl	not provided	Homozygous null mice are fertile and grossly normal with no apparent skin abnormalities.	NA	ClinVar	APF	410228
NP_002696	NP_032935	NP_001021857	Q744H	Q742R	Likely benign	phenotypic	rs150346859	5208803	PPL	Ppl	not provided	Homozygous null mice are fertile and grossly normal with no apparent skin abnormalities.	NA	ClinVar	APF	410223
NP_002696	NP_032935	NP_001335524	Q744H	Q742R	Likely benign	phenotypic	rs150346859	5208803	PPL	Ppl	not provided	Homozygous null mice are fertile and grossly normal with no apparent skin abnormalities.	NA	ClinVar	APF	410227
NP_002696	NP_032935	NP_001335522	Q744H	Q742R	Likely benign	phenotypic	rs150346859	5208803	PPL	Ppl	not provided	Homozygous null mice are fertile and grossly normal with no apparent skin abnormalities.	NA	ClinVar	APF	410229
NP_002696	NP_032935	NP_001335519	Q744H	Q742R	Likely benign	phenotypic	rs150346859	5208803	PPL	Ppl	not provided	Homozygous null mice are fertile and grossly normal with no apparent skin abnormalities.	NA	ClinVar	APF	410226
NP_002696	NP_032935	NP_001335520	Q744H	Q742R	Likely benign	phenotypic	rs150346859	5208803	PPL	Ppl	not provided	Homozygous null mice are fertile and grossly normal with no apparent skin abnormalities.	NA	ClinVar	APF	410231
NP_002696	NP_032935	NP_001021855	Q744H	Q742R	Likely benign	phenotypic	rs150346859	5208803	PPL	Ppl	not provided	Homozygous null mice are fertile and grossly normal with no apparent skin abnormalities.	NA	ClinVar	APF	410234
NP_002696	NP_032935	NP_001021853	Q744H	Q742R	Likely benign	phenotypic	rs150346859	5208803	PPL	Ppl	not provided	Homozygous null mice are fertile and grossly normal with no apparent skin abnormalities.	NA	ClinVar	APF	410222
NP_002696	NP_032935	NP_001021856	Q744H	Q742R	Likely benign	phenotypic	rs150346859	5208803	PPL	Ppl	not provided	Homozygous null mice are fertile and grossly normal with no apparent skin abnormalities.	NA	ClinVar	APF	410221
NP_002696	NP_032935	NP_001335523	Q744H	Q742R	Likely benign	phenotypic	rs150346859	5208803	PPL	Ppl	not provided	Homozygous null mice are fertile and grossly normal with no apparent skin abnormalities.	NA	ClinVar	APF	410233
NP_002696	NP_032935	NP_001021858	Q744H	Q742R	Likely benign	phenotypic	rs150346859	5208803	PPL	Ppl	not provided	Homozygous null mice are fertile and grossly normal with no apparent skin abnormalities.	NA	ClinVar	APF	410225
NP_002696	NP_032935	NP_001040721	Q744H	Q742R	Likely benign	phenotypic	rs150346859	5208803	PPL	Ppl	not provided	Homozygous null mice are fertile and grossly normal with no apparent skin abnormalities.	NA	ClinVar	APF	410224
NP_002696	NP_032935	NP_001335521	Q744H	Q742R	Likely benign	phenotypic	rs150346859	5208803	PPL	Ppl	not provided	Homozygous null mice are fertile and grossly normal with no apparent skin abnormalities.	NA	ClinVar	APF	410232
NP_002696	NP_032935	NP_001021854	Q744H	Q742R	Likely benign	phenotypic	rs150346859	5208803	PPL	Ppl	not provided	Homozygous null mice are fertile and grossly normal with no apparent skin abnormalities.	NA	ClinVar	APF	410230
NP_683720	NP_034854	NP_493558	Q49K	Q49K	Benign/Likely benign	phenotypic	rs2071543	14018529	PSMB8	Psmb8	Nakajo syndrome;not specified	Mice homozygous for disruptions in this gene display an essentially normal phenotype. However they have a reduced ability to process MHC class I restricted antigens.	0.14379	ClinVar	APF	16614
NP_003729	NP_032984	NP_494384	V1062M	V1062A	Likely benign	phenotypic	rs142187073	9444944	PTCH2	Ptch2	Gorlin syndrome	Male mice homozygous for a targeted gene disruption display anemia, abnormal red blood cells, enlarged spleens, extramedullary hematopoiesis, and an increased percentage of neutrophils. Most male mice homozygous for another allele display alopecia and skin lesions.	0.00015	ClinVar	APF	170299
NP_003729	NP_032984	NP_495218	V1062M	V1062A	Likely benign	phenotypic	rs142187073	9444944	PTCH2	Ptch2	Gorlin syndrome	Male mice homozygous for a targeted gene disruption display anemia, abnormal red blood cells, enlarged spleens, extramedullary hematopoiesis, and an increased percentage of neutrophils. Most male mice homozygous for another allele display alopecia and skin lesions.	0.00015	ClinVar	APF	170300
NP_003729	NP_032984	NP_495662	V1062M	V1062A	Likely benign	phenotypic	rs142187073	9444944	PTCH2	Ptch2	Gorlin syndrome	Male mice homozygous for a targeted gene disruption display anemia, abnormal red blood cells, enlarged spleens, extramedullary hematopoiesis, and an increased percentage of neutrophils. Most male mice homozygous for another allele display alopecia and skin lesions.	0.00015	ClinVar	APF	170301
NP_003729	NP_032984	NP_494383	V1062M	V1062A	Likely benign	phenotypic	rs142187073	9444944	PTCH2	Ptch2	Gorlin syndrome	Male mice homozygous for a targeted gene disruption display anemia, abnormal red blood cells, enlarged spleens, extramedullary hematopoiesis, and an increased percentage of neutrophils. Most male mice homozygous for another allele display alopecia and skin lesions.	0.00015	ClinVar	APF	170298
NP_003729	NP_032984	NP_001122650	V1062M	V1062A	Likely benign	phenotypic	rs142187073	9444944	PTCH2	Ptch2	Gorlin syndrome	Male mice homozygous for a targeted gene disruption display anemia, abnormal red blood cells, enlarged spleens, extramedullary hematopoiesis, and an increased percentage of neutrophils. Most male mice homozygous for another allele display alopecia and skin lesions.	0.00015	ClinVar	APF	170297
NP_036545	NP_081731	NP_001041143	V353A	V354A	Benign	phenotypic	rs116754028	9755225	QPCT	Qpct	not provided	Mice exhibit normal motor coordination and spatial working memory.	NA	ClinVar	APF	25818
NP_036545	NP_081731	NP_001041144	V353A	V354A	Benign	phenotypic	rs116754028	9755225	QPCT	Qpct	not provided	Mice exhibit normal motor coordination and spatial working memory.	NA	ClinVar	APF	25819
NP_005723	NP_033038	NP_506070	V12V	V12A	Likely benign	phenotypic	rs1580974379	6551767	RAD50	Rad50	not provided	Homozygotes for a targeted hypomorphic mutation exhibit growth defects, predisposition toward cancer, progressive loss of hematopoietic and spermatogenic stem cells, and lethality due to bone marrow depletion. A null mutation results in embryonic death.	NA	ClinVar	APF	284823
NP_005723	NP_033038	NP_001122999	V12V	V12A	Likely benign	phenotypic	rs1580974379	6551767	RAD50	Rad50	not provided	Homozygotes for a targeted hypomorphic mutation exhibit growth defects, predisposition toward cancer, progressive loss of hematopoietic and spermatogenic stem cells, and lethality due to bone marrow depletion. A null mutation results in embryonic death.	NA	ClinVar	APF	284824
NP_005723	NP_033038	NP_001122999	T44T	T44A	Likely benign	phenotypic	rs864622315	5194646	RAD50	Rad50	Hereditary cancer-predisposing syndrome	Homozygotes for a targeted hypomorphic mutation exhibit growth defects, predisposition toward cancer, progressive loss of hematopoietic and spermatogenic stem cells, and lethality due to bone marrow depletion. A null mutation results in embryonic death.	0	ClinVar	APF	284824
NP_005723	NP_033038	NP_506070	T44T	T44A	Likely benign	phenotypic	rs864622315	5194646	RAD50	Rad50	Hereditary cancer-predisposing syndrome	Homozygotes for a targeted hypomorphic mutation exhibit growth defects, predisposition toward cancer, progressive loss of hematopoietic and spermatogenic stem cells, and lethality due to bone marrow depletion. A null mutation results in embryonic death.	0	ClinVar	APF	284823
NP_055596	NP_033956	NP_509241	A1065A	A1061T	Benign	phenotypic	rs16918075	5157926	RB1CC1	Rb1cc1	not provided	Homozygous mutation of this gene results in embryonic lethality at mid/late gestation associated with heart failure and liver degeneration.	NA	ClinVar	APF	305908
NP_001122401	NP_780758	NP_001024778	T744T	T728S	Likely benign	phenotypic	rs537258385	1527025	ROBO2	Robo2	not provided	Homozygous mutants display postnatal lethality, abnormal ureteric bud development, multiple fused kidneys, multiple ureters, and abnormal commissural axon growth.	NA	ClinVar	APF	51026
NP_001122401	NP_780758	NP_001024779	T744T	T728S	Likely benign	phenotypic	rs537258385	1527025	ROBO2	Robo2	not provided	Homozygous mutants display postnatal lethality, abnormal ureteric bud development, multiple fused kidneys, multiple ureters, and abnormal commissural axon growth.	NA	ClinVar	APF	51025
NP_001026	NP_076357	NP_001343814	K2042K	K2040E	Likely benign	phenotypic	rs1433457033	16132085	RYR2	Ryr2	not provided	Mice homozygous for a null mutation display embryonic lethality during organogenesis and abnormal cardiomyocyte morphology. Mice homozygous for a phosphorylation defective allele display decreased susceptibility to myocardial infarction-induced heart failure.	NA	ClinVar	APF	161105
NP_001026	NP_076357	NP_001343689	K2042K	K2040E	Likely benign	phenotypic	rs1433457033	16132085	RYR2	Ryr2	not provided	Mice homozygous for a null mutation display embryonic lethality during organogenesis and abnormal cardiomyocyte morphology. Mice homozygous for a phosphorylation defective allele display decreased susceptibility to myocardial infarction-induced heart failure.	NA	ClinVar	APF	161099
NP_001026	NP_076357	NP_001343818	K2042K	K2040E	Likely benign	phenotypic	rs1433457033	16132085	RYR2	Ryr2	not provided	Mice homozygous for a null mutation display embryonic lethality during organogenesis and abnormal cardiomyocyte morphology. Mice homozygous for a phosphorylation defective allele display decreased susceptibility to myocardial infarction-induced heart failure.	NA	ClinVar	APF	161093
NP_001026	NP_076357	NP_001343688	K2042K	K2040E	Likely benign	phenotypic	rs1433457033	16132085	RYR2	Ryr2	not provided	Mice homozygous for a null mutation display embryonic lethality during organogenesis and abnormal cardiomyocyte morphology. Mice homozygous for a phosphorylation defective allele display decreased susceptibility to myocardial infarction-induced heart failure.	NA	ClinVar	APF	161103
NP_001026	NP_076357	NP_001343816	K2042K	K2040E	Likely benign	phenotypic	rs1433457033	16132085	RYR2	Ryr2	not provided	Mice homozygous for a null mutation display embryonic lethality during organogenesis and abnormal cardiomyocyte morphology. Mice homozygous for a phosphorylation defective allele display decreased susceptibility to myocardial infarction-induced heart failure.	NA	ClinVar	APF	161098
NP_001026	NP_076357	NP_001343696	K2042K	K2040E	Likely benign	phenotypic	rs1433457033	16132085	RYR2	Ryr2	not provided	Mice homozygous for a null mutation display embryonic lethality during organogenesis and abnormal cardiomyocyte morphology. Mice homozygous for a phosphorylation defective allele display decreased susceptibility to myocardial infarction-induced heart failure.	NA	ClinVar	APF	161096
NP_001026	NP_076357	NP_001343813	K2042K	K2040E	Likely benign	phenotypic	rs1433457033	16132085	RYR2	Ryr2	not provided	Mice homozygous for a null mutation display embryonic lethality during organogenesis and abnormal cardiomyocyte morphology. Mice homozygous for a phosphorylation defective allele display decreased susceptibility to myocardial infarction-induced heart failure.	NA	ClinVar	APF	161101
NP_001026	NP_076357	NP_001343819	K2042K	K2040E	Likely benign	phenotypic	rs1433457033	16132085	RYR2	Ryr2	not provided	Mice homozygous for a null mutation display embryonic lethality during organogenesis and abnormal cardiomyocyte morphology. Mice homozygous for a phosphorylation defective allele display decreased susceptibility to myocardial infarction-induced heart failure.	NA	ClinVar	APF	161094
NP_001026	NP_076357	NP_001343815	K2042K	K2040E	Likely benign	phenotypic	rs1433457033	16132085	RYR2	Ryr2	not provided	Mice homozygous for a null mutation display embryonic lethality during organogenesis and abnormal cardiomyocyte morphology. Mice homozygous for a phosphorylation defective allele display decreased susceptibility to myocardial infarction-induced heart failure.	NA	ClinVar	APF	161095
NP_001026	NP_076357	NP_001343817	K2042K	K2040E	Likely benign	phenotypic	rs1433457033	16132085	RYR2	Ryr2	not provided	Mice homozygous for a null mutation display embryonic lethality during organogenesis and abnormal cardiomyocyte morphology. Mice homozygous for a phosphorylation defective allele display decreased susceptibility to myocardial infarction-induced heart failure.	NA	ClinVar	APF	161104
NP_001026	NP_076357	NP_001343809	K2042K	K2040E	Likely benign	phenotypic	rs1433457033	16132085	RYR2	Ryr2	not provided	Mice homozygous for a null mutation display embryonic lethality during organogenesis and abnormal cardiomyocyte morphology. Mice homozygous for a phosphorylation defective allele display decreased susceptibility to myocardial infarction-induced heart failure.	NA	ClinVar	APF	161106
NP_001026	NP_076357	NP_001343808	K2042K	K2040E	Likely benign	phenotypic	rs1433457033	16132085	RYR2	Ryr2	not provided	Mice homozygous for a null mutation display embryonic lethality during organogenesis and abnormal cardiomyocyte morphology. Mice homozygous for a phosphorylation defective allele display decreased susceptibility to myocardial infarction-induced heart failure.	NA	ClinVar	APF	161092
NP_001026	NP_076357	NP_001343811	K2042K	K2040E	Likely benign	phenotypic	rs1433457033	16132085	RYR2	Ryr2	not provided	Mice homozygous for a null mutation display embryonic lethality during organogenesis and abnormal cardiomyocyte morphology. Mice homozygous for a phosphorylation defective allele display decreased susceptibility to myocardial infarction-induced heart failure.	NA	ClinVar	APF	161097
NP_001026	NP_076357	NP_001343695	K2042K	K2040E	Likely benign	phenotypic	rs1433457033	16132085	RYR2	Ryr2	not provided	Mice homozygous for a null mutation display embryonic lethality during organogenesis and abnormal cardiomyocyte morphology. Mice homozygous for a phosphorylation defective allele display decreased susceptibility to myocardial infarction-induced heart failure.	NA	ClinVar	APF	161107
NP_001026	NP_076357	NP_001343810	K2042K	K2040E	Likely benign	phenotypic	rs1433457033	16132085	RYR2	Ryr2	not provided	Mice homozygous for a null mutation display embryonic lethality during organogenesis and abnormal cardiomyocyte morphology. Mice homozygous for a phosphorylation defective allele display decreased susceptibility to myocardial infarction-induced heart failure.	NA	ClinVar	APF	161100
NP_001026	NP_076357	NP_001343812	K2042K	K2040E	Likely benign	phenotypic	rs1433457033	16132085	RYR2	Ryr2	not provided	Mice homozygous for a null mutation display embryonic lethality during organogenesis and abnormal cardiomyocyte morphology. Mice homozygous for a phosphorylation defective allele display decreased susceptibility to myocardial infarction-induced heart failure.	NA	ClinVar	APF	161102
NP_054878	NP_001074809	NP_509306	V2280V	V2253A	Likely benign	phenotypic	rs745791498	15972779	SETD2	Setd2	Luscan-lumish syndrome	Mice homozygous for a knock-out allele exhibit impaired embryonic vascular remodeling in the embryo proper, yolk sac, and placenta that leads to death around E10.5.	NA	ClinVar	APF	49474
NP_054878	NP_001074809	NP_871842	V2280V	V2253A	Likely benign	phenotypic	rs745791498	15972779	SETD2	Setd2	Luscan-lumish syndrome	Mice homozygous for a knock-out allele exhibit impaired embryonic vascular remodeling in the embryo proper, yolk sac, and placenta that leads to death around E10.5.	NA	ClinVar	APF	49475
NP_054878	NP_001074809	NP_491340	V2280V	V2253A	Likely benign	phenotypic	rs745791498	15972779	SETD2	Setd2	Luscan-lumish syndrome	Mice homozygous for a knock-out allele exhibit impaired embryonic vascular remodeling in the embryo proper, yolk sac, and placenta that leads to death around E10.5.	NA	ClinVar	APF	49476
NP_006507	NP_035530	NP_504243	D236D	D236N	Likely benign	phenotypic	rs566497194	14124125	SLC2A1	Slc2a1	not specified	Homozygous null embryos are small, lack visibly detectable eyes, show a diminutive rostral embryonic pole and an overall developmental delay, and die at E10-E14. Heterozygotes show spontaneous seizures, impaired motor performance, hypoglycorrhachia, microencephaly, and reduced brain glucose uptake.	0.0001	ClinVar	APF	359628
NP_006507	NP_035530	NP_508181	D236D	D236N	Likely benign	phenotypic	rs566497194	14124125	SLC2A1	Slc2a1	not specified	Homozygous null embryos are small, lack visibly detectable eyes, show a diminutive rostral embryonic pole and an overall developmental delay, and die at E10-E14. Heterozygotes show spontaneous seizures, impaired motor performance, hypoglycorrhachia, microencephaly, and reduced brain glucose uptake.	0.0001	ClinVar	APF	359631
NP_006507	NP_035530	NP_509266	D236D	D236N	Likely benign	phenotypic	rs566497194	14124125	SLC2A1	Slc2a1	not specified	Homozygous null embryos are small, lack visibly detectable eyes, show a diminutive rostral embryonic pole and an overall developmental delay, and die at E10-E14. Heterozygotes show spontaneous seizures, impaired motor performance, hypoglycorrhachia, microencephaly, and reduced brain glucose uptake.	0.0001	ClinVar	APF	359632
NP_006507	NP_035530	NP_001024554	D236D	D236N	Likely benign	phenotypic	rs566497194	14124125	SLC2A1	Slc2a1	not specified	Homozygous null embryos are small, lack visibly detectable eyes, show a diminutive rostral embryonic pole and an overall developmental delay, and die at E10-E14. Heterozygotes show spontaneous seizures, impaired motor performance, hypoglycorrhachia, microencephaly, and reduced brain glucose uptake.	0.0001	ClinVar	APF	359627
NP_006507	NP_035530	NP_001338840	D236D	D236N	Likely benign	phenotypic	rs566497194	14124125	SLC2A1	Slc2a1	not specified	Homozygous null embryos are small, lack visibly detectable eyes, show a diminutive rostral embryonic pole and an overall developmental delay, and die at E10-E14. Heterozygotes show spontaneous seizures, impaired motor performance, hypoglycorrhachia, microencephaly, and reduced brain glucose uptake.	0.0001	ClinVar	APF	359629
NP_006507	NP_035530	NP_495772	D236D	D236N	Likely benign	phenotypic	rs566497194	14124125	SLC2A1	Slc2a1	not specified	Homozygous null embryos are small, lack visibly detectable eyes, show a diminutive rostral embryonic pole and an overall developmental delay, and die at E10-E14. Heterozygotes show spontaneous seizures, impaired motor performance, hypoglycorrhachia, microencephaly, and reduced brain glucose uptake.	0.0001	ClinVar	APF	359634
NP_006507	NP_035530	NP_505572	D236D	D236N	Likely benign	phenotypic	rs566497194	14124125	SLC2A1	Slc2a1	not specified	Homozygous null embryos are small, lack visibly detectable eyes, show a diminutive rostral embryonic pole and an overall developmental delay, and die at E10-E14. Heterozygotes show spontaneous seizures, impaired motor performance, hypoglycorrhachia, microencephaly, and reduced brain glucose uptake.	0.0001	ClinVar	APF	359633
NP_006507	NP_035530	NP_503413	D236D	D236N	Likely benign	phenotypic	rs566497194	14124125	SLC2A1	Slc2a1	not specified	Homozygous null embryos are small, lack visibly detectable eyes, show a diminutive rostral embryonic pole and an overall developmental delay, and die at E10-E14. Heterozygotes show spontaneous seizures, impaired motor performance, hypoglycorrhachia, microencephaly, and reduced brain glucose uptake.	0.0001	ClinVar	APF	359630
NP_075053	NP_075023	NP_740931	V719V	V715A	Benign	phenotypic	rs74386912	16206386	SLC30A5	Slc30a5	not provided	Homozygous null mice are growth retarded and exhibit skeletal defects including reduced bone density. The majority of mutant male mice die suddenly when they reach reproductive age due to bradyarrhythmia, whereas female mice live a normal term.	NA	ClinVar	APF	188462
NP_964012	NP_032161	NP_502983	Y393Y	Y320F	Benign	phenotypic	rs61733181	16056591	SLC6A9	Slc6a9	Glycine encephalopathy with normal serum glycine	Homozygous null mice die shortly after birth exhibiting breathing and movement deficiencies.	0.00944	ClinVar	APF	172786
NP_005624	NP_033257	NP_504235	V1220M	V1206A	Likely benign	phenotypic	rs776814547	1773592	SOS1	Sos1	Rasopathy	Homozygous null mutant embryos exhibit placental and cardiovascular defects resulting in death around mid-gestation. When heterozygous, these mutations enhance the eye defects of homozygous mutants of the epidermal growth factor receptor gene.	0.00011	ClinVar	APF	202813
NP_001123910	NP_001171139	NP_001256999	K2409K	K2389R	Likely benign	phenotypic	110348rs-?	16247544	SPTAN1	Spna2	Seizures	Homozygous deletion of the exons encoding the CCC (calpain, caspase, calmodulin ) region are healthy, fertile and behaviorally normal with no detectable histological abnormalities at the cellular or organ level.	NA	ClinVar	APF	46860
NP_001123910	NP_001171139	NP_001257000	K2409K	K2389R	Likely benign	phenotypic	110348rs-?	16247544	SPTAN1	Spna2	Seizures	Homozygous deletion of the exons encoding the CCC (calpain, caspase, calmodulin ) region are healthy, fertile and behaviorally normal with no detectable histological abnormalities at the cellular or organ level.	NA	ClinVar	APF	46859
NP_542378	NP_035662	NP_498640	A311A	A309S	Benign	phenotypic	rs41298840	16096164	TBX1	Tbx1	Cardiovascular phenotype;not provided;not specified	Homozygous null mice display neonatal lethality, persistent truncus arteriosis, abnormal aortic arch, abnormal inner, middle, and outer ear morphology, abnormal lymphangiogenesis, and abnormal cranial base morphology. Heterozygous null mice display abnormal fourth aortic arch arteries.	0.22986	ClinVar	APF	353025
NP_003276	NP_071707	NP_001122675	V500V	V500I	Benign	phenotypic	rs528171911	15848505	TNR	Tnr	not provided	In spite of having decreased conduction velocity in the optic nerve and ultrastrucural alterations within the hippocampus, homozygous null mice are viable, fertile, and display normal behavior.	NA	ClinVar	APF	59227
NP_003276	NP_071707	NP_001024423	V500V	V500I	Benign	phenotypic	rs528171911	15848505	TNR	Tnr	not provided	In spite of having decreased conduction velocity in the optic nerve and ultrastrucural alterations within the hippocampus, homozygous null mice are viable, fertile, and display normal behavior.	NA	ClinVar	APF	59228
NP_003276	XP_006496805	NP_001122675	V500V	V500I	Benign	phenotypic	rs528171911	15848505	TNR	Tnr	not provided	In spite of having decreased conduction velocity in the optic nerve and ultrastrucural alterations within the hippocampus, homozygous null mice are viable, fertile, and display normal behavior.	NA	ClinVar	APF	59225
NP_003276	XP_006496805	NP_001024423	V500V	V500I	Benign	phenotypic	rs528171911	15848505	TNR	Tnr	not provided	In spite of having decreased conduction velocity in the optic nerve and ultrastrucural alterations within the hippocampus, homozygous null mice are viable, fertile, and display normal behavior.	NA	ClinVar	APF	59226
NP_003276	XP_006496806	NP_001024423	V500V	V500I	Benign	phenotypic	rs528171911	15848505	TNR	Tnr	not provided	In spite of having decreased conduction velocity in the optic nerve and ultrastrucural alterations within the hippocampus, homozygous null mice are viable, fertile, and display normal behavior.	NA	ClinVar	APF	59230
NP_003276	XP_006496806	NP_001122675	V500V	V500I	Benign	phenotypic	rs528171911	15848505	TNR	Tnr	not provided	In spite of having decreased conduction velocity in the optic nerve and ultrastrucural alterations within the hippocampus, homozygous null mice are viable, fertile, and display normal behavior.	NA	ClinVar	APF	59229
NP_003276	XP_006496807	NP_001122675	V500V	V500I	Benign	phenotypic	rs528171911	15848505	TNR	Tnr	not provided	In spite of having decreased conduction velocity in the optic nerve and ultrastrucural alterations within the hippocampus, homozygous null mice are viable, fertile, and display normal behavior.	NA	ClinVar	APF	59221
NP_003276	XP_006496807	NP_001024423	V500V	V500I	Benign	phenotypic	rs528171911	15848505	TNR	Tnr	not provided	In spite of having decreased conduction velocity in the optic nerve and ultrastrucural alterations within the hippocampus, homozygous null mice are viable, fertile, and display normal behavior.	NA	ClinVar	APF	59222
NP_073585	NP_001077056	NP_001305199	T1296M	T1291I	Benign	phenotypic	rs41280696	1782285	TNS3	Tns3	not provided	Mice homozygous for a null allele exhibit one third postnatal lethality, reduced body weight, growth retardation, smaller digestive tracts with defects in villi and enterocyte differentiation, abnormal lung morphology, and thinner bones with decreased chondrocyte proliferation.	NA	ClinVar	APF	83527
NP_073585	NP_001077056	NP_001305202	T1296M	T1291I	Benign	phenotypic	rs41280696	1782285	TNS3	Tns3	not provided	Mice homozygous for a null allele exhibit one third postnatal lethality, reduced body weight, growth retardation, smaller digestive tracts with defects in villi and enterocyte differentiation, abnormal lung morphology, and thinner bones with decreased chondrocyte proliferation.	NA	ClinVar	APF	83531
NP_073585	NP_001077056	NP_491636	T1296M	T1291I	Benign	phenotypic	rs41280696	1782285	TNS3	Tns3	not provided	Mice homozygous for a null allele exhibit one third postnatal lethality, reduced body weight, growth retardation, smaller digestive tracts with defects in villi and enterocyte differentiation, abnormal lung morphology, and thinner bones with decreased chondrocyte proliferation.	NA	ClinVar	APF	83525
NP_073585	NP_001077056	NP_001305203	T1296M	T1291I	Benign	phenotypic	rs41280696	1782285	TNS3	Tns3	not provided	Mice homozygous for a null allele exhibit one third postnatal lethality, reduced body weight, growth retardation, smaller digestive tracts with defects in villi and enterocyte differentiation, abnormal lung morphology, and thinner bones with decreased chondrocyte proliferation.	NA	ClinVar	APF	83529
NP_073585	NP_001077056	NP_491637	T1296M	T1291I	Benign	phenotypic	rs41280696	1782285	TNS3	Tns3	not provided	Mice homozygous for a null allele exhibit one third postnatal lethality, reduced body weight, growth retardation, smaller digestive tracts with defects in villi and enterocyte differentiation, abnormal lung morphology, and thinner bones with decreased chondrocyte proliferation.	NA	ClinVar	APF	83526
NP_073585	NP_001077056	NP_740854	T1296M	T1291I	Benign	phenotypic	rs41280696	1782285	TNS3	Tns3	not provided	Mice homozygous for a null allele exhibit one third postnatal lethality, reduced body weight, growth retardation, smaller digestive tracts with defects in villi and enterocyte differentiation, abnormal lung morphology, and thinner bones with decreased chondrocyte proliferation.	NA	ClinVar	APF	83524
NP_073585	NP_001077056	NP_001305204	T1296M	T1291I	Benign	phenotypic	rs41280696	1782285	TNS3	Tns3	not provided	Mice homozygous for a null allele exhibit one third postnatal lethality, reduced body weight, growth retardation, smaller digestive tracts with defects in villi and enterocyte differentiation, abnormal lung morphology, and thinner bones with decreased chondrocyte proliferation.	NA	ClinVar	APF	83530
NP_073585	NP_001077056	NP_491638	T1296M	T1291I	Benign	phenotypic	rs41280696	1782285	TNS3	Tns3	not provided	Mice homozygous for a null allele exhibit one third postnatal lethality, reduced body weight, growth retardation, smaller digestive tracts with defects in villi and enterocyte differentiation, abnormal lung morphology, and thinner bones with decreased chondrocyte proliferation.	NA	ClinVar	APF	83528
NP_073585	XP_006514804	NP_491636	T1296M	T1291I	Benign	phenotypic	rs41280696	1782285	TNS3	Tns3	not provided	Mice homozygous for a null allele exhibit one third postnatal lethality, reduced body weight, growth retardation, smaller digestive tracts with defects in villi and enterocyte differentiation, abnormal lung morphology, and thinner bones with decreased chondrocyte proliferation.	NA	ClinVar	APF	83509
NP_073585	XP_006514804	NP_491637	T1296M	T1291I	Benign	phenotypic	rs41280696	1782285	TNS3	Tns3	not provided	Mice homozygous for a null allele exhibit one third postnatal lethality, reduced body weight, growth retardation, smaller digestive tracts with defects in villi and enterocyte differentiation, abnormal lung morphology, and thinner bones with decreased chondrocyte proliferation.	NA	ClinVar	APF	83510
NP_073585	XP_006514804	NP_001305203	T1296M	T1291I	Benign	phenotypic	rs41280696	1782285	TNS3	Tns3	not provided	Mice homozygous for a null allele exhibit one third postnatal lethality, reduced body weight, growth retardation, smaller digestive tracts with defects in villi and enterocyte differentiation, abnormal lung morphology, and thinner bones with decreased chondrocyte proliferation.	NA	ClinVar	APF	83513
NP_073585	XP_006514804	NP_491638	T1296M	T1291I	Benign	phenotypic	rs41280696	1782285	TNS3	Tns3	not provided	Mice homozygous for a null allele exhibit one third postnatal lethality, reduced body weight, growth retardation, smaller digestive tracts with defects in villi and enterocyte differentiation, abnormal lung morphology, and thinner bones with decreased chondrocyte proliferation.	NA	ClinVar	APF	83512
NP_073585	XP_006514804	NP_001305202	T1296M	T1291I	Benign	phenotypic	rs41280696	1782285	TNS3	Tns3	not provided	Mice homozygous for a null allele exhibit one third postnatal lethality, reduced body weight, growth retardation, smaller digestive tracts with defects in villi and enterocyte differentiation, abnormal lung morphology, and thinner bones with decreased chondrocyte proliferation.	NA	ClinVar	APF	83515
NP_073585	XP_006514804	NP_740854	T1296M	T1291I	Benign	phenotypic	rs41280696	1782285	TNS3	Tns3	not provided	Mice homozygous for a null allele exhibit one third postnatal lethality, reduced body weight, growth retardation, smaller digestive tracts with defects in villi and enterocyte differentiation, abnormal lung morphology, and thinner bones with decreased chondrocyte proliferation.	NA	ClinVar	APF	83508
NP_073585	XP_006514804	NP_001305204	T1296M	T1291I	Benign	phenotypic	rs41280696	1782285	TNS3	Tns3	not provided	Mice homozygous for a null allele exhibit one third postnatal lethality, reduced body weight, growth retardation, smaller digestive tracts with defects in villi and enterocyte differentiation, abnormal lung morphology, and thinner bones with decreased chondrocyte proliferation.	NA	ClinVar	APF	83514
NP_073585	XP_006514804	NP_001305199	T1296M	T1291I	Benign	phenotypic	rs41280696	1782285	TNS3	Tns3	not provided	Mice homozygous for a null allele exhibit one third postnatal lethality, reduced body weight, growth retardation, smaller digestive tracts with defects in villi and enterocyte differentiation, abnormal lung morphology, and thinner bones with decreased chondrocyte proliferation.	NA	ClinVar	APF	83511
NP_073585	XP_011242030	NP_001305202	T1296M	T1291I	Benign	phenotypic	rs41280696	1782285	TNS3	Tns3	not provided	Mice homozygous for a null allele exhibit one third postnatal lethality, reduced body weight, growth retardation, smaller digestive tracts with defects in villi and enterocyte differentiation, abnormal lung morphology, and thinner bones with decreased chondrocyte proliferation.	NA	ClinVar	APF	83507
NP_073585	XP_011242030	NP_491637	T1296M	T1291I	Benign	phenotypic	rs41280696	1782285	TNS3	Tns3	not provided	Mice homozygous for a null allele exhibit one third postnatal lethality, reduced body weight, growth retardation, smaller digestive tracts with defects in villi and enterocyte differentiation, abnormal lung morphology, and thinner bones with decreased chondrocyte proliferation.	NA	ClinVar	APF	83502
NP_073585	XP_011242030	NP_491638	T1296M	T1291I	Benign	phenotypic	rs41280696	1782285	TNS3	Tns3	not provided	Mice homozygous for a null allele exhibit one third postnatal lethality, reduced body weight, growth retardation, smaller digestive tracts with defects in villi and enterocyte differentiation, abnormal lung morphology, and thinner bones with decreased chondrocyte proliferation.	NA	ClinVar	APF	83504
NP_073585	XP_011242030	NP_001305204	T1296M	T1291I	Benign	phenotypic	rs41280696	1782285	TNS3	Tns3	not provided	Mice homozygous for a null allele exhibit one third postnatal lethality, reduced body weight, growth retardation, smaller digestive tracts with defects in villi and enterocyte differentiation, abnormal lung morphology, and thinner bones with decreased chondrocyte proliferation.	NA	ClinVar	APF	83506
NP_073585	XP_011242030	NP_491636	T1296M	T1291I	Benign	phenotypic	rs41280696	1782285	TNS3	Tns3	not provided	Mice homozygous for a null allele exhibit one third postnatal lethality, reduced body weight, growth retardation, smaller digestive tracts with defects in villi and enterocyte differentiation, abnormal lung morphology, and thinner bones with decreased chondrocyte proliferation.	NA	ClinVar	APF	83501
NP_073585	XP_011242030	NP_740854	T1296M	T1291I	Benign	phenotypic	rs41280696	1782285	TNS3	Tns3	not provided	Mice homozygous for a null allele exhibit one third postnatal lethality, reduced body weight, growth retardation, smaller digestive tracts with defects in villi and enterocyte differentiation, abnormal lung morphology, and thinner bones with decreased chondrocyte proliferation.	NA	ClinVar	APF	83500
NP_073585	XP_011242030	NP_001305203	T1296M	T1291I	Benign	phenotypic	rs41280696	1782285	TNS3	Tns3	not provided	Mice homozygous for a null allele exhibit one third postnatal lethality, reduced body weight, growth retardation, smaller digestive tracts with defects in villi and enterocyte differentiation, abnormal lung morphology, and thinner bones with decreased chondrocyte proliferation.	NA	ClinVar	APF	83505
NP_073585	XP_011242030	NP_001305199	T1296M	T1291I	Benign	phenotypic	rs41280696	1782285	TNS3	Tns3	not provided	Mice homozygous for a null allele exhibit one third postnatal lethality, reduced body weight, growth retardation, smaller digestive tracts with defects in villi and enterocyte differentiation, abnormal lung morphology, and thinner bones with decreased chondrocyte proliferation.	NA	ClinVar	APF	83503
NP_001243779	NP_035782	NP_001255602	V13132V	V12248A	Likely benign	phenotypic	rs1057522804	1778109	TTN	Ttn	not specified	Homozygous mutant mice show embryogenesis defects in frontonasal mass, first branchial arch and somites, and vascular, cardiac and skeletal muscle defects causing growth retardation, muscle weakness, abnormal posture, and premature death ranging from embryonic day 11.5 to 8 weeks of age.	NA	ClinVar	APF	410419
NP_001243779	NP_035782	NP_001343714	V13132V	V12248A	Likely benign	phenotypic	rs1057522804	1778109	TTN	Ttn	not specified	Homozygous mutant mice show embryogenesis defects in frontonasal mass, first branchial arch and somites, and vascular, cardiac and skeletal muscle defects causing growth retardation, muscle weakness, abnormal posture, and premature death ranging from embryonic day 11.5 to 8 weeks of age.	NA	ClinVar	APF	410409
NP_001243779	NP_035782	NP_001343716	V13132V	V12248A	Likely benign	phenotypic	rs1057522804	1778109	TTN	Ttn	not specified	Homozygous mutant mice show embryogenesis defects in frontonasal mass, first branchial arch and somites, and vascular, cardiac and skeletal muscle defects causing growth retardation, muscle weakness, abnormal posture, and premature death ranging from embryonic day 11.5 to 8 weeks of age.	NA	ClinVar	APF	410405
NP_001243779	NP_035782	NP_001294668	V13132V	V12248A	Likely benign	phenotypic	rs1057522804	1778109	TTN	Ttn	not specified	Homozygous mutant mice show embryogenesis defects in frontonasal mass, first branchial arch and somites, and vascular, cardiac and skeletal muscle defects causing growth retardation, muscle weakness, abnormal posture, and premature death ranging from embryonic day 11.5 to 8 weeks of age.	NA	ClinVar	APF	410437
NP_001243779	NP_035782	NP_001343712	V13132V	V12248A	Likely benign	phenotypic	rs1057522804	1778109	TTN	Ttn	not specified	Homozygous mutant mice show embryogenesis defects in frontonasal mass, first branchial arch and somites, and vascular, cardiac and skeletal muscle defects causing growth retardation, muscle weakness, abnormal posture, and premature death ranging from embryonic day 11.5 to 8 weeks of age.	NA	ClinVar	APF	410402
NP_001243779	NP_035782	NP_001346711	V13132V	V12248A	Likely benign	phenotypic	rs1057522804	1778109	TTN	Ttn	not specified	Homozygous mutant mice show embryogenesis defects in frontonasal mass, first branchial arch and somites, and vascular, cardiac and skeletal muscle defects causing growth retardation, muscle weakness, abnormal posture, and premature death ranging from embryonic day 11.5 to 8 weeks of age.	NA	ClinVar	APF	410425
NP_001243779	NP_035782	NP_001255603	V13132V	V12248A	Likely benign	phenotypic	rs1057522804	1778109	TTN	Ttn	not specified	Homozygous mutant mice show embryogenesis defects in frontonasal mass, first branchial arch and somites, and vascular, cardiac and skeletal muscle defects causing growth retardation, muscle weakness, abnormal posture, and premature death ranging from embryonic day 11.5 to 8 weeks of age.	NA	ClinVar	APF	410417
NP_001243779	NP_035782	NP_001343715	V13132V	V12248A	Likely benign	phenotypic	rs1057522804	1778109	TTN	Ttn	not specified	Homozygous mutant mice show embryogenesis defects in frontonasal mass, first branchial arch and somites, and vascular, cardiac and skeletal muscle defects causing growth retardation, muscle weakness, abnormal posture, and premature death ranging from embryonic day 11.5 to 8 weeks of age.	NA	ClinVar	APF	410411
NP_001243779	NP_035782	NP_001255604	V13132V	V12248A	Likely benign	phenotypic	rs1057522804	1778109	TTN	Ttn	not specified	Homozygous mutant mice show embryogenesis defects in frontonasal mass, first branchial arch and somites, and vascular, cardiac and skeletal muscle defects causing growth retardation, muscle weakness, abnormal posture, and premature death ranging from embryonic day 11.5 to 8 weeks of age.	NA	ClinVar	APF	410418
NP_001243779	NP_035782	NP_001343711	V13132V	V12248A	Likely benign	phenotypic	rs1057522804	1778109	TTN	Ttn	not specified	Homozygous mutant mice show embryogenesis defects in frontonasal mass, first branchial arch and somites, and vascular, cardiac and skeletal muscle defects causing growth retardation, muscle weakness, abnormal posture, and premature death ranging from embryonic day 11.5 to 8 weeks of age.	NA	ClinVar	APF	410401
NP_001243779	NP_035782	NP_499405	V13132V	V12248A	Likely benign	phenotypic	rs1057522804	1778109	TTN	Ttn	not specified	Homozygous mutant mice show embryogenesis defects in frontonasal mass, first branchial arch and somites, and vascular, cardiac and skeletal muscle defects causing growth retardation, muscle weakness, abnormal posture, and premature death ranging from embryonic day 11.5 to 8 weeks of age.	NA	ClinVar	APF	410395
NP_001243779	NP_035782	NP_001293974	V13132V	V12248A	Likely benign	phenotypic	rs1057522804	1778109	TTN	Ttn	not specified	Homozygous mutant mice show embryogenesis defects in frontonasal mass, first branchial arch and somites, and vascular, cardiac and skeletal muscle defects causing growth retardation, muscle weakness, abnormal posture, and premature death ranging from embryonic day 11.5 to 8 weeks of age.	NA	ClinVar	APF	410412
NP_001243779	NP_035782	NP_001023969	V13132V	V12248A	Likely benign	phenotypic	rs1057522804	1778109	TTN	Ttn	not specified	Homozygous mutant mice show embryogenesis defects in frontonasal mass, first branchial arch and somites, and vascular, cardiac and skeletal muscle defects causing growth retardation, muscle weakness, abnormal posture, and premature death ranging from embryonic day 11.5 to 8 weeks of age.	NA	ClinVar	APF	410435
NP_001243779	NP_035782	NP_505362	V13132V	V12248A	Likely benign	phenotypic	rs1057522804	1778109	TTN	Ttn	not specified	Homozygous mutant mice show embryogenesis defects in frontonasal mass, first branchial arch and somites, and vascular, cardiac and skeletal muscle defects causing growth retardation, muscle weakness, abnormal posture, and premature death ranging from embryonic day 11.5 to 8 weeks of age.	NA	ClinVar	APF	410390
NP_001243779	NP_035782	NP_001293453	V13132V	V12248A	Likely benign	phenotypic	rs1057522804	1778109	TTN	Ttn	not specified	Homozygous mutant mice show embryogenesis defects in frontonasal mass, first branchial arch and somites, and vascular, cardiac and skeletal muscle defects causing growth retardation, muscle weakness, abnormal posture, and premature death ranging from embryonic day 11.5 to 8 weeks of age.	NA	ClinVar	APF	410396
NP_001243779	NP_035782	NP_001293454	V13132V	V12248A	Likely benign	phenotypic	rs1057522804	1778109	TTN	Ttn	not specified	Homozygous mutant mice show embryogenesis defects in frontonasal mass, first branchial arch and somites, and vascular, cardiac and skeletal muscle defects causing growth retardation, muscle weakness, abnormal posture, and premature death ranging from embryonic day 11.5 to 8 weeks of age.	NA	ClinVar	APF	410397
NP_001243779	NP_035782	NP_001294666	V13132V	V12248A	Likely benign	phenotypic	rs1057522804	1778109	TTN	Ttn	not specified	Homozygous mutant mice show embryogenesis defects in frontonasal mass, first branchial arch and somites, and vascular, cardiac and skeletal muscle defects causing growth retardation, muscle weakness, abnormal posture, and premature death ranging from embryonic day 11.5 to 8 weeks of age.	NA	ClinVar	APF	410436
NP_001243779	NP_035782	NP_001346724	V13132V	V12248A	Likely benign	phenotypic	rs1057522804	1778109	TTN	Ttn	not specified	Homozygous mutant mice show embryogenesis defects in frontonasal mass, first branchial arch and somites, and vascular, cardiac and skeletal muscle defects causing growth retardation, muscle weakness, abnormal posture, and premature death ranging from embryonic day 11.5 to 8 weeks of age.	NA	ClinVar	APF	410421
NP_001243779	NP_035782	NP_001303736	V13132V	V12248A	Likely benign	phenotypic	rs1057522804	1778109	TTN	Ttn	not specified	Homozygous mutant mice show embryogenesis defects in frontonasal mass, first branchial arch and somites, and vascular, cardiac and skeletal muscle defects causing growth retardation, muscle weakness, abnormal posture, and premature death ranging from embryonic day 11.5 to 8 weeks of age.	NA	ClinVar	APF	410441
NP_001243779	NP_035782	NP_001343713	V13132V	V12248A	Likely benign	phenotypic	rs1057522804	1778109	TTN	Ttn	not specified	Homozygous mutant mice show embryogenesis defects in frontonasal mass, first branchial arch and somites, and vascular, cardiac and skeletal muscle defects causing growth retardation, muscle weakness, abnormal posture, and premature death ranging from embryonic day 11.5 to 8 weeks of age.	NA	ClinVar	APF	410399
NP_001243779	NP_035782	NP_001023970	V13132V	V12248A	Likely benign	phenotypic	rs1057522804	1778109	TTN	Ttn	not specified	Homozygous mutant mice show embryogenesis defects in frontonasal mass, first branchial arch and somites, and vascular, cardiac and skeletal muscle defects causing growth retardation, muscle weakness, abnormal posture, and premature death ranging from embryonic day 11.5 to 8 weeks of age.	NA	ClinVar	APF	410439
NP_001243779	NP_035782	NP_001343719	V13132V	V12248A	Likely benign	phenotypic	rs1057522804	1778109	TTN	Ttn	not specified	Homozygous mutant mice show embryogenesis defects in frontonasal mass, first branchial arch and somites, and vascular, cardiac and skeletal muscle defects causing growth retardation, muscle weakness, abnormal posture, and premature death ranging from embryonic day 11.5 to 8 weeks of age.	NA	ClinVar	APF	410400
NP_001243779	NP_035782	NP_001294671	V13132V	V12248A	Likely benign	phenotypic	rs1057522804	1778109	TTN	Ttn	not specified	Homozygous mutant mice show embryogenesis defects in frontonasal mass, first branchial arch and somites, and vascular, cardiac and skeletal muscle defects causing growth retardation, muscle weakness, abnormal posture, and premature death ranging from embryonic day 11.5 to 8 weeks of age.	NA	ClinVar	APF	410446
NP_001243779	NP_035782	NP_001346716	V13132V	V12248A	Likely benign	phenotypic	rs1057522804	1778109	TTN	Ttn	not specified	Homozygous mutant mice show embryogenesis defects in frontonasal mass, first branchial arch and somites, and vascular, cardiac and skeletal muscle defects causing growth retardation, muscle weakness, abnormal posture, and premature death ranging from embryonic day 11.5 to 8 weeks of age.	NA	ClinVar	APF	410431
NP_001243779	NP_035782	NP_509485	V13132V	V12248A	Likely benign	phenotypic	rs1057522804	1778109	TTN	Ttn	not specified	Homozygous mutant mice show embryogenesis defects in frontonasal mass, first branchial arch and somites, and vascular, cardiac and skeletal muscle defects causing growth retardation, muscle weakness, abnormal posture, and premature death ranging from embryonic day 11.5 to 8 weeks of age.	NA	ClinVar	APF	410389
NP_001243779	NP_035782	NP_741708	V13132V	V12248A	Likely benign	phenotypic	rs1057522804	1778109	TTN	Ttn	not specified	Homozygous mutant mice show embryogenesis defects in frontonasal mass, first branchial arch and somites, and vascular, cardiac and skeletal muscle defects causing growth retardation, muscle weakness, abnormal posture, and premature death ranging from embryonic day 11.5 to 8 weeks of age.	NA	ClinVar	APF	410392
NP_001243779	NP_035782	NP_001020984	V13132V	V12248A	Likely benign	phenotypic	rs1057522804	1778109	TTN	Ttn	not specified	Homozygous mutant mice show embryogenesis defects in frontonasal mass, first branchial arch and somites, and vascular, cardiac and skeletal muscle defects causing growth retardation, muscle weakness, abnormal posture, and premature death ranging from embryonic day 11.5 to 8 weeks of age.	NA	ClinVar	APF	410406
NP_001243779	NP_035782	NP_001346715	V13132V	V12248A	Likely benign	phenotypic	rs1057522804	1778109	TTN	Ttn	not specified	Homozygous mutant mice show embryogenesis defects in frontonasal mass, first branchial arch and somites, and vascular, cardiac and skeletal muscle defects causing growth retardation, muscle weakness, abnormal posture, and premature death ranging from embryonic day 11.5 to 8 weeks of age.	NA	ClinVar	APF	410429
NP_001243779	NP_035782	NP_001343617	V13132V	V12248A	Likely benign	phenotypic	rs1057522804	1778109	TTN	Ttn	not specified	Homozygous mutant mice show embryogenesis defects in frontonasal mass, first branchial arch and somites, and vascular, cardiac and skeletal muscle defects causing growth retardation, muscle weakness, abnormal posture, and premature death ranging from embryonic day 11.5 to 8 weeks of age.	NA	ClinVar	APF	410398
NP_001243779	NP_035782	NP_001255601	V13132V	V12248A	Likely benign	phenotypic	rs1057522804	1778109	TTN	Ttn	not specified	Homozygous mutant mice show embryogenesis defects in frontonasal mass, first branchial arch and somites, and vascular, cardiac and skeletal muscle defects causing growth retardation, muscle weakness, abnormal posture, and premature death ranging from embryonic day 11.5 to 8 weeks of age.	NA	ClinVar	APF	410420
NP_001243779	NP_035782	NP_001346714	V13132V	V12248A	Likely benign	phenotypic	rs1057522804	1778109	TTN	Ttn	not specified	Homozygous mutant mice show embryogenesis defects in frontonasal mass, first branchial arch and somites, and vascular, cardiac and skeletal muscle defects causing growth retardation, muscle weakness, abnormal posture, and premature death ranging from embryonic day 11.5 to 8 weeks of age.	NA	ClinVar	APF	410427
NP_001243779	NP_035782	NP_001293975	V13132V	V12248A	Likely benign	phenotypic	rs1057522804	1778109	TTN	Ttn	not specified	Homozygous mutant mice show embryogenesis defects in frontonasal mass, first branchial arch and somites, and vascular, cardiac and skeletal muscle defects causing growth retardation, muscle weakness, abnormal posture, and premature death ranging from embryonic day 11.5 to 8 weeks of age.	NA	ClinVar	APF	410414
NP_001243779	NP_035782	NP_001303737	V13132V	V12248A	Likely benign	phenotypic	rs1057522804	1778109	TTN	Ttn	not specified	Homozygous mutant mice show embryogenesis defects in frontonasal mass, first branchial arch and somites, and vascular, cardiac and skeletal muscle defects causing growth retardation, muscle weakness, abnormal posture, and premature death ranging from embryonic day 11.5 to 8 weeks of age.	NA	ClinVar	APF	410443
NP_001243779	NP_035782	NP_001346725	V13132V	V12248A	Likely benign	phenotypic	rs1057522804	1778109	TTN	Ttn	not specified	Homozygous mutant mice show embryogenesis defects in frontonasal mass, first branchial arch and somites, and vascular, cardiac and skeletal muscle defects causing growth retardation, muscle weakness, abnormal posture, and premature death ranging from embryonic day 11.5 to 8 weeks of age.	NA	ClinVar	APF	410434
NP_001243779	NP_035782	NP_001346713	V13132V	V12248A	Likely benign	phenotypic	rs1057522804	1778109	TTN	Ttn	not specified	Homozygous mutant mice show embryogenesis defects in frontonasal mass, first branchial arch and somites, and vascular, cardiac and skeletal muscle defects causing growth retardation, muscle weakness, abnormal posture, and premature death ranging from embryonic day 11.5 to 8 weeks of age.	NA	ClinVar	APF	410423
NP_001243779	NP_035782	NP_001346722	V13132V	V12248A	Likely benign	phenotypic	rs1057522804	1778109	TTN	Ttn	not specified	Homozygous mutant mice show embryogenesis defects in frontonasal mass, first branchial arch and somites, and vascular, cardiac and skeletal muscle defects causing growth retardation, muscle weakness, abnormal posture, and premature death ranging from embryonic day 11.5 to 8 weeks of age.	NA	ClinVar	APF	410432
NP_001243779	NP_035782	NP_001343718	V13132V	V12248A	Likely benign	phenotypic	rs1057522804	1778109	TTN	Ttn	not specified	Homozygous mutant mice show embryogenesis defects in frontonasal mass, first branchial arch and somites, and vascular, cardiac and skeletal muscle defects causing growth retardation, muscle weakness, abnormal posture, and premature death ranging from embryonic day 11.5 to 8 weeks of age.	NA	ClinVar	APF	410404
NP_001243779	NP_035782	NP_001024420	V13132V	V12248A	Likely benign	phenotypic	rs1057522804	1778109	TTN	Ttn	not specified	Homozygous mutant mice show embryogenesis defects in frontonasal mass, first branchial arch and somites, and vascular, cardiac and skeletal muscle defects causing growth retardation, muscle weakness, abnormal posture, and premature death ranging from embryonic day 11.5 to 8 weeks of age.	NA	ClinVar	APF	410447
NP_001243779	NP_035782	NP_001346712	V13132V	V12248A	Likely benign	phenotypic	rs1057522804	1778109	TTN	Ttn	not specified	Homozygous mutant mice show embryogenesis defects in frontonasal mass, first branchial arch and somites, and vascular, cardiac and skeletal muscle defects causing growth retardation, muscle weakness, abnormal posture, and premature death ranging from embryonic day 11.5 to 8 weeks of age.	NA	ClinVar	APF	410424
NP_001243779	NP_035782	NP_001122835	V13132V	V12248A	Likely benign	phenotypic	rs1057522804	1778109	TTN	Ttn	not specified	Homozygous mutant mice show embryogenesis defects in frontonasal mass, first branchial arch and somites, and vascular, cardiac and skeletal muscle defects causing growth retardation, muscle weakness, abnormal posture, and premature death ranging from embryonic day 11.5 to 8 weeks of age.	NA	ClinVar	APF	410415
NP_001243779	NP_035782	NP_502273	V13132V	V12248A	Likely benign	phenotypic	rs1057522804	1778109	TTN	Ttn	not specified	Homozygous mutant mice show embryogenesis defects in frontonasal mass, first branchial arch and somites, and vascular, cardiac and skeletal muscle defects causing growth retardation, muscle weakness, abnormal posture, and premature death ranging from embryonic day 11.5 to 8 weeks of age.	NA	ClinVar	APF	410416
NP_001243779	NP_035782	NP_001024421	V13132V	V12248A	Likely benign	phenotypic	rs1057522804	1778109	TTN	Ttn	not specified	Homozygous mutant mice show embryogenesis defects in frontonasal mass, first branchial arch and somites, and vascular, cardiac and skeletal muscle defects causing growth retardation, muscle weakness, abnormal posture, and premature death ranging from embryonic day 11.5 to 8 weeks of age.	NA	ClinVar	APF	410448
NP_001243779	NP_035782	NP_001020988	V13132V	V12248A	Likely benign	phenotypic	rs1057522804	1778109	TTN	Ttn	not specified	Homozygous mutant mice show embryogenesis defects in frontonasal mass, first branchial arch and somites, and vascular, cardiac and skeletal muscle defects causing growth retardation, muscle weakness, abnormal posture, and premature death ranging from embryonic day 11.5 to 8 weeks of age.	NA	ClinVar	APF	410403
NP_001243779	NP_035782	NP_001020985	V13132V	V12248A	Likely benign	phenotypic	rs1057522804	1778109	TTN	Ttn	not specified	Homozygous mutant mice show embryogenesis defects in frontonasal mass, first branchial arch and somites, and vascular, cardiac and skeletal muscle defects causing growth retardation, muscle weakness, abnormal posture, and premature death ranging from embryonic day 11.5 to 8 weeks of age.	NA	ClinVar	APF	410410
NP_001243779	NP_035782	NP_741709	V13132V	V12248A	Likely benign	phenotypic	rs1057522804	1778109	TTN	Ttn	not specified	Homozygous mutant mice show embryogenesis defects in frontonasal mass, first branchial arch and somites, and vascular, cardiac and skeletal muscle defects causing growth retardation, muscle weakness, abnormal posture, and premature death ranging from embryonic day 11.5 to 8 weeks of age.	NA	ClinVar	APF	410391
NP_001243779	NP_035782	NP_001346726	V13132V	V12248A	Likely benign	phenotypic	rs1057522804	1778109	TTN	Ttn	not specified	Homozygous mutant mice show embryogenesis defects in frontonasal mass, first branchial arch and somites, and vascular, cardiac and skeletal muscle defects causing growth retardation, muscle weakness, abnormal posture, and premature death ranging from embryonic day 11.5 to 8 weeks of age.	NA	ClinVar	APF	410430
NP_001243779	NP_035782	NP_001346723	V13132V	V12248A	Likely benign	phenotypic	rs1057522804	1778109	TTN	Ttn	not specified	Homozygous mutant mice show embryogenesis defects in frontonasal mass, first branchial arch and somites, and vascular, cardiac and skeletal muscle defects causing growth retardation, muscle weakness, abnormal posture, and premature death ranging from embryonic day 11.5 to 8 weeks of age.	NA	ClinVar	APF	410433
NP_001243779	NP_035782	NP_001255352	V13132V	V12248A	Likely benign	phenotypic	rs1057522804	1778109	TTN	Ttn	not specified	Homozygous mutant mice show embryogenesis defects in frontonasal mass, first branchial arch and somites, and vascular, cardiac and skeletal muscle defects causing growth retardation, muscle weakness, abnormal posture, and premature death ranging from embryonic day 11.5 to 8 weeks of age.	NA	ClinVar	APF	410394
NP_001243779	NP_035782	NP_741707	V13132V	V12248A	Likely benign	phenotypic	rs1057522804	1778109	TTN	Ttn	not specified	Homozygous mutant mice show embryogenesis defects in frontonasal mass, first branchial arch and somites, and vascular, cardiac and skeletal muscle defects causing growth retardation, muscle weakness, abnormal posture, and premature death ranging from embryonic day 11.5 to 8 weeks of age.	NA	ClinVar	APF	410393
NP_001243779	NP_035782	NP_001020989	V13132V	V12248A	Likely benign	phenotypic	rs1057522804	1778109	TTN	Ttn	not specified	Homozygous mutant mice show embryogenesis defects in frontonasal mass, first branchial arch and somites, and vascular, cardiac and skeletal muscle defects causing growth retardation, muscle weakness, abnormal posture, and premature death ranging from embryonic day 11.5 to 8 weeks of age.	NA	ClinVar	APF	410408
NP_001243779	NP_035782	NP_001294670	V13132V	V12248A	Likely benign	phenotypic	rs1057522804	1778109	TTN	Ttn	not specified	Homozygous mutant mice show embryogenesis defects in frontonasal mass, first branchial arch and somites, and vascular, cardiac and skeletal muscle defects causing growth retardation, muscle weakness, abnormal posture, and premature death ranging from embryonic day 11.5 to 8 weeks of age.	NA	ClinVar	APF	410444
NP_001243779	NP_035782	NP_001346728	V13132V	V12248A	Likely benign	phenotypic	rs1057522804	1778109	TTN	Ttn	not specified	Homozygous mutant mice show embryogenesis defects in frontonasal mass, first branchial arch and somites, and vascular, cardiac and skeletal muscle defects causing growth retardation, muscle weakness, abnormal posture, and premature death ranging from embryonic day 11.5 to 8 weeks of age.	NA	ClinVar	APF	410426
NP_001243779	NP_035782	NP_503758	V13132V	V12248A	Likely benign	phenotypic	rs1057522804	1778109	TTN	Ttn	not specified	Homozygous mutant mice show embryogenesis defects in frontonasal mass, first branchial arch and somites, and vascular, cardiac and skeletal muscle defects causing growth retardation, muscle weakness, abnormal posture, and premature death ranging from embryonic day 11.5 to 8 weeks of age.	NA	ClinVar	APF	410438
NP_001243779	NP_035782	NP_001023971	V13132V	V12248A	Likely benign	phenotypic	rs1057522804	1778109	TTN	Ttn	not specified	Homozygous mutant mice show embryogenesis defects in frontonasal mass, first branchial arch and somites, and vascular, cardiac and skeletal muscle defects causing growth retardation, muscle weakness, abnormal posture, and premature death ranging from embryonic day 11.5 to 8 weeks of age.	NA	ClinVar	APF	410445
NP_001243779	NP_035782	NP_502274	V13132V	V12248A	Likely benign	phenotypic	rs1057522804	1778109	TTN	Ttn	not specified	Homozygous mutant mice show embryogenesis defects in frontonasal mass, first branchial arch and somites, and vascular, cardiac and skeletal muscle defects causing growth retardation, muscle weakness, abnormal posture, and premature death ranging from embryonic day 11.5 to 8 weeks of age.	NA	ClinVar	APF	410413
NP_001243779	NP_035782	NP_001294669	V13132V	V12248A	Likely benign	phenotypic	rs1057522804	1778109	TTN	Ttn	not specified	Homozygous mutant mice show embryogenesis defects in frontonasal mass, first branchial arch and somites, and vascular, cardiac and skeletal muscle defects causing growth retardation, muscle weakness, abnormal posture, and premature death ranging from embryonic day 11.5 to 8 weeks of age.	NA	ClinVar	APF	410442
NP_001243779	NP_035782	NP_001294667	V13132V	V12248A	Likely benign	phenotypic	rs1057522804	1778109	TTN	Ttn	not specified	Homozygous mutant mice show embryogenesis defects in frontonasal mass, first branchial arch and somites, and vascular, cardiac and skeletal muscle defects causing growth retardation, muscle weakness, abnormal posture, and premature death ranging from embryonic day 11.5 to 8 weeks of age.	NA	ClinVar	APF	410440
NP_001243779	NP_035782	NP_001346727	V13132V	V12248A	Likely benign	phenotypic	rs1057522804	1778109	TTN	Ttn	not specified	Homozygous mutant mice show embryogenesis defects in frontonasal mass, first branchial arch and somites, and vascular, cardiac and skeletal muscle defects causing growth retardation, muscle weakness, abnormal posture, and premature death ranging from embryonic day 11.5 to 8 weeks of age.	NA	ClinVar	APF	410428
NP_001243779	NP_035782	NP_001343717	V13132V	V12248A	Likely benign	phenotypic	rs1057522804	1778109	TTN	Ttn	not specified	Homozygous mutant mice show embryogenesis defects in frontonasal mass, first branchial arch and somites, and vascular, cardiac and skeletal muscle defects causing growth retardation, muscle weakness, abnormal posture, and premature death ranging from embryonic day 11.5 to 8 weeks of age.	NA	ClinVar	APF	410407
NP_001243779	NP_035782	NP_001024200	V13132V	V12248A	Likely benign	phenotypic	rs1057522804	1778109	TTN	Ttn	not specified	Homozygous mutant mice show embryogenesis defects in frontonasal mass, first branchial arch and somites, and vascular, cardiac and skeletal muscle defects causing growth retardation, muscle weakness, abnormal posture, and premature death ranging from embryonic day 11.5 to 8 weeks of age.	NA	ClinVar	APF	410422
NP_001254479	NP_035782	NP_001346725	T25097T	T22572A	Likely benign	phenotypic	rs375878340	10127024	TTN	Ttn	Dilated cardiomyopathy 1G;Limb-girdle muscular dystrophy, type 2J	Homozygous mutant mice show embryogenesis defects in frontonasal mass, first branchial arch and somites, and vascular, cardiac and skeletal muscle defects causing growth retardation, muscle weakness, abnormal posture, and premature death ranging from embryonic day 11.5 to 8 weeks of age.	2e-05	ClinVar	APF	411550
NP_001254479	NP_035782	NP_001343719	T25097T	T22572A	Likely benign	phenotypic	rs375878340	10127024	TTN	Ttn	Dilated cardiomyopathy 1G;Limb-girdle muscular dystrophy, type 2J	Homozygous mutant mice show embryogenesis defects in frontonasal mass, first branchial arch and somites, and vascular, cardiac and skeletal muscle defects causing growth retardation, muscle weakness, abnormal posture, and premature death ranging from embryonic day 11.5 to 8 weeks of age.	2e-05	ClinVar	APF	411516
NP_001254479	NP_035782	NP_001346726	T25097T	T22572A	Likely benign	phenotypic	rs375878340	10127024	TTN	Ttn	Dilated cardiomyopathy 1G;Limb-girdle muscular dystrophy, type 2J	Homozygous mutant mice show embryogenesis defects in frontonasal mass, first branchial arch and somites, and vascular, cardiac and skeletal muscle defects causing growth retardation, muscle weakness, abnormal posture, and premature death ranging from embryonic day 11.5 to 8 weeks of age.	2e-05	ClinVar	APF	411546
NP_001254479	NP_035782	NP_001343716	T25097T	T22572A	Likely benign	phenotypic	rs375878340	10127024	TTN	Ttn	Dilated cardiomyopathy 1G;Limb-girdle muscular dystrophy, type 2J	Homozygous mutant mice show embryogenesis defects in frontonasal mass, first branchial arch and somites, and vascular, cardiac and skeletal muscle defects causing growth retardation, muscle weakness, abnormal posture, and premature death ranging from embryonic day 11.5 to 8 weeks of age.	2e-05	ClinVar	APF	411521
NP_001254479	NP_035782	NP_001024421	T25097T	T22572A	Likely benign	phenotypic	rs375878340	10127024	TTN	Ttn	Dilated cardiomyopathy 1G;Limb-girdle muscular dystrophy, type 2J	Homozygous mutant mice show embryogenesis defects in frontonasal mass, first branchial arch and somites, and vascular, cardiac and skeletal muscle defects causing growth retardation, muscle weakness, abnormal posture, and premature death ranging from embryonic day 11.5 to 8 weeks of age.	2e-05	ClinVar	APF	411564
NP_001254479	NP_035782	NP_001346727	T25097T	T22572A	Likely benign	phenotypic	rs375878340	10127024	TTN	Ttn	Dilated cardiomyopathy 1G;Limb-girdle muscular dystrophy, type 2J	Homozygous mutant mice show embryogenesis defects in frontonasal mass, first branchial arch and somites, and vascular, cardiac and skeletal muscle defects causing growth retardation, muscle weakness, abnormal posture, and premature death ranging from embryonic day 11.5 to 8 weeks of age.	2e-05	ClinVar	APF	411544
NP_001254479	NP_035782	NP_001346714	T25097T	T22572A	Likely benign	phenotypic	rs375878340	10127024	TTN	Ttn	Dilated cardiomyopathy 1G;Limb-girdle muscular dystrophy, type 2J	Homozygous mutant mice show embryogenesis defects in frontonasal mass, first branchial arch and somites, and vascular, cardiac and skeletal muscle defects causing growth retardation, muscle weakness, abnormal posture, and premature death ranging from embryonic day 11.5 to 8 weeks of age.	2e-05	ClinVar	APF	411543
NP_001254479	NP_035782	NP_505362	T25097T	T22572A	Likely benign	phenotypic	rs375878340	10127024	TTN	Ttn	Dilated cardiomyopathy 1G;Limb-girdle muscular dystrophy, type 2J	Homozygous mutant mice show embryogenesis defects in frontonasal mass, first branchial arch and somites, and vascular, cardiac and skeletal muscle defects causing growth retardation, muscle weakness, abnormal posture, and premature death ranging from embryonic day 11.5 to 8 weeks of age.	2e-05	ClinVar	APF	411506
NP_001254479	NP_035782	NP_001343718	T25097T	T22572A	Likely benign	phenotypic	rs375878340	10127024	TTN	Ttn	Dilated cardiomyopathy 1G;Limb-girdle muscular dystrophy, type 2J	Homozygous mutant mice show embryogenesis defects in frontonasal mass, first branchial arch and somites, and vascular, cardiac and skeletal muscle defects causing growth retardation, muscle weakness, abnormal posture, and premature death ranging from embryonic day 11.5 to 8 weeks of age.	2e-05	ClinVar	APF	411520
NP_001254479	NP_035782	NP_001294668	T25097T	T22572A	Likely benign	phenotypic	rs375878340	10127024	TTN	Ttn	Dilated cardiomyopathy 1G;Limb-girdle muscular dystrophy, type 2J	Homozygous mutant mice show embryogenesis defects in frontonasal mass, first branchial arch and somites, and vascular, cardiac and skeletal muscle defects causing growth retardation, muscle weakness, abnormal posture, and premature death ranging from embryonic day 11.5 to 8 weeks of age.	2e-05	ClinVar	APF	411553
NP_001254479	NP_035782	NP_509485	T25097T	T22572A	Likely benign	phenotypic	rs375878340	10127024	TTN	Ttn	Dilated cardiomyopathy 1G;Limb-girdle muscular dystrophy, type 2J	Homozygous mutant mice show embryogenesis defects in frontonasal mass, first branchial arch and somites, and vascular, cardiac and skeletal muscle defects causing growth retardation, muscle weakness, abnormal posture, and premature death ranging from embryonic day 11.5 to 8 weeks of age.	2e-05	ClinVar	APF	411505
NP_001254479	NP_035782	NP_503758	T25097T	T22572A	Likely benign	phenotypic	rs375878340	10127024	TTN	Ttn	Dilated cardiomyopathy 1G;Limb-girdle muscular dystrophy, type 2J	Homozygous mutant mice show embryogenesis defects in frontonasal mass, first branchial arch and somites, and vascular, cardiac and skeletal muscle defects causing growth retardation, muscle weakness, abnormal posture, and premature death ranging from embryonic day 11.5 to 8 weeks of age.	2e-05	ClinVar	APF	411554
NP_001254479	NP_035782	NP_001343717	T25097T	T22572A	Likely benign	phenotypic	rs375878340	10127024	TTN	Ttn	Dilated cardiomyopathy 1G;Limb-girdle muscular dystrophy, type 2J	Homozygous mutant mice show embryogenesis defects in frontonasal mass, first branchial arch and somites, and vascular, cardiac and skeletal muscle defects causing growth retardation, muscle weakness, abnormal posture, and premature death ranging from embryonic day 11.5 to 8 weeks of age.	2e-05	ClinVar	APF	411523
NP_001254479	NP_035782	NP_001346724	T25097T	T22572A	Likely benign	phenotypic	rs375878340	10127024	TTN	Ttn	Dilated cardiomyopathy 1G;Limb-girdle muscular dystrophy, type 2J	Homozygous mutant mice show embryogenesis defects in frontonasal mass, first branchial arch and somites, and vascular, cardiac and skeletal muscle defects causing growth retardation, muscle weakness, abnormal posture, and premature death ranging from embryonic day 11.5 to 8 weeks of age.	2e-05	ClinVar	APF	411537
NP_001254479	NP_035782	NP_001294669	T25097T	T22572A	Likely benign	phenotypic	rs375878340	10127024	TTN	Ttn	Dilated cardiomyopathy 1G;Limb-girdle muscular dystrophy, type 2J	Homozygous mutant mice show embryogenesis defects in frontonasal mass, first branchial arch and somites, and vascular, cardiac and skeletal muscle defects causing growth retardation, muscle weakness, abnormal posture, and premature death ranging from embryonic day 11.5 to 8 weeks of age.	2e-05	ClinVar	APF	411558
NP_001254479	NP_035782	NP_001020984	T25097T	T22572A	Likely benign	phenotypic	rs375878340	10127024	TTN	Ttn	Dilated cardiomyopathy 1G;Limb-girdle muscular dystrophy, type 2J	Homozygous mutant mice show embryogenesis defects in frontonasal mass, first branchial arch and somites, and vascular, cardiac and skeletal muscle defects causing growth retardation, muscle weakness, abnormal posture, and premature death ranging from embryonic day 11.5 to 8 weeks of age.	2e-05	ClinVar	APF	411522
NP_001254479	NP_035782	NP_001343714	T25097T	T22572A	Likely benign	phenotypic	rs375878340	10127024	TTN	Ttn	Dilated cardiomyopathy 1G;Limb-girdle muscular dystrophy, type 2J	Homozygous mutant mice show embryogenesis defects in frontonasal mass, first branchial arch and somites, and vascular, cardiac and skeletal muscle defects causing growth retardation, muscle weakness, abnormal posture, and premature death ranging from embryonic day 11.5 to 8 weeks of age.	2e-05	ClinVar	APF	411525
NP_001254479	NP_035782	NP_741707	T25097T	T22572A	Likely benign	phenotypic	rs375878340	10127024	TTN	Ttn	Dilated cardiomyopathy 1G;Limb-girdle muscular dystrophy, type 2J	Homozygous mutant mice show embryogenesis defects in frontonasal mass, first branchial arch and somites, and vascular, cardiac and skeletal muscle defects causing growth retardation, muscle weakness, abnormal posture, and premature death ranging from embryonic day 11.5 to 8 weeks of age.	2e-05	ClinVar	APF	411509
NP_001254479	NP_035782	NP_001023971	T25097T	T22572A	Likely benign	phenotypic	rs375878340	10127024	TTN	Ttn	Dilated cardiomyopathy 1G;Limb-girdle muscular dystrophy, type 2J	Homozygous mutant mice show embryogenesis defects in frontonasal mass, first branchial arch and somites, and vascular, cardiac and skeletal muscle defects causing growth retardation, muscle weakness, abnormal posture, and premature death ranging from embryonic day 11.5 to 8 weeks of age.	2e-05	ClinVar	APF	411561
NP_001254479	NP_035782	NP_001122835	T25097T	T22572A	Likely benign	phenotypic	rs375878340	10127024	TTN	Ttn	Dilated cardiomyopathy 1G;Limb-girdle muscular dystrophy, type 2J	Homozygous mutant mice show embryogenesis defects in frontonasal mass, first branchial arch and somites, and vascular, cardiac and skeletal muscle defects causing growth retardation, muscle weakness, abnormal posture, and premature death ranging from embryonic day 11.5 to 8 weeks of age.	2e-05	ClinVar	APF	411531
NP_001254479	NP_035782	NP_001346712	T25097T	T22572A	Likely benign	phenotypic	rs375878340	10127024	TTN	Ttn	Dilated cardiomyopathy 1G;Limb-girdle muscular dystrophy, type 2J	Homozygous mutant mice show embryogenesis defects in frontonasal mass, first branchial arch and somites, and vascular, cardiac and skeletal muscle defects causing growth retardation, muscle weakness, abnormal posture, and premature death ranging from embryonic day 11.5 to 8 weeks of age.	2e-05	ClinVar	APF	411540
NP_001254479	NP_035782	NP_001023969	T25097T	T22572A	Likely benign	phenotypic	rs375878340	10127024	TTN	Ttn	Dilated cardiomyopathy 1G;Limb-girdle muscular dystrophy, type 2J	Homozygous mutant mice show embryogenesis defects in frontonasal mass, first branchial arch and somites, and vascular, cardiac and skeletal muscle defects causing growth retardation, muscle weakness, abnormal posture, and premature death ranging from embryonic day 11.5 to 8 weeks of age.	2e-05	ClinVar	APF	411551
NP_001254479	NP_035782	NP_001255602	T25097T	T22572A	Likely benign	phenotypic	rs375878340	10127024	TTN	Ttn	Dilated cardiomyopathy 1G;Limb-girdle muscular dystrophy, type 2J	Homozygous mutant mice show embryogenesis defects in frontonasal mass, first branchial arch and somites, and vascular, cardiac and skeletal muscle defects causing growth retardation, muscle weakness, abnormal posture, and premature death ranging from embryonic day 11.5 to 8 weeks of age.	2e-05	ClinVar	APF	411535
NP_001254479	NP_035782	NP_001024420	T25097T	T22572A	Likely benign	phenotypic	rs375878340	10127024	TTN	Ttn	Dilated cardiomyopathy 1G;Limb-girdle muscular dystrophy, type 2J	Homozygous mutant mice show embryogenesis defects in frontonasal mass, first branchial arch and somites, and vascular, cardiac and skeletal muscle defects causing growth retardation, muscle weakness, abnormal posture, and premature death ranging from embryonic day 11.5 to 8 weeks of age.	2e-05	ClinVar	APF	411563
NP_001254479	NP_035782	NP_499405	T25097T	T22572A	Likely benign	phenotypic	rs375878340	10127024	TTN	Ttn	Dilated cardiomyopathy 1G;Limb-girdle muscular dystrophy, type 2J	Homozygous mutant mice show embryogenesis defects in frontonasal mass, first branchial arch and somites, and vascular, cardiac and skeletal muscle defects causing growth retardation, muscle weakness, abnormal posture, and premature death ranging from embryonic day 11.5 to 8 weeks of age.	2e-05	ClinVar	APF	411511
NP_001254479	NP_035782	NP_001255604	T25097T	T22572A	Likely benign	phenotypic	rs375878340	10127024	TTN	Ttn	Dilated cardiomyopathy 1G;Limb-girdle muscular dystrophy, type 2J	Homozygous mutant mice show embryogenesis defects in frontonasal mass, first branchial arch and somites, and vascular, cardiac and skeletal muscle defects causing growth retardation, muscle weakness, abnormal posture, and premature death ranging from embryonic day 11.5 to 8 weeks of age.	2e-05	ClinVar	APF	411534
NP_001254479	NP_035782	NP_001303737	T25097T	T22572A	Likely benign	phenotypic	rs375878340	10127024	TTN	Ttn	Dilated cardiomyopathy 1G;Limb-girdle muscular dystrophy, type 2J	Homozygous mutant mice show embryogenesis defects in frontonasal mass, first branchial arch and somites, and vascular, cardiac and skeletal muscle defects causing growth retardation, muscle weakness, abnormal posture, and premature death ranging from embryonic day 11.5 to 8 weeks of age.	2e-05	ClinVar	APF	411559
NP_001254479	NP_035782	NP_001293453	T25097T	T22572A	Likely benign	phenotypic	rs375878340	10127024	TTN	Ttn	Dilated cardiomyopathy 1G;Limb-girdle muscular dystrophy, type 2J	Homozygous mutant mice show embryogenesis defects in frontonasal mass, first branchial arch and somites, and vascular, cardiac and skeletal muscle defects causing growth retardation, muscle weakness, abnormal posture, and premature death ranging from embryonic day 11.5 to 8 weeks of age.	2e-05	ClinVar	APF	411512
NP_001254479	NP_035782	NP_001346715	T25097T	T22572A	Likely benign	phenotypic	rs375878340	10127024	TTN	Ttn	Dilated cardiomyopathy 1G;Limb-girdle muscular dystrophy, type 2J	Homozygous mutant mice show embryogenesis defects in frontonasal mass, first branchial arch and somites, and vascular, cardiac and skeletal muscle defects causing growth retardation, muscle weakness, abnormal posture, and premature death ranging from embryonic day 11.5 to 8 weeks of age.	2e-05	ClinVar	APF	411545
NP_001254479	NP_035782	NP_001346716	T25097T	T22572A	Likely benign	phenotypic	rs375878340	10127024	TTN	Ttn	Dilated cardiomyopathy 1G;Limb-girdle muscular dystrophy, type 2J	Homozygous mutant mice show embryogenesis defects in frontonasal mass, first branchial arch and somites, and vascular, cardiac and skeletal muscle defects causing growth retardation, muscle weakness, abnormal posture, and premature death ranging from embryonic day 11.5 to 8 weeks of age.	2e-05	ClinVar	APF	411547
NP_001254479	NP_035782	NP_001346728	T25097T	T22572A	Likely benign	phenotypic	rs375878340	10127024	TTN	Ttn	Dilated cardiomyopathy 1G;Limb-girdle muscular dystrophy, type 2J	Homozygous mutant mice show embryogenesis defects in frontonasal mass, first branchial arch and somites, and vascular, cardiac and skeletal muscle defects causing growth retardation, muscle weakness, abnormal posture, and premature death ranging from embryonic day 11.5 to 8 weeks of age.	2e-05	ClinVar	APF	411542
NP_001254479	NP_035782	NP_001023970	T25097T	T22572A	Likely benign	phenotypic	rs375878340	10127024	TTN	Ttn	Dilated cardiomyopathy 1G;Limb-girdle muscular dystrophy, type 2J	Homozygous mutant mice show embryogenesis defects in frontonasal mass, first branchial arch and somites, and vascular, cardiac and skeletal muscle defects causing growth retardation, muscle weakness, abnormal posture, and premature death ranging from embryonic day 11.5 to 8 weeks of age.	2e-05	ClinVar	APF	411555
NP_001254479	NP_035782	NP_001303736	T25097T	T22572A	Likely benign	phenotypic	rs375878340	10127024	TTN	Ttn	Dilated cardiomyopathy 1G;Limb-girdle muscular dystrophy, type 2J	Homozygous mutant mice show embryogenesis defects in frontonasal mass, first branchial arch and somites, and vascular, cardiac and skeletal muscle defects causing growth retardation, muscle weakness, abnormal posture, and premature death ranging from embryonic day 11.5 to 8 weeks of age.	2e-05	ClinVar	APF	411557
NP_001254479	NP_035782	NP_001343711	T25097T	T22572A	Likely benign	phenotypic	rs375878340	10127024	TTN	Ttn	Dilated cardiomyopathy 1G;Limb-girdle muscular dystrophy, type 2J	Homozygous mutant mice show embryogenesis defects in frontonasal mass, first branchial arch and somites, and vascular, cardiac and skeletal muscle defects causing growth retardation, muscle weakness, abnormal posture, and premature death ranging from embryonic day 11.5 to 8 weeks of age.	2e-05	ClinVar	APF	411517
NP_001254479	NP_035782	NP_001346711	T25097T	T22572A	Likely benign	phenotypic	rs375878340	10127024	TTN	Ttn	Dilated cardiomyopathy 1G;Limb-girdle muscular dystrophy, type 2J	Homozygous mutant mice show embryogenesis defects in frontonasal mass, first branchial arch and somites, and vascular, cardiac and skeletal muscle defects causing growth retardation, muscle weakness, abnormal posture, and premature death ranging from embryonic day 11.5 to 8 weeks of age.	2e-05	ClinVar	APF	411541
NP_001254479	NP_035782	NP_741708	T25097T	T22572A	Likely benign	phenotypic	rs375878340	10127024	TTN	Ttn	Dilated cardiomyopathy 1G;Limb-girdle muscular dystrophy, type 2J	Homozygous mutant mice show embryogenesis defects in frontonasal mass, first branchial arch and somites, and vascular, cardiac and skeletal muscle defects causing growth retardation, muscle weakness, abnormal posture, and premature death ranging from embryonic day 11.5 to 8 weeks of age.	2e-05	ClinVar	APF	411508
NP_001254479	NP_035782	NP_001020985	T25097T	T22572A	Likely benign	phenotypic	rs375878340	10127024	TTN	Ttn	Dilated cardiomyopathy 1G;Limb-girdle muscular dystrophy, type 2J	Homozygous mutant mice show embryogenesis defects in frontonasal mass, first branchial arch and somites, and vascular, cardiac and skeletal muscle defects causing growth retardation, muscle weakness, abnormal posture, and premature death ranging from embryonic day 11.5 to 8 weeks of age.	2e-05	ClinVar	APF	411526
NP_001254479	NP_035782	NP_502273	T25097T	T22572A	Likely benign	phenotypic	rs375878340	10127024	TTN	Ttn	Dilated cardiomyopathy 1G;Limb-girdle muscular dystrophy, type 2J	Homozygous mutant mice show embryogenesis defects in frontonasal mass, first branchial arch and somites, and vascular, cardiac and skeletal muscle defects causing growth retardation, muscle weakness, abnormal posture, and premature death ranging from embryonic day 11.5 to 8 weeks of age.	2e-05	ClinVar	APF	411532
NP_001254479	NP_035782	NP_001293975	T25097T	T22572A	Likely benign	phenotypic	rs375878340	10127024	TTN	Ttn	Dilated cardiomyopathy 1G;Limb-girdle muscular dystrophy, type 2J	Homozygous mutant mice show embryogenesis defects in frontonasal mass, first branchial arch and somites, and vascular, cardiac and skeletal muscle defects causing growth retardation, muscle weakness, abnormal posture, and premature death ranging from embryonic day 11.5 to 8 weeks of age.	2e-05	ClinVar	APF	411530
NP_001254479	NP_035782	NP_001293454	T25097T	T22572A	Likely benign	phenotypic	rs375878340	10127024	TTN	Ttn	Dilated cardiomyopathy 1G;Limb-girdle muscular dystrophy, type 2J	Homozygous mutant mice show embryogenesis defects in frontonasal mass, first branchial arch and somites, and vascular, cardiac and skeletal muscle defects causing growth retardation, muscle weakness, abnormal posture, and premature death ranging from embryonic day 11.5 to 8 weeks of age.	2e-05	ClinVar	APF	411513
NP_001254479	NP_035782	NP_001255601	T25097T	T22572A	Likely benign	phenotypic	rs375878340	10127024	TTN	Ttn	Dilated cardiomyopathy 1G;Limb-girdle muscular dystrophy, type 2J	Homozygous mutant mice show embryogenesis defects in frontonasal mass, first branchial arch and somites, and vascular, cardiac and skeletal muscle defects causing growth retardation, muscle weakness, abnormal posture, and premature death ranging from embryonic day 11.5 to 8 weeks of age.	2e-05	ClinVar	APF	411536
NP_001254479	NP_035782	NP_001293974	T25097T	T22572A	Likely benign	phenotypic	rs375878340	10127024	TTN	Ttn	Dilated cardiomyopathy 1G;Limb-girdle muscular dystrophy, type 2J	Homozygous mutant mice show embryogenesis defects in frontonasal mass, first branchial arch and somites, and vascular, cardiac and skeletal muscle defects causing growth retardation, muscle weakness, abnormal posture, and premature death ranging from embryonic day 11.5 to 8 weeks of age.	2e-05	ClinVar	APF	411528
NP_001254479	NP_035782	NP_001346713	T25097T	T22572A	Likely benign	phenotypic	rs375878340	10127024	TTN	Ttn	Dilated cardiomyopathy 1G;Limb-girdle muscular dystrophy, type 2J	Homozygous mutant mice show embryogenesis defects in frontonasal mass, first branchial arch and somites, and vascular, cardiac and skeletal muscle defects causing growth retardation, muscle weakness, abnormal posture, and premature death ranging from embryonic day 11.5 to 8 weeks of age.	2e-05	ClinVar	APF	411539
NP_001254479	NP_035782	NP_001020988	T25097T	T22572A	Likely benign	phenotypic	rs375878340	10127024	TTN	Ttn	Dilated cardiomyopathy 1G;Limb-girdle muscular dystrophy, type 2J	Homozygous mutant mice show embryogenesis defects in frontonasal mass, first branchial arch and somites, and vascular, cardiac and skeletal muscle defects causing growth retardation, muscle weakness, abnormal posture, and premature death ranging from embryonic day 11.5 to 8 weeks of age.	2e-05	ClinVar	APF	411519
NP_001254479	NP_035782	NP_001255603	T25097T	T22572A	Likely benign	phenotypic	rs375878340	10127024	TTN	Ttn	Dilated cardiomyopathy 1G;Limb-girdle muscular dystrophy, type 2J	Homozygous mutant mice show embryogenesis defects in frontonasal mass, first branchial arch and somites, and vascular, cardiac and skeletal muscle defects causing growth retardation, muscle weakness, abnormal posture, and premature death ranging from embryonic day 11.5 to 8 weeks of age.	2e-05	ClinVar	APF	411533
NP_001254479	NP_035782	NP_001294666	T25097T	T22572A	Likely benign	phenotypic	rs375878340	10127024	TTN	Ttn	Dilated cardiomyopathy 1G;Limb-girdle muscular dystrophy, type 2J	Homozygous mutant mice show embryogenesis defects in frontonasal mass, first branchial arch and somites, and vascular, cardiac and skeletal muscle defects causing growth retardation, muscle weakness, abnormal posture, and premature death ranging from embryonic day 11.5 to 8 weeks of age.	2e-05	ClinVar	APF	411552
NP_001254479	NP_035782	NP_001294671	T25097T	T22572A	Likely benign	phenotypic	rs375878340	10127024	TTN	Ttn	Dilated cardiomyopathy 1G;Limb-girdle muscular dystrophy, type 2J	Homozygous mutant mice show embryogenesis defects in frontonasal mass, first branchial arch and somites, and vascular, cardiac and skeletal muscle defects causing growth retardation, muscle weakness, abnormal posture, and premature death ranging from embryonic day 11.5 to 8 weeks of age.	2e-05	ClinVar	APF	411562
NP_001254479	NP_035782	NP_001024200	T25097T	T22572A	Likely benign	phenotypic	rs375878340	10127024	TTN	Ttn	Dilated cardiomyopathy 1G;Limb-girdle muscular dystrophy, type 2J	Homozygous mutant mice show embryogenesis defects in frontonasal mass, first branchial arch and somites, and vascular, cardiac and skeletal muscle defects causing growth retardation, muscle weakness, abnormal posture, and premature death ranging from embryonic day 11.5 to 8 weeks of age.	2e-05	ClinVar	APF	411538
NP_001254479	NP_035782	NP_001346723	T25097T	T22572A	Likely benign	phenotypic	rs375878340	10127024	TTN	Ttn	Dilated cardiomyopathy 1G;Limb-girdle muscular dystrophy, type 2J	Homozygous mutant mice show embryogenesis defects in frontonasal mass, first branchial arch and somites, and vascular, cardiac and skeletal muscle defects causing growth retardation, muscle weakness, abnormal posture, and premature death ranging from embryonic day 11.5 to 8 weeks of age.	2e-05	ClinVar	APF	411549
NP_001254479	NP_035782	NP_001020989	T25097T	T22572A	Likely benign	phenotypic	rs375878340	10127024	TTN	Ttn	Dilated cardiomyopathy 1G;Limb-girdle muscular dystrophy, type 2J	Homozygous mutant mice show embryogenesis defects in frontonasal mass, first branchial arch and somites, and vascular, cardiac and skeletal muscle defects causing growth retardation, muscle weakness, abnormal posture, and premature death ranging from embryonic day 11.5 to 8 weeks of age.	2e-05	ClinVar	APF	411524
NP_001254479	NP_035782	NP_001294667	T25097T	T22572A	Likely benign	phenotypic	rs375878340	10127024	TTN	Ttn	Dilated cardiomyopathy 1G;Limb-girdle muscular dystrophy, type 2J	Homozygous mutant mice show embryogenesis defects in frontonasal mass, first branchial arch and somites, and vascular, cardiac and skeletal muscle defects causing growth retardation, muscle weakness, abnormal posture, and premature death ranging from embryonic day 11.5 to 8 weeks of age.	2e-05	ClinVar	APF	411556
NP_001254479	NP_035782	NP_001343715	T25097T	T22572A	Likely benign	phenotypic	rs375878340	10127024	TTN	Ttn	Dilated cardiomyopathy 1G;Limb-girdle muscular dystrophy, type 2J	Homozygous mutant mice show embryogenesis defects in frontonasal mass, first branchial arch and somites, and vascular, cardiac and skeletal muscle defects causing growth retardation, muscle weakness, abnormal posture, and premature death ranging from embryonic day 11.5 to 8 weeks of age.	2e-05	ClinVar	APF	411527
NP_001254479	NP_035782	NP_741709	T25097T	T22572A	Likely benign	phenotypic	rs375878340	10127024	TTN	Ttn	Dilated cardiomyopathy 1G;Limb-girdle muscular dystrophy, type 2J	Homozygous mutant mice show embryogenesis defects in frontonasal mass, first branchial arch and somites, and vascular, cardiac and skeletal muscle defects causing growth retardation, muscle weakness, abnormal posture, and premature death ranging from embryonic day 11.5 to 8 weeks of age.	2e-05	ClinVar	APF	411507
NP_001254479	NP_035782	NP_001343713	T25097T	T22572A	Likely benign	phenotypic	rs375878340	10127024	TTN	Ttn	Dilated cardiomyopathy 1G;Limb-girdle muscular dystrophy, type 2J	Homozygous mutant mice show embryogenesis defects in frontonasal mass, first branchial arch and somites, and vascular, cardiac and skeletal muscle defects causing growth retardation, muscle weakness, abnormal posture, and premature death ranging from embryonic day 11.5 to 8 weeks of age.	2e-05	ClinVar	APF	411515
NP_001254479	NP_035782	NP_001343617	T25097T	T22572A	Likely benign	phenotypic	rs375878340	10127024	TTN	Ttn	Dilated cardiomyopathy 1G;Limb-girdle muscular dystrophy, type 2J	Homozygous mutant mice show embryogenesis defects in frontonasal mass, first branchial arch and somites, and vascular, cardiac and skeletal muscle defects causing growth retardation, muscle weakness, abnormal posture, and premature death ranging from embryonic day 11.5 to 8 weeks of age.	2e-05	ClinVar	APF	411514
NP_001254479	NP_035782	NP_001294670	T25097T	T22572A	Likely benign	phenotypic	rs375878340	10127024	TTN	Ttn	Dilated cardiomyopathy 1G;Limb-girdle muscular dystrophy, type 2J	Homozygous mutant mice show embryogenesis defects in frontonasal mass, first branchial arch and somites, and vascular, cardiac and skeletal muscle defects causing growth retardation, muscle weakness, abnormal posture, and premature death ranging from embryonic day 11.5 to 8 weeks of age.	2e-05	ClinVar	APF	411560
NP_001254479	NP_035782	NP_001346722	T25097T	T22572A	Likely benign	phenotypic	rs375878340	10127024	TTN	Ttn	Dilated cardiomyopathy 1G;Limb-girdle muscular dystrophy, type 2J	Homozygous mutant mice show embryogenesis defects in frontonasal mass, first branchial arch and somites, and vascular, cardiac and skeletal muscle defects causing growth retardation, muscle weakness, abnormal posture, and premature death ranging from embryonic day 11.5 to 8 weeks of age.	2e-05	ClinVar	APF	411548
NP_001254479	NP_035782	NP_502274	T25097T	T22572A	Likely benign	phenotypic	rs375878340	10127024	TTN	Ttn	Dilated cardiomyopathy 1G;Limb-girdle muscular dystrophy, type 2J	Homozygous mutant mice show embryogenesis defects in frontonasal mass, first branchial arch and somites, and vascular, cardiac and skeletal muscle defects causing growth retardation, muscle weakness, abnormal posture, and premature death ranging from embryonic day 11.5 to 8 weeks of age.	2e-05	ClinVar	APF	411529
NP_001254479	NP_035782	NP_001343712	T25097T	T22572A	Likely benign	phenotypic	rs375878340	10127024	TTN	Ttn	Dilated cardiomyopathy 1G;Limb-girdle muscular dystrophy, type 2J	Homozygous mutant mice show embryogenesis defects in frontonasal mass, first branchial arch and somites, and vascular, cardiac and skeletal muscle defects causing growth retardation, muscle weakness, abnormal posture, and premature death ranging from embryonic day 11.5 to 8 weeks of age.	2e-05	ClinVar	APF	411518
NP_001254479	NP_035782	NP_001255352	T25097T	T22572A	Likely benign	phenotypic	rs375878340	10127024	TTN	Ttn	Dilated cardiomyopathy 1G;Limb-girdle muscular dystrophy, type 2J	Homozygous mutant mice show embryogenesis defects in frontonasal mass, first branchial arch and somites, and vascular, cardiac and skeletal muscle defects causing growth retardation, muscle weakness, abnormal posture, and premature death ranging from embryonic day 11.5 to 8 weeks of age.	2e-05	ClinVar	APF	411510
NP_001243779	NP_035782	NP_502274	V2401V	V2407A	Likely benign	phenotypic	rs1345996453	6520173	TTN	Ttn	not specified	Homozygous mutant mice show embryogenesis defects in frontonasal mass, first branchial arch and somites, and vascular, cardiac and skeletal muscle defects causing growth retardation, muscle weakness, abnormal posture, and premature death ranging from embryonic day 11.5 to 8 weeks of age.	0	ClinVar	APF	410413
NP_001243779	NP_035782	NP_001346725	V2401V	V2407A	Likely benign	phenotypic	rs1345996453	6520173	TTN	Ttn	not specified	Homozygous mutant mice show embryogenesis defects in frontonasal mass, first branchial arch and somites, and vascular, cardiac and skeletal muscle defects causing growth retardation, muscle weakness, abnormal posture, and premature death ranging from embryonic day 11.5 to 8 weeks of age.	0	ClinVar	APF	410434
NP_001243779	NP_035782	NP_001255352	V2401V	V2407A	Likely benign	phenotypic	rs1345996453	6520173	TTN	Ttn	not specified	Homozygous mutant mice show embryogenesis defects in frontonasal mass, first branchial arch and somites, and vascular, cardiac and skeletal muscle defects causing growth retardation, muscle weakness, abnormal posture, and premature death ranging from embryonic day 11.5 to 8 weeks of age.	0	ClinVar	APF	410394
NP_001243779	NP_035782	NP_001293453	V2401V	V2407A	Likely benign	phenotypic	rs1345996453	6520173	TTN	Ttn	not specified	Homozygous mutant mice show embryogenesis defects in frontonasal mass, first branchial arch and somites, and vascular, cardiac and skeletal muscle defects causing growth retardation, muscle weakness, abnormal posture, and premature death ranging from embryonic day 11.5 to 8 weeks of age.	0	ClinVar	APF	410396
NP_001243779	NP_035782	NP_001122835	V2401V	V2407A	Likely benign	phenotypic	rs1345996453	6520173	TTN	Ttn	not specified	Homozygous mutant mice show embryogenesis defects in frontonasal mass, first branchial arch and somites, and vascular, cardiac and skeletal muscle defects causing growth retardation, muscle weakness, abnormal posture, and premature death ranging from embryonic day 11.5 to 8 weeks of age.	0	ClinVar	APF	410415
NP_001243779	NP_035782	NP_001294670	V2401V	V2407A	Likely benign	phenotypic	rs1345996453	6520173	TTN	Ttn	not specified	Homozygous mutant mice show embryogenesis defects in frontonasal mass, first branchial arch and somites, and vascular, cardiac and skeletal muscle defects causing growth retardation, muscle weakness, abnormal posture, and premature death ranging from embryonic day 11.5 to 8 weeks of age.	0	ClinVar	APF	410444
NP_001243779	NP_035782	NP_001343718	V2401V	V2407A	Likely benign	phenotypic	rs1345996453	6520173	TTN	Ttn	not specified	Homozygous mutant mice show embryogenesis defects in frontonasal mass, first branchial arch and somites, and vascular, cardiac and skeletal muscle defects causing growth retardation, muscle weakness, abnormal posture, and premature death ranging from embryonic day 11.5 to 8 weeks of age.	0	ClinVar	APF	410404
NP_001243779	NP_035782	NP_001343711	V2401V	V2407A	Likely benign	phenotypic	rs1345996453	6520173	TTN	Ttn	not specified	Homozygous mutant mice show embryogenesis defects in frontonasal mass, first branchial arch and somites, and vascular, cardiac and skeletal muscle defects causing growth retardation, muscle weakness, abnormal posture, and premature death ranging from embryonic day 11.5 to 8 weeks of age.	0	ClinVar	APF	410401
NP_001243779	NP_035782	NP_001346715	V2401V	V2407A	Likely benign	phenotypic	rs1345996453	6520173	TTN	Ttn	not specified	Homozygous mutant mice show embryogenesis defects in frontonasal mass, first branchial arch and somites, and vascular, cardiac and skeletal muscle defects causing growth retardation, muscle weakness, abnormal posture, and premature death ranging from embryonic day 11.5 to 8 weeks of age.	0	ClinVar	APF	410429
NP_001243779	NP_035782	NP_001255603	V2401V	V2407A	Likely benign	phenotypic	rs1345996453	6520173	TTN	Ttn	not specified	Homozygous mutant mice show embryogenesis defects in frontonasal mass, first branchial arch and somites, and vascular, cardiac and skeletal muscle defects causing growth retardation, muscle weakness, abnormal posture, and premature death ranging from embryonic day 11.5 to 8 weeks of age.	0	ClinVar	APF	410417
NP_001243779	NP_035782	NP_001294668	V2401V	V2407A	Likely benign	phenotypic	rs1345996453	6520173	TTN	Ttn	not specified	Homozygous mutant mice show embryogenesis defects in frontonasal mass, first branchial arch and somites, and vascular, cardiac and skeletal muscle defects causing growth retardation, muscle weakness, abnormal posture, and premature death ranging from embryonic day 11.5 to 8 weeks of age.	0	ClinVar	APF	410437
NP_001243779	NP_035782	NP_001346728	V2401V	V2407A	Likely benign	phenotypic	rs1345996453	6520173	TTN	Ttn	not specified	Homozygous mutant mice show embryogenesis defects in frontonasal mass, first branchial arch and somites, and vascular, cardiac and skeletal muscle defects causing growth retardation, muscle weakness, abnormal posture, and premature death ranging from embryonic day 11.5 to 8 weeks of age.	0	ClinVar	APF	410426
NP_001243779	NP_035782	NP_001293454	V2401V	V2407A	Likely benign	phenotypic	rs1345996453	6520173	TTN	Ttn	not specified	Homozygous mutant mice show embryogenesis defects in frontonasal mass, first branchial arch and somites, and vascular, cardiac and skeletal muscle defects causing growth retardation, muscle weakness, abnormal posture, and premature death ranging from embryonic day 11.5 to 8 weeks of age.	0	ClinVar	APF	410397
NP_001243779	NP_035782	NP_001343713	V2401V	V2407A	Likely benign	phenotypic	rs1345996453	6520173	TTN	Ttn	not specified	Homozygous mutant mice show embryogenesis defects in frontonasal mass, first branchial arch and somites, and vascular, cardiac and skeletal muscle defects causing growth retardation, muscle weakness, abnormal posture, and premature death ranging from embryonic day 11.5 to 8 weeks of age.	0	ClinVar	APF	410399
NP_001243779	NP_035782	NP_001303737	V2401V	V2407A	Likely benign	phenotypic	rs1345996453	6520173	TTN	Ttn	not specified	Homozygous mutant mice show embryogenesis defects in frontonasal mass, first branchial arch and somites, and vascular, cardiac and skeletal muscle defects causing growth retardation, muscle weakness, abnormal posture, and premature death ranging from embryonic day 11.5 to 8 weeks of age.	0	ClinVar	APF	410443
NP_001243779	NP_035782	NP_001346714	V2401V	V2407A	Likely benign	phenotypic	rs1345996453	6520173	TTN	Ttn	not specified	Homozygous mutant mice show embryogenesis defects in frontonasal mass, first branchial arch and somites, and vascular, cardiac and skeletal muscle defects causing growth retardation, muscle weakness, abnormal posture, and premature death ranging from embryonic day 11.5 to 8 weeks of age.	0	ClinVar	APF	410427
NP_001243779	NP_035782	NP_001023971	V2401V	V2407A	Likely benign	phenotypic	rs1345996453	6520173	TTN	Ttn	not specified	Homozygous mutant mice show embryogenesis defects in frontonasal mass, first branchial arch and somites, and vascular, cardiac and skeletal muscle defects causing growth retardation, muscle weakness, abnormal posture, and premature death ranging from embryonic day 11.5 to 8 weeks of age.	0	ClinVar	APF	410445
NP_001243779	NP_035782	NP_741709	V2401V	V2407A	Likely benign	phenotypic	rs1345996453	6520173	TTN	Ttn	not specified	Homozygous mutant mice show embryogenesis defects in frontonasal mass, first branchial arch and somites, and vascular, cardiac and skeletal muscle defects causing growth retardation, muscle weakness, abnormal posture, and premature death ranging from embryonic day 11.5 to 8 weeks of age.	0	ClinVar	APF	410391
NP_001243779	NP_035782	NP_001346713	V2401V	V2407A	Likely benign	phenotypic	rs1345996453	6520173	TTN	Ttn	not specified	Homozygous mutant mice show embryogenesis defects in frontonasal mass, first branchial arch and somites, and vascular, cardiac and skeletal muscle defects causing growth retardation, muscle weakness, abnormal posture, and premature death ranging from embryonic day 11.5 to 8 weeks of age.	0	ClinVar	APF	410423
NP_001243779	NP_035782	NP_001343716	V2401V	V2407A	Likely benign	phenotypic	rs1345996453	6520173	TTN	Ttn	not specified	Homozygous mutant mice show embryogenesis defects in frontonasal mass, first branchial arch and somites, and vascular, cardiac and skeletal muscle defects causing growth retardation, muscle weakness, abnormal posture, and premature death ranging from embryonic day 11.5 to 8 weeks of age.	0	ClinVar	APF	410405
NP_001243779	NP_035782	NP_001023969	V2401V	V2407A	Likely benign	phenotypic	rs1345996453	6520173	TTN	Ttn	not specified	Homozygous mutant mice show embryogenesis defects in frontonasal mass, first branchial arch and somites, and vascular, cardiac and skeletal muscle defects causing growth retardation, muscle weakness, abnormal posture, and premature death ranging from embryonic day 11.5 to 8 weeks of age.	0	ClinVar	APF	410435
NP_001243779	NP_035782	NP_001255601	V2401V	V2407A	Likely benign	phenotypic	rs1345996453	6520173	TTN	Ttn	not specified	Homozygous mutant mice show embryogenesis defects in frontonasal mass, first branchial arch and somites, and vascular, cardiac and skeletal muscle defects causing growth retardation, muscle weakness, abnormal posture, and premature death ranging from embryonic day 11.5 to 8 weeks of age.	0	ClinVar	APF	410420
NP_001243779	NP_035782	NP_001346727	V2401V	V2407A	Likely benign	phenotypic	rs1345996453	6520173	TTN	Ttn	not specified	Homozygous mutant mice show embryogenesis defects in frontonasal mass, first branchial arch and somites, and vascular, cardiac and skeletal muscle defects causing growth retardation, muscle weakness, abnormal posture, and premature death ranging from embryonic day 11.5 to 8 weeks of age.	0	ClinVar	APF	410428
NP_001243779	NP_035782	NP_509485	V2401V	V2407A	Likely benign	phenotypic	rs1345996453	6520173	TTN	Ttn	not specified	Homozygous mutant mice show embryogenesis defects in frontonasal mass, first branchial arch and somites, and vascular, cardiac and skeletal muscle defects causing growth retardation, muscle weakness, abnormal posture, and premature death ranging from embryonic day 11.5 to 8 weeks of age.	0	ClinVar	APF	410389
NP_001243779	NP_035782	NP_001020985	V2401V	V2407A	Likely benign	phenotypic	rs1345996453	6520173	TTN	Ttn	not specified	Homozygous mutant mice show embryogenesis defects in frontonasal mass, first branchial arch and somites, and vascular, cardiac and skeletal muscle defects causing growth retardation, muscle weakness, abnormal posture, and premature death ranging from embryonic day 11.5 to 8 weeks of age.	0	ClinVar	APF	410410
NP_001243779	NP_035782	NP_505362	V2401V	V2407A	Likely benign	phenotypic	rs1345996453	6520173	TTN	Ttn	not specified	Homozygous mutant mice show embryogenesis defects in frontonasal mass, first branchial arch and somites, and vascular, cardiac and skeletal muscle defects causing growth retardation, muscle weakness, abnormal posture, and premature death ranging from embryonic day 11.5 to 8 weeks of age.	0	ClinVar	APF	410390
NP_001243779	NP_035782	NP_001346711	V2401V	V2407A	Likely benign	phenotypic	rs1345996453	6520173	TTN	Ttn	not specified	Homozygous mutant mice show embryogenesis defects in frontonasal mass, first branchial arch and somites, and vascular, cardiac and skeletal muscle defects causing growth retardation, muscle weakness, abnormal posture, and premature death ranging from embryonic day 11.5 to 8 weeks of age.	0	ClinVar	APF	410425
NP_001243779	NP_035782	NP_001024200	V2401V	V2407A	Likely benign	phenotypic	rs1345996453	6520173	TTN	Ttn	not specified	Homozygous mutant mice show embryogenesis defects in frontonasal mass, first branchial arch and somites, and vascular, cardiac and skeletal muscle defects causing growth retardation, muscle weakness, abnormal posture, and premature death ranging from embryonic day 11.5 to 8 weeks of age.	0	ClinVar	APF	410422
NP_001243779	NP_035782	NP_001346724	V2401V	V2407A	Likely benign	phenotypic	rs1345996453	6520173	TTN	Ttn	not specified	Homozygous mutant mice show embryogenesis defects in frontonasal mass, first branchial arch and somites, and vascular, cardiac and skeletal muscle defects causing growth retardation, muscle weakness, abnormal posture, and premature death ranging from embryonic day 11.5 to 8 weeks of age.	0	ClinVar	APF	410421
NP_001243779	NP_035782	NP_001294669	V2401V	V2407A	Likely benign	phenotypic	rs1345996453	6520173	TTN	Ttn	not specified	Homozygous mutant mice show embryogenesis defects in frontonasal mass, first branchial arch and somites, and vascular, cardiac and skeletal muscle defects causing growth retardation, muscle weakness, abnormal posture, and premature death ranging from embryonic day 11.5 to 8 weeks of age.	0	ClinVar	APF	410442
NP_001243779	NP_035782	NP_001255604	V2401V	V2407A	Likely benign	phenotypic	rs1345996453	6520173	TTN	Ttn	not specified	Homozygous mutant mice show embryogenesis defects in frontonasal mass, first branchial arch and somites, and vascular, cardiac and skeletal muscle defects causing growth retardation, muscle weakness, abnormal posture, and premature death ranging from embryonic day 11.5 to 8 weeks of age.	0	ClinVar	APF	410418
NP_001243779	NP_035782	NP_001293975	V2401V	V2407A	Likely benign	phenotypic	rs1345996453	6520173	TTN	Ttn	not specified	Homozygous mutant mice show embryogenesis defects in frontonasal mass, first branchial arch and somites, and vascular, cardiac and skeletal muscle defects causing growth retardation, muscle weakness, abnormal posture, and premature death ranging from embryonic day 11.5 to 8 weeks of age.	0	ClinVar	APF	410414
NP_001243779	NP_035782	NP_001343617	V2401V	V2407A	Likely benign	phenotypic	rs1345996453	6520173	TTN	Ttn	not specified	Homozygous mutant mice show embryogenesis defects in frontonasal mass, first branchial arch and somites, and vascular, cardiac and skeletal muscle defects causing growth retardation, muscle weakness, abnormal posture, and premature death ranging from embryonic day 11.5 to 8 weeks of age.	0	ClinVar	APF	410398
NP_001243779	NP_035782	NP_001294667	V2401V	V2407A	Likely benign	phenotypic	rs1345996453	6520173	TTN	Ttn	not specified	Homozygous mutant mice show embryogenesis defects in frontonasal mass, first branchial arch and somites, and vascular, cardiac and skeletal muscle defects causing growth retardation, muscle weakness, abnormal posture, and premature death ranging from embryonic day 11.5 to 8 weeks of age.	0	ClinVar	APF	410440
NP_001243779	NP_035782	NP_001024420	V2401V	V2407A	Likely benign	phenotypic	rs1345996453	6520173	TTN	Ttn	not specified	Homozygous mutant mice show embryogenesis defects in frontonasal mass, first branchial arch and somites, and vascular, cardiac and skeletal muscle defects causing growth retardation, muscle weakness, abnormal posture, and premature death ranging from embryonic day 11.5 to 8 weeks of age.	0	ClinVar	APF	410447
NP_001243779	NP_035782	NP_001294671	V2401V	V2407A	Likely benign	phenotypic	rs1345996453	6520173	TTN	Ttn	not specified	Homozygous mutant mice show embryogenesis defects in frontonasal mass, first branchial arch and somites, and vascular, cardiac and skeletal muscle defects causing growth retardation, muscle weakness, abnormal posture, and premature death ranging from embryonic day 11.5 to 8 weeks of age.	0	ClinVar	APF	410446
NP_001243779	NP_035782	NP_001343714	V2401V	V2407A	Likely benign	phenotypic	rs1345996453	6520173	TTN	Ttn	not specified	Homozygous mutant mice show embryogenesis defects in frontonasal mass, first branchial arch and somites, and vascular, cardiac and skeletal muscle defects causing growth retardation, muscle weakness, abnormal posture, and premature death ranging from embryonic day 11.5 to 8 weeks of age.	0	ClinVar	APF	410409
NP_001243779	NP_035782	NP_001020984	V2401V	V2407A	Likely benign	phenotypic	rs1345996453	6520173	TTN	Ttn	not specified	Homozygous mutant mice show embryogenesis defects in frontonasal mass, first branchial arch and somites, and vascular, cardiac and skeletal muscle defects causing growth retardation, muscle weakness, abnormal posture, and premature death ranging from embryonic day 11.5 to 8 weeks of age.	0	ClinVar	APF	410406
NP_001243779	NP_035782	NP_001346722	V2401V	V2407A	Likely benign	phenotypic	rs1345996453	6520173	TTN	Ttn	not specified	Homozygous mutant mice show embryogenesis defects in frontonasal mass, first branchial arch and somites, and vascular, cardiac and skeletal muscle defects causing growth retardation, muscle weakness, abnormal posture, and premature death ranging from embryonic day 11.5 to 8 weeks of age.	0	ClinVar	APF	410432
NP_001243779	NP_035782	NP_001346723	V2401V	V2407A	Likely benign	phenotypic	rs1345996453	6520173	TTN	Ttn	not specified	Homozygous mutant mice show embryogenesis defects in frontonasal mass, first branchial arch and somites, and vascular, cardiac and skeletal muscle defects causing growth retardation, muscle weakness, abnormal posture, and premature death ranging from embryonic day 11.5 to 8 weeks of age.	0	ClinVar	APF	410433
NP_001243779	NP_035782	NP_001303736	V2401V	V2407A	Likely benign	phenotypic	rs1345996453	6520173	TTN	Ttn	not specified	Homozygous mutant mice show embryogenesis defects in frontonasal mass, first branchial arch and somites, and vascular, cardiac and skeletal muscle defects causing growth retardation, muscle weakness, abnormal posture, and premature death ranging from embryonic day 11.5 to 8 weeks of age.	0	ClinVar	APF	410441
NP_001243779	NP_035782	NP_001343719	V2401V	V2407A	Likely benign	phenotypic	rs1345996453	6520173	TTN	Ttn	not specified	Homozygous mutant mice show embryogenesis defects in frontonasal mass, first branchial arch and somites, and vascular, cardiac and skeletal muscle defects causing growth retardation, muscle weakness, abnormal posture, and premature death ranging from embryonic day 11.5 to 8 weeks of age.	0	ClinVar	APF	410400
NP_001243779	NP_035782	NP_001020989	V2401V	V2407A	Likely benign	phenotypic	rs1345996453	6520173	TTN	Ttn	not specified	Homozygous mutant mice show embryogenesis defects in frontonasal mass, first branchial arch and somites, and vascular, cardiac and skeletal muscle defects causing growth retardation, muscle weakness, abnormal posture, and premature death ranging from embryonic day 11.5 to 8 weeks of age.	0	ClinVar	APF	410408
NP_001243779	NP_035782	NP_001346726	V2401V	V2407A	Likely benign	phenotypic	rs1345996453	6520173	TTN	Ttn	not specified	Homozygous mutant mice show embryogenesis defects in frontonasal mass, first branchial arch and somites, and vascular, cardiac and skeletal muscle defects causing growth retardation, muscle weakness, abnormal posture, and premature death ranging from embryonic day 11.5 to 8 weeks of age.	0	ClinVar	APF	410430
NP_001243779	NP_035782	NP_001294666	V2401V	V2407A	Likely benign	phenotypic	rs1345996453	6520173	TTN	Ttn	not specified	Homozygous mutant mice show embryogenesis defects in frontonasal mass, first branchial arch and somites, and vascular, cardiac and skeletal muscle defects causing growth retardation, muscle weakness, abnormal posture, and premature death ranging from embryonic day 11.5 to 8 weeks of age.	0	ClinVar	APF	410436
NP_001243779	NP_035782	NP_741707	V2401V	V2407A	Likely benign	phenotypic	rs1345996453	6520173	TTN	Ttn	not specified	Homozygous mutant mice show embryogenesis defects in frontonasal mass, first branchial arch and somites, and vascular, cardiac and skeletal muscle defects causing growth retardation, muscle weakness, abnormal posture, and premature death ranging from embryonic day 11.5 to 8 weeks of age.	0	ClinVar	APF	410393
NP_001243779	NP_035782	NP_001343717	V2401V	V2407A	Likely benign	phenotypic	rs1345996453	6520173	TTN	Ttn	not specified	Homozygous mutant mice show embryogenesis defects in frontonasal mass, first branchial arch and somites, and vascular, cardiac and skeletal muscle defects causing growth retardation, muscle weakness, abnormal posture, and premature death ranging from embryonic day 11.5 to 8 weeks of age.	0	ClinVar	APF	410407
NP_001243779	NP_035782	NP_502273	V2401V	V2407A	Likely benign	phenotypic	rs1345996453	6520173	TTN	Ttn	not specified	Homozygous mutant mice show embryogenesis defects in frontonasal mass, first branchial arch and somites, and vascular, cardiac and skeletal muscle defects causing growth retardation, muscle weakness, abnormal posture, and premature death ranging from embryonic day 11.5 to 8 weeks of age.	0	ClinVar	APF	410416
NP_001243779	NP_035782	NP_741708	V2401V	V2407A	Likely benign	phenotypic	rs1345996453	6520173	TTN	Ttn	not specified	Homozygous mutant mice show embryogenesis defects in frontonasal mass, first branchial arch and somites, and vascular, cardiac and skeletal muscle defects causing growth retardation, muscle weakness, abnormal posture, and premature death ranging from embryonic day 11.5 to 8 weeks of age.	0	ClinVar	APF	410392
NP_001243779	NP_035782	NP_001020988	V2401V	V2407A	Likely benign	phenotypic	rs1345996453	6520173	TTN	Ttn	not specified	Homozygous mutant mice show embryogenesis defects in frontonasal mass, first branchial arch and somites, and vascular, cardiac and skeletal muscle defects causing growth retardation, muscle weakness, abnormal posture, and premature death ranging from embryonic day 11.5 to 8 weeks of age.	0	ClinVar	APF	410403
NP_001243779	NP_035782	NP_001023970	V2401V	V2407A	Likely benign	phenotypic	rs1345996453	6520173	TTN	Ttn	not specified	Homozygous mutant mice show embryogenesis defects in frontonasal mass, first branchial arch and somites, and vascular, cardiac and skeletal muscle defects causing growth retardation, muscle weakness, abnormal posture, and premature death ranging from embryonic day 11.5 to 8 weeks of age.	0	ClinVar	APF	410439
NP_001243779	NP_035782	NP_499405	V2401V	V2407A	Likely benign	phenotypic	rs1345996453	6520173	TTN	Ttn	not specified	Homozygous mutant mice show embryogenesis defects in frontonasal mass, first branchial arch and somites, and vascular, cardiac and skeletal muscle defects causing growth retardation, muscle weakness, abnormal posture, and premature death ranging from embryonic day 11.5 to 8 weeks of age.	0	ClinVar	APF	410395
NP_001243779	NP_035782	NP_001024421	V2401V	V2407A	Likely benign	phenotypic	rs1345996453	6520173	TTN	Ttn	not specified	Homozygous mutant mice show embryogenesis defects in frontonasal mass, first branchial arch and somites, and vascular, cardiac and skeletal muscle defects causing growth retardation, muscle weakness, abnormal posture, and premature death ranging from embryonic day 11.5 to 8 weeks of age.	0	ClinVar	APF	410448
NP_001243779	NP_035782	NP_001343712	V2401V	V2407A	Likely benign	phenotypic	rs1345996453	6520173	TTN	Ttn	not specified	Homozygous mutant mice show embryogenesis defects in frontonasal mass, first branchial arch and somites, and vascular, cardiac and skeletal muscle defects causing growth retardation, muscle weakness, abnormal posture, and premature death ranging from embryonic day 11.5 to 8 weeks of age.	0	ClinVar	APF	410402
NP_001243779	NP_035782	NP_001255602	V2401V	V2407A	Likely benign	phenotypic	rs1345996453	6520173	TTN	Ttn	not specified	Homozygous mutant mice show embryogenesis defects in frontonasal mass, first branchial arch and somites, and vascular, cardiac and skeletal muscle defects causing growth retardation, muscle weakness, abnormal posture, and premature death ranging from embryonic day 11.5 to 8 weeks of age.	0	ClinVar	APF	410419
NP_001243779	NP_035782	NP_001346716	V2401V	V2407A	Likely benign	phenotypic	rs1345996453	6520173	TTN	Ttn	not specified	Homozygous mutant mice show embryogenesis defects in frontonasal mass, first branchial arch and somites, and vascular, cardiac and skeletal muscle defects causing growth retardation, muscle weakness, abnormal posture, and premature death ranging from embryonic day 11.5 to 8 weeks of age.	0	ClinVar	APF	410431
NP_001243779	NP_035782	NP_001293974	V2401V	V2407A	Likely benign	phenotypic	rs1345996453	6520173	TTN	Ttn	not specified	Homozygous mutant mice show embryogenesis defects in frontonasal mass, first branchial arch and somites, and vascular, cardiac and skeletal muscle defects causing growth retardation, muscle weakness, abnormal posture, and premature death ranging from embryonic day 11.5 to 8 weeks of age.	0	ClinVar	APF	410412
NP_001243779	NP_035782	NP_001343715	V2401V	V2407A	Likely benign	phenotypic	rs1345996453	6520173	TTN	Ttn	not specified	Homozygous mutant mice show embryogenesis defects in frontonasal mass, first branchial arch and somites, and vascular, cardiac and skeletal muscle defects causing growth retardation, muscle weakness, abnormal posture, and premature death ranging from embryonic day 11.5 to 8 weeks of age.	0	ClinVar	APF	410411
NP_001243779	NP_035782	NP_503758	V2401V	V2407A	Likely benign	phenotypic	rs1345996453	6520173	TTN	Ttn	not specified	Homozygous mutant mice show embryogenesis defects in frontonasal mass, first branchial arch and somites, and vascular, cardiac and skeletal muscle defects causing growth retardation, muscle weakness, abnormal posture, and premature death ranging from embryonic day 11.5 to 8 weeks of age.	0	ClinVar	APF	410438
NP_001243779	NP_035782	NP_001346712	V2401V	V2407A	Likely benign	phenotypic	rs1345996453	6520173	TTN	Ttn	not specified	Homozygous mutant mice show embryogenesis defects in frontonasal mass, first branchial arch and somites, and vascular, cardiac and skeletal muscle defects causing growth retardation, muscle weakness, abnormal posture, and premature death ranging from embryonic day 11.5 to 8 weeks of age.	0	ClinVar	APF	410424
NP_001254479	NP_035782	NP_001346723	Y29313Y	Y26788H	Likely benign	phenotypic	rs200314496	10117616	TTN	Ttn	Limb-girdle muscular dystrophy, type 2J;Dilated cardiomyopathy 1G	Homozygous mutant mice show embryogenesis defects in frontonasal mass, first branchial arch and somites, and vascular, cardiac and skeletal muscle defects causing growth retardation, muscle weakness, abnormal posture, and premature death ranging from embryonic day 11.5 to 8 weeks of age.	NA	ClinVar	APF	411549
NP_001254479	NP_035782	NP_001346716	Y29313Y	Y26788H	Likely benign	phenotypic	rs200314496	10117616	TTN	Ttn	Limb-girdle muscular dystrophy, type 2J;Dilated cardiomyopathy 1G	Homozygous mutant mice show embryogenesis defects in frontonasal mass, first branchial arch and somites, and vascular, cardiac and skeletal muscle defects causing growth retardation, muscle weakness, abnormal posture, and premature death ranging from embryonic day 11.5 to 8 weeks of age.	NA	ClinVar	APF	411547
NP_001254479	NP_035782	NP_741707	Y29313Y	Y26788H	Likely benign	phenotypic	rs200314496	10117616	TTN	Ttn	Limb-girdle muscular dystrophy, type 2J;Dilated cardiomyopathy 1G	Homozygous mutant mice show embryogenesis defects in frontonasal mass, first branchial arch and somites, and vascular, cardiac and skeletal muscle defects causing growth retardation, muscle weakness, abnormal posture, and premature death ranging from embryonic day 11.5 to 8 weeks of age.	NA	ClinVar	APF	411509
NP_001254479	NP_035782	NP_001346724	Y29313Y	Y26788H	Likely benign	phenotypic	rs200314496	10117616	TTN	Ttn	Limb-girdle muscular dystrophy, type 2J;Dilated cardiomyopathy 1G	Homozygous mutant mice show embryogenesis defects in frontonasal mass, first branchial arch and somites, and vascular, cardiac and skeletal muscle defects causing growth retardation, muscle weakness, abnormal posture, and premature death ranging from embryonic day 11.5 to 8 weeks of age.	NA	ClinVar	APF	411537
NP_001254479	NP_035782	NP_502273	Y29313Y	Y26788H	Likely benign	phenotypic	rs200314496	10117616	TTN	Ttn	Limb-girdle muscular dystrophy, type 2J;Dilated cardiomyopathy 1G	Homozygous mutant mice show embryogenesis defects in frontonasal mass, first branchial arch and somites, and vascular, cardiac and skeletal muscle defects causing growth retardation, muscle weakness, abnormal posture, and premature death ranging from embryonic day 11.5 to 8 weeks of age.	NA	ClinVar	APF	411532
NP_001254479	NP_035782	NP_001343617	Y29313Y	Y26788H	Likely benign	phenotypic	rs200314496	10117616	TTN	Ttn	Limb-girdle muscular dystrophy, type 2J;Dilated cardiomyopathy 1G	Homozygous mutant mice show embryogenesis defects in frontonasal mass, first branchial arch and somites, and vascular, cardiac and skeletal muscle defects causing growth retardation, muscle weakness, abnormal posture, and premature death ranging from embryonic day 11.5 to 8 weeks of age.	NA	ClinVar	APF	411514
NP_001254479	NP_035782	NP_509485	Y29313Y	Y26788H	Likely benign	phenotypic	rs200314496	10117616	TTN	Ttn	Limb-girdle muscular dystrophy, type 2J;Dilated cardiomyopathy 1G	Homozygous mutant mice show embryogenesis defects in frontonasal mass, first branchial arch and somites, and vascular, cardiac and skeletal muscle defects causing growth retardation, muscle weakness, abnormal posture, and premature death ranging from embryonic day 11.5 to 8 weeks of age.	NA	ClinVar	APF	411505
NP_001254479	NP_035782	NP_001346722	Y29313Y	Y26788H	Likely benign	phenotypic	rs200314496	10117616	TTN	Ttn	Limb-girdle muscular dystrophy, type 2J;Dilated cardiomyopathy 1G	Homozygous mutant mice show embryogenesis defects in frontonasal mass, first branchial arch and somites, and vascular, cardiac and skeletal muscle defects causing growth retardation, muscle weakness, abnormal posture, and premature death ranging from embryonic day 11.5 to 8 weeks of age.	NA	ClinVar	APF	411548
NP_001254479	NP_035782	NP_741708	Y29313Y	Y26788H	Likely benign	phenotypic	rs200314496	10117616	TTN	Ttn	Limb-girdle muscular dystrophy, type 2J;Dilated cardiomyopathy 1G	Homozygous mutant mice show embryogenesis defects in frontonasal mass, first branchial arch and somites, and vascular, cardiac and skeletal muscle defects causing growth retardation, muscle weakness, abnormal posture, and premature death ranging from embryonic day 11.5 to 8 weeks of age.	NA	ClinVar	APF	411508
NP_001254479	NP_035782	NP_001343715	Y29313Y	Y26788H	Likely benign	phenotypic	rs200314496	10117616	TTN	Ttn	Limb-girdle muscular dystrophy, type 2J;Dilated cardiomyopathy 1G	Homozygous mutant mice show embryogenesis defects in frontonasal mass, first branchial arch and somites, and vascular, cardiac and skeletal muscle defects causing growth retardation, muscle weakness, abnormal posture, and premature death ranging from embryonic day 11.5 to 8 weeks of age.	NA	ClinVar	APF	411527
NP_001254479	NP_035782	NP_001020984	Y29313Y	Y26788H	Likely benign	phenotypic	rs200314496	10117616	TTN	Ttn	Limb-girdle muscular dystrophy, type 2J;Dilated cardiomyopathy 1G	Homozygous mutant mice show embryogenesis defects in frontonasal mass, first branchial arch and somites, and vascular, cardiac and skeletal muscle defects causing growth retardation, muscle weakness, abnormal posture, and premature death ranging from embryonic day 11.5 to 8 weeks of age.	NA	ClinVar	APF	411522
NP_001254479	NP_035782	NP_001343716	Y29313Y	Y26788H	Likely benign	phenotypic	rs200314496	10117616	TTN	Ttn	Limb-girdle muscular dystrophy, type 2J;Dilated cardiomyopathy 1G	Homozygous mutant mice show embryogenesis defects in frontonasal mass, first branchial arch and somites, and vascular, cardiac and skeletal muscle defects causing growth retardation, muscle weakness, abnormal posture, and premature death ranging from embryonic day 11.5 to 8 weeks of age.	NA	ClinVar	APF	411521
NP_001254479	NP_035782	NP_001293974	Y29313Y	Y26788H	Likely benign	phenotypic	rs200314496	10117616	TTN	Ttn	Limb-girdle muscular dystrophy, type 2J;Dilated cardiomyopathy 1G	Homozygous mutant mice show embryogenesis defects in frontonasal mass, first branchial arch and somites, and vascular, cardiac and skeletal muscle defects causing growth retardation, muscle weakness, abnormal posture, and premature death ranging from embryonic day 11.5 to 8 weeks of age.	NA	ClinVar	APF	411528
NP_001254479	NP_035782	NP_001293453	Y29313Y	Y26788H	Likely benign	phenotypic	rs200314496	10117616	TTN	Ttn	Limb-girdle muscular dystrophy, type 2J;Dilated cardiomyopathy 1G	Homozygous mutant mice show embryogenesis defects in frontonasal mass, first branchial arch and somites, and vascular, cardiac and skeletal muscle defects causing growth retardation, muscle weakness, abnormal posture, and premature death ranging from embryonic day 11.5 to 8 weeks of age.	NA	ClinVar	APF	411512
NP_001254479	NP_035782	NP_001294666	Y29313Y	Y26788H	Likely benign	phenotypic	rs200314496	10117616	TTN	Ttn	Limb-girdle muscular dystrophy, type 2J;Dilated cardiomyopathy 1G	Homozygous mutant mice show embryogenesis defects in frontonasal mass, first branchial arch and somites, and vascular, cardiac and skeletal muscle defects causing growth retardation, muscle weakness, abnormal posture, and premature death ranging from embryonic day 11.5 to 8 weeks of age.	NA	ClinVar	APF	411552
NP_001254479	NP_035782	NP_001294667	Y29313Y	Y26788H	Likely benign	phenotypic	rs200314496	10117616	TTN	Ttn	Limb-girdle muscular dystrophy, type 2J;Dilated cardiomyopathy 1G	Homozygous mutant mice show embryogenesis defects in frontonasal mass, first branchial arch and somites, and vascular, cardiac and skeletal muscle defects causing growth retardation, muscle weakness, abnormal posture, and premature death ranging from embryonic day 11.5 to 8 weeks of age.	NA	ClinVar	APF	411556
NP_001254479	NP_035782	NP_001346711	Y29313Y	Y26788H	Likely benign	phenotypic	rs200314496	10117616	TTN	Ttn	Limb-girdle muscular dystrophy, type 2J;Dilated cardiomyopathy 1G	Homozygous mutant mice show embryogenesis defects in frontonasal mass, first branchial arch and somites, and vascular, cardiac and skeletal muscle defects causing growth retardation, muscle weakness, abnormal posture, and premature death ranging from embryonic day 11.5 to 8 weeks of age.	NA	ClinVar	APF	411541
NP_001254479	NP_035782	NP_001294671	Y29313Y	Y26788H	Likely benign	phenotypic	rs200314496	10117616	TTN	Ttn	Limb-girdle muscular dystrophy, type 2J;Dilated cardiomyopathy 1G	Homozygous mutant mice show embryogenesis defects in frontonasal mass, first branchial arch and somites, and vascular, cardiac and skeletal muscle defects causing growth retardation, muscle weakness, abnormal posture, and premature death ranging from embryonic day 11.5 to 8 weeks of age.	NA	ClinVar	APF	411562
NP_001254479	NP_035782	NP_001255602	Y29313Y	Y26788H	Likely benign	phenotypic	rs200314496	10117616	TTN	Ttn	Limb-girdle muscular dystrophy, type 2J;Dilated cardiomyopathy 1G	Homozygous mutant mice show embryogenesis defects in frontonasal mass, first branchial arch and somites, and vascular, cardiac and skeletal muscle defects causing growth retardation, muscle weakness, abnormal posture, and premature death ranging from embryonic day 11.5 to 8 weeks of age.	NA	ClinVar	APF	411535
NP_001254479	NP_035782	NP_001023970	Y29313Y	Y26788H	Likely benign	phenotypic	rs200314496	10117616	TTN	Ttn	Limb-girdle muscular dystrophy, type 2J;Dilated cardiomyopathy 1G	Homozygous mutant mice show embryogenesis defects in frontonasal mass, first branchial arch and somites, and vascular, cardiac and skeletal muscle defects causing growth retardation, muscle weakness, abnormal posture, and premature death ranging from embryonic day 11.5 to 8 weeks of age.	NA	ClinVar	APF	411555
NP_001254479	NP_035782	NP_001346714	Y29313Y	Y26788H	Likely benign	phenotypic	rs200314496	10117616	TTN	Ttn	Limb-girdle muscular dystrophy, type 2J;Dilated cardiomyopathy 1G	Homozygous mutant mice show embryogenesis defects in frontonasal mass, first branchial arch and somites, and vascular, cardiac and skeletal muscle defects causing growth retardation, muscle weakness, abnormal posture, and premature death ranging from embryonic day 11.5 to 8 weeks of age.	NA	ClinVar	APF	411543
NP_001254479	NP_035782	NP_001024200	Y29313Y	Y26788H	Likely benign	phenotypic	rs200314496	10117616	TTN	Ttn	Limb-girdle muscular dystrophy, type 2J;Dilated cardiomyopathy 1G	Homozygous mutant mice show embryogenesis defects in frontonasal mass, first branchial arch and somites, and vascular, cardiac and skeletal muscle defects causing growth retardation, muscle weakness, abnormal posture, and premature death ranging from embryonic day 11.5 to 8 weeks of age.	NA	ClinVar	APF	411538
NP_001254479	NP_035782	NP_001122835	Y29313Y	Y26788H	Likely benign	phenotypic	rs200314496	10117616	TTN	Ttn	Limb-girdle muscular dystrophy, type 2J;Dilated cardiomyopathy 1G	Homozygous mutant mice show embryogenesis defects in frontonasal mass, first branchial arch and somites, and vascular, cardiac and skeletal muscle defects causing growth retardation, muscle weakness, abnormal posture, and premature death ranging from embryonic day 11.5 to 8 weeks of age.	NA	ClinVar	APF	411531
NP_001254479	NP_035782	NP_001343717	Y29313Y	Y26788H	Likely benign	phenotypic	rs200314496	10117616	TTN	Ttn	Limb-girdle muscular dystrophy, type 2J;Dilated cardiomyopathy 1G	Homozygous mutant mice show embryogenesis defects in frontonasal mass, first branchial arch and somites, and vascular, cardiac and skeletal muscle defects causing growth retardation, muscle weakness, abnormal posture, and premature death ranging from embryonic day 11.5 to 8 weeks of age.	NA	ClinVar	APF	411523
NP_001254479	NP_035782	NP_001255604	Y29313Y	Y26788H	Likely benign	phenotypic	rs200314496	10117616	TTN	Ttn	Limb-girdle muscular dystrophy, type 2J;Dilated cardiomyopathy 1G	Homozygous mutant mice show embryogenesis defects in frontonasal mass, first branchial arch and somites, and vascular, cardiac and skeletal muscle defects causing growth retardation, muscle weakness, abnormal posture, and premature death ranging from embryonic day 11.5 to 8 weeks of age.	NA	ClinVar	APF	411534
NP_001254479	NP_035782	NP_001303736	Y29313Y	Y26788H	Likely benign	phenotypic	rs200314496	10117616	TTN	Ttn	Limb-girdle muscular dystrophy, type 2J;Dilated cardiomyopathy 1G	Homozygous mutant mice show embryogenesis defects in frontonasal mass, first branchial arch and somites, and vascular, cardiac and skeletal muscle defects causing growth retardation, muscle weakness, abnormal posture, and premature death ranging from embryonic day 11.5 to 8 weeks of age.	NA	ClinVar	APF	411557
NP_001254479	NP_035782	NP_001255601	Y29313Y	Y26788H	Likely benign	phenotypic	rs200314496	10117616	TTN	Ttn	Limb-girdle muscular dystrophy, type 2J;Dilated cardiomyopathy 1G	Homozygous mutant mice show embryogenesis defects in frontonasal mass, first branchial arch and somites, and vascular, cardiac and skeletal muscle defects causing growth retardation, muscle weakness, abnormal posture, and premature death ranging from embryonic day 11.5 to 8 weeks of age.	NA	ClinVar	APF	411536
NP_001254479	NP_035782	NP_001020988	Y29313Y	Y26788H	Likely benign	phenotypic	rs200314496	10117616	TTN	Ttn	Limb-girdle muscular dystrophy, type 2J;Dilated cardiomyopathy 1G	Homozygous mutant mice show embryogenesis defects in frontonasal mass, first branchial arch and somites, and vascular, cardiac and skeletal muscle defects causing growth retardation, muscle weakness, abnormal posture, and premature death ranging from embryonic day 11.5 to 8 weeks of age.	NA	ClinVar	APF	411519
NP_001254479	NP_035782	NP_001024420	Y29313Y	Y26788H	Likely benign	phenotypic	rs200314496	10117616	TTN	Ttn	Limb-girdle muscular dystrophy, type 2J;Dilated cardiomyopathy 1G	Homozygous mutant mice show embryogenesis defects in frontonasal mass, first branchial arch and somites, and vascular, cardiac and skeletal muscle defects causing growth retardation, muscle weakness, abnormal posture, and premature death ranging from embryonic day 11.5 to 8 weeks of age.	NA	ClinVar	APF	411563
NP_001254479	NP_035782	NP_001343714	Y29313Y	Y26788H	Likely benign	phenotypic	rs200314496	10117616	TTN	Ttn	Limb-girdle muscular dystrophy, type 2J;Dilated cardiomyopathy 1G	Homozygous mutant mice show embryogenesis defects in frontonasal mass, first branchial arch and somites, and vascular, cardiac and skeletal muscle defects causing growth retardation, muscle weakness, abnormal posture, and premature death ranging from embryonic day 11.5 to 8 weeks of age.	NA	ClinVar	APF	411525
NP_001254479	NP_035782	NP_001294669	Y29313Y	Y26788H	Likely benign	phenotypic	rs200314496	10117616	TTN	Ttn	Limb-girdle muscular dystrophy, type 2J;Dilated cardiomyopathy 1G	Homozygous mutant mice show embryogenesis defects in frontonasal mass, first branchial arch and somites, and vascular, cardiac and skeletal muscle defects causing growth retardation, muscle weakness, abnormal posture, and premature death ranging from embryonic day 11.5 to 8 weeks of age.	NA	ClinVar	APF	411558
NP_001254479	NP_035782	NP_001346715	Y29313Y	Y26788H	Likely benign	phenotypic	rs200314496	10117616	TTN	Ttn	Limb-girdle muscular dystrophy, type 2J;Dilated cardiomyopathy 1G	Homozygous mutant mice show embryogenesis defects in frontonasal mass, first branchial arch and somites, and vascular, cardiac and skeletal muscle defects causing growth retardation, muscle weakness, abnormal posture, and premature death ranging from embryonic day 11.5 to 8 weeks of age.	NA	ClinVar	APF	411545
NP_001254479	NP_035782	NP_001020985	Y29313Y	Y26788H	Likely benign	phenotypic	rs200314496	10117616	TTN	Ttn	Limb-girdle muscular dystrophy, type 2J;Dilated cardiomyopathy 1G	Homozygous mutant mice show embryogenesis defects in frontonasal mass, first branchial arch and somites, and vascular, cardiac and skeletal muscle defects causing growth retardation, muscle weakness, abnormal posture, and premature death ranging from embryonic day 11.5 to 8 weeks of age.	NA	ClinVar	APF	411526
NP_001254479	NP_035782	NP_499405	Y29313Y	Y26788H	Likely benign	phenotypic	rs200314496	10117616	TTN	Ttn	Limb-girdle muscular dystrophy, type 2J;Dilated cardiomyopathy 1G	Homozygous mutant mice show embryogenesis defects in frontonasal mass, first branchial arch and somites, and vascular, cardiac and skeletal muscle defects causing growth retardation, muscle weakness, abnormal posture, and premature death ranging from embryonic day 11.5 to 8 weeks of age.	NA	ClinVar	APF	411511
NP_001254479	NP_035782	NP_505362	Y29313Y	Y26788H	Likely benign	phenotypic	rs200314496	10117616	TTN	Ttn	Limb-girdle muscular dystrophy, type 2J;Dilated cardiomyopathy 1G	Homozygous mutant mice show embryogenesis defects in frontonasal mass, first branchial arch and somites, and vascular, cardiac and skeletal muscle defects causing growth retardation, muscle weakness, abnormal posture, and premature death ranging from embryonic day 11.5 to 8 weeks of age.	NA	ClinVar	APF	411506
NP_001254479	NP_035782	NP_001023971	Y29313Y	Y26788H	Likely benign	phenotypic	rs200314496	10117616	TTN	Ttn	Limb-girdle muscular dystrophy, type 2J;Dilated cardiomyopathy 1G	Homozygous mutant mice show embryogenesis defects in frontonasal mass, first branchial arch and somites, and vascular, cardiac and skeletal muscle defects causing growth retardation, muscle weakness, abnormal posture, and premature death ranging from embryonic day 11.5 to 8 weeks of age.	NA	ClinVar	APF	411561
NP_001254479	NP_035782	NP_001023969	Y29313Y	Y26788H	Likely benign	phenotypic	rs200314496	10117616	TTN	Ttn	Limb-girdle muscular dystrophy, type 2J;Dilated cardiomyopathy 1G	Homozygous mutant mice show embryogenesis defects in frontonasal mass, first branchial arch and somites, and vascular, cardiac and skeletal muscle defects causing growth retardation, muscle weakness, abnormal posture, and premature death ranging from embryonic day 11.5 to 8 weeks of age.	NA	ClinVar	APF	411551
NP_001254479	NP_035782	NP_001293454	Y29313Y	Y26788H	Likely benign	phenotypic	rs200314496	10117616	TTN	Ttn	Limb-girdle muscular dystrophy, type 2J;Dilated cardiomyopathy 1G	Homozygous mutant mice show embryogenesis defects in frontonasal mass, first branchial arch and somites, and vascular, cardiac and skeletal muscle defects causing growth retardation, muscle weakness, abnormal posture, and premature death ranging from embryonic day 11.5 to 8 weeks of age.	NA	ClinVar	APF	411513
NP_001254479	NP_035782	NP_503758	Y29313Y	Y26788H	Likely benign	phenotypic	rs200314496	10117616	TTN	Ttn	Limb-girdle muscular dystrophy, type 2J;Dilated cardiomyopathy 1G	Homozygous mutant mice show embryogenesis defects in frontonasal mass, first branchial arch and somites, and vascular, cardiac and skeletal muscle defects causing growth retardation, muscle weakness, abnormal posture, and premature death ranging from embryonic day 11.5 to 8 weeks of age.	NA	ClinVar	APF	411554
NP_001254479	NP_035782	NP_001343711	Y29313Y	Y26788H	Likely benign	phenotypic	rs200314496	10117616	TTN	Ttn	Limb-girdle muscular dystrophy, type 2J;Dilated cardiomyopathy 1G	Homozygous mutant mice show embryogenesis defects in frontonasal mass, first branchial arch and somites, and vascular, cardiac and skeletal muscle defects causing growth retardation, muscle weakness, abnormal posture, and premature death ranging from embryonic day 11.5 to 8 weeks of age.	NA	ClinVar	APF	411517
NP_001254479	NP_035782	NP_001255352	Y29313Y	Y26788H	Likely benign	phenotypic	rs200314496	10117616	TTN	Ttn	Limb-girdle muscular dystrophy, type 2J;Dilated cardiomyopathy 1G	Homozygous mutant mice show embryogenesis defects in frontonasal mass, first branchial arch and somites, and vascular, cardiac and skeletal muscle defects causing growth retardation, muscle weakness, abnormal posture, and premature death ranging from embryonic day 11.5 to 8 weeks of age.	NA	ClinVar	APF	411510
NP_001254479	NP_035782	NP_741709	Y29313Y	Y26788H	Likely benign	phenotypic	rs200314496	10117616	TTN	Ttn	Limb-girdle muscular dystrophy, type 2J;Dilated cardiomyopathy 1G	Homozygous mutant mice show embryogenesis defects in frontonasal mass, first branchial arch and somites, and vascular, cardiac and skeletal muscle defects causing growth retardation, muscle weakness, abnormal posture, and premature death ranging from embryonic day 11.5 to 8 weeks of age.	NA	ClinVar	APF	411507
NP_001254479	NP_035782	NP_001294668	Y29313Y	Y26788H	Likely benign	phenotypic	rs200314496	10117616	TTN	Ttn	Limb-girdle muscular dystrophy, type 2J;Dilated cardiomyopathy 1G	Homozygous mutant mice show embryogenesis defects in frontonasal mass, first branchial arch and somites, and vascular, cardiac and skeletal muscle defects causing growth retardation, muscle weakness, abnormal posture, and premature death ranging from embryonic day 11.5 to 8 weeks of age.	NA	ClinVar	APF	411553
NP_001254479	NP_035782	NP_001343713	Y29313Y	Y26788H	Likely benign	phenotypic	rs200314496	10117616	TTN	Ttn	Limb-girdle muscular dystrophy, type 2J;Dilated cardiomyopathy 1G	Homozygous mutant mice show embryogenesis defects in frontonasal mass, first branchial arch and somites, and vascular, cardiac and skeletal muscle defects causing growth retardation, muscle weakness, abnormal posture, and premature death ranging from embryonic day 11.5 to 8 weeks of age.	NA	ClinVar	APF	411515
NP_001254479	NP_035782	NP_001020989	Y29313Y	Y26788H	Likely benign	phenotypic	rs200314496	10117616	TTN	Ttn	Limb-girdle muscular dystrophy, type 2J;Dilated cardiomyopathy 1G	Homozygous mutant mice show embryogenesis defects in frontonasal mass, first branchial arch and somites, and vascular, cardiac and skeletal muscle defects causing growth retardation, muscle weakness, abnormal posture, and premature death ranging from embryonic day 11.5 to 8 weeks of age.	NA	ClinVar	APF	411524
NP_001254479	NP_035782	NP_001303737	Y29313Y	Y26788H	Likely benign	phenotypic	rs200314496	10117616	TTN	Ttn	Limb-girdle muscular dystrophy, type 2J;Dilated cardiomyopathy 1G	Homozygous mutant mice show embryogenesis defects in frontonasal mass, first branchial arch and somites, and vascular, cardiac and skeletal muscle defects causing growth retardation, muscle weakness, abnormal posture, and premature death ranging from embryonic day 11.5 to 8 weeks of age.	NA	ClinVar	APF	411559
NP_001254479	NP_035782	NP_001346712	Y29313Y	Y26788H	Likely benign	phenotypic	rs200314496	10117616	TTN	Ttn	Limb-girdle muscular dystrophy, type 2J;Dilated cardiomyopathy 1G	Homozygous mutant mice show embryogenesis defects in frontonasal mass, first branchial arch and somites, and vascular, cardiac and skeletal muscle defects causing growth retardation, muscle weakness, abnormal posture, and premature death ranging from embryonic day 11.5 to 8 weeks of age.	NA	ClinVar	APF	411540
NP_001254479	NP_035782	NP_001294670	Y29313Y	Y26788H	Likely benign	phenotypic	rs200314496	10117616	TTN	Ttn	Limb-girdle muscular dystrophy, type 2J;Dilated cardiomyopathy 1G	Homozygous mutant mice show embryogenesis defects in frontonasal mass, first branchial arch and somites, and vascular, cardiac and skeletal muscle defects causing growth retardation, muscle weakness, abnormal posture, and premature death ranging from embryonic day 11.5 to 8 weeks of age.	NA	ClinVar	APF	411560
NP_001254479	NP_035782	NP_001343719	Y29313Y	Y26788H	Likely benign	phenotypic	rs200314496	10117616	TTN	Ttn	Limb-girdle muscular dystrophy, type 2J;Dilated cardiomyopathy 1G	Homozygous mutant mice show embryogenesis defects in frontonasal mass, first branchial arch and somites, and vascular, cardiac and skeletal muscle defects causing growth retardation, muscle weakness, abnormal posture, and premature death ranging from embryonic day 11.5 to 8 weeks of age.	NA	ClinVar	APF	411516
NP_001254479	NP_035782	NP_502274	Y29313Y	Y26788H	Likely benign	phenotypic	rs200314496	10117616	TTN	Ttn	Limb-girdle muscular dystrophy, type 2J;Dilated cardiomyopathy 1G	Homozygous mutant mice show embryogenesis defects in frontonasal mass, first branchial arch and somites, and vascular, cardiac and skeletal muscle defects causing growth retardation, muscle weakness, abnormal posture, and premature death ranging from embryonic day 11.5 to 8 weeks of age.	NA	ClinVar	APF	411529
NP_001254479	NP_035782	NP_001255603	Y29313Y	Y26788H	Likely benign	phenotypic	rs200314496	10117616	TTN	Ttn	Limb-girdle muscular dystrophy, type 2J;Dilated cardiomyopathy 1G	Homozygous mutant mice show embryogenesis defects in frontonasal mass, first branchial arch and somites, and vascular, cardiac and skeletal muscle defects causing growth retardation, muscle weakness, abnormal posture, and premature death ranging from embryonic day 11.5 to 8 weeks of age.	NA	ClinVar	APF	411533
NP_001254479	NP_035782	NP_001343718	Y29313Y	Y26788H	Likely benign	phenotypic	rs200314496	10117616	TTN	Ttn	Limb-girdle muscular dystrophy, type 2J;Dilated cardiomyopathy 1G	Homozygous mutant mice show embryogenesis defects in frontonasal mass, first branchial arch and somites, and vascular, cardiac and skeletal muscle defects causing growth retardation, muscle weakness, abnormal posture, and premature death ranging from embryonic day 11.5 to 8 weeks of age.	NA	ClinVar	APF	411520
NP_001254479	NP_035782	NP_001343712	Y29313Y	Y26788H	Likely benign	phenotypic	rs200314496	10117616	TTN	Ttn	Limb-girdle muscular dystrophy, type 2J;Dilated cardiomyopathy 1G	Homozygous mutant mice show embryogenesis defects in frontonasal mass, first branchial arch and somites, and vascular, cardiac and skeletal muscle defects causing growth retardation, muscle weakness, abnormal posture, and premature death ranging from embryonic day 11.5 to 8 weeks of age.	NA	ClinVar	APF	411518
NP_001254479	NP_035782	NP_001346713	Y29313Y	Y26788H	Likely benign	phenotypic	rs200314496	10117616	TTN	Ttn	Limb-girdle muscular dystrophy, type 2J;Dilated cardiomyopathy 1G	Homozygous mutant mice show embryogenesis defects in frontonasal mass, first branchial arch and somites, and vascular, cardiac and skeletal muscle defects causing growth retardation, muscle weakness, abnormal posture, and premature death ranging from embryonic day 11.5 to 8 weeks of age.	NA	ClinVar	APF	411539
NP_001254479	NP_035782	NP_001293975	Y29313Y	Y26788H	Likely benign	phenotypic	rs200314496	10117616	TTN	Ttn	Limb-girdle muscular dystrophy, type 2J;Dilated cardiomyopathy 1G	Homozygous mutant mice show embryogenesis defects in frontonasal mass, first branchial arch and somites, and vascular, cardiac and skeletal muscle defects causing growth retardation, muscle weakness, abnormal posture, and premature death ranging from embryonic day 11.5 to 8 weeks of age.	NA	ClinVar	APF	411530
NP_001254479	NP_035782	NP_001024421	Y29313Y	Y26788H	Likely benign	phenotypic	rs200314496	10117616	TTN	Ttn	Limb-girdle muscular dystrophy, type 2J;Dilated cardiomyopathy 1G	Homozygous mutant mice show embryogenesis defects in frontonasal mass, first branchial arch and somites, and vascular, cardiac and skeletal muscle defects causing growth retardation, muscle weakness, abnormal posture, and premature death ranging from embryonic day 11.5 to 8 weeks of age.	NA	ClinVar	APF	411564
NP_001254479	NP_035782	NP_001343719	L29997L	L27472I	Likely benign	phenotypic	rs369855092	13875055	TTN	Ttn	not provided	Homozygous mutant mice show embryogenesis defects in frontonasal mass, first branchial arch and somites, and vascular, cardiac and skeletal muscle defects causing growth retardation, muscle weakness, abnormal posture, and premature death ranging from embryonic day 11.5 to 8 weeks of age.	NA	ClinVar	APF	411516
NP_001254479	NP_035782	NP_001343719	L29997L	L27472F	Likely benign	phenotypic	rs369855092	13878242	TTN	Ttn	not provided	Homozygous mutant mice show embryogenesis defects in frontonasal mass, first branchial arch and somites, and vascular, cardiac and skeletal muscle defects causing growth retardation, muscle weakness, abnormal posture, and premature death ranging from embryonic day 11.5 to 8 weeks of age.	NA	ClinVar	APF	411516
NP_001254479	NP_035782	NP_001343719	L29997L	L27472F	Likely benign	phenotypic	rs369855092	13873800	TTN	Ttn	not provided	Homozygous mutant mice show embryogenesis defects in frontonasal mass, first branchial arch and somites, and vascular, cardiac and skeletal muscle defects causing growth retardation, muscle weakness, abnormal posture, and premature death ranging from embryonic day 11.5 to 8 weeks of age.	NA	ClinVar	APF	411516
NP_001254479	NP_035782	NP_001343719	L29997L	L27472I	Likely benign	phenotypic	rs369855092	13873801	TTN	Ttn	not provided	Homozygous mutant mice show embryogenesis defects in frontonasal mass, first branchial arch and somites, and vascular, cardiac and skeletal muscle defects causing growth retardation, muscle weakness, abnormal posture, and premature death ranging from embryonic day 11.5 to 8 weeks of age.	NA	ClinVar	APF	411516
NP_001254479	NP_035782	NP_001343719	L29997L	L27472I	Likely benign	phenotypic	rs369855092	13874425	TTN	Ttn	not provided	Homozygous mutant mice show embryogenesis defects in frontonasal mass, first branchial arch and somites, and vascular, cardiac and skeletal muscle defects causing growth retardation, muscle weakness, abnormal posture, and premature death ranging from embryonic day 11.5 to 8 weeks of age.	NA	ClinVar	APF	411516
NP_001254479	NP_035782	NP_001343719	L29997L	L27472I	Likely benign	phenotypic	rs369855092	13878241	TTN	Ttn	not provided	Homozygous mutant mice show embryogenesis defects in frontonasal mass, first branchial arch and somites, and vascular, cardiac and skeletal muscle defects causing growth retardation, muscle weakness, abnormal posture, and premature death ranging from embryonic day 11.5 to 8 weeks of age.	NA	ClinVar	APF	411516
NP_001254479	NP_035782	NP_001343719	L29997L	L27472F	Likely benign	phenotypic	rs369855092	13875054	TTN	Ttn	not provided	Homozygous mutant mice show embryogenesis defects in frontonasal mass, first branchial arch and somites, and vascular, cardiac and skeletal muscle defects causing growth retardation, muscle weakness, abnormal posture, and premature death ranging from embryonic day 11.5 to 8 weeks of age.	NA	ClinVar	APF	411516
NP_001254479	NP_035782	NP_001343719	L29997L	L27472F	Likely benign	phenotypic	rs369855092	13874424	TTN	Ttn	not provided	Homozygous mutant mice show embryogenesis defects in frontonasal mass, first branchial arch and somites, and vascular, cardiac and skeletal muscle defects causing growth retardation, muscle weakness, abnormal posture, and premature death ranging from embryonic day 11.5 to 8 weeks of age.	NA	ClinVar	APF	411516
NP_001254479	NP_035782	NP_001343711	L29997L	L27472I	Likely benign	phenotypic	rs369855092	13875055	TTN	Ttn	not provided	Homozygous mutant mice show embryogenesis defects in frontonasal mass, first branchial arch and somites, and vascular, cardiac and skeletal muscle defects causing growth retardation, muscle weakness, abnormal posture, and premature death ranging from embryonic day 11.5 to 8 weeks of age.	NA	ClinVar	APF	411517
NP_001254479	NP_035782	NP_001343711	L29997L	L27472F	Likely benign	phenotypic	rs369855092	13878242	TTN	Ttn	not provided	Homozygous mutant mice show embryogenesis defects in frontonasal mass, first branchial arch and somites, and vascular, cardiac and skeletal muscle defects causing growth retardation, muscle weakness, abnormal posture, and premature death ranging from embryonic day 11.5 to 8 weeks of age.	NA	ClinVar	APF	411517
NP_001254479	NP_035782	NP_001343711	L29997L	L27472F	Likely benign	phenotypic	rs369855092	13873800	TTN	Ttn	not provided	Homozygous mutant mice show embryogenesis defects in frontonasal mass, first branchial arch and somites, and vascular, cardiac and skeletal muscle defects causing growth retardation, muscle weakness, abnormal posture, and premature death ranging from embryonic day 11.5 to 8 weeks of age.	NA	ClinVar	APF	411517
NP_001254479	NP_035782	NP_001343711	L29997L	L27472I	Likely benign	phenotypic	rs369855092	13873801	TTN	Ttn	not provided	Homozygous mutant mice show embryogenesis defects in frontonasal mass, first branchial arch and somites, and vascular, cardiac and skeletal muscle defects causing growth retardation, muscle weakness, abnormal posture, and premature death ranging from embryonic day 11.5 to 8 weeks of age.	NA	ClinVar	APF	411517
NP_001254479	NP_035782	NP_001343711	L29997L	L27472I	Likely benign	phenotypic	rs369855092	13874425	TTN	Ttn	not provided	Homozygous mutant mice show embryogenesis defects in frontonasal mass, first branchial arch and somites, and vascular, cardiac and skeletal muscle defects causing growth retardation, muscle weakness, abnormal posture, and premature death ranging from embryonic day 11.5 to 8 weeks of age.	NA	ClinVar	APF	411517
NP_001254479	NP_035782	NP_001343711	L29997L	L27472I	Likely benign	phenotypic	rs369855092	13878241	TTN	Ttn	not provided	Homozygous mutant mice show embryogenesis defects in frontonasal mass, first branchial arch and somites, and vascular, cardiac and skeletal muscle defects causing growth retardation, muscle weakness, abnormal posture, and premature death ranging from embryonic day 11.5 to 8 weeks of age.	NA	ClinVar	APF	411517
NP_001254479	NP_035782	NP_001343711	L29997L	L27472F	Likely benign	phenotypic	rs369855092	13875054	TTN	Ttn	not provided	Homozygous mutant mice show embryogenesis defects in frontonasal mass, first branchial arch and somites, and vascular, cardiac and skeletal muscle defects causing growth retardation, muscle weakness, abnormal posture, and premature death ranging from embryonic day 11.5 to 8 weeks of age.	NA	ClinVar	APF	411517
NP_001254479	NP_035782	NP_001343711	L29997L	L27472F	Likely benign	phenotypic	rs369855092	13874424	TTN	Ttn	not provided	Homozygous mutant mice show embryogenesis defects in frontonasal mass, first branchial arch and somites, and vascular, cardiac and skeletal muscle defects causing growth retardation, muscle weakness, abnormal posture, and premature death ranging from embryonic day 11.5 to 8 weeks of age.	NA	ClinVar	APF	411517
NP_001254479	NP_035782	NP_001255603	L29997L	L27472I	Likely benign	phenotypic	rs369855092	13875055	TTN	Ttn	not provided	Homozygous mutant mice show embryogenesis defects in frontonasal mass, first branchial arch and somites, and vascular, cardiac and skeletal muscle defects causing growth retardation, muscle weakness, abnormal posture, and premature death ranging from embryonic day 11.5 to 8 weeks of age.	NA	ClinVar	APF	411533
NP_001254479	NP_035782	NP_001255603	L29997L	L27472F	Likely benign	phenotypic	rs369855092	13878242	TTN	Ttn	not provided	Homozygous mutant mice show embryogenesis defects in frontonasal mass, first branchial arch and somites, and vascular, cardiac and skeletal muscle defects causing growth retardation, muscle weakness, abnormal posture, and premature death ranging from embryonic day 11.5 to 8 weeks of age.	NA	ClinVar	APF	411533
NP_001254479	NP_035782	NP_001255603	L29997L	L27472F	Likely benign	phenotypic	rs369855092	13873800	TTN	Ttn	not provided	Homozygous mutant mice show embryogenesis defects in frontonasal mass, first branchial arch and somites, and vascular, cardiac and skeletal muscle defects causing growth retardation, muscle weakness, abnormal posture, and premature death ranging from embryonic day 11.5 to 8 weeks of age.	NA	ClinVar	APF	411533
NP_001254479	NP_035782	NP_001255603	L29997L	L27472I	Likely benign	phenotypic	rs369855092	13873801	TTN	Ttn	not provided	Homozygous mutant mice show embryogenesis defects in frontonasal mass, first branchial arch and somites, and vascular, cardiac and skeletal muscle defects causing growth retardation, muscle weakness, abnormal posture, and premature death ranging from embryonic day 11.5 to 8 weeks of age.	NA	ClinVar	APF	411533
NP_001254479	NP_035782	NP_001255603	L29997L	L27472I	Likely benign	phenotypic	rs369855092	13874425	TTN	Ttn	not provided	Homozygous mutant mice show embryogenesis defects in frontonasal mass, first branchial arch and somites, and vascular, cardiac and skeletal muscle defects causing growth retardation, muscle weakness, abnormal posture, and premature death ranging from embryonic day 11.5 to 8 weeks of age.	NA	ClinVar	APF	411533
NP_001254479	NP_035782	NP_001255603	L29997L	L27472I	Likely benign	phenotypic	rs369855092	13878241	TTN	Ttn	not provided	Homozygous mutant mice show embryogenesis defects in frontonasal mass, first branchial arch and somites, and vascular, cardiac and skeletal muscle defects causing growth retardation, muscle weakness, abnormal posture, and premature death ranging from embryonic day 11.5 to 8 weeks of age.	NA	ClinVar	APF	411533
NP_001254479	NP_035782	NP_001255603	L29997L	L27472F	Likely benign	phenotypic	rs369855092	13875054	TTN	Ttn	not provided	Homozygous mutant mice show embryogenesis defects in frontonasal mass, first branchial arch and somites, and vascular, cardiac and skeletal muscle defects causing growth retardation, muscle weakness, abnormal posture, and premature death ranging from embryonic day 11.5 to 8 weeks of age.	NA	ClinVar	APF	411533
NP_001254479	NP_035782	NP_001255603	L29997L	L27472F	Likely benign	phenotypic	rs369855092	13874424	TTN	Ttn	not provided	Homozygous mutant mice show embryogenesis defects in frontonasal mass, first branchial arch and somites, and vascular, cardiac and skeletal muscle defects causing growth retardation, muscle weakness, abnormal posture, and premature death ranging from embryonic day 11.5 to 8 weeks of age.	NA	ClinVar	APF	411533
NP_001254479	NP_035782	NP_001122835	L29997L	L27472I	Likely benign	phenotypic	rs369855092	13875055	TTN	Ttn	not provided	Homozygous mutant mice show embryogenesis defects in frontonasal mass, first branchial arch and somites, and vascular, cardiac and skeletal muscle defects causing growth retardation, muscle weakness, abnormal posture, and premature death ranging from embryonic day 11.5 to 8 weeks of age.	NA	ClinVar	APF	411531
NP_001254479	NP_035782	NP_001122835	L29997L	L27472F	Likely benign	phenotypic	rs369855092	13878242	TTN	Ttn	not provided	Homozygous mutant mice show embryogenesis defects in frontonasal mass, first branchial arch and somites, and vascular, cardiac and skeletal muscle defects causing growth retardation, muscle weakness, abnormal posture, and premature death ranging from embryonic day 11.5 to 8 weeks of age.	NA	ClinVar	APF	411531
NP_001254479	NP_035782	NP_001122835	L29997L	L27472F	Likely benign	phenotypic	rs369855092	13873800	TTN	Ttn	not provided	Homozygous mutant mice show embryogenesis defects in frontonasal mass, first branchial arch and somites, and vascular, cardiac and skeletal muscle defects causing growth retardation, muscle weakness, abnormal posture, and premature death ranging from embryonic day 11.5 to 8 weeks of age.	NA	ClinVar	APF	411531
NP_001254479	NP_035782	NP_001122835	L29997L	L27472I	Likely benign	phenotypic	rs369855092	13873801	TTN	Ttn	not provided	Homozygous mutant mice show embryogenesis defects in frontonasal mass, first branchial arch and somites, and vascular, cardiac and skeletal muscle defects causing growth retardation, muscle weakness, abnormal posture, and premature death ranging from embryonic day 11.5 to 8 weeks of age.	NA	ClinVar	APF	411531
NP_001254479	NP_035782	NP_001122835	L29997L	L27472I	Likely benign	phenotypic	rs369855092	13874425	TTN	Ttn	not provided	Homozygous mutant mice show embryogenesis defects in frontonasal mass, first branchial arch and somites, and vascular, cardiac and skeletal muscle defects causing growth retardation, muscle weakness, abnormal posture, and premature death ranging from embryonic day 11.5 to 8 weeks of age.	NA	ClinVar	APF	411531
NP_001254479	NP_035782	NP_001122835	L29997L	L27472I	Likely benign	phenotypic	rs369855092	13878241	TTN	Ttn	not provided	Homozygous mutant mice show embryogenesis defects in frontonasal mass, first branchial arch and somites, and vascular, cardiac and skeletal muscle defects causing growth retardation, muscle weakness, abnormal posture, and premature death ranging from embryonic day 11.5 to 8 weeks of age.	NA	ClinVar	APF	411531
NP_001254479	NP_035782	NP_001122835	L29997L	L27472F	Likely benign	phenotypic	rs369855092	13875054	TTN	Ttn	not provided	Homozygous mutant mice show embryogenesis defects in frontonasal mass, first branchial arch and somites, and vascular, cardiac and skeletal muscle defects causing growth retardation, muscle weakness, abnormal posture, and premature death ranging from embryonic day 11.5 to 8 weeks of age.	NA	ClinVar	APF	411531
NP_001254479	NP_035782	NP_001122835	L29997L	L27472F	Likely benign	phenotypic	rs369855092	13874424	TTN	Ttn	not provided	Homozygous mutant mice show embryogenesis defects in frontonasal mass, first branchial arch and somites, and vascular, cardiac and skeletal muscle defects causing growth retardation, muscle weakness, abnormal posture, and premature death ranging from embryonic day 11.5 to 8 weeks of age.	NA	ClinVar	APF	411531
NP_001254479	NP_035782	NP_001255352	L29997L	L27472I	Likely benign	phenotypic	rs369855092	13875055	TTN	Ttn	not provided	Homozygous mutant mice show embryogenesis defects in frontonasal mass, first branchial arch and somites, and vascular, cardiac and skeletal muscle defects causing growth retardation, muscle weakness, abnormal posture, and premature death ranging from embryonic day 11.5 to 8 weeks of age.	NA	ClinVar	APF	411510
NP_001254479	NP_035782	NP_001255352	L29997L	L27472F	Likely benign	phenotypic	rs369855092	13878242	TTN	Ttn	not provided	Homozygous mutant mice show embryogenesis defects in frontonasal mass, first branchial arch and somites, and vascular, cardiac and skeletal muscle defects causing growth retardation, muscle weakness, abnormal posture, and premature death ranging from embryonic day 11.5 to 8 weeks of age.	NA	ClinVar	APF	411510
NP_001254479	NP_035782	NP_001255352	L29997L	L27472F	Likely benign	phenotypic	rs369855092	13873800	TTN	Ttn	not provided	Homozygous mutant mice show embryogenesis defects in frontonasal mass, first branchial arch and somites, and vascular, cardiac and skeletal muscle defects causing growth retardation, muscle weakness, abnormal posture, and premature death ranging from embryonic day 11.5 to 8 weeks of age.	NA	ClinVar	APF	411510
NP_001254479	NP_035782	NP_001255352	L29997L	L27472I	Likely benign	phenotypic	rs369855092	13873801	TTN	Ttn	not provided	Homozygous mutant mice show embryogenesis defects in frontonasal mass, first branchial arch and somites, and vascular, cardiac and skeletal muscle defects causing growth retardation, muscle weakness, abnormal posture, and premature death ranging from embryonic day 11.5 to 8 weeks of age.	NA	ClinVar	APF	411510
NP_001254479	NP_035782	NP_001255352	L29997L	L27472I	Likely benign	phenotypic	rs369855092	13874425	TTN	Ttn	not provided	Homozygous mutant mice show embryogenesis defects in frontonasal mass, first branchial arch and somites, and vascular, cardiac and skeletal muscle defects causing growth retardation, muscle weakness, abnormal posture, and premature death ranging from embryonic day 11.5 to 8 weeks of age.	NA	ClinVar	APF	411510
NP_001254479	NP_035782	NP_001255352	L29997L	L27472I	Likely benign	phenotypic	rs369855092	13878241	TTN	Ttn	not provided	Homozygous mutant mice show embryogenesis defects in frontonasal mass, first branchial arch and somites, and vascular, cardiac and skeletal muscle defects causing growth retardation, muscle weakness, abnormal posture, and premature death ranging from embryonic day 11.5 to 8 weeks of age.	NA	ClinVar	APF	411510
NP_001254479	NP_035782	NP_001255352	L29997L	L27472F	Likely benign	phenotypic	rs369855092	13875054	TTN	Ttn	not provided	Homozygous mutant mice show embryogenesis defects in frontonasal mass, first branchial arch and somites, and vascular, cardiac and skeletal muscle defects causing growth retardation, muscle weakness, abnormal posture, and premature death ranging from embryonic day 11.5 to 8 weeks of age.	NA	ClinVar	APF	411510
NP_001254479	NP_035782	NP_001255352	L29997L	L27472F	Likely benign	phenotypic	rs369855092	13874424	TTN	Ttn	not provided	Homozygous mutant mice show embryogenesis defects in frontonasal mass, first branchial arch and somites, and vascular, cardiac and skeletal muscle defects causing growth retardation, muscle weakness, abnormal posture, and premature death ranging from embryonic day 11.5 to 8 weeks of age.	NA	ClinVar	APF	411510
NP_001254479	NP_035782	NP_001343713	L29997L	L27472I	Likely benign	phenotypic	rs369855092	13875055	TTN	Ttn	not provided	Homozygous mutant mice show embryogenesis defects in frontonasal mass, first branchial arch and somites, and vascular, cardiac and skeletal muscle defects causing growth retardation, muscle weakness, abnormal posture, and premature death ranging from embryonic day 11.5 to 8 weeks of age.	NA	ClinVar	APF	411515
NP_001254479	NP_035782	NP_001343713	L29997L	L27472F	Likely benign	phenotypic	rs369855092	13878242	TTN	Ttn	not provided	Homozygous mutant mice show embryogenesis defects in frontonasal mass, first branchial arch and somites, and vascular, cardiac and skeletal muscle defects causing growth retardation, muscle weakness, abnormal posture, and premature death ranging from embryonic day 11.5 to 8 weeks of age.	NA	ClinVar	APF	411515
NP_001254479	NP_035782	NP_001343713	L29997L	L27472F	Likely benign	phenotypic	rs369855092	13873800	TTN	Ttn	not provided	Homozygous mutant mice show embryogenesis defects in frontonasal mass, first branchial arch and somites, and vascular, cardiac and skeletal muscle defects causing growth retardation, muscle weakness, abnormal posture, and premature death ranging from embryonic day 11.5 to 8 weeks of age.	NA	ClinVar	APF	411515
NP_001254479	NP_035782	NP_001343713	L29997L	L27472I	Likely benign	phenotypic	rs369855092	13873801	TTN	Ttn	not provided	Homozygous mutant mice show embryogenesis defects in frontonasal mass, first branchial arch and somites, and vascular, cardiac and skeletal muscle defects causing growth retardation, muscle weakness, abnormal posture, and premature death ranging from embryonic day 11.5 to 8 weeks of age.	NA	ClinVar	APF	411515
NP_001254479	NP_035782	NP_001343713	L29997L	L27472I	Likely benign	phenotypic	rs369855092	13874425	TTN	Ttn	not provided	Homozygous mutant mice show embryogenesis defects in frontonasal mass, first branchial arch and somites, and vascular, cardiac and skeletal muscle defects causing growth retardation, muscle weakness, abnormal posture, and premature death ranging from embryonic day 11.5 to 8 weeks of age.	NA	ClinVar	APF	411515
NP_001254479	NP_035782	NP_001343713	L29997L	L27472I	Likely benign	phenotypic	rs369855092	13878241	TTN	Ttn	not provided	Homozygous mutant mice show embryogenesis defects in frontonasal mass, first branchial arch and somites, and vascular, cardiac and skeletal muscle defects causing growth retardation, muscle weakness, abnormal posture, and premature death ranging from embryonic day 11.5 to 8 weeks of age.	NA	ClinVar	APF	411515
NP_001254479	NP_035782	NP_001343713	L29997L	L27472F	Likely benign	phenotypic	rs369855092	13875054	TTN	Ttn	not provided	Homozygous mutant mice show embryogenesis defects in frontonasal mass, first branchial arch and somites, and vascular, cardiac and skeletal muscle defects causing growth retardation, muscle weakness, abnormal posture, and premature death ranging from embryonic day 11.5 to 8 weeks of age.	NA	ClinVar	APF	411515
NP_001254479	NP_035782	NP_001343713	L29997L	L27472F	Likely benign	phenotypic	rs369855092	13874424	TTN	Ttn	not provided	Homozygous mutant mice show embryogenesis defects in frontonasal mass, first branchial arch and somites, and vascular, cardiac and skeletal muscle defects causing growth retardation, muscle weakness, abnormal posture, and premature death ranging from embryonic day 11.5 to 8 weeks of age.	NA	ClinVar	APF	411515
NP_001254479	NP_035782	NP_001343718	L29997L	L27472I	Likely benign	phenotypic	rs369855092	13875055	TTN	Ttn	not provided	Homozygous mutant mice show embryogenesis defects in frontonasal mass, first branchial arch and somites, and vascular, cardiac and skeletal muscle defects causing growth retardation, muscle weakness, abnormal posture, and premature death ranging from embryonic day 11.5 to 8 weeks of age.	NA	ClinVar	APF	411520
NP_001254479	NP_035782	NP_001343718	L29997L	L27472F	Likely benign	phenotypic	rs369855092	13878242	TTN	Ttn	not provided	Homozygous mutant mice show embryogenesis defects in frontonasal mass, first branchial arch and somites, and vascular, cardiac and skeletal muscle defects causing growth retardation, muscle weakness, abnormal posture, and premature death ranging from embryonic day 11.5 to 8 weeks of age.	NA	ClinVar	APF	411520
NP_001254479	NP_035782	NP_001343718	L29997L	L27472F	Likely benign	phenotypic	rs369855092	13873800	TTN	Ttn	not provided	Homozygous mutant mice show embryogenesis defects in frontonasal mass, first branchial arch and somites, and vascular, cardiac and skeletal muscle defects causing growth retardation, muscle weakness, abnormal posture, and premature death ranging from embryonic day 11.5 to 8 weeks of age.	NA	ClinVar	APF	411520
NP_001254479	NP_035782	NP_001343718	L29997L	L27472I	Likely benign	phenotypic	rs369855092	13873801	TTN	Ttn	not provided	Homozygous mutant mice show embryogenesis defects in frontonasal mass, first branchial arch and somites, and vascular, cardiac and skeletal muscle defects causing growth retardation, muscle weakness, abnormal posture, and premature death ranging from embryonic day 11.5 to 8 weeks of age.	NA	ClinVar	APF	411520
NP_001254479	NP_035782	NP_001343718	L29997L	L27472I	Likely benign	phenotypic	rs369855092	13874425	TTN	Ttn	not provided	Homozygous mutant mice show embryogenesis defects in frontonasal mass, first branchial arch and somites, and vascular, cardiac and skeletal muscle defects causing growth retardation, muscle weakness, abnormal posture, and premature death ranging from embryonic day 11.5 to 8 weeks of age.	NA	ClinVar	APF	411520
NP_001254479	NP_035782	NP_001343718	L29997L	L27472I	Likely benign	phenotypic	rs369855092	13878241	TTN	Ttn	not provided	Homozygous mutant mice show embryogenesis defects in frontonasal mass, first branchial arch and somites, and vascular, cardiac and skeletal muscle defects causing growth retardation, muscle weakness, abnormal posture, and premature death ranging from embryonic day 11.5 to 8 weeks of age.	NA	ClinVar	APF	411520
NP_001254479	NP_035782	NP_001343718	L29997L	L27472F	Likely benign	phenotypic	rs369855092	13875054	TTN	Ttn	not provided	Homozygous mutant mice show embryogenesis defects in frontonasal mass, first branchial arch and somites, and vascular, cardiac and skeletal muscle defects causing growth retardation, muscle weakness, abnormal posture, and premature death ranging from embryonic day 11.5 to 8 weeks of age.	NA	ClinVar	APF	411520
NP_001254479	NP_035782	NP_001343718	L29997L	L27472F	Likely benign	phenotypic	rs369855092	13874424	TTN	Ttn	not provided	Homozygous mutant mice show embryogenesis defects in frontonasal mass, first branchial arch and somites, and vascular, cardiac and skeletal muscle defects causing growth retardation, muscle weakness, abnormal posture, and premature death ranging from embryonic day 11.5 to 8 weeks of age.	NA	ClinVar	APF	411520
NP_001254479	NP_035782	NP_001346715	L29997L	L27472I	Likely benign	phenotypic	rs369855092	13875055	TTN	Ttn	not provided	Homozygous mutant mice show embryogenesis defects in frontonasal mass, first branchial arch and somites, and vascular, cardiac and skeletal muscle defects causing growth retardation, muscle weakness, abnormal posture, and premature death ranging from embryonic day 11.5 to 8 weeks of age.	NA	ClinVar	APF	411545
NP_001254479	NP_035782	NP_001346715	L29997L	L27472F	Likely benign	phenotypic	rs369855092	13878242	TTN	Ttn	not provided	Homozygous mutant mice show embryogenesis defects in frontonasal mass, first branchial arch and somites, and vascular, cardiac and skeletal muscle defects causing growth retardation, muscle weakness, abnormal posture, and premature death ranging from embryonic day 11.5 to 8 weeks of age.	NA	ClinVar	APF	411545
NP_001254479	NP_035782	NP_001346715	L29997L	L27472F	Likely benign	phenotypic	rs369855092	13873800	TTN	Ttn	not provided	Homozygous mutant mice show embryogenesis defects in frontonasal mass, first branchial arch and somites, and vascular, cardiac and skeletal muscle defects causing growth retardation, muscle weakness, abnormal posture, and premature death ranging from embryonic day 11.5 to 8 weeks of age.	NA	ClinVar	APF	411545
NP_001254479	NP_035782	NP_001346715	L29997L	L27472I	Likely benign	phenotypic	rs369855092	13873801	TTN	Ttn	not provided	Homozygous mutant mice show embryogenesis defects in frontonasal mass, first branchial arch and somites, and vascular, cardiac and skeletal muscle defects causing growth retardation, muscle weakness, abnormal posture, and premature death ranging from embryonic day 11.5 to 8 weeks of age.	NA	ClinVar	APF	411545
NP_001254479	NP_035782	NP_001346715	L29997L	L27472I	Likely benign	phenotypic	rs369855092	13874425	TTN	Ttn	not provided	Homozygous mutant mice show embryogenesis defects in frontonasal mass, first branchial arch and somites, and vascular, cardiac and skeletal muscle defects causing growth retardation, muscle weakness, abnormal posture, and premature death ranging from embryonic day 11.5 to 8 weeks of age.	NA	ClinVar	APF	411545
NP_001254479	NP_035782	NP_001346715	L29997L	L27472I	Likely benign	phenotypic	rs369855092	13878241	TTN	Ttn	not provided	Homozygous mutant mice show embryogenesis defects in frontonasal mass, first branchial arch and somites, and vascular, cardiac and skeletal muscle defects causing growth retardation, muscle weakness, abnormal posture, and premature death ranging from embryonic day 11.5 to 8 weeks of age.	NA	ClinVar	APF	411545
NP_001254479	NP_035782	NP_001346715	L29997L	L27472F	Likely benign	phenotypic	rs369855092	13875054	TTN	Ttn	not provided	Homozygous mutant mice show embryogenesis defects in frontonasal mass, first branchial arch and somites, and vascular, cardiac and skeletal muscle defects causing growth retardation, muscle weakness, abnormal posture, and premature death ranging from embryonic day 11.5 to 8 weeks of age.	NA	ClinVar	APF	411545
NP_001254479	NP_035782	NP_001346715	L29997L	L27472F	Likely benign	phenotypic	rs369855092	13874424	TTN	Ttn	not provided	Homozygous mutant mice show embryogenesis defects in frontonasal mass, first branchial arch and somites, and vascular, cardiac and skeletal muscle defects causing growth retardation, muscle weakness, abnormal posture, and premature death ranging from embryonic day 11.5 to 8 weeks of age.	NA	ClinVar	APF	411545
NP_001254479	NP_035782	NP_502274	L29997L	L27472I	Likely benign	phenotypic	rs369855092	13875055	TTN	Ttn	not provided	Homozygous mutant mice show embryogenesis defects in frontonasal mass, first branchial arch and somites, and vascular, cardiac and skeletal muscle defects causing growth retardation, muscle weakness, abnormal posture, and premature death ranging from embryonic day 11.5 to 8 weeks of age.	NA	ClinVar	APF	411529
NP_001254479	NP_035782	NP_502274	L29997L	L27472F	Likely benign	phenotypic	rs369855092	13878242	TTN	Ttn	not provided	Homozygous mutant mice show embryogenesis defects in frontonasal mass, first branchial arch and somites, and vascular, cardiac and skeletal muscle defects causing growth retardation, muscle weakness, abnormal posture, and premature death ranging from embryonic day 11.5 to 8 weeks of age.	NA	ClinVar	APF	411529
NP_001254479	NP_035782	NP_502274	L29997L	L27472F	Likely benign	phenotypic	rs369855092	13873800	TTN	Ttn	not provided	Homozygous mutant mice show embryogenesis defects in frontonasal mass, first branchial arch and somites, and vascular, cardiac and skeletal muscle defects causing growth retardation, muscle weakness, abnormal posture, and premature death ranging from embryonic day 11.5 to 8 weeks of age.	NA	ClinVar	APF	411529
NP_001254479	NP_035782	NP_502274	L29997L	L27472I	Likely benign	phenotypic	rs369855092	13873801	TTN	Ttn	not provided	Homozygous mutant mice show embryogenesis defects in frontonasal mass, first branchial arch and somites, and vascular, cardiac and skeletal muscle defects causing growth retardation, muscle weakness, abnormal posture, and premature death ranging from embryonic day 11.5 to 8 weeks of age.	NA	ClinVar	APF	411529
NP_001254479	NP_035782	NP_502274	L29997L	L27472I	Likely benign	phenotypic	rs369855092	13874425	TTN	Ttn	not provided	Homozygous mutant mice show embryogenesis defects in frontonasal mass, first branchial arch and somites, and vascular, cardiac and skeletal muscle defects causing growth retardation, muscle weakness, abnormal posture, and premature death ranging from embryonic day 11.5 to 8 weeks of age.	NA	ClinVar	APF	411529
NP_001254479	NP_035782	NP_502274	L29997L	L27472I	Likely benign	phenotypic	rs369855092	13878241	TTN	Ttn	not provided	Homozygous mutant mice show embryogenesis defects in frontonasal mass, first branchial arch and somites, and vascular, cardiac and skeletal muscle defects causing growth retardation, muscle weakness, abnormal posture, and premature death ranging from embryonic day 11.5 to 8 weeks of age.	NA	ClinVar	APF	411529
NP_001254479	NP_035782	NP_502274	L29997L	L27472F	Likely benign	phenotypic	rs369855092	13875054	TTN	Ttn	not provided	Homozygous mutant mice show embryogenesis defects in frontonasal mass, first branchial arch and somites, and vascular, cardiac and skeletal muscle defects causing growth retardation, muscle weakness, abnormal posture, and premature death ranging from embryonic day 11.5 to 8 weeks of age.	NA	ClinVar	APF	411529
NP_001254479	NP_035782	NP_502274	L29997L	L27472F	Likely benign	phenotypic	rs369855092	13874424	TTN	Ttn	not provided	Homozygous mutant mice show embryogenesis defects in frontonasal mass, first branchial arch and somites, and vascular, cardiac and skeletal muscle defects causing growth retardation, muscle weakness, abnormal posture, and premature death ranging from embryonic day 11.5 to 8 weeks of age.	NA	ClinVar	APF	411529
NP_001254479	NP_035782	NP_001024421	L29997L	L27472I	Likely benign	phenotypic	rs369855092	13875055	TTN	Ttn	not provided	Homozygous mutant mice show embryogenesis defects in frontonasal mass, first branchial arch and somites, and vascular, cardiac and skeletal muscle defects causing growth retardation, muscle weakness, abnormal posture, and premature death ranging from embryonic day 11.5 to 8 weeks of age.	NA	ClinVar	APF	411564
NP_001254479	NP_035782	NP_001024421	L29997L	L27472F	Likely benign	phenotypic	rs369855092	13878242	TTN	Ttn	not provided	Homozygous mutant mice show embryogenesis defects in frontonasal mass, first branchial arch and somites, and vascular, cardiac and skeletal muscle defects causing growth retardation, muscle weakness, abnormal posture, and premature death ranging from embryonic day 11.5 to 8 weeks of age.	NA	ClinVar	APF	411564
NP_001254479	NP_035782	NP_001024421	L29997L	L27472F	Likely benign	phenotypic	rs369855092	13873800	TTN	Ttn	not provided	Homozygous mutant mice show embryogenesis defects in frontonasal mass, first branchial arch and somites, and vascular, cardiac and skeletal muscle defects causing growth retardation, muscle weakness, abnormal posture, and premature death ranging from embryonic day 11.5 to 8 weeks of age.	NA	ClinVar	APF	411564
NP_001254479	NP_035782	NP_001024421	L29997L	L27472I	Likely benign	phenotypic	rs369855092	13873801	TTN	Ttn	not provided	Homozygous mutant mice show embryogenesis defects in frontonasal mass, first branchial arch and somites, and vascular, cardiac and skeletal muscle defects causing growth retardation, muscle weakness, abnormal posture, and premature death ranging from embryonic day 11.5 to 8 weeks of age.	NA	ClinVar	APF	411564
NP_001254479	NP_035782	NP_001024421	L29997L	L27472I	Likely benign	phenotypic	rs369855092	13874425	TTN	Ttn	not provided	Homozygous mutant mice show embryogenesis defects in frontonasal mass, first branchial arch and somites, and vascular, cardiac and skeletal muscle defects causing growth retardation, muscle weakness, abnormal posture, and premature death ranging from embryonic day 11.5 to 8 weeks of age.	NA	ClinVar	APF	411564
NP_001254479	NP_035782	NP_001024421	L29997L	L27472I	Likely benign	phenotypic	rs369855092	13878241	TTN	Ttn	not provided	Homozygous mutant mice show embryogenesis defects in frontonasal mass, first branchial arch and somites, and vascular, cardiac and skeletal muscle defects causing growth retardation, muscle weakness, abnormal posture, and premature death ranging from embryonic day 11.5 to 8 weeks of age.	NA	ClinVar	APF	411564
NP_001254479	NP_035782	NP_001024421	L29997L	L27472F	Likely benign	phenotypic	rs369855092	13875054	TTN	Ttn	not provided	Homozygous mutant mice show embryogenesis defects in frontonasal mass, first branchial arch and somites, and vascular, cardiac and skeletal muscle defects causing growth retardation, muscle weakness, abnormal posture, and premature death ranging from embryonic day 11.5 to 8 weeks of age.	NA	ClinVar	APF	411564
NP_001254479	NP_035782	NP_001024421	L29997L	L27472F	Likely benign	phenotypic	rs369855092	13874424	TTN	Ttn	not provided	Homozygous mutant mice show embryogenesis defects in frontonasal mass, first branchial arch and somites, and vascular, cardiac and skeletal muscle defects causing growth retardation, muscle weakness, abnormal posture, and premature death ranging from embryonic day 11.5 to 8 weeks of age.	NA	ClinVar	APF	411564
NP_001254479	NP_035782	NP_001294669	L29997L	L27472I	Likely benign	phenotypic	rs369855092	13875055	TTN	Ttn	not provided	Homozygous mutant mice show embryogenesis defects in frontonasal mass, first branchial arch and somites, and vascular, cardiac and skeletal muscle defects causing growth retardation, muscle weakness, abnormal posture, and premature death ranging from embryonic day 11.5 to 8 weeks of age.	NA	ClinVar	APF	411558
NP_001254479	NP_035782	NP_001294669	L29997L	L27472F	Likely benign	phenotypic	rs369855092	13878242	TTN	Ttn	not provided	Homozygous mutant mice show embryogenesis defects in frontonasal mass, first branchial arch and somites, and vascular, cardiac and skeletal muscle defects causing growth retardation, muscle weakness, abnormal posture, and premature death ranging from embryonic day 11.5 to 8 weeks of age.	NA	ClinVar	APF	411558
NP_001254479	NP_035782	NP_001294669	L29997L	L27472F	Likely benign	phenotypic	rs369855092	13873800	TTN	Ttn	not provided	Homozygous mutant mice show embryogenesis defects in frontonasal mass, first branchial arch and somites, and vascular, cardiac and skeletal muscle defects causing growth retardation, muscle weakness, abnormal posture, and premature death ranging from embryonic day 11.5 to 8 weeks of age.	NA	ClinVar	APF	411558
NP_001254479	NP_035782	NP_001294669	L29997L	L27472I	Likely benign	phenotypic	rs369855092	13873801	TTN	Ttn	not provided	Homozygous mutant mice show embryogenesis defects in frontonasal mass, first branchial arch and somites, and vascular, cardiac and skeletal muscle defects causing growth retardation, muscle weakness, abnormal posture, and premature death ranging from embryonic day 11.5 to 8 weeks of age.	NA	ClinVar	APF	411558
NP_001254479	NP_035782	NP_001294669	L29997L	L27472I	Likely benign	phenotypic	rs369855092	13874425	TTN	Ttn	not provided	Homozygous mutant mice show embryogenesis defects in frontonasal mass, first branchial arch and somites, and vascular, cardiac and skeletal muscle defects causing growth retardation, muscle weakness, abnormal posture, and premature death ranging from embryonic day 11.5 to 8 weeks of age.	NA	ClinVar	APF	411558
NP_001254479	NP_035782	NP_001294669	L29997L	L27472I	Likely benign	phenotypic	rs369855092	13878241	TTN	Ttn	not provided	Homozygous mutant mice show embryogenesis defects in frontonasal mass, first branchial arch and somites, and vascular, cardiac and skeletal muscle defects causing growth retardation, muscle weakness, abnormal posture, and premature death ranging from embryonic day 11.5 to 8 weeks of age.	NA	ClinVar	APF	411558
NP_001254479	NP_035782	NP_001294669	L29997L	L27472F	Likely benign	phenotypic	rs369855092	13875054	TTN	Ttn	not provided	Homozygous mutant mice show embryogenesis defects in frontonasal mass, first branchial arch and somites, and vascular, cardiac and skeletal muscle defects causing growth retardation, muscle weakness, abnormal posture, and premature death ranging from embryonic day 11.5 to 8 weeks of age.	NA	ClinVar	APF	411558
NP_001254479	NP_035782	NP_001294669	L29997L	L27472F	Likely benign	phenotypic	rs369855092	13874424	TTN	Ttn	not provided	Homozygous mutant mice show embryogenesis defects in frontonasal mass, first branchial arch and somites, and vascular, cardiac and skeletal muscle defects causing growth retardation, muscle weakness, abnormal posture, and premature death ranging from embryonic day 11.5 to 8 weeks of age.	NA	ClinVar	APF	411558
NP_001254479	NP_035782	NP_001346723	L29997L	L27472I	Likely benign	phenotypic	rs369855092	13875055	TTN	Ttn	not provided	Homozygous mutant mice show embryogenesis defects in frontonasal mass, first branchial arch and somites, and vascular, cardiac and skeletal muscle defects causing growth retardation, muscle weakness, abnormal posture, and premature death ranging from embryonic day 11.5 to 8 weeks of age.	NA	ClinVar	APF	411549
NP_001254479	NP_035782	NP_001346723	L29997L	L27472F	Likely benign	phenotypic	rs369855092	13878242	TTN	Ttn	not provided	Homozygous mutant mice show embryogenesis defects in frontonasal mass, first branchial arch and somites, and vascular, cardiac and skeletal muscle defects causing growth retardation, muscle weakness, abnormal posture, and premature death ranging from embryonic day 11.5 to 8 weeks of age.	NA	ClinVar	APF	411549
NP_001254479	NP_035782	NP_001346723	L29997L	L27472F	Likely benign	phenotypic	rs369855092	13873800	TTN	Ttn	not provided	Homozygous mutant mice show embryogenesis defects in frontonasal mass, first branchial arch and somites, and vascular, cardiac and skeletal muscle defects causing growth retardation, muscle weakness, abnormal posture, and premature death ranging from embryonic day 11.5 to 8 weeks of age.	NA	ClinVar	APF	411549
NP_001254479	NP_035782	NP_001346723	L29997L	L27472I	Likely benign	phenotypic	rs369855092	13873801	TTN	Ttn	not provided	Homozygous mutant mice show embryogenesis defects in frontonasal mass, first branchial arch and somites, and vascular, cardiac and skeletal muscle defects causing growth retardation, muscle weakness, abnormal posture, and premature death ranging from embryonic day 11.5 to 8 weeks of age.	NA	ClinVar	APF	411549
NP_001254479	NP_035782	NP_001346723	L29997L	L27472I	Likely benign	phenotypic	rs369855092	13874425	TTN	Ttn	not provided	Homozygous mutant mice show embryogenesis defects in frontonasal mass, first branchial arch and somites, and vascular, cardiac and skeletal muscle defects causing growth retardation, muscle weakness, abnormal posture, and premature death ranging from embryonic day 11.5 to 8 weeks of age.	NA	ClinVar	APF	411549
NP_001254479	NP_035782	NP_001346723	L29997L	L27472I	Likely benign	phenotypic	rs369855092	13878241	TTN	Ttn	not provided	Homozygous mutant mice show embryogenesis defects in frontonasal mass, first branchial arch and somites, and vascular, cardiac and skeletal muscle defects causing growth retardation, muscle weakness, abnormal posture, and premature death ranging from embryonic day 11.5 to 8 weeks of age.	NA	ClinVar	APF	411549
NP_001254479	NP_035782	NP_001346723	L29997L	L27472F	Likely benign	phenotypic	rs369855092	13875054	TTN	Ttn	not provided	Homozygous mutant mice show embryogenesis defects in frontonasal mass, first branchial arch and somites, and vascular, cardiac and skeletal muscle defects causing growth retardation, muscle weakness, abnormal posture, and premature death ranging from embryonic day 11.5 to 8 weeks of age.	NA	ClinVar	APF	411549
NP_001254479	NP_035782	NP_001346723	L29997L	L27472F	Likely benign	phenotypic	rs369855092	13874424	TTN	Ttn	not provided	Homozygous mutant mice show embryogenesis defects in frontonasal mass, first branchial arch and somites, and vascular, cardiac and skeletal muscle defects causing growth retardation, muscle weakness, abnormal posture, and premature death ranging from embryonic day 11.5 to 8 weeks of age.	NA	ClinVar	APF	411549
NP_001254479	NP_035782	NP_001343712	L29997L	L27472I	Likely benign	phenotypic	rs369855092	13875055	TTN	Ttn	not provided	Homozygous mutant mice show embryogenesis defects in frontonasal mass, first branchial arch and somites, and vascular, cardiac and skeletal muscle defects causing growth retardation, muscle weakness, abnormal posture, and premature death ranging from embryonic day 11.5 to 8 weeks of age.	NA	ClinVar	APF	411518
NP_001254479	NP_035782	NP_001343712	L29997L	L27472F	Likely benign	phenotypic	rs369855092	13878242	TTN	Ttn	not provided	Homozygous mutant mice show embryogenesis defects in frontonasal mass, first branchial arch and somites, and vascular, cardiac and skeletal muscle defects causing growth retardation, muscle weakness, abnormal posture, and premature death ranging from embryonic day 11.5 to 8 weeks of age.	NA	ClinVar	APF	411518
NP_001254479	NP_035782	NP_001343712	L29997L	L27472F	Likely benign	phenotypic	rs369855092	13873800	TTN	Ttn	not provided	Homozygous mutant mice show embryogenesis defects in frontonasal mass, first branchial arch and somites, and vascular, cardiac and skeletal muscle defects causing growth retardation, muscle weakness, abnormal posture, and premature death ranging from embryonic day 11.5 to 8 weeks of age.	NA	ClinVar	APF	411518
NP_001254479	NP_035782	NP_001343712	L29997L	L27472I	Likely benign	phenotypic	rs369855092	13873801	TTN	Ttn	not provided	Homozygous mutant mice show embryogenesis defects in frontonasal mass, first branchial arch and somites, and vascular, cardiac and skeletal muscle defects causing growth retardation, muscle weakness, abnormal posture, and premature death ranging from embryonic day 11.5 to 8 weeks of age.	NA	ClinVar	APF	411518
NP_001254479	NP_035782	NP_001343712	L29997L	L27472I	Likely benign	phenotypic	rs369855092	13874425	TTN	Ttn	not provided	Homozygous mutant mice show embryogenesis defects in frontonasal mass, first branchial arch and somites, and vascular, cardiac and skeletal muscle defects causing growth retardation, muscle weakness, abnormal posture, and premature death ranging from embryonic day 11.5 to 8 weeks of age.	NA	ClinVar	APF	411518
NP_001254479	NP_035782	NP_001343712	L29997L	L27472I	Likely benign	phenotypic	rs369855092	13878241	TTN	Ttn	not provided	Homozygous mutant mice show embryogenesis defects in frontonasal mass, first branchial arch and somites, and vascular, cardiac and skeletal muscle defects causing growth retardation, muscle weakness, abnormal posture, and premature death ranging from embryonic day 11.5 to 8 weeks of age.	NA	ClinVar	APF	411518
NP_001254479	NP_035782	NP_001343712	L29997L	L27472F	Likely benign	phenotypic	rs369855092	13875054	TTN	Ttn	not provided	Homozygous mutant mice show embryogenesis defects in frontonasal mass, first branchial arch and somites, and vascular, cardiac and skeletal muscle defects causing growth retardation, muscle weakness, abnormal posture, and premature death ranging from embryonic day 11.5 to 8 weeks of age.	NA	ClinVar	APF	411518
NP_001254479	NP_035782	NP_001343712	L29997L	L27472F	Likely benign	phenotypic	rs369855092	13874424	TTN	Ttn	not provided	Homozygous mutant mice show embryogenesis defects in frontonasal mass, first branchial arch and somites, and vascular, cardiac and skeletal muscle defects causing growth retardation, muscle weakness, abnormal posture, and premature death ranging from embryonic day 11.5 to 8 weeks of age.	NA	ClinVar	APF	411518
NP_001254479	NP_035782	NP_741708	L29997L	L27472I	Likely benign	phenotypic	rs369855092	13875055	TTN	Ttn	not provided	Homozygous mutant mice show embryogenesis defects in frontonasal mass, first branchial arch and somites, and vascular, cardiac and skeletal muscle defects causing growth retardation, muscle weakness, abnormal posture, and premature death ranging from embryonic day 11.5 to 8 weeks of age.	NA	ClinVar	APF	411508
NP_001254479	NP_035782	NP_741708	L29997L	L27472F	Likely benign	phenotypic	rs369855092	13878242	TTN	Ttn	not provided	Homozygous mutant mice show embryogenesis defects in frontonasal mass, first branchial arch and somites, and vascular, cardiac and skeletal muscle defects causing growth retardation, muscle weakness, abnormal posture, and premature death ranging from embryonic day 11.5 to 8 weeks of age.	NA	ClinVar	APF	411508
NP_001254479	NP_035782	NP_741708	L29997L	L27472F	Likely benign	phenotypic	rs369855092	13873800	TTN	Ttn	not provided	Homozygous mutant mice show embryogenesis defects in frontonasal mass, first branchial arch and somites, and vascular, cardiac and skeletal muscle defects causing growth retardation, muscle weakness, abnormal posture, and premature death ranging from embryonic day 11.5 to 8 weeks of age.	NA	ClinVar	APF	411508
NP_001254479	NP_035782	NP_741708	L29997L	L27472I	Likely benign	phenotypic	rs369855092	13873801	TTN	Ttn	not provided	Homozygous mutant mice show embryogenesis defects in frontonasal mass, first branchial arch and somites, and vascular, cardiac and skeletal muscle defects causing growth retardation, muscle weakness, abnormal posture, and premature death ranging from embryonic day 11.5 to 8 weeks of age.	NA	ClinVar	APF	411508
NP_001254479	NP_035782	NP_741708	L29997L	L27472I	Likely benign	phenotypic	rs369855092	13874425	TTN	Ttn	not provided	Homozygous mutant mice show embryogenesis defects in frontonasal mass, first branchial arch and somites, and vascular, cardiac and skeletal muscle defects causing growth retardation, muscle weakness, abnormal posture, and premature death ranging from embryonic day 11.5 to 8 weeks of age.	NA	ClinVar	APF	411508
NP_001254479	NP_035782	NP_741708	L29997L	L27472I	Likely benign	phenotypic	rs369855092	13878241	TTN	Ttn	not provided	Homozygous mutant mice show embryogenesis defects in frontonasal mass, first branchial arch and somites, and vascular, cardiac and skeletal muscle defects causing growth retardation, muscle weakness, abnormal posture, and premature death ranging from embryonic day 11.5 to 8 weeks of age.	NA	ClinVar	APF	411508
NP_001254479	NP_035782	NP_741708	L29997L	L27472F	Likely benign	phenotypic	rs369855092	13875054	TTN	Ttn	not provided	Homozygous mutant mice show embryogenesis defects in frontonasal mass, first branchial arch and somites, and vascular, cardiac and skeletal muscle defects causing growth retardation, muscle weakness, abnormal posture, and premature death ranging from embryonic day 11.5 to 8 weeks of age.	NA	ClinVar	APF	411508
NP_001254479	NP_035782	NP_741708	L29997L	L27472F	Likely benign	phenotypic	rs369855092	13874424	TTN	Ttn	not provided	Homozygous mutant mice show embryogenesis defects in frontonasal mass, first branchial arch and somites, and vascular, cardiac and skeletal muscle defects causing growth retardation, muscle weakness, abnormal posture, and premature death ranging from embryonic day 11.5 to 8 weeks of age.	NA	ClinVar	APF	411508
NP_001254479	NP_035782	NP_001343717	L29997L	L27472I	Likely benign	phenotypic	rs369855092	13875055	TTN	Ttn	not provided	Homozygous mutant mice show embryogenesis defects in frontonasal mass, first branchial arch and somites, and vascular, cardiac and skeletal muscle defects causing growth retardation, muscle weakness, abnormal posture, and premature death ranging from embryonic day 11.5 to 8 weeks of age.	NA	ClinVar	APF	411523
NP_001254479	NP_035782	NP_001343717	L29997L	L27472F	Likely benign	phenotypic	rs369855092	13878242	TTN	Ttn	not provided	Homozygous mutant mice show embryogenesis defects in frontonasal mass, first branchial arch and somites, and vascular, cardiac and skeletal muscle defects causing growth retardation, muscle weakness, abnormal posture, and premature death ranging from embryonic day 11.5 to 8 weeks of age.	NA	ClinVar	APF	411523
NP_001254479	NP_035782	NP_001343717	L29997L	L27472F	Likely benign	phenotypic	rs369855092	13873800	TTN	Ttn	not provided	Homozygous mutant mice show embryogenesis defects in frontonasal mass, first branchial arch and somites, and vascular, cardiac and skeletal muscle defects causing growth retardation, muscle weakness, abnormal posture, and premature death ranging from embryonic day 11.5 to 8 weeks of age.	NA	ClinVar	APF	411523
NP_001254479	NP_035782	NP_001343717	L29997L	L27472I	Likely benign	phenotypic	rs369855092	13873801	TTN	Ttn	not provided	Homozygous mutant mice show embryogenesis defects in frontonasal mass, first branchial arch and somites, and vascular, cardiac and skeletal muscle defects causing growth retardation, muscle weakness, abnormal posture, and premature death ranging from embryonic day 11.5 to 8 weeks of age.	NA	ClinVar	APF	411523
NP_001254479	NP_035782	NP_001343717	L29997L	L27472I	Likely benign	phenotypic	rs369855092	13874425	TTN	Ttn	not provided	Homozygous mutant mice show embryogenesis defects in frontonasal mass, first branchial arch and somites, and vascular, cardiac and skeletal muscle defects causing growth retardation, muscle weakness, abnormal posture, and premature death ranging from embryonic day 11.5 to 8 weeks of age.	NA	ClinVar	APF	411523
NP_001254479	NP_035782	NP_001343717	L29997L	L27472I	Likely benign	phenotypic	rs369855092	13878241	TTN	Ttn	not provided	Homozygous mutant mice show embryogenesis defects in frontonasal mass, first branchial arch and somites, and vascular, cardiac and skeletal muscle defects causing growth retardation, muscle weakness, abnormal posture, and premature death ranging from embryonic day 11.5 to 8 weeks of age.	NA	ClinVar	APF	411523
NP_001254479	NP_035782	NP_001343717	L29997L	L27472F	Likely benign	phenotypic	rs369855092	13875054	TTN	Ttn	not provided	Homozygous mutant mice show embryogenesis defects in frontonasal mass, first branchial arch and somites, and vascular, cardiac and skeletal muscle defects causing growth retardation, muscle weakness, abnormal posture, and premature death ranging from embryonic day 11.5 to 8 weeks of age.	NA	ClinVar	APF	411523
NP_001254479	NP_035782	NP_001343717	L29997L	L27472F	Likely benign	phenotypic	rs369855092	13874424	TTN	Ttn	not provided	Homozygous mutant mice show embryogenesis defects in frontonasal mass, first branchial arch and somites, and vascular, cardiac and skeletal muscle defects causing growth retardation, muscle weakness, abnormal posture, and premature death ranging from embryonic day 11.5 to 8 weeks of age.	NA	ClinVar	APF	411523
NP_001254479	NP_035782	NP_741709	L29997L	L27472I	Likely benign	phenotypic	rs369855092	13875055	TTN	Ttn	not provided	Homozygous mutant mice show embryogenesis defects in frontonasal mass, first branchial arch and somites, and vascular, cardiac and skeletal muscle defects causing growth retardation, muscle weakness, abnormal posture, and premature death ranging from embryonic day 11.5 to 8 weeks of age.	NA	ClinVar	APF	411507
NP_001254479	NP_035782	NP_741709	L29997L	L27472F	Likely benign	phenotypic	rs369855092	13878242	TTN	Ttn	not provided	Homozygous mutant mice show embryogenesis defects in frontonasal mass, first branchial arch and somites, and vascular, cardiac and skeletal muscle defects causing growth retardation, muscle weakness, abnormal posture, and premature death ranging from embryonic day 11.5 to 8 weeks of age.	NA	ClinVar	APF	411507
NP_001254479	NP_035782	NP_741709	L29997L	L27472F	Likely benign	phenotypic	rs369855092	13873800	TTN	Ttn	not provided	Homozygous mutant mice show embryogenesis defects in frontonasal mass, first branchial arch and somites, and vascular, cardiac and skeletal muscle defects causing growth retardation, muscle weakness, abnormal posture, and premature death ranging from embryonic day 11.5 to 8 weeks of age.	NA	ClinVar	APF	411507
NP_001254479	NP_035782	NP_741709	L29997L	L27472I	Likely benign	phenotypic	rs369855092	13873801	TTN	Ttn	not provided	Homozygous mutant mice show embryogenesis defects in frontonasal mass, first branchial arch and somites, and vascular, cardiac and skeletal muscle defects causing growth retardation, muscle weakness, abnormal posture, and premature death ranging from embryonic day 11.5 to 8 weeks of age.	NA	ClinVar	APF	411507
NP_001254479	NP_035782	NP_741709	L29997L	L27472I	Likely benign	phenotypic	rs369855092	13874425	TTN	Ttn	not provided	Homozygous mutant mice show embryogenesis defects in frontonasal mass, first branchial arch and somites, and vascular, cardiac and skeletal muscle defects causing growth retardation, muscle weakness, abnormal posture, and premature death ranging from embryonic day 11.5 to 8 weeks of age.	NA	ClinVar	APF	411507
NP_001254479	NP_035782	NP_741709	L29997L	L27472I	Likely benign	phenotypic	rs369855092	13878241	TTN	Ttn	not provided	Homozygous mutant mice show embryogenesis defects in frontonasal mass, first branchial arch and somites, and vascular, cardiac and skeletal muscle defects causing growth retardation, muscle weakness, abnormal posture, and premature death ranging from embryonic day 11.5 to 8 weeks of age.	NA	ClinVar	APF	411507
NP_001254479	NP_035782	NP_741709	L29997L	L27472F	Likely benign	phenotypic	rs369855092	13875054	TTN	Ttn	not provided	Homozygous mutant mice show embryogenesis defects in frontonasal mass, first branchial arch and somites, and vascular, cardiac and skeletal muscle defects causing growth retardation, muscle weakness, abnormal posture, and premature death ranging from embryonic day 11.5 to 8 weeks of age.	NA	ClinVar	APF	411507
NP_001254479	NP_035782	NP_741709	L29997L	L27472F	Likely benign	phenotypic	rs369855092	13874424	TTN	Ttn	not provided	Homozygous mutant mice show embryogenesis defects in frontonasal mass, first branchial arch and somites, and vascular, cardiac and skeletal muscle defects causing growth retardation, muscle weakness, abnormal posture, and premature death ranging from embryonic day 11.5 to 8 weeks of age.	NA	ClinVar	APF	411507
NP_001254479	NP_035782	NP_001343617	L29997L	L27472I	Likely benign	phenotypic	rs369855092	13875055	TTN	Ttn	not provided	Homozygous mutant mice show embryogenesis defects in frontonasal mass, first branchial arch and somites, and vascular, cardiac and skeletal muscle defects causing growth retardation, muscle weakness, abnormal posture, and premature death ranging from embryonic day 11.5 to 8 weeks of age.	NA	ClinVar	APF	411514
NP_001254479	NP_035782	NP_001343617	L29997L	L27472F	Likely benign	phenotypic	rs369855092	13878242	TTN	Ttn	not provided	Homozygous mutant mice show embryogenesis defects in frontonasal mass, first branchial arch and somites, and vascular, cardiac and skeletal muscle defects causing growth retardation, muscle weakness, abnormal posture, and premature death ranging from embryonic day 11.5 to 8 weeks of age.	NA	ClinVar	APF	411514
NP_001254479	NP_035782	NP_001343617	L29997L	L27472F	Likely benign	phenotypic	rs369855092	13873800	TTN	Ttn	not provided	Homozygous mutant mice show embryogenesis defects in frontonasal mass, first branchial arch and somites, and vascular, cardiac and skeletal muscle defects causing growth retardation, muscle weakness, abnormal posture, and premature death ranging from embryonic day 11.5 to 8 weeks of age.	NA	ClinVar	APF	411514
NP_001254479	NP_035782	NP_001343617	L29997L	L27472I	Likely benign	phenotypic	rs369855092	13873801	TTN	Ttn	not provided	Homozygous mutant mice show embryogenesis defects in frontonasal mass, first branchial arch and somites, and vascular, cardiac and skeletal muscle defects causing growth retardation, muscle weakness, abnormal posture, and premature death ranging from embryonic day 11.5 to 8 weeks of age.	NA	ClinVar	APF	411514
NP_001254479	NP_035782	NP_001343617	L29997L	L27472I	Likely benign	phenotypic	rs369855092	13874425	TTN	Ttn	not provided	Homozygous mutant mice show embryogenesis defects in frontonasal mass, first branchial arch and somites, and vascular, cardiac and skeletal muscle defects causing growth retardation, muscle weakness, abnormal posture, and premature death ranging from embryonic day 11.5 to 8 weeks of age.	NA	ClinVar	APF	411514
NP_001254479	NP_035782	NP_001343617	L29997L	L27472I	Likely benign	phenotypic	rs369855092	13878241	TTN	Ttn	not provided	Homozygous mutant mice show embryogenesis defects in frontonasal mass, first branchial arch and somites, and vascular, cardiac and skeletal muscle defects causing growth retardation, muscle weakness, abnormal posture, and premature death ranging from embryonic day 11.5 to 8 weeks of age.	NA	ClinVar	APF	411514
NP_001254479	NP_035782	NP_001343617	L29997L	L27472F	Likely benign	phenotypic	rs369855092	13875054	TTN	Ttn	not provided	Homozygous mutant mice show embryogenesis defects in frontonasal mass, first branchial arch and somites, and vascular, cardiac and skeletal muscle defects causing growth retardation, muscle weakness, abnormal posture, and premature death ranging from embryonic day 11.5 to 8 weeks of age.	NA	ClinVar	APF	411514
NP_001254479	NP_035782	NP_001343617	L29997L	L27472F	Likely benign	phenotypic	rs369855092	13874424	TTN	Ttn	not provided	Homozygous mutant mice show embryogenesis defects in frontonasal mass, first branchial arch and somites, and vascular, cardiac and skeletal muscle defects causing growth retardation, muscle weakness, abnormal posture, and premature death ranging from embryonic day 11.5 to 8 weeks of age.	NA	ClinVar	APF	411514
NP_001254479	NP_035782	NP_001303737	L29997L	L27472I	Likely benign	phenotypic	rs369855092	13875055	TTN	Ttn	not provided	Homozygous mutant mice show embryogenesis defects in frontonasal mass, first branchial arch and somites, and vascular, cardiac and skeletal muscle defects causing growth retardation, muscle weakness, abnormal posture, and premature death ranging from embryonic day 11.5 to 8 weeks of age.	NA	ClinVar	APF	411559
NP_001254479	NP_035782	NP_001303737	L29997L	L27472F	Likely benign	phenotypic	rs369855092	13878242	TTN	Ttn	not provided	Homozygous mutant mice show embryogenesis defects in frontonasal mass, first branchial arch and somites, and vascular, cardiac and skeletal muscle defects causing growth retardation, muscle weakness, abnormal posture, and premature death ranging from embryonic day 11.5 to 8 weeks of age.	NA	ClinVar	APF	411559
NP_001254479	NP_035782	NP_001303737	L29997L	L27472F	Likely benign	phenotypic	rs369855092	13873800	TTN	Ttn	not provided	Homozygous mutant mice show embryogenesis defects in frontonasal mass, first branchial arch and somites, and vascular, cardiac and skeletal muscle defects causing growth retardation, muscle weakness, abnormal posture, and premature death ranging from embryonic day 11.5 to 8 weeks of age.	NA	ClinVar	APF	411559
NP_001254479	NP_035782	NP_001303737	L29997L	L27472I	Likely benign	phenotypic	rs369855092	13873801	TTN	Ttn	not provided	Homozygous mutant mice show embryogenesis defects in frontonasal mass, first branchial arch and somites, and vascular, cardiac and skeletal muscle defects causing growth retardation, muscle weakness, abnormal posture, and premature death ranging from embryonic day 11.5 to 8 weeks of age.	NA	ClinVar	APF	411559
NP_001254479	NP_035782	NP_001303737	L29997L	L27472I	Likely benign	phenotypic	rs369855092	13874425	TTN	Ttn	not provided	Homozygous mutant mice show embryogenesis defects in frontonasal mass, first branchial arch and somites, and vascular, cardiac and skeletal muscle defects causing growth retardation, muscle weakness, abnormal posture, and premature death ranging from embryonic day 11.5 to 8 weeks of age.	NA	ClinVar	APF	411559
NP_001254479	NP_035782	NP_001303737	L29997L	L27472I	Likely benign	phenotypic	rs369855092	13878241	TTN	Ttn	not provided	Homozygous mutant mice show embryogenesis defects in frontonasal mass, first branchial arch and somites, and vascular, cardiac and skeletal muscle defects causing growth retardation, muscle weakness, abnormal posture, and premature death ranging from embryonic day 11.5 to 8 weeks of age.	NA	ClinVar	APF	411559
NP_001254479	NP_035782	NP_001303737	L29997L	L27472F	Likely benign	phenotypic	rs369855092	13875054	TTN	Ttn	not provided	Homozygous mutant mice show embryogenesis defects in frontonasal mass, first branchial arch and somites, and vascular, cardiac and skeletal muscle defects causing growth retardation, muscle weakness, abnormal posture, and premature death ranging from embryonic day 11.5 to 8 weeks of age.	NA	ClinVar	APF	411559
NP_001254479	NP_035782	NP_001303737	L29997L	L27472F	Likely benign	phenotypic	rs369855092	13874424	TTN	Ttn	not provided	Homozygous mutant mice show embryogenesis defects in frontonasal mass, first branchial arch and somites, and vascular, cardiac and skeletal muscle defects causing growth retardation, muscle weakness, abnormal posture, and premature death ranging from embryonic day 11.5 to 8 weeks of age.	NA	ClinVar	APF	411559
NP_001254479	NP_035782	NP_001343715	L29997L	L27472I	Likely benign	phenotypic	rs369855092	13875055	TTN	Ttn	not provided	Homozygous mutant mice show embryogenesis defects in frontonasal mass, first branchial arch and somites, and vascular, cardiac and skeletal muscle defects causing growth retardation, muscle weakness, abnormal posture, and premature death ranging from embryonic day 11.5 to 8 weeks of age.	NA	ClinVar	APF	411527
NP_001254479	NP_035782	NP_001343715	L29997L	L27472F	Likely benign	phenotypic	rs369855092	13878242	TTN	Ttn	not provided	Homozygous mutant mice show embryogenesis defects in frontonasal mass, first branchial arch and somites, and vascular, cardiac and skeletal muscle defects causing growth retardation, muscle weakness, abnormal posture, and premature death ranging from embryonic day 11.5 to 8 weeks of age.	NA	ClinVar	APF	411527
NP_001254479	NP_035782	NP_001343715	L29997L	L27472F	Likely benign	phenotypic	rs369855092	13873800	TTN	Ttn	not provided	Homozygous mutant mice show embryogenesis defects in frontonasal mass, first branchial arch and somites, and vascular, cardiac and skeletal muscle defects causing growth retardation, muscle weakness, abnormal posture, and premature death ranging from embryonic day 11.5 to 8 weeks of age.	NA	ClinVar	APF	411527
NP_001254479	NP_035782	NP_001343715	L29997L	L27472I	Likely benign	phenotypic	rs369855092	13873801	TTN	Ttn	not provided	Homozygous mutant mice show embryogenesis defects in frontonasal mass, first branchial arch and somites, and vascular, cardiac and skeletal muscle defects causing growth retardation, muscle weakness, abnormal posture, and premature death ranging from embryonic day 11.5 to 8 weeks of age.	NA	ClinVar	APF	411527
NP_001254479	NP_035782	NP_001343715	L29997L	L27472I	Likely benign	phenotypic	rs369855092	13874425	TTN	Ttn	not provided	Homozygous mutant mice show embryogenesis defects in frontonasal mass, first branchial arch and somites, and vascular, cardiac and skeletal muscle defects causing growth retardation, muscle weakness, abnormal posture, and premature death ranging from embryonic day 11.5 to 8 weeks of age.	NA	ClinVar	APF	411527
NP_001254479	NP_035782	NP_001343715	L29997L	L27472I	Likely benign	phenotypic	rs369855092	13878241	TTN	Ttn	not provided	Homozygous mutant mice show embryogenesis defects in frontonasal mass, first branchial arch and somites, and vascular, cardiac and skeletal muscle defects causing growth retardation, muscle weakness, abnormal posture, and premature death ranging from embryonic day 11.5 to 8 weeks of age.	NA	ClinVar	APF	411527
NP_001254479	NP_035782	NP_001343715	L29997L	L27472F	Likely benign	phenotypic	rs369855092	13875054	TTN	Ttn	not provided	Homozygous mutant mice show embryogenesis defects in frontonasal mass, first branchial arch and somites, and vascular, cardiac and skeletal muscle defects causing growth retardation, muscle weakness, abnormal posture, and premature death ranging from embryonic day 11.5 to 8 weeks of age.	NA	ClinVar	APF	411527
NP_001254479	NP_035782	NP_001343715	L29997L	L27472F	Likely benign	phenotypic	rs369855092	13874424	TTN	Ttn	not provided	Homozygous mutant mice show embryogenesis defects in frontonasal mass, first branchial arch and somites, and vascular, cardiac and skeletal muscle defects causing growth retardation, muscle weakness, abnormal posture, and premature death ranging from embryonic day 11.5 to 8 weeks of age.	NA	ClinVar	APF	411527
NP_001254479	NP_035782	NP_001020989	L29997L	L27472I	Likely benign	phenotypic	rs369855092	13875055	TTN	Ttn	not provided	Homozygous mutant mice show embryogenesis defects in frontonasal mass, first branchial arch and somites, and vascular, cardiac and skeletal muscle defects causing growth retardation, muscle weakness, abnormal posture, and premature death ranging from embryonic day 11.5 to 8 weeks of age.	NA	ClinVar	APF	411524
NP_001254479	NP_035782	NP_001020989	L29997L	L27472F	Likely benign	phenotypic	rs369855092	13878242	TTN	Ttn	not provided	Homozygous mutant mice show embryogenesis defects in frontonasal mass, first branchial arch and somites, and vascular, cardiac and skeletal muscle defects causing growth retardation, muscle weakness, abnormal posture, and premature death ranging from embryonic day 11.5 to 8 weeks of age.	NA	ClinVar	APF	411524
NP_001254479	NP_035782	NP_001020989	L29997L	L27472F	Likely benign	phenotypic	rs369855092	13873800	TTN	Ttn	not provided	Homozygous mutant mice show embryogenesis defects in frontonasal mass, first branchial arch and somites, and vascular, cardiac and skeletal muscle defects causing growth retardation, muscle weakness, abnormal posture, and premature death ranging from embryonic day 11.5 to 8 weeks of age.	NA	ClinVar	APF	411524
NP_001254479	NP_035782	NP_001020989	L29997L	L27472I	Likely benign	phenotypic	rs369855092	13873801	TTN	Ttn	not provided	Homozygous mutant mice show embryogenesis defects in frontonasal mass, first branchial arch and somites, and vascular, cardiac and skeletal muscle defects causing growth retardation, muscle weakness, abnormal posture, and premature death ranging from embryonic day 11.5 to 8 weeks of age.	NA	ClinVar	APF	411524
NP_001254479	NP_035782	NP_001020989	L29997L	L27472I	Likely benign	phenotypic	rs369855092	13874425	TTN	Ttn	not provided	Homozygous mutant mice show embryogenesis defects in frontonasal mass, first branchial arch and somites, and vascular, cardiac and skeletal muscle defects causing growth retardation, muscle weakness, abnormal posture, and premature death ranging from embryonic day 11.5 to 8 weeks of age.	NA	ClinVar	APF	411524
NP_001254479	NP_035782	NP_001020989	L29997L	L27472I	Likely benign	phenotypic	rs369855092	13878241	TTN	Ttn	not provided	Homozygous mutant mice show embryogenesis defects in frontonasal mass, first branchial arch and somites, and vascular, cardiac and skeletal muscle defects causing growth retardation, muscle weakness, abnormal posture, and premature death ranging from embryonic day 11.5 to 8 weeks of age.	NA	ClinVar	APF	411524
NP_001254479	NP_035782	NP_001020989	L29997L	L27472F	Likely benign	phenotypic	rs369855092	13875054	TTN	Ttn	not provided	Homozygous mutant mice show embryogenesis defects in frontonasal mass, first branchial arch and somites, and vascular, cardiac and skeletal muscle defects causing growth retardation, muscle weakness, abnormal posture, and premature death ranging from embryonic day 11.5 to 8 weeks of age.	NA	ClinVar	APF	411524
NP_001254479	NP_035782	NP_001020989	L29997L	L27472F	Likely benign	phenotypic	rs369855092	13874424	TTN	Ttn	not provided	Homozygous mutant mice show embryogenesis defects in frontonasal mass, first branchial arch and somites, and vascular, cardiac and skeletal muscle defects causing growth retardation, muscle weakness, abnormal posture, and premature death ranging from embryonic day 11.5 to 8 weeks of age.	NA	ClinVar	APF	411524
NP_001254479	NP_035782	NP_001024200	L29997L	L27472I	Likely benign	phenotypic	rs369855092	13875055	TTN	Ttn	not provided	Homozygous mutant mice show embryogenesis defects in frontonasal mass, first branchial arch and somites, and vascular, cardiac and skeletal muscle defects causing growth retardation, muscle weakness, abnormal posture, and premature death ranging from embryonic day 11.5 to 8 weeks of age.	NA	ClinVar	APF	411538
NP_001254479	NP_035782	NP_001024200	L29997L	L27472F	Likely benign	phenotypic	rs369855092	13878242	TTN	Ttn	not provided	Homozygous mutant mice show embryogenesis defects in frontonasal mass, first branchial arch and somites, and vascular, cardiac and skeletal muscle defects causing growth retardation, muscle weakness, abnormal posture, and premature death ranging from embryonic day 11.5 to 8 weeks of age.	NA	ClinVar	APF	411538
NP_001254479	NP_035782	NP_001024200	L29997L	L27472F	Likely benign	phenotypic	rs369855092	13873800	TTN	Ttn	not provided	Homozygous mutant mice show embryogenesis defects in frontonasal mass, first branchial arch and somites, and vascular, cardiac and skeletal muscle defects causing growth retardation, muscle weakness, abnormal posture, and premature death ranging from embryonic day 11.5 to 8 weeks of age.	NA	ClinVar	APF	411538
NP_001254479	NP_035782	NP_001024200	L29997L	L27472I	Likely benign	phenotypic	rs369855092	13873801	TTN	Ttn	not provided	Homozygous mutant mice show embryogenesis defects in frontonasal mass, first branchial arch and somites, and vascular, cardiac and skeletal muscle defects causing growth retardation, muscle weakness, abnormal posture, and premature death ranging from embryonic day 11.5 to 8 weeks of age.	NA	ClinVar	APF	411538
NP_001254479	NP_035782	NP_001024200	L29997L	L27472I	Likely benign	phenotypic	rs369855092	13874425	TTN	Ttn	not provided	Homozygous mutant mice show embryogenesis defects in frontonasal mass, first branchial arch and somites, and vascular, cardiac and skeletal muscle defects causing growth retardation, muscle weakness, abnormal posture, and premature death ranging from embryonic day 11.5 to 8 weeks of age.	NA	ClinVar	APF	411538
NP_001254479	NP_035782	NP_001024200	L29997L	L27472I	Likely benign	phenotypic	rs369855092	13878241	TTN	Ttn	not provided	Homozygous mutant mice show embryogenesis defects in frontonasal mass, first branchial arch and somites, and vascular, cardiac and skeletal muscle defects causing growth retardation, muscle weakness, abnormal posture, and premature death ranging from embryonic day 11.5 to 8 weeks of age.	NA	ClinVar	APF	411538
NP_001254479	NP_035782	NP_001024200	L29997L	L27472F	Likely benign	phenotypic	rs369855092	13875054	TTN	Ttn	not provided	Homozygous mutant mice show embryogenesis defects in frontonasal mass, first branchial arch and somites, and vascular, cardiac and skeletal muscle defects causing growth retardation, muscle weakness, abnormal posture, and premature death ranging from embryonic day 11.5 to 8 weeks of age.	NA	ClinVar	APF	411538
NP_001254479	NP_035782	NP_001024200	L29997L	L27472F	Likely benign	phenotypic	rs369855092	13874424	TTN	Ttn	not provided	Homozygous mutant mice show embryogenesis defects in frontonasal mass, first branchial arch and somites, and vascular, cardiac and skeletal muscle defects causing growth retardation, muscle weakness, abnormal posture, and premature death ranging from embryonic day 11.5 to 8 weeks of age.	NA	ClinVar	APF	411538
NP_001254479	NP_035782	NP_001343714	L29997L	L27472I	Likely benign	phenotypic	rs369855092	13875055	TTN	Ttn	not provided	Homozygous mutant mice show embryogenesis defects in frontonasal mass, first branchial arch and somites, and vascular, cardiac and skeletal muscle defects causing growth retardation, muscle weakness, abnormal posture, and premature death ranging from embryonic day 11.5 to 8 weeks of age.	NA	ClinVar	APF	411525
NP_001254479	NP_035782	NP_001343714	L29997L	L27472F	Likely benign	phenotypic	rs369855092	13878242	TTN	Ttn	not provided	Homozygous mutant mice show embryogenesis defects in frontonasal mass, first branchial arch and somites, and vascular, cardiac and skeletal muscle defects causing growth retardation, muscle weakness, abnormal posture, and premature death ranging from embryonic day 11.5 to 8 weeks of age.	NA	ClinVar	APF	411525
NP_001254479	NP_035782	NP_001343714	L29997L	L27472F	Likely benign	phenotypic	rs369855092	13873800	TTN	Ttn	not provided	Homozygous mutant mice show embryogenesis defects in frontonasal mass, first branchial arch and somites, and vascular, cardiac and skeletal muscle defects causing growth retardation, muscle weakness, abnormal posture, and premature death ranging from embryonic day 11.5 to 8 weeks of age.	NA	ClinVar	APF	411525
NP_001254479	NP_035782	NP_001343714	L29997L	L27472I	Likely benign	phenotypic	rs369855092	13873801	TTN	Ttn	not provided	Homozygous mutant mice show embryogenesis defects in frontonasal mass, first branchial arch and somites, and vascular, cardiac and skeletal muscle defects causing growth retardation, muscle weakness, abnormal posture, and premature death ranging from embryonic day 11.5 to 8 weeks of age.	NA	ClinVar	APF	411525
NP_001254479	NP_035782	NP_001343714	L29997L	L27472I	Likely benign	phenotypic	rs369855092	13874425	TTN	Ttn	not provided	Homozygous mutant mice show embryogenesis defects in frontonasal mass, first branchial arch and somites, and vascular, cardiac and skeletal muscle defects causing growth retardation, muscle weakness, abnormal posture, and premature death ranging from embryonic day 11.5 to 8 weeks of age.	NA	ClinVar	APF	411525
NP_001254479	NP_035782	NP_001343714	L29997L	L27472I	Likely benign	phenotypic	rs369855092	13878241	TTN	Ttn	not provided	Homozygous mutant mice show embryogenesis defects in frontonasal mass, first branchial arch and somites, and vascular, cardiac and skeletal muscle defects causing growth retardation, muscle weakness, abnormal posture, and premature death ranging from embryonic day 11.5 to 8 weeks of age.	NA	ClinVar	APF	411525
NP_001254479	NP_035782	NP_001343714	L29997L	L27472F	Likely benign	phenotypic	rs369855092	13875054	TTN	Ttn	not provided	Homozygous mutant mice show embryogenesis defects in frontonasal mass, first branchial arch and somites, and vascular, cardiac and skeletal muscle defects causing growth retardation, muscle weakness, abnormal posture, and premature death ranging from embryonic day 11.5 to 8 weeks of age.	NA	ClinVar	APF	411525
NP_001254479	NP_035782	NP_001343714	L29997L	L27472F	Likely benign	phenotypic	rs369855092	13874424	TTN	Ttn	not provided	Homozygous mutant mice show embryogenesis defects in frontonasal mass, first branchial arch and somites, and vascular, cardiac and skeletal muscle defects causing growth retardation, muscle weakness, abnormal posture, and premature death ranging from embryonic day 11.5 to 8 weeks of age.	NA	ClinVar	APF	411525
NP_001254479	NP_035782	NP_001020985	L29997L	L27472I	Likely benign	phenotypic	rs369855092	13875055	TTN	Ttn	not provided	Homozygous mutant mice show embryogenesis defects in frontonasal mass, first branchial arch and somites, and vascular, cardiac and skeletal muscle defects causing growth retardation, muscle weakness, abnormal posture, and premature death ranging from embryonic day 11.5 to 8 weeks of age.	NA	ClinVar	APF	411526
NP_001254479	NP_035782	NP_001020985	L29997L	L27472F	Likely benign	phenotypic	rs369855092	13878242	TTN	Ttn	not provided	Homozygous mutant mice show embryogenesis defects in frontonasal mass, first branchial arch and somites, and vascular, cardiac and skeletal muscle defects causing growth retardation, muscle weakness, abnormal posture, and premature death ranging from embryonic day 11.5 to 8 weeks of age.	NA	ClinVar	APF	411526
NP_001254479	NP_035782	NP_001020985	L29997L	L27472F	Likely benign	phenotypic	rs369855092	13873800	TTN	Ttn	not provided	Homozygous mutant mice show embryogenesis defects in frontonasal mass, first branchial arch and somites, and vascular, cardiac and skeletal muscle defects causing growth retardation, muscle weakness, abnormal posture, and premature death ranging from embryonic day 11.5 to 8 weeks of age.	NA	ClinVar	APF	411526
NP_001254479	NP_035782	NP_001020985	L29997L	L27472I	Likely benign	phenotypic	rs369855092	13873801	TTN	Ttn	not provided	Homozygous mutant mice show embryogenesis defects in frontonasal mass, first branchial arch and somites, and vascular, cardiac and skeletal muscle defects causing growth retardation, muscle weakness, abnormal posture, and premature death ranging from embryonic day 11.5 to 8 weeks of age.	NA	ClinVar	APF	411526
NP_001254479	NP_035782	NP_001020985	L29997L	L27472I	Likely benign	phenotypic	rs369855092	13874425	TTN	Ttn	not provided	Homozygous mutant mice show embryogenesis defects in frontonasal mass, first branchial arch and somites, and vascular, cardiac and skeletal muscle defects causing growth retardation, muscle weakness, abnormal posture, and premature death ranging from embryonic day 11.5 to 8 weeks of age.	NA	ClinVar	APF	411526
NP_001254479	NP_035782	NP_001020985	L29997L	L27472I	Likely benign	phenotypic	rs369855092	13878241	TTN	Ttn	not provided	Homozygous mutant mice show embryogenesis defects in frontonasal mass, first branchial arch and somites, and vascular, cardiac and skeletal muscle defects causing growth retardation, muscle weakness, abnormal posture, and premature death ranging from embryonic day 11.5 to 8 weeks of age.	NA	ClinVar	APF	411526
NP_001254479	NP_035782	NP_001020985	L29997L	L27472F	Likely benign	phenotypic	rs369855092	13875054	TTN	Ttn	not provided	Homozygous mutant mice show embryogenesis defects in frontonasal mass, first branchial arch and somites, and vascular, cardiac and skeletal muscle defects causing growth retardation, muscle weakness, abnormal posture, and premature death ranging from embryonic day 11.5 to 8 weeks of age.	NA	ClinVar	APF	411526
NP_001254479	NP_035782	NP_001020985	L29997L	L27472F	Likely benign	phenotypic	rs369855092	13874424	TTN	Ttn	not provided	Homozygous mutant mice show embryogenesis defects in frontonasal mass, first branchial arch and somites, and vascular, cardiac and skeletal muscle defects causing growth retardation, muscle weakness, abnormal posture, and premature death ranging from embryonic day 11.5 to 8 weeks of age.	NA	ClinVar	APF	411526
NP_001254479	NP_035782	NP_001293453	L29997L	L27472I	Likely benign	phenotypic	rs369855092	13875055	TTN	Ttn	not provided	Homozygous mutant mice show embryogenesis defects in frontonasal mass, first branchial arch and somites, and vascular, cardiac and skeletal muscle defects causing growth retardation, muscle weakness, abnormal posture, and premature death ranging from embryonic day 11.5 to 8 weeks of age.	NA	ClinVar	APF	411512
NP_001254479	NP_035782	NP_001293453	L29997L	L27472F	Likely benign	phenotypic	rs369855092	13878242	TTN	Ttn	not provided	Homozygous mutant mice show embryogenesis defects in frontonasal mass, first branchial arch and somites, and vascular, cardiac and skeletal muscle defects causing growth retardation, muscle weakness, abnormal posture, and premature death ranging from embryonic day 11.5 to 8 weeks of age.	NA	ClinVar	APF	411512
NP_001254479	NP_035782	NP_001293453	L29997L	L27472F	Likely benign	phenotypic	rs369855092	13873800	TTN	Ttn	not provided	Homozygous mutant mice show embryogenesis defects in frontonasal mass, first branchial arch and somites, and vascular, cardiac and skeletal muscle defects causing growth retardation, muscle weakness, abnormal posture, and premature death ranging from embryonic day 11.5 to 8 weeks of age.	NA	ClinVar	APF	411512
NP_001254479	NP_035782	NP_001293453	L29997L	L27472I	Likely benign	phenotypic	rs369855092	13873801	TTN	Ttn	not provided	Homozygous mutant mice show embryogenesis defects in frontonasal mass, first branchial arch and somites, and vascular, cardiac and skeletal muscle defects causing growth retardation, muscle weakness, abnormal posture, and premature death ranging from embryonic day 11.5 to 8 weeks of age.	NA	ClinVar	APF	411512
NP_001254479	NP_035782	NP_001293453	L29997L	L27472I	Likely benign	phenotypic	rs369855092	13874425	TTN	Ttn	not provided	Homozygous mutant mice show embryogenesis defects in frontonasal mass, first branchial arch and somites, and vascular, cardiac and skeletal muscle defects causing growth retardation, muscle weakness, abnormal posture, and premature death ranging from embryonic day 11.5 to 8 weeks of age.	NA	ClinVar	APF	411512
NP_001254479	NP_035782	NP_001293453	L29997L	L27472I	Likely benign	phenotypic	rs369855092	13878241	TTN	Ttn	not provided	Homozygous mutant mice show embryogenesis defects in frontonasal mass, first branchial arch and somites, and vascular, cardiac and skeletal muscle defects causing growth retardation, muscle weakness, abnormal posture, and premature death ranging from embryonic day 11.5 to 8 weeks of age.	NA	ClinVar	APF	411512
NP_001254479	NP_035782	NP_001293453	L29997L	L27472F	Likely benign	phenotypic	rs369855092	13875054	TTN	Ttn	not provided	Homozygous mutant mice show embryogenesis defects in frontonasal mass, first branchial arch and somites, and vascular, cardiac and skeletal muscle defects causing growth retardation, muscle weakness, abnormal posture, and premature death ranging from embryonic day 11.5 to 8 weeks of age.	NA	ClinVar	APF	411512
NP_001254479	NP_035782	NP_001293453	L29997L	L27472F	Likely benign	phenotypic	rs369855092	13874424	TTN	Ttn	not provided	Homozygous mutant mice show embryogenesis defects in frontonasal mass, first branchial arch and somites, and vascular, cardiac and skeletal muscle defects causing growth retardation, muscle weakness, abnormal posture, and premature death ranging from embryonic day 11.5 to 8 weeks of age.	NA	ClinVar	APF	411512
NP_001254479	NP_035782	NP_509485	L29997L	L27472I	Likely benign	phenotypic	rs369855092	13875055	TTN	Ttn	not provided	Homozygous mutant mice show embryogenesis defects in frontonasal mass, first branchial arch and somites, and vascular, cardiac and skeletal muscle defects causing growth retardation, muscle weakness, abnormal posture, and premature death ranging from embryonic day 11.5 to 8 weeks of age.	NA	ClinVar	APF	411505
NP_001254479	NP_035782	NP_509485	L29997L	L27472F	Likely benign	phenotypic	rs369855092	13878242	TTN	Ttn	not provided	Homozygous mutant mice show embryogenesis defects in frontonasal mass, first branchial arch and somites, and vascular, cardiac and skeletal muscle defects causing growth retardation, muscle weakness, abnormal posture, and premature death ranging from embryonic day 11.5 to 8 weeks of age.	NA	ClinVar	APF	411505
NP_001254479	NP_035782	NP_509485	L29997L	L27472F	Likely benign	phenotypic	rs369855092	13873800	TTN	Ttn	not provided	Homozygous mutant mice show embryogenesis defects in frontonasal mass, first branchial arch and somites, and vascular, cardiac and skeletal muscle defects causing growth retardation, muscle weakness, abnormal posture, and premature death ranging from embryonic day 11.5 to 8 weeks of age.	NA	ClinVar	APF	411505
NP_001254479	NP_035782	NP_509485	L29997L	L27472I	Likely benign	phenotypic	rs369855092	13873801	TTN	Ttn	not provided	Homozygous mutant mice show embryogenesis defects in frontonasal mass, first branchial arch and somites, and vascular, cardiac and skeletal muscle defects causing growth retardation, muscle weakness, abnormal posture, and premature death ranging from embryonic day 11.5 to 8 weeks of age.	NA	ClinVar	APF	411505
NP_001254479	NP_035782	NP_509485	L29997L	L27472I	Likely benign	phenotypic	rs369855092	13874425	TTN	Ttn	not provided	Homozygous mutant mice show embryogenesis defects in frontonasal mass, first branchial arch and somites, and vascular, cardiac and skeletal muscle defects causing growth retardation, muscle weakness, abnormal posture, and premature death ranging from embryonic day 11.5 to 8 weeks of age.	NA	ClinVar	APF	411505
NP_001254479	NP_035782	NP_509485	L29997L	L27472I	Likely benign	phenotypic	rs369855092	13878241	TTN	Ttn	not provided	Homozygous mutant mice show embryogenesis defects in frontonasal mass, first branchial arch and somites, and vascular, cardiac and skeletal muscle defects causing growth retardation, muscle weakness, abnormal posture, and premature death ranging from embryonic day 11.5 to 8 weeks of age.	NA	ClinVar	APF	411505
NP_001254479	NP_035782	NP_509485	L29997L	L27472F	Likely benign	phenotypic	rs369855092	13875054	TTN	Ttn	not provided	Homozygous mutant mice show embryogenesis defects in frontonasal mass, first branchial arch and somites, and vascular, cardiac and skeletal muscle defects causing growth retardation, muscle weakness, abnormal posture, and premature death ranging from embryonic day 11.5 to 8 weeks of age.	NA	ClinVar	APF	411505
NP_001254479	NP_035782	NP_509485	L29997L	L27472F	Likely benign	phenotypic	rs369855092	13874424	TTN	Ttn	not provided	Homozygous mutant mice show embryogenesis defects in frontonasal mass, first branchial arch and somites, and vascular, cardiac and skeletal muscle defects causing growth retardation, muscle weakness, abnormal posture, and premature death ranging from embryonic day 11.5 to 8 weeks of age.	NA	ClinVar	APF	411505
NP_001254479	NP_035782	NP_741707	L29997L	L27472I	Likely benign	phenotypic	rs369855092	13875055	TTN	Ttn	not provided	Homozygous mutant mice show embryogenesis defects in frontonasal mass, first branchial arch and somites, and vascular, cardiac and skeletal muscle defects causing growth retardation, muscle weakness, abnormal posture, and premature death ranging from embryonic day 11.5 to 8 weeks of age.	NA	ClinVar	APF	411509
NP_001254479	NP_035782	NP_741707	L29997L	L27472F	Likely benign	phenotypic	rs369855092	13878242	TTN	Ttn	not provided	Homozygous mutant mice show embryogenesis defects in frontonasal mass, first branchial arch and somites, and vascular, cardiac and skeletal muscle defects causing growth retardation, muscle weakness, abnormal posture, and premature death ranging from embryonic day 11.5 to 8 weeks of age.	NA	ClinVar	APF	411509
NP_001254479	NP_035782	NP_741707	L29997L	L27472F	Likely benign	phenotypic	rs369855092	13873800	TTN	Ttn	not provided	Homozygous mutant mice show embryogenesis defects in frontonasal mass, first branchial arch and somites, and vascular, cardiac and skeletal muscle defects causing growth retardation, muscle weakness, abnormal posture, and premature death ranging from embryonic day 11.5 to 8 weeks of age.	NA	ClinVar	APF	411509
NP_001254479	NP_035782	NP_741707	L29997L	L27472I	Likely benign	phenotypic	rs369855092	13873801	TTN	Ttn	not provided	Homozygous mutant mice show embryogenesis defects in frontonasal mass, first branchial arch and somites, and vascular, cardiac and skeletal muscle defects causing growth retardation, muscle weakness, abnormal posture, and premature death ranging from embryonic day 11.5 to 8 weeks of age.	NA	ClinVar	APF	411509
NP_001254479	NP_035782	NP_741707	L29997L	L27472I	Likely benign	phenotypic	rs369855092	13874425	TTN	Ttn	not provided	Homozygous mutant mice show embryogenesis defects in frontonasal mass, first branchial arch and somites, and vascular, cardiac and skeletal muscle defects causing growth retardation, muscle weakness, abnormal posture, and premature death ranging from embryonic day 11.5 to 8 weeks of age.	NA	ClinVar	APF	411509
NP_001254479	NP_035782	NP_741707	L29997L	L27472I	Likely benign	phenotypic	rs369855092	13878241	TTN	Ttn	not provided	Homozygous mutant mice show embryogenesis defects in frontonasal mass, first branchial arch and somites, and vascular, cardiac and skeletal muscle defects causing growth retardation, muscle weakness, abnormal posture, and premature death ranging from embryonic day 11.5 to 8 weeks of age.	NA	ClinVar	APF	411509
NP_001254479	NP_035782	NP_741707	L29997L	L27472F	Likely benign	phenotypic	rs369855092	13875054	TTN	Ttn	not provided	Homozygous mutant mice show embryogenesis defects in frontonasal mass, first branchial arch and somites, and vascular, cardiac and skeletal muscle defects causing growth retardation, muscle weakness, abnormal posture, and premature death ranging from embryonic day 11.5 to 8 weeks of age.	NA	ClinVar	APF	411509
NP_001254479	NP_035782	NP_741707	L29997L	L27472F	Likely benign	phenotypic	rs369855092	13874424	TTN	Ttn	not provided	Homozygous mutant mice show embryogenesis defects in frontonasal mass, first branchial arch and somites, and vascular, cardiac and skeletal muscle defects causing growth retardation, muscle weakness, abnormal posture, and premature death ranging from embryonic day 11.5 to 8 weeks of age.	NA	ClinVar	APF	411509
NP_001254479	NP_035782	NP_001293454	L29997L	L27472I	Likely benign	phenotypic	rs369855092	13875055	TTN	Ttn	not provided	Homozygous mutant mice show embryogenesis defects in frontonasal mass, first branchial arch and somites, and vascular, cardiac and skeletal muscle defects causing growth retardation, muscle weakness, abnormal posture, and premature death ranging from embryonic day 11.5 to 8 weeks of age.	NA	ClinVar	APF	411513
NP_001254479	NP_035782	NP_001293454	L29997L	L27472F	Likely benign	phenotypic	rs369855092	13878242	TTN	Ttn	not provided	Homozygous mutant mice show embryogenesis defects in frontonasal mass, first branchial arch and somites, and vascular, cardiac and skeletal muscle defects causing growth retardation, muscle weakness, abnormal posture, and premature death ranging from embryonic day 11.5 to 8 weeks of age.	NA	ClinVar	APF	411513
NP_001254479	NP_035782	NP_001293454	L29997L	L27472F	Likely benign	phenotypic	rs369855092	13873800	TTN	Ttn	not provided	Homozygous mutant mice show embryogenesis defects in frontonasal mass, first branchial arch and somites, and vascular, cardiac and skeletal muscle defects causing growth retardation, muscle weakness, abnormal posture, and premature death ranging from embryonic day 11.5 to 8 weeks of age.	NA	ClinVar	APF	411513
NP_001254479	NP_035782	NP_001293454	L29997L	L27472I	Likely benign	phenotypic	rs369855092	13873801	TTN	Ttn	not provided	Homozygous mutant mice show embryogenesis defects in frontonasal mass, first branchial arch and somites, and vascular, cardiac and skeletal muscle defects causing growth retardation, muscle weakness, abnormal posture, and premature death ranging from embryonic day 11.5 to 8 weeks of age.	NA	ClinVar	APF	411513
NP_001254479	NP_035782	NP_001293454	L29997L	L27472I	Likely benign	phenotypic	rs369855092	13874425	TTN	Ttn	not provided	Homozygous mutant mice show embryogenesis defects in frontonasal mass, first branchial arch and somites, and vascular, cardiac and skeletal muscle defects causing growth retardation, muscle weakness, abnormal posture, and premature death ranging from embryonic day 11.5 to 8 weeks of age.	NA	ClinVar	APF	411513
NP_001254479	NP_035782	NP_001293454	L29997L	L27472I	Likely benign	phenotypic	rs369855092	13878241	TTN	Ttn	not provided	Homozygous mutant mice show embryogenesis defects in frontonasal mass, first branchial arch and somites, and vascular, cardiac and skeletal muscle defects causing growth retardation, muscle weakness, abnormal posture, and premature death ranging from embryonic day 11.5 to 8 weeks of age.	NA	ClinVar	APF	411513
NP_001254479	NP_035782	NP_001293454	L29997L	L27472F	Likely benign	phenotypic	rs369855092	13875054	TTN	Ttn	not provided	Homozygous mutant mice show embryogenesis defects in frontonasal mass, first branchial arch and somites, and vascular, cardiac and skeletal muscle defects causing growth retardation, muscle weakness, abnormal posture, and premature death ranging from embryonic day 11.5 to 8 weeks of age.	NA	ClinVar	APF	411513
NP_001254479	NP_035782	NP_001293454	L29997L	L27472F	Likely benign	phenotypic	rs369855092	13874424	TTN	Ttn	not provided	Homozygous mutant mice show embryogenesis defects in frontonasal mass, first branchial arch and somites, and vascular, cardiac and skeletal muscle defects causing growth retardation, muscle weakness, abnormal posture, and premature death ranging from embryonic day 11.5 to 8 weeks of age.	NA	ClinVar	APF	411513
NP_001254479	NP_035782	NP_001346722	L29997L	L27472I	Likely benign	phenotypic	rs369855092	13875055	TTN	Ttn	not provided	Homozygous mutant mice show embryogenesis defects in frontonasal mass, first branchial arch and somites, and vascular, cardiac and skeletal muscle defects causing growth retardation, muscle weakness, abnormal posture, and premature death ranging from embryonic day 11.5 to 8 weeks of age.	NA	ClinVar	APF	411548
NP_001254479	NP_035782	NP_001346722	L29997L	L27472F	Likely benign	phenotypic	rs369855092	13878242	TTN	Ttn	not provided	Homozygous mutant mice show embryogenesis defects in frontonasal mass, first branchial arch and somites, and vascular, cardiac and skeletal muscle defects causing growth retardation, muscle weakness, abnormal posture, and premature death ranging from embryonic day 11.5 to 8 weeks of age.	NA	ClinVar	APF	411548
NP_001254479	NP_035782	NP_001346722	L29997L	L27472F	Likely benign	phenotypic	rs369855092	13873800	TTN	Ttn	not provided	Homozygous mutant mice show embryogenesis defects in frontonasal mass, first branchial arch and somites, and vascular, cardiac and skeletal muscle defects causing growth retardation, muscle weakness, abnormal posture, and premature death ranging from embryonic day 11.5 to 8 weeks of age.	NA	ClinVar	APF	411548
NP_001254479	NP_035782	NP_001346722	L29997L	L27472I	Likely benign	phenotypic	rs369855092	13873801	TTN	Ttn	not provided	Homozygous mutant mice show embryogenesis defects in frontonasal mass, first branchial arch and somites, and vascular, cardiac and skeletal muscle defects causing growth retardation, muscle weakness, abnormal posture, and premature death ranging from embryonic day 11.5 to 8 weeks of age.	NA	ClinVar	APF	411548
NP_001254479	NP_035782	NP_001346722	L29997L	L27472I	Likely benign	phenotypic	rs369855092	13874425	TTN	Ttn	not provided	Homozygous mutant mice show embryogenesis defects in frontonasal mass, first branchial arch and somites, and vascular, cardiac and skeletal muscle defects causing growth retardation, muscle weakness, abnormal posture, and premature death ranging from embryonic day 11.5 to 8 weeks of age.	NA	ClinVar	APF	411548
NP_001254479	NP_035782	NP_001346722	L29997L	L27472I	Likely benign	phenotypic	rs369855092	13878241	TTN	Ttn	not provided	Homozygous mutant mice show embryogenesis defects in frontonasal mass, first branchial arch and somites, and vascular, cardiac and skeletal muscle defects causing growth retardation, muscle weakness, abnormal posture, and premature death ranging from embryonic day 11.5 to 8 weeks of age.	NA	ClinVar	APF	411548
NP_001254479	NP_035782	NP_001346722	L29997L	L27472F	Likely benign	phenotypic	rs369855092	13875054	TTN	Ttn	not provided	Homozygous mutant mice show embryogenesis defects in frontonasal mass, first branchial arch and somites, and vascular, cardiac and skeletal muscle defects causing growth retardation, muscle weakness, abnormal posture, and premature death ranging from embryonic day 11.5 to 8 weeks of age.	NA	ClinVar	APF	411548
NP_001254479	NP_035782	NP_001346722	L29997L	L27472F	Likely benign	phenotypic	rs369855092	13874424	TTN	Ttn	not provided	Homozygous mutant mice show embryogenesis defects in frontonasal mass, first branchial arch and somites, and vascular, cardiac and skeletal muscle defects causing growth retardation, muscle weakness, abnormal posture, and premature death ranging from embryonic day 11.5 to 8 weeks of age.	NA	ClinVar	APF	411548
NP_001254479	NP_035782	NP_503758	L29997L	L27472I	Likely benign	phenotypic	rs369855092	13875055	TTN	Ttn	not provided	Homozygous mutant mice show embryogenesis defects in frontonasal mass, first branchial arch and somites, and vascular, cardiac and skeletal muscle defects causing growth retardation, muscle weakness, abnormal posture, and premature death ranging from embryonic day 11.5 to 8 weeks of age.	NA	ClinVar	APF	411554
NP_001254479	NP_035782	NP_503758	L29997L	L27472F	Likely benign	phenotypic	rs369855092	13878242	TTN	Ttn	not provided	Homozygous mutant mice show embryogenesis defects in frontonasal mass, first branchial arch and somites, and vascular, cardiac and skeletal muscle defects causing growth retardation, muscle weakness, abnormal posture, and premature death ranging from embryonic day 11.5 to 8 weeks of age.	NA	ClinVar	APF	411554
NP_001254479	NP_035782	NP_503758	L29997L	L27472F	Likely benign	phenotypic	rs369855092	13873800	TTN	Ttn	not provided	Homozygous mutant mice show embryogenesis defects in frontonasal mass, first branchial arch and somites, and vascular, cardiac and skeletal muscle defects causing growth retardation, muscle weakness, abnormal posture, and premature death ranging from embryonic day 11.5 to 8 weeks of age.	NA	ClinVar	APF	411554
NP_001254479	NP_035782	NP_503758	L29997L	L27472I	Likely benign	phenotypic	rs369855092	13873801	TTN	Ttn	not provided	Homozygous mutant mice show embryogenesis defects in frontonasal mass, first branchial arch and somites, and vascular, cardiac and skeletal muscle defects causing growth retardation, muscle weakness, abnormal posture, and premature death ranging from embryonic day 11.5 to 8 weeks of age.	NA	ClinVar	APF	411554
NP_001254479	NP_035782	NP_503758	L29997L	L27472I	Likely benign	phenotypic	rs369855092	13874425	TTN	Ttn	not provided	Homozygous mutant mice show embryogenesis defects in frontonasal mass, first branchial arch and somites, and vascular, cardiac and skeletal muscle defects causing growth retardation, muscle weakness, abnormal posture, and premature death ranging from embryonic day 11.5 to 8 weeks of age.	NA	ClinVar	APF	411554
NP_001254479	NP_035782	NP_503758	L29997L	L27472I	Likely benign	phenotypic	rs369855092	13878241	TTN	Ttn	not provided	Homozygous mutant mice show embryogenesis defects in frontonasal mass, first branchial arch and somites, and vascular, cardiac and skeletal muscle defects causing growth retardation, muscle weakness, abnormal posture, and premature death ranging from embryonic day 11.5 to 8 weeks of age.	NA	ClinVar	APF	411554
NP_001254479	NP_035782	NP_503758	L29997L	L27472F	Likely benign	phenotypic	rs369855092	13875054	TTN	Ttn	not provided	Homozygous mutant mice show embryogenesis defects in frontonasal mass, first branchial arch and somites, and vascular, cardiac and skeletal muscle defects causing growth retardation, muscle weakness, abnormal posture, and premature death ranging from embryonic day 11.5 to 8 weeks of age.	NA	ClinVar	APF	411554
NP_001254479	NP_035782	NP_503758	L29997L	L27472F	Likely benign	phenotypic	rs369855092	13874424	TTN	Ttn	not provided	Homozygous mutant mice show embryogenesis defects in frontonasal mass, first branchial arch and somites, and vascular, cardiac and skeletal muscle defects causing growth retardation, muscle weakness, abnormal posture, and premature death ranging from embryonic day 11.5 to 8 weeks of age.	NA	ClinVar	APF	411554
NP_001254479	NP_035782	NP_001294671	L29997L	L27472I	Likely benign	phenotypic	rs369855092	13875055	TTN	Ttn	not provided	Homozygous mutant mice show embryogenesis defects in frontonasal mass, first branchial arch and somites, and vascular, cardiac and skeletal muscle defects causing growth retardation, muscle weakness, abnormal posture, and premature death ranging from embryonic day 11.5 to 8 weeks of age.	NA	ClinVar	APF	411562
NP_001254479	NP_035782	NP_001294671	L29997L	L27472F	Likely benign	phenotypic	rs369855092	13878242	TTN	Ttn	not provided	Homozygous mutant mice show embryogenesis defects in frontonasal mass, first branchial arch and somites, and vascular, cardiac and skeletal muscle defects causing growth retardation, muscle weakness, abnormal posture, and premature death ranging from embryonic day 11.5 to 8 weeks of age.	NA	ClinVar	APF	411562
NP_001254479	NP_035782	NP_001294671	L29997L	L27472F	Likely benign	phenotypic	rs369855092	13873800	TTN	Ttn	not provided	Homozygous mutant mice show embryogenesis defects in frontonasal mass, first branchial arch and somites, and vascular, cardiac and skeletal muscle defects causing growth retardation, muscle weakness, abnormal posture, and premature death ranging from embryonic day 11.5 to 8 weeks of age.	NA	ClinVar	APF	411562
NP_001254479	NP_035782	NP_001294671	L29997L	L27472I	Likely benign	phenotypic	rs369855092	13873801	TTN	Ttn	not provided	Homozygous mutant mice show embryogenesis defects in frontonasal mass, first branchial arch and somites, and vascular, cardiac and skeletal muscle defects causing growth retardation, muscle weakness, abnormal posture, and premature death ranging from embryonic day 11.5 to 8 weeks of age.	NA	ClinVar	APF	411562
NP_001254479	NP_035782	NP_001294671	L29997L	L27472I	Likely benign	phenotypic	rs369855092	13874425	TTN	Ttn	not provided	Homozygous mutant mice show embryogenesis defects in frontonasal mass, first branchial arch and somites, and vascular, cardiac and skeletal muscle defects causing growth retardation, muscle weakness, abnormal posture, and premature death ranging from embryonic day 11.5 to 8 weeks of age.	NA	ClinVar	APF	411562
NP_001254479	NP_035782	NP_001294671	L29997L	L27472I	Likely benign	phenotypic	rs369855092	13878241	TTN	Ttn	not provided	Homozygous mutant mice show embryogenesis defects in frontonasal mass, first branchial arch and somites, and vascular, cardiac and skeletal muscle defects causing growth retardation, muscle weakness, abnormal posture, and premature death ranging from embryonic day 11.5 to 8 weeks of age.	NA	ClinVar	APF	411562
NP_001254479	NP_035782	NP_001294671	L29997L	L27472F	Likely benign	phenotypic	rs369855092	13875054	TTN	Ttn	not provided	Homozygous mutant mice show embryogenesis defects in frontonasal mass, first branchial arch and somites, and vascular, cardiac and skeletal muscle defects causing growth retardation, muscle weakness, abnormal posture, and premature death ranging from embryonic day 11.5 to 8 weeks of age.	NA	ClinVar	APF	411562
NP_001254479	NP_035782	NP_001294671	L29997L	L27472F	Likely benign	phenotypic	rs369855092	13874424	TTN	Ttn	not provided	Homozygous mutant mice show embryogenesis defects in frontonasal mass, first branchial arch and somites, and vascular, cardiac and skeletal muscle defects causing growth retardation, muscle weakness, abnormal posture, and premature death ranging from embryonic day 11.5 to 8 weeks of age.	NA	ClinVar	APF	411562
NP_001254479	NP_035782	NP_001023969	L29997L	L27472I	Likely benign	phenotypic	rs369855092	13875055	TTN	Ttn	not provided	Homozygous mutant mice show embryogenesis defects in frontonasal mass, first branchial arch and somites, and vascular, cardiac and skeletal muscle defects causing growth retardation, muscle weakness, abnormal posture, and premature death ranging from embryonic day 11.5 to 8 weeks of age.	NA	ClinVar	APF	411551
NP_001254479	NP_035782	NP_001023969	L29997L	L27472F	Likely benign	phenotypic	rs369855092	13878242	TTN	Ttn	not provided	Homozygous mutant mice show embryogenesis defects in frontonasal mass, first branchial arch and somites, and vascular, cardiac and skeletal muscle defects causing growth retardation, muscle weakness, abnormal posture, and premature death ranging from embryonic day 11.5 to 8 weeks of age.	NA	ClinVar	APF	411551
NP_001254479	NP_035782	NP_001023969	L29997L	L27472F	Likely benign	phenotypic	rs369855092	13873800	TTN	Ttn	not provided	Homozygous mutant mice show embryogenesis defects in frontonasal mass, first branchial arch and somites, and vascular, cardiac and skeletal muscle defects causing growth retardation, muscle weakness, abnormal posture, and premature death ranging from embryonic day 11.5 to 8 weeks of age.	NA	ClinVar	APF	411551
NP_001254479	NP_035782	NP_001023969	L29997L	L27472I	Likely benign	phenotypic	rs369855092	13873801	TTN	Ttn	not provided	Homozygous mutant mice show embryogenesis defects in frontonasal mass, first branchial arch and somites, and vascular, cardiac and skeletal muscle defects causing growth retardation, muscle weakness, abnormal posture, and premature death ranging from embryonic day 11.5 to 8 weeks of age.	NA	ClinVar	APF	411551
NP_001254479	NP_035782	NP_001023969	L29997L	L27472I	Likely benign	phenotypic	rs369855092	13874425	TTN	Ttn	not provided	Homozygous mutant mice show embryogenesis defects in frontonasal mass, first branchial arch and somites, and vascular, cardiac and skeletal muscle defects causing growth retardation, muscle weakness, abnormal posture, and premature death ranging from embryonic day 11.5 to 8 weeks of age.	NA	ClinVar	APF	411551
NP_001254479	NP_035782	NP_001023969	L29997L	L27472I	Likely benign	phenotypic	rs369855092	13878241	TTN	Ttn	not provided	Homozygous mutant mice show embryogenesis defects in frontonasal mass, first branchial arch and somites, and vascular, cardiac and skeletal muscle defects causing growth retardation, muscle weakness, abnormal posture, and premature death ranging from embryonic day 11.5 to 8 weeks of age.	NA	ClinVar	APF	411551
NP_001254479	NP_035782	NP_001023969	L29997L	L27472F	Likely benign	phenotypic	rs369855092	13875054	TTN	Ttn	not provided	Homozygous mutant mice show embryogenesis defects in frontonasal mass, first branchial arch and somites, and vascular, cardiac and skeletal muscle defects causing growth retardation, muscle weakness, abnormal posture, and premature death ranging from embryonic day 11.5 to 8 weeks of age.	NA	ClinVar	APF	411551
NP_001254479	NP_035782	NP_001023969	L29997L	L27472F	Likely benign	phenotypic	rs369855092	13874424	TTN	Ttn	not provided	Homozygous mutant mice show embryogenesis defects in frontonasal mass, first branchial arch and somites, and vascular, cardiac and skeletal muscle defects causing growth retardation, muscle weakness, abnormal posture, and premature death ranging from embryonic day 11.5 to 8 weeks of age.	NA	ClinVar	APF	411551
NP_001254479	NP_035782	NP_001294667	L29997L	L27472I	Likely benign	phenotypic	rs369855092	13875055	TTN	Ttn	not provided	Homozygous mutant mice show embryogenesis defects in frontonasal mass, first branchial arch and somites, and vascular, cardiac and skeletal muscle defects causing growth retardation, muscle weakness, abnormal posture, and premature death ranging from embryonic day 11.5 to 8 weeks of age.	NA	ClinVar	APF	411556
NP_001254479	NP_035782	NP_001294667	L29997L	L27472F	Likely benign	phenotypic	rs369855092	13878242	TTN	Ttn	not provided	Homozygous mutant mice show embryogenesis defects in frontonasal mass, first branchial arch and somites, and vascular, cardiac and skeletal muscle defects causing growth retardation, muscle weakness, abnormal posture, and premature death ranging from embryonic day 11.5 to 8 weeks of age.	NA	ClinVar	APF	411556
NP_001254479	NP_035782	NP_001294667	L29997L	L27472F	Likely benign	phenotypic	rs369855092	13873800	TTN	Ttn	not provided	Homozygous mutant mice show embryogenesis defects in frontonasal mass, first branchial arch and somites, and vascular, cardiac and skeletal muscle defects causing growth retardation, muscle weakness, abnormal posture, and premature death ranging from embryonic day 11.5 to 8 weeks of age.	NA	ClinVar	APF	411556
NP_001254479	NP_035782	NP_001294667	L29997L	L27472I	Likely benign	phenotypic	rs369855092	13873801	TTN	Ttn	not provided	Homozygous mutant mice show embryogenesis defects in frontonasal mass, first branchial arch and somites, and vascular, cardiac and skeletal muscle defects causing growth retardation, muscle weakness, abnormal posture, and premature death ranging from embryonic day 11.5 to 8 weeks of age.	NA	ClinVar	APF	411556
NP_001254479	NP_035782	NP_001294667	L29997L	L27472I	Likely benign	phenotypic	rs369855092	13874425	TTN	Ttn	not provided	Homozygous mutant mice show embryogenesis defects in frontonasal mass, first branchial arch and somites, and vascular, cardiac and skeletal muscle defects causing growth retardation, muscle weakness, abnormal posture, and premature death ranging from embryonic day 11.5 to 8 weeks of age.	NA	ClinVar	APF	411556
NP_001254479	NP_035782	NP_001294667	L29997L	L27472I	Likely benign	phenotypic	rs369855092	13878241	TTN	Ttn	not provided	Homozygous mutant mice show embryogenesis defects in frontonasal mass, first branchial arch and somites, and vascular, cardiac and skeletal muscle defects causing growth retardation, muscle weakness, abnormal posture, and premature death ranging from embryonic day 11.5 to 8 weeks of age.	NA	ClinVar	APF	411556
NP_001254479	NP_035782	NP_001294667	L29997L	L27472F	Likely benign	phenotypic	rs369855092	13875054	TTN	Ttn	not provided	Homozygous mutant mice show embryogenesis defects in frontonasal mass, first branchial arch and somites, and vascular, cardiac and skeletal muscle defects causing growth retardation, muscle weakness, abnormal posture, and premature death ranging from embryonic day 11.5 to 8 weeks of age.	NA	ClinVar	APF	411556
NP_001254479	NP_035782	NP_001294667	L29997L	L27472F	Likely benign	phenotypic	rs369855092	13874424	TTN	Ttn	not provided	Homozygous mutant mice show embryogenesis defects in frontonasal mass, first branchial arch and somites, and vascular, cardiac and skeletal muscle defects causing growth retardation, muscle weakness, abnormal posture, and premature death ranging from embryonic day 11.5 to 8 weeks of age.	NA	ClinVar	APF	411556
NP_001254479	NP_035782	NP_499405	L29997L	L27472I	Likely benign	phenotypic	rs369855092	13875055	TTN	Ttn	not provided	Homozygous mutant mice show embryogenesis defects in frontonasal mass, first branchial arch and somites, and vascular, cardiac and skeletal muscle defects causing growth retardation, muscle weakness, abnormal posture, and premature death ranging from embryonic day 11.5 to 8 weeks of age.	NA	ClinVar	APF	411511
NP_001254479	NP_035782	NP_499405	L29997L	L27472F	Likely benign	phenotypic	rs369855092	13878242	TTN	Ttn	not provided	Homozygous mutant mice show embryogenesis defects in frontonasal mass, first branchial arch and somites, and vascular, cardiac and skeletal muscle defects causing growth retardation, muscle weakness, abnormal posture, and premature death ranging from embryonic day 11.5 to 8 weeks of age.	NA	ClinVar	APF	411511
NP_001254479	NP_035782	NP_499405	L29997L	L27472F	Likely benign	phenotypic	rs369855092	13873800	TTN	Ttn	not provided	Homozygous mutant mice show embryogenesis defects in frontonasal mass, first branchial arch and somites, and vascular, cardiac and skeletal muscle defects causing growth retardation, muscle weakness, abnormal posture, and premature death ranging from embryonic day 11.5 to 8 weeks of age.	NA	ClinVar	APF	411511
NP_001254479	NP_035782	NP_499405	L29997L	L27472I	Likely benign	phenotypic	rs369855092	13873801	TTN	Ttn	not provided	Homozygous mutant mice show embryogenesis defects in frontonasal mass, first branchial arch and somites, and vascular, cardiac and skeletal muscle defects causing growth retardation, muscle weakness, abnormal posture, and premature death ranging from embryonic day 11.5 to 8 weeks of age.	NA	ClinVar	APF	411511
NP_001254479	NP_035782	NP_499405	L29997L	L27472I	Likely benign	phenotypic	rs369855092	13874425	TTN	Ttn	not provided	Homozygous mutant mice show embryogenesis defects in frontonasal mass, first branchial arch and somites, and vascular, cardiac and skeletal muscle defects causing growth retardation, muscle weakness, abnormal posture, and premature death ranging from embryonic day 11.5 to 8 weeks of age.	NA	ClinVar	APF	411511
NP_001254479	NP_035782	NP_499405	L29997L	L27472I	Likely benign	phenotypic	rs369855092	13878241	TTN	Ttn	not provided	Homozygous mutant mice show embryogenesis defects in frontonasal mass, first branchial arch and somites, and vascular, cardiac and skeletal muscle defects causing growth retardation, muscle weakness, abnormal posture, and premature death ranging from embryonic day 11.5 to 8 weeks of age.	NA	ClinVar	APF	411511
NP_001254479	NP_035782	NP_499405	L29997L	L27472F	Likely benign	phenotypic	rs369855092	13875054	TTN	Ttn	not provided	Homozygous mutant mice show embryogenesis defects in frontonasal mass, first branchial arch and somites, and vascular, cardiac and skeletal muscle defects causing growth retardation, muscle weakness, abnormal posture, and premature death ranging from embryonic day 11.5 to 8 weeks of age.	NA	ClinVar	APF	411511
NP_001254479	NP_035782	NP_499405	L29997L	L27472F	Likely benign	phenotypic	rs369855092	13874424	TTN	Ttn	not provided	Homozygous mutant mice show embryogenesis defects in frontonasal mass, first branchial arch and somites, and vascular, cardiac and skeletal muscle defects causing growth retardation, muscle weakness, abnormal posture, and premature death ranging from embryonic day 11.5 to 8 weeks of age.	NA	ClinVar	APF	411511
NP_001254479	NP_035782	NP_001303736	L29997L	L27472I	Likely benign	phenotypic	rs369855092	13875055	TTN	Ttn	not provided	Homozygous mutant mice show embryogenesis defects in frontonasal mass, first branchial arch and somites, and vascular, cardiac and skeletal muscle defects causing growth retardation, muscle weakness, abnormal posture, and premature death ranging from embryonic day 11.5 to 8 weeks of age.	NA	ClinVar	APF	411557
NP_001254479	NP_035782	NP_001303736	L29997L	L27472F	Likely benign	phenotypic	rs369855092	13878242	TTN	Ttn	not provided	Homozygous mutant mice show embryogenesis defects in frontonasal mass, first branchial arch and somites, and vascular, cardiac and skeletal muscle defects causing growth retardation, muscle weakness, abnormal posture, and premature death ranging from embryonic day 11.5 to 8 weeks of age.	NA	ClinVar	APF	411557
NP_001254479	NP_035782	NP_001303736	L29997L	L27472F	Likely benign	phenotypic	rs369855092	13873800	TTN	Ttn	not provided	Homozygous mutant mice show embryogenesis defects in frontonasal mass, first branchial arch and somites, and vascular, cardiac and skeletal muscle defects causing growth retardation, muscle weakness, abnormal posture, and premature death ranging from embryonic day 11.5 to 8 weeks of age.	NA	ClinVar	APF	411557
NP_001254479	NP_035782	NP_001303736	L29997L	L27472I	Likely benign	phenotypic	rs369855092	13873801	TTN	Ttn	not provided	Homozygous mutant mice show embryogenesis defects in frontonasal mass, first branchial arch and somites, and vascular, cardiac and skeletal muscle defects causing growth retardation, muscle weakness, abnormal posture, and premature death ranging from embryonic day 11.5 to 8 weeks of age.	NA	ClinVar	APF	411557
NP_001254479	NP_035782	NP_001303736	L29997L	L27472I	Likely benign	phenotypic	rs369855092	13874425	TTN	Ttn	not provided	Homozygous mutant mice show embryogenesis defects in frontonasal mass, first branchial arch and somites, and vascular, cardiac and skeletal muscle defects causing growth retardation, muscle weakness, abnormal posture, and premature death ranging from embryonic day 11.5 to 8 weeks of age.	NA	ClinVar	APF	411557
NP_001254479	NP_035782	NP_001303736	L29997L	L27472I	Likely benign	phenotypic	rs369855092	13878241	TTN	Ttn	not provided	Homozygous mutant mice show embryogenesis defects in frontonasal mass, first branchial arch and somites, and vascular, cardiac and skeletal muscle defects causing growth retardation, muscle weakness, abnormal posture, and premature death ranging from embryonic day 11.5 to 8 weeks of age.	NA	ClinVar	APF	411557
NP_001254479	NP_035782	NP_001303736	L29997L	L27472F	Likely benign	phenotypic	rs369855092	13875054	TTN	Ttn	not provided	Homozygous mutant mice show embryogenesis defects in frontonasal mass, first branchial arch and somites, and vascular, cardiac and skeletal muscle defects causing growth retardation, muscle weakness, abnormal posture, and premature death ranging from embryonic day 11.5 to 8 weeks of age.	NA	ClinVar	APF	411557
NP_001254479	NP_035782	NP_001303736	L29997L	L27472F	Likely benign	phenotypic	rs369855092	13874424	TTN	Ttn	not provided	Homozygous mutant mice show embryogenesis defects in frontonasal mass, first branchial arch and somites, and vascular, cardiac and skeletal muscle defects causing growth retardation, muscle weakness, abnormal posture, and premature death ranging from embryonic day 11.5 to 8 weeks of age.	NA	ClinVar	APF	411557
NP_001254479	NP_035782	NP_001024420	L29997L	L27472I	Likely benign	phenotypic	rs369855092	13875055	TTN	Ttn	not provided	Homozygous mutant mice show embryogenesis defects in frontonasal mass, first branchial arch and somites, and vascular, cardiac and skeletal muscle defects causing growth retardation, muscle weakness, abnormal posture, and premature death ranging from embryonic day 11.5 to 8 weeks of age.	NA	ClinVar	APF	411563
NP_001254479	NP_035782	NP_001024420	L29997L	L27472F	Likely benign	phenotypic	rs369855092	13878242	TTN	Ttn	not provided	Homozygous mutant mice show embryogenesis defects in frontonasal mass, first branchial arch and somites, and vascular, cardiac and skeletal muscle defects causing growth retardation, muscle weakness, abnormal posture, and premature death ranging from embryonic day 11.5 to 8 weeks of age.	NA	ClinVar	APF	411563
NP_001254479	NP_035782	NP_001024420	L29997L	L27472F	Likely benign	phenotypic	rs369855092	13873800	TTN	Ttn	not provided	Homozygous mutant mice show embryogenesis defects in frontonasal mass, first branchial arch and somites, and vascular, cardiac and skeletal muscle defects causing growth retardation, muscle weakness, abnormal posture, and premature death ranging from embryonic day 11.5 to 8 weeks of age.	NA	ClinVar	APF	411563
NP_001254479	NP_035782	NP_001024420	L29997L	L27472I	Likely benign	phenotypic	rs369855092	13873801	TTN	Ttn	not provided	Homozygous mutant mice show embryogenesis defects in frontonasal mass, first branchial arch and somites, and vascular, cardiac and skeletal muscle defects causing growth retardation, muscle weakness, abnormal posture, and premature death ranging from embryonic day 11.5 to 8 weeks of age.	NA	ClinVar	APF	411563
NP_001254479	NP_035782	NP_001024420	L29997L	L27472I	Likely benign	phenotypic	rs369855092	13874425	TTN	Ttn	not provided	Homozygous mutant mice show embryogenesis defects in frontonasal mass, first branchial arch and somites, and vascular, cardiac and skeletal muscle defects causing growth retardation, muscle weakness, abnormal posture, and premature death ranging from embryonic day 11.5 to 8 weeks of age.	NA	ClinVar	APF	411563
NP_001254479	NP_035782	NP_001024420	L29997L	L27472I	Likely benign	phenotypic	rs369855092	13878241	TTN	Ttn	not provided	Homozygous mutant mice show embryogenesis defects in frontonasal mass, first branchial arch and somites, and vascular, cardiac and skeletal muscle defects causing growth retardation, muscle weakness, abnormal posture, and premature death ranging from embryonic day 11.5 to 8 weeks of age.	NA	ClinVar	APF	411563
NP_001254479	NP_035782	NP_001024420	L29997L	L27472F	Likely benign	phenotypic	rs369855092	13875054	TTN	Ttn	not provided	Homozygous mutant mice show embryogenesis defects in frontonasal mass, first branchial arch and somites, and vascular, cardiac and skeletal muscle defects causing growth retardation, muscle weakness, abnormal posture, and premature death ranging from embryonic day 11.5 to 8 weeks of age.	NA	ClinVar	APF	411563
NP_001254479	NP_035782	NP_001024420	L29997L	L27472F	Likely benign	phenotypic	rs369855092	13874424	TTN	Ttn	not provided	Homozygous mutant mice show embryogenesis defects in frontonasal mass, first branchial arch and somites, and vascular, cardiac and skeletal muscle defects causing growth retardation, muscle weakness, abnormal posture, and premature death ranging from embryonic day 11.5 to 8 weeks of age.	NA	ClinVar	APF	411563
NP_001254479	NP_035782	NP_001294670	L29997L	L27472I	Likely benign	phenotypic	rs369855092	13875055	TTN	Ttn	not provided	Homozygous mutant mice show embryogenesis defects in frontonasal mass, first branchial arch and somites, and vascular, cardiac and skeletal muscle defects causing growth retardation, muscle weakness, abnormal posture, and premature death ranging from embryonic day 11.5 to 8 weeks of age.	NA	ClinVar	APF	411560
NP_001254479	NP_035782	NP_001294670	L29997L	L27472F	Likely benign	phenotypic	rs369855092	13878242	TTN	Ttn	not provided	Homozygous mutant mice show embryogenesis defects in frontonasal mass, first branchial arch and somites, and vascular, cardiac and skeletal muscle defects causing growth retardation, muscle weakness, abnormal posture, and premature death ranging from embryonic day 11.5 to 8 weeks of age.	NA	ClinVar	APF	411560
NP_001254479	NP_035782	NP_001294670	L29997L	L27472F	Likely benign	phenotypic	rs369855092	13873800	TTN	Ttn	not provided	Homozygous mutant mice show embryogenesis defects in frontonasal mass, first branchial arch and somites, and vascular, cardiac and skeletal muscle defects causing growth retardation, muscle weakness, abnormal posture, and premature death ranging from embryonic day 11.5 to 8 weeks of age.	NA	ClinVar	APF	411560
NP_001254479	NP_035782	NP_001294670	L29997L	L27472I	Likely benign	phenotypic	rs369855092	13873801	TTN	Ttn	not provided	Homozygous mutant mice show embryogenesis defects in frontonasal mass, first branchial arch and somites, and vascular, cardiac and skeletal muscle defects causing growth retardation, muscle weakness, abnormal posture, and premature death ranging from embryonic day 11.5 to 8 weeks of age.	NA	ClinVar	APF	411560
NP_001254479	NP_035782	NP_001294670	L29997L	L27472I	Likely benign	phenotypic	rs369855092	13874425	TTN	Ttn	not provided	Homozygous mutant mice show embryogenesis defects in frontonasal mass, first branchial arch and somites, and vascular, cardiac and skeletal muscle defects causing growth retardation, muscle weakness, abnormal posture, and premature death ranging from embryonic day 11.5 to 8 weeks of age.	NA	ClinVar	APF	411560
NP_001254479	NP_035782	NP_001294670	L29997L	L27472I	Likely benign	phenotypic	rs369855092	13878241	TTN	Ttn	not provided	Homozygous mutant mice show embryogenesis defects in frontonasal mass, first branchial arch and somites, and vascular, cardiac and skeletal muscle defects causing growth retardation, muscle weakness, abnormal posture, and premature death ranging from embryonic day 11.5 to 8 weeks of age.	NA	ClinVar	APF	411560
NP_001254479	NP_035782	NP_001294670	L29997L	L27472F	Likely benign	phenotypic	rs369855092	13875054	TTN	Ttn	not provided	Homozygous mutant mice show embryogenesis defects in frontonasal mass, first branchial arch and somites, and vascular, cardiac and skeletal muscle defects causing growth retardation, muscle weakness, abnormal posture, and premature death ranging from embryonic day 11.5 to 8 weeks of age.	NA	ClinVar	APF	411560
NP_001254479	NP_035782	NP_001294670	L29997L	L27472F	Likely benign	phenotypic	rs369855092	13874424	TTN	Ttn	not provided	Homozygous mutant mice show embryogenesis defects in frontonasal mass, first branchial arch and somites, and vascular, cardiac and skeletal muscle defects causing growth retardation, muscle weakness, abnormal posture, and premature death ranging from embryonic day 11.5 to 8 weeks of age.	NA	ClinVar	APF	411560
NP_001254479	NP_035782	NP_502273	L29997L	L27472I	Likely benign	phenotypic	rs369855092	13875055	TTN	Ttn	not provided	Homozygous mutant mice show embryogenesis defects in frontonasal mass, first branchial arch and somites, and vascular, cardiac and skeletal muscle defects causing growth retardation, muscle weakness, abnormal posture, and premature death ranging from embryonic day 11.5 to 8 weeks of age.	NA	ClinVar	APF	411532
NP_001254479	NP_035782	NP_502273	L29997L	L27472F	Likely benign	phenotypic	rs369855092	13878242	TTN	Ttn	not provided	Homozygous mutant mice show embryogenesis defects in frontonasal mass, first branchial arch and somites, and vascular, cardiac and skeletal muscle defects causing growth retardation, muscle weakness, abnormal posture, and premature death ranging from embryonic day 11.5 to 8 weeks of age.	NA	ClinVar	APF	411532
NP_001254479	NP_035782	NP_502273	L29997L	L27472F	Likely benign	phenotypic	rs369855092	13873800	TTN	Ttn	not provided	Homozygous mutant mice show embryogenesis defects in frontonasal mass, first branchial arch and somites, and vascular, cardiac and skeletal muscle defects causing growth retardation, muscle weakness, abnormal posture, and premature death ranging from embryonic day 11.5 to 8 weeks of age.	NA	ClinVar	APF	411532
NP_001254479	NP_035782	NP_502273	L29997L	L27472I	Likely benign	phenotypic	rs369855092	13873801	TTN	Ttn	not provided	Homozygous mutant mice show embryogenesis defects in frontonasal mass, first branchial arch and somites, and vascular, cardiac and skeletal muscle defects causing growth retardation, muscle weakness, abnormal posture, and premature death ranging from embryonic day 11.5 to 8 weeks of age.	NA	ClinVar	APF	411532
NP_001254479	NP_035782	NP_502273	L29997L	L27472I	Likely benign	phenotypic	rs369855092	13874425	TTN	Ttn	not provided	Homozygous mutant mice show embryogenesis defects in frontonasal mass, first branchial arch and somites, and vascular, cardiac and skeletal muscle defects causing growth retardation, muscle weakness, abnormal posture, and premature death ranging from embryonic day 11.5 to 8 weeks of age.	NA	ClinVar	APF	411532
NP_001254479	NP_035782	NP_502273	L29997L	L27472I	Likely benign	phenotypic	rs369855092	13878241	TTN	Ttn	not provided	Homozygous mutant mice show embryogenesis defects in frontonasal mass, first branchial arch and somites, and vascular, cardiac and skeletal muscle defects causing growth retardation, muscle weakness, abnormal posture, and premature death ranging from embryonic day 11.5 to 8 weeks of age.	NA	ClinVar	APF	411532
NP_001254479	NP_035782	NP_502273	L29997L	L27472F	Likely benign	phenotypic	rs369855092	13875054	TTN	Ttn	not provided	Homozygous mutant mice show embryogenesis defects in frontonasal mass, first branchial arch and somites, and vascular, cardiac and skeletal muscle defects causing growth retardation, muscle weakness, abnormal posture, and premature death ranging from embryonic day 11.5 to 8 weeks of age.	NA	ClinVar	APF	411532
NP_001254479	NP_035782	NP_502273	L29997L	L27472F	Likely benign	phenotypic	rs369855092	13874424	TTN	Ttn	not provided	Homozygous mutant mice show embryogenesis defects in frontonasal mass, first branchial arch and somites, and vascular, cardiac and skeletal muscle defects causing growth retardation, muscle weakness, abnormal posture, and premature death ranging from embryonic day 11.5 to 8 weeks of age.	NA	ClinVar	APF	411532
NP_001254479	NP_035782	NP_001255602	L29997L	L27472I	Likely benign	phenotypic	rs369855092	13875055	TTN	Ttn	not provided	Homozygous mutant mice show embryogenesis defects in frontonasal mass, first branchial arch and somites, and vascular, cardiac and skeletal muscle defects causing growth retardation, muscle weakness, abnormal posture, and premature death ranging from embryonic day 11.5 to 8 weeks of age.	NA	ClinVar	APF	411535
NP_001254479	NP_035782	NP_001255602	L29997L	L27472F	Likely benign	phenotypic	rs369855092	13878242	TTN	Ttn	not provided	Homozygous mutant mice show embryogenesis defects in frontonasal mass, first branchial arch and somites, and vascular, cardiac and skeletal muscle defects causing growth retardation, muscle weakness, abnormal posture, and premature death ranging from embryonic day 11.5 to 8 weeks of age.	NA	ClinVar	APF	411535
NP_001254479	NP_035782	NP_001255602	L29997L	L27472F	Likely benign	phenotypic	rs369855092	13873800	TTN	Ttn	not provided	Homozygous mutant mice show embryogenesis defects in frontonasal mass, first branchial arch and somites, and vascular, cardiac and skeletal muscle defects causing growth retardation, muscle weakness, abnormal posture, and premature death ranging from embryonic day 11.5 to 8 weeks of age.	NA	ClinVar	APF	411535
NP_001254479	NP_035782	NP_001255602	L29997L	L27472I	Likely benign	phenotypic	rs369855092	13873801	TTN	Ttn	not provided	Homozygous mutant mice show embryogenesis defects in frontonasal mass, first branchial arch and somites, and vascular, cardiac and skeletal muscle defects causing growth retardation, muscle weakness, abnormal posture, and premature death ranging from embryonic day 11.5 to 8 weeks of age.	NA	ClinVar	APF	411535
NP_001254479	NP_035782	NP_001255602	L29997L	L27472I	Likely benign	phenotypic	rs369855092	13874425	TTN	Ttn	not provided	Homozygous mutant mice show embryogenesis defects in frontonasal mass, first branchial arch and somites, and vascular, cardiac and skeletal muscle defects causing growth retardation, muscle weakness, abnormal posture, and premature death ranging from embryonic day 11.5 to 8 weeks of age.	NA	ClinVar	APF	411535
NP_001254479	NP_035782	NP_001255602	L29997L	L27472I	Likely benign	phenotypic	rs369855092	13878241	TTN	Ttn	not provided	Homozygous mutant mice show embryogenesis defects in frontonasal mass, first branchial arch and somites, and vascular, cardiac and skeletal muscle defects causing growth retardation, muscle weakness, abnormal posture, and premature death ranging from embryonic day 11.5 to 8 weeks of age.	NA	ClinVar	APF	411535
NP_001254479	NP_035782	NP_001255602	L29997L	L27472F	Likely benign	phenotypic	rs369855092	13875054	TTN	Ttn	not provided	Homozygous mutant mice show embryogenesis defects in frontonasal mass, first branchial arch and somites, and vascular, cardiac and skeletal muscle defects causing growth retardation, muscle weakness, abnormal posture, and premature death ranging from embryonic day 11.5 to 8 weeks of age.	NA	ClinVar	APF	411535
NP_001254479	NP_035782	NP_001255602	L29997L	L27472F	Likely benign	phenotypic	rs369855092	13874424	TTN	Ttn	not provided	Homozygous mutant mice show embryogenesis defects in frontonasal mass, first branchial arch and somites, and vascular, cardiac and skeletal muscle defects causing growth retardation, muscle weakness, abnormal posture, and premature death ranging from embryonic day 11.5 to 8 weeks of age.	NA	ClinVar	APF	411535
NP_001254479	NP_035782	NP_001020984	L29997L	L27472I	Likely benign	phenotypic	rs369855092	13875055	TTN	Ttn	not provided	Homozygous mutant mice show embryogenesis defects in frontonasal mass, first branchial arch and somites, and vascular, cardiac and skeletal muscle defects causing growth retardation, muscle weakness, abnormal posture, and premature death ranging from embryonic day 11.5 to 8 weeks of age.	NA	ClinVar	APF	411522
NP_001254479	NP_035782	NP_001020984	L29997L	L27472F	Likely benign	phenotypic	rs369855092	13878242	TTN	Ttn	not provided	Homozygous mutant mice show embryogenesis defects in frontonasal mass, first branchial arch and somites, and vascular, cardiac and skeletal muscle defects causing growth retardation, muscle weakness, abnormal posture, and premature death ranging from embryonic day 11.5 to 8 weeks of age.	NA	ClinVar	APF	411522
NP_001254479	NP_035782	NP_001020984	L29997L	L27472F	Likely benign	phenotypic	rs369855092	13873800	TTN	Ttn	not provided	Homozygous mutant mice show embryogenesis defects in frontonasal mass, first branchial arch and somites, and vascular, cardiac and skeletal muscle defects causing growth retardation, muscle weakness, abnormal posture, and premature death ranging from embryonic day 11.5 to 8 weeks of age.	NA	ClinVar	APF	411522
NP_001254479	NP_035782	NP_001020984	L29997L	L27472I	Likely benign	phenotypic	rs369855092	13873801	TTN	Ttn	not provided	Homozygous mutant mice show embryogenesis defects in frontonasal mass, first branchial arch and somites, and vascular, cardiac and skeletal muscle defects causing growth retardation, muscle weakness, abnormal posture, and premature death ranging from embryonic day 11.5 to 8 weeks of age.	NA	ClinVar	APF	411522
NP_001254479	NP_035782	NP_001020984	L29997L	L27472I	Likely benign	phenotypic	rs369855092	13874425	TTN	Ttn	not provided	Homozygous mutant mice show embryogenesis defects in frontonasal mass, first branchial arch and somites, and vascular, cardiac and skeletal muscle defects causing growth retardation, muscle weakness, abnormal posture, and premature death ranging from embryonic day 11.5 to 8 weeks of age.	NA	ClinVar	APF	411522
NP_001254479	NP_035782	NP_001020984	L29997L	L27472I	Likely benign	phenotypic	rs369855092	13878241	TTN	Ttn	not provided	Homozygous mutant mice show embryogenesis defects in frontonasal mass, first branchial arch and somites, and vascular, cardiac and skeletal muscle defects causing growth retardation, muscle weakness, abnormal posture, and premature death ranging from embryonic day 11.5 to 8 weeks of age.	NA	ClinVar	APF	411522
NP_001254479	NP_035782	NP_001020984	L29997L	L27472F	Likely benign	phenotypic	rs369855092	13875054	TTN	Ttn	not provided	Homozygous mutant mice show embryogenesis defects in frontonasal mass, first branchial arch and somites, and vascular, cardiac and skeletal muscle defects causing growth retardation, muscle weakness, abnormal posture, and premature death ranging from embryonic day 11.5 to 8 weeks of age.	NA	ClinVar	APF	411522
NP_001254479	NP_035782	NP_001020984	L29997L	L27472F	Likely benign	phenotypic	rs369855092	13874424	TTN	Ttn	not provided	Homozygous mutant mice show embryogenesis defects in frontonasal mass, first branchial arch and somites, and vascular, cardiac and skeletal muscle defects causing growth retardation, muscle weakness, abnormal posture, and premature death ranging from embryonic day 11.5 to 8 weeks of age.	NA	ClinVar	APF	411522
NP_001254479	NP_035782	NP_001020988	L29997L	L27472I	Likely benign	phenotypic	rs369855092	13875055	TTN	Ttn	not provided	Homozygous mutant mice show embryogenesis defects in frontonasal mass, first branchial arch and somites, and vascular, cardiac and skeletal muscle defects causing growth retardation, muscle weakness, abnormal posture, and premature death ranging from embryonic day 11.5 to 8 weeks of age.	NA	ClinVar	APF	411519
NP_001254479	NP_035782	NP_001020988	L29997L	L27472F	Likely benign	phenotypic	rs369855092	13878242	TTN	Ttn	not provided	Homozygous mutant mice show embryogenesis defects in frontonasal mass, first branchial arch and somites, and vascular, cardiac and skeletal muscle defects causing growth retardation, muscle weakness, abnormal posture, and premature death ranging from embryonic day 11.5 to 8 weeks of age.	NA	ClinVar	APF	411519
NP_001254479	NP_035782	NP_001020988	L29997L	L27472F	Likely benign	phenotypic	rs369855092	13873800	TTN	Ttn	not provided	Homozygous mutant mice show embryogenesis defects in frontonasal mass, first branchial arch and somites, and vascular, cardiac and skeletal muscle defects causing growth retardation, muscle weakness, abnormal posture, and premature death ranging from embryonic day 11.5 to 8 weeks of age.	NA	ClinVar	APF	411519
NP_001254479	NP_035782	NP_001020988	L29997L	L27472I	Likely benign	phenotypic	rs369855092	13873801	TTN	Ttn	not provided	Homozygous mutant mice show embryogenesis defects in frontonasal mass, first branchial arch and somites, and vascular, cardiac and skeletal muscle defects causing growth retardation, muscle weakness, abnormal posture, and premature death ranging from embryonic day 11.5 to 8 weeks of age.	NA	ClinVar	APF	411519
NP_001254479	NP_035782	NP_001020988	L29997L	L27472I	Likely benign	phenotypic	rs369855092	13874425	TTN	Ttn	not provided	Homozygous mutant mice show embryogenesis defects in frontonasal mass, first branchial arch and somites, and vascular, cardiac and skeletal muscle defects causing growth retardation, muscle weakness, abnormal posture, and premature death ranging from embryonic day 11.5 to 8 weeks of age.	NA	ClinVar	APF	411519
NP_001254479	NP_035782	NP_001020988	L29997L	L27472I	Likely benign	phenotypic	rs369855092	13878241	TTN	Ttn	not provided	Homozygous mutant mice show embryogenesis defects in frontonasal mass, first branchial arch and somites, and vascular, cardiac and skeletal muscle defects causing growth retardation, muscle weakness, abnormal posture, and premature death ranging from embryonic day 11.5 to 8 weeks of age.	NA	ClinVar	APF	411519
[truncated: 523 more rows]
