# Supplementary material for: ConVarT: a search engine for matching human genetic variants with variants from non-human species
Source: Nucleic Acids Res. 2021 Oct 28;50(D1):D1172–8. doi: 10.1093/nar/gkab939 (PMC8728286; doi:10.1093/nar/gkab939)
Supplement: gkab939_Supplemental_Files [file gkab939_supplemental_files.zip › Table S8.xls]

## Sheet: human_ben_mouse_unk_orthovar_14
Human_Protein_ID	Mouse_Protein_ID	C_elegans_Protein_ID	Human_Variation	Mouse_Variation	Human_Clinical_Significance	Mouse_Significance	Human_Variant_ID	Mouse_Variant_ID	Human_Gene_name	Mouse_Gene_Name	Human_Disease	Mouse_Phenotype	Allele_Frequency	Human_Variant_Source	Mouse_Variant_Source	msa_index
NP_001596	NP_666329	NP_491281	Y322Y	Y322H	Likely benign	incidental	rs145859060	501271	AARS1	Aars	Charcot-Marie-Tooth disease, type 2	NA	NA	ClinVar	Mutagenetix	318825
NP_001596	NP_666329	NP_496444	Y322Y	Y322H	Likely benign	incidental	rs145859060	501271	AARS1	Aars	Charcot-Marie-Tooth disease, type 2	NA	NA	ClinVar	Mutagenetix	318826
NP_065796	NP_941010	NP_491281	Y226Y	Y221H	Benign	incidental	rs78135749	560051	AARS2	Aars2	not specified	NA	0.00051	ClinVar	Mutagenetix	171065
NP_005493	NP_038482	NP_490949	V825I	V825A	Benign	incidental	rs2066715	33315	ABCA1	Abca1	Familial High Density Lipoprotein Deficiency;Tangier disease	NA	NA	ClinVar	Mutagenetix	1566
NP_005493	NP_038482	NP_001293361	V825I	V825A	Benign	incidental	rs2066715	33315	ABCA1	Abca1	Familial High Density Lipoprotein Deficiency;Tangier disease	NA	NA	ClinVar	Mutagenetix	1565
NP_001597	NP_031405	NP_491769	F1810F	F1809L	Benign	incidental	rs79966110	542650	ABCA2	Abca2	not provided	NA	NA	ClinVar	Mutagenetix	156875
NP_001157413	NP_084237	NP_509205	V578M	V579A	Benign	incidental	rs114238979	445629	ABCB5	Abcb5	not provided	NA	NA	ClinVar	Mutagenetix	234747
NP_001157413	NP_084237	NP_509812	V578M	V579A	Benign	incidental	rs114238979	445629	ABCB5	Abcb5	not provided	NA	NA	ClinVar	Mutagenetix	234748
NP_001157413	NP_084237	NP_001041287	V578M	V579A	Benign	incidental	rs114238979	445629	ABCB5	Abcb5	not provided	NA	NA	ClinVar	Mutagenetix	234750
NP_001157413	NP_084237	NP_001257116	V578M	V579A	Benign	incidental	rs114238979	445629	ABCB5	Abcb5	not provided	NA	NA	ClinVar	Mutagenetix	234752
NP_001157413	NP_084237	NP_001257117	V578M	V579A	Benign	incidental	rs114238979	445629	ABCB5	Abcb5	not provided	NA	NA	ClinVar	Mutagenetix	234753
NP_001157413	NP_084237	NP_001041288	V578M	V579A	Benign	incidental	rs114238979	445629	ABCB5	Abcb5	not provided	NA	NA	ClinVar	Mutagenetix	234749
NP_001157413	NP_084237	NP_001257118	V578M	V579A	Benign	incidental	rs114238979	445629	ABCB5	Abcb5	not provided	NA	NA	ClinVar	Mutagenetix	234751
NP_000383	NP_038834	NP_504463	T482T	T480S	Benign/Likely benign	incidental	rs113646094	214640	ABCC2	Abcc2	Dubin-Johnson syndrome;not specified	NA	NA	ClinVar	Mutagenetix	288731
NP_000024	NP_031461	NP_001293680	V489V	V489M	Likely benign	incidental	rs782516659	62800	ABCD1	Abcd1	Adrenoleukodystrophy	NA	2e-05	ClinVar	Mutagenetix	183149
NP_071881	NP_114090	NP_495321	D299D	D300E	Benign	incidental	rs373237261	427431	ABCG5	Abcg5	not specified	NA	0.00113	ClinVar	Mutagenetix	17166
NP_000008	NP_031409	NP_498885	N120N	N120K	Benign/Likely benign	incidental	rs76543640	344316	ACADS	Acads	Deficiency of butyryl-CoA dehydrogenase;not specified	NA	0.0367	ClinVar	Mutagenetix	365453
NP_001230208	NP_659181	NP_740831	N104N	N104K	Likely benign	incidental	rs749994320	428267	ACSF3	Acsf3	Combined malonic and methylmalonic aciduria	NA	NA	ClinVar	Mutagenetix	356066
NP_001230208	NP_659181	NP_494848	N104N	N104K	Likely benign	incidental	rs749994320	428267	ACSF3	Acsf3	Combined malonic and methylmalonic aciduria	NA	NA	ClinVar	Mutagenetix	356064
NP_001230208	NP_659181	NP_740832	N104N	N104K	Likely benign	incidental	rs749994320	428267	ACSF3	Acsf3	Combined malonic and methylmalonic aciduria	NA	NA	ClinVar	Mutagenetix	356067
NP_001230208	NP_659181	NP_503845	N104N	N104K	Likely benign	incidental	rs749994320	428267	ACSF3	Acsf3	Combined malonic and methylmalonic aciduria	NA	NA	ClinVar	Mutagenetix	356065
NP_001230208	NP_659181	NP_740832	D236D	D236E	Likely benign	incidental	rs550622194	488954	ACSF3	Acsf3	Combined malonic and methylmalonic aciduria	NA	NA	ClinVar	Mutagenetix	356067
NP_001230208	NP_659181	NP_494848	D236D	D236E	Likely benign	incidental	rs550622194	488954	ACSF3	Acsf3	Combined malonic and methylmalonic aciduria	NA	NA	ClinVar	Mutagenetix	356064
NP_001230208	NP_659181	NP_740831	D236D	D236E	Likely benign	incidental	rs550622194	488954	ACSF3	Acsf3	Combined malonic and methylmalonic aciduria	NA	NA	ClinVar	Mutagenetix	356066
NP_001230208	NP_659181	NP_503845	D236D	D236E	Likely benign	incidental	rs550622194	488954	ACSF3	Acsf3	Combined malonic and methylmalonic aciduria	NA	NA	ClinVar	Mutagenetix	356065
NP_001097	NP_001300686	NP_001021148	A380A	A380V	Benign	incidental	rs149695736	550924	ACVR2B	Acvr2b	Heterotaxy, visceral, 4, autosomal	NA	NA	ClinVar	Mutagenetix	16418
NP_001097	NP_001300686	NP_001317770	A380A	A380V	Benign	incidental	rs149695736	550924	ACVR2B	Acvr2b	Heterotaxy, visceral, 4, autosomal	NA	NA	ClinVar	Mutagenetix	16417
NP_001097	NP_001300686	NP_001021149	A380A	A380V	Benign	incidental	rs149695736	550924	ACVR2B	Acvr2b	Heterotaxy, visceral, 4, autosomal	NA	NA	ClinVar	Mutagenetix	16421
NP_001097	NP_001300686	NP_001309588	A380A	A380V	Benign	incidental	rs149695736	550924	ACVR2B	Acvr2b	Heterotaxy, visceral, 4, autosomal	NA	NA	ClinVar	Mutagenetix	16419
NP_001097	NP_001300686	NP_498211	A380A	A380V	Benign	incidental	rs149695736	550924	ACVR2B	Acvr2b	Heterotaxy, visceral, 4, autosomal	NA	NA	ClinVar	Mutagenetix	16420
NP_000013	NP_001258981	NP_501087	N48N	N48K	Likely benign	incidental	rs189751145	527968	ADA	Ada	Severe combined immunodeficiency due to ADA deficiency	NA	NA	ClinVar	Mutagenetix	58041
NP_000013	NP_001258981	NP_872091	N48N	N48K	Likely benign	incidental	rs189751145	527968	ADA	Ada	Severe combined immunodeficiency due to ADA deficiency	NA	NA	ClinVar	Mutagenetix	58040
NP_955387	NP_766054	NP_505901	Y1209Y	Y1207H	Likely benign	incidental	rs202179665	382674	ADAMTS18	Adamts18	not provided	NA	NA	ClinVar	Mutagenetix	282870
NP_955387	NP_766054	NP_505901	R830C	R830*	Likely benign	incidental	rs149893700	382164	ADAMTS18	Adamts18	not provided	NA	NA	ClinVar	Mutagenetix	282870
NP_899200	NP_001012783	NP_504486	I545I	I546V	Likely benign	incidental	rs144214981	403680	ADCY5	Adcy5	not provided	NA	NA	ClinVar	Mutagenetix	21819
NP_899200	NP_001012783	NP_504486	N877N	N878S	Benign	incidental	rs527622809	273820	ADCY5	Adcy5	not provided	NA	NA	ClinVar	Mutagenetix	21819
NP_006787	NP_081406	NP_491165	F469F	F468L	Likely benign	incidental	rs538927944	77589	AFG3L2	Afg3l2	not specified	NA	3e-05	ClinVar	Mutagenetix	227596
NP_060708	NP_076027	NP_498138	T7T	T7S	Likely benign	incidental	rs773549163	566856	AGK	Agk	not specified	NA	0	ClinVar	Mutagenetix	316271
NP_000633	NP_001074795	NP_496984	V1294V	V1294F	Likely benign	incidental	rs1570508414	527339	AGL	Agl	not provided	NA	NA	ClinVar	Mutagenetix	32126
NP_000633	NP_001074795	NP_496984	Y1324Y	Y1324H	Likely benign	incidental	rs768746665	62807	AGL	Agl	Glycogen storage disease type III	NA	NA	ClinVar	Mutagenetix	32126
NP_940978	NP_067617	NP_001022152	H583H	H585N	Likely benign	incidental	rs777039259	538915	AGRN	Agrn	not provided	NA	NA	ClinVar	Mutagenetix	232308
NP_940978	NP_067617	NP_509920	H583H	H585N	Likely benign	incidental	rs777039259	538915	AGRN	Agrn	not provided	NA	NA	ClinVar	Mutagenetix	232309
NP_001344	NP_084177	NP_496924	T147T	T147N	Likely benign	incidental	rs1138600	564103	AKR1C1	Akr1c21	not provided	NA	NA	ClinVar	Mutagenetix	120828
NP_001344	NP_084177	NP_506323	T147T	T147N	Likely benign	incidental	rs1138600	564103	AKR1C1	Akr1c21	not provided	NA	NA	ClinVar	Mutagenetix	120829
NP_001344	NP_084177	NP_496925	T147T	T147N	Likely benign	incidental	rs1138600	564103	AKR1C1	Akr1c21	not provided	NA	NA	ClinVar	Mutagenetix	120827
NP_001345	NP_084177	NP_496924	T147T	T147N	Benign	incidental	rs3207909	564103	AKR1C2	Akr1c21	not specified	NA	NA	ClinVar	Mutagenetix	339363
NP_001345	NP_084177	NP_496925	T147T	T147N	Benign	incidental	rs3207909	564103	AKR1C2	Akr1c21	not specified	NA	NA	ClinVar	Mutagenetix	339362
NP_001071	NP_766120	NP_001254393	N460N	N448K	Likely benign	incidental	rs1191466061	528914	ALDH5A1	Aldh5a1	Succinate-semialdehyde dehydrogenase deficiency	NA	NA	ClinVar	Mutagenetix	116567
NP_001071	NP_766120	NP_001254394	N460N	N448K	Likely benign	incidental	rs1191466061	528914	ALDH5A1	Aldh5a1	Succinate-semialdehyde dehydrogenase deficiency	NA	NA	ClinVar	Mutagenetix	116568
NP_004295	NP_031465	NP_504685	T1512T	T1521S	Likely benign	incidental	rs878854658	483092	ALK	Alk	Neuroblastoma 3	NA	NA	ClinVar	Mutagenetix	137378
NP_004295	NP_031465	NP_504685	V163L	V168A	Benign/Likely benign	incidental	rs55697431	255732	ALK	Alk	Neuroblastoma 3;not specified	NA	NA	ClinVar	Mutagenetix	137378
NP_004295	NP_031465	NP_504685	S205S	S210T	Likely benign	incidental	rs567498111	532809	ALK	Alk	Neuroblastoma 3	NA	NA	ClinVar	Mutagenetix	137378
NP_004295	NP_031465	NP_504685	S205S	S210T	Likely benign	incidental	rs567498111	532809	ALK	Alk	not provided	NA	NA	ClinVar	Mutagenetix	137378
NP_004295	NP_031465	NP_504685	H458H	H462R	Likely benign	incidental	rs763543532	483739	ALK	Alk	Neuroblastoma 3	NA	NA	ClinVar	Mutagenetix	137378
NP_004295	NP_031465	NP_504685	V60V	V60A	Likely benign	incidental	rs1239004394	31993	ALK	Alk	Neuroblastoma 3	NA	NA	ClinVar	Mutagenetix	137378
NP_055929	NP_082198	NP_001023514	N362N	N369S	Likely benign	incidental	rs1034110792	448903	ANKLE2	Ankle2	not provided	NA	NA	ClinVar	Mutagenetix	1380
NP_055929	NP_082198	NP_001023515	N362N	N369S	Likely benign	incidental	rs1034110792	448903	ANKLE2	Ankle2	not provided	NA	NA	ClinVar	Mutagenetix	1381
NP_001155	NP_001240814	NP_001299908	R51C	R51*	Benign	incidental	rs141737231	489261	APBB1	Apbb1	not provided	NA	NA	ClinVar	Mutagenetix	172219
NP_001155	NP_001240814	NP_001022907	R51C	R51*	Benign	incidental	rs141737231	489261	APBB1	Apbb1	not provided	NA	NA	ClinVar	Mutagenetix	172220
NP_001155	NP_001240814	NP_001022906	R51C	R51*	Benign	incidental	rs141737231	489261	APBB1	Apbb1	not provided	NA	NA	ClinVar	Mutagenetix	172221
NP_001155	NP_001240814	NP_497578	R51C	R51*	Benign	incidental	rs141737231	489261	APBB1	Apbb1	not provided	NA	NA	ClinVar	Mutagenetix	172222
NP_006006	XP_006539389	NP_001293325	N2220S	N2222K	Likely benign	incidental	rs139576809	245606	ARID1A	Arid1a	not provided	NA	NA	ClinVar	Mutagenetix	398322
NP_006006	XP_006539389	NP_491562	N2220S	N2222K	Likely benign	incidental	rs139576809	245606	ARID1A	Arid1a	not provided	NA	NA	ClinVar	Mutagenetix	398321
NP_006006	XP_006539389	NP_001263448	N2220S	N2222K	Likely benign	incidental	rs139576809	245606	ARID1A	Arid1a	not provided	NA	NA	ClinVar	Mutagenetix	398320
NP_006006	XP_006539389	NP_871823	N2220S	N2222K	Likely benign	incidental	rs139576809	245606	ARID1A	Arid1a	not provided	NA	NA	ClinVar	Mutagenetix	398323
NP_001661	NP_001258960	NP_001255882	R354R	R292H	Likely benign	incidental	rs760908434	322866	ARVCF	Arvcf	not provided	NA	NA	ClinVar	Mutagenetix	106874
NP_001661	NP_001258960	NP_001041008	R354R	R292H	Likely benign	incidental	rs760908434	322866	ARVCF	Arvcf	not provided	NA	NA	ClinVar	Mutagenetix	106873
NP_001661	NP_001258960	NP_001294124	R354R	R292H	Likely benign	incidental	rs760908434	322866	ARVCF	Arvcf	not provided	NA	NA	ClinVar	Mutagenetix	106868
NP_001661	NP_001258960	NP_001041007	R354R	R292H	Likely benign	incidental	rs760908434	322866	ARVCF	Arvcf	not provided	NA	NA	ClinVar	Mutagenetix	106871
NP_001661	NP_001258960	NP_001294126	R354R	R292H	Likely benign	incidental	rs760908434	322866	ARVCF	Arvcf	not provided	NA	NA	ClinVar	Mutagenetix	106872
NP_001661	NP_001258960	NP_001294125	R354R	R292H	Likely benign	incidental	rs760908434	322866	ARVCF	Arvcf	not provided	NA	NA	ClinVar	Mutagenetix	106870
NP_001661	NP_001258960	NP_001255881	R354R	R292H	Likely benign	incidental	rs760908434	322866	ARVCF	Arvcf	not provided	NA	NA	ClinVar	Mutagenetix	106869
NP_001661	NP_001258960	NP_001294123	R354R	R292H	Likely benign	incidental	rs760908434	322866	ARVCF	Arvcf	not provided	NA	NA	ClinVar	Mutagenetix	106867
NP_001661	NP_001258960	NP_001255882	R608C	R545*	Likely benign	incidental	rs199498113	81645	ARVCF	Arvcf	not provided	NA	NA	ClinVar	Mutagenetix	106874
NP_001661	NP_001258960	NP_001294123	R608C	R545*	Likely benign	incidental	rs199498113	81645	ARVCF	Arvcf	not provided	NA	NA	ClinVar	Mutagenetix	106867
NP_001661	NP_001258960	NP_001294124	R608C	R545*	Likely benign	incidental	rs199498113	81645	ARVCF	Arvcf	not provided	NA	NA	ClinVar	Mutagenetix	106868
NP_001661	NP_001258960	NP_001041007	R608C	R545*	Likely benign	incidental	rs199498113	81645	ARVCF	Arvcf	not provided	NA	NA	ClinVar	Mutagenetix	106871
NP_001661	NP_001258960	NP_001255881	R608C	R545*	Likely benign	incidental	rs199498113	81645	ARVCF	Arvcf	not provided	NA	NA	ClinVar	Mutagenetix	106869
NP_001661	NP_001258960	NP_001294126	R608C	R545*	Likely benign	incidental	rs199498113	81645	ARVCF	Arvcf	not provided	NA	NA	ClinVar	Mutagenetix	106872
NP_001661	NP_001258960	NP_001294125	R608C	R545*	Likely benign	incidental	rs199498113	81645	ARVCF	Arvcf	not provided	NA	NA	ClinVar	Mutagenetix	106870
NP_001661	NP_001258960	NP_001041008	R608C	R545*	Likely benign	incidental	rs199498113	81645	ARVCF	Arvcf	not provided	NA	NA	ClinVar	Mutagenetix	106873
NP_060959	NP_619620	NP_491206	M1360V	M1358L	Likely benign	incidental	103843rs-?	165145	ASH1L	Ash1l	Intellectual disability	NA	NA	ClinVar	Mutagenetix	328009
NP_001086	NP_033727	NP_001309477	T26T	T26S	Benign	incidental	rs74090033	227996	ASIC1	Asic1	not provided	NA	NA	ClinVar	Mutagenetix	152487
NP_001086	NP_033727	NP_501590	T26T	T26S	Benign	incidental	rs74090033	227996	ASIC1	Asic1	not provided	NA	NA	ClinVar	Mutagenetix	152491
NP_001086	NP_033727	NP_491296	T26T	T26S	Benign	incidental	rs74090033	227996	ASIC1	Asic1	not provided	NA	NA	ClinVar	Mutagenetix	152488
NP_001086	NP_033727	NP_492230	T26T	T26S	Benign	incidental	rs74090033	227996	ASIC1	Asic1	not provided	NA	NA	ClinVar	Mutagenetix	152490
NP_001664	NP_036185	NP_741865	S367S	S367T	Likely benign	incidental	rs1584459646	326059	ASNS	Asns	not provided	NA	NA	ClinVar	Mutagenetix	367520
NP_001664	NP_036185	NP_001024799	S367S	S367T	Likely benign	incidental	rs1584459646	326059	ASNS	Asns	not provided	NA	NA	ClinVar	Mutagenetix	367521
NP_001664	NP_036185	NP_741864	S367S	S367T	Likely benign	incidental	rs1584459646	326059	ASNS	Asns	not provided	NA	NA	ClinVar	Mutagenetix	367522
NP_001664	NP_036185	NP_505204	S367S	S367T	Likely benign	incidental	rs1584459646	326059	ASNS	Asns	not provided	NA	NA	ClinVar	Mutagenetix	367523
NP_060606	NP_033921	NP_492467	Y2567Y	Y2505H	Likely benign	incidental	rs544467368	258774	ASPM	Aspm	not specified	NA	1e-05	ClinVar	Mutagenetix	46656
NP_689509	XP_011248821	NP_506269	T272T	T272A	Benign	incidental	rs149898088	451851	ATP1A3	Atp1a3	Dystonia 12;not provided	NA	0.00151	ClinVar	Mutagenetix	29883
NP_001683	NP_598918	NP_508711	V412V	V412A	Likely benign	incidental	rs147229014	160697	ATP6V1B1	Atp6v1b1	not specified	NA	NA	ClinVar	Mutagenetix	239621
NP_000043	NP_001103227	NP_001255203	N1125S	N1117K	Likely benign	incidental	rs782764064	501784	ATP7A	Atp7a	Cutis laxa, X-linked;Distal spinal muscular atrophy, X-linked 3;Menkes kinky-hair syndrome	NA	3e-05	ClinVar	Mutagenetix	32094
NP_000043	NP_001103227	NP_001255202	N1125S	N1117K	Likely benign	incidental	rs782764064	501784	ATP7A	Atp7a	Cutis laxa, X-linked;Distal spinal muscular atrophy, X-linked 3;Menkes kinky-hair syndrome	NA	3e-05	ClinVar	Mutagenetix	32093
NP_038478	NP_001001182	NP_498673	C709G	C660Y	Likely benign	incidental	rs200904019	456427	BAZ2B	Baz2b	not provided	NA	NA	ClinVar	Mutagenetix	46722
NP_078925	NP_001028300	NP_740933	S80S	S80G	Likely benign	incidental	rs1590756460	528369	BBS1	Bbs1	not provided	NA	NA	ClinVar	Mutagenetix	17830
NP_068767	NP_031555	NP_503095	R706L	R682*	Likely benign	incidental	rs41267397	330711	BCAN	Bcan	not provided	NA	NA	ClinVar	Mutagenetix	200745
NP_000700	NP_031559	NP_001033377	R280R	R281H	Likely benign	incidental	rs61737367	277431	BCKDHA	Bckdha	not specified	NA	0.00031	ClinVar	Mutagenetix	266987
NP_000700	NP_031559	NP_001033376	R280R	R281H	Likely benign	incidental	rs61737367	277431	BCKDHA	Bckdha	not specified	NA	0.00031	ClinVar	Mutagenetix	266986
NP_001193	NP_001303289	NP_504709	A36A	A36V	Likely benign	incidental	rs371023244	262973	BMP4	Bmp4	not provided	NA	NA	ClinVar	Mutagenetix	381686
NP_004320	NP_033888	NP_495271	Y103Y	Y103H	Likely benign	incidental	108238rs-?	565253	BMPR1A	Bmpr1a	Hereditary cancer-predisposing syndrome	NA	NA	ClinVar	Mutagenetix	221305
NP_004320	NP_033888	NP_495271	D490D	D490E	Likely benign	incidental	rs1589293526	564159	BMPR1A	Bmpr1a	not provided	NA	NA	ClinVar	Mutagenetix	221305
NP_009225	NP_033894	NP_001254882	T1349M	T1310I	Benign	incidental	rs80357345	563557	BRCA1	Brca1	Breast-ovarian cancer, familial 1;Hereditary breast and ovarian cancer syndrome;Hereditary cancer-predisposing syndrome;not provided;not specified	NA	NA	ClinVar	Mutagenetix	395968
NP_009225	NP_033894	NP_001254881	T1349M	T1310I	Benign	incidental	rs80357345	563557	BRCA1	Brca1	Breast-ovarian cancer, familial 1;Hereditary breast and ovarian cancer syndrome;Hereditary cancer-predisposing syndrome;not provided;not specified	NA	NA	ClinVar	Mutagenetix	395967
NP_009225	NP_033894	NP_001254881	M297I	M294L	Benign	incidental	rs80357103	550226	BRCA1	Brca1	Breast-ovarian cancer, familial 1;Hereditary breast and ovarian cancer syndrome;Hereditary cancer-predisposing syndrome;not specified	NA	NA	ClinVar	Mutagenetix	395967
NP_009225	NP_033894	NP_001254882	M297I	M294L	Benign	incidental	rs80357103	550226	BRCA1	Brca1	Breast-ovarian cancer, familial 1	NA	NA	ClinVar	Mutagenetix	395968
NP_009225	NP_033894	NP_001254882	M297I	M294L	Benign	incidental	rs80357103	550226	BRCA1	Brca1	Breast-ovarian cancer, familial 1;Hereditary breast and ovarian cancer syndrome;Hereditary cancer-predisposing syndrome;not specified	NA	NA	ClinVar	Mutagenetix	395968
NP_009225	NP_033894	NP_001254881	M297I	M294L	Benign	incidental	rs80357103	550226	BRCA1	Brca1	Breast-ovarian cancer, familial 1	NA	NA	ClinVar	Mutagenetix	395967
NP_009225	NP_033894	NP_001254881	S1009S	S992A	Likely benign	incidental	rs1555588512	385368	BRCA1	Brca1	Hereditary breast and ovarian cancer syndrome	NA	NA	ClinVar	Mutagenetix	395967
NP_009225	NP_033894	NP_001254882	S1009S	S992A	Likely benign	incidental	rs1555588512	385368	BRCA1	Brca1	Hereditary breast and ovarian cancer syndrome	NA	NA	ClinVar	Mutagenetix	395968
NP_001291737	NP_001028446	NP_501475	V1093V	V1093I	Benign	incidental	rs144134015	271230	BRD1	Brd1	not provided	NA	NA	ClinVar	Mutagenetix	83553
NP_114432	NP_840094	NP_493618	I146I	I146M	Likely benign	incidental	rs886038702	334273	BRIP1	Brip1	not specified	NA	NA	ClinVar	Mutagenetix	251936
NP_114432	NP_840094	NP_493618	K201K	K201N	Likely benign	incidental	rs1603361579	63225	BRIP1	Brip1	Hereditary cancer-predisposing syndrome	NA	NA	ClinVar	Mutagenetix	251936
NP_114432	NP_840094	NP_493618	D423D	D426E	Likely benign	incidental	rs954885174	326123	BRIP1	Brip1	Hereditary cancer-predisposing syndrome	NA	1e-05	ClinVar	Mutagenetix	251936
NP_114432	NP_840094	NP_493618	V720V	V723A	Likely benign	incidental	rs1603304594	537527	BRIP1	Brip1	not provided	NA	NA	ClinVar	Mutagenetix	251936
NP_114432	NP_840094	NP_493618	N852N	N855K	Likely benign	incidental	rs876658785	326548	BRIP1	Brip1	Familial cancer of breast;Fanconi anemia, complementation group J;Hereditary cancer-predisposing syndrome	NA	0	ClinVar	Mutagenetix	251936
NP_114432	NP_840094	NP_493618	L914L	L917M	Likely benign	incidental	rs876659985	96412	BRIP1	Brip1	Hereditary cancer-predisposing syndrome	NA	NA	ClinVar	Mutagenetix	251936
NP_001007538	NP_898998	NP_492013	C243S	C243S	Benign	incidental	rs56307205	431308	C1QTNF9B	C1qtnf9	not provided	NA	NA	ClinVar	Mutagenetix	33557
NP_001007538	NP_898998	NP_510247	C243S	C243S	Benign	incidental	rs56307205	431308	C1QTNF9B	C1qtnf9	not provided	NA	NA	ClinVar	Mutagenetix	33556
NP_001007538	NP_898998	NP_510274	C243S	C243S	Benign	incidental	rs56307205	431308	C1QTNF9B	C1qtnf9	not provided	NA	NA	ClinVar	Mutagenetix	33559
NP_001007538	NP_898998	NP_491194	C243S	C243S	Benign	incidental	rs56307205	431308	C1QTNF9B	C1qtnf9	not provided	NA	NA	ClinVar	Mutagenetix	33558
NP_115683	NP_081611	NP_500924	S120W	S118P	Benign	incidental	rs7848149	310718	C9orf64	2210016F16Rik	not provided	NA	NA	ClinVar	Mutagenetix	329017
NP_001120693	NP_031604	NP_741732	A1753A	A1704T	Likely benign	incidental	rs753902560	533116	CACNA1A	Cacna1a	Epileptic encephalopathy, early infantile, 42;Episodic ataxia type 2	NA	2e-05	ClinVar	Mutagenetix	336623
NP_001120693	NP_031604	NP_001335571	A1753A	A1704T	Likely benign	incidental	rs753902560	533116	CACNA1A	Cacna1a	Epileptic encephalopathy, early infantile, 42;Episodic ataxia type 2	NA	2e-05	ClinVar	Mutagenetix	336625
NP_001120693	NP_031604	NP_001024871	A1753A	A1704T	Likely benign	incidental	rs753902560	533116	CACNA1A	Cacna1a	Epileptic encephalopathy, early infantile, 42;Episodic ataxia type 2	NA	2e-05	ClinVar	Mutagenetix	336633
NP_001120693	NP_031604	NP_001335572	A1753A	A1704T	Likely benign	incidental	rs753902560	533116	CACNA1A	Cacna1a	Epileptic encephalopathy, early infantile, 42;Episodic ataxia type 2	NA	2e-05	ClinVar	Mutagenetix	336632
NP_001120693	NP_031604	NP_001335570	A1753A	A1704T	Likely benign	incidental	rs753902560	533116	CACNA1A	Cacna1a	Epileptic encephalopathy, early infantile, 42;Episodic ataxia type 2	NA	2e-05	ClinVar	Mutagenetix	336624
NP_001120693	NP_031604	NP_001335516	A1753A	A1704T	Likely benign	incidental	rs753902560	533116	CACNA1A	Cacna1a	Epileptic encephalopathy, early infantile, 42;Episodic ataxia type 2	NA	2e-05	ClinVar	Mutagenetix	336630
NP_001120693	NP_031604	NP_001335562	A1753A	A1704T	Likely benign	incidental	rs753902560	533116	CACNA1A	Cacna1a	Epileptic encephalopathy, early infantile, 42;Episodic ataxia type 2	NA	2e-05	ClinVar	Mutagenetix	336631
NP_001120693	NP_031604	NP_001335515	A1753A	A1704T	Likely benign	incidental	rs753902560	533116	CACNA1A	Cacna1a	Epileptic encephalopathy, early infantile, 42;Episodic ataxia type 2	NA	2e-05	ClinVar	Mutagenetix	336622
NP_001120693	NP_031604	NP_001335573	A1753A	A1704T	Likely benign	incidental	rs753902560	533116	CACNA1A	Cacna1a	Epileptic encephalopathy, early infantile, 42;Episodic ataxia type 2	NA	2e-05	ClinVar	Mutagenetix	336627
NP_001120693	NP_031604	NP_001335560	A1753A	A1704T	Likely benign	incidental	rs753902560	533116	CACNA1A	Cacna1a	Epileptic encephalopathy, early infantile, 42;Episodic ataxia type 2	NA	2e-05	ClinVar	Mutagenetix	336634
NP_001120693	NP_031604	NP_001123176	A1753A	A1704T	Likely benign	incidental	rs753902560	533116	CACNA1A	Cacna1a	Epileptic encephalopathy, early infantile, 42;Episodic ataxia type 2	NA	2e-05	ClinVar	Mutagenetix	336626
NP_001120693	NP_031604	NP_001335563	A1753A	A1704T	Likely benign	incidental	rs753902560	533116	CACNA1A	Cacna1a	Epileptic encephalopathy, early infantile, 42;Episodic ataxia type 2	NA	2e-05	ClinVar	Mutagenetix	336629
NP_001120693	NP_031604	NP_001335561	A1753A	A1704T	Likely benign	incidental	rs753902560	533116	CACNA1A	Cacna1a	Epileptic encephalopathy, early infantile, 42;Episodic ataxia type 2	NA	2e-05	ClinVar	Mutagenetix	336628
NP_001120693	NP_031604	NP_001335571	S753S	S755A	Likely benign	incidental	rs764816582	484306	CACNA1A	Cacna1a	Epileptic encephalopathy, early infantile, 42;Episodic ataxia type 2	NA	NA	ClinVar	Mutagenetix	336625
NP_001120693	NP_031604	NP_001335562	S753S	S755A	Likely benign	incidental	108394rs-?	484306	CACNA1A	Cacna1a	History of neurodevelopmental disorder	NA	NA	ClinVar	Mutagenetix	336631
NP_001120693	NP_031604	NP_001335515	S753S	S755A	Likely benign	incidental	rs764816582	484306	CACNA1A	Cacna1a	Epileptic encephalopathy, early infantile, 42;Episodic ataxia type 2	NA	NA	ClinVar	Mutagenetix	336622
NP_001120693	NP_031604	NP_001335515	S753S	S755A	Likely benign	incidental	108394rs-?	484306	CACNA1A	Cacna1a	History of neurodevelopmental disorder	NA	NA	ClinVar	Mutagenetix	336622
NP_001120693	NP_031604	NP_001335560	S753S	S755A	Likely benign	incidental	108394rs-?	484306	CACNA1A	Cacna1a	History of neurodevelopmental disorder	NA	NA	ClinVar	Mutagenetix	336634
NP_001120693	NP_031604	NP_001335571	S753S	S755A	Likely benign	incidental	108394rs-?	484306	CACNA1A	Cacna1a	History of neurodevelopmental disorder	NA	NA	ClinVar	Mutagenetix	336625
NP_001120693	NP_031604	NP_001335563	S753S	S755A	Likely benign	incidental	108394rs-?	484306	CACNA1A	Cacna1a	History of neurodevelopmental disorder	NA	NA	ClinVar	Mutagenetix	336629
NP_001120693	NP_031604	NP_001024871	S753S	S755A	Likely benign	incidental	rs764816582	484306	CACNA1A	Cacna1a	Epileptic encephalopathy, early infantile, 42;Episodic ataxia type 2	NA	NA	ClinVar	Mutagenetix	336633
NP_001120693	NP_031604	NP_741732	S753S	S755A	Likely benign	incidental	rs764816582	484306	CACNA1A	Cacna1a	Epileptic encephalopathy, early infantile, 42;Episodic ataxia type 2	NA	NA	ClinVar	Mutagenetix	336623
NP_001120693	NP_031604	NP_001335560	S753S	S755A	Likely benign	incidental	rs764816582	484306	CACNA1A	Cacna1a	Epileptic encephalopathy, early infantile, 42;Episodic ataxia type 2	NA	NA	ClinVar	Mutagenetix	336634
NP_001120693	NP_031604	NP_741732	S753S	S755A	Likely benign	incidental	108394rs-?	484306	CACNA1A	Cacna1a	History of neurodevelopmental disorder	NA	NA	ClinVar	Mutagenetix	336623
NP_001120693	NP_031604	NP_001335561	S753S	S755A	Likely benign	incidental	108394rs-?	484306	CACNA1A	Cacna1a	History of neurodevelopmental disorder	NA	NA	ClinVar	Mutagenetix	336628
NP_001120693	NP_031604	NP_001335516	S753S	S755A	Likely benign	incidental	rs764816582	484306	CACNA1A	Cacna1a	Epileptic encephalopathy, early infantile, 42;Episodic ataxia type 2	NA	NA	ClinVar	Mutagenetix	336630
NP_001120693	NP_031604	NP_001335516	S753S	S755A	Likely benign	incidental	108394rs-?	484306	CACNA1A	Cacna1a	History of neurodevelopmental disorder	NA	NA	ClinVar	Mutagenetix	336630
NP_001120693	NP_031604	NP_001335562	S753S	S755A	Likely benign	incidental	rs764816582	484306	CACNA1A	Cacna1a	Epileptic encephalopathy, early infantile, 42;Episodic ataxia type 2	NA	NA	ClinVar	Mutagenetix	336631
NP_001120693	NP_031604	NP_001335563	S753S	S755A	Likely benign	incidental	rs764816582	484306	CACNA1A	Cacna1a	Epileptic encephalopathy, early infantile, 42;Episodic ataxia type 2	NA	NA	ClinVar	Mutagenetix	336629
NP_001120693	NP_031604	NP_001335570	S753S	S755A	Likely benign	incidental	rs764816582	484306	CACNA1A	Cacna1a	Epileptic encephalopathy, early infantile, 42;Episodic ataxia type 2	NA	NA	ClinVar	Mutagenetix	336624
NP_001120693	NP_031604	NP_001024871	S753S	S755A	Likely benign	incidental	108394rs-?	484306	CACNA1A	Cacna1a	History of neurodevelopmental disorder	NA	NA	ClinVar	Mutagenetix	336633
NP_001120693	NP_031604	NP_001335570	S753S	S755A	Likely benign	incidental	108394rs-?	484306	CACNA1A	Cacna1a	History of neurodevelopmental disorder	NA	NA	ClinVar	Mutagenetix	336624
NP_001120693	NP_031604	NP_001335572	S753S	S755A	Likely benign	incidental	108394rs-?	484306	CACNA1A	Cacna1a	History of neurodevelopmental disorder	NA	NA	ClinVar	Mutagenetix	336632
NP_001120693	NP_031604	NP_001335561	S753S	S755A	Likely benign	incidental	rs764816582	484306	CACNA1A	Cacna1a	Epileptic encephalopathy, early infantile, 42;Episodic ataxia type 2	NA	NA	ClinVar	Mutagenetix	336628
NP_001120693	NP_031604	NP_001335573	S753S	S755A	Likely benign	incidental	108394rs-?	484306	CACNA1A	Cacna1a	History of neurodevelopmental disorder	NA	NA	ClinVar	Mutagenetix	336627
NP_001120693	NP_031604	NP_001123176	S753S	S755A	Likely benign	incidental	108394rs-?	484306	CACNA1A	Cacna1a	History of neurodevelopmental disorder	NA	NA	ClinVar	Mutagenetix	336626
NP_001120693	NP_031604	NP_001123176	S753S	S755A	Likely benign	incidental	rs764816582	484306	CACNA1A	Cacna1a	Epileptic encephalopathy, early infantile, 42;Episodic ataxia type 2	NA	NA	ClinVar	Mutagenetix	336626
NP_001120693	NP_031604	NP_001335573	S753S	S755A	Likely benign	incidental	rs764816582	484306	CACNA1A	Cacna1a	Epileptic encephalopathy, early infantile, 42;Episodic ataxia type 2	NA	NA	ClinVar	Mutagenetix	336627
NP_001120693	NP_031604	NP_001335572	S753S	S755A	Likely benign	incidental	rs764816582	484306	CACNA1A	Cacna1a	Epileptic encephalopathy, early infantile, 42;Episodic ataxia type 2	NA	NA	ClinVar	Mutagenetix	336632
NP_000710	NP_001242931	NP_741442	N1764N	N1847S	Benign/Likely benign	incidental	rs72552065	564813	CACNA1C	Cacna1c	Brugada syndrome;Cardiovascular phenotype;History of neurodevelopmental disorder;Long QT syndrome;Timothy syndrome;not specified	NA	NA	ClinVar	Mutagenetix	370262
NP_000710	NP_001242931	NP_001294195	N1764N	N1847S	Benign/Likely benign	incidental	rs72552065	564813	CACNA1C	Cacna1c	Brugada syndrome;Cardiovascular phenotype;History of neurodevelopmental disorder;Long QT syndrome;Timothy syndrome;not specified	NA	NA	ClinVar	Mutagenetix	370260
NP_000710	NP_001242931	NP_001023079	N1764N	N1847S	Benign/Likely benign	incidental	rs72552065	564813	CACNA1C	Cacna1c	Brugada syndrome;Cardiovascular phenotype;History of neurodevelopmental disorder;Long QT syndrome;Timothy syndrome;not specified	NA	NA	ClinVar	Mutagenetix	370261
NP_001122312	NP_001289566	NP_001294195	A2058A	A2076S	Likely benign	incidental	rs781755322	530920	CACNA1D	Cacna1d	not provided	NA	NA	ClinVar	Mutagenetix	109965
NP_001122312	NP_001289566	NP_741442	A2058A	A2076S	Likely benign	incidental	rs781755322	530920	CACNA1D	Cacna1d	not provided	NA	NA	ClinVar	Mutagenetix	109967
NP_001122312	NP_001289566	NP_001023079	A2058A	A2076S	Likely benign	incidental	rs781755322	530920	CACNA1D	Cacna1d	not provided	NA	NA	ClinVar	Mutagenetix	109966
NP_000711	NP_001289566	NP_001294195	S2088S	S2086T	Likely benign	incidental	rs777264885	483573	CACNA1D	Cacna1d	not specified	NA	5e-05	ClinVar	Mutagenetix	275179
NP_000711	NP_001289566	NP_001023079	S2088S	S2086T	Likely benign	incidental	rs777264885	483573	CACNA1D	Cacna1d	not specified	NA	5e-05	ClinVar	Mutagenetix	275180
NP_000711	NP_001289566	NP_741442	S2088S	S2086T	Likely benign	incidental	rs777264885	483573	CACNA1D	Cacna1d	not specified	NA	5e-05	ClinVar	Mutagenetix	275181
NP_001122312	NP_083257	NP_001023079	S1287S	S1309G	Likely benign	incidental	rs999494600	559449	CACNA1D	Cacna1d	not provided	NA	NA	ClinVar	Mutagenetix	109963
NP_001122312	NP_083257	NP_001294195	S1287S	S1309G	Likely benign	incidental	rs999494600	559449	CACNA1D	Cacna1d	not provided	NA	NA	ClinVar	Mutagenetix	109962
NP_001122312	NP_083257	NP_741442	S1287S	S1309G	Likely benign	incidental	rs999494600	559449	CACNA1D	Cacna1d	not provided	NA	NA	ClinVar	Mutagenetix	109964
NP_066921	NP_067390	NP_741848	P1210L	P1215L	Likely benign	incidental	rs61319429	487370	CACNA1H	Cacna1h	Hyperaldosteronism, familial, type IV;Idiopathic generalized epilepsy	NA	0.0008	ClinVar	Mutagenetix	161613
NP_066921	NP_067390	NP_001024496	P1210L	P1215L	Likely benign	incidental	rs61319429	487370	CACNA1H	Cacna1h	Hyperaldosteronism, familial, type IV;Idiopathic generalized epilepsy	NA	0.0008	ClinVar	Mutagenetix	161610
NP_066921	NP_067390	NP_001024497	P1210L	P1215L	Likely benign	incidental	rs61319429	487370	CACNA1H	Cacna1h	Hyperaldosteronism, familial, type IV;Idiopathic generalized epilepsy	NA	0.0008	ClinVar	Mutagenetix	161614
NP_066921	NP_067390	NP_001300337	P1210L	P1215L	Likely benign	incidental	rs61319429	487370	CACNA1H	Cacna1h	Hyperaldosteronism, familial, type IV;Idiopathic generalized epilepsy	NA	0.0008	ClinVar	Mutagenetix	161611
NP_066921	NP_067390	NP_001024498	P1210L	P1215L	Likely benign	incidental	rs61319429	487370	CACNA1H	Cacna1h	Hyperaldosteronism, familial, type IV;Idiopathic generalized epilepsy	NA	0.0008	ClinVar	Mutagenetix	161612
NP_066921	NP_067390	NP_001024498	V1300V	V1311A	Likely benign	incidental	rs747491713	565263	CACNA1H	Cacna1h	not provided	NA	NA	ClinVar	Mutagenetix	161612
NP_066921	NP_067390	NP_001300337	V1300V	V1311A	Likely benign	incidental	rs747491713	565263	CACNA1H	Cacna1h	not provided	NA	NA	ClinVar	Mutagenetix	161611
NP_066921	NP_067390	NP_741848	V1300V	V1311A	Likely benign	incidental	rs747491713	565263	CACNA1H	Cacna1h	not provided	NA	NA	ClinVar	Mutagenetix	161613
NP_066921	NP_067390	NP_001024497	V1300V	V1311A	Likely benign	incidental	rs747491713	565263	CACNA1H	Cacna1h	not provided	NA	NA	ClinVar	Mutagenetix	161614
NP_066921	NP_067390	NP_001024496	V1300V	V1311A	Likely benign	incidental	rs747491713	565263	CACNA1H	Cacna1h	not provided	NA	NA	ClinVar	Mutagenetix	161610
NP_066921	NP_067390	NP_001024498	A1737T	A1742T	Likely benign	incidental	rs61372944	239005	CACNA1H	Cacna1h	Idiopathic generalized epilepsy;Hyperaldosteronism, familial, type IV	NA	NA	ClinVar	Mutagenetix	161612
NP_066921	NP_067390	NP_741848	A1737T	A1742T	Likely benign	incidental	rs61372944	239005	CACNA1H	Cacna1h	Idiopathic generalized epilepsy;Hyperaldosteronism, familial, type IV	NA	NA	ClinVar	Mutagenetix	161613
NP_066921	NP_067390	NP_001024496	A1737T	A1742T	Likely benign	incidental	rs61372944	239005	CACNA1H	Cacna1h	Idiopathic generalized epilepsy;Hyperaldosteronism, familial, type IV	NA	NA	ClinVar	Mutagenetix	161610
NP_066921	NP_067390	NP_001300337	A1737T	A1742T	Likely benign	incidental	rs61372944	239005	CACNA1H	Cacna1h	Idiopathic generalized epilepsy;Hyperaldosteronism, familial, type IV	NA	NA	ClinVar	Mutagenetix	161611
NP_066921	NP_067390	NP_001024497	A1737T	A1742T	Likely benign	incidental	rs61372944	239005	CACNA1H	Cacna1h	Idiopathic generalized epilepsy;Hyperaldosteronism, familial, type IV	NA	NA	ClinVar	Mutagenetix	161614
NP_066921	NP_067390	NP_001024498	T2T	T2A	Likely benign	incidental	rs993061665	243828	CACNA1H	Cacna1h	Idiopathic generalized epilepsy;Hyperaldosteronism, familial, type IV	NA	NA	ClinVar	Mutagenetix	161612
NP_066921	NP_067390	NP_741848	T2T	T2A	Likely benign	incidental	rs993061665	243828	CACNA1H	Cacna1h	Idiopathic generalized epilepsy;Hyperaldosteronism, familial, type IV	NA	NA	ClinVar	Mutagenetix	161613
NP_066921	NP_067390	NP_001024496	T2T	T2A	Likely benign	incidental	rs993061665	243828	CACNA1H	Cacna1h	Idiopathic generalized epilepsy;Hyperaldosteronism, familial, type IV	NA	NA	ClinVar	Mutagenetix	161610
NP_066921	NP_067390	NP_001300337	T2T	T2A	Likely benign	incidental	rs993061665	243828	CACNA1H	Cacna1h	Idiopathic generalized epilepsy;Hyperaldosteronism, familial, type IV	NA	NA	ClinVar	Mutagenetix	161611
NP_066921	NP_067390	NP_001024497	T2T	T2A	Likely benign	incidental	rs993061665	243828	CACNA1H	Cacna1h	Idiopathic generalized epilepsy;Hyperaldosteronism, familial, type IV	NA	NA	ClinVar	Mutagenetix	161614
NP_000713	NP_033914	NP_001254955	V891V	V884M	Benign/Likely benign	incidental	rs142553634	42105	CACNA2D1	Cacna2d1	Brugada syndrome;Cardiovascular phenotype	NA	0.00035	ClinVar	Mutagenetix	104951
NP_000713	NP_033914	NP_001040852	V891V	V884M	Benign/Likely benign	incidental	rs142553634	42105	CACNA2D1	Cacna2d1	Brugada syndrome;Cardiovascular phenotype	NA	0.00035	ClinVar	Mutagenetix	104952
NP_000713	NP_033914	NP_001040851	V891V	V884M	Benign/Likely benign	incidental	rs142553634	42105	CACNA2D1	Cacna2d1	Brugada syndrome;Cardiovascular phenotype	NA	0.00035	ClinVar	Mutagenetix	104950
NP_000713	NP_033914	NP_001254955	E949E	E942K	Likely benign	incidental	rs139597562	49227	CACNA2D1	Cacna2d1	Cardiovascular phenotype	NA	1e-05	ClinVar	Mutagenetix	104951
NP_000713	NP_033914	NP_001040852	E949E	E942K	Likely benign	incidental	rs139597562	49227	CACNA2D1	Cacna2d1	Cardiovascular phenotype	NA	1e-05	ClinVar	Mutagenetix	104952
NP_000713	NP_033914	NP_001040851	E949E	E942K	Likely benign	incidental	rs139597562	49227	CACNA2D1	Cacna2d1	Cardiovascular phenotype	NA	1e-05	ClinVar	Mutagenetix	104950
NP_004334	NP_031617	NP_504575	Y57C	Y57C	Benign	incidental	rs138503495	67234	CALR	Calr	not provided	NA	NA	ClinVar	Mutagenetix	321942
NP_000061	NP_001171270	NP_741238	A160G	A160T	Benign/Likely benign	incidental	rs17592	166522	CAPN3	Capn3	Limb-Girdle Muscular Dystrophy, Recessive;Limb-girdle muscular dystrophy, type 2A;not specified	NA	NA	ClinVar	Mutagenetix	198226
NP_000061	NP_001171270	NP_741237	A160G	A160T	Benign/Likely benign	incidental	rs17592	166522	CAPN3	Capn3	Limb-Girdle Muscular Dystrophy, Recessive;Limb-girdle muscular dystrophy, type 2A;not specified	NA	NA	ClinVar	Mutagenetix	198224
NP_000061	NP_001171270	NP_498740	A160G	A160T	Benign/Likely benign	incidental	rs17592	166522	CAPN3	Capn3	Limb-Girdle Muscular Dystrophy, Recessive;Limb-girdle muscular dystrophy, type 2A;not specified	NA	NA	ClinVar	Mutagenetix	198225
NP_000061	NP_001171270	NP_498741	A160G	A160T	Benign/Likely benign	incidental	rs17592	166522	CAPN3	Capn3	Limb-Girdle Muscular Dystrophy, Recessive;Limb-girdle muscular dystrophy, type 2A;not specified	NA	NA	ClinVar	Mutagenetix	198227
NP_001222	NP_033943	NP_510438	Y140F	Y140F	Benign	incidental	rs34489853	506203	CASQ1	Casq1	not provided	NA	NA	ClinVar	Mutagenetix	381785
NP_001743	NP_033934	NP_001293540	D389D	D389E	Benign	incidental	rs769217	230653	CAT	Cat	not provided	NA	0.24908	ClinVar	Mutagenetix	21424
NP_001743	NP_033934	NP_741058	D389D	D389E	Benign	incidental	rs769217	230653	CAT	Cat	not provided	NA	0.24908	ClinVar	Mutagenetix	21425
NP_001743	NP_033934	NP_496979	D389D	D389E	Benign	incidental	rs769217	230653	CAT	Cat	not provided	NA	0.24908	ClinVar	Mutagenetix	21427
NP_001743	NP_033934	NP_001022473	D389D	D389E	Benign	incidental	rs769217	230653	CAT	Cat	not provided	NA	0.24908	ClinVar	Mutagenetix	21426
NP_005179	NP_031645	NP_001024797	F174F	F172L	Likely benign	incidental	rs727502912	423913	CBL	Cbl	not specified	NA	2e-05	ClinVar	Mutagenetix	295734
NP_005179	NP_031645	NP_508145	F174F	F172L	Likely benign	incidental	rs727502912	423913	CBL	Cbl	not specified	NA	2e-05	ClinVar	Mutagenetix	295733
NP_005179	NP_031645	NP_001024798	F174F	F172L	Likely benign	incidental	rs727502912	423913	CBL	Cbl	not specified	NA	2e-05	ClinVar	Mutagenetix	295732
NP_000062	NP_001258282	NP_001257091	T191T	T188A	Benign/Likely benign	incidental	rs73906420	462297	CBS	Cbs	Cardiovascular phenotype;Homocystinuria due to CBS deficiency;not provided;not specified	NA	0.00585	ClinVar	Mutagenetix	187059
NP_000062	NP_001258282	NP_497008	T191T	T188A	Benign/Likely benign	incidental	rs73906420	462297	CBS	Cbs	Cardiovascular phenotype;Homocystinuria due to CBS deficiency;not provided;not specified	NA	0.00585	ClinVar	Mutagenetix	187061
NP_000062	NP_001258282	NP_493671	T191T	T188A	Benign/Likely benign	incidental	rs73906420	462297	CBS	Cbs	Cardiovascular phenotype;Homocystinuria due to CBS deficiency;not provided;not specified	NA	0.00585	ClinVar	Mutagenetix	187054
NP_000062	NP_001258282	NP_509670	T191T	T188A	Benign/Likely benign	incidental	rs73906420	462297	CBS	Cbs	Cardiovascular phenotype;Homocystinuria due to CBS deficiency;not provided;not specified	NA	0.00585	ClinVar	Mutagenetix	187064
NP_000062	NP_001258282	NP_501928	T191T	T188A	Benign/Likely benign	incidental	rs73906420	462297	CBS	Cbs	Cardiovascular phenotype;Homocystinuria due to CBS deficiency;not provided;not specified	NA	0.00585	ClinVar	Mutagenetix	187062
NP_000062	NP_001258282	NP_501929	T191T	T188A	Benign/Likely benign	incidental	rs73906420	462297	CBS	Cbs	Cardiovascular phenotype;Homocystinuria due to CBS deficiency;not provided;not specified	NA	0.00585	ClinVar	Mutagenetix	187063
NP_000062	NP_001258282	NP_503547	T191T	T188A	Benign/Likely benign	incidental	rs73906420	462297	CBS	Cbs	Cardiovascular phenotype;Homocystinuria due to CBS deficiency;not provided;not specified	NA	0.00585	ClinVar	Mutagenetix	187056
NP_000062	NP_001258282	NP_494215	T191T	T188A	Benign/Likely benign	incidental	rs73906420	462297	CBS	Cbs	Cardiovascular phenotype;Homocystinuria due to CBS deficiency;not provided;not specified	NA	0.00585	ClinVar	Mutagenetix	187058
NP_000062	NP_001258282	NP_503549	T191T	T188A	Benign/Likely benign	incidental	rs73906420	462297	CBS	Cbs	Cardiovascular phenotype;Homocystinuria due to CBS deficiency;not provided;not specified	NA	0.00585	ClinVar	Mutagenetix	187057
NP_000062	NP_001258282	NP_001257092	T191T	T188A	Benign/Likely benign	incidental	rs73906420	462297	CBS	Cbs	Cardiovascular phenotype;Homocystinuria due to CBS deficiency;not provided;not specified	NA	0.00585	ClinVar	Mutagenetix	187060
NP_000062	NP_001258282	NP_504046	T191T	T188A	Benign/Likely benign	incidental	rs73906420	462297	CBS	Cbs	Cardiovascular phenotype;Homocystinuria due to CBS deficiency;not provided;not specified	NA	0.00585	ClinVar	Mutagenetix	187055
NP_001073883	NP_080957	NP_001256818	K851K	K848R	Likely benign	incidental	rs1051150148	431174	CCDC88C	Ccdc88c	not provided	NA	NA	ClinVar	Mutagenetix	151893
NP_001073883	NP_080957	NP_001256817	K851K	K848R	Likely benign	incidental	rs1051150148	431174	CCDC88C	Ccdc88c	not provided	NA	NA	ClinVar	Mutagenetix	151894
NP_001073883	NP_080957	NP_001256816	K851K	K848R	Likely benign	incidental	rs1051150148	431174	CCDC88C	Ccdc88c	not provided	NA	NA	ClinVar	Mutagenetix	151895
NP_001245	NP_035929	NP_491343	T299T	T328S	Likely benign	incidental	rs193186571	194622	CDC6	Cdc6	not specified	NA	NA	ClinVar	Mutagenetix	274045
NP_055061	NP_034016	NP_001300071	I587V	I602F	Benign	incidental	rs34141466	233448	CELSR1	Celsr1	not provided	NA	NA	ClinVar	Mutagenetix	334456
NP_055061	NP_034016	NP_506256	I587V	I602F	Benign	incidental	rs34141466	233448	CELSR1	Celsr1	not provided	NA	NA	ClinVar	Mutagenetix	334457
NP_055061	NP_034016	NP_001300072	I587V	I602F	Benign	incidental	rs34141466	233448	CELSR1	Celsr1	not provided	NA	NA	ClinVar	Mutagenetix	334455
NP_055061	NP_034016	NP_494738	I587V	I602F	Benign	incidental	rs34141466	233448	CELSR1	Celsr1	not provided	NA	NA	ClinVar	Mutagenetix	334454
NP_004919	NP_080707	NP_498812	T238T	T231A	Likely benign	incidental	rs771486173	520606	CFAP410	1810043G02Rik	not provided	NA	NA	ClinVar	Mutagenetix	41294
NP_065574	NP_034021	NP_001023603	M461V	M354V	Benign	incidental	rs4838544	500683	CHAT	Chat	Familial infantile myasthenia;not specified	NA	0.03547	ClinVar	Mutagenetix	298881
NP_065574	NP_034021	NP_001023603	M461M	M354V	Benign	incidental	rs4838544	500683	CHAT	Chat	not specified	NA	0.96453	ClinVar	Mutagenetix	298881
NP_065574	NP_034021	NP_001023603	P552S	P445L	Benign	incidental	rs147079245	383034	CHAT	Chat	Familial infantile myasthenia	NA	0.00044	ClinVar	Mutagenetix	298881
NP_065574	NP_034021	NP_001023603	I689I	I582F	Benign	incidental	rs3793801	388004	CHAT	Chat	Familial infantile myasthenia;not specified	NA	0.03252	ClinVar	Mutagenetix	298881
NP_001262	NP_001074814	NP_491994	A1184A	A1184T	Likely benign	incidental	rs144292068	422141	CHD2	Chd2	Epileptic encephalopathy, childhood-onset;not specified	NA	0.00043	ClinVar	Mutagenetix	292506
NP_001262	NP_001074814	NP_491994	Y596Y	Y596F	Benign	incidental	rs144093014	451972	CHD2	Chd2	Epileptic encephalopathy, childhood-onset;History of neurodevelopmental disorder;not provided;not specified	NA	0.00564	ClinVar	Mutagenetix	292506
NP_001262	NP_001074814	NP_491994	F834F	F834L	Likely benign	incidental	rs1461571191	518936	CHD2	Chd2	not specified	NA	NA	ClinVar	Mutagenetix	292506
NP_001164100	NP_963999	NP_491426	D1707D	D1709E	Benign	incidental	110437rs-?	555661	CHD8	Chd8	History of neurodevelopmental disorder	NA	0.001	ClinVar	Mutagenetix	24403
NP_009125	NP_057890	NP_001024271	T168T	T172A	Likely benign	incidental	rs1057521221	163302	CHEK2	Chek2	not specified	NA	NA	ClinVar	Mutagenetix	333564
NP_009125	NP_057890	NP_508060	T168T	T172A	Likely benign	incidental	rs1057521221	163302	CHEK2	Chek2	not specified	NA	NA	ClinVar	Mutagenetix	333563
NP_009125	NP_057890	NP_508060	V300V	V304A	Likely benign	incidental	rs1601752225	562541	CHEK2	Chek2	Hereditary cancer-predisposing syndrome	NA	NA	ClinVar	Mutagenetix	333563
NP_009125	NP_057890	NP_001024271	V300V	V304A	Likely benign	incidental	rs1601752225	562541	CHEK2	Chek2	Hereditary cancer-predisposing syndrome	NA	NA	ClinVar	Mutagenetix	333564
NP_009125	NP_057890	NP_001024271	V463V	V467A	Likely benign	incidental	rs1555913167	254994	CHEK2	Chek2	Hereditary cancer-predisposing syndrome	NA	NA	ClinVar	Mutagenetix	333564
NP_009125	NP_057890	NP_508060	V463V	V467A	Likely benign	incidental	rs1555913167	254994	CHEK2	Chek2	Hereditary cancer-predisposing syndrome	NA	NA	ClinVar	Mutagenetix	333563
NP_000730	NP_987076	NP_001024236	V50V	V50F	Likely benign	incidental	rs144511065	524904	CHRM2	Chrm2	Dilated Cardiomyopathy, Dominant;not specified	NA	0.00044	ClinVar	Mutagenetix	274040
NP_000730	NP_987076	NP_001024235	V50V	V50F	Likely benign	incidental	rs144511065	524904	CHRM2	Chrm2	Dilated Cardiomyopathy, Dominant;not specified	NA	0.00044	ClinVar	Mutagenetix	274041
NP_000742	NP_067611	NP_001255259	D53D	D56E	Likely benign	incidental	rs370725931	489733	CHRND	Chrnd	Lethal multiple pterygium syndrome	NA	NA	ClinVar	Mutagenetix	372562
NP_000742	NP_067611	NP_491472	D53D	D56E	Likely benign	incidental	rs370725931	489733	CHRND	Chrnd	Lethal multiple pterygium syndrome	NA	NA	ClinVar	Mutagenetix	372564
NP_000742	NP_067611	NP_001255260	D53D	D56E	Likely benign	incidental	rs370725931	489733	CHRND	Chrnd	Lethal multiple pterygium syndrome	NA	NA	ClinVar	Mutagenetix	372563
NP_000071	NP_033733	NP_491472	I277I	I277V	Likely benign	incidental	rs755170993	307662	CHRNE	Chrne	Myasthenic syndrome, congenital, 4a, slow-channel	NA	NA	ClinVar	Mutagenetix	156033
NP_000071	NP_033733	NP_491472	T284T	T284A	Likely benign	incidental	rs770586668	344861	CHRNE	Chrne	not provided	NA	NA	ClinVar	Mutagenetix	156033
NP_001193928	XP_006530206	NP_494921	S22S	S22G	Likely benign	incidental	rs775788626	521092	CIT	Cit	not provided	NA	NA	ClinVar	Mutagenetix	177765
NP_001193928	XP_006530206	NP_496914	S22S	S22G	Likely benign	incidental	rs775788626	521092	CIT	Cit	not provided	NA	NA	ClinVar	Mutagenetix	177766
NP_001193928	XP_006530208	NP_494921	N1522N	N1464K	Likely benign	incidental	rs368258615	380981	CIT	Cit	not provided	NA	NA	ClinVar	Mutagenetix	177753
NP_001193928	XP_006530208	NP_496914	N1522N	N1464K	Likely benign	incidental	rs368258615	380981	CIT	Cit	not provided	NA	NA	ClinVar	Mutagenetix	177754
NP_001193928	XP_006530208	NP_494921	Y217Y	Y217H	Benign	incidental	rs55876660	330879	CIT	Cit	not provided	NA	NA	ClinVar	Mutagenetix	177753
NP_001193928	XP_006530208	NP_496914	Y217Y	Y217H	Benign	incidental	rs55876660	330879	CIT	Cit	not provided	NA	NA	ClinVar	Mutagenetix	177754
NP_000074	NP_038519	NP_001300534	V605V	V605A	Benign/Likely benign	incidental	rs141945240	547430	CLCN1	Clcn1	Congenital myotonia, autosomal dominant form;Congenital myotonia, autosomal recessive form;not specified	NA	0.00037	ClinVar	Mutagenetix	267370
NP_000074	NP_038519	NP_001022060	V605V	V605A	Benign/Likely benign	incidental	rs141945240	547430	CLCN1	Clcn1	Congenital myotonia, autosomal dominant form;Congenital myotonia, autosomal recessive form;not specified	NA	0.00037	ClinVar	Mutagenetix	267372
NP_000074	NP_038519	NP_001300535	V605V	V605A	Benign/Likely benign	incidental	rs141945240	547430	CLCN1	Clcn1	Congenital myotonia, autosomal dominant form;Congenital myotonia, autosomal recessive form;not specified	NA	0.00037	ClinVar	Mutagenetix	267369
NP_000074	NP_038519	NP_001022374	V605V	V605A	Benign/Likely benign	incidental	rs141945240	547430	CLCN1	Clcn1	Congenital myotonia, autosomal dominant form;Congenital myotonia, autosomal recessive form;not specified	NA	0.00037	ClinVar	Mutagenetix	267377
NP_000074	NP_038519	NP_001300532	V605V	V605A	Benign/Likely benign	incidental	rs141945240	547430	CLCN1	Clcn1	Congenital myotonia, autosomal dominant form;Congenital myotonia, autosomal recessive form;not specified	NA	0.00037	ClinVar	Mutagenetix	267373
NP_000074	NP_038519	NP_001300530	V605V	V605A	Benign/Likely benign	incidental	rs141945240	547430	CLCN1	Clcn1	Congenital myotonia, autosomal dominant form;Congenital myotonia, autosomal recessive form;not specified	NA	0.00037	ClinVar	Mutagenetix	267375
NP_000074	NP_038519	NP_001300531	V605V	V605A	Benign/Likely benign	incidental	rs141945240	547430	CLCN1	Clcn1	Congenital myotonia, autosomal dominant form;Congenital myotonia, autosomal recessive form;not specified	NA	0.00037	ClinVar	Mutagenetix	267376
NP_000074	NP_038519	NP_001022373	V605V	V605A	Benign/Likely benign	incidental	rs141945240	547430	CLCN1	Clcn1	Congenital myotonia, autosomal dominant form;Congenital myotonia, autosomal recessive form;not specified	NA	0.00037	ClinVar	Mutagenetix	267378
NP_000074	NP_038519	NP_001300529	V605V	V605A	Benign/Likely benign	incidental	rs141945240	547430	CLCN1	Clcn1	Congenital myotonia, autosomal dominant form;Congenital myotonia, autosomal recessive form;not specified	NA	0.00037	ClinVar	Mutagenetix	267371
NP_000074	NP_038519	NP_001300533	V605V	V605A	Benign/Likely benign	incidental	rs141945240	547430	CLCN1	Clcn1	Congenital myotonia, autosomal dominant form;Congenital myotonia, autosomal recessive form;not specified	NA	0.00037	ClinVar	Mutagenetix	267374
NP_000074	NP_038519	NP_001300534	T621T	T621A	Likely benign	incidental	rs369099862	515928	CLCN1	Clcn1	not specified	NA	4e-05	ClinVar	Mutagenetix	267370
NP_000074	NP_038519	NP_001300529	T621T	T621A	Likely benign	incidental	rs369099862	515928	CLCN1	Clcn1	not specified	NA	4e-05	ClinVar	Mutagenetix	267371
NP_000074	NP_038519	NP_001300533	T621T	T621A	Likely benign	incidental	rs369099862	515928	CLCN1	Clcn1	not specified	NA	4e-05	ClinVar	Mutagenetix	267374
NP_000074	NP_038519	NP_001300535	T621T	T621A	Likely benign	incidental	rs369099862	515928	CLCN1	Clcn1	not specified	NA	4e-05	ClinVar	Mutagenetix	267369
NP_000074	NP_038519	NP_001300531	T621T	T621A	Likely benign	incidental	rs369099862	515928	CLCN1	Clcn1	not specified	NA	4e-05	ClinVar	Mutagenetix	267376
NP_000074	NP_038519	NP_001300530	T621T	T621A	Likely benign	incidental	rs369099862	515928	CLCN1	Clcn1	not specified	NA	4e-05	ClinVar	Mutagenetix	267375
NP_000074	NP_038519	NP_001022374	T621T	T621A	Likely benign	incidental	rs369099862	515928	CLCN1	Clcn1	not specified	NA	4e-05	ClinVar	Mutagenetix	267377
NP_000074	NP_038519	NP_001300532	T621T	T621A	Likely benign	incidental	rs369099862	515928	CLCN1	Clcn1	not specified	NA	4e-05	ClinVar	Mutagenetix	267373
NP_000074	NP_038519	NP_001022060	T621T	T621A	Likely benign	incidental	rs369099862	515928	CLCN1	Clcn1	not specified	NA	4e-05	ClinVar	Mutagenetix	267372
NP_000074	NP_038519	NP_001022373	T621T	T621A	Likely benign	incidental	rs369099862	515928	CLCN1	Clcn1	not specified	NA	4e-05	ClinVar	Mutagenetix	267378
NP_002947	XP_006530484	NP_001022682	N801N	N811K	Likely benign	incidental	rs76532232	428780	CLIP1	Clip1	not provided	NA	NA	ClinVar	Mutagenetix	23625
NP_002947	XP_006530484	NP_001022683	N801N	N811K	Likely benign	incidental	rs76532232	428780	CLIP1	Clip1	not provided	NA	NA	ClinVar	Mutagenetix	23624
NP_001035897	NP_001139783	NP_001256316	T173T	T173A	Likely benign	incidental	107339rs-?	558428	CLN3	Cln3	not provided	NA	NA	ClinVar	Mutagenetix	200841
NP_001035897	NP_001139783	NP_491556	T173T	T173A	Likely benign	incidental	107339rs-?	558428	CLN3	Cln3	not provided	NA	NA	ClinVar	Mutagenetix	200840
NP_001035897	NP_001139783	NP_001256315	T173T	T173A	Likely benign	incidental	107339rs-?	558428	CLN3	Cln3	not provided	NA	NA	ClinVar	Mutagenetix	200842
NP_001035897	NP_001139783	NP_505237	T173T	T173A	Likely benign	incidental	107339rs-?	558428	CLN3	Cln3	not provided	NA	NA	ClinVar	Mutagenetix	200839
NP_061971	NP_038955	NP_492427	R355R	R347Q	Likely benign	incidental	rs776023278	328391	CNGB3	Cngb3	not provided	NA	NA	ClinVar	Mutagenetix	218190
NP_060119	NP_291047	NP_503052	D769D	D766N	Likely benign	incidental	rs751443884	331099	CNNM2	Cnnm2	not provided	NA	NA	ClinVar	Mutagenetix	195885
NP_054860	NP_001004357	NP_502312	V1102A	V1103A	Likely benign	incidental	rs111599875	162422	CNTNAP2	Cntnap2	History of neurodevelopmental disorder;Pitt-Hopkins-like syndrome 1;not specified	NA	0.00057	ClinVar	Mutagenetix	360241
NP_054860	NP_001004357	NP_502312	Y179C	Y179*	Likely benign	incidental	rs1057518820	445608	CNTNAP2	Cntnap2	Focal seizures;Gait imbalance;Hyperactivity;Seizures	NA	NA	ClinVar	Mutagenetix	360241
NP_054860	NP_001004357	NP_502312	T373T	T373S	Benign	incidental	rs73471053	525883	CNTNAP2	Cntnap2	History of neurodevelopmental disorder;Pitt-Hopkins-like syndrome 1;not specified	NA	0.00229	ClinVar	Mutagenetix	360241
NP_054860	NP_001004357	NP_502312	V397V	V397A	Likely benign	incidental	107742rs-?	176669	CNTNAP2	Cntnap2	History of neurodevelopmental disorder	NA	0	ClinVar	Mutagenetix	360241
NP_570129	NP_001070893	NP_502312	L251P	L251P	Likely benign	incidental	rs185130455	257700	CNTNAP5	Cntnap5a	not provided	NA	NA	ClinVar	Mutagenetix	81438
NP_004361	NP_001277237	NP_001343843	I2664V	I2666M	Likely benign	incidental	rs41266763	528133	COL12A1	Col12a1	Bethlem myopathy 2;Ullrich congenital muscular dystrophy 2	NA	0.00021	ClinVar	Mutagenetix	183504
NP_004361	NP_001277237	NP_001256271	I2664V	I2666M	Likely benign	incidental	rs41266763	528133	COL12A1	Col12a1	Bethlem myopathy 2;Ullrich congenital muscular dystrophy 2	NA	0.00021	ClinVar	Mutagenetix	183506
NP_004361	NP_001277237	NP_001254852	I2664V	I2666M	Likely benign	incidental	rs41266763	528133	COL12A1	Col12a1	Bethlem myopathy 2;Ullrich congenital muscular dystrophy 2	NA	0.00021	ClinVar	Mutagenetix	183509
NP_004361	NP_001277237	NP_001254853	I2664V	I2666M	Likely benign	incidental	rs41266763	528133	COL12A1	Col12a1	Bethlem myopathy 2;Ullrich congenital muscular dystrophy 2	NA	0.00021	ClinVar	Mutagenetix	183508
NP_004361	NP_001277237	NP_504602	I2664V	I2666M	Likely benign	incidental	rs41266763	528133	COL12A1	Col12a1	Bethlem myopathy 2;Ullrich congenital muscular dystrophy 2	NA	0.00021	ClinVar	Mutagenetix	183505
NP_004361	NP_001277237	NP_001256272	I2664V	I2666M	Likely benign	incidental	rs41266763	528133	COL12A1	Col12a1	Bethlem myopathy 2;Ullrich congenital muscular dystrophy 2	NA	0.00021	ClinVar	Mutagenetix	183507
NP_004361	NP_001277237	NP_001343843	R3028R	R3030H	Likely benign	incidental	rs1448973629	462570	COL12A1	Col12a1	not provided	NA	NA	ClinVar	Mutagenetix	183504
NP_004361	NP_001277237	NP_001256272	R3028R	R3030H	Likely benign	incidental	rs1448973629	462570	COL12A1	Col12a1	not provided	NA	NA	ClinVar	Mutagenetix	183507
NP_004361	NP_001277237	NP_504602	R3028R	R3030H	Likely benign	incidental	rs1448973629	462570	COL12A1	Col12a1	not provided	NA	NA	ClinVar	Mutagenetix	183505
NP_004361	NP_001277237	NP_001256271	R3028R	R3030H	Likely benign	incidental	rs1448973629	462570	COL12A1	Col12a1	not provided	NA	NA	ClinVar	Mutagenetix	183506
NP_004361	NP_001277237	NP_001254852	R3028R	R3030H	Likely benign	incidental	rs1448973629	462570	COL12A1	Col12a1	not provided	NA	NA	ClinVar	Mutagenetix	183509
NP_004361	NP_001277237	NP_001254853	R3028R	R3030H	Likely benign	incidental	rs1448973629	462570	COL12A1	Col12a1	not provided	NA	NA	ClinVar	Mutagenetix	183508
NP_001840	NP_666119	NP_510558	N640N	N655K	Likely benign	incidental	rs143819480	77560	COL6A2	Col6a2	Bethlem myopathy 1	NA	NA	ClinVar	Mutagenetix	333660
NP_001840	NP_666119	NP_502175	N640N	N655K	Likely benign	incidental	rs143819480	77560	COL6A2	Col6a2	Bethlem myopathy 1	NA	NA	ClinVar	Mutagenetix	333661
NP_004360	NP_001229938	NP_001022433	I1441I	I831F	Likely benign	incidental	rs747160916	382223	COL6A3	Col6a3	not specified	NA	3e-05	ClinVar	Mutagenetix	267103
NP_004360	NP_001229938	NP_506123	I1441I	I831F	Likely benign	incidental	rs747160916	382223	COL6A3	Col6a3	not specified	NA	3e-05	ClinVar	Mutagenetix	267102
NP_004360	NP_001229938	NP_504350	I1441I	I831F	Likely benign	incidental	rs747160916	382223	COL6A3	Col6a3	not specified	NA	3e-05	ClinVar	Mutagenetix	267099
NP_004360	NP_001229938	NP_495348	I1441I	I831F	Likely benign	incidental	rs747160916	382223	COL6A3	Col6a3	not specified	NA	3e-05	ClinVar	Mutagenetix	267097
NP_004360	NP_001229938	NP_001255308	I1441I	I831F	Likely benign	incidental	rs747160916	382223	COL6A3	Col6a3	not specified	NA	3e-05	ClinVar	Mutagenetix	267094
NP_004360	NP_001229938	NP_508552	I1441I	I831F	Likely benign	incidental	rs747160916	382223	COL6A3	Col6a3	not specified	NA	3e-05	ClinVar	Mutagenetix	267101
NP_004360	NP_001229938	NP_872008	I1441I	I831F	Likely benign	incidental	rs747160916	382223	COL6A3	Col6a3	not specified	NA	3e-05	ClinVar	Mutagenetix	267096
NP_004360	NP_001229938	NP_508218	I1441I	I831F	Likely benign	incidental	rs747160916	382223	COL6A3	Col6a3	not specified	NA	3e-05	ClinVar	Mutagenetix	267098
NP_004360	NP_001229938	NP_001309693	I1441I	I831F	Likely benign	incidental	rs747160916	382223	COL6A3	Col6a3	not specified	NA	3e-05	ClinVar	Mutagenetix	267100
NP_004360	NP_001229938	NP_499936	I1441I	I831F	Likely benign	incidental	rs747160916	382223	COL6A3	Col6a3	not specified	NA	3e-05	ClinVar	Mutagenetix	267095
NP_004360	NP_001229938	NP_508218	T492S	T84S	Benign/Likely benign	incidental	rs113897824	488052	COL6A3	Col6a3	Bethlem myopathy 1;Collagen VI-related myopathy;not specified	NA	0.00744	ClinVar	Mutagenetix	267098
NP_004360	NP_001229938	NP_508552	T492S	T84S	Benign/Likely benign	incidental	rs113897824	488052	COL6A3	Col6a3	Bethlem myopathy 1;Collagen VI-related myopathy;not specified	NA	0.00744	ClinVar	Mutagenetix	267101
NP_004360	NP_001229938	NP_499936	T492S	T84S	Benign/Likely benign	incidental	rs113897824	488052	COL6A3	Col6a3	Bethlem myopathy 1;Collagen VI-related myopathy;not specified	NA	0.00744	ClinVar	Mutagenetix	267095
NP_004360	NP_001229938	NP_001022433	T492S	T84S	Benign/Likely benign	incidental	rs113897824	488052	COL6A3	Col6a3	Bethlem myopathy 1;Collagen VI-related myopathy;not specified	NA	0.00744	ClinVar	Mutagenetix	267103
NP_004360	NP_001229938	NP_495348	T492S	T84S	Benign/Likely benign	incidental	rs113897824	488052	COL6A3	Col6a3	Bethlem myopathy 1;Collagen VI-related myopathy;not specified	NA	0.00744	ClinVar	Mutagenetix	267097
NP_004360	NP_001229938	NP_001309693	T492S	T84S	Benign/Likely benign	incidental	rs113897824	488052	COL6A3	Col6a3	Bethlem myopathy 1;Collagen VI-related myopathy;not specified	NA	0.00744	ClinVar	Mutagenetix	267100
NP_004360	NP_001229938	NP_001255308	T492S	T84S	Benign/Likely benign	incidental	rs113897824	488052	COL6A3	Col6a3	Bethlem myopathy 1;Collagen VI-related myopathy;not specified	NA	0.00744	ClinVar	Mutagenetix	267094
NP_004360	NP_001229938	NP_872008	T492S	T84S	Benign/Likely benign	incidental	rs113897824	488052	COL6A3	Col6a3	Bethlem myopathy 1;Collagen VI-related myopathy;not specified	NA	0.00744	ClinVar	Mutagenetix	267096
NP_004360	NP_001229938	NP_506123	T492S	T84S	Benign/Likely benign	incidental	rs113897824	488052	COL6A3	Col6a3	Bethlem myopathy 1;Collagen VI-related myopathy;not specified	NA	0.00744	ClinVar	Mutagenetix	267102
NP_004360	NP_001229938	NP_504350	T492S	T84S	Benign/Likely benign	incidental	rs113897824	488052	COL6A3	Col6a3	Bethlem myopathy 1;Collagen VI-related myopathy;not specified	NA	0.00744	ClinVar	Mutagenetix	267099
NP_000085	NP_031764	NP_001294383	V1905V	V1899A	Likely benign	incidental	rs984384543	367522	COL7A1	Col7a1	not provided	NA	NA	ClinVar	Mutagenetix	374900
NP_000085	NP_031764	NP_500607	V1905V	V1899A	Likely benign	incidental	rs984384543	367522	COL7A1	Col7a1	not provided	NA	NA	ClinVar	Mutagenetix	374901
NP_004362	NP_034068	NP_491069	N251N	N251K	Likely benign	incidental	rs374078706	315070	COPA	Copa	Autoimmune interstitial lung, joint, and kidney disease	NA	2e-05	ClinVar	Mutagenetix	370662
NP_056512	NP_082254	NP_871684	N196S	N146S	Benign/Likely benign	incidental	rs150295921	64282	COQ2	Coq2	not provided;not specified	NA	0.00134	ClinVar	Mutagenetix	66323
NP_056512	NP_082254	NP_498513	N196S	N146S	Benign/Likely benign	incidental	rs150295921	64282	COQ2	Coq2	not provided;not specified	NA	0.00134	ClinVar	Mutagenetix	66322
NP_057222	NP_001291687	NP_498128	R46W	R46L	Likely benign	incidental	rs77337400	563679	COQ7	Coq7	not provided	NA	0.0015	ClinVar	Mutagenetix	49791
NP_510870	NP_659123	NP_496402	N403N	N406D	Benign	incidental	rs34652235	553374	COX15	Cox15	not specified|Cardioencephalomyopathy, fatal infantile, due to cytochrome c oxidase deficiency 2	NA	NA	ClinVar	Mutagenetix	24041
NP_001867	NP_038523	NP_001300212	F615F	F615L	Likely benign	incidental	rs144747588	524477	CPT1A	Cpt1a	Carnitine palmitoyltransferase 1A deficiency	NA	NA	ClinVar	Mutagenetix	266695
NP_001867	NP_038523	NP_503145	F615F	F615L	Likely benign	incidental	rs144747588	524477	CPT1A	Cpt1a	Carnitine palmitoyltransferase 1A deficiency	NA	NA	ClinVar	Mutagenetix	266694
NP_001867	NP_038523	NP_504648	F615F	F615L	Likely benign	incidental	rs144747588	524477	CPT1A	Cpt1a	Carnitine palmitoyltransferase 1A deficiency	NA	NA	ClinVar	Mutagenetix	266696
NP_001867	NP_038523	NP_496721	F615F	F615L	Likely benign	incidental	rs144747588	524477	CPT1A	Cpt1a	Carnitine palmitoyltransferase 1A deficiency	NA	NA	ClinVar	Mutagenetix	266697
NP_001165644	NP_001277594	NP_001129758	T361T	T359A	Benign	incidental	rs3731765	398081	CSRNP3	Csrnp3	not provided	NA	NA	ClinVar	Mutagenetix	26933
NP_001165644	NP_001277594	NP_001293389	T361T	T359A	Benign	incidental	rs3731765	398081	CSRNP3	Csrnp3	not provided	NA	NA	ClinVar	Mutagenetix	26935
NP_001165644	NP_001277594	NP_491368	T361T	T359A	Benign	incidental	rs3731765	398081	CSRNP3	Csrnp3	not provided	NA	NA	ClinVar	Mutagenetix	26932
NP_001165644	NP_001277594	NP_001293388	T361T	T359A	Benign	incidental	rs3731765	398081	CSRNP3	Csrnp3	not provided	NA	NA	ClinVar	Mutagenetix	26934
NP_001012632	NP_001185789	NP_001257030	T240T	T240A	Likely benign	incidental	rs143129857	330876	CTBP1	Ctbp1	not provided	NA	NA	ClinVar	Mutagenetix	227992
NP_001012632	NP_001185789	NP_001257031	T240T	T240A	Likely benign	incidental	rs143129857	330876	CTBP1	Ctbp1	not provided	NA	NA	ClinVar	Mutagenetix	227991
NP_073713	NP_001164215	NP_001257030	H413P	H414Q	Benign	incidental	rs142307451	422284	CTBP2	Ctbp2	not provided	NA	NA	ClinVar	Mutagenetix	58320
NP_073713	NP_001164215	NP_001257031	H413P	H414Q	Benign	incidental	rs142307451	422284	CTBP2	Ctbp2	not provided	NA	NA	ClinVar	Mutagenetix	58319
NP_004706	NP_080571	NP_492423	D636D	D626E	Benign	incidental	rs143177926	222934	CTDP1	Ctdp1	not provided	NA	NA	ClinVar	Mutagenetix	267665
NP_055423	NP_001158134	NP_499949	S659S	S657T	Benign	incidental	rs138234345	528057	CYFIP1	Cyfip1	not provided	NA	NA	ClinVar	Mutagenetix	300186
NP_997235	NP_598730	NP_001343697	G512G	G512S	Likely benign	incidental	rs72646298	401378	CYP4V2	Cyp4v3	Bietti crystalline corneoretinal dystrophy;Corneal Dystrophy, Recessive	NA	0.00293	ClinVar	Mutagenetix	122618
NP_997235	NP_598730	NP_496939	G512G	G512S	Likely benign	incidental	rs72646298	401378	CYP4V2	Cyp4v3	Bietti crystalline corneoretinal dystrophy;Corneal Dystrophy, Recessive	NA	0.00293	ClinVar	Mutagenetix	122624
NP_997235	NP_598730	NP_001255738	G512G	G512S	Likely benign	incidental	rs72646298	401378	CYP4V2	Cyp4v3	Bietti crystalline corneoretinal dystrophy;Corneal Dystrophy, Recessive	NA	0.00293	ClinVar	Mutagenetix	122619
NP_997235	NP_598730	NP_502152	G512G	G512S	Likely benign	incidental	rs72646298	401378	CYP4V2	Cyp4v3	Bietti crystalline corneoretinal dystrophy;Corneal Dystrophy, Recessive	NA	0.00293	ClinVar	Mutagenetix	122622
NP_997235	NP_598730	NP_503130	G512G	G512S	Likely benign	incidental	rs72646298	401378	CYP4V2	Cyp4v3	Bietti crystalline corneoretinal dystrophy;Corneal Dystrophy, Recessive	NA	0.00293	ClinVar	Mutagenetix	122613
NP_997235	NP_598730	NP_505847	G512G	G512S	Likely benign	incidental	rs72646298	401378	CYP4V2	Cyp4v3	Bietti crystalline corneoretinal dystrophy;Corneal Dystrophy, Recessive	NA	0.00293	ClinVar	Mutagenetix	122621
NP_997235	NP_598730	NP_507688	G512G	G512S	Likely benign	incidental	rs72646298	401378	CYP4V2	Cyp4v3	Bietti crystalline corneoretinal dystrophy;Corneal Dystrophy, Recessive	NA	0.00293	ClinVar	Mutagenetix	122617
NP_997235	NP_598730	NP_001343806	G512G	G512S	Likely benign	incidental	rs72646298	401378	CYP4V2	Cyp4v3	Bietti crystalline corneoretinal dystrophy;Corneal Dystrophy, Recessive	NA	0.00293	ClinVar	Mutagenetix	122620
NP_997235	NP_598730	NP_500637	G512G	G512S	Likely benign	incidental	rs72646298	401378	CYP4V2	Cyp4v3	Bietti crystalline corneoretinal dystrophy;Corneal Dystrophy, Recessive	NA	0.00293	ClinVar	Mutagenetix	122614
NP_997235	NP_598730	NP_505490	G512G	G512S	Likely benign	incidental	rs72646298	401378	CYP4V2	Cyp4v3	Bietti crystalline corneoretinal dystrophy;Corneal Dystrophy, Recessive	NA	0.00293	ClinVar	Mutagenetix	122625
NP_997235	NP_598730	NP_503598	G512G	G512S	Likely benign	incidental	rs72646298	401378	CYP4V2	Cyp4v3	Bietti crystalline corneoretinal dystrophy;Corneal Dystrophy, Recessive	NA	0.00293	ClinVar	Mutagenetix	122615
NP_997235	NP_598730	NP_507109	G512G	G512S	Likely benign	incidental	rs72646298	401378	CYP4V2	Cyp4v3	Bietti crystalline corneoretinal dystrophy;Corneal Dystrophy, Recessive	NA	0.00293	ClinVar	Mutagenetix	122623
NP_997235	NP_598730	NP_505009	G512G	G512S	Likely benign	incidental	rs72646298	401378	CYP4V2	Cyp4v3	Bietti crystalline corneoretinal dystrophy;Corneal Dystrophy, Recessive	NA	0.00293	ClinVar	Mutagenetix	122616
NP_001340	NP_803228	NP_499089	T386T	T386A	Likely benign	incidental	rs373077996	488382	DARS1	Dars	not specified	NA	6e-05	ClinVar	Mutagenetix	190819
NP_003728	NP_001156415	NP_497641	R1991H	R1984Q	Likely benign	incidental	94854rs-?	359431	DCHS1	Dchs1	Van Maldergem syndrome 1	NA	NA	ClinVar	Mutagenetix	169734
NP_003728	NP_001156415	NP_497340	R1991H	R1984Q	Likely benign	incidental	94854rs-?	359431	DCHS1	Dchs1	Van Maldergem syndrome 1	NA	NA	ClinVar	Mutagenetix	169733
NP_001153619	NP_001036184	NP_001122623	Y277Y	Y261H	Likely benign	incidental	rs368725055	564653	DDHD1	Ddhd1	not specified	NA	1e-05	ClinVar	Mutagenetix	55759
NP_001153619	NP_001036184	NP_001040794	Y277Y	Y261H	Likely benign	incidental	rs368725055	564653	DDHD1	Ddhd1	not specified	NA	1e-05	ClinVar	Mutagenetix	55758
NP_001153619	NP_001036184	NP_001040793	Y277Y	Y261H	Likely benign	incidental	rs368725055	564653	DDHD1	Ddhd1	not specified	NA	1e-05	ClinVar	Mutagenetix	55757
NP_001153619	NP_001036184	NP_001300574	Y277Y	Y261H	Likely benign	incidental	rs368725055	564653	DDHD1	Ddhd1	not specified	NA	1e-05	ClinVar	Mutagenetix	55760
NP_001153619	NP_001036184	NP_740975	Y277Y	Y261H	Likely benign	incidental	rs368725055	564653	DDHD1	Ddhd1	not specified	NA	1e-05	ClinVar	Mutagenetix	55756
NP_001153619	NP_001036184	NP_740976	Y277Y	Y261H	Likely benign	incidental	rs368725055	564653	DDHD1	Ddhd1	not specified	NA	1e-05	ClinVar	Mutagenetix	55755
NP_001229825	NP_001020597	NP_497852	T441A	T441A	Likely benign	incidental	rs199749859	33529	DEPDC5	Depdc5	Epilepsy, familial focal, with variable foci 1;Seizures	NA	0.00036	ClinVar	Mutagenetix	182728
NP_001229825	NP_001020597	NP_497852	T441T	T441A	Benign	incidental	rs5998135	33529	DEPDC5	Depdc5	Seizures;not specified	NA	0.10572	ClinVar	Mutagenetix	182728
NP_001229825	NP_808454	NP_497852	E914E	E904K	Benign	incidental	rs118001924	310582	DEPDC5	Depdc5	Epilepsy, familial focal, with variable foci 1;Seizures;not specified	NA	0.01195	ClinVar	Mutagenetix	182737
NP_001229825	XP_006504050	NP_497852	S410S	S410T	Likely benign	incidental	rs771613005	487172	DEPDC5	Depdc5	Epilepsy, familial focal, with variable foci 1	NA	NA	ClinVar	Mutagenetix	182725
NP_054722	NP_848467	NP_499212	D630D	D631E	Likely benign	incidental	rs367769997	247570	DHX38	Dhx38	not provided	NA	NA	ClinVar	Mutagenetix	395957
NP_001035982	NP_062644	NP_741210	R797W	R776L	Likely benign	incidental	rs200291290	64855	DIAPH3	Diaph3	not provided	NA	NA	ClinVar	Mutagenetix	357722
NP_001035982	NP_062644	NP_741211	R797W	R776L	Likely benign	incidental	rs200291290	64855	DIAPH3	Diaph3	not provided	NA	NA	ClinVar	Mutagenetix	357723
NP_803187	NP_683750	NP_498761	V1386V	V1376A	Likely benign	incidental	rs1256817102	186546	DICER1	Dicer1	DICER1-related pleuropulmonary blastoma cancer predisposition syndrome|Hereditary cancer-predisposing syndrome	NA	NA	ClinVar	Mutagenetix	264983
NP_803187	NP_683750	NP_498761	V158V	V148A	Likely benign	incidental	rs878855270	321185	DICER1	Dicer1	DICER1-related pleuropulmonary blastoma cancer predisposition syndrome	NA	NA	ClinVar	Mutagenetix	264983
NP_803187	NP_683750	NP_498761	T743T	T733A	Likely benign	incidental	rs753276132	186409	DICER1	Dicer1	DICER1-related pleuropulmonary blastoma cancer predisposition syndrome	NA	1e-05	ClinVar	Mutagenetix	264983
NP_803187	NP_683750	NP_498761	Y914Y	Y904H	Likely benign	incidental	rs1595379004	331471	DICER1	Dicer1	Hereditary cancer-predisposing syndrome	NA	NA	ClinVar	Mutagenetix	264983
NP_689596	NP_001165628	NP_498160	T645T	T657A	Likely benign	incidental	rs754195941	538715	DIS3L2	Dis3l2	Renal hamartomas nephroblastomatosis and fetal gigantism	NA	NA	ClinVar	Mutagenetix	237568
NP_689596	NP_001165628	NP_498160	T645T	T657A	Likely benign	incidental	rs754195941	538715	DIS3L2	Dis3l2	Renal hamartomas nephroblastomatosis and fetal gigantism	NA	0	ClinVar	Mutagenetix	237568
NP_689596	NP_705758	NP_498160	S225S	S223T	Likely benign	incidental	rs756569370	510782	DIS3L2	Dis3l2	Renal hamartomas nephroblastomatosis and fetal gigantism	NA	3e-05	ClinVar	Mutagenetix	237571
NP_005500	NP_001074840	NP_001257246	G2733D	G2719D	Likely benign	incidental	rs140340763	271503	DMXL1	Dmxl1	not provided	NA	NA	ClinVar	Mutagenetix	375858
NP_005500	NP_001074840	NP_001263975	G2733D	G2719D	Likely benign	incidental	rs140340763	271503	DMXL1	Dmxl1	not provided	NA	NA	ClinVar	Mutagenetix	375859
NP_001167587	NP_766359	NP_001263975	N2328N	N2323K	Benign	incidental	rs566873822	435889	DMXL2	Dmxl2	not provided	NA	NA	ClinVar	Mutagenetix	369440
NP_001167587	NP_766359	NP_001257246	N2328N	N2323K	Benign	incidental	rs566873822	435889	DMXL2	Dmxl2	not provided	NA	NA	ClinVar	Mutagenetix	369439
NP_001243793	NP_001158055	NP_001256949	A66A	A64S	Likely benign	incidental	rs374727491	559644	DNAJC6	Dnajc6	not provided	NA	NA	ClinVar	Mutagenetix	275376
NP_001243793	NP_001158055	NP_001256948	A66A	A64S	Likely benign	incidental	rs374727491	559644	DNAJC6	Dnajc6	not provided	NA	NA	ClinVar	Mutagenetix	275378
NP_001243793	NP_001158055	NP_001256947	A66A	A64S	Likely benign	incidental	rs374727491	559644	DNAJC6	Dnajc6	not provided	NA	NA	ClinVar	Mutagenetix	275377
NP_036192	NP_001021118	NP_741403	T306T	T306A	Benign	incidental	rs10844318	214615	DNM1L	Dnm1l	Lethal Encephalopathy;not provided;not specified	NA	0.1229	ClinVar	Mutagenetix	212372
NP_036192	NP_001021118	NP_001023375	T306T	T306A	Benign	incidental	rs10844318	214615	DNM1L	Dnm1l	Lethal Encephalopathy;not provided;not specified	NA	0.1229	ClinVar	Mutagenetix	212371
NP_775931	NP_766296	NP_508946	R230R	R193H	Likely benign	incidental	rs1577172106	532235	DOK7	Dok7	Myasthenia, limb-girdle, familial;Pena-Shokeir syndrome type I	NA	NA	ClinVar	Mutagenetix	8909
NP_775931	NP_766296	NP_508945	R230R	R193H	Likely benign	incidental	rs1577172106	532235	DOK7	Dok7	Myasthenia, limb-girdle, familial;Pena-Shokeir syndrome type I	NA	NA	ClinVar	Mutagenetix	8908
NP_000786	NP_034207	NP_001024729	K327E	K327R	Benign	incidental	rs71653614	319351	DRD2	Drd2	Dystonia	NA	0.00378	ClinVar	Mutagenetix	34162
NP_000786	NP_034207	NP_001041220	K327E	K327R	Benign	incidental	rs71653614	319351	DRD2	Drd2	Dystonia	NA	0.00378	ClinVar	Mutagenetix	34154
NP_000786	NP_034207	NP_001348795	K327E	K327R	Benign	incidental	rs71653614	319351	DRD2	Drd2	Dystonia	NA	0.00378	ClinVar	Mutagenetix	34153
NP_000786	NP_034207	NP_001256126	K327E	K327R	Benign	incidental	rs71653614	319351	DRD2	Drd2	Dystonia	NA	0.00378	ClinVar	Mutagenetix	34167
NP_000786	NP_034207	NP_001024728	K327E	K327R	Benign	incidental	rs71653614	319351	DRD2	Drd2	Dystonia	NA	0.00378	ClinVar	Mutagenetix	34163
NP_000786	NP_034207	NP_001033561	K327E	K327R	Benign	incidental	rs71653614	319351	DRD2	Drd2	Dystonia	NA	0.00378	ClinVar	Mutagenetix	34157
NP_000786	NP_034207	NP_001294262	K327E	K327R	Benign	incidental	rs71653614	319351	DRD2	Drd2	Dystonia	NA	0.00378	ClinVar	Mutagenetix	34156
NP_000786	NP_034207	NP_741350	K327E	K327R	Benign	incidental	rs71653614	319351	DRD2	Drd2	Dystonia	NA	0.00378	ClinVar	Mutagenetix	34155
NP_000786	NP_034207	NP_491954	K327E	K327R	Benign	incidental	rs71653614	319351	DRD2	Drd2	Dystonia	NA	0.00378	ClinVar	Mutagenetix	34161
NP_000786	NP_034207	NP_001256127	K327E	K327R	Benign	incidental	rs71653614	319351	DRD2	Drd2	Dystonia	NA	0.00378	ClinVar	Mutagenetix	34166
NP_000786	NP_034207	NP_001033560	K327E	K327R	Benign	incidental	rs71653614	319351	DRD2	Drd2	Dystonia	NA	0.00378	ClinVar	Mutagenetix	34158
NP_000786	NP_034207	NP_001024048	K327E	K327R	Benign	incidental	rs71653614	319351	DRD2	Drd2	Dystonia	NA	0.00378	ClinVar	Mutagenetix	34165
NP_000786	NP_034207	NP_001024908	K327E	K327R	Benign	incidental	rs71653614	319351	DRD2	Drd2	Dystonia	NA	0.00378	ClinVar	Mutagenetix	34160
NP_000786	NP_034207	NP_001024907	K327E	K327R	Benign	incidental	rs71653614	319351	DRD2	Drd2	Dystonia	NA	0.00378	ClinVar	Mutagenetix	34159
NP_000786	NP_034207	NP_001024047	K327E	K327R	Benign	incidental	rs71653614	319351	DRD2	Drd2	Dystonia	NA	0.00378	ClinVar	Mutagenetix	34164
NP_001380	NP_112451	NP_503523	N576N	N576D	Benign	incidental	rs139863593	70590	DSCAM	Dscam	not provided	NA	NA	ClinVar	Mutagenetix	150878
NP_001380	NP_112451	NP_503523	N576N	N576K	Benign	incidental	rs139863593	394975	DSCAM	Dscam	not provided	NA	NA	ClinVar	Mutagenetix	150878
NP_001380	NP_112451	NP_001300229	N576N	N576D	Benign	incidental	rs139863593	70590	DSCAM	Dscam	not provided	NA	NA	ClinVar	Mutagenetix	150879
NP_001380	NP_112451	NP_001300229	N576N	N576K	Benign	incidental	rs139863593	394975	DSCAM	Dscam	not provided	NA	NA	ClinVar	Mutagenetix	150879
NP_001380	NP_112451	NP_001300229	V756V	V756A	Likely benign	incidental	rs369438004	162924	DSCAM	Dscam	not provided	NA	NA	ClinVar	Mutagenetix	150879
NP_001380	NP_112451	NP_503523	V756V	V756A	Likely benign	incidental	rs369438004	162924	DSCAM	Dscam	not provided	NA	NA	ClinVar	Mutagenetix	150878
NP_001380	NP_112451	NP_503523	T93T	T93A	Likely benign	incidental	rs780058531	567014	DSCAM	Dscam	not provided	NA	NA	ClinVar	Mutagenetix	150878
NP_001380	NP_112451	NP_001300229	T93T	T93A	Likely benign	incidental	rs780058531	567014	DSCAM	Dscam	not provided	NA	NA	ClinVar	Mutagenetix	150879
NP_004406	NP_076331	NP_001335523	N1051N	N1063S	Likely benign	incidental	rs563387839	313192	DSP	Dsp	not specified	NA	0.00017	ClinVar	Mutagenetix	355666
NP_004406	NP_076331	NP_001040721	N1051N	N1063S	Likely benign	incidental	rs563387839	313192	DSP	Dsp	not specified	NA	0.00017	ClinVar	Mutagenetix	355657
NP_004406	NP_076331	NP_001021858	N1051N	N1063S	Likely benign	incidental	rs563387839	313192	DSP	Dsp	not specified	NA	0.00017	ClinVar	Mutagenetix	355658
NP_004406	NP_076331	NP_001335519	N1051N	N1063S	Likely benign	incidental	rs563387839	313192	DSP	Dsp	not specified	NA	0.00017	ClinVar	Mutagenetix	355659
NP_004406	NP_076331	NP_001335521	N1051N	N1063S	Likely benign	incidental	rs563387839	313192	DSP	Dsp	not specified	NA	0.00017	ClinVar	Mutagenetix	355665
NP_004406	NP_076331	NP_001021853	N1051N	N1063S	Likely benign	incidental	rs563387839	313192	DSP	Dsp	not specified	NA	0.00017	ClinVar	Mutagenetix	355655
NP_004406	NP_076331	NP_001021859	N1051N	N1063S	Likely benign	incidental	rs563387839	313192	DSP	Dsp	not specified	NA	0.00017	ClinVar	Mutagenetix	355661
NP_004406	NP_076331	NP_001021854	N1051N	N1063S	Likely benign	incidental	rs563387839	313192	DSP	Dsp	not specified	NA	0.00017	ClinVar	Mutagenetix	355663
NP_004406	NP_076331	NP_001335522	N1051N	N1063S	Likely benign	incidental	rs563387839	313192	DSP	Dsp	not specified	NA	0.00017	ClinVar	Mutagenetix	355662
NP_004406	NP_076331	NP_001335524	N1051N	N1063S	Likely benign	incidental	rs563387839	313192	DSP	Dsp	not specified	NA	0.00017	ClinVar	Mutagenetix	355660
NP_004406	NP_076331	NP_001021856	N1051N	N1063S	Likely benign	incidental	rs563387839	313192	DSP	Dsp	not specified	NA	0.00017	ClinVar	Mutagenetix	355654
NP_004406	NP_076331	NP_001335520	N1051N	N1063S	Likely benign	incidental	rs563387839	313192	DSP	Dsp	not specified	NA	0.00017	ClinVar	Mutagenetix	355664
NP_004406	NP_076331	NP_001021857	N1051N	N1063S	Likely benign	incidental	rs563387839	313192	DSP	Dsp	not specified	NA	0.00017	ClinVar	Mutagenetix	355656
NP_004406	NP_076331	NP_001021855	N1051N	N1063S	Likely benign	incidental	rs563387839	313192	DSP	Dsp	not specified	NA	0.00017	ClinVar	Mutagenetix	355667
NP_004406	NP_076331	NP_001122565	N1051N	N1063S	Likely benign	incidental	rs563387839	313192	DSP	Dsp	not specified	NA	0.00017	ClinVar	Mutagenetix	355653
NP_004406	NP_076331	NP_001021854	V1530F	V1542I	Benign/Likely benign	incidental	rs141227126	372756	DSP	Dsp	Arrhythmogenic right ventricular cardiomyopathy;Arrhythmogenic right ventricular cardiomyopathy, type 8;Cardiomyopathy;Cardiovascular phenotype;Dilated cardiomyopathy with woolly hair and keratoderma;Ectodermal dysplasia skin fragility syndrome;Epidermoly	NA	NA	ClinVar	Mutagenetix	355663
NP_004406	NP_076331	NP_001335520	V1530F	V1542I	Benign/Likely benign	incidental	rs141227126	372756	DSP	Dsp	Arrhythmogenic right ventricular cardiomyopathy;Arrhythmogenic right ventricular cardiomyopathy, type 8;Cardiomyopathy;Cardiovascular phenotype;Dilated cardiomyopathy with woolly hair and keratoderma;Ectodermal dysplasia skin fragility syndrome;Epidermoly	NA	NA	ClinVar	Mutagenetix	355664
NP_004406	NP_076331	NP_001021858	V1530F	V1542I	Benign/Likely benign	incidental	rs141227126	372756	DSP	Dsp	Arrhythmogenic right ventricular cardiomyopathy;Arrhythmogenic right ventricular cardiomyopathy, type 8;Cardiomyopathy;Cardiovascular phenotype;Dilated cardiomyopathy with woolly hair and keratoderma;Ectodermal dysplasia skin fragility syndrome;Epidermoly	NA	NA	ClinVar	Mutagenetix	355658
NP_004406	NP_076331	NP_001335523	V1530F	V1542I	Benign/Likely benign	incidental	rs141227126	372756	DSP	Dsp	Arrhythmogenic right ventricular cardiomyopathy;Arrhythmogenic right ventricular cardiomyopathy, type 8;Cardiomyopathy;Cardiovascular phenotype;Dilated cardiomyopathy with woolly hair and keratoderma;Ectodermal dysplasia skin fragility syndrome;Epidermoly	NA	NA	ClinVar	Mutagenetix	355666
NP_004406	NP_076331	NP_001040721	V1530F	V1542I	Benign/Likely benign	incidental	rs141227126	372756	DSP	Dsp	Arrhythmogenic right ventricular cardiomyopathy;Arrhythmogenic right ventricular cardiomyopathy, type 8;Cardiomyopathy;Cardiovascular phenotype;Dilated cardiomyopathy with woolly hair and keratoderma;Ectodermal dysplasia skin fragility syndrome;Epidermoly	NA	NA	ClinVar	Mutagenetix	355657
NP_004406	NP_076331	NP_001021853	V1530F	V1542I	Benign/Likely benign	incidental	rs141227126	372756	DSP	Dsp	Arrhythmogenic right ventricular cardiomyopathy;Arrhythmogenic right ventricular cardiomyopathy, type 8;Cardiomyopathy;Cardiovascular phenotype;Dilated cardiomyopathy with woolly hair and keratoderma;Ectodermal dysplasia skin fragility syndrome;Epidermoly	NA	NA	ClinVar	Mutagenetix	355655
NP_004406	NP_076331	NP_001335522	V1530F	V1542I	Benign/Likely benign	incidental	rs141227126	372756	DSP	Dsp	Arrhythmogenic right ventricular cardiomyopathy;Arrhythmogenic right ventricular cardiomyopathy, type 8;Cardiomyopathy;Cardiovascular phenotype;Dilated cardiomyopathy with woolly hair and keratoderma;Ectodermal dysplasia skin fragility syndrome;Epidermoly	NA	NA	ClinVar	Mutagenetix	355662
NP_004406	NP_076331	NP_001335524	V1530F	V1542I	Benign/Likely benign	incidental	rs141227126	372756	DSP	Dsp	Arrhythmogenic right ventricular cardiomyopathy;Arrhythmogenic right ventricular cardiomyopathy, type 8;Cardiomyopathy;Cardiovascular phenotype;Dilated cardiomyopathy with woolly hair and keratoderma;Ectodermal dysplasia skin fragility syndrome;Epidermoly	NA	NA	ClinVar	Mutagenetix	355660
NP_004406	NP_076331	NP_001021855	V1530F	V1542I	Benign/Likely benign	incidental	rs141227126	372756	DSP	Dsp	Arrhythmogenic right ventricular cardiomyopathy;Arrhythmogenic right ventricular cardiomyopathy, type 8;Cardiomyopathy;Cardiovascular phenotype;Dilated cardiomyopathy with woolly hair and keratoderma;Ectodermal dysplasia skin fragility syndrome;Epidermoly	NA	NA	ClinVar	Mutagenetix	355667
NP_004406	NP_076331	NP_001021859	V1530F	V1542I	Benign/Likely benign	incidental	rs141227126	372756	DSP	Dsp	Arrhythmogenic right ventricular cardiomyopathy;Arrhythmogenic right ventricular cardiomyopathy, type 8;Cardiomyopathy;Cardiovascular phenotype;Dilated cardiomyopathy with woolly hair and keratoderma;Ectodermal dysplasia skin fragility syndrome;Epidermoly	NA	NA	ClinVar	Mutagenetix	355661
NP_004406	NP_076331	NP_001021857	V1530F	V1542I	Benign/Likely benign	incidental	rs141227126	372756	DSP	Dsp	Arrhythmogenic right ventricular cardiomyopathy;Arrhythmogenic right ventricular cardiomyopathy, type 8;Cardiomyopathy;Cardiovascular phenotype;Dilated cardiomyopathy with woolly hair and keratoderma;Ectodermal dysplasia skin fragility syndrome;Epidermoly	NA	NA	ClinVar	Mutagenetix	355656
NP_004406	NP_076331	NP_001122565	V1530F	V1542I	Benign/Likely benign	incidental	rs141227126	372756	DSP	Dsp	Arrhythmogenic right ventricular cardiomyopathy;Arrhythmogenic right ventricular cardiomyopathy, type 8;Cardiomyopathy;Cardiovascular phenotype;Dilated cardiomyopathy with woolly hair and keratoderma;Ectodermal dysplasia skin fragility syndrome;Epidermoly	NA	NA	ClinVar	Mutagenetix	355653
NP_004406	NP_076331	NP_001335519	V1530F	V1542I	Benign/Likely benign	incidental	rs141227126	372756	DSP	Dsp	Arrhythmogenic right ventricular cardiomyopathy;Arrhythmogenic right ventricular cardiomyopathy, type 8;Cardiomyopathy;Cardiovascular phenotype;Dilated cardiomyopathy with woolly hair and keratoderma;Ectodermal dysplasia skin fragility syndrome;Epidermoly	NA	NA	ClinVar	Mutagenetix	355659
NP_004406	NP_076331	NP_001021856	V1530F	V1542I	Benign/Likely benign	incidental	rs141227126	372756	DSP	Dsp	Arrhythmogenic right ventricular cardiomyopathy;Arrhythmogenic right ventricular cardiomyopathy, type 8;Cardiomyopathy;Cardiovascular phenotype;Dilated cardiomyopathy with woolly hair and keratoderma;Ectodermal dysplasia skin fragility syndrome;Epidermoly	NA	NA	ClinVar	Mutagenetix	355654
NP_004406	NP_076331	NP_001335521	V1530F	V1542I	Benign/Likely benign	incidental	rs141227126	372756	DSP	Dsp	Arrhythmogenic right ventricular cardiomyopathy;Arrhythmogenic right ventricular cardiomyopathy, type 8;Cardiomyopathy;Cardiovascular phenotype;Dilated cardiomyopathy with woolly hair and keratoderma;Ectodermal dysplasia skin fragility syndrome;Epidermoly	NA	NA	ClinVar	Mutagenetix	355665
NP_004406	NP_076331	NP_001021857	Y2490Y	Y2495F	Likely benign	incidental	119193rs-?	262041	DSP	Dsp	Cardiomyopathy	NA	NA	ClinVar	Mutagenetix	355656
NP_004406	NP_076331	NP_001335524	Y2490Y	Y2502H	Likely benign	incidental	119193rs-?	350845	DSP	Dsp	Cardiomyopathy	NA	NA	ClinVar	Mutagenetix	355660
NP_004406	NP_076331	NP_001122565	Y2490Y	Y2502H	Likely benign	incidental	119193rs-?	350845	DSP	Dsp	Cardiomyopathy	NA	NA	ClinVar	Mutagenetix	355653
NP_004406	NP_076331	NP_001335523	Y2490Y	Y2502H	Likely benign	incidental	119193rs-?	350845	DSP	Dsp	Cardiomyopathy	NA	NA	ClinVar	Mutagenetix	355666
NP_004406	NP_076331	NP_001040721	D2796D	D2808N	Likely benign	incidental	119219rs-?	386069	DSP	Dsp	Cardiomyopathy	NA	NA	ClinVar	Mutagenetix	355657
NP_004406	NP_076331	NP_001021858	D2796D	D2808N	Likely benign	incidental	119219rs-?	386069	DSP	Dsp	Cardiomyopathy	NA	NA	ClinVar	Mutagenetix	355658
NP_004406	NP_076331	NP_001021853	D2796D	D2808N	Likely benign	incidental	119219rs-?	386069	DSP	Dsp	Cardiomyopathy	NA	NA	ClinVar	Mutagenetix	355655
NP_004406	NP_076331	NP_001021857	D2796D	D2808N	Likely benign	incidental	119219rs-?	386069	DSP	Dsp	Cardiomyopathy	NA	NA	ClinVar	Mutagenetix	355656
NP_004406	NP_076331	NP_001122565	D2796D	D2808N	Likely benign	incidental	119219rs-?	386069	DSP	Dsp	Cardiomyopathy	NA	NA	ClinVar	Mutagenetix	355653
NP_004406	NP_076331	NP_001021856	D2796D	D2808N	Likely benign	incidental	119219rs-?	386069	DSP	Dsp	Cardiomyopathy	NA	NA	ClinVar	Mutagenetix	355654
NP_004406	NP_076331	NP_001335522	T353T	T365A	Likely benign	incidental	119090rs-?	268378	DSP	Dsp	Cardiomyopathy	NA	NA	ClinVar	Mutagenetix	355662
NP_004406	NP_076331	NP_001335523	T353T	T365A	Likely benign	incidental	119090rs-?	268378	DSP	Dsp	Cardiomyopathy	NA	NA	ClinVar	Mutagenetix	355666
NP_004406	NP_076331	NP_001021856	T353T	T365A	Likely benign	incidental	119090rs-?	268378	DSP	Dsp	Cardiomyopathy	NA	NA	ClinVar	Mutagenetix	355654
NP_004406	NP_076331	NP_001335524	T353T	T365A	Likely benign	incidental	119090rs-?	268378	DSP	Dsp	Cardiomyopathy	NA	NA	ClinVar	Mutagenetix	355660
NP_004406	NP_076331	NP_001040721	T353T	T365A	Likely benign	incidental	119090rs-?	268378	DSP	Dsp	Cardiomyopathy	NA	NA	ClinVar	Mutagenetix	355657
NP_004406	NP_076331	NP_001021855	T353T	T365A	Likely benign	incidental	119090rs-?	268378	DSP	Dsp	Cardiomyopathy	NA	NA	ClinVar	Mutagenetix	355667
NP_004406	NP_076331	NP_001335520	T353T	T365A	Likely benign	incidental	119090rs-?	268378	DSP	Dsp	Cardiomyopathy	NA	NA	ClinVar	Mutagenetix	355664
NP_004406	NP_076331	NP_001335519	T353T	T365A	Likely benign	incidental	119090rs-?	268378	DSP	Dsp	Cardiomyopathy	NA	NA	ClinVar	Mutagenetix	355659
NP_004406	NP_076331	NP_001021858	T353T	T365A	Likely benign	incidental	119090rs-?	268378	DSP	Dsp	Cardiomyopathy	NA	NA	ClinVar	Mutagenetix	355658
NP_004406	NP_076331	NP_001021859	T353T	T365A	Likely benign	incidental	119090rs-?	268378	DSP	Dsp	Cardiomyopathy	NA	NA	ClinVar	Mutagenetix	355661
NP_004406	NP_076331	NP_001021853	T353T	T365A	Likely benign	incidental	119090rs-?	268378	DSP	Dsp	Cardiomyopathy	NA	NA	ClinVar	Mutagenetix	355655
NP_004406	NP_076331	NP_001021854	T353T	T365A	Likely benign	incidental	119090rs-?	268378	DSP	Dsp	Cardiomyopathy	NA	NA	ClinVar	Mutagenetix	355663
NP_004406	NP_076331	NP_001335521	T353T	T365A	Likely benign	incidental	119090rs-?	268378	DSP	Dsp	Cardiomyopathy	NA	NA	ClinVar	Mutagenetix	355665
NP_004406	NP_076331	NP_001122565	T353T	T365A	Likely benign	incidental	119090rs-?	268378	DSP	Dsp	Cardiomyopathy	NA	NA	ClinVar	Mutagenetix	355653
NP_004406	NP_076331	NP_001021857	T353T	T365A	Likely benign	incidental	119090rs-?	268378	DSP	Dsp	Cardiomyopathy	NA	NA	ClinVar	Mutagenetix	355656
NP_004406	XP_006516595	NP_001122565	T2853T	T2265A	Likely benign	incidental	119225rs-?	383743	DSP	Dsp	Cardiomyopathy	NA	NA	ClinVar	Mutagenetix	355638
NP_001317240	NP_034221	NP_494980	N133N	N133K	Likely benign	incidental	rs377006847	161954	DVL1	Dvl1	not provided	NA	NA	ClinVar	Mutagenetix	123762
NP_001317240	NP_034221	NP_494979	N133N	N133K	Likely benign	incidental	rs377006847	161954	DVL1	Dvl1	not provided	NA	NA	ClinVar	Mutagenetix	123764
NP_001317240	NP_034221	NP_001300521	N133N	N133K	Likely benign	incidental	rs377006847	161954	DVL1	Dvl1	not provided	NA	NA	ClinVar	Mutagenetix	123766
NP_001317240	NP_034221	NP_001300520	N133N	N133K	Likely benign	incidental	rs377006847	161954	DVL1	Dvl1	not provided	NA	NA	ClinVar	Mutagenetix	123765
NP_001317240	NP_034221	NP_001300522	N133N	N133K	Likely benign	incidental	rs377006847	161954	DVL1	Dvl1	not provided	NA	NA	ClinVar	Mutagenetix	123763
NP_001317240	NP_034221	NP_494978	N133N	N133K	Likely benign	incidental	rs377006847	161954	DVL1	Dvl1	not provided	NA	NA	ClinVar	Mutagenetix	123767
NP_001317240	NP_034221	NP_494980	N248N	N248K	Likely benign	incidental	rs770720858	58789	DVL1	Dvl1	not provided	NA	NA	ClinVar	Mutagenetix	123762
NP_001317240	NP_034221	NP_001300520	N248N	N248K	Likely benign	incidental	rs770720858	58789	DVL1	Dvl1	not provided	NA	NA	ClinVar	Mutagenetix	123765
NP_001317240	NP_034221	NP_001300521	N248N	N248K	Likely benign	incidental	rs770720858	58789	DVL1	Dvl1	not provided	NA	NA	ClinVar	Mutagenetix	123766
NP_001317240	NP_034221	NP_494979	N248N	N248K	Likely benign	incidental	rs770720858	58789	DVL1	Dvl1	not provided	NA	NA	ClinVar	Mutagenetix	123764
NP_001317240	NP_034221	NP_001300522	N248N	N248K	Likely benign	incidental	rs770720858	58789	DVL1	Dvl1	not provided	NA	NA	ClinVar	Mutagenetix	123763
NP_001317240	NP_034221	NP_494978	N248N	N248K	Likely benign	incidental	rs770720858	58789	DVL1	Dvl1	not provided	NA	NA	ClinVar	Mutagenetix	123767
NP_001367	NP_084514	NP_491363	K1447K	K1445R	Likely benign	incidental	rs780278262	442281	DYNC1H1	Dync1h1	Charcot-Marie-Tooth disease, axonal, type 2O	NA	NA	ClinVar	Mutagenetix	187066
NP_001367	NP_084514	NP_001317773	K1447K	K1445R	Likely benign	incidental	rs780278262	442281	DYNC1H1	Dync1h1	Charcot-Marie-Tooth disease, axonal, type 2O	NA	NA	ClinVar	Mutagenetix	187065
NP_001367	NP_084514	NP_491363	E2393E	E2391K	Likely benign	incidental	120799rs-?	538122	DYNC1H1	Dync1h1	Charcot-Marie-Tooth disease	NA	NA	ClinVar	Mutagenetix	187066
NP_001367	NP_084514	NP_001317773	E2393E	E2391K	Likely benign	incidental	120799rs-?	538122	DYNC1H1	Dync1h1	Charcot-Marie-Tooth disease	NA	NA	ClinVar	Mutagenetix	187065
NP_001367	NP_084514	NP_491363	D3024D	D3022N	Likely benign	incidental	120803rs-?	344138	DYNC1H1	Dync1h1	Charcot-Marie-Tooth disease	NA	NA	ClinVar	Mutagenetix	187066
NP_001367	NP_084514	NP_001317773	D3024D	D3022N	Likely benign	incidental	120803rs-?	344138	DYNC1H1	Dync1h1	Charcot-Marie-Tooth disease	NA	NA	ClinVar	Mutagenetix	187065
NP_001367	NP_084514	NP_001317773	T3702T	T3700N	Likely benign	incidental	rs1595629352	380259	DYNC1H1	Dync1h1	not provided	NA	NA	ClinVar	Mutagenetix	187065
NP_001367	NP_084514	NP_491363	T3702T	T3700N	Likely benign	incidental	rs1595629352	380259	DYNC1H1	Dync1h1	not provided	NA	NA	ClinVar	Mutagenetix	187066
NP_001367	NP_084514	NP_491363	V4516V	V4514I	Likely benign	incidental	rs1555412737	441509	DYNC1H1	Dync1h1	not specified	NA	NA	ClinVar	Mutagenetix	187066
NP_001367	NP_084514	NP_001317773	V4516V	V4514I	Likely benign	incidental	rs1555412737	441509	DYNC1H1	Dync1h1	not specified	NA	NA	ClinVar	Mutagenetix	187065
NP_001387	XP_011244401	NP_510460	Q268Q	Q230K	Likely benign	incidental	rs1555984261	516019	DYRK1A	Dyrk1a	not specified	NA	NA	ClinVar	Mutagenetix	382433
NP_003485	XP_006506239	NP_001122477	F408F	F411L	Likely benign	incidental	rs779669549	318028	DYSF	Dysf	not specified	NA	7e-05	ClinVar	Mutagenetix	310743
NP_003485	XP_006506239	NP_491602	F408F	F411L	Likely benign	incidental	rs779669549	318028	DYSF	Dysf	not specified	NA	7e-05	ClinVar	Mutagenetix	310741
NP_003485	XP_006506239	NP_492337	F408F	F411L	Likely benign	incidental	rs779669549	318028	DYSF	Dysf	not specified	NA	7e-05	ClinVar	Mutagenetix	310742
NP_149074	NP_083208	NP_491404	D206D	D206N	Benign	incidental	rs34668493	350847	EAF1	Eaf1	not provided	NA	NA	ClinVar	Mutagenetix	209357
NP_001949	NP_031932	NP_872243	F211F	F211L	Likely benign	incidental	rs1057523670	505898	EEF1A2	Eef1a2	not specified	NA	NA	ClinVar	Mutagenetix	24191
NP_001949	NP_031932	NP_509323	F211F	F211L	Likely benign	incidental	rs1057523670	505898	EEF1A2	Eef1a2	not specified	NA	NA	ClinVar	Mutagenetix	24188
NP_001949	NP_031932	NP_872242	F211F	F211L	Likely benign	incidental	rs1057523670	505898	EEF1A2	Eef1a2	not specified	NA	NA	ClinVar	Mutagenetix	24190
NP_001949	NP_031932	NP_498520	F211F	F211L	Likely benign	incidental	rs1057523670	505898	EEF1A2	Eef1a2	not specified	NA	NA	ClinVar	Mutagenetix	24192
NP_001949	NP_031932	NP_872244	F211F	F211L	Likely benign	incidental	rs1057523670	505898	EEF1A2	Eef1a2	not specified	NA	NA	ClinVar	Mutagenetix	24189
NP_003898	NP_758469	NP_495841	V300V	V296A	Likely benign	incidental	rs778914998	173982	EIF2B5	Eif2b5	not provided	NA	NA	ClinVar	Mutagenetix	154617
NP_005221	NP_038536	NP_001023051	S278S	S280T	Benign	incidental	rs115218295	532747	ELK3	Elk3	not provided	NA	NA	ClinVar	Mutagenetix	339837
NP_005221	NP_038536	NP_001294301	S278S	S280T	Benign	incidental	rs115218295	532747	ELK3	Elk3	not provided	NA	NA	ClinVar	Mutagenetix	339838
NP_066015	NP_001182562	NP_495343	N1758S	N1751S	Likely benign	incidental	rs143519809	351984	EPG5	Epg5	Vici syndrome	NA	NA	ClinVar	Mutagenetix	188243
NP_004433	XP_006538594	NP_494807	A327A	A327V	Likely benign	incidental	rs199559345	165908	EPHB2	Ephb2	not provided	NA	NA	ClinVar	Mutagenetix	280518
NP_004433	XP_006538594	NP_494806	A327A	A327V	Likely benign	incidental	rs199559345	165908	EPHB2	Ephb2	not provided	NA	NA	ClinVar	Mutagenetix	280519
NP_000114	NP_035859	NP_491891	T1020T	T1019A	Likely benign	incidental	rs1595392198	186277	ERCC5	Ercc5	not provided	NA	NA	ClinVar	Mutagenetix	35671
NP_000114	NP_035859	NP_498361	T1020T	T1019A	Likely benign	incidental	rs1595392198	186277	ERCC5	Ercc5	not provided	NA	NA	ClinVar	Mutagenetix	35670
NP_000114	NP_035859	NP_498361	V145I	V145I	Benign	incidental	rs4987063	343973	ERCC5	Ercc5	not specified|not provided|Xeroderma pigmentosum, group G	NA	NA	ClinVar	Mutagenetix	35670
NP_000114	NP_035859	NP_491891	V145I	V145I	Benign	incidental	rs4987063	343973	ERCC5	Ercc5	not specified|not provided|Xeroderma pigmentosum, group G	NA	NA	ClinVar	Mutagenetix	35671
NP_000115	NP_001074690	NP_510607	K286N	K287E	Likely benign	incidental	rs143260457	447192	ERCC6	Ercc6	Cerebrooculofacioskeletal Syndrome;Cockayne syndrome;Macular degeneration	NA	0.00021	ClinVar	Mutagenetix	122334
NP_000115	NP_001074690	NP_001024706	K286N	K287E	Likely benign	incidental	rs143260457	447192	ERCC6	Ercc6	Cerebrooculofacioskeletal Syndrome;Cockayne syndrome;Macular degeneration	NA	0.00021	ClinVar	Mutagenetix	122333
NP_000117	NP_663590	NP_492146	I329L	I329M	Likely benign	incidental	rs765039243	430049	ETFA	Etfa	not specified	NA	1e-05	ClinVar	Mutagenetix	26877
NP_000128	NP_034306	NP_509083	I239F	I239F	Likely benign	incidental	rs144228661	519796	FAH	Fah	not specified	NA	0.00087	ClinVar	Mutagenetix	97896
NP_055782	NP_808561	NP_500997	A805T	A808S	Benign	incidental	rs114441778	456513	FAN1	Fan1	not provided	NA	NA	ClinVar	Mutagenetix	246618
NP_055782	NP_808561	NP_001293706	A805T	A808S	Benign	incidental	rs114441778	456513	FAN1	Fan1	not provided	NA	NA	ClinVar	Mutagenetix	246617
NP_004095	NP_032014	NP_492417	Q1035Q	Q1036K	Likely benign	incidental	rs371069915	519430	FASN	Fasn	Epileptic encephalopathy	NA	NA	ClinVar	Mutagenetix	111793
NP_004095	NP_032014	NP_492421	Q1035Q	Q1036K	Likely benign	incidental	rs371069915	519430	FASN	Fasn	Epileptic encephalopathy	NA	NA	ClinVar	Mutagenetix	111792
NP_004095	NP_032014	NP_492421	D881D	D881E	Likely benign	incidental	rs138286707	31512	FASN	Fasn	Epileptic encephalopathy	NA	NA	ClinVar	Mutagenetix	111792
NP_001278232	NP_899044	NP_001343640	V3645V	V3645A	Likely benign	incidental	rs758367201	444669	FAT4	Fat4	not provided	NA	NA	ClinVar	Mutagenetix	8473
NP_001278232	NP_899044	NP_001294411	V3645V	V3645A	Likely benign	incidental	rs758367201	444669	FAT4	Fat4	not provided	NA	NA	ClinVar	Mutagenetix	8469
NP_001278232	NP_899044	NP_001294359	V3645V	V3645A	Likely benign	incidental	rs758367201	444669	FAT4	Fat4	not provided	NA	NA	ClinVar	Mutagenetix	8463
NP_001278232	NP_899044	NP_001343703	V3645V	V3645A	Likely benign	incidental	rs758367201	444669	FAT4	Fat4	not provided	NA	NA	ClinVar	Mutagenetix	8474
NP_001278232	NP_899044	NP_501487	V3645V	V3645A	Likely benign	incidental	rs758367201	444669	FAT4	Fat4	not provided	NA	NA	ClinVar	Mutagenetix	8476
NP_001278232	NP_899044	NP_001294410	V3645V	V3645A	Likely benign	incidental	rs758367201	444669	FAT4	Fat4	not provided	NA	NA	ClinVar	Mutagenetix	8468
NP_001278232	NP_899044	NP_001294416	V3645V	V3645A	Likely benign	incidental	rs758367201	444669	FAT4	Fat4	not provided	NA	NA	ClinVar	Mutagenetix	8467
NP_001278232	NP_899044	NP_001294026	V3645V	V3645A	Likely benign	incidental	rs758367201	444669	FAT4	Fat4	not provided	NA	NA	ClinVar	Mutagenetix	8475
NP_001278232	NP_899044	NP_001294413	V3645V	V3645A	Likely benign	incidental	rs758367201	444669	FAT4	Fat4	not provided	NA	NA	ClinVar	Mutagenetix	8464
NP_001278232	NP_899044	NP_001294409	V3645V	V3645A	Likely benign	incidental	rs758367201	444669	FAT4	Fat4	not provided	NA	NA	ClinVar	Mutagenetix	8470
NP_001278232	NP_899044	NP_497075	V3645V	V3645A	Likely benign	incidental	rs758367201	444669	FAT4	Fat4	not provided	NA	NA	ClinVar	Mutagenetix	8472
NP_001278232	NP_899044	NP_001294414	V3645V	V3645A	Likely benign	incidental	rs758367201	444669	FAT4	Fat4	not provided	NA	NA	ClinVar	Mutagenetix	8465
NP_001278232	NP_899044	NP_001294412	V3645V	V3645A	Likely benign	incidental	rs758367201	444669	FAT4	Fat4	not provided	NA	NA	ClinVar	Mutagenetix	8471
NP_001278232	NP_899044	NP_001294415	V3645V	V3645A	Likely benign	incidental	rs758367201	444669	FAT4	Fat4	not provided	NA	NA	ClinVar	Mutagenetix	8466
NP_001019784	NP_082738	NP_502594	T388T	T388A	Benign	incidental	rs142377395	240171	FEZF1	Fezf1	not provided	NA	NA	ClinVar	Mutagenetix	358435
NP_075598	NP_001073377	NP_001300359	T787T	T785A	Benign/Likely benign	incidental	rs200408837	452721	FGFR1	Fgfr1	not provided|Trigonocephaly 1|Hypogonadotropic hypogonadism 2 with or without anosmia|Craniosynostosis|Osteoglophonic dysplasia	NA	NA	ClinVar	Mutagenetix	301722
NP_075598	NP_001073377	NP_001024724	T787T	T785A	Benign/Likely benign	incidental	rs200408837	452721	FGFR1	Fgfr1	not provided|Trigonocephaly 1|Hypogonadotropic hypogonadism 2 with or without anosmia|Craniosynostosis|Osteoglophonic dysplasia	NA	NA	ClinVar	Mutagenetix	301711
NP_075598	NP_001073377	NP_001300361	T787T	T785A	Benign/Likely benign	incidental	rs200408837	452721	FGFR1	Fgfr1	not provided|Trigonocephaly 1|Hypogonadotropic hypogonadism 2 with or without anosmia|Craniosynostosis|Osteoglophonic dysplasia	NA	NA	ClinVar	Mutagenetix	301708
NP_075598	NP_001073377	NP_001299881	T787T	T785A	Benign/Likely benign	incidental	rs200408837	452721	FGFR1	Fgfr1	not provided|Trigonocephaly 1|Hypogonadotropic hypogonadism 2 with or without anosmia|Craniosynostosis|Osteoglophonic dysplasia	NA	NA	ClinVar	Mutagenetix	301704
NP_075598	NP_001073377	NP_001299883	T787T	T785A	Benign/Likely benign	incidental	rs200408837	452721	FGFR1	Fgfr1	not provided|Trigonocephaly 1|Hypogonadotropic hypogonadism 2 with or without anosmia|Craniosynostosis|Osteoglophonic dysplasia	NA	NA	ClinVar	Mutagenetix	301702
NP_075598	NP_001073377	NP_001024725	T787T	T785A	Benign/Likely benign	incidental	rs200408837	452721	FGFR1	Fgfr1	not provided|Trigonocephaly 1|Hypogonadotropic hypogonadism 2 with or without anosmia|Craniosynostosis|Osteoglophonic dysplasia	NA	NA	ClinVar	Mutagenetix	301715
NP_075598	NP_001073377	NP_001300363	T787T	T785A	Benign/Likely benign	incidental	rs200408837	452721	FGFR1	Fgfr1	not provided|Trigonocephaly 1|Hypogonadotropic hypogonadism 2 with or without anosmia|Craniosynostosis|Osteoglophonic dysplasia	NA	NA	ClinVar	Mutagenetix	301710
NP_075598	NP_001073377	NP_506771	T787T	T785A	Benign/Likely benign	incidental	rs200408837	452721	FGFR1	Fgfr1	not provided|Trigonocephaly 1|Hypogonadotropic hypogonadism 2 with or without anosmia|Craniosynostosis|Osteoglophonic dysplasia	NA	NA	ClinVar	Mutagenetix	301707
NP_075598	NP_001073377	NP_507962	T787T	T785A	Benign/Likely benign	incidental	rs200408837	452721	FGFR1	Fgfr1	not provided|Trigonocephaly 1|Hypogonadotropic hypogonadism 2 with or without anosmia|Craniosynostosis|Osteoglophonic dysplasia	NA	NA	ClinVar	Mutagenetix	301706
NP_075598	NP_001073377	NP_001024726	T787T	T785A	Benign/Likely benign	incidental	rs200408837	452721	FGFR1	Fgfr1	not provided|Trigonocephaly 1|Hypogonadotropic hypogonadism 2 with or without anosmia|Craniosynostosis|Osteoglophonic dysplasia	NA	NA	ClinVar	Mutagenetix	301717
NP_075598	NP_001073377	NP_001299880	T787T	T785A	Benign/Likely benign	incidental	rs200408837	452721	FGFR1	Fgfr1	not provided|Trigonocephaly 1|Hypogonadotropic hypogonadism 2 with or without anosmia|Craniosynostosis|Osteoglophonic dysplasia	NA	NA	ClinVar	Mutagenetix	301705
NP_075598	NP_001073377	NP_001299882	T787T	T785A	Benign/Likely benign	incidental	rs200408837	452721	FGFR1	Fgfr1	not provided|Trigonocephaly 1|Hypogonadotropic hypogonadism 2 with or without anosmia|Craniosynostosis|Osteoglophonic dysplasia	NA	NA	ClinVar	Mutagenetix	301703
NP_075598	NP_001073377	NP_001300357	T787T	T785A	Benign/Likely benign	incidental	rs200408837	452721	FGFR1	Fgfr1	not provided|Trigonocephaly 1|Hypogonadotropic hypogonadism 2 with or without anosmia|Craniosynostosis|Osteoglophonic dysplasia	NA	NA	ClinVar	Mutagenetix	301720
NP_075598	NP_001073377	NP_001300358	T787T	T785A	Benign/Likely benign	incidental	rs200408837	452721	FGFR1	Fgfr1	not provided|Trigonocephaly 1|Hypogonadotropic hypogonadism 2 with or without anosmia|Craniosynostosis|Osteoglophonic dysplasia	NA	NA	ClinVar	Mutagenetix	301721
NP_000134	NP_034339	NP_871673	N159N	N156H	Likely benign	incidental	rs372913738	67358	FH	Fh1	not specified	NA	1e-05	ClinVar	Mutagenetix	165835
NP_000134	NP_034339	NP_498642	N159N	N156H	Likely benign	incidental	rs372913738	67358	FH	Fh1	not specified	NA	1e-05	ClinVar	Mutagenetix	165836
NP_000134	NP_034339	NP_871673	V255V	V252I	Likely benign	incidental	rs200965107	216342	FH	Fh1	Fumarase deficiency|Hereditary cancer-predisposing syndrome	NA	NA	ClinVar	Mutagenetix	165835
NP_000134	NP_034339	NP_498642	V255V	V252I	Likely benign	incidental	rs200965107	216342	FH	Fh1	Fumarase deficiency|Hereditary cancer-predisposing syndrome	NA	NA	ClinVar	Mutagenetix	165836
NP_963849	NP_001276462	NP_001300420	R177Q	R177Q	Benign	incidental	rs113188481	392249	FHL2	Fhl2	Cardiomyopathy;Primary dilated cardiomyopathy;not specified	NA	0.00352	ClinVar	Mutagenetix	383655
NP_963849	NP_001276462	NP_001300394	R177Q	R177Q	Benign	incidental	rs113188481	392249	FHL2	Fhl2	Cardiomyopathy;Primary dilated cardiomyopathy;not specified	NA	0.00352	ClinVar	Mutagenetix	383657
NP_963849	NP_001276462	NP_001300395	R177Q	R177Q	Benign	incidental	rs113188481	392249	FHL2	Fhl2	Cardiomyopathy;Primary dilated cardiomyopathy;not specified	NA	0.00352	ClinVar	Mutagenetix	383658
NP_963849	NP_001276462	NP_001021407	R177Q	R177Q	Benign	incidental	rs113188481	392249	FHL2	Fhl2	Cardiomyopathy;Primary dilated cardiomyopathy;not specified	NA	0.00352	ClinVar	Mutagenetix	383651
NP_963849	NP_001276462	NP_001021408	R177Q	R177Q	Benign	incidental	rs113188481	392249	FHL2	Fhl2	Cardiomyopathy;Primary dilated cardiomyopathy;not specified	NA	0.00352	ClinVar	Mutagenetix	383654
NP_963849	NP_001276462	NP_001025228	R177Q	R177Q	Benign	incidental	rs113188481	392249	FHL2	Fhl2	Cardiomyopathy;Primary dilated cardiomyopathy;not specified	NA	0.00352	ClinVar	Mutagenetix	383652
NP_963849	NP_001276462	NP_001025227	R177Q	R177Q	Benign	incidental	rs113188481	392249	FHL2	Fhl2	Cardiomyopathy;Primary dilated cardiomyopathy;not specified	NA	0.00352	ClinVar	Mutagenetix	383650
NP_963849	NP_001276462	NP_001021410	R177Q	R177Q	Benign	incidental	rs113188481	392249	FHL2	Fhl2	Cardiomyopathy;Primary dilated cardiomyopathy;not specified	NA	0.00352	ClinVar	Mutagenetix	383653
NP_963849	NP_001276462	NP_001021409	R177Q	R177Q	Benign	incidental	rs113188481	392249	FHL2	Fhl2	Cardiomyopathy;Primary dilated cardiomyopathy;not specified	NA	0.00352	ClinVar	Mutagenetix	383656
NP_659434	NP_001258285	NP_001022106	N234N	N234S	Likely benign	incidental	rs1471089893	315636	FLCN	Flcn	not provided|Hereditary cancer-predisposing syndrome	NA	NA	ClinVar	Mutagenetix	119677
NP_659434	NP_001258285	NP_001293481	N234N	N234S	Likely benign	incidental	rs1471089893	315636	FLCN	Flcn	not provided|Hereditary cancer-predisposing syndrome	NA	NA	ClinVar	Mutagenetix	119675
NP_659434	NP_001258285	NP_001293479	N234N	N234S	Likely benign	incidental	rs1471089893	315636	FLCN	Flcn	not provided|Hereditary cancer-predisposing syndrome	NA	NA	ClinVar	Mutagenetix	119679
NP_659434	NP_001258285	NP_001293480	N234N	N234S	Likely benign	incidental	rs1471089893	315636	FLCN	Flcn	not provided|Hereditary cancer-predisposing syndrome	NA	NA	ClinVar	Mutagenetix	119681
NP_659434	NP_001258285	NP_001293478	N234N	N234S	Likely benign	incidental	rs1471089893	315636	FLCN	Flcn	not provided|Hereditary cancer-predisposing syndrome	NA	NA	ClinVar	Mutagenetix	119676
NP_659434	NP_001258285	NP_001293482	N234N	N234S	Likely benign	incidental	rs1471089893	315636	FLCN	Flcn	not provided|Hereditary cancer-predisposing syndrome	NA	NA	ClinVar	Mutagenetix	119673
NP_659434	NP_001258285	NP_001263661	N234N	N234S	Likely benign	incidental	rs1471089893	315636	FLCN	Flcn	not provided|Hereditary cancer-predisposing syndrome	NA	NA	ClinVar	Mutagenetix	119680
NP_659434	NP_001258285	NP_001022108	N234N	N234S	Likely benign	incidental	rs1471089893	315636	FLCN	Flcn	not provided|Hereditary cancer-predisposing syndrome	NA	NA	ClinVar	Mutagenetix	119674
NP_659434	NP_001258285	NP_001317868	N234N	N234S	Likely benign	incidental	rs1471089893	315636	FLCN	Flcn	not provided|Hereditary cancer-predisposing syndrome	NA	NA	ClinVar	Mutagenetix	119678
NP_659434	NP_001258285	NP_001022108	H564H	H564R	Likely benign	incidental	rs201810397	246076	FLCN	Flcn	Hereditary cancer-predisposing syndrome;Multiple fibrofolliculomas;not specified	NA	0.0001	ClinVar	Mutagenetix	119674
NP_659434	NP_001258285	NP_001317868	H564H	H564R	Likely benign	incidental	rs201810397	246076	FLCN	Flcn	Hereditary cancer-predisposing syndrome;Multiple fibrofolliculomas;not specified	NA	0.0001	ClinVar	Mutagenetix	119678
NP_659434	NP_001258285	NP_001293482	H564H	H564R	Likely benign	incidental	rs201810397	246076	FLCN	Flcn	Hereditary cancer-predisposing syndrome;Multiple fibrofolliculomas;not specified	NA	0.0001	ClinVar	Mutagenetix	119673
NP_659434	NP_001258285	NP_001293478	H564H	H564R	Likely benign	incidental	rs201810397	246076	FLCN	Flcn	Hereditary cancer-predisposing syndrome;Multiple fibrofolliculomas;not specified	NA	0.0001	ClinVar	Mutagenetix	119676
NP_659434	NP_001258285	NP_001022106	H564H	H564R	Likely benign	incidental	rs201810397	246076	FLCN	Flcn	Hereditary cancer-predisposing syndrome;Multiple fibrofolliculomas;not specified	NA	0.0001	ClinVar	Mutagenetix	119677
NP_659434	NP_001258285	NP_001293480	H564H	H564R	Likely benign	incidental	rs201810397	246076	FLCN	Flcn	Hereditary cancer-predisposing syndrome;Multiple fibrofolliculomas;not specified	NA	0.0001	ClinVar	Mutagenetix	119681
NP_659434	NP_001258285	NP_001293481	H564H	H564R	Likely benign	incidental	rs201810397	246076	FLCN	Flcn	Hereditary cancer-predisposing syndrome;Multiple fibrofolliculomas;not specified	NA	0.0001	ClinVar	Mutagenetix	119675
NP_659434	NP_001258285	NP_001293479	H564H	H564R	Likely benign	incidental	rs201810397	246076	FLCN	Flcn	Hereditary cancer-predisposing syndrome;Multiple fibrofolliculomas;not specified	NA	0.0001	ClinVar	Mutagenetix	119679
NP_659434	NP_001258285	NP_001263661	H564H	H564R	Likely benign	incidental	rs201810397	246076	FLCN	Flcn	Hereditary cancer-predisposing syndrome;Multiple fibrofolliculomas;not specified	NA	0.0001	ClinVar	Mutagenetix	119680
NP_001448	NP_001074896	NP_001023551	N369N	N369S	Benign	incidental	rs538953239	426152	FLNB	Flnb	not provided	NA	NA	ClinVar	Mutagenetix	378646
NP_001448	NP_001074896	NP_001294368	N369N	N369S	Benign	incidental	rs538953239	426152	FLNB	Flnb	not provided	NA	NA	ClinVar	Mutagenetix	378658
NP_001448	NP_001074896	NP_001294367	N369N	N369S	Benign	incidental	rs538953239	426152	FLNB	Flnb	not provided	NA	NA	ClinVar	Mutagenetix	378657
NP_001448	NP_001074896	NP_001294371	N369N	N369S	Benign	incidental	rs538953239	426152	FLNB	Flnb	not provided	NA	NA	ClinVar	Mutagenetix	378660
NP_001448	NP_001074896	NP_001294365	N369N	N369S	Benign	incidental	rs538953239	426152	FLNB	Flnb	not provided	NA	NA	ClinVar	Mutagenetix	378651
NP_001448	NP_001074896	NP_001294366	N369N	N369S	Benign	incidental	rs538953239	426152	FLNB	Flnb	not provided	NA	NA	ClinVar	Mutagenetix	378653
NP_001448	NP_001074896	NP_001294362	N369N	N369S	Benign	incidental	rs538953239	426152	FLNB	Flnb	not provided	NA	NA	ClinVar	Mutagenetix	378661
NP_001448	NP_001074896	NP_001033457	N369N	N369S	Benign	incidental	rs538953239	426152	FLNB	Flnb	not provided	NA	NA	ClinVar	Mutagenetix	378656
NP_001448	NP_001074896	NP_001294360	N369N	N369S	Benign	incidental	rs538953239	426152	FLNB	Flnb	not provided	NA	NA	ClinVar	Mutagenetix	378654
NP_001448	NP_001074896	NP_001255221	N369N	N369S	Benign	incidental	rs538953239	426152	FLNB	Flnb	not provided	NA	NA	ClinVar	Mutagenetix	378647
NP_001448	NP_001074896	NP_001294363	N369N	N369S	Benign	incidental	rs538953239	426152	FLNB	Flnb	not provided	NA	NA	ClinVar	Mutagenetix	378663
NP_001448	NP_001074896	NP_001255220	N369N	N369S	Benign	incidental	rs538953239	426152	FLNB	Flnb	not provided	NA	NA	ClinVar	Mutagenetix	378652
NP_001448	NP_001074896	NP_001294370	N369N	N369S	Benign	incidental	rs538953239	426152	FLNB	Flnb	not provided	NA	NA	ClinVar	Mutagenetix	378655
NP_001448	NP_001074896	NP_001294372	N369N	N369S	Benign	incidental	rs538953239	426152	FLNB	Flnb	not provided	NA	NA	ClinVar	Mutagenetix	378650
NP_001448	NP_001074896	NP_001294364	N369N	N369S	Benign	incidental	rs538953239	426152	FLNB	Flnb	not provided	NA	NA	ClinVar	Mutagenetix	378648
NP_001448	NP_001074896	NP_001294361	N369N	N369S	Benign	incidental	rs538953239	426152	FLNB	Flnb	not provided	NA	NA	ClinVar	Mutagenetix	378659
NP_001448	NP_001074896	NP_001023550	N369N	N369S	Benign	incidental	rs538953239	426152	FLNB	Flnb	not provided	NA	NA	ClinVar	Mutagenetix	378649
NP_001448	NP_001074896	NP_001294369	N369N	N369S	Benign	incidental	rs538953239	426152	FLNB	Flnb	not provided	NA	NA	ClinVar	Mutagenetix	378662
NP_001449	NP_001074654	NP_001294369	T1970T	T1971A	Benign	incidental	rs544613263	206772	FLNC	Flnc	Cardiomyopathy, familial hypertrophic, 26;Dilated Cardiomyopathy, Dominant;Myofibrillar myopathy, filamin C-related;Myopathy, distal, 4	NA	NA	ClinVar	Mutagenetix	132455
NP_001449	NP_001074654	NP_001033457	T1970T	T1971A	Benign	incidental	rs544613263	206772	FLNC	Flnc	Cardiomyopathy, familial hypertrophic, 26;Dilated Cardiomyopathy, Dominant;Myofibrillar myopathy, filamin C-related;Myopathy, distal, 4	NA	NA	ClinVar	Mutagenetix	132449
NP_001449	NP_001074654	NP_001294360	T1970T	T1971A	Benign	incidental	rs544613263	206772	FLNC	Flnc	Cardiomyopathy, familial hypertrophic, 26;Dilated Cardiomyopathy, Dominant;Myofibrillar myopathy, filamin C-related;Myopathy, distal, 4	NA	NA	ClinVar	Mutagenetix	132447
NP_001449	NP_001074654	NP_001023550	T1970T	T1971A	Benign	incidental	rs544613263	206772	FLNC	Flnc	Cardiomyopathy, familial hypertrophic, 26;Dilated Cardiomyopathy, Dominant;Myofibrillar myopathy, filamin C-related;Myopathy, distal, 4	NA	NA	ClinVar	Mutagenetix	132442
NP_001449	NP_001074654	NP_001294365	T1970T	T1971A	Benign	incidental	rs544613263	206772	FLNC	Flnc	Cardiomyopathy, familial hypertrophic, 26;Dilated Cardiomyopathy, Dominant;Myofibrillar myopathy, filamin C-related;Myopathy, distal, 4	NA	NA	ClinVar	Mutagenetix	132444
NP_001449	NP_001074654	NP_001294361	T1970T	T1971A	Benign	incidental	rs544613263	206772	FLNC	Flnc	Cardiomyopathy, familial hypertrophic, 26;Dilated Cardiomyopathy, Dominant;Myofibrillar myopathy, filamin C-related;Myopathy, distal, 4	NA	NA	ClinVar	Mutagenetix	132452
NP_001449	NP_001074654	NP_001294367	T1970T	T1971A	Benign	incidental	rs544613263	206772	FLNC	Flnc	Cardiomyopathy, familial hypertrophic, 26;Dilated Cardiomyopathy, Dominant;Myofibrillar myopathy, filamin C-related;Myopathy, distal, 4	NA	NA	ClinVar	Mutagenetix	132450
NP_001449	NP_001074654	NP_001294372	T1970T	T1971A	Benign	incidental	rs544613263	206772	FLNC	Flnc	Cardiomyopathy, familial hypertrophic, 26;Dilated Cardiomyopathy, Dominant;Myofibrillar myopathy, filamin C-related;Myopathy, distal, 4	NA	NA	ClinVar	Mutagenetix	132443
NP_001449	NP_001074654	NP_001294364	T1970T	T1971A	Benign	incidental	rs544613263	206772	FLNC	Flnc	Cardiomyopathy, familial hypertrophic, 26;Dilated Cardiomyopathy, Dominant;Myofibrillar myopathy, filamin C-related;Myopathy, distal, 4	NA	NA	ClinVar	Mutagenetix	132441
NP_001449	NP_001074654	NP_001294366	T1970T	T1971A	Benign	incidental	rs544613263	206772	FLNC	Flnc	Cardiomyopathy, familial hypertrophic, 26;Dilated Cardiomyopathy, Dominant;Myofibrillar myopathy, filamin C-related;Myopathy, distal, 4	NA	NA	ClinVar	Mutagenetix	132446
NP_001449	NP_001074654	NP_001294363	T1970T	T1971A	Benign	incidental	rs544613263	206772	FLNC	Flnc	Cardiomyopathy, familial hypertrophic, 26;Dilated Cardiomyopathy, Dominant;Myofibrillar myopathy, filamin C-related;Myopathy, distal, 4	NA	NA	ClinVar	Mutagenetix	132456
NP_001449	NP_001074654	NP_001294370	T1970T	T1971A	Benign	incidental	rs544613263	206772	FLNC	Flnc	Cardiomyopathy, familial hypertrophic, 26;Dilated Cardiomyopathy, Dominant;Myofibrillar myopathy, filamin C-related;Myopathy, distal, 4	NA	NA	ClinVar	Mutagenetix	132448
NP_001449	NP_001074654	NP_001294362	T1970T	T1971A	Benign	incidental	rs544613263	206772	FLNC	Flnc	Cardiomyopathy, familial hypertrophic, 26;Dilated Cardiomyopathy, Dominant;Myofibrillar myopathy, filamin C-related;Myopathy, distal, 4	NA	NA	ClinVar	Mutagenetix	132454
NP_001449	NP_001074654	NP_001255221	T1970T	T1971A	Benign	incidental	rs544613263	206772	FLNC	Flnc	Cardiomyopathy, familial hypertrophic, 26;Dilated Cardiomyopathy, Dominant;Myofibrillar myopathy, filamin C-related;Myopathy, distal, 4	NA	NA	ClinVar	Mutagenetix	132440
NP_001449	NP_001074654	NP_001255220	T1970T	T1971A	Benign	incidental	rs544613263	206772	FLNC	Flnc	Cardiomyopathy, familial hypertrophic, 26;Dilated Cardiomyopathy, Dominant;Myofibrillar myopathy, filamin C-related;Myopathy, distal, 4	NA	NA	ClinVar	Mutagenetix	132445
NP_001449	NP_001074654	NP_001294371	T1970T	T1971A	Benign	incidental	rs544613263	206772	FLNC	Flnc	Cardiomyopathy, familial hypertrophic, 26;Dilated Cardiomyopathy, Dominant;Myofibrillar myopathy, filamin C-related;Myopathy, distal, 4	NA	NA	ClinVar	Mutagenetix	132453
NP_001449	NP_001074654	NP_001023551	T1970T	T1971A	Benign	incidental	rs544613263	206772	FLNC	Flnc	Cardiomyopathy, familial hypertrophic, 26;Dilated Cardiomyopathy, Dominant;Myofibrillar myopathy, filamin C-related;Myopathy, distal, 4	NA	NA	ClinVar	Mutagenetix	132439
NP_001449	NP_001074654	NP_001294368	T1970T	T1971A	Benign	incidental	rs544613263	206772	FLNC	Flnc	Cardiomyopathy, familial hypertrophic, 26;Dilated Cardiomyopathy, Dominant;Myofibrillar myopathy, filamin C-related;Myopathy, distal, 4	NA	NA	ClinVar	Mutagenetix	132451
NP_001449	NP_001298003	NP_001294369	H1537H	H1538R	Likely benign	incidental	rs376222096	240946	FLNC	Flnc	Cardiomyopathy, familial hypertrophic, 26;Dilated Cardiomyopathy, Dominant;Myopathy, distal, 4;Myofibrillar myopathy, filamin C-related	NA	NA	ClinVar	Mutagenetix	132473
NP_001449	NP_001298003	NP_001255221	H1537H	H1538R	Likely benign	incidental	rs376222096	240946	FLNC	Flnc	Cardiomyopathy, familial hypertrophic, 26;Dilated Cardiomyopathy, Dominant;Myopathy, distal, 4;Myofibrillar myopathy, filamin C-related	NA	NA	ClinVar	Mutagenetix	132458
NP_001449	NP_001298003	NP_001023551	H1537H	H1538R	Likely benign	incidental	rs376222096	240946	FLNC	Flnc	Cardiomyopathy, familial hypertrophic, 26;Dilated Cardiomyopathy, Dominant;Myopathy, distal, 4;Myofibrillar myopathy, filamin C-related	NA	NA	ClinVar	Mutagenetix	132457
NP_001449	NP_001298003	NP_001294364	H1537H	H1538R	Likely benign	incidental	rs376222096	240946	FLNC	Flnc	Cardiomyopathy, familial hypertrophic, 26;Dilated Cardiomyopathy, Dominant;Myopathy, distal, 4;Myofibrillar myopathy, filamin C-related	NA	NA	ClinVar	Mutagenetix	132459
NP_001449	NP_001298003	NP_001294372	H1537H	H1538R	Likely benign	incidental	rs376222096	240946	FLNC	Flnc	Cardiomyopathy, familial hypertrophic, 26;Dilated Cardiomyopathy, Dominant;Myopathy, distal, 4;Myofibrillar myopathy, filamin C-related	NA	NA	ClinVar	Mutagenetix	132461
NP_001449	NP_001298003	NP_001294367	H1537H	H1538R	Likely benign	incidental	rs376222096	240946	FLNC	Flnc	Cardiomyopathy, familial hypertrophic, 26;Dilated Cardiomyopathy, Dominant;Myopathy, distal, 4;Myofibrillar myopathy, filamin C-related	NA	NA	ClinVar	Mutagenetix	132468
NP_001449	NP_001298003	NP_001255220	H1537H	H1538R	Likely benign	incidental	rs376222096	240946	FLNC	Flnc	Cardiomyopathy, familial hypertrophic, 26;Dilated Cardiomyopathy, Dominant;Myopathy, distal, 4;Myofibrillar myopathy, filamin C-related	NA	NA	ClinVar	Mutagenetix	132463
NP_001449	NP_001298003	NP_001294360	H1537H	H1538R	Likely benign	incidental	rs376222096	240946	FLNC	Flnc	Cardiomyopathy, familial hypertrophic, 26;Dilated Cardiomyopathy, Dominant;Myopathy, distal, 4;Myofibrillar myopathy, filamin C-related	NA	NA	ClinVar	Mutagenetix	132465
NP_001449	NP_001298003	NP_001294365	H1537H	H1538R	Likely benign	incidental	rs376222096	240946	FLNC	Flnc	Cardiomyopathy, familial hypertrophic, 26;Dilated Cardiomyopathy, Dominant;Myopathy, distal, 4;Myofibrillar myopathy, filamin C-related	NA	NA	ClinVar	Mutagenetix	132462
NP_001449	NP_001298003	NP_001033457	H1537H	H1538R	Likely benign	incidental	rs376222096	240946	FLNC	Flnc	Cardiomyopathy, familial hypertrophic, 26;Dilated Cardiomyopathy, Dominant;Myopathy, distal, 4;Myofibrillar myopathy, filamin C-related	NA	NA	ClinVar	Mutagenetix	132467
NP_001449	NP_001298003	NP_001294371	H1537H	H1538R	Likely benign	incidental	rs376222096	240946	FLNC	Flnc	Cardiomyopathy, familial hypertrophic, 26;Dilated Cardiomyopathy, Dominant;Myopathy, distal, 4;Myofibrillar myopathy, filamin C-related	NA	NA	ClinVar	Mutagenetix	132471
NP_001449	NP_001298003	NP_001294362	H1537H	H1538R	Likely benign	incidental	rs376222096	240946	FLNC	Flnc	Cardiomyopathy, familial hypertrophic, 26;Dilated Cardiomyopathy, Dominant;Myopathy, distal, 4;Myofibrillar myopathy, filamin C-related	NA	NA	ClinVar	Mutagenetix	132472
NP_001449	NP_001298003	NP_001023550	H1537H	H1538R	Likely benign	incidental	rs376222096	240946	FLNC	Flnc	Cardiomyopathy, familial hypertrophic, 26;Dilated Cardiomyopathy, Dominant;Myopathy, distal, 4;Myofibrillar myopathy, filamin C-related	NA	NA	ClinVar	Mutagenetix	132460
NP_001449	NP_001298003	NP_001294361	H1537H	H1538R	Likely benign	incidental	rs376222096	240946	FLNC	Flnc	Cardiomyopathy, familial hypertrophic, 26;Dilated Cardiomyopathy, Dominant;Myopathy, distal, 4;Myofibrillar myopathy, filamin C-related	NA	NA	ClinVar	Mutagenetix	132470
NP_001449	NP_001298003	NP_001294363	H1537H	H1538R	Likely benign	incidental	rs376222096	240946	FLNC	Flnc	Cardiomyopathy, familial hypertrophic, 26;Dilated Cardiomyopathy, Dominant;Myopathy, distal, 4;Myofibrillar myopathy, filamin C-related	NA	NA	ClinVar	Mutagenetix	132474
NP_001449	NP_001298003	NP_001294366	H1537H	H1538R	Likely benign	incidental	rs376222096	240946	FLNC	Flnc	Cardiomyopathy, familial hypertrophic, 26;Dilated Cardiomyopathy, Dominant;Myopathy, distal, 4;Myofibrillar myopathy, filamin C-related	NA	NA	ClinVar	Mutagenetix	132464
NP_001449	NP_001298003	NP_001294368	H1537H	H1538R	Likely benign	incidental	rs376222096	240946	FLNC	Flnc	Cardiomyopathy, familial hypertrophic, 26;Dilated Cardiomyopathy, Dominant;Myopathy, distal, 4;Myofibrillar myopathy, filamin C-related	NA	NA	ClinVar	Mutagenetix	132469
NP_001449	NP_001298003	NP_001294370	H1537H	H1538R	Likely benign	incidental	rs376222096	240946	FLNC	Flnc	Cardiomyopathy, familial hypertrophic, 26;Dilated Cardiomyopathy, Dominant;Myopathy, distal, 4;Myofibrillar myopathy, filamin C-related	NA	NA	ClinVar	Mutagenetix	132466
NP_001449	NP_001298003	NP_001023551	D1964D	D1932N	Benign	incidental	rs747546440	372574	FLNC	Flnc	Cardiomyopathy, familial hypertrophic, 26;Dilated Cardiomyopathy, Dominant;Myofibrillar myopathy, filamin C-related;Myopathy, distal, 4	NA	NA	ClinVar	Mutagenetix	132457
NP_001449	NP_001298003	NP_001294368	D1964D	D1932N	Benign	incidental	rs747546440	372574	FLNC	Flnc	Cardiomyopathy, familial hypertrophic, 26;Dilated Cardiomyopathy, Dominant;Myofibrillar myopathy, filamin C-related;Myopathy, distal, 4	NA	NA	ClinVar	Mutagenetix	132469
NP_001449	NP_001298003	NP_001033457	D1964D	D1932N	Benign	incidental	rs747546440	372574	FLNC	Flnc	Cardiomyopathy, familial hypertrophic, 26;Dilated Cardiomyopathy, Dominant;Myofibrillar myopathy, filamin C-related;Myopathy, distal, 4	NA	NA	ClinVar	Mutagenetix	132467
NP_001449	NP_001298003	NP_001294367	D1964D	D1932N	Benign	incidental	rs747546440	372574	FLNC	Flnc	Cardiomyopathy, familial hypertrophic, 26;Dilated Cardiomyopathy, Dominant;Myofibrillar myopathy, filamin C-related;Myopathy, distal, 4	NA	NA	ClinVar	Mutagenetix	132468
NP_001449	NP_001298003	NP_001294371	D1964D	D1932N	Benign	incidental	rs747546440	372574	FLNC	Flnc	Cardiomyopathy, familial hypertrophic, 26;Dilated Cardiomyopathy, Dominant;Myofibrillar myopathy, filamin C-related;Myopathy, distal, 4	NA	NA	ClinVar	Mutagenetix	132471
NP_001449	NP_001298003	NP_001255220	D1964D	D1932N	Benign	incidental	rs747546440	372574	FLNC	Flnc	Cardiomyopathy, familial hypertrophic, 26;Dilated Cardiomyopathy, Dominant;Myofibrillar myopathy, filamin C-related;Myopathy, distal, 4	NA	NA	ClinVar	Mutagenetix	132463
NP_001449	NP_001298003	NP_001294360	D1964D	D1932N	Benign	incidental	rs747546440	372574	FLNC	Flnc	Cardiomyopathy, familial hypertrophic, 26;Dilated Cardiomyopathy, Dominant;Myofibrillar myopathy, filamin C-related;Myopathy, distal, 4	NA	NA	ClinVar	Mutagenetix	132465
NP_001449	NP_001298003	NP_001294369	D1964D	D1932N	Benign	incidental	rs747546440	372574	FLNC	Flnc	Cardiomyopathy, familial hypertrophic, 26;Dilated Cardiomyopathy, Dominant;Myofibrillar myopathy, filamin C-related;Myopathy, distal, 4	NA	NA	ClinVar	Mutagenetix	132473
NP_001449	NP_001298003	NP_001294363	D1964D	D1932N	Benign	incidental	rs747546440	372574	FLNC	Flnc	Cardiomyopathy, familial hypertrophic, 26;Dilated Cardiomyopathy, Dominant;Myofibrillar myopathy, filamin C-related;Myopathy, distal, 4	NA	NA	ClinVar	Mutagenetix	132474
NP_001449	NP_001298003	NP_001294361	D1964D	D1932N	Benign	incidental	rs747546440	372574	FLNC	Flnc	Cardiomyopathy, familial hypertrophic, 26;Dilated Cardiomyopathy, Dominant;Myofibrillar myopathy, filamin C-related;Myopathy, distal, 4	NA	NA	ClinVar	Mutagenetix	132470
NP_001449	NP_001298003	NP_001294365	D1964D	D1932N	Benign	incidental	rs747546440	372574	FLNC	Flnc	Cardiomyopathy, familial hypertrophic, 26;Dilated Cardiomyopathy, Dominant;Myofibrillar myopathy, filamin C-related;Myopathy, distal, 4	NA	NA	ClinVar	Mutagenetix	132462
NP_001449	NP_001298003	NP_001294364	D1964D	D1932N	Benign	incidental	rs747546440	372574	FLNC	Flnc	Cardiomyopathy, familial hypertrophic, 26;Dilated Cardiomyopathy, Dominant;Myofibrillar myopathy, filamin C-related;Myopathy, distal, 4	NA	NA	ClinVar	Mutagenetix	132459
NP_001449	NP_001298003	NP_001255221	D1964D	D1932N	Benign	incidental	rs747546440	372574	FLNC	Flnc	Cardiomyopathy, familial hypertrophic, 26;Dilated Cardiomyopathy, Dominant;Myofibrillar myopathy, filamin C-related;Myopathy, distal, 4	NA	NA	ClinVar	Mutagenetix	132458
NP_001449	NP_001298003	NP_001294370	D1964D	D1932N	Benign	incidental	rs747546440	372574	FLNC	Flnc	Cardiomyopathy, familial hypertrophic, 26;Dilated Cardiomyopathy, Dominant;Myofibrillar myopathy, filamin C-related;Myopathy, distal, 4	NA	NA	ClinVar	Mutagenetix	132466
NP_001449	NP_001298003	NP_001294362	D1964D	D1932N	Benign	incidental	rs747546440	372574	FLNC	Flnc	Cardiomyopathy, familial hypertrophic, 26;Dilated Cardiomyopathy, Dominant;Myofibrillar myopathy, filamin C-related;Myopathy, distal, 4	NA	NA	ClinVar	Mutagenetix	132472
NP_001449	NP_001298003	NP_001294372	D1964D	D1932N	Benign	incidental	rs747546440	372574	FLNC	Flnc	Cardiomyopathy, familial hypertrophic, 26;Dilated Cardiomyopathy, Dominant;Myofibrillar myopathy, filamin C-related;Myopathy, distal, 4	NA	NA	ClinVar	Mutagenetix	132461
NP_001449	NP_001298003	NP_001294366	D1964D	D1932N	Benign	incidental	rs747546440	372574	FLNC	Flnc	Cardiomyopathy, familial hypertrophic, 26;Dilated Cardiomyopathy, Dominant;Myofibrillar myopathy, filamin C-related;Myopathy, distal, 4	NA	NA	ClinVar	Mutagenetix	132464
NP_001449	NP_001298003	NP_001023550	D1964D	D1932N	Benign	incidental	rs747546440	372574	FLNC	Flnc	Cardiomyopathy, familial hypertrophic, 26;Dilated Cardiomyopathy, Dominant;Myofibrillar myopathy, filamin C-related;Myopathy, distal, 4	NA	NA	ClinVar	Mutagenetix	132460
NP_001449	NP_001298003	NP_001294372	V2059M	V2027M	Likely benign	incidental	rs201333104	61982	FLNC	Flnc	Cardiomyopathy, familial hypertrophic, 26;Cardiomyopathy, familial hypertrophic, 26;Dilated Cardiomyopathy, Dominant;Myofibrillar myopathy, filamin C-related;Myofibrillar myopathy, filamin C-related;Myopathy, distal, 4;Myopathy, distal, 4;not specified	NA	NA	ClinVar	Mutagenetix	132461
NP_001449	NP_001298003	NP_001255220	V2059M	V2027M	Likely benign	incidental	rs201333104	61982	FLNC	Flnc	Cardiomyopathy, familial hypertrophic, 26;Cardiomyopathy, familial hypertrophic, 26;Dilated Cardiomyopathy, Dominant;Myofibrillar myopathy, filamin C-related;Myofibrillar myopathy, filamin C-related;Myopathy, distal, 4;Myopathy, distal, 4;not specified	NA	NA	ClinVar	Mutagenetix	132463
NP_001449	NP_001298003	NP_001023551	V2059M	V2027M	Likely benign	incidental	rs201333104	61982	FLNC	Flnc	Cardiomyopathy, familial hypertrophic, 26;Cardiomyopathy, familial hypertrophic, 26;Dilated Cardiomyopathy, Dominant;Myofibrillar myopathy, filamin C-related;Myofibrillar myopathy, filamin C-related;Myopathy, distal, 4;Myopathy, distal, 4;not specified	NA	NA	ClinVar	Mutagenetix	132457
NP_001449	NP_001298003	NP_001023550	V2059M	V2027M	Likely benign	incidental	rs201333104	61982	FLNC	Flnc	Cardiomyopathy, familial hypertrophic, 26;Cardiomyopathy, familial hypertrophic, 26;Dilated Cardiomyopathy, Dominant;Myofibrillar myopathy, filamin C-related;Myofibrillar myopathy, filamin C-related;Myopathy, distal, 4;Myopathy, distal, 4;not specified	NA	NA	ClinVar	Mutagenetix	132460
NP_001449	NP_001298003	NP_001033457	V2059M	V2027M	Likely benign	incidental	rs201333104	61982	FLNC	Flnc	Cardiomyopathy, familial hypertrophic, 26;Cardiomyopathy, familial hypertrophic, 26;Dilated Cardiomyopathy, Dominant;Myofibrillar myopathy, filamin C-related;Myofibrillar myopathy, filamin C-related;Myopathy, distal, 4;Myopathy, distal, 4;not specified	NA	NA	ClinVar	Mutagenetix	132467
NP_001449	NP_001298003	NP_001294360	V2059M	V2027M	Likely benign	incidental	rs201333104	61982	FLNC	Flnc	Cardiomyopathy, familial hypertrophic, 26;Cardiomyopathy, familial hypertrophic, 26;Dilated Cardiomyopathy, Dominant;Myofibrillar myopathy, filamin C-related;Myofibrillar myopathy, filamin C-related;Myopathy, distal, 4;Myopathy, distal, 4;not specified	NA	NA	ClinVar	Mutagenetix	132465
NP_001449	NP_001298003	NP_001294371	V2059M	V2027M	Likely benign	incidental	rs201333104	61982	FLNC	Flnc	Cardiomyopathy, familial hypertrophic, 26;Cardiomyopathy, familial hypertrophic, 26;Dilated Cardiomyopathy, Dominant;Myofibrillar myopathy, filamin C-related;Myofibrillar myopathy, filamin C-related;Myopathy, distal, 4;Myopathy, distal, 4;not specified	NA	NA	ClinVar	Mutagenetix	132471
NP_001449	NP_001298003	NP_001294366	V2059M	V2027M	Likely benign	incidental	rs201333104	61982	FLNC	Flnc	Cardiomyopathy, familial hypertrophic, 26;Cardiomyopathy, familial hypertrophic, 26;Dilated Cardiomyopathy, Dominant;Myofibrillar myopathy, filamin C-related;Myofibrillar myopathy, filamin C-related;Myopathy, distal, 4;Myopathy, distal, 4;not specified	NA	NA	ClinVar	Mutagenetix	132464
NP_001449	NP_001298003	NP_001255221	V2059M	V2027M	Likely benign	incidental	rs201333104	61982	FLNC	Flnc	Cardiomyopathy, familial hypertrophic, 26;Cardiomyopathy, familial hypertrophic, 26;Dilated Cardiomyopathy, Dominant;Myofibrillar myopathy, filamin C-related;Myofibrillar myopathy, filamin C-related;Myopathy, distal, 4;Myopathy, distal, 4;not specified	NA	NA	ClinVar	Mutagenetix	132458
NP_001449	NP_001298003	NP_001294369	V2059M	V2027M	Likely benign	incidental	rs201333104	61982	FLNC	Flnc	Cardiomyopathy, familial hypertrophic, 26;Cardiomyopathy, familial hypertrophic, 26;Dilated Cardiomyopathy, Dominant;Myofibrillar myopathy, filamin C-related;Myofibrillar myopathy, filamin C-related;Myopathy, distal, 4;Myopathy, distal, 4;not specified	NA	NA	ClinVar	Mutagenetix	132473
NP_001449	NP_001298003	NP_001294368	V2059M	V2027M	Likely benign	incidental	rs201333104	61982	FLNC	Flnc	Cardiomyopathy, familial hypertrophic, 26;Cardiomyopathy, familial hypertrophic, 26;Dilated Cardiomyopathy, Dominant;Myofibrillar myopathy, filamin C-related;Myofibrillar myopathy, filamin C-related;Myopathy, distal, 4;Myopathy, distal, 4;not specified	NA	NA	ClinVar	Mutagenetix	132469
NP_001449	NP_001298003	NP_001294364	V2059M	V2027M	Likely benign	incidental	rs201333104	61982	FLNC	Flnc	Cardiomyopathy, familial hypertrophic, 26;Cardiomyopathy, familial hypertrophic, 26;Dilated Cardiomyopathy, Dominant;Myofibrillar myopathy, filamin C-related;Myofibrillar myopathy, filamin C-related;Myopathy, distal, 4;Myopathy, distal, 4;not specified	NA	NA	ClinVar	Mutagenetix	132459
NP_001449	NP_001298003	NP_001294367	V2059M	V2027M	Likely benign	incidental	rs201333104	61982	FLNC	Flnc	Cardiomyopathy, familial hypertrophic, 26;Cardiomyopathy, familial hypertrophic, 26;Dilated Cardiomyopathy, Dominant;Myofibrillar myopathy, filamin C-related;Myofibrillar myopathy, filamin C-related;Myopathy, distal, 4;Myopathy, distal, 4;not specified	NA	NA	ClinVar	Mutagenetix	132468
NP_001449	NP_001298003	NP_001294365	V2059M	V2027M	Likely benign	incidental	rs201333104	61982	FLNC	Flnc	Cardiomyopathy, familial hypertrophic, 26;Cardiomyopathy, familial hypertrophic, 26;Dilated Cardiomyopathy, Dominant;Myofibrillar myopathy, filamin C-related;Myofibrillar myopathy, filamin C-related;Myopathy, distal, 4;Myopathy, distal, 4;not specified	NA	NA	ClinVar	Mutagenetix	132462
NP_001449	NP_001298003	NP_001294370	V2059M	V2027M	Likely benign	incidental	rs201333104	61982	FLNC	Flnc	Cardiomyopathy, familial hypertrophic, 26;Cardiomyopathy, familial hypertrophic, 26;Dilated Cardiomyopathy, Dominant;Myofibrillar myopathy, filamin C-related;Myofibrillar myopathy, filamin C-related;Myopathy, distal, 4;Myopathy, distal, 4;not specified	NA	NA	ClinVar	Mutagenetix	132466
NP_001449	NP_001298003	NP_001294363	V2059M	V2027M	Likely benign	incidental	rs201333104	61982	FLNC	Flnc	Cardiomyopathy, familial hypertrophic, 26;Cardiomyopathy, familial hypertrophic, 26;Dilated Cardiomyopathy, Dominant;Myofibrillar myopathy, filamin C-related;Myofibrillar myopathy, filamin C-related;Myopathy, distal, 4;Myopathy, distal, 4;not specified	NA	NA	ClinVar	Mutagenetix	132474
NP_001449	NP_001298003	NP_001294361	V2059M	V2027M	Likely benign	incidental	rs201333104	61982	FLNC	Flnc	Cardiomyopathy, familial hypertrophic, 26;Cardiomyopathy, familial hypertrophic, 26;Dilated Cardiomyopathy, Dominant;Myofibrillar myopathy, filamin C-related;Myofibrillar myopathy, filamin C-related;Myopathy, distal, 4;Myopathy, distal, 4;not specified	NA	NA	ClinVar	Mutagenetix	132470
NP_001449	NP_001298003	NP_001294362	V2059M	V2027M	Likely benign	incidental	rs201333104	61982	FLNC	Flnc	Cardiomyopathy, familial hypertrophic, 26;Cardiomyopathy, familial hypertrophic, 26;Dilated Cardiomyopathy, Dominant;Myofibrillar myopathy, filamin C-related;Myofibrillar myopathy, filamin C-related;Myopathy, distal, 4;Myopathy, distal, 4;not specified	NA	NA	ClinVar	Mutagenetix	132472
NP_001449	NP_001298003	NP_001294367	N244N	N245K	Benign	incidental	rs566461523	355618	FLNC	Flnc	Myopathy, distal, 4;Dilated Cardiomyopathy, Dominant;Cardiomyopathy, familial hypertrophic, 26;Myofibrillar myopathy, filamin C-related	NA	NA	ClinVar	Mutagenetix	132468
NP_001449	NP_001298003	NP_001294371	N244N	N245K	Benign	incidental	rs566461523	355618	FLNC	Flnc	Myopathy, distal, 4;Dilated Cardiomyopathy, Dominant;Cardiomyopathy, familial hypertrophic, 26;Myofibrillar myopathy, filamin C-related	NA	NA	ClinVar	Mutagenetix	132471
NP_001449	NP_001298003	NP_001294361	N244N	N245K	Benign	incidental	rs566461523	355618	FLNC	Flnc	Myopathy, distal, 4;Dilated Cardiomyopathy, Dominant;Cardiomyopathy, familial hypertrophic, 26;Myofibrillar myopathy, filamin C-related	NA	NA	ClinVar	Mutagenetix	132470
NP_001449	NP_001298003	NP_001294360	N244N	N245K	Benign	incidental	rs566461523	355618	FLNC	Flnc	Myopathy, distal, 4;Dilated Cardiomyopathy, Dominant;Cardiomyopathy, familial hypertrophic, 26;Myofibrillar myopathy, filamin C-related	NA	NA	ClinVar	Mutagenetix	132465
NP_001449	NP_001298003	NP_001294364	N244N	N245K	Benign	incidental	rs566461523	355618	FLNC	Flnc	Myopathy, distal, 4;Dilated Cardiomyopathy, Dominant;Cardiomyopathy, familial hypertrophic, 26;Myofibrillar myopathy, filamin C-related	NA	NA	ClinVar	Mutagenetix	132459
NP_001449	NP_001298003	NP_001023551	N244N	N245K	Benign	incidental	rs566461523	355618	FLNC	Flnc	Myopathy, distal, 4;Dilated Cardiomyopathy, Dominant;Cardiomyopathy, familial hypertrophic, 26;Myofibrillar myopathy, filamin C-related	NA	NA	ClinVar	Mutagenetix	132457
NP_001449	NP_001298003	NP_001294372	N244N	N245K	Benign	incidental	rs566461523	355618	FLNC	Flnc	Myopathy, distal, 4;Dilated Cardiomyopathy, Dominant;Cardiomyopathy, familial hypertrophic, 26;Myofibrillar myopathy, filamin C-related	NA	NA	ClinVar	Mutagenetix	132461
NP_001449	NP_001298003	NP_001255220	N244N	N245K	Benign	incidental	rs566461523	355618	FLNC	Flnc	Myopathy, distal, 4;Dilated Cardiomyopathy, Dominant;Cardiomyopathy, familial hypertrophic, 26;Myofibrillar myopathy, filamin C-related	NA	NA	ClinVar	Mutagenetix	132463
NP_001449	NP_001298003	NP_001294368	N244N	N245K	Benign	incidental	rs566461523	355618	FLNC	Flnc	Myopathy, distal, 4;Dilated Cardiomyopathy, Dominant;Cardiomyopathy, familial hypertrophic, 26;Myofibrillar myopathy, filamin C-related	NA	NA	ClinVar	Mutagenetix	132469
NP_001449	NP_001298003	NP_001294370	N244N	N245K	Benign	incidental	rs566461523	355618	FLNC	Flnc	Myopathy, distal, 4;Dilated Cardiomyopathy, Dominant;Cardiomyopathy, familial hypertrophic, 26;Myofibrillar myopathy, filamin C-related	NA	NA	ClinVar	Mutagenetix	132466
NP_001449	NP_001298003	NP_001294365	N244N	N245K	Benign	incidental	rs566461523	355618	FLNC	Flnc	Myopathy, distal, 4;Dilated Cardiomyopathy, Dominant;Cardiomyopathy, familial hypertrophic, 26;Myofibrillar myopathy, filamin C-related	NA	NA	ClinVar	Mutagenetix	132462
NP_001449	NP_001298003	NP_001033457	N244N	N245K	Benign	incidental	rs566461523	355618	FLNC	Flnc	Myopathy, distal, 4;Dilated Cardiomyopathy, Dominant;Cardiomyopathy, familial hypertrophic, 26;Myofibrillar myopathy, filamin C-related	NA	NA	ClinVar	Mutagenetix	132467
NP_001449	NP_001298003	NP_001023550	N244N	N245K	Benign	incidental	rs566461523	355618	FLNC	Flnc	Myopathy, distal, 4;Dilated Cardiomyopathy, Dominant;Cardiomyopathy, familial hypertrophic, 26;Myofibrillar myopathy, filamin C-related	NA	NA	ClinVar	Mutagenetix	132460
NP_001449	NP_001298003	NP_001255221	N244N	N245K	Benign	incidental	rs566461523	355618	FLNC	Flnc	Myopathy, distal, 4;Dilated Cardiomyopathy, Dominant;Cardiomyopathy, familial hypertrophic, 26;Myofibrillar myopathy, filamin C-related	NA	NA	ClinVar	Mutagenetix	132458
NP_001449	NP_001298003	NP_001294369	N244N	N245K	Benign	incidental	rs566461523	355618	FLNC	Flnc	Myopathy, distal, 4;Dilated Cardiomyopathy, Dominant;Cardiomyopathy, familial hypertrophic, 26;Myofibrillar myopathy, filamin C-related	NA	NA	ClinVar	Mutagenetix	132473
NP_001449	NP_001298003	NP_001294362	N244N	N245K	Benign	incidental	rs566461523	355618	FLNC	Flnc	Myopathy, distal, 4;Dilated Cardiomyopathy, Dominant;Cardiomyopathy, familial hypertrophic, 26;Myofibrillar myopathy, filamin C-related	NA	NA	ClinVar	Mutagenetix	132472
NP_001449	NP_001298003	NP_001294363	N244N	N245K	Benign	incidental	rs566461523	355618	FLNC	Flnc	Myopathy, distal, 4;Dilated Cardiomyopathy, Dominant;Cardiomyopathy, familial hypertrophic, 26;Myofibrillar myopathy, filamin C-related	NA	NA	ClinVar	Mutagenetix	132474
NP_001449	NP_001298003	NP_001294366	N244N	N245K	Benign	incidental	rs566461523	355618	FLNC	Flnc	Myopathy, distal, 4;Dilated Cardiomyopathy, Dominant;Cardiomyopathy, familial hypertrophic, 26;Myofibrillar myopathy, filamin C-related	NA	NA	ClinVar	Mutagenetix	132464
NP_001449	NP_001298003	NP_001294372	I2542I	I2510L	Likely benign	incidental	rs1554401890	449972	FLNC	Flnc	Cardiomyopathy, familial hypertrophic, 26;Dilated Cardiomyopathy, Dominant;Myofibrillar myopathy, filamin C-related;Myopathy, distal, 4	NA	NA	ClinVar	Mutagenetix	132461
NP_001449	NP_001298003	NP_001294368	I2542I	I2510L	Likely benign	incidental	rs1554401890	449972	FLNC	Flnc	Cardiomyopathy, familial hypertrophic, 26;Dilated Cardiomyopathy, Dominant;Myofibrillar myopathy, filamin C-related;Myopathy, distal, 4	NA	NA	ClinVar	Mutagenetix	132469
NP_001449	NP_001298003	NP_001255221	I2542I	I2510L	Likely benign	incidental	rs1554401890	449972	FLNC	Flnc	Cardiomyopathy, familial hypertrophic, 26;Dilated Cardiomyopathy, Dominant;Myofibrillar myopathy, filamin C-related;Myopathy, distal, 4	NA	NA	ClinVar	Mutagenetix	132458
NP_001449	NP_001298003	NP_001294363	I2542I	I2510L	Likely benign	incidental	rs1554401890	449972	FLNC	Flnc	Cardiomyopathy, familial hypertrophic, 26;Dilated Cardiomyopathy, Dominant;Myofibrillar myopathy, filamin C-related;Myopathy, distal, 4	NA	NA	ClinVar	Mutagenetix	132474
NP_001449	NP_001298003	NP_001294360	I2542I	I2510L	Likely benign	incidental	rs1554401890	449972	FLNC	Flnc	Cardiomyopathy, familial hypertrophic, 26;Dilated Cardiomyopathy, Dominant;Myofibrillar myopathy, filamin C-related;Myopathy, distal, 4	NA	NA	ClinVar	Mutagenetix	132465
NP_001449	NP_001298003	NP_001294366	I2542I	I2510L	Likely benign	incidental	rs1554401890	449972	FLNC	Flnc	Cardiomyopathy, familial hypertrophic, 26;Dilated Cardiomyopathy, Dominant;Myofibrillar myopathy, filamin C-related;Myopathy, distal, 4	NA	NA	ClinVar	Mutagenetix	132464
NP_001449	NP_001298003	NP_001033457	I2542I	I2510L	Likely benign	incidental	rs1554401890	449972	FLNC	Flnc	Cardiomyopathy, familial hypertrophic, 26;Dilated Cardiomyopathy, Dominant;Myofibrillar myopathy, filamin C-related;Myopathy, distal, 4	NA	NA	ClinVar	Mutagenetix	132467
NP_001449	NP_001298003	NP_001294365	I2542I	I2510L	Likely benign	incidental	rs1554401890	449972	FLNC	Flnc	Cardiomyopathy, familial hypertrophic, 26;Dilated Cardiomyopathy, Dominant;Myofibrillar myopathy, filamin C-related;Myopathy, distal, 4	NA	NA	ClinVar	Mutagenetix	132462
NP_001449	NP_001298003	NP_001294367	I2542I	I2510L	Likely benign	incidental	rs1554401890	449972	FLNC	Flnc	Cardiomyopathy, familial hypertrophic, 26;Dilated Cardiomyopathy, Dominant;Myofibrillar myopathy, filamin C-related;Myopathy, distal, 4	NA	NA	ClinVar	Mutagenetix	132468
NP_001449	NP_001298003	NP_001294362	I2542I	I2510L	Likely benign	incidental	rs1554401890	449972	FLNC	Flnc	Cardiomyopathy, familial hypertrophic, 26;Dilated Cardiomyopathy, Dominant;Myofibrillar myopathy, filamin C-related;Myopathy, distal, 4	NA	NA	ClinVar	Mutagenetix	132472
NP_001449	NP_001298003	NP_001294361	I2542I	I2510L	Likely benign	incidental	rs1554401890	449972	FLNC	Flnc	Cardiomyopathy, familial hypertrophic, 26;Dilated Cardiomyopathy, Dominant;Myofibrillar myopathy, filamin C-related;Myopathy, distal, 4	NA	NA	ClinVar	Mutagenetix	132470
NP_001449	NP_001298003	NP_001294371	I2542I	I2510L	Likely benign	incidental	rs1554401890	449972	FLNC	Flnc	Cardiomyopathy, familial hypertrophic, 26;Dilated Cardiomyopathy, Dominant;Myofibrillar myopathy, filamin C-related;Myopathy, distal, 4	NA	NA	ClinVar	Mutagenetix	132471
NP_001449	NP_001298003	NP_001023550	I2542I	I2510L	Likely benign	incidental	rs1554401890	449972	FLNC	Flnc	Cardiomyopathy, familial hypertrophic, 26;Dilated Cardiomyopathy, Dominant;Myofibrillar myopathy, filamin C-related;Myopathy, distal, 4	NA	NA	ClinVar	Mutagenetix	132460
NP_001449	NP_001298003	NP_001255220	I2542I	I2510L	Likely benign	incidental	rs1554401890	449972	FLNC	Flnc	Cardiomyopathy, familial hypertrophic, 26;Dilated Cardiomyopathy, Dominant;Myofibrillar myopathy, filamin C-related;Myopathy, distal, 4	NA	NA	ClinVar	Mutagenetix	132463
NP_001449	NP_001298003	NP_001023551	I2542I	I2510L	Likely benign	incidental	rs1554401890	449972	FLNC	Flnc	Cardiomyopathy, familial hypertrophic, 26;Dilated Cardiomyopathy, Dominant;Myofibrillar myopathy, filamin C-related;Myopathy, distal, 4	NA	NA	ClinVar	Mutagenetix	132457
NP_001449	NP_001298003	NP_001294370	I2542I	I2510L	Likely benign	incidental	rs1554401890	449972	FLNC	Flnc	Cardiomyopathy, familial hypertrophic, 26;Dilated Cardiomyopathy, Dominant;Myofibrillar myopathy, filamin C-related;Myopathy, distal, 4	NA	NA	ClinVar	Mutagenetix	132466
NP_001449	NP_001298003	NP_001294364	I2542I	I2510L	Likely benign	incidental	rs1554401890	449972	FLNC	Flnc	Cardiomyopathy, familial hypertrophic, 26;Dilated Cardiomyopathy, Dominant;Myofibrillar myopathy, filamin C-related;Myopathy, distal, 4	NA	NA	ClinVar	Mutagenetix	132459
NP_001449	NP_001298003	NP_001294369	I2542I	I2510L	Likely benign	incidental	rs1554401890	449972	FLNC	Flnc	Cardiomyopathy, familial hypertrophic, 26;Dilated Cardiomyopathy, Dominant;Myofibrillar myopathy, filamin C-related;Myopathy, distal, 4	NA	NA	ClinVar	Mutagenetix	132473
NP_001449	NP_001298003	NP_001023551	V565V	V566M	Likely benign	incidental	rs982956977	233383	FLNC	Flnc	not provided	NA	NA	ClinVar	Mutagenetix	132457
NP_001449	NP_001298003	NP_001294371	V565V	V566M	Likely benign	incidental	rs982956977	233383	FLNC	Flnc	not provided	NA	NA	ClinVar	Mutagenetix	132471
NP_001449	NP_001298003	NP_001294360	V565V	V566M	Likely benign	incidental	rs982956977	233383	FLNC	Flnc	not provided	NA	NA	ClinVar	Mutagenetix	132465
NP_001449	NP_001298003	NP_001294363	V565V	V566M	Likely benign	incidental	rs982956977	233383	FLNC	Flnc	not provided	NA	NA	ClinVar	Mutagenetix	132474
NP_001449	NP_001298003	NP_001294361	V565V	V566M	Likely benign	incidental	rs982956977	233383	FLNC	Flnc	not provided	NA	NA	ClinVar	Mutagenetix	132470
NP_001449	NP_001298003	NP_001294369	V565V	V566M	Likely benign	incidental	rs982956977	233383	FLNC	Flnc	not provided	NA	NA	ClinVar	Mutagenetix	132473
NP_001449	NP_001298003	NP_001294370	V565V	V566M	Likely benign	incidental	rs982956977	233383	FLNC	Flnc	not provided	NA	NA	ClinVar	Mutagenetix	132466
NP_001449	NP_001298003	NP_001294368	V565V	V566M	Likely benign	incidental	rs982956977	233383	FLNC	Flnc	not provided	NA	NA	ClinVar	Mutagenetix	132469
NP_001449	NP_001298003	NP_001255221	V565V	V566M	Likely benign	incidental	rs982956977	233383	FLNC	Flnc	not provided	NA	NA	ClinVar	Mutagenetix	132458
NP_001449	NP_001298003	NP_001294366	V565V	V566M	Likely benign	incidental	rs982956977	233383	FLNC	Flnc	not provided	NA	NA	ClinVar	Mutagenetix	132464
NP_001449	NP_001298003	NP_001294364	V565V	V566M	Likely benign	incidental	rs982956977	233383	FLNC	Flnc	not provided	NA	NA	ClinVar	Mutagenetix	132459
NP_001449	NP_001298003	NP_001023550	V565V	V566M	Likely benign	incidental	rs982956977	233383	FLNC	Flnc	not provided	NA	NA	ClinVar	Mutagenetix	132460
NP_001449	NP_001298003	NP_001033457	V565V	V566M	Likely benign	incidental	rs982956977	233383	FLNC	Flnc	not provided	NA	NA	ClinVar	Mutagenetix	132467
NP_001449	NP_001298003	NP_001294365	V565V	V566M	Likely benign	incidental	rs982956977	233383	FLNC	Flnc	not provided	NA	NA	ClinVar	Mutagenetix	132462
NP_001449	NP_001298003	NP_001294372	V565V	V566M	Likely benign	incidental	rs982956977	233383	FLNC	Flnc	not provided	NA	NA	ClinVar	Mutagenetix	132461
NP_001449	NP_001298003	NP_001294367	V565V	V566M	Likely benign	incidental	rs982956977	233383	FLNC	Flnc	not provided	NA	NA	ClinVar	Mutagenetix	132468
NP_001449	NP_001298003	NP_001294362	V565V	V566M	Likely benign	incidental	rs982956977	233383	FLNC	Flnc	not provided	NA	NA	ClinVar	Mutagenetix	132472
NP_001449	NP_001298003	NP_001255220	V565V	V566M	Likely benign	incidental	rs982956977	233383	FLNC	Flnc	not provided	NA	NA	ClinVar	Mutagenetix	132463
NP_001449	NP_001298003	NP_001294369	V930V	V931A	Likely benign	incidental	rs199966433	520682	FLNC	Flnc	Cardiomyopathy, familial hypertrophic, 26;Dilated Cardiomyopathy, Dominant;Myofibrillar myopathy, filamin C-related;Myopathy, distal, 4	NA	NA	ClinVar	Mutagenetix	132473
NP_001449	NP_001298003	NP_001294366	V930V	V931A	Likely benign	incidental	rs199966433	520682	FLNC	Flnc	Cardiomyopathy, familial hypertrophic, 26;Dilated Cardiomyopathy, Dominant;Myofibrillar myopathy, filamin C-related;Myopathy, distal, 4	NA	NA	ClinVar	Mutagenetix	132464
NP_001449	NP_001298003	NP_001294372	V930V	V931A	Likely benign	incidental	rs199966433	520682	FLNC	Flnc	Cardiomyopathy, familial hypertrophic, 26;Dilated Cardiomyopathy, Dominant;Myofibrillar myopathy, filamin C-related;Myopathy, distal, 4	NA	NA	ClinVar	Mutagenetix	132461
NP_001449	NP_001298003	NP_001255221	V930V	V931A	Likely benign	incidental	rs199966433	520682	FLNC	Flnc	Cardiomyopathy, familial hypertrophic, 26;Dilated Cardiomyopathy, Dominant;Myofibrillar myopathy, filamin C-related;Myopathy, distal, 4	NA	NA	ClinVar	Mutagenetix	132458
NP_001449	NP_001298003	NP_001294362	V930V	V931A	Likely benign	incidental	rs199966433	520682	FLNC	Flnc	Cardiomyopathy, familial hypertrophic, 26;Dilated Cardiomyopathy, Dominant;Myofibrillar myopathy, filamin C-related;Myopathy, distal, 4	NA	NA	ClinVar	Mutagenetix	132472
NP_001449	NP_001298003	NP_001294361	V930V	V931A	Likely benign	incidental	rs199966433	520682	FLNC	Flnc	Cardiomyopathy, familial hypertrophic, 26;Dilated Cardiomyopathy, Dominant;Myofibrillar myopathy, filamin C-related;Myopathy, distal, 4	NA	NA	ClinVar	Mutagenetix	132470
NP_001449	NP_001298003	NP_001294365	V930V	V931A	Likely benign	incidental	rs199966433	520682	FLNC	Flnc	Cardiomyopathy, familial hypertrophic, 26;Dilated Cardiomyopathy, Dominant;Myofibrillar myopathy, filamin C-related;Myopathy, distal, 4	NA	NA	ClinVar	Mutagenetix	132462
NP_001449	NP_001298003	NP_001023551	V930V	V931A	Likely benign	incidental	rs199966433	520682	FLNC	Flnc	Cardiomyopathy, familial hypertrophic, 26;Dilated Cardiomyopathy, Dominant;Myofibrillar myopathy, filamin C-related;Myopathy, distal, 4	NA	NA	ClinVar	Mutagenetix	132457
NP_001449	NP_001298003	NP_001294368	V930V	V931A	Likely benign	incidental	rs199966433	520682	FLNC	Flnc	Cardiomyopathy, familial hypertrophic, 26;Dilated Cardiomyopathy, Dominant;Myofibrillar myopathy, filamin C-related;Myopathy, distal, 4	NA	NA	ClinVar	Mutagenetix	132469
NP_001449	NP_001298003	NP_001255220	V930V	V931A	Likely benign	incidental	rs199966433	520682	FLNC	Flnc	Cardiomyopathy, familial hypertrophic, 26;Dilated Cardiomyopathy, Dominant;Myofibrillar myopathy, filamin C-related;Myopathy, distal, 4	NA	NA	ClinVar	Mutagenetix	132463
NP_001449	NP_001298003	NP_001294370	V930V	V931A	Likely benign	incidental	rs199966433	520682	FLNC	Flnc	Cardiomyopathy, familial hypertrophic, 26;Dilated Cardiomyopathy, Dominant;Myofibrillar myopathy, filamin C-related;Myopathy, distal, 4	NA	NA	ClinVar	Mutagenetix	132466
NP_001449	NP_001298003	NP_001294371	V930V	V931A	Likely benign	incidental	rs199966433	520682	FLNC	Flnc	Cardiomyopathy, familial hypertrophic, 26;Dilated Cardiomyopathy, Dominant;Myofibrillar myopathy, filamin C-related;Myopathy, distal, 4	NA	NA	ClinVar	Mutagenetix	132471
NP_001449	NP_001298003	NP_001294364	V930V	V931A	Likely benign	incidental	rs199966433	520682	FLNC	Flnc	Cardiomyopathy, familial hypertrophic, 26;Dilated Cardiomyopathy, Dominant;Myofibrillar myopathy, filamin C-related;Myopathy, distal, 4	NA	NA	ClinVar	Mutagenetix	132459
NP_001449	NP_001298003	NP_001294367	V930V	V931A	Likely benign	incidental	rs199966433	520682	FLNC	Flnc	Cardiomyopathy, familial hypertrophic, 26;Dilated Cardiomyopathy, Dominant;Myofibrillar myopathy, filamin C-related;Myopathy, distal, 4	NA	NA	ClinVar	Mutagenetix	132468
NP_001449	NP_001298003	NP_001294360	V930V	V931A	Likely benign	incidental	rs199966433	520682	FLNC	Flnc	Cardiomyopathy, familial hypertrophic, 26;Dilated Cardiomyopathy, Dominant;Myofibrillar myopathy, filamin C-related;Myopathy, distal, 4	NA	NA	ClinVar	Mutagenetix	132465
NP_001449	NP_001298003	NP_001294363	V930V	V931A	Likely benign	incidental	rs199966433	520682	FLNC	Flnc	Cardiomyopathy, familial hypertrophic, 26;Dilated Cardiomyopathy, Dominant;Myofibrillar myopathy, filamin C-related;Myopathy, distal, 4	NA	NA	ClinVar	Mutagenetix	132474
NP_001449	NP_001298003	NP_001023550	V930V	V931A	Likely benign	incidental	rs199966433	520682	FLNC	Flnc	Cardiomyopathy, familial hypertrophic, 26;Dilated Cardiomyopathy, Dominant;Myofibrillar myopathy, filamin C-related;Myopathy, distal, 4	NA	NA	ClinVar	Mutagenetix	132460
NP_001449	NP_001298003	NP_001033457	V930V	V931A	Likely benign	incidental	rs199966433	520682	FLNC	Flnc	Cardiomyopathy, familial hypertrophic, 26;Dilated Cardiomyopathy, Dominant;Myofibrillar myopathy, filamin C-related;Myopathy, distal, 4	NA	NA	ClinVar	Mutagenetix	132467
NP_001449	NP_001298003	NP_001023551	N989N	N990D	Likely benign	incidental	rs775727204	376006	FLNC	Flnc	not provided	NA	NA	ClinVar	Mutagenetix	132457
NP_001449	NP_001298003	NP_001294363	N989N	N990D	Likely benign	incidental	rs775727204	376006	FLNC	Flnc	not provided	NA	NA	ClinVar	Mutagenetix	132474
NP_001449	NP_001298003	NP_001294362	N989N	N990D	Likely benign	incidental	rs775727204	376006	FLNC	Flnc	not provided	NA	NA	ClinVar	Mutagenetix	132472
NP_001449	NP_001298003	NP_001294369	N989N	N990D	Likely benign	incidental	rs775727204	376006	FLNC	Flnc	not provided	NA	NA	ClinVar	Mutagenetix	132473
NP_001449	NP_001298003	NP_001294361	N989N	N990D	Likely benign	incidental	rs775727204	376006	FLNC	Flnc	not provided	NA	NA	ClinVar	Mutagenetix	132470
NP_001449	NP_001298003	NP_001294360	N989N	N990D	Likely benign	incidental	rs775727204	376006	FLNC	Flnc	not provided	NA	NA	ClinVar	Mutagenetix	132465
NP_001449	NP_001298003	NP_001294372	N989N	N990D	Likely benign	incidental	rs775727204	376006	FLNC	Flnc	not provided	NA	NA	ClinVar	Mutagenetix	132461
NP_001449	NP_001298003	NP_001294364	N989N	N990D	Likely benign	incidental	rs775727204	376006	FLNC	Flnc	not provided	NA	NA	ClinVar	Mutagenetix	132459
NP_001449	NP_001298003	NP_001294368	N989N	N990D	Likely benign	incidental	rs775727204	376006	FLNC	Flnc	not provided	NA	NA	ClinVar	Mutagenetix	132469
NP_001449	NP_001298003	NP_001294371	N989N	N990D	Likely benign	incidental	rs775727204	376006	FLNC	Flnc	not provided	NA	NA	ClinVar	Mutagenetix	132471
NP_001449	NP_001298003	NP_001294370	N989N	N990D	Likely benign	incidental	rs775727204	376006	FLNC	Flnc	not provided	NA	NA	ClinVar	Mutagenetix	132466
NP_001449	NP_001298003	NP_001255221	N989N	N990D	Likely benign	incidental	rs775727204	376006	FLNC	Flnc	not provided	NA	NA	ClinVar	Mutagenetix	132458
NP_001449	NP_001298003	NP_001255220	N989N	N990D	Likely benign	incidental	rs775727204	376006	FLNC	Flnc	not provided	NA	NA	ClinVar	Mutagenetix	132463
NP_001449	NP_001298003	NP_001294365	N989N	N990D	Likely benign	incidental	rs775727204	376006	FLNC	Flnc	not provided	NA	NA	ClinVar	Mutagenetix	132462
NP_001449	NP_001298003	NP_001033457	N989N	N990D	Likely benign	incidental	rs775727204	376006	FLNC	Flnc	not provided	NA	NA	ClinVar	Mutagenetix	132467
NP_001449	NP_001298003	NP_001294367	N989N	N990D	Likely benign	incidental	rs775727204	376006	FLNC	Flnc	not provided	NA	NA	ClinVar	Mutagenetix	132468
NP_001449	NP_001298003	NP_001023550	N989N	N990D	Likely benign	incidental	rs775727204	376006	FLNC	Flnc	not provided	NA	NA	ClinVar	Mutagenetix	132460
NP_001449	NP_001298003	NP_001294366	N989N	N990D	Likely benign	incidental	rs775727204	376006	FLNC	Flnc	not provided	NA	NA	ClinVar	Mutagenetix	132464
NP_002010	NP_034358	NP_497162	Y794Y	Y795F	Benign	incidental	rs147704881	151990	FLT1	Flt1	not provided	NA	NA	ClinVar	Mutagenetix	142255
NP_002010	NP_034358	NP_509835	Y794Y	Y795F	Benign	incidental	rs147704881	151990	FLT1	Flt1	not provided	NA	NA	ClinVar	Mutagenetix	142253
NP_002006	NP_062713	NP_001300402	T333T	T330A	Benign	incidental	rs139436481	322118	FOXO1	Foxo1	not provided	NA	NA	ClinVar	Mutagenetix	189115
NP_002006	NP_062713	NP_001021597	T333T	T330A	Benign	incidental	rs139436481	322118	FOXO1	Foxo1	not provided	NA	NA	ClinVar	Mutagenetix	189105
NP_002006	NP_062713	NP_001021594	T333T	T330A	Benign	incidental	rs139436481	322118	FOXO1	Foxo1	not provided	NA	NA	ClinVar	Mutagenetix	189111
NP_002006	NP_062713	NP_001021595	T333T	T330A	Benign	incidental	rs139436481	322118	FOXO1	Foxo1	not provided	NA	NA	ClinVar	Mutagenetix	189110
NP_002006	NP_062713	NP_001300434	T333T	T330A	Benign	incidental	rs139436481	322118	FOXO1	Foxo1	not provided	NA	NA	ClinVar	Mutagenetix	189108
NP_002006	NP_062713	NP_001021593	T333T	T330A	Benign	incidental	rs139436481	322118	FOXO1	Foxo1	not provided	NA	NA	ClinVar	Mutagenetix	189107
NP_002006	NP_062713	NP_001251492	T333T	T330A	Benign	incidental	rs139436481	322118	FOXO1	Foxo1	not provided	NA	NA	ClinVar	Mutagenetix	189106
NP_002006	NP_062713	NP_001300433	T333T	T330A	Benign	incidental	rs139436481	322118	FOXO1	Foxo1	not provided	NA	NA	ClinVar	Mutagenetix	189109
NP_002006	NP_062713	NP_001251490	T333T	T330A	Benign	incidental	rs139436481	322118	FOXO1	Foxo1	not provided	NA	NA	ClinVar	Mutagenetix	189116
NP_002006	NP_062713	NP_001021596	T333T	T330A	Benign	incidental	rs139436481	322118	FOXO1	Foxo1	not provided	NA	NA	ClinVar	Mutagenetix	189112
NP_002006	NP_062713	NP_001021598	T333T	T330A	Benign	incidental	rs139436481	322118	FOXO1	Foxo1	not provided	NA	NA	ClinVar	Mutagenetix	189114
NP_002006	NP_062713	NP_001300403	T333T	T330A	Benign	incidental	rs139436481	322118	FOXO1	Foxo1	not provided	NA	NA	ClinVar	Mutagenetix	189113
NP_075463	NP_766475	NP_741132	T1532T	T1532A	Likely benign	incidental	rs771176469	102253	FRY	Fry	not provided	NA	NA	ClinVar	Mutagenetix	291942
NP_075463	NP_766475	NP_741131	T1532T	T1532A	Likely benign	incidental	rs771176469	102253	FRY	Fry	not provided	NA	NA	ClinVar	Mutagenetix	291943
NP_075463	NP_766475	NP_741132	R641R	R641H	Benign	incidental	rs116459776	517091	FRY	Fry	not provided	NA	NA	ClinVar	Mutagenetix	291942
NP_075463	NP_766475	NP_741131	R641R	R641H	Benign	incidental	rs116459776	517091	FRY	Fry	not provided	NA	NA	ClinVar	Mutagenetix	291943
NP_000805	NP_001033790	NP_001024034	T107T	T107S	Likely benign	incidental	rs367761610	356881	GABRB3	Gabrb3	not specified	NA	NA	ClinVar	Mutagenetix	96787
NP_000805	NP_001033790	NP_741580	T107T	T107S	Likely benign	incidental	rs367761610	356881	GABRB3	Gabrb3	not specified	NA	NA	ClinVar	Mutagenetix	96788
NP_000805	NP_001033790	NP_001024035	T107T	T107S	Likely benign	incidental	rs367761610	356881	GABRB3	Gabrb3	not specified	NA	NA	ClinVar	Mutagenetix	96786
NP_000805	NP_001033790	NP_001024035	T107T	T107S	Likely benign	incidental	rs367761610	356881	GABRB3	Gabrb3	not provided	NA	NA	ClinVar	Mutagenetix	96786
NP_000805	NP_001033790	NP_508810	T107T	T107S	Likely benign	incidental	rs367761610	356881	GABRB3	Gabrb3	not specified	NA	NA	ClinVar	Mutagenetix	96785
NP_000805	NP_001033790	NP_001024034	T107T	T107S	Likely benign	incidental	rs367761610	356881	GABRB3	Gabrb3	not provided	NA	NA	ClinVar	Mutagenetix	96787
NP_000805	NP_001033790	NP_495229	T107T	T107S	Likely benign	incidental	rs367761610	356881	GABRB3	Gabrb3	not specified	NA	NA	ClinVar	Mutagenetix	96790
NP_000805	NP_001033790	NP_741580	T107T	T107S	Likely benign	incidental	rs367761610	356881	GABRB3	Gabrb3	not provided	NA	NA	ClinVar	Mutagenetix	96788
NP_000805	NP_001033790	NP_499661	T107T	T107S	Likely benign	incidental	rs367761610	356881	GABRB3	Gabrb3	not provided	NA	NA	ClinVar	Mutagenetix	96789
NP_000805	NP_001033790	NP_508810	T107T	T107S	Likely benign	incidental	rs367761610	356881	GABRB3	Gabrb3	not provided	NA	NA	ClinVar	Mutagenetix	96785
NP_000805	NP_001033790	NP_495229	T107T	T107S	Likely benign	incidental	rs367761610	356881	GABRB3	Gabrb3	not provided	NA	NA	ClinVar	Mutagenetix	96790
NP_000805	NP_001033790	NP_499661	T107T	T107S	Likely benign	incidental	rs367761610	356881	GABRB3	Gabrb3	not specified	NA	NA	ClinVar	Mutagenetix	96789
NP_000144	NP_032105	NP_498726	A14A	A14T	Benign/Likely benign	incidental	rs112992946	509614	GALC	Galc	Galactosylceramide beta-galactosidase deficiency;not provided;not specified	NA	0.11742	ClinVar	Mutagenetix	216182
NP_078918	NP_766281	NP_001022851	T138T	T133S	Likely benign	incidental	rs1588444656	270723	GALNT12	Galnt12	Hereditary cancer-predisposing syndrome	NA	NA	ClinVar	Mutagenetix	29598
NP_078918	NP_766281	NP_001022852	T138T	T133S	Likely benign	incidental	rs1588444656	270723	GALNT12	Galnt12	Hereditary cancer-predisposing syndrome	NA	NA	ClinVar	Mutagenetix	29596
NP_078918	NP_766281	NP_001022850	T138T	T133S	Likely benign	incidental	rs1588444656	270723	GALNT12	Galnt12	Hereditary cancer-predisposing syndrome	NA	NA	ClinVar	Mutagenetix	29597
NP_078918	NP_766281	NP_001022852	N189N	N184S	Benign/Likely benign	incidental	rs150417178	263870	GALNT12	Galnt12	Hereditary cancer-predisposing syndrome;not specified	NA	0.00073	ClinVar	Mutagenetix	29596
NP_078918	NP_766281	NP_001022850	N189N	N184S	Benign/Likely benign	incidental	rs150417178	263870	GALNT12	Galnt12	Hereditary cancer-predisposing syndrome;not specified	NA	0.00073	ClinVar	Mutagenetix	29597
NP_078918	NP_766281	NP_001022851	N189N	N184S	Benign/Likely benign	incidental	rs150417178	263870	GALNT12	Galnt12	Hereditary cancer-predisposing syndrome;not specified	NA	0.00073	ClinVar	Mutagenetix	29598
NP_005248	NP_034388	NP_001255404	T534T	T528A	Benign	incidental	rs146949786	49653	GATA6	Gata6	Atrioventricular septal defect 5	NA	NA	ClinVar	Mutagenetix	118054
NP_005248	NP_034388	NP_001033435	T534T	T528A	Benign	incidental	rs146949786	49653	GATA6	Gata6	Atrioventricular septal defect 5	NA	NA	ClinVar	Mutagenetix	118059
NP_005248	NP_034388	NP_001033436	T534T	T528A	Benign	incidental	rs146949786	49653	GATA6	Gata6	Atrioventricular septal defect 5	NA	NA	ClinVar	Mutagenetix	118056
NP_005248	NP_034388	NP_001293973	T534T	T528A	Benign	incidental	rs146949786	49653	GATA6	Gata6	Atrioventricular septal defect 5	NA	NA	ClinVar	Mutagenetix	118055
NP_005248	NP_034388	NP_001255403	T534T	T528A	Benign	incidental	rs146949786	49653	GATA6	Gata6	Atrioventricular septal defect 5	NA	NA	ClinVar	Mutagenetix	118058
NP_005248	NP_034388	NP_001255402	T534T	T528A	Benign	incidental	rs146949786	49653	GATA6	Gata6	Atrioventricular septal defect 5	NA	NA	ClinVar	Mutagenetix	118057
NP_000153	NP_001274315	NP_001021107	T116T	T116A	Likely benign	incidental	rs770145567	319644	GCK	Gck	not provided	NA	NA	ClinVar	Mutagenetix	179626
NP_000153	NP_001274315	NP_001021106	T116T	T116A	Likely benign	incidental	rs770145567	319644	GCK	Gck	not provided	NA	NA	ClinVar	Mutagenetix	179627
NP_079272	NP_613057	NP_496787	V664I	V664A	Benign/Likely benign	incidental	rs62288347	390901	GFM1	Gfm1	Combined oxidative phosphorylation deficiency;not provided;not specified	NA	0.01683	ClinVar	Mutagenetix	34088
NP_079272	NP_613057	NP_496753	V664I	V664A	Benign/Likely benign	incidental	rs62288347	390901	GFM1	Gfm1	Combined oxidative phosphorylation deficiency;not provided;not specified	NA	0.01683	ClinVar	Mutagenetix	34087
NP_000395	NP_033882	NP_505849	Y374Y	Y375H	Likely benign	incidental	rs1407133452	233844	GLB1	Glb1	not provided	NA	NA	ClinVar	Mutagenetix	162592
NP_000395	NP_033882	NP_509140	Y374Y	Y375H	Likely benign	incidental	rs1407133452	233844	GLB1	Glb1	not provided	NA	NA	ClinVar	Mutagenetix	162591
NP_000161	NP_613061	NP_495209	M107V	M112L	Benign/Likely benign	incidental	rs138454333	342112	GLDC	Gldc	Non-ketotic hyperglycinemia;not specified	NA	NA	ClinVar	Mutagenetix	314440
NP_000161	NP_613061	NP_001335514	M107V	M112L	Benign/Likely benign	incidental	rs138454333	342112	GLDC	Gldc	Non-ketotic hyperglycinemia;not specified	NA	NA	ClinVar	Mutagenetix	314439
NP_005261	NP_001074594	NP_001022880	T648T	T631A	Benign/Likely benign	incidental	rs13008360	175167	GLI2	Gli2	Holoprosencephaly sequence;not specified	NA	NA	ClinVar	Mutagenetix	348970
NP_005261	NP_001074594	NP_001022881	T648T	T631A	Benign/Likely benign	incidental	rs13008360	175167	GLI2	Gli2	Holoprosencephaly sequence;not specified	NA	NA	ClinVar	Mutagenetix	348969
NP_005261	NP_001074594	NP_510411	T648T	T631A	Benign/Likely benign	incidental	rs13008360	175167	GLI2	Gli2	Holoprosencephaly sequence;not specified	NA	NA	ClinVar	Mutagenetix	348968
NP_597700	NP_776291	NP_001021022	T420T	T419A	Benign	incidental	rs115072332	217478	GPT2	Gpt2	not provided	NA	NA	ClinVar	Mutagenetix	316297
NP_597700	NP_776291	NP_001021021	T420T	T419A	Benign	incidental	rs115072332	217478	GPT2	Gpt2	not provided	NA	NA	ClinVar	Mutagenetix	316298
NP_001127879	NP_032196	NP_001256641	P21A	P21Q	Likely benign	incidental	rs1285592726	218705	GRIN2A	Grin2a	Epilepsy, focal, with speech disorder and with or without mental retardation	NA	NA	ClinVar	Mutagenetix	249857
NP_000824	NP_032196	NP_001256641	T690T	T690A	Likely benign	incidental	rs141924924	555545	GRIN2A	Grin2a	not specified	NA	NA	ClinVar	Mutagenetix	96895
NP_000824	NP_032196	NP_001256640	T690T	T690A	Likely benign	incidental	rs141924924	555545	GRIN2A	Grin2a	not specified	NA	NA	ClinVar	Mutagenetix	96894
NP_001264993	NP_001107805	NP_001300396	A669A	A669T	Likely benign	incidental	110385rs-?	308470	GRM1	Grm1	not provided	NA	0.00318	ClinVar	Mutagenetix	249512
NP_001264993	NP_001107805	NP_001300397	A669A	A669T	Likely benign	incidental	110385rs-?	308470	GRM1	Grm1	not provided	NA	0.00318	ClinVar	Mutagenetix	249514
NP_001264993	NP_001107805	NP_492720	A669A	A669T	Likely benign	incidental	110385rs-?	308470	GRM1	Grm1	not provided	NA	0.00318	ClinVar	Mutagenetix	249513
NP_001264993	NP_058672	NP_001300397	T953T	T953A	Likely benign	incidental	110389rs-?	163822	GRM1	Grm1	not provided	NA	NA	ClinVar	Mutagenetix	249526
NP_001264993	NP_058672	NP_001300396	T953T	T953A	Likely benign	incidental	110389rs-?	163822	GRM1	Grm1	not provided	NA	NA	ClinVar	Mutagenetix	249524
NP_001264993	NP_058672	NP_492720	T953T	T953A	Likely benign	incidental	110389rs-?	163822	GRM1	Grm1	not provided	NA	NA	ClinVar	Mutagenetix	249525
NP_000172	NP_034498	NP_493548	V269V	V268A	Likely benign	incidental	rs571704452	229751	GUSB	Gusb	not provided	NA	NA	ClinVar	Mutagenetix	357077
NP_114141	NP_001019891	NP_509195	S1145N	S1145G	Likely benign	incidental	rs142909496	274633	HMCN1	Hmcn1	not provided	NA	NA	ClinVar	Mutagenetix	162052
NP_114141	NP_001019891	NP_509155	S1145N	S1145G	Likely benign	incidental	rs142909496	274633	HMCN1	Hmcn1	not provided	NA	NA	ClinVar	Mutagenetix	162056
NP_114141	NP_001019891	NP_001123132	S1145N	S1145G	Likely benign	incidental	rs142909496	274633	HMCN1	Hmcn1	not provided	NA	NA	ClinVar	Mutagenetix	162059
NP_114141	NP_001019891	NP_509829	S1145N	S1145G	Likely benign	incidental	rs142909496	274633	HMCN1	Hmcn1	not provided	NA	NA	ClinVar	Mutagenetix	162054
NP_114141	NP_001019891	NP_509194	S1145N	S1145G	Likely benign	incidental	rs142909496	274633	HMCN1	Hmcn1	not provided	NA	NA	ClinVar	Mutagenetix	162053
NP_114141	NP_001019891	NP_509635	S1145N	S1145G	Likely benign	incidental	rs142909496	274633	HMCN1	Hmcn1	not provided	NA	NA	ClinVar	Mutagenetix	162061
NP_114141	NP_001019891	NP_494654	S1145N	S1145G	Likely benign	incidental	rs142909496	274633	HMCN1	Hmcn1	not provided	NA	NA	ClinVar	Mutagenetix	162050
NP_114141	NP_001019891	NP_001254933	S1145N	S1145G	Likely benign	incidental	rs142909496	274633	HMCN1	Hmcn1	not provided	NA	NA	ClinVar	Mutagenetix	162058
NP_114141	NP_001019891	NP_510821	S1145N	S1145G	Likely benign	incidental	rs142909496	274633	HMCN1	Hmcn1	not provided	NA	NA	ClinVar	Mutagenetix	162051
NP_114141	NP_001019891	NP_001024582	S1145N	S1145G	Likely benign	incidental	rs142909496	274633	HMCN1	Hmcn1	not provided	NA	NA	ClinVar	Mutagenetix	162060
NP_114141	NP_001019891	NP_001129925	S1145N	S1145G	Likely benign	incidental	rs142909496	274633	HMCN1	Hmcn1	not provided	NA	NA	ClinVar	Mutagenetix	162062
NP_114141	NP_001019891	NP_508882	S1145N	S1145G	Likely benign	incidental	rs142909496	274633	HMCN1	Hmcn1	not provided	NA	NA	ClinVar	Mutagenetix	162055
NP_114141	NP_001019891	NP_001254932	S1145N	S1145G	Likely benign	incidental	rs142909496	274633	HMCN1	Hmcn1	not provided	NA	NA	ClinVar	Mutagenetix	162057
NP_002141	NP_032303	NP_508875	R279H	R279H	Likely benign	incidental	rs140144597	94718	HPD	Hpd	4-Alpha-hydroxyphenylpyruvate hydroxylase deficiency;Hypertyrosinemia	NA	0.00014	ClinVar	Mutagenetix	341697
NP_002141	NP_032303	NP_499324	R279H	R279H	Likely benign	incidental	rs140144597	94718	HPD	Hpd	4-Alpha-hydroxyphenylpyruvate hydroxylase deficiency;Hypertyrosinemia	NA	0.00014	ClinVar	Mutagenetix	341698
NP_002159	NP_766599	NP_509875	A232V	A232T	Likely benign	incidental	rs1227626398	25614	IDH2	Idh2	not specified	NA	0	ClinVar	Mutagenetix	104883
NP_071451	NP_001157949	NP_492161	N469N	N421K	Likely benign	incidental	rs138740030	163283	IFIH1	Ifih1	Aicardi-Goutieres syndrome 7;Singleton-Merten syndrome 1	NA	NA	ClinVar	Mutagenetix	356375
NP_071451	NP_001157949	NP_492161	N469N	N421D	Likely benign	incidental	rs138740030	472308	IFIH1	Ifih1	Aicardi-Goutieres syndrome 7;Singleton-Merten syndrome 1	NA	NA	ClinVar	Mutagenetix	356375
NP_443715	XP_006506861	NP_501591	V1054V	V1054A	Likely benign	incidental	rs1578172707	187545	IFT122	Ift122	not provided	NA	NA	ClinVar	Mutagenetix	152542
NP_056477	NP_080574	NP_510681	A890A	A890T	Likely benign	incidental	rs374065796	331309	IFT172	Ift172	Short-rib thoracic dysplasia 10 with or without polydactyly;Retinitis pigmentosa 71	NA	NA	ClinVar	Mutagenetix	255507
NP_000866	NP_034643	NP_001299917	T79T	T79A	Benign	incidental	rs34868731	237051	IGF1R	Igf1r	not provided	NA	NA	ClinVar	Mutagenetix	74641
NP_000866	NP_034643	NP_001299919	T79T	T79A	Benign	incidental	rs34868731	237051	IGF1R	Igf1r	not provided	NA	NA	ClinVar	Mutagenetix	74642
NP_000866	NP_034643	NP_497650	T79T	T79A	Benign	incidental	rs34868731	237051	IGF1R	Igf1r	not provided	NA	NA	ClinVar	Mutagenetix	74645
NP_000866	NP_034643	NP_001299918	T79T	T79A	Benign	incidental	rs34868731	237051	IGF1R	Igf1r	not provided	NA	NA	ClinVar	Mutagenetix	74644
NP_000866	NP_034643	NP_001299916	T79T	T79A	Benign	incidental	rs34868731	237051	IGF1R	Igf1r	not provided	NA	NA	ClinVar	Mutagenetix	74640
NP_000866	NP_034643	NP_001299920	T79T	T79A	Benign	incidental	rs34868731	237051	IGF1R	Igf1r	not provided	NA	NA	ClinVar	Mutagenetix	74643
NP_002172	NP_034674	NP_508597	T200T	T200A	Benign	incidental	rs3731878	480010	IHH	Ihh	Brachydactyly	NA	NA	ClinVar	Mutagenetix	353405
NP_002172	NP_034674	NP_508597	T272T	T272S	Benign	incidental	116098rs-?	522598	IHH	Ihh	Type A1 brachydactyly	NA	NA	ClinVar	Mutagenetix	353405
NP_001036001	NP_776128	NP_495539	V236I	V236I	Benign	incidental	rs61745926	553132	INSC	Insc	not provided	NA	NA	ClinVar	Mutagenetix	49
NP_001036001	NP_776128	NP_001337298	V236I	V236I	Benign	incidental	rs61745926	553132	INSC	Insc	not provided	NA	NA	ClinVar	Mutagenetix	50
NP_000199	NP_034698	NP_001299919	K501K	K501N	Benign	incidental	rs9676819	329769	INSR	Insr	not provided	NA	NA	ClinVar	Mutagenetix	166854
NP_000199	NP_034698	NP_001299916	K501K	K501N	Benign	incidental	rs9676819	329769	INSR	Insr	not provided	NA	NA	ClinVar	Mutagenetix	166852
NP_000199	NP_034698	NP_497650	K501K	K501N	Benign	incidental	rs9676819	329769	INSR	Insr	not provided	NA	NA	ClinVar	Mutagenetix	166857
NP_000199	NP_034698	NP_001299918	K501K	K501N	Benign	incidental	rs9676819	329769	INSR	Insr	not provided	NA	NA	ClinVar	Mutagenetix	166856
NP_000199	NP_034698	NP_001299917	K501K	K501N	Benign	incidental	rs9676819	329769	INSR	Insr	not provided	NA	NA	ClinVar	Mutagenetix	166853
NP_000199	NP_034698	NP_001299920	K501K	K501N	Benign	incidental	rs9676819	329769	INSR	Insr	not provided	NA	NA	ClinVar	Mutagenetix	166855
NP_055240	NP_034699	NP_492534	S346S	S346A	Likely benign	incidental	rs372355067	62901	INVS	Invs	Nephronophthisis	NA	4e-05	ClinVar	Mutagenetix	126160
NP_055240	NP_034699	NP_507912	S346S	S346A	Likely benign	incidental	rs372355067	62901	INVS	Invs	Nephronophthisis	NA	4e-05	ClinVar	Mutagenetix	126159
NP_000202	NP_032430	NP_497787	I704I	I705V	Likely benign	incidental	rs760386808	405493	ITGB2	Itgb2	not provided	NA	NA	ClinVar	Mutagenetix	264517
NP_000204	NP_001005608	NP_497787	V178V	V179A	Likely benign	incidental	rs1599221111	212372	ITGB4	Itgb4	not provided	NA	NA	ClinVar	Mutagenetix	282793
NP_002213	NP_034715	NP_001023170	A727A	A741V	Likely benign	incidental	rs41289636	557578	ITPR1	Itpr1	Spinocerebellar Ataxia, Dominant;not specified	NA	0.00443	ClinVar	Mutagenetix	346698
NP_002213	NP_034715	NP_001023172	A727A	A741V	Likely benign	incidental	rs41289636	557578	ITPR1	Itpr1	Spinocerebellar Ataxia, Dominant;not specified	NA	0.00443	ClinVar	Mutagenetix	346694
NP_002213	NP_034715	NP_001023174	A727A	A741V	Likely benign	incidental	rs41289636	557578	ITPR1	Itpr1	Spinocerebellar Ataxia, Dominant;not specified	NA	0.00443	ClinVar	Mutagenetix	346696
NP_002213	NP_034715	NP_001255305	A727A	A741V	Likely benign	incidental	rs41289636	557578	ITPR1	Itpr1	Spinocerebellar Ataxia, Dominant;not specified	NA	0.00443	ClinVar	Mutagenetix	346695
NP_002213	NP_034715	NP_001023171	A727A	A741V	Likely benign	incidental	rs41289636	557578	ITPR1	Itpr1	Spinocerebellar Ataxia, Dominant;not specified	NA	0.00443	ClinVar	Mutagenetix	346697
NP_002213	NP_034715	NP_001023173	A727A	A741V	Likely benign	incidental	rs41289636	557578	ITPR1	Itpr1	Spinocerebellar Ataxia, Dominant;not specified	NA	0.00443	ClinVar	Mutagenetix	346693
NP_001161744	XP_017176897	NP_001023170	V1955V	V1960I	Likely benign	incidental	rs753430331	37965	ITPR1	Itpr1	not provided	NA	NA	ClinVar	Mutagenetix	384896
NP_001161744	XP_017176897	NP_001023174	V1955V	V1960I	Likely benign	incidental	rs753430331	37965	ITPR1	Itpr1	not provided	NA	NA	ClinVar	Mutagenetix	384894
NP_001161744	XP_017176897	NP_001023173	V1955V	V1960I	Likely benign	incidental	rs753430331	37965	ITPR1	Itpr1	not provided	NA	NA	ClinVar	Mutagenetix	384891
NP_001161744	XP_017176897	NP_001023172	V1955V	V1960I	Likely benign	incidental	rs753430331	37965	ITPR1	Itpr1	not provided	NA	NA	ClinVar	Mutagenetix	384892
NP_001161744	XP_017176897	NP_001255305	V1955V	V1960I	Likely benign	incidental	rs753430331	37965	ITPR1	Itpr1	not provided	NA	NA	ClinVar	Mutagenetix	384893
NP_001161744	XP_017176897	NP_001023171	V1955V	V1960I	Likely benign	incidental	rs753430331	37965	ITPR1	Itpr1	not provided	NA	NA	ClinVar	Mutagenetix	384895
NP_002213	XP_017176897	NP_001255305	H93H	H93R	Likely benign	incidental	rs371299264	150926	ITPR1	Itpr1	not specified	NA	NA	ClinVar	Mutagenetix	346719
NP_002213	XP_017176897	NP_001023170	H93H	H93R	Likely benign	incidental	rs371299264	150926	ITPR1	Itpr1	not specified	NA	NA	ClinVar	Mutagenetix	346722
NP_002213	XP_017176897	NP_001023173	H93H	H93R	Likely benign	incidental	rs371299264	150926	ITPR1	Itpr1	not specified	NA	NA	ClinVar	Mutagenetix	346717
NP_002213	XP_017176897	NP_001023171	H93H	H93R	Likely benign	incidental	rs371299264	150926	ITPR1	Itpr1	not specified	NA	NA	ClinVar	Mutagenetix	346721
NP_002213	XP_017176897	NP_001023172	H93H	H93R	Likely benign	incidental	rs371299264	150926	ITPR1	Itpr1	not specified	NA	NA	ClinVar	Mutagenetix	346718
NP_002213	XP_017176897	NP_001023174	H93H	H93R	Likely benign	incidental	rs371299264	150926	ITPR1	Itpr1	not specified	NA	NA	ClinVar	Mutagenetix	346720
NP_002215	NP_542120	NP_001023172	M1054T	M1054K	Benign	incidental	rs200220211	220198	ITPR3	Itpr3	not provided	NA	NA	ClinVar	Mutagenetix	377053
NP_002215	NP_542120	NP_001255305	M1054T	M1054K	Benign	incidental	rs200220211	220198	ITPR3	Itpr3	not provided	NA	NA	ClinVar	Mutagenetix	377054
NP_002215	NP_542120	NP_001023174	M1054T	M1054K	Benign	incidental	rs200220211	220198	ITPR3	Itpr3	not provided	NA	NA	ClinVar	Mutagenetix	377055
NP_002215	NP_542120	NP_001023170	M1054T	M1054K	Benign	incidental	rs200220211	220198	ITPR3	Itpr3	not provided	NA	NA	ClinVar	Mutagenetix	377057
NP_002215	NP_542120	NP_001023173	M1054T	M1054K	Benign	incidental	rs200220211	220198	ITPR3	Itpr3	not provided	NA	NA	ClinVar	Mutagenetix	377052
NP_002215	NP_542120	NP_001023171	M1054T	M1054K	Benign	incidental	rs200220211	220198	ITPR3	Itpr3	not provided	NA	NA	ClinVar	Mutagenetix	377056
NP_000205	NP_038850	NP_503877	T373A	T373S	Likely benign	incidental	rs1212026437	356001	JAG1	Jag1	not specified	NA	1e-05	ClinVar	Mutagenetix	166878
NP_068831	NP_034723	NP_001252425	D135D	D135E	Benign/Likely benign	incidental	rs17850807	533548	JUP	Jup	Arrhythmogenic right ventricular cardiomyopathy;Arrhythmogenic right ventricular cardiomyopathy, type 12;Cardiomyopathy;Cardiovascular phenotype;Naxos disease;Naxos disease;not specified	NA	0.0082	ClinVar	Mutagenetix	58334
NP_068831	NP_034723	NP_001252426	D135D	D135E	Benign/Likely benign	incidental	rs17850807	533548	JUP	Jup	Arrhythmogenic right ventricular cardiomyopathy;Arrhythmogenic right ventricular cardiomyopathy, type 12;Cardiomyopathy;Cardiovascular phenotype;Naxos disease;Naxos disease;not specified	NA	0.0082	ClinVar	Mutagenetix	58333
NP_068831	NP_034723	NP_498236	D135D	D135E	Benign/Likely benign	incidental	rs17850807	533548	JUP	Jup	Arrhythmogenic right ventricular cardiomyopathy;Arrhythmogenic right ventricular cardiomyopathy, type 12;Cardiomyopathy;Cardiovascular phenotype;Naxos disease;Naxos disease;not specified	NA	0.0082	ClinVar	Mutagenetix	58332
NP_068831	NP_034723	NP_001299856	D135D	D135E	Benign/Likely benign	incidental	rs17850807	533548	JUP	Jup	Arrhythmogenic right ventricular cardiomyopathy;Arrhythmogenic right ventricular cardiomyopathy, type 12;Cardiomyopathy;Cardiovascular phenotype;Naxos disease;Naxos disease;not specified	NA	0.0082	ClinVar	Mutagenetix	58331
NP_068831	NP_034723	NP_509206	D135D	D135E	Benign/Likely benign	incidental	rs17850807	533548	JUP	Jup	Arrhythmogenic right ventricular cardiomyopathy;Arrhythmogenic right ventricular cardiomyopathy, type 12;Cardiomyopathy;Cardiovascular phenotype;Naxos disease;Naxos disease;not specified	NA	0.0082	ClinVar	Mutagenetix	58335
NP_002221	NP_034723	NP_001252425	H360H	H360R	Likely benign	incidental	rs1406214813	165940	JUP	Jup	not provided	NA	NA	ClinVar	Mutagenetix	298596
NP_002221	NP_034723	NP_001299856	H360H	H360R	Likely benign	incidental	rs1406214813	165940	JUP	Jup	not provided	NA	NA	ClinVar	Mutagenetix	298593
NP_002221	NP_034723	NP_509206	H360H	H360R	Likely benign	incidental	rs1406214813	165940	JUP	Jup	not provided	NA	NA	ClinVar	Mutagenetix	298597
NP_002221	NP_034723	NP_001252426	H360H	H360R	Likely benign	incidental	rs1406214813	165940	JUP	Jup	not provided	NA	NA	ClinVar	Mutagenetix	298595
NP_002221	NP_034723	NP_498236	H360H	H360R	Likely benign	incidental	rs1406214813	165940	JUP	Jup	not provided	NA	NA	ClinVar	Mutagenetix	298594
NP_002221	NP_034723	NP_498236	T564T	T564S	Likely benign	incidental	rs781958880	440682	JUP	Jup	not provided	NA	NA	ClinVar	Mutagenetix	298594
NP_002221	NP_034723	NP_509206	T564T	T564S	Likely benign	incidental	rs781958880	440682	JUP	Jup	not provided	NA	NA	ClinVar	Mutagenetix	298597
NP_002221	NP_034723	NP_001299856	T564T	T564S	Likely benign	incidental	rs781958880	440682	JUP	Jup	not provided	NA	NA	ClinVar	Mutagenetix	298593
NP_002221	NP_034723	NP_001252425	T564T	T564S	Likely benign	incidental	rs781958880	440682	JUP	Jup	not provided	NA	NA	ClinVar	Mutagenetix	298596
NP_002221	NP_034723	NP_001252426	T564T	T564S	Likely benign	incidental	rs781958880	440682	JUP	Jup	not provided	NA	NA	ClinVar	Mutagenetix	298595
NP_055973	NP_852069	NP_494276	M506T	M511T	Likely benign	incidental	rs115415837	348395	KANK1	Kank1	not provided	NA	NA	ClinVar	Mutagenetix	186295
NP_001129663	NP_663586	NP_494276	A346A	A348T	Benign	incidental	rs118109949	552665	KANK2	Kank2	not provided	NA	NA	ClinVar	Mutagenetix	369422
NP_001123561	NP_001124340	NP_495453	A165A	A164T	Likely benign	incidental	rs1597170086	354850	KARS1	Kars	not provided	NA	NA	ClinVar	Mutagenetix	252083
NP_001123561	NP_001124340	NP_495454	A165A	A164T	Likely benign	incidental	rs1597170086	354850	KARS1	Kars	not provided	NA	NA	ClinVar	Mutagenetix	252082
NP_001123561	NP_001124340	NP_001022304	A165A	A164T	Likely benign	incidental	rs1597170086	354850	KARS1	Kars	not provided	NA	NA	ClinVar	Mutagenetix	252081
NP_005877	NP_083081	NP_493453	V270V	V270A	Likely benign	incidental	rs139164480	516915	KATNB1	Katnb1	not provided	NA	NA	ClinVar	Mutagenetix	133799
NP_004965	NP_032443	NP_871934	T433T	T433A	Benign/Likely benign	incidental	rs80034565	210356	KCNA2	Kcna2	Epileptic encephalopathy, early infantile, 32;Seizures	NA	NA	ClinVar	Mutagenetix	92502
NP_004965	NP_032443	NP_871934	T433T	T433S	Benign/Likely benign	incidental	rs80034565	61876	KCNA2	Kcna2	Epileptic encephalopathy, early infantile, 32;Seizures	NA	NA	ClinVar	Mutagenetix	92502
NP_004965	NP_032443	NP_871935	T433T	T433A	Benign/Likely benign	incidental	rs80034565	210356	KCNA2	Kcna2	Epileptic encephalopathy, early infantile, 32;Seizures	NA	NA	ClinVar	Mutagenetix	92503
NP_004965	NP_032443	NP_871935	T433T	T433S	Benign/Likely benign	incidental	rs80034565	61876	KCNA2	Kcna2	Epileptic encephalopathy, early infantile, 32;Seizures	NA	NA	ClinVar	Mutagenetix	92503
NP_004965	NP_032443	NP_001040829	T433T	T433A	Benign/Likely benign	incidental	rs80034565	210356	KCNA2	Kcna2	Epileptic encephalopathy, early infantile, 32;Seizures	NA	NA	ClinVar	Mutagenetix	92499
NP_004965	NP_032443	NP_001040829	T433T	T433S	Benign/Likely benign	incidental	rs80034565	61876	KCNA2	Kcna2	Epileptic encephalopathy, early infantile, 32;Seizures	NA	NA	ClinVar	Mutagenetix	92499
NP_004965	NP_032443	NP_871936	T433T	T433A	Benign/Likely benign	incidental	rs80034565	210356	KCNA2	Kcna2	Epileptic encephalopathy, early infantile, 32;Seizures	NA	NA	ClinVar	Mutagenetix	92501
NP_004965	NP_032443	NP_871936	T433T	T433S	Benign/Likely benign	incidental	rs80034565	61876	KCNA2	Kcna2	Epileptic encephalopathy, early infantile, 32;Seizures	NA	NA	ClinVar	Mutagenetix	92501
NP_004965	NP_032443	NP_001022516	T433T	T433A	Benign/Likely benign	incidental	rs80034565	210356	KCNA2	Kcna2	Epileptic encephalopathy, early infantile, 32;Seizures	NA	NA	ClinVar	Mutagenetix	92500
NP_004965	NP_032443	NP_001022516	T433T	T433S	Benign/Likely benign	incidental	rs80034565	61876	KCNA2	Kcna2	Epileptic encephalopathy, early infantile, 32;Seizures	NA	NA	ClinVar	Mutagenetix	92500
NP_004965	NP_032443	NP_496104	T433T	T433A	Benign/Likely benign	incidental	rs80034565	210356	KCNA2	Kcna2	Epileptic encephalopathy, early infantile, 32;Seizures	NA	NA	ClinVar	Mutagenetix	92504
NP_004965	NP_032443	NP_496104	T433T	T433S	Benign/Likely benign	incidental	rs80034565	61876	KCNA2	Kcna2	Epileptic encephalopathy, early infantile, 32;Seizures	NA	NA	ClinVar	Mutagenetix	92504
NP_004966	NP_032446	NP_001023791	N442N	N442K	Likely benign	incidental	rs1601070955	383651	KCNB1	Kcnb1	not provided	NA	NA	ClinVar	Mutagenetix	372608
NP_004966	NP_032446	NP_001023792	N442N	N442K	Likely benign	incidental	rs1601070955	383651	KCNB1	Kcnb1	not provided	NA	NA	ClinVar	Mutagenetix	372609
NP_004966	NP_032446	NP_001023789	N442N	N442K	Likely benign	incidental	rs1601070955	383651	KCNB1	Kcnb1	not provided	NA	NA	ClinVar	Mutagenetix	372606
NP_004966	NP_032446	NP_001256235	N442N	N442K	Likely benign	incidental	rs1601070955	383651	KCNB1	Kcnb1	not provided	NA	NA	ClinVar	Mutagenetix	372605
NP_004966	NP_032446	NP_001256239	N442N	N442K	Likely benign	incidental	rs1601070955	383651	KCNB1	Kcnb1	not provided	NA	NA	ClinVar	Mutagenetix	372599
NP_004966	NP_032446	NP_001256240	N442N	N442K	Likely benign	incidental	rs1601070955	383651	KCNB1	Kcnb1	not provided	NA	NA	ClinVar	Mutagenetix	372598
NP_004966	NP_032446	NP_001023790	N442N	N442K	Likely benign	incidental	rs1601070955	383651	KCNB1	Kcnb1	not provided	NA	NA	ClinVar	Mutagenetix	372607
NP_004966	NP_032446	NP_001122871	N442N	N442K	Likely benign	incidental	rs1601070955	383651	KCNB1	Kcnb1	not provided	NA	NA	ClinVar	Mutagenetix	372601
NP_004966	NP_032446	NP_001256238	N442N	N442K	Likely benign	incidental	rs1601070955	383651	KCNB1	Kcnb1	not provided	NA	NA	ClinVar	Mutagenetix	372602
NP_004966	NP_032446	NP_001256236	N442N	N442K	Likely benign	incidental	rs1601070955	383651	KCNB1	Kcnb1	not provided	NA	NA	ClinVar	Mutagenetix	372603
NP_004966	NP_032446	NP_001022889	N442N	N442K	Likely benign	incidental	rs1601070955	383651	KCNB1	Kcnb1	not provided	NA	NA	ClinVar	Mutagenetix	372597
NP_004966	NP_032446	NP_001256237	N442N	N442K	Likely benign	incidental	rs1601070955	383651	KCNB1	Kcnb1	not provided	NA	NA	ClinVar	Mutagenetix	372604
NP_004966	NP_032446	NP_001022888	N442N	N442K	Likely benign	incidental	rs1601070955	383651	KCNB1	Kcnb1	not provided	NA	NA	ClinVar	Mutagenetix	372596
NP_004966	NP_032446	NP_505725	N442N	N442K	Likely benign	incidental	rs1601070955	383651	KCNB1	Kcnb1	not provided	NA	NA	ClinVar	Mutagenetix	372600
NP_001106212	NP_001106210	NP_506248	Y109Y	Y109H	Likely benign	incidental	rs1590088932	315399	KCNC1	Kcnc1	Epilepsy, progressive myoclonic 7	NA	NA	ClinVar	Mutagenetix	158714
NP_000229	NP_038597	NP_497824	V59V	V59A	Likely benign	incidental	rs753837732	346316	KCNH2	Kcnh2	Long QT syndrome	NA	1e-05	ClinVar	Mutagenetix	44097
NP_000229	NP_038597	NP_001122682	V59V	V59A	Likely benign	incidental	rs753837732	346316	KCNH2	Kcnh2	Long QT syndrome	NA	1e-05	ClinVar	Mutagenetix	44105
NP_000229	NP_038597	NP_001122686	V59V	V59A	Likely benign	incidental	rs753837732	346316	KCNH2	Kcnh2	Long QT syndrome	NA	1e-05	ClinVar	Mutagenetix	44100
NP_000229	NP_038597	NP_001293650	V59V	V59A	Likely benign	incidental	rs753837732	346316	KCNH2	Kcnh2	Long QT syndrome	NA	1e-05	ClinVar	Mutagenetix	44102
NP_000229	NP_038597	NP_001122687	V59V	V59A	Likely benign	incidental	rs753837732	346316	KCNH2	Kcnh2	Long QT syndrome	NA	1e-05	ClinVar	Mutagenetix	44098
NP_000229	NP_038597	NP_001293649	V59V	V59A	Likely benign	incidental	rs753837732	346316	KCNH2	Kcnh2	Long QT syndrome	NA	1e-05	ClinVar	Mutagenetix	44106
NP_000229	NP_038597	NP_001122688	V59V	V59A	Likely benign	incidental	rs753837732	346316	KCNH2	Kcnh2	Long QT syndrome	NA	1e-05	ClinVar	Mutagenetix	44099
NP_000229	NP_038597	NP_001122684	V59V	V59A	Likely benign	incidental	rs753837732	346316	KCNH2	Kcnh2	Long QT syndrome	NA	1e-05	ClinVar	Mutagenetix	44103
NP_000229	NP_038597	NP_001122683	V59V	V59A	Likely benign	incidental	rs753837732	346316	KCNH2	Kcnh2	Long QT syndrome	NA	1e-05	ClinVar	Mutagenetix	44104
NP_000229	NP_038597	NP_001122685	V59V	V59A	Likely benign	incidental	rs753837732	346316	KCNH2	Kcnh2	Long QT syndrome	NA	1e-05	ClinVar	Mutagenetix	44101
NP_000229	NP_038597	NP_001293649	R892R	R894H	Likely benign	incidental	118361rs-?	81757	KCNH2	Kcnh2	Arrhythmia	NA	NA	ClinVar	Mutagenetix	44106
NP_000229	NP_038597	NP_001122684	R892R	R894H	Likely benign	incidental	118361rs-?	81757	KCNH2	Kcnh2	Arrhythmia	NA	NA	ClinVar	Mutagenetix	44103
NP_000229	NP_038597	NP_001122687	R892R	R894H	Likely benign	incidental	118361rs-?	81757	KCNH2	Kcnh2	Arrhythmia	NA	NA	ClinVar	Mutagenetix	44098
NP_000229	NP_038597	NP_001293650	R892R	R894H	Likely benign	incidental	118361rs-?	81757	KCNH2	Kcnh2	Arrhythmia	NA	NA	ClinVar	Mutagenetix	44102
NP_000229	NP_038597	NP_001122686	R892R	R894H	Likely benign	incidental	118361rs-?	81757	KCNH2	Kcnh2	Arrhythmia	NA	NA	ClinVar	Mutagenetix	44100
NP_000229	NP_038597	NP_001122683	R892R	R894H	Likely benign	incidental	118361rs-?	81757	KCNH2	Kcnh2	Arrhythmia	NA	NA	ClinVar	Mutagenetix	44104
NP_000229	NP_038597	NP_001122682	R892R	R894H	Likely benign	incidental	118361rs-?	81757	KCNH2	Kcnh2	Arrhythmia	NA	NA	ClinVar	Mutagenetix	44105
NP_000229	NP_038597	NP_497824	R892R	R894H	Likely benign	incidental	118361rs-?	81757	KCNH2	Kcnh2	Arrhythmia	NA	NA	ClinVar	Mutagenetix	44097
NP_000229	NP_038597	NP_001122685	R892R	R894H	Likely benign	incidental	118361rs-?	81757	KCNH2	Kcnh2	Arrhythmia	NA	NA	ClinVar	Mutagenetix	44101
NP_000229	NP_038597	NP_001122688	R892R	R894H	Likely benign	incidental	118361rs-?	81757	KCNH2	Kcnh2	Arrhythmia	NA	NA	ClinVar	Mutagenetix	44099
NP_000209	NP_032460	NP_001254403	T169T	T168A	Likely benign	incidental	rs375845797	368947	KCNQ1	Kcnq1	not specified	NA	1e-05	ClinVar	Mutagenetix	36742
NP_000209	NP_032460	NP_001254404	T169T	T168A	Likely benign	incidental	rs375845797	368947	KCNQ1	Kcnq1	not specified	NA	1e-05	ClinVar	Mutagenetix	36741
NP_000209	NP_032460	NP_001254405	T169T	T168A	Likely benign	incidental	rs375845797	368947	KCNQ1	Kcnq1	not specified	NA	1e-05	ClinVar	Mutagenetix	36740
NP_742105	NP_001003824	NP_741819	A306A	A306T	Likely benign	incidental	rs370777198	309040	KCNQ2	Kcnq2	not provided	NA	NA	ClinVar	Mutagenetix	311255
NP_742105	NP_001003824	NP_741820	A306A	A306T	Likely benign	incidental	rs370777198	309040	KCNQ2	Kcnq2	not provided	NA	NA	ClinVar	Mutagenetix	311254
NP_001191753	NP_690887	NP_741819	T143T	T264A	Likely benign	incidental	rs762086066	176755	KCNQ3	Kcnq3	Seizures;not specified	NA	NA	ClinVar	Mutagenetix	37680
NP_001191753	NP_690887	NP_741820	T143T	T264A	Likely benign	incidental	rs762086066	176755	KCNQ3	Kcnq3	Seizures;not specified	NA	NA	ClinVar	Mutagenetix	37679
NP_004510	NP_690887	NP_741820	K4K	K4R	Likely benign	incidental	rs1554660855	342581	KCNQ3	Kcnq3	Benign familial neonatal seizures	NA	NA	ClinVar	Mutagenetix	376309
NP_004510	NP_690887	NP_741819	K4K	K4R	Likely benign	incidental	rs1554660855	342581	KCNQ3	Kcnq3	Benign familial neonatal seizures	NA	NA	ClinVar	Mutagenetix	376310
NP_004691	NP_001074611	NP_741820	H455Q	H456L	Benign	incidental	rs34287852	206759	KCNQ4	Kcnq4	not specified	NA	0.17636	ClinVar	Mutagenetix	392312
NP_004691	NP_001074611	NP_741819	H455Q	H456L	Benign	incidental	rs34287852	206759	KCNQ4	Kcnq4	not specified	NA	0.17636	ClinVar	Mutagenetix	392313
NP_004691	NP_001074611	NP_741820	D524D	D525E	Likely benign	incidental	rs568177070	191533	KCNQ4	Kcnq4	not specified	NA	0.0001	ClinVar	Mutagenetix	392312
NP_004691	NP_001074611	NP_741819	D524D	D525E	Likely benign	incidental	rs568177070	191533	KCNQ4	Kcnq4	not specified	NA	0.0001	ClinVar	Mutagenetix	392313
NP_065873	XP_006497944	NP_001024527	I455I	I436V	Likely benign	incidental	rs1305510057	229316	KCNT1	Kcnt1	Early infantile epileptic encephalopathy 14;Epilepsy, nocturnal frontal lobe, 5	NA	1e-05	ClinVar	Mutagenetix	279145
NP_065873	XP_006497944	NP_001257146	I455I	I436V	Likely benign	incidental	rs1305510057	229316	KCNT1	Kcnt1	Early infantile epileptic encephalopathy 14;Epilepsy, nocturnal frontal lobe, 5	NA	1e-05	ClinVar	Mutagenetix	279149
NP_065873	XP_006497944	NP_001257145	I455I	I436V	Likely benign	incidental	rs1305510057	229316	KCNT1	Kcnt1	Early infantile epileptic encephalopathy 14;Epilepsy, nocturnal frontal lobe, 5	NA	1e-05	ClinVar	Mutagenetix	279152
NP_065873	XP_006497944	NP_001257144	I455I	I436V	Likely benign	incidental	rs1305510057	229316	KCNT1	Kcnt1	Early infantile epileptic encephalopathy 14;Epilepsy, nocturnal frontal lobe, 5	NA	1e-05	ClinVar	Mutagenetix	279148
NP_065873	XP_006497944	NP_001257147	I455I	I436V	Likely benign	incidental	rs1305510057	229316	KCNT1	Kcnt1	Early infantile epileptic encephalopathy 14;Epilepsy, nocturnal frontal lobe, 5	NA	1e-05	ClinVar	Mutagenetix	279150
NP_065873	XP_006497944	NP_001024528	I455I	I436V	Likely benign	incidental	rs1305510057	229316	KCNT1	Kcnt1	Early infantile epileptic encephalopathy 14;Epilepsy, nocturnal frontal lobe, 5	NA	1e-05	ClinVar	Mutagenetix	279146
NP_065873	XP_006497944	NP_001129924	I455I	I436V	Likely benign	incidental	rs1305510057	229316	KCNT1	Kcnt1	Early infantile epileptic encephalopathy 14;Epilepsy, nocturnal frontal lobe, 5	NA	1e-05	ClinVar	Mutagenetix	279147
NP_065873	XP_006497944	NP_001024529	I455I	I436V	Likely benign	incidental	rs1305510057	229316	KCNT1	Kcnt1	Early infantile epileptic encephalopathy 14;Epilepsy, nocturnal frontal lobe, 5	NA	1e-05	ClinVar	Mutagenetix	279151
NP_065873	XP_006497944	NP_001024529	I972I	I951V	Likely benign	incidental	rs878855056	404945	KCNT1	Kcnt1	Early infantile epileptic encephalopathy 14;Epilepsy, nocturnal frontal lobe, 5	NA	NA	ClinVar	Mutagenetix	279151
NP_065873	XP_006497944	NP_001024528	I972I	I951V	Likely benign	incidental	rs878855056	404945	KCNT1	Kcnt1	Early infantile epileptic encephalopathy 14;Epilepsy, nocturnal frontal lobe, 5	NA	NA	ClinVar	Mutagenetix	279146
NP_065873	XP_006497944	NP_001257147	I972I	I951V	Likely benign	incidental	rs878855056	404945	KCNT1	Kcnt1	Early infantile epileptic encephalopathy 14;Epilepsy, nocturnal frontal lobe, 5	NA	NA	ClinVar	Mutagenetix	279150
NP_065873	XP_006497944	NP_001024527	I972I	I951V	Likely benign	incidental	rs878855056	404945	KCNT1	Kcnt1	Early infantile epileptic encephalopathy 14;Epilepsy, nocturnal frontal lobe, 5	NA	NA	ClinVar	Mutagenetix	279145
NP_065873	XP_006497944	NP_001129924	I972I	I951V	Likely benign	incidental	rs878855056	404945	KCNT1	Kcnt1	Early infantile epileptic encephalopathy 14;Epilepsy, nocturnal frontal lobe, 5	NA	NA	ClinVar	Mutagenetix	279147
NP_065873	XP_006497944	NP_001257145	I972I	I951V	Likely benign	incidental	rs878855056	404945	KCNT1	Kcnt1	Early infantile epileptic encephalopathy 14;Epilepsy, nocturnal frontal lobe, 5	NA	NA	ClinVar	Mutagenetix	279152
NP_065873	XP_006497944	NP_001257146	I972I	I951V	Likely benign	incidental	rs878855056	404945	KCNT1	Kcnt1	Early infantile epileptic encephalopathy 14;Epilepsy, nocturnal frontal lobe, 5	NA	NA	ClinVar	Mutagenetix	279149
NP_065873	XP_006497944	NP_001257144	I972I	I951V	Likely benign	incidental	rs878855056	404945	KCNT1	Kcnt1	Early infantile epileptic encephalopathy 14;Epilepsy, nocturnal frontal lobe, 5	NA	NA	ClinVar	Mutagenetix	279148
NP_055478	NP_759014	NP_496969	T76T	T76A	Benign	incidental	rs640762	157823	KDM4A	Kdm4a	not provided	NA	NA	ClinVar	Mutagenetix	170482
NP_001073893	NP_001017426	NP_509451	T548P	T552I	Likely benign	incidental	101227rs-?	261590	KDM6B	Kdm6b	Intellectual disability	NA	NA	ClinVar	Mutagenetix	143959
NP_001073893	NP_001017426	NP_509452	T548P	T552I	Likely benign	incidental	101227rs-?	261590	KDM6B	Kdm6b	Intellectual disability	NA	NA	ClinVar	Mutagenetix	143958
NP_004312	NP_001281078	NP_001022041	T720T	T720A	Likely benign	incidental	rs371859121	482771	KIF1A	Kif1a	Hereditary sensory and autonomic neuropathy type IIC;Mental retardation, autosomal dominant 9;Spastic paraplegia 30, autosomal recessive	NA	4e-05	ClinVar	Mutagenetix	150910
NP_004312	NP_001281078	NP_741019	T720T	T720A	Likely benign	incidental	rs371859121	482771	KIF1A	Kif1a	Hereditary sensory and autonomic neuropathy type IIC;Mental retardation, autosomal dominant 9;Spastic paraplegia 30, autosomal recessive	NA	4e-05	ClinVar	Mutagenetix	150909
NP_004312	NP_032466	NP_001022041	D952D	D952E	Likely benign	incidental	rs761993869	346463	KIF1A	Kif1a	not specified	NA	1e-05	ClinVar	Mutagenetix	150926
NP_004312	NP_032466	NP_741019	D952D	D952E	Likely benign	incidental	rs761993869	346463	KIF1A	Kif1a	not specified	NA	1e-05	ClinVar	Mutagenetix	150925
NP_004312	XP_006529221	NP_741019	H1662H	H1763R	Likely benign	incidental	rs768316049	46798	KIF1A	Kif1a	Hereditary sensory and autonomic neuropathy type IIC;Intellectual disability, autosomal dominant 9;Spastic paraplegia 30, autosomal recessive	NA	NA	ClinVar	Mutagenetix	150917
NP_004312	XP_006529221	NP_001022041	H1662H	H1763R	Likely benign	incidental	rs768316049	46798	KIF1A	Kif1a	Hereditary sensory and autonomic neuropathy type IIC;Intellectual disability, autosomal dominant 9;Spastic paraplegia 30, autosomal recessive	NA	NA	ClinVar	Mutagenetix	150918
NP_004312	XP_006529221	NP_001022041	T46T	T46A	Likely benign	incidental	rs192880105	386172	KIF1A	Kif1a	not specified	NA	NA	ClinVar	Mutagenetix	150918
NP_004312	XP_006529221	NP_741019	T46T	T46A	Likely benign	incidental	rs192880105	386172	KIF1A	Kif1a	not specified	NA	NA	ClinVar	Mutagenetix	150917
NP_055889	NP_032467	NP_741019	G545R	G545C	Likely benign	incidental	rs145266399	328363	KIF1B	Kif1b	Adult proximal spinal muscular atrophy, autosomal dominant;Charcot-Marie-Tooth disease, type 2	NA	0.00057	ClinVar	Mutagenetix	118877
NP_055889	NP_032467	NP_001022041	G545R	G545C	Likely benign	incidental	rs145266399	328363	KIF1B	Kif1b	Adult proximal spinal muscular atrophy, autosomal dominant;Charcot-Marie-Tooth disease, type 2	NA	0.00057	ClinVar	Mutagenetix	118878
NP_036442	NP_032472	NP_499742	A491V	A492S	Benign	incidental	rs2297871	160280	KIF4A	Kif4	not provided	NA	NA	ClinVar	Mutagenetix	375277
NP_004975	NP_001034089	NP_498842	T220T	T220A	Likely benign	incidental	rs762824969	86171	KIF5A	Kif5a	not provided	NA	NA	ClinVar	Mutagenetix	226887
NP_004786	NP_038851	NP_501271	K385K	K387R	Likely benign	incidental	rs9527026	46116	KL	Kl	Tumoral calcinosis, familial, hyperphosphatemic	NA	0.14118	ClinVar	Mutagenetix	355788
NP_055542	NP_083550	NP_001317789	N1628N	N1634S	Likely benign	incidental	rs751154633	380064	KMT2B	Kmt2b	not provided	NA	NA	ClinVar	Mutagenetix	59824
NP_055542	NP_083550	NP_001317791	N1628N	N1634S	Likely benign	incidental	rs751154633	380064	KMT2B	Kmt2b	not provided	NA	NA	ClinVar	Mutagenetix	59823
NP_055542	NP_083550	NP_001317790	N1628N	N1634S	Likely benign	incidental	rs751154633	380064	KMT2B	Kmt2b	not provided	NA	NA	ClinVar	Mutagenetix	59825
NP_005550	NP_032506	NP_492775	R222Q	R229Q	Benign	incidental	rs112194576	445122	LAMA1	Lama1	not provided	NA	NA	ClinVar	Mutagenetix	408129
NP_000417	NP_032507	NP_492775	D1199D	D1195E	Likely benign	incidental	rs199904029	209963	LAMA2	Lama2	not specified	NA	0.00022	ClinVar	Mutagenetix	280441
NP_000417	NP_032507	NP_492775	V1657V	V1653L	Likely benign	incidental	rs749664821	525472	LAMA2	Lama2	Laminin alpha 2-related dystrophy	NA	0	ClinVar	Mutagenetix	280441
NP_000417	NP_032507	NP_492775	T2528T	T2524A	Likely benign	incidental	rs757763024	30762	LAMA2	Lama2	Laminin alpha 2-related dystrophy	NA	3e-05	ClinVar	Mutagenetix	280441
NP_000417	NP_032507	NP_492775	V2610V	V2606A	Benign	incidental	rs2229849	373081	LAMA2	Lama2	Congenital Muscular Dystrophy, LAMA2-related;Merosin deficient congenital muscular dystrophy;not specified	NA	0.67229	ClinVar	Mutagenetix	280441
NP_000219	NP_001264857	NP_001293715	R245H	R245H	Likely benign	incidental	rs114886812	432789	LAMB3	Lamb3	not provided|Junctional epidermolysis bullosa	NA	NA	ClinVar	Mutagenetix	317079
NP_000219	NP_001264857	NP_500734	R245H	R245H	Likely benign	incidental	rs114886812	432789	LAMB3	Lamb3	not provided|Junctional epidermolysis bullosa	NA	NA	ClinVar	Mutagenetix	317080
NP_006050	NP_035966	NP_509204	T1169T	T1180A	Likely benign	incidental	rs3818800	94009	LAMC3	Lamc3	not specified	NA	NA	ClinVar	Mutagenetix	232718
NP_064502	NP_598898	NP_497837	T925T	T927S	Benign	incidental	rs2895647	429715	LARS1	Lars	not specified	NA	NA	ClinVar	Mutagenetix	390764
NP_064502	NP_598898	NP_497837	V989V	V991M	Likely benign	incidental	rs34192761	80589	LARS1	Lars	not provided	NA	NA	ClinVar	Mutagenetix	390764
NP_112483	NP_690035	NP_001129801	T423T	T390A	Benign	incidental	rs188766357	160361	LAS1L	Las1l	not provided	NA	NA	ClinVar	Mutagenetix	325320
NP_112483	NP_690035	NP_001252220	T423T	T390A	Benign	incidental	rs188766357	160361	LAS1L	Las1l	not provided	NA	NA	ClinVar	Mutagenetix	325319
NP_002290	NP_001074547	NP_497558	T194T	T196A	Benign	incidental	rs2236783	514614	LCT	Lct	Congenital lactase deficiency;Lactose intolerance	NA	0.54883	ClinVar	Mutagenetix	234403
NP_009009	NP_001034165	NP_501533	M216L	M213V	Likely benign	incidental	rs765199175	451944	LDB3	Ldb3	not specified	NA	4e-05	ClinVar	Mutagenetix	264072
NP_009009	NP_001034165	NP_001040987	M216L	M213V	Likely benign	incidental	rs765199175	451944	LDB3	Ldb3	not specified	NA	4e-05	ClinVar	Mutagenetix	264071
NP_009009	NP_001034165	NP_501534	M216L	M213V	Likely benign	incidental	rs765199175	451944	LDB3	Ldb3	not specified	NA	4e-05	ClinVar	Mutagenetix	264070
NP_009009	NP_001034165	NP_492793	M216L	M213V	Likely benign	incidental	rs765199175	451944	LDB3	Ldb3	not specified	NA	4e-05	ClinVar	Mutagenetix	264067
NP_009009	NP_001034165	NP_497801	M216L	M213V	Likely benign	incidental	rs765199175	451944	LDB3	Ldb3	not specified	NA	4e-05	ClinVar	Mutagenetix	264068
NP_009009	NP_001034165	NP_001023370	M216L	M213V	Likely benign	incidental	rs765199175	451944	LDB3	Ldb3	not specified	NA	4e-05	ClinVar	Mutagenetix	264069
NP_009009	NP_001034165	NP_001023371	M216L	M213V	Likely benign	incidental	rs765199175	451944	LDB3	Ldb3	not specified	NA	4e-05	ClinVar	Mutagenetix	264073
NP_009009	NP_001034165	NP_491698	M216L	M213V	Likely benign	incidental	rs765199175	451944	LDB3	Ldb3	not specified	NA	4e-05	ClinVar	Mutagenetix	264066
NP_005557	NP_001129541	NP_001343759	Y145Y	Y174H	Likely benign	incidental	rs770829264	562553	LDHA	Ldha	not provided	NA	3e-05	ClinVar	Mutagenetix	333741
NP_005557	NP_001129541	NP_496503	Y145Y	Y174H	Likely benign	incidental	rs770829264	562553	LDHA	Ldha	not provided	NA	3e-05	ClinVar	Mutagenetix	333740
NP_851853	NP_666187	NP_496944	L223L	L231I	Benign	incidental	rs73412138	44173	LEMD2	Lemd2	not provided	NA	NA	ClinVar	Mutagenetix	117872
NP_036450	NP_062668	NP_506382	N131K	N130K	Benign	incidental	rs145996246	159770	LETM1	Letm1	not provided	NA	NA	ClinVar	Mutagenetix	241602
NP_036450	NP_062668	NP_506381	N131K	N130K	Benign	incidental	rs145996246	159770	LETM1	Letm1	not provided	NA	NA	ClinVar	Mutagenetix	241601
NP_060450	NP_659111	NP_508943	D279D	D255E	Benign	incidental	rs199994172	560407	LIMS2	Lims2	Muscular dystrophy, limb-girdle, type 2W	NA	NA	ClinVar	Mutagenetix	259340
NP_005561	NP_001165533	NP_492548	M410L	M418L	Benign/Likely benign	incidental	rs2298711	98141	LMAN1	Lman1	Combined deficiency of factor V and factor VIII, 1;not specified	NA	NA	ClinVar	Mutagenetix	134014
NP_733821	NP_001104572	NP_001293525	Q255Q	Q255R	Likely benign	incidental	118454rs-?	510796	LMNA	Lmna	Cardiomyopathy	NA	NA	ClinVar	Mutagenetix	315208
NP_733821	NP_001104572	NP_495134	Q255Q	Q255R	Likely benign	incidental	118454rs-?	510796	LMNA	Lmna	Cardiomyopathy	NA	NA	ClinVar	Mutagenetix	315206
NP_733821	NP_001104572	NP_495132	Q255Q	Q255R	Likely benign	incidental	118454rs-?	510796	LMNA	Lmna	Cardiomyopathy	NA	NA	ClinVar	Mutagenetix	315204
NP_733821	NP_001104572	NP_495133	Q255Q	Q255R	Likely benign	incidental	118454rs-?	510796	LMNA	Lmna	Cardiomyopathy	NA	NA	ClinVar	Mutagenetix	315207
NP_733821	NP_001104572	NP_495137	Q255Q	Q255R	Likely benign	incidental	118454rs-?	510796	LMNA	Lmna	Cardiomyopathy	NA	NA	ClinVar	Mutagenetix	315209
NP_733821	NP_001104572	NP_495136	Q255Q	Q255R	Likely benign	incidental	118454rs-?	510796	LMNA	Lmna	Cardiomyopathy	NA	NA	ClinVar	Mutagenetix	315210
NP_733821	NP_001104572	NP_492371	Q255Q	Q255R	Likely benign	incidental	118454rs-?	510796	LMNA	Lmna	Cardiomyopathy	NA	NA	ClinVar	Mutagenetix	315205
NP_001263408	NP_083058	NP_492796	V373I	V426M	Benign	incidental	rs139554429	527933	LONP1	Lonp1	not specified	NA	NA	ClinVar	Mutagenetix	257061
NP_002323	NP_032538	NP_492127	N1437N	N1438S	Benign	incidental	rs35238544	543038	LRP1	Lrp1	not provided	NA	NA	ClinVar	Mutagenetix	242036
NP_002323	NP_032538	NP_501228	N1437N	N1438S	Benign	incidental	rs35238544	543038	LRP1	Lrp1	not provided	NA	NA	ClinVar	Mutagenetix	242034
NP_002323	NP_032538	NP_492474	N1437N	N1438S	Benign	incidental	rs35238544	543038	LRP1	Lrp1	not provided	NA	NA	ClinVar	Mutagenetix	242035
NP_004516	NP_001074557	NP_492127	F449Y	F448I	Benign	incidental	rs139167787	537022	LRP2	Lrp2	not provided	NA	NA	ClinVar	Mutagenetix	43959
NP_002325	NP_766256	NP_500815	S341S	S341N	Likely benign	incidental	rs200097836	529235	LRP4	Lrp4	Cenani-Lenz syndactyly syndrome;Sclerosteosis 2;Myasthenic syndrome, congenital, 17	NA	NA	ClinVar	Mutagenetix	99610
NP_002325	NP_766256	NP_001293685	S341S	S341N	Likely benign	incidental	rs200097836	529235	LRP4	Lrp4	Cenani-Lenz syndactyly syndrome;Sclerosteosis 2;Myasthenic syndrome, congenital, 17	NA	NA	ClinVar	Mutagenetix	99609
NP_002325	NP_766256	NP_001293685	T43T	T43A	Benign/Likely benign	incidental	rs61742974	64622	LRP4	Lrp4	Myasthenic syndrome, congenital, 17;Sclerosteosis 2;Syndactyly Cenani Lenz type;Syndactyly Cenani Lenz type	NA	0.0117	ClinVar	Mutagenetix	99609
NP_002325	NP_766256	NP_500815	T43T	T43A	Benign/Likely benign	incidental	rs61742974	64622	LRP4	Lrp4	Myasthenic syndrome, congenital, 17;Sclerosteosis 2;Syndactyly Cenani Lenz type;Syndactyly Cenani Lenz type	NA	0.0117	ClinVar	Mutagenetix	99610
NP_000072	NP_034878	NP_510030	V2190V	V2179A	Likely benign	incidental	rs1572170906	20739	LYST	Lyst	Ch├⌐diak-Higashi syndrome	NA	NA	ClinVar	Mutagenetix	409074
NP_000072	NP_034878	NP_510030	H2619H	H2605R	Benign/Likely benign	incidental	rs34160788	32579	LYST	Lyst	Ch├⌐diak-Higashi syndrome;not specified	NA	0.00744	ClinVar	Mutagenetix	409074
NP_001136254	NP_598614	NP_001255577	T223T	T225A	Benign	incidental	rs35955172	331251	MAGI3	Magi3	not provided	NA	NA	ClinVar	Mutagenetix	892
NP_001136254	NP_598614	NP_001255580	T223T	T225A	Benign	incidental	rs35955172	331251	MAGI3	Magi3	not provided	NA	NA	ClinVar	Mutagenetix	889
NP_001136254	NP_598614	NP_001255579	T223T	T225A	Benign	incidental	rs35955172	331251	MAGI3	Magi3	not provided	NA	NA	ClinVar	Mutagenetix	890
NP_001136254	NP_598614	NP_001255578	T223T	T225A	Benign	incidental	rs35955172	331251	MAGI3	Magi3	not provided	NA	NA	ClinVar	Mutagenetix	891
NP_001136254	NP_598614	NP_001255581	T223T	T225A	Benign	incidental	rs35955172	331251	MAGI3	Magi3	not provided	NA	NA	ClinVar	Mutagenetix	888
NP_006690	NP_034893	NP_001256389	V359V	V359F	Benign	incidental	rs34355735	430233	MAN1A2	Man1a2	not provided	NA	NA	ClinVar	Mutagenetix	40774
NP_000519	NP_034894	NP_508811	N158N	N158S	Likely benign	incidental	rs146331898	310975	MAN2B1	Man2b1	Deficiency of alpha-mannosidase	NA	NA	ClinVar	Mutagenetix	28442
NP_000519	NP_034894	NP_508811	D214D	D214E	Likely benign	incidental	rs755806804	209940	MAN2B1	Man2b1	Deficiency of alpha-mannosidase	NA	NA	ClinVar	Mutagenetix	28442
NP_660143	NP_035970	NP_740881	D283D	D283N	Benign	incidental	rs55966838	479428	MAP2K5	Map2k5	not provided	NA	NA	ClinVar	Mutagenetix	123254
NP_660143	NP_035970	NP_740879	D283D	D283N	Benign	incidental	rs55966838	479428	MAP2K5	Map2k5	not provided	NA	NA	ClinVar	Mutagenetix	123256
NP_660143	NP_035970	NP_740882	D283D	D283N	Benign	incidental	rs55966838	479428	MAP2K5	Map2k5	not provided	NA	NA	ClinVar	Mutagenetix	123253
NP_660143	NP_035970	NP_740880	D283D	D283N	Benign	incidental	rs55966838	479428	MAP2K5	Map2k5	not provided	NA	NA	ClinVar	Mutagenetix	123255
NP_115822	NP_001001979	NP_741840	D511D	D511E	Likely benign	incidental	rs151266058	55516	MEGF10	Megf10	Myopathy, areflexia, respiratory distress, and dysphagia, early-onset;not specified	NA	NA	ClinVar	Mutagenetix	238815
NP_115822	NP_001001979	NP_741839	D511D	D511E	Likely benign	incidental	rs151266058	55516	MEGF10	Megf10	Myopathy, areflexia, respiratory distress, and dysphagia, early-onset;not specified	NA	NA	ClinVar	Mutagenetix	238816
NP_115822	NP_001001979	NP_741841	D511D	D511E	Likely benign	incidental	rs151266058	55516	MEGF10	Megf10	Myopathy, areflexia, respiratory distress, and dysphagia, early-onset;not specified	NA	NA	ClinVar	Mutagenetix	238814
NP_001120972	NP_032617	NP_509105	L1161L	L1141F	Benign	incidental	rs774334135	373884	MET	Met	Renal cell carcinoma, papillary, 1	NA	0.00017	ClinVar	Mutagenetix	94822
NP_001120972	NP_032617	NP_509104	L1161L	L1141F	Benign	incidental	rs774334135	373884	MET	Met	Renal cell carcinoma, papillary, 1	NA	0.00017	ClinVar	Mutagenetix	94821
NP_001120972	NP_032617	NP_001024906	L1161L	L1141F	Benign	incidental	rs774334135	373884	MET	Met	Renal cell carcinoma, papillary, 1	NA	0.00017	ClinVar	Mutagenetix	94820
NP_001120972	NP_032617	NP_001255960	L1161L	L1141F	Benign	incidental	rs774334135	373884	MET	Met	Renal cell carcinoma, papillary, 1	NA	0.00017	ClinVar	Mutagenetix	94823
NP_001120972	NP_032617	NP_001255962	L1161L	L1141F	Benign	incidental	rs774334135	373884	MET	Met	Renal cell carcinoma, papillary, 1	NA	0.00017	ClinVar	Mutagenetix	94825
NP_001120972	NP_032617	NP_001255961	L1161L	L1141F	Benign	incidental	rs774334135	373884	MET	Met	Renal cell carcinoma, papillary, 1	NA	0.00017	ClinVar	Mutagenetix	94824
NP_000236	NP_032617	NP_509105	L674L	L673V	Likely benign	incidental	rs200345440	435382	MET	Met	not provided	NA	NA	ClinVar	Mutagenetix	60996
NP_000236	NP_032617	NP_001255962	L674L	L673V	Likely benign	incidental	rs200345440	435382	MET	Met	not provided	NA	NA	ClinVar	Mutagenetix	60999
NP_000236	NP_032617	NP_001255961	L674L	L673V	Likely benign	incidental	rs200345440	435382	MET	Met	not provided	NA	NA	ClinVar	Mutagenetix	60998
NP_000236	NP_032617	NP_001024906	L674L	L673V	Likely benign	incidental	rs200345440	435382	MET	Met	not provided	NA	NA	ClinVar	Mutagenetix	60994
NP_000236	NP_032617	NP_509104	L674L	L673V	Likely benign	incidental	rs200345440	435382	MET	Met	not provided	NA	NA	ClinVar	Mutagenetix	60995
NP_000236	NP_032617	NP_001255960	L674L	L673V	Likely benign	incidental	rs200345440	435382	MET	Met	not provided	NA	NA	ClinVar	Mutagenetix	60997
NP_000236	NP_032617	NP_001255961	N74N	N74S	Likely benign	incidental	rs767934760	170072	MET	Met	not provided	NA	NA	ClinVar	Mutagenetix	60998
NP_000236	NP_032617	NP_001255962	N74N	N74S	Likely benign	incidental	rs767934760	170072	MET	Met	not provided	NA	NA	ClinVar	Mutagenetix	60999
NP_000236	NP_032617	NP_509105	N74N	N74S	Likely benign	incidental	rs767934760	170072	MET	Met	not provided	NA	NA	ClinVar	Mutagenetix	60996
NP_000236	NP_032617	NP_001024906	N74N	N74S	Likely benign	incidental	rs767934760	170072	MET	Met	not provided	NA	NA	ClinVar	Mutagenetix	60994
NP_000236	NP_032617	NP_001255960	N74N	N74S	Likely benign	incidental	rs767934760	170072	MET	Met	not provided	NA	NA	ClinVar	Mutagenetix	60997
NP_000236	NP_032617	NP_509104	N74N	N74S	Likely benign	incidental	rs767934760	170072	MET	Met	not provided	NA	NA	ClinVar	Mutagenetix	60995
NP_060164	NP_598590	NP_498662	Q315Q	Q318K	Benign	incidental	rs149704922	536494	MFSD6	Mfsd6	not provided	NA	NA	ClinVar	Mutagenetix	245293
NP_937802	NP_001171520	NP_001023413	T110T	T94A	Benign	incidental	rs9849776	211483	MITF	Mitf	not specified	NA	0.00448	ClinVar	Mutagenetix	227424
NP_937802	NP_001171520	NP_001023416	T110T	T94A	Benign	incidental	rs9849776	211483	MITF	Mitf	not specified	NA	0.00448	ClinVar	Mutagenetix	227423
NP_937802	NP_001171520	NP_001023415	T110T	T94A	Benign	incidental	rs9849776	211483	MITF	Mitf	not specified	NA	0.00448	ClinVar	Mutagenetix	227415
NP_937802	NP_001171520	NP_500461	T110T	T94A	Benign	incidental	rs9849776	211483	MITF	Mitf	not specified	NA	0.00448	ClinVar	Mutagenetix	227420
NP_937802	NP_001171520	NP_001350990	T110T	T94A	Benign	incidental	rs9849776	211483	MITF	Mitf	not specified	NA	0.00448	ClinVar	Mutagenetix	227419
NP_937802	NP_001171520	NP_001023414	T110T	T94A	Benign	incidental	rs9849776	211483	MITF	Mitf	not specified	NA	0.00448	ClinVar	Mutagenetix	227416
NP_937802	NP_001171520	NP_001023412	T110T	T94A	Benign	incidental	rs9849776	211483	MITF	Mitf	not specified	NA	0.00448	ClinVar	Mutagenetix	227422
NP_937802	NP_001171520	NP_500462	T110T	T94A	Benign	incidental	rs9849776	211483	MITF	Mitf	not specified	NA	0.00448	ClinVar	Mutagenetix	227417
NP_937802	NP_001171520	NP_001023411	T110T	T94A	Benign	incidental	rs9849776	211483	MITF	Mitf	not specified	NA	0.00448	ClinVar	Mutagenetix	227418
NP_937802	NP_001171520	NP_001350991	T110T	T94A	Benign	incidental	rs9849776	211483	MITF	Mitf	not specified	NA	0.00448	ClinVar	Mutagenetix	227421
NP_000240	NP_081086	NP_499796	Y343Y	Y343F	Likely benign	incidental	rs1553648220	555967	MLH1	Mlh1	Hereditary cancer-predisposing syndrome	NA	NA	ClinVar	Mutagenetix	291363
NP_000240	NP_081086	NP_499796	N745N	N749K	Likely benign	incidental	rs864622677	457103	MLH1	Mlh1	Hereditary cancer-predisposing syndrome;Hereditary nonpolyposis colon cancer	NA	2e-05	ClinVar	Mutagenetix	291363
NP_000240	NP_081086	NP_499796	V752V	V756A	Likely benign	incidental	119377rs-?	192027	MLH1	Mlh1	not provided	NA	NA	ClinVar	Mutagenetix	291363
NP_004986	NP_032634	NP_497594	D504G	D504G	Likely benign	incidental	rs201413207	54841	MMP14	Mmp14	not provided	NA	NA	ClinVar	Mutagenetix	49836
NP_004986	NP_032634	NP_497596	D504G	D504G	Likely benign	incidental	rs201413207	54841	MMP14	Mmp14	not provided	NA	NA	ClinVar	Mutagenetix	49834
NP_004986	NP_032634	NP_497595	D504G	D504G	Likely benign	incidental	rs201413207	54841	MMP14	Mmp14	not provided	NA	NA	ClinVar	Mutagenetix	49835
NP_006293	NP_065644	NP_001076681	V673I	V670A	Benign	incidental	rs114933392	450124	MOGS	Mogs	Congenital disorder of glycosylation type 2B;not specified	NA	NA	ClinVar	Mutagenetix	290738
NP_006293	NP_065644	NP_001122771	V673I	V670A	Benign	incidental	rs114933392	450124	MOGS	Mogs	Congenital disorder of glycosylation type 2B;not specified	NA	NA	ClinVar	Mutagenetix	290739
NP_006293	NP_065644	NP_001076682	V673I	V670A	Benign	incidental	rs114933392	450124	MOGS	Mogs	Congenital disorder of glycosylation type 2B;not specified	NA	NA	ClinVar	Mutagenetix	290740
NP_005582	NP_001297657	NP_505736	D206D	D206N	Likely benign	incidental	rs786201438	214290	MRE11	Mre11a	Ataxia-telangiectasia-like disorder 1;Hereditary cancer-predisposing syndrome	NA	1e-05	ClinVar	Mutagenetix	103774
NP_000242	NP_032654	NP_491202	A14A	A14V	Likely benign	incidental	rs374396150	257001	MSH2	Msh2	Hereditary cancer-predisposing syndrome;Hereditary nonpolyposis colon cancer;Lynch syndrome I	NA	3e-05	ClinVar	Mutagenetix	147303
NP_000242	NP_032654	NP_491202	D209D	D209E	Likely benign	incidental	112390rs-?	165134	MSH2	Msh2	Hereditary cancer-predisposing syndrome	NA	NA	ClinVar	Mutagenetix	147303
NP_000242	NP_032654	NP_491202	V617V	V617F	Likely benign	incidental	rs1573566794	48496	MSH2	Msh2	Hereditary cancer-predisposing syndrome	NA	NA	ClinVar	Mutagenetix	147303
NP_000242	NP_032654	NP_491202	V617A	V617F	Likely benign	incidental	2234rs-?	48496	MSH2	Msh2	Lynch syndrome	NA	NA	ClinVar	Mutagenetix	147303
NP_000242	NP_032654	NP_491202	K627K	K627N	Likely benign	incidental	106829rs-?	385464	MSH2	Msh2	Hereditary cancer-predisposing syndrome	NA	0	ClinVar	Mutagenetix	147303
NP_000242	NP_032654	NP_491202	V642I	V642F	Likely benign	incidental	rs776528054	564581	MSH2	Msh2	Hereditary cancer-predisposing syndrome	NA	1e-05	ClinVar	Mutagenetix	147303
NP_000242	NP_032654	NP_491202	V722V	V722I	Likely benign	incidental	rs1057520969	372369	MSH2	Msh2	Hereditary nonpolyposis colon cancer	NA	NA	ClinVar	Mutagenetix	147303
NP_000242	NP_032654	NP_491202	V722V	V722I	Likely benign	incidental	rs1057520969	372369	MSH2	Msh2	Hereditary cancer-predisposing syndrome;Lynch syndrome;not specified	NA	NA	ClinVar	Mutagenetix	147303
NP_000242	NP_032654	NP_491202	V722V	V722I	Likely benign	incidental	rs1057520969	372369	MSH2	Msh2	Lynch syndrome	NA	NA	ClinVar	Mutagenetix	147303
NP_000242	NP_032654	NP_491202	A789A	A789V	Likely benign	incidental	rs786202414	442297	MSH2	Msh2	Hereditary cancer-predisposing syndrome;Hereditary nonpolyposis colon cancer;not specified	NA	0	ClinVar	Mutagenetix	147303
NP_000170	NP_034960	NP_491163	S1028S	S1025T	Likely benign	incidental	rs786201843	516113	MSH6	Msh6	Hereditary cancer-predisposing syndrome;Hereditary nonpolyposis colon cancer;Hereditary nonpolyposis colorectal cancer type 5;not specified	NA	2e-05	ClinVar	Mutagenetix	248785
NP_000170	NP_034960	NP_491163	N112N	N112K	Likely benign	incidental	rs1182444882	331771	MSH6	Msh6	Hereditary cancer-predisposing syndrome	NA	NA	ClinVar	Mutagenetix	248785
NP_000170	NP_034960	NP_491163	F119F	F119I	Likely benign	incidental	rs1298565919	396247	MSH6	Msh6	Hereditary cancer-predisposing syndrome	NA	NA	ClinVar	Mutagenetix	248785
NP_000170	NP_034960	NP_491163	T1205T	T1203A	Likely benign	incidental	rs876660407	235579	MSH6	Msh6	Hereditary cancer-predisposing syndrome;Hereditary nonpolyposis colon cancer	NA	1e-05	ClinVar	Mutagenetix	248785
NP_000170	NP_034960	NP_491163	K301K	K301E	Likely benign	incidental	rs1553412337	444059	MSH6	Msh6	Hereditary cancer-predisposing syndrome	NA	NA	ClinVar	Mutagenetix	248785
NP_000170	NP_034960	NP_491163	S314S	S314G	Likely benign	incidental	rs150440246	162233	MSH6	Msh6	Hereditary cancer-predisposing syndrome	NA	NA	ClinVar	Mutagenetix	248785
NP_000170	NP_034960	NP_491163	H437H	H436R	Likely benign	incidental	108494rs-?	212898	MSH6	Msh6	Hereditary cancer-predisposing syndrome	NA	NA	ClinVar	Mutagenetix	248785
NP_000170	NP_034960	NP_491163	Y556F	Y555H	Likely benign	incidental	rs63751312	258137	MSH6	Msh6	Lynch syndrome	NA	NA	ClinVar	Mutagenetix	248785
NP_000170	NP_034960	NP_491163	T754T	T751A	Likely benign	incidental	rs553076837	437740	MSH6	Msh6	not provided	NA	NA	ClinVar	Mutagenetix	248785
NP_000170	NP_034960	NP_491163	V878A	V875A	Benign	incidental	rs2020912	527991	MSH6	Msh6	Colorectal / endometrial cancer;Hereditary cancer-predisposing syndrome;Hereditary nonpolyposis colon cancer;Hereditary nonpolyposis colorectal cancer type 5;Lynch syndrome;not provided;not specified	NA	0.00511	ClinVar	Mutagenetix	248785
NP_005948	NP_034970	NP_741028	V218V	V217A	Likely benign	incidental	rs756691180	373294	MTHFR	Mthfr	Homocystinuria due to methylene tetrahydrofolate reductase deficiency	NA	NA	ClinVar	Mutagenetix	401785
NP_005948	NP_034970	NP_741027	V218V	V217A	Likely benign	incidental	rs756691180	373294	MTHFR	Mthfr	Homocystinuria due to methylene tetrahydrofolate reductase deficiency	NA	NA	ClinVar	Mutagenetix	401784
NP_036255	NP_080934	NP_496169	K600K	K599R	Likely benign	incidental	rs1582701769	550299	MTO1	Mto1	not provided	NA	NA	ClinVar	Mutagenetix	228096
NP_004949	NP_064393	NP_491549	T221T	T221A	Benign	incidental	rs112439072	435872	MTOR	Mtor	not specified	NA	0.00103	ClinVar	Mutagenetix	358226
NP_004949	NP_064393	NP_491552	T221T	T221A	Benign	incidental	rs112439072	435872	MTOR	Mtor	not specified	NA	0.00103	ClinVar	Mutagenetix	358225
NP_000245	NP_001074597	NP_496353	S581S	S569T	Likely benign	incidental	rs758784869	32989	MTR	Mtr	not provided	NA	NA	ClinVar	Mutagenetix	98435
NP_002445	NP_001295404	NP_495978	T48T	T48A	Likely benign	incidental	rs138612190	550376	MTRR	Mtrr	not specified	NA	0.00035	ClinVar	Mutagenetix	118899
NP_002462	NP_001157643	NP_492053	K1197K	K1197E	Likely benign	incidental	rs886038871	449561	MYH6	Myh6	Cardiovascular phenotype	NA	NA	ClinVar	Mutagenetix	339441
NP_002462	NP_001157643	NP_493596	K1197K	K1197E	Likely benign	incidental	rs886038871	449561	MYH6	Myh6	Cardiovascular phenotype	NA	NA	ClinVar	Mutagenetix	339437
NP_002462	NP_001157643	NP_492085	K1197K	K1197E	Likely benign	incidental	rs886038871	449561	MYH6	Myh6	Cardiovascular phenotype	NA	NA	ClinVar	Mutagenetix	339438
NP_002462	NP_001157643	NP_510092	K1197K	K1197E	Likely benign	incidental	rs886038871	449561	MYH6	Myh6	Cardiovascular phenotype	NA	NA	ClinVar	Mutagenetix	339440
NP_002462	NP_001157643	NP_001129763	K1197K	K1197E	Likely benign	incidental	rs886038871	449561	MYH6	Myh6	Cardiovascular phenotype	NA	NA	ClinVar	Mutagenetix	339439
NP_002462	NP_001157643	NP_492053	V123V	V123I	Likely benign	incidental	118267rs-?	15787	MYH6	Myh6	not provided	NA	NA	ClinVar	Mutagenetix	339441
NP_002462	NP_001157643	NP_001129763	V123V	V123I	Likely benign	incidental	118267rs-?	15787	MYH6	Myh6	not provided	NA	NA	ClinVar	Mutagenetix	339439
NP_002462	NP_001157643	NP_492085	V123V	V123I	Likely benign	incidental	118267rs-?	15787	MYH6	Myh6	not provided	NA	NA	ClinVar	Mutagenetix	339438
NP_002462	NP_001157643	NP_493596	V123V	V123I	Likely benign	incidental	118267rs-?	15787	MYH6	Myh6	not provided	NA	NA	ClinVar	Mutagenetix	339437
NP_002462	NP_001157643	NP_510092	V123V	V123I	Likely benign	incidental	118267rs-?	15787	MYH6	Myh6	not provided	NA	NA	ClinVar	Mutagenetix	339440
NP_149109	NP_001074513	NP_509689	Q242Q	Q259R	Benign/Likely benign	incidental	rs145772898	510460	MYLK2	Mylk2	Familial hypertrophic cardiomyopathy 1;not specified	NA	0.00018	ClinVar	Mutagenetix	284231
NP_000251	NP_032689	NP_508420	V1792I	V1754A	Likely benign	incidental	rs369424114	517774	MYO7A	Myo7a	not provided	NA	NA	ClinVar	Mutagenetix	258827
NP_003794	NP_001077403	NP_001293974	T727A	T707A	Benign	incidental	rs115382168	376923	MYOM1	Myom1	Cardiovascular phenotype;Hypertrophic cardiomyopathy;not specified	NA	0.00114	ClinVar	Mutagenetix	248400
NP_003794	NP_001077403	NP_001255604	T727A	T707A	Benign	incidental	rs115382168	376923	MYOM1	Myom1	Cardiovascular phenotype;Hypertrophic cardiomyopathy;not specified	NA	0.00114	ClinVar	Mutagenetix	248406
NP_003794	NP_001077403	NP_001255602	T727A	T707A	Benign	incidental	rs115382168	376923	MYOM1	Myom1	Cardiovascular phenotype;Hypertrophic cardiomyopathy;not specified	NA	0.00114	ClinVar	Mutagenetix	248407
NP_003794	NP_001077403	NP_502273	T727T	T707A	Benign	incidental	rs180910875	376923	MYOM1	Myom1	Hypertrophic cardiomyopathy	NA	NA	ClinVar	Mutagenetix	248404
NP_003794	NP_001077403	NP_001255604	T727T	T707A	Benign	incidental	rs180910875	376923	MYOM1	Myom1	Hypertrophic cardiomyopathy	NA	NA	ClinVar	Mutagenetix	248406
NP_003794	NP_001077403	NP_001255601	T727A	T707A	Benign	incidental	rs115382168	376923	MYOM1	Myom1	Cardiovascular phenotype;Hypertrophic cardiomyopathy;not specified	NA	0.00114	ClinVar	Mutagenetix	248408
NP_003794	NP_001077403	NP_502274	T727T	T707A	Benign	incidental	rs180910875	376923	MYOM1	Myom1	Hypertrophic cardiomyopathy	NA	NA	ClinVar	Mutagenetix	248401
NP_003794	NP_001077403	NP_001122835	T727T	T707A	Benign	incidental	rs180910875	376923	MYOM1	Myom1	Hypertrophic cardiomyopathy	NA	NA	ClinVar	Mutagenetix	248403
NP_003794	NP_001077403	NP_001255602	T727T	T707A	Benign	incidental	rs180910875	376923	MYOM1	Myom1	Hypertrophic cardiomyopathy	NA	NA	ClinVar	Mutagenetix	248407
NP_003794	NP_001077403	NP_001255601	T727T	T707A	Benign	incidental	rs180910875	376923	MYOM1	Myom1	Hypertrophic cardiomyopathy	NA	NA	ClinVar	Mutagenetix	248408
NP_003794	NP_001077403	NP_001122835	T727A	T707A	Benign	incidental	rs115382168	376923	MYOM1	Myom1	Cardiovascular phenotype;Hypertrophic cardiomyopathy;not specified	NA	0.00114	ClinVar	Mutagenetix	248403
NP_003794	NP_001077403	NP_001293975	T727T	T707A	Benign	incidental	rs180910875	376923	MYOM1	Myom1	Hypertrophic cardiomyopathy	NA	NA	ClinVar	Mutagenetix	248402
NP_003794	NP_001077403	NP_502274	T727A	T707A	Benign	incidental	rs115382168	376923	MYOM1	Myom1	Cardiovascular phenotype;Hypertrophic cardiomyopathy;not specified	NA	0.00114	ClinVar	Mutagenetix	248401
NP_003794	NP_001077403	NP_502273	T727A	T707A	Benign	incidental	rs115382168	376923	MYOM1	Myom1	Cardiovascular phenotype;Hypertrophic cardiomyopathy;not specified	NA	0.00114	ClinVar	Mutagenetix	248404
NP_003794	NP_001077403	NP_001293974	T727T	T707A	Benign	incidental	rs180910875	376923	MYOM1	Myom1	Hypertrophic cardiomyopathy	NA	NA	ClinVar	Mutagenetix	248400
NP_003794	NP_001077403	NP_001255603	T727A	T707A	Benign	incidental	rs115382168	376923	MYOM1	Myom1	Cardiovascular phenotype;Hypertrophic cardiomyopathy;not specified	NA	0.00114	ClinVar	Mutagenetix	248405
NP_003794	NP_001077403	NP_001255603	T727T	T707A	Benign	incidental	rs180910875	376923	MYOM1	Myom1	Hypertrophic cardiomyopathy	NA	NA	ClinVar	Mutagenetix	248405
NP_003794	NP_001077403	NP_001293975	T727A	T707A	Benign	incidental	rs115382168	376923	MYOM1	Myom1	Cardiovascular phenotype;Hypertrophic cardiomyopathy;not specified	NA	0.00114	ClinVar	Mutagenetix	248402
NP_003794	NP_034997	NP_001293975	N1609N	N1591S	Likely benign	incidental	rs745895344	506727	MYOM1	Myom1	Hypertrophic cardiomyopathy	NA	0	ClinVar	Mutagenetix	248411
NP_003794	NP_034997	NP_502274	N1609N	N1591S	Likely benign	incidental	rs745895344	506727	MYOM1	Myom1	Hypertrophic cardiomyopathy	NA	0	ClinVar	Mutagenetix	248410
NP_003794	NP_034997	NP_001122835	N1609N	N1591S	Likely benign	incidental	rs745895344	506727	MYOM1	Myom1	Hypertrophic cardiomyopathy	NA	0	ClinVar	Mutagenetix	248412
NP_003794	NP_034997	NP_001255604	N1609N	N1591S	Likely benign	incidental	rs745895344	506727	MYOM1	Myom1	Hypertrophic cardiomyopathy	NA	0	ClinVar	Mutagenetix	248415
NP_003794	NP_034997	NP_001293974	N1609N	N1591S	Likely benign	incidental	rs745895344	506727	MYOM1	Myom1	Hypertrophic cardiomyopathy	NA	0	ClinVar	Mutagenetix	248409
NP_003794	NP_034997	NP_001255603	N1609N	N1591S	Likely benign	incidental	rs745895344	506727	MYOM1	Myom1	Hypertrophic cardiomyopathy	NA	0	ClinVar	Mutagenetix	248414
NP_003794	NP_034997	NP_502273	N1609N	N1591S	Likely benign	incidental	rs745895344	506727	MYOM1	Myom1	Hypertrophic cardiomyopathy	NA	0	ClinVar	Mutagenetix	248413
NP_003794	NP_034997	NP_001255601	N1609N	N1591S	Likely benign	incidental	rs745895344	506727	MYOM1	Myom1	Hypertrophic cardiomyopathy	NA	0	ClinVar	Mutagenetix	248417
NP_003794	NP_034997	NP_001255602	N1609N	N1591S	Likely benign	incidental	rs745895344	506727	MYOM1	Myom1	Hypertrophic cardiomyopathy	NA	0	ClinVar	Mutagenetix	248416
NP_003794	NP_034997	NP_001293974	T466M	T446K	Likely benign	incidental	rs561012778	540183	MYOM1	Myom1	Hypertrophic cardiomyopathy	NA	0.00018	ClinVar	Mutagenetix	248409
NP_003794	NP_034997	NP_001255601	T466M	T446K	Likely benign	incidental	rs561012778	540183	MYOM1	Myom1	Hypertrophic cardiomyopathy	NA	0.00018	ClinVar	Mutagenetix	248417
NP_003794	NP_034997	NP_001255602	T466M	T446K	Likely benign	incidental	rs561012778	540183	MYOM1	Myom1	Hypertrophic cardiomyopathy	NA	0.00018	ClinVar	Mutagenetix	248416
NP_003794	NP_034997	NP_502274	T466M	T446K	Likely benign	incidental	rs561012778	540183	MYOM1	Myom1	Hypertrophic cardiomyopathy	NA	0.00018	ClinVar	Mutagenetix	248410
NP_003794	NP_034997	NP_502273	T466M	T446K	Likely benign	incidental	rs561012778	540183	MYOM1	Myom1	Hypertrophic cardiomyopathy	NA	0.00018	ClinVar	Mutagenetix	248413
NP_003794	NP_034997	NP_001255604	T466M	T446K	Likely benign	incidental	rs561012778	540183	MYOM1	Myom1	Hypertrophic cardiomyopathy	NA	0.00018	ClinVar	Mutagenetix	248415
NP_003794	NP_034997	NP_001122835	T466M	T446K	Likely benign	incidental	rs561012778	540183	MYOM1	Myom1	Hypertrophic cardiomyopathy	NA	0.00018	ClinVar	Mutagenetix	248412
NP_003794	NP_034997	NP_001255603	T466M	T446K	Likely benign	incidental	rs561012778	540183	MYOM1	Myom1	Hypertrophic cardiomyopathy	NA	0.00018	ClinVar	Mutagenetix	248414
NP_003794	NP_034997	NP_001293975	T466M	T446K	Likely benign	incidental	rs561012778	540183	MYOM1	Myom1	Hypertrophic cardiomyopathy	NA	0.00018	ClinVar	Mutagenetix	248411
NP_002473	NP_001271158	NP_506298	V741V	V375M	Likely benign	incidental	rs369875644	23027	NASP	Nasp	not provided	NA	NA	ClinVar	Mutagenetix	128794
NP_002473	NP_001271158	NP_496380	V741V	V375M	Likely benign	incidental	rs369875644	23027	NASP	Nasp	not provided	NA	NA	ClinVar	Mutagenetix	128795
NP_006092	NP_075783	NP_501830	Y228Y	Y228H	Benign	incidental	rs74873324	367880	NDC80	Ndc80	not provided	NA	NA	ClinVar	Mutagenetix	129855
NP_006149	NP_035040	NP_001024830	V226V	V226A	Likely benign	incidental	117889rs-?	422825	NEFL	Nefl	Charcot-Marie-Tooth disease	NA	NA	ClinVar	Mutagenetix	265219
NP_006149	NP_035040	NP_508160	V226V	V226A	Likely benign	incidental	117889rs-?	422825	NEFL	Nefl	Charcot-Marie-Tooth disease	NA	NA	ClinVar	Mutagenetix	265217
NP_006149	NP_035040	NP_001024831	V226V	V226A	Likely benign	incidental	117889rs-?	422825	NEFL	Nefl	Charcot-Marie-Tooth disease	NA	NA	ClinVar	Mutagenetix	265218
NP_835464	NP_543125	NP_491914	V544V	V550M	Benign	incidental	rs766110309	481206	NEK8	Nek8	not provided	NA	NA	ClinVar	Mutagenetix	172434
NP_835464	NP_543125	NP_001293320	V544V	V550M	Benign	incidental	rs766110309	481206	NEK8	Nek8	not provided	NA	NA	ClinVar	Mutagenetix	172436
NP_835464	NP_543125	NP_001293321	V544V	V550M	Benign	incidental	rs766110309	481206	NEK8	Nek8	not provided	NA	NA	ClinVar	Mutagenetix	172435
NP_000259	NP_035028	NP_498336	S265S	S265T	Likely benign	incidental	rs376609988	538406	NF2	Nf2	Neurofibromatosis, type 2|Hereditary cancer-predisposing syndrome	NA	NA	ClinVar	Mutagenetix	187927
NP_000259	NP_035028	NP_001022571	S265S	S265T	Likely benign	incidental	rs376609988	538406	NF2	Nf2	not specified	NA	NA	ClinVar	Mutagenetix	187926
NP_000259	NP_035028	NP_498336	S265S	S265T	Likely benign	incidental	rs376609988	538406	NF2	Nf2	not specified	NA	NA	ClinVar	Mutagenetix	187927
NP_000259	NP_035028	NP_001022571	S265S	S265T	Likely benign	incidental	rs376609988	538406	NF2	Nf2	Neurofibromatosis, type 2|Hereditary cancer-predisposing syndrome	NA	NA	ClinVar	Mutagenetix	187926
NP_000259	NP_035028	NP_498335	S265S	S265T	Likely benign	incidental	rs376609988	538406	NF2	Nf2	not specified	NA	NA	ClinVar	Mutagenetix	187928
NP_000259	NP_035028	NP_498335	S265S	S265T	Likely benign	incidental	rs376609988	538406	NF2	Nf2	Neurofibromatosis, type 2|Hereditary cancer-predisposing syndrome	NA	NA	ClinVar	Mutagenetix	187928
NP_002499	NP_035047	NP_001256465	T114T	T114A	Likely benign	incidental	rs768178715	31191	NID1	Nid1	not provided	NA	NA	ClinVar	Mutagenetix	117348
NP_002499	NP_035047	NP_001256467	T114T	T114A	Likely benign	incidental	rs768178715	31191	NID1	Nid1	not provided	NA	NA	ClinVar	Mutagenetix	117350
NP_002499	NP_035047	NP_001256466	T114T	T114A	Likely benign	incidental	rs768178715	31191	NID1	Nid1	not provided	NA	NA	ClinVar	Mutagenetix	117349
NP_061118	NP_079679	NP_492679	N8N	N8S	Likely benign	incidental	rs756047969	557556	NOP10	Nop10	Dyskeratosis congenita autosomal recessive 1	NA	NA	ClinVar	Mutagenetix	297021
NP_060087	NP_032740	NP_507640	Q1134R	Q1134R	Benign	incidental	rs374230681	40743	NOTCH1	Notch1	Adams-Oliver syndrome 5;Cardiovascular phenotype;not specified	NA	NA	ClinVar	Mutagenetix	231145
NP_060087	NP_032740	NP_001257166	Q1134R	Q1134R	Benign	incidental	rs374230681	40743	NOTCH1	Notch1	Adams-Oliver syndrome 5;Cardiovascular phenotype;not specified	NA	NA	ClinVar	Mutagenetix	231148
NP_060087	NP_032740	NP_001257167	Q1134R	Q1134R	Benign	incidental	rs374230681	40743	NOTCH1	Notch1	Adams-Oliver syndrome 5;Cardiovascular phenotype;not specified	NA	NA	ClinVar	Mutagenetix	231147
NP_060087	NP_032740	NP_507638	Q1134R	Q1134R	Benign	incidental	rs374230681	40743	NOTCH1	Notch1	Adams-Oliver syndrome 5;Cardiovascular phenotype;not specified	NA	NA	ClinVar	Mutagenetix	231146
NP_060087	NP_032740	NP_507640	N229N	N229K	Likely benign	incidental	rs535217359	169326	NOTCH1	Notch1	Adams-Oliver syndrome 5;not specified	NA	3e-05	ClinVar	Mutagenetix	231145
NP_060087	NP_032740	NP_001257166	N229N	N229K	Likely benign	incidental	rs535217359	169326	NOTCH1	Notch1	Adams-Oliver syndrome 5;not specified	NA	3e-05	ClinVar	Mutagenetix	231148
NP_060087	NP_032740	NP_507638	N229N	N229K	Likely benign	incidental	rs535217359	169326	NOTCH1	Notch1	Adams-Oliver syndrome 5;not specified	NA	3e-05	ClinVar	Mutagenetix	231146
NP_060087	NP_032740	NP_001257167	N229N	N229K	Likely benign	incidental	rs535217359	169326	NOTCH1	Notch1	Adams-Oliver syndrome 5;not specified	NA	3e-05	ClinVar	Mutagenetix	231147
NP_060087	NP_032740	NP_507638	T311A	T311A	Likely benign	incidental	67162rs-?	312671	NOTCH1	Notch1	Familial thoracic aortic aneurysm and aortic dissection	NA	NA	ClinVar	Mutagenetix	231146
NP_060087	NP_032740	NP_001257166	T311A	T311A	Likely benign	incidental	67162rs-?	312671	NOTCH1	Notch1	Familial thoracic aortic aneurysm and aortic dissection	NA	NA	ClinVar	Mutagenetix	231148
NP_060087	NP_032740	NP_507640	T311A	T311A	Likely benign	incidental	67162rs-?	312671	NOTCH1	Notch1	Familial thoracic aortic aneurysm and aortic dissection	NA	NA	ClinVar	Mutagenetix	231145
NP_060087	NP_032740	NP_001257167	T311A	T311A	Likely benign	incidental	67162rs-?	312671	NOTCH1	Notch1	Familial thoracic aortic aneurysm and aortic dissection	NA	NA	ClinVar	Mutagenetix	231147
NP_060087	NP_032740	NP_001257166	N623N	N623D	Benign/Likely benign	incidental	rs376726823	529669	NOTCH1	Notch1	not provided|Familial thoracic aortic aneurysm and aortic dissection	NA	NA	ClinVar	Mutagenetix	231148
NP_060087	NP_032740	NP_001257167	N623N	N623D	Benign/Likely benign	incidental	rs376726823	529669	NOTCH1	Notch1	not provided|Familial thoracic aortic aneurysm and aortic dissection	NA	NA	ClinVar	Mutagenetix	231147
NP_060087	NP_032740	NP_507638	N623N	N623D	Benign/Likely benign	incidental	rs376726823	529669	NOTCH1	Notch1	not provided|Familial thoracic aortic aneurysm and aortic dissection	NA	NA	ClinVar	Mutagenetix	231146
NP_060087	NP_032740	NP_507640	N623N	N623D	Benign/Likely benign	incidental	rs376726823	529669	NOTCH1	Notch1	not provided|Familial thoracic aortic aneurysm and aortic dissection	NA	NA	ClinVar	Mutagenetix	231145
NP_060087	NP_032740	NP_507640	D809D	D809E	Likely benign	incidental	rs775162462	390410	NOTCH1	Notch1	not specified	NA	8e-05	ClinVar	Mutagenetix	231145
NP_060087	NP_032740	NP_001257167	D809D	D809E	Likely benign	incidental	rs775162462	390410	NOTCH1	Notch1	not specified	NA	8e-05	ClinVar	Mutagenetix	231147
NP_060087	NP_032740	NP_001257166	D809D	D809E	Likely benign	incidental	rs775162462	390410	NOTCH1	Notch1	not specified	NA	8e-05	ClinVar	Mutagenetix	231148
NP_060087	NP_032740	NP_507638	D809D	D809E	Likely benign	incidental	rs775162462	390410	NOTCH1	Notch1	not specified	NA	8e-05	ClinVar	Mutagenetix	231146
NP_060087	NP_032740	NP_001257167	Y813Y	Y813H	Likely benign	incidental	rs1057515422	459873	NOTCH1	Notch1	not provided	NA	NA	ClinVar	Mutagenetix	231147
NP_060087	NP_032740	NP_507638	Y813Y	Y813H	Likely benign	incidental	rs1057515422	459873	NOTCH1	Notch1	not provided	NA	NA	ClinVar	Mutagenetix	231146
NP_060087	NP_032740	NP_507640	Y813Y	Y813H	Likely benign	incidental	rs1057515422	459873	NOTCH1	Notch1	not provided	NA	NA	ClinVar	Mutagenetix	231145
NP_060087	NP_032740	NP_001257166	Y813Y	Y813H	Likely benign	incidental	rs1057515422	459873	NOTCH1	Notch1	not provided	NA	NA	ClinVar	Mutagenetix	231148
NP_060087	NP_032740	NP_001257167	V868V	V868A	Benign/Likely benign	incidental	rs115235667	32608	NOTCH1	Notch1	Adams-Oliver syndrome 5;Cardiovascular phenotype;not specified	NA	0.00022	ClinVar	Mutagenetix	231147
NP_060087	NP_032740	NP_507640	V868V	V868A	Benign/Likely benign	incidental	rs115235667	32608	NOTCH1	Notch1	Adams-Oliver syndrome 5;Cardiovascular phenotype;not specified	NA	0.00022	ClinVar	Mutagenetix	231145
NP_060087	NP_032740	NP_001257166	V868V	V868A	Benign/Likely benign	incidental	rs115235667	32608	NOTCH1	Notch1	Adams-Oliver syndrome 5;Cardiovascular phenotype;not specified	NA	0.00022	ClinVar	Mutagenetix	231148
NP_060087	NP_032740	NP_507638	V868V	V868A	Benign/Likely benign	incidental	rs115235667	32608	NOTCH1	Notch1	Adams-Oliver syndrome 5;Cardiovascular phenotype;not specified	NA	0.00022	ClinVar	Mutagenetix	231146
NP_000426	NP_032742	NP_507639	R640R	R641H	Likely benign	incidental	rs140818133	308305	NOTCH3	Notch3	not specified	NA	4e-05	ClinVar	Mutagenetix	280475
NP_000426	NP_032742	NP_001024615	R640R	R641H	Likely benign	incidental	rs140818133	308305	NOTCH3	Notch3	not specified	NA	4e-05	ClinVar	Mutagenetix	280477
NP_000426	NP_032742	NP_501215	R640R	R641H	Likely benign	incidental	rs140818133	308305	NOTCH3	Notch3	not specified	NA	4e-05	ClinVar	Mutagenetix	280473
NP_000426	NP_032742	NP_501207	R640R	R641H	Likely benign	incidental	rs140818133	308305	NOTCH3	Notch3	not specified	NA	4e-05	ClinVar	Mutagenetix	280474
NP_000426	NP_032742	NP_001024616	R640R	R641H	Likely benign	incidental	rs140818133	308305	NOTCH3	Notch3	not specified	NA	4e-05	ClinVar	Mutagenetix	280476
NP_004548	NP_035059	NP_001129750	T684T	T681A	Benign	incidental	rs74753673	47410	NOTCH4	Notch4	not provided	NA	NA	ClinVar	Mutagenetix	139200
NP_004548	NP_035059	NP_492955	T684T	T681A	Benign	incidental	rs74753673	47410	NOTCH4	Notch4	not provided	NA	NA	ClinVar	Mutagenetix	139199
NP_004548	NP_035059	NP_499007	T684T	T681A	Benign	incidental	rs74753673	47410	NOTCH4	Notch4	not provided	NA	NA	ClinVar	Mutagenetix	139201
NP_000262	NP_032746	NP_496343	N1150N	N1149D	Benign/Likely benign	incidental	rs34715591	203641	NPC1	Npc1	Niemann-Pick disease type C1;not provided;not specified	NA	NA	ClinVar	Mutagenetix	369613
NP_000262	NP_032746	NP_001256835	N1150N	N1149D	Benign/Likely benign	incidental	rs34715591	203641	NPC1	Npc1	Niemann-Pick disease type C1;not provided;not specified	NA	NA	ClinVar	Mutagenetix	369610
NP_000262	NP_032746	NP_496392	N1150N	N1149D	Benign/Likely benign	incidental	rs34715591	203641	NPC1	Npc1	Niemann-Pick disease type C1;not provided;not specified	NA	NA	ClinVar	Mutagenetix	369611
NP_000262	NP_032746	NP_493718	N1150N	N1149D	Benign/Likely benign	incidental	rs34715591	203641	NPC1	Npc1	Niemann-Pick disease type C1;not provided;not specified	NA	NA	ClinVar	Mutagenetix	369614
NP_000262	NP_032746	NP_508771	N1150N	N1149D	Benign/Likely benign	incidental	rs34715591	203641	NPC1	Npc1	Niemann-Pick disease type C1;not provided;not specified	NA	NA	ClinVar	Mutagenetix	369616
NP_000262	NP_032746	NP_498813	N1150N	N1149D	Benign/Likely benign	incidental	rs34715591	203641	NPC1	Npc1	Niemann-Pick disease type C1;not provided;not specified	NA	NA	ClinVar	Mutagenetix	369615
NP_000262	NP_032746	NP_001021559	N1150N	N1149D	Benign/Likely benign	incidental	rs34715591	203641	NPC1	Npc1	Niemann-Pick disease type C1;not provided;not specified	NA	NA	ClinVar	Mutagenetix	369612
NP_000262	NP_032746	NP_001256834	N1150N	N1149D	Benign/Likely benign	incidental	rs34715591	203641	NPC1	Npc1	Niemann-Pick disease type C1;not provided;not specified	NA	NA	ClinVar	Mutagenetix	369609
NP_001095118	NP_997125	NP_508771	Q1104H	Q1105H	Likely benign	incidental	rs116716160	425427	NPC1L1	Npc1l1	not provided	NA	NA	ClinVar	Mutagenetix	98579
NP_001317007	XP_006523879	NP_001256267	L566P	L566R	Likely benign	incidental	60870rs-?	188631	NRXN1	Nrxn1	Intellectual disability	NA	NA	ClinVar	Mutagenetix	402910
NP_001317007	XP_006523879	NP_001256265	L566P	L566R	Likely benign	incidental	60870rs-?	188631	NRXN1	Nrxn1	Intellectual disability	NA	NA	ClinVar	Mutagenetix	402913
NP_001317007	XP_006523879	NP_001256270	L566P	L566R	Likely benign	incidental	60870rs-?	188631	NRXN1	Nrxn1	Intellectual disability	NA	NA	ClinVar	Mutagenetix	402907
NP_001317007	XP_006523879	NP_001256269	L566P	L566R	Likely benign	incidental	60870rs-?	188631	NRXN1	Nrxn1	Intellectual disability	NA	NA	ClinVar	Mutagenetix	402908
NP_001317007	XP_006523879	NP_001256263	L566P	L566R	Likely benign	incidental	60870rs-?	188631	NRXN1	Nrxn1	Intellectual disability	NA	NA	ClinVar	Mutagenetix	402915
NP_001317007	XP_006523879	NP_001263860	L566P	L566R	Likely benign	incidental	60870rs-?	188631	NRXN1	Nrxn1	Intellectual disability	NA	NA	ClinVar	Mutagenetix	402916
NP_001317007	XP_006523879	NP_001256268	L566P	L566R	Likely benign	incidental	60870rs-?	188631	NRXN1	Nrxn1	Intellectual disability	NA	NA	ClinVar	Mutagenetix	402911
NP_001317007	XP_006523879	NP_001122868	L566P	L566R	Likely benign	incidental	60870rs-?	188631	NRXN1	Nrxn1	Intellectual disability	NA	NA	ClinVar	Mutagenetix	402918
NP_001317007	XP_006523879	NP_001263859	L566P	L566R	Likely benign	incidental	60870rs-?	188631	NRXN1	Nrxn1	Intellectual disability	NA	NA	ClinVar	Mutagenetix	402917
NP_001317007	XP_006523879	NP_001256266	L566P	L566R	Likely benign	incidental	60870rs-?	188631	NRXN1	Nrxn1	Intellectual disability	NA	NA	ClinVar	Mutagenetix	402909
NP_001317007	XP_006523879	NP_001294674	L566P	L566R	Likely benign	incidental	60870rs-?	188631	NRXN1	Nrxn1	Intellectual disability	NA	NA	ClinVar	Mutagenetix	402912
NP_001317007	XP_006523879	NP_001256264	L566P	L566R	Likely benign	incidental	60870rs-?	188631	NRXN1	Nrxn1	Intellectual disability	NA	NA	ClinVar	Mutagenetix	402914
NP_001317007	XP_006523879	NP_001256262	L566P	L566R	Likely benign	incidental	60870rs-?	188631	NRXN1	Nrxn1	Intellectual disability	NA	NA	ClinVar	Mutagenetix	402919
NP_036361	NP_001157835	NP_508491	Q136R	Q162K	Likely benign	incidental	rs12262171	97101	NT5C2	Nt5c2	Spastic paraplegia 45, autosomal recessive	NA	0.00021	ClinVar	Mutagenetix	260436
NP_036361	NP_001157835	NP_508492	Q136R	Q162K	Likely benign	incidental	rs12262171	97101	NT5C2	Nt5c2	Spastic paraplegia 45, autosomal recessive	NA	0.00021	ClinVar	Mutagenetix	260438
NP_036361	NP_001157835	NP_001024966	Q136R	Q162K	Likely benign	incidental	rs12262171	97101	NT5C2	Nt5c2	Spastic paraplegia 45, autosomal recessive	NA	0.00021	ClinVar	Mutagenetix	260437
NP_036361	NP_001157835	NP_508492	Y471Y	Y497H	Likely benign	incidental	rs138710030	398309	NT5C2	Nt5c2	Spastic paraplegia 45, autosomal recessive	NA	NA	ClinVar	Mutagenetix	260438
NP_036361	NP_001157835	NP_001024966	Y471Y	Y497H	Likely benign	incidental	rs138710030	398309	NT5C2	Nt5c2	Spastic paraplegia 45, autosomal recessive	NA	NA	ClinVar	Mutagenetix	260437
NP_036361	NP_001157835	NP_508491	Y471Y	Y497H	Likely benign	incidental	rs138710030	398309	NT5C2	Nt5c2	Spastic paraplegia 45, autosomal recessive	NA	NA	ClinVar	Mutagenetix	260436
NP_115925	NP_598008	NP_509165	S239S	S239G	Benign	incidental	rs566856061	561267	NTNG2	Ntng2	not provided	NA	NA	ClinVar	Mutagenetix	367546
NP_001269540	NP_062371	NP_491804	V239V	V239A	Benign	incidental	rs78249091	382977	OLFM1	Olfm1	not provided	NA	NA	ClinVar	Mutagenetix	156179
NP_004144	NP_035145	NP_499347	T466M	T445I	Likely benign	incidental	rs3087481	248589	ORC1	Orc1	Meier-Gorlin syndrome;not specified	NA	NA	ClinVar	Mutagenetix	108950
NP_919224	NP_114081	NP_492337	T1870T	T1870A	Likely benign	incidental	rs141119917	170741	OTOF	Otof	not specified	NA	NA	ClinVar	Mutagenetix	218642
NP_919224	NP_114081	NP_001122477	T1870T	T1870A	Likely benign	incidental	rs141119917	170741	OTOF	Otof	not specified	NA	NA	ClinVar	Mutagenetix	218643
NP_919224	NP_114081	NP_001122477	T888T	T887S	Likely benign	incidental	rs112230402	558754	OTOF	Otof	not provided	NA	NA	ClinVar	Mutagenetix	218643
NP_919224	NP_114081	NP_492337	T888T	T887S	Likely benign	incidental	rs112230402	558754	OTOF	Otof	not provided	NA	NA	ClinVar	Mutagenetix	218642
NP_000909	NP_035162	NP_497746	D481D	D483N	Likely benign	incidental	rs564287678	211073	P4HB	P4hb	not provided	NA	NA	ClinVar	Mutagenetix	65481
NP_000909	NP_035162	NP_001123100	D481D	D483N	Likely benign	incidental	rs564287678	211073	P4HB	P4hb	not provided	NA	NA	ClinVar	Mutagenetix	65478
NP_000909	NP_035162	NP_001251622	D481D	D483N	Likely benign	incidental	rs564287678	211073	P4HB	P4hb	not provided	NA	NA	ClinVar	Mutagenetix	65477
NP_000909	NP_035162	NP_508778	D481D	D483N	Likely benign	incidental	rs564287678	211073	P4HB	P4hb	not provided	NA	NA	ClinVar	Mutagenetix	65480
NP_000909	NP_035162	NP_872239	D481D	D483N	Likely benign	incidental	rs564287678	211073	P4HB	P4hb	not provided	NA	NA	ClinVar	Mutagenetix	65479
NP_002573	NP_083037	NP_506169	V293I	V286I	Likely benign	incidental	rs758441481	57444	PARN	Parn	Dyskeratosis congenita, autosomal recessive 6;Pulmonary fibrosis and/or bone marrow failure, telomere-related, 4	NA	NA	ClinVar	Mutagenetix	361444
NP_689481	NP_001077356	NP_001040691	T163T	T199A	Likely benign	incidental	rs145967472	224893	PARS2	Pars2	not specified	NA	0.00069	ClinVar	Mutagenetix	187636
NP_689481	NP_001077356	NP_001040689	T163T	T199A	Likely benign	incidental	rs145967472	224893	PARS2	Pars2	not specified	NA	0.00069	ClinVar	Mutagenetix	187637
NP_689481	NP_001077356	NP_001122525	T163T	T199A	Likely benign	incidental	rs145967472	224893	PARS2	Pars2	not specified	NA	0.00069	ClinVar	Mutagenetix	187638
NP_689481	NP_001077356	NP_001040690	T163T	T199A	Likely benign	incidental	rs145967472	224893	PARS2	Pars2	not specified	NA	0.00069	ClinVar	Mutagenetix	187635
NP_000911	NP_032823	NP_001256376	S1086S	S1086T	Benign	incidental	rs138238125	370860	PC	Pcx	not specified	NA	0.00026	ClinVar	Mutagenetix	253961
NP_000911	NP_032823	NP_001256377	S1086S	S1086T	Benign	incidental	rs138238125	370860	PC	Pcx	not specified	NA	0.00026	ClinVar	Mutagenetix	253960
NP_002582	NP_035174	NP_001021589	I142I	I142V	Likely benign	incidental	rs543039825	174760	PCK1	Pck1	not provided	NA	NA	ClinVar	Mutagenetix	35597
NP_002582	NP_035174	NP_001021590	I142I	I142V	Likely benign	incidental	rs543039825	174760	PCK1	Pck1	not provided	NA	NA	ClinVar	Mutagenetix	35598
NP_002582	NP_035174	NP_001021588	I142I	I142V	Likely benign	incidental	rs543039825	174760	PCK1	Pck1	not provided	NA	NA	ClinVar	Mutagenetix	35600
NP_002582	NP_035174	NP_001021587	I142I	I142V	Likely benign	incidental	rs543039825	174760	PCK1	Pck1	not provided	NA	NA	ClinVar	Mutagenetix	35599
NP_002582	NP_035174	NP_001021588	I219I	I219F	Benign	incidental	rs17847716	354192	PCK1	Pck1	not provided	NA	NA	ClinVar	Mutagenetix	35600
NP_002582	NP_035174	NP_001021589	I219I	I219F	Benign	incidental	rs17847716	354192	PCK1	Pck1	not provided	NA	NA	ClinVar	Mutagenetix	35597
NP_002582	NP_035174	NP_001021587	I219I	I219F	Benign	incidental	rs17847716	354192	PCK1	Pck1	not provided	NA	NA	ClinVar	Mutagenetix	35599
NP_002582	NP_035174	NP_001021590	I219I	I219F	Benign	incidental	rs17847716	354192	PCK1	Pck1	not provided	NA	NA	ClinVar	Mutagenetix	35598
NP_000912	NP_061249	NP_001293572	V349I	V346M	Likely benign	incidental	rs150253039	370465	PDE3A	Pde3a	not provided	NA	NA	ClinVar	Mutagenetix	104765
NP_000912	NP_061249	NP_871943	V349I	V346M	Likely benign	incidental	rs150253039	370465	PDE3A	Pde3a	not provided	NA	NA	ClinVar	Mutagenetix	104764
NP_000912	NP_061249	NP_001293569	V349I	V346M	Likely benign	incidental	rs150253039	370465	PDE3A	Pde3a	not provided	NA	NA	ClinVar	Mutagenetix	104763
NP_000912	NP_061249	NP_001293568	V349I	V346M	Likely benign	incidental	rs150253039	370465	PDE3A	Pde3a	not provided	NA	NA	ClinVar	Mutagenetix	104762
NP_000912	NP_061249	NP_497084	V349I	V346M	Likely benign	incidental	rs150253039	370465	PDE3A	Pde3a	not provided	NA	NA	ClinVar	Mutagenetix	104758
NP_000912	NP_061249	NP_001293571	V349I	V346M	Likely benign	incidental	rs150253039	370465	PDE3A	Pde3a	not provided	NA	NA	ClinVar	Mutagenetix	104766
NP_000912	NP_061249	NP_001254452	V349I	V346M	Likely benign	incidental	rs150253039	370465	PDE3A	Pde3a	not provided	NA	NA	ClinVar	Mutagenetix	104760
NP_000912	NP_061249	NP_001293570	V349I	V346M	Likely benign	incidental	rs150253039	370465	PDE3A	Pde3a	not provided	NA	NA	ClinVar	Mutagenetix	104761
NP_000912	NP_061249	NP_001254453	V349I	V346M	Likely benign	incidental	rs150253039	370465	PDE3A	Pde3a	not provided	NA	NA	ClinVar	Mutagenetix	104767
NP_000912	NP_061249	NP_001254454	V349I	V346M	Likely benign	incidental	rs150253039	370465	PDE3A	Pde3a	not provided	NA	NA	ClinVar	Mutagenetix	104759
NP_006448	NP_001177783	NP_001023371	E409E	E295D	Likely benign	incidental	rs866533087	425947	PDLIM5	Pdlim5	not provided	NA	NA	ClinVar	Mutagenetix	158884
NP_006448	NP_001177783	NP_501533	E409E	E295D	Likely benign	incidental	rs866533087	425947	PDLIM5	Pdlim5	not provided	NA	NA	ClinVar	Mutagenetix	158883
NP_006448	NP_001177783	NP_501534	E409E	E295D	Likely benign	incidental	rs866533087	425947	PDLIM5	Pdlim5	not provided	NA	NA	ClinVar	Mutagenetix	158881
NP_006448	NP_001177783	NP_001023370	E409E	E295D	Likely benign	incidental	rs866533087	425947	PDLIM5	Pdlim5	not provided	NA	NA	ClinVar	Mutagenetix	158880
NP_000457	NP_001280735	NP_510386	H951H	H952R	Likely benign	incidental	rs768094112	217454	PEX1	Pex1	Peroxisome biogenesis disorder 1A (Zellweger)	NA	NA	ClinVar	Mutagenetix	228980
NP_000457	NP_001280735	NP_001123103	H951H	H952R	Likely benign	incidental	rs768094112	217454	PEX1	Pex1	Peroxisome biogenesis disorder 1A (Zellweger)	NA	NA	ClinVar	Mutagenetix	228979
NP_002617	NP_032852	NP_741738	V717A	V717A	Benign	incidental	rs17850433	195408	PFKL	Pfkl	not provided	NA	NA	ClinVar	Mutagenetix	7643
NP_068800	NP_778178	NP_494886	S100S	S100T	Benign	incidental	rs150515274	43225	PGM5	Pgm5	not provided	NA	NA	ClinVar	Mutagenetix	53369
NP_071351	NP_001034574	NP_001293677	I1305I	I1322V	Likely benign	incidental	rs1598433583	376051	PIEZO2	Piezo2	not provided	NA	NA	ClinVar	Mutagenetix	269043
NP_789744	NP_038812	NP_001249297	L914L	L914M	Likely benign	incidental	110172rs-?	326249	PIGN	Pign	History of neurodevelopmental disorder	NA	NA	ClinVar	Mutagenetix	272929
NP_789744	NP_038812	NP_001249296	L914L	L914M	Likely benign	incidental	110172rs-?	326249	PIGN	Pign	History of neurodevelopmental disorder	NA	NA	ClinVar	Mutagenetix	272930
NP_006209	NP_032865	NP_496462	A1066A	A1066V	Likely benign	incidental	rs201911086	520050	PIK3CA	Pik3ca	Cowden syndrome	NA	0.00015	ClinVar	Mutagenetix	278620
NP_006209	NP_032865	NP_001300488	A1066A	A1066V	Likely benign	incidental	rs201911086	520050	PIK3CA	Pik3ca	Cowden syndrome	NA	0.00015	ClinVar	Mutagenetix	278621
NP_005017	NP_001025008	NP_001300488	N193N	N193K	Likely benign	incidental	rs772893560	565989	PIK3CD	Pik3cd	not provided	NA	NA	ClinVar	Mutagenetix	44190
NP_005017	NP_001025008	NP_496462	N193N	N193K	Likely benign	incidental	rs772893560	565989	PIK3CD	Pik3cd	not provided	NA	NA	ClinVar	Mutagenetix	44189
NP_055855	NP_001297553	NP_510155	T1799T	T1798A	Benign	incidental	rs2118297	355274	PIKFYVE	Pikfyve	Fleck corneal dystrophy	NA	0.96439	ClinVar	Mutagenetix	181253
NP_001005337	NP_001300630	NP_001255881	K260K	K261R	Benign	incidental	rs1779297	23797	PKP1	Pkp1	not provided	NA	NA	ClinVar	Mutagenetix	180581
NP_001005337	NP_001300630	NP_001041008	K260K	K261R	Benign	incidental	rs1779297	23797	PKP1	Pkp1	not provided	NA	NA	ClinVar	Mutagenetix	180585
NP_001005337	NP_001300630	NP_001294125	K260K	K261R	Benign	incidental	rs1779297	23797	PKP1	Pkp1	not provided	NA	NA	ClinVar	Mutagenetix	180582
NP_001005337	NP_001300630	NP_001255882	K260K	K261R	Benign	incidental	rs1779297	23797	PKP1	Pkp1	not provided	NA	NA	ClinVar	Mutagenetix	180586
NP_001005337	NP_001300630	NP_001294126	K260K	K261R	Benign	incidental	rs1779297	23797	PKP1	Pkp1	not provided	NA	NA	ClinVar	Mutagenetix	180584
NP_001005337	NP_001300630	NP_001294124	K260K	K261R	Benign	incidental	rs1779297	23797	PKP1	Pkp1	not provided	NA	NA	ClinVar	Mutagenetix	180580
NP_000921	NP_032898	NP_491364	Y191Y	Y188H	Likely benign	incidental	rs201110341	442677	PLAT	Plat	not provided	NA	NA	ClinVar	Mutagenetix	95472
NP_002652	NP_758489	NP_499670	T292T	T292A	Likely benign	incidental	rs375222873	24277	PLCG2	Plcg2	Familial cold autoinflammatory syndrome 3	NA	NA	ClinVar	Mutagenetix	73440
NP_002652	NP_758489	NP_499670	T292T	T292A	Likely benign	incidental	rs375222873	24277	PLCG2	Plcg2	not provided	NA	NA	ClinVar	Mutagenetix	73440
NP_002652	NP_758489	NP_499670	T57T	T57A	Likely benign	incidental	rs374354863	457382	PLCG2	Plcg2	not specified	NA	0.00011	ClinVar	Mutagenetix	73440
NP_000436	NP_001157014	NP_001335520	R2040R	R2056Q	Likely benign	incidental	rs781907706	269766	PLEC	Plec	not specified	NA	1e-05	ClinVar	Mutagenetix	370537
NP_000436	NP_001157014	NP_001335520	R2040R	R2056Q	Likely benign	incidental	rs781907706	269766	PLEC	Plec	not specified	NA	NA	ClinVar	Mutagenetix	370537
NP_000436	NP_001157014	NP_001335523	R2040R	R2056Q	Likely benign	incidental	rs781907706	269766	PLEC	Plec	not specified	NA	NA	ClinVar	Mutagenetix	370539
NP_000436	NP_001157014	NP_001335524	R2040R	R2056Q	Likely benign	incidental	rs781907706	269766	PLEC	Plec	not specified	NA	1e-05	ClinVar	Mutagenetix	370533
NP_000436	NP_001157014	NP_001021853	R2040R	R2056Q	Likely benign	incidental	rs781907706	269766	PLEC	Plec	not specified	NA	NA	ClinVar	Mutagenetix	370528
NP_000436	NP_001157014	NP_001335524	R2040R	R2056Q	Likely benign	incidental	rs781907706	269766	PLEC	Plec	not specified	NA	NA	ClinVar	Mutagenetix	370533
NP_000436	NP_001157014	NP_001335522	R2040R	R2056Q	Likely benign	incidental	rs781907706	269766	PLEC	Plec	not specified	NA	1e-05	ClinVar	Mutagenetix	370535
NP_000436	NP_001157014	NP_001335523	R2040R	R2056Q	Likely benign	incidental	rs781907706	269766	PLEC	Plec	not specified	NA	1e-05	ClinVar	Mutagenetix	370539
NP_000436	NP_001157014	NP_001021853	R2040R	R2056Q	Likely benign	incidental	rs781907706	269766	PLEC	Plec	not specified	NA	1e-05	ClinVar	Mutagenetix	370528
NP_000436	NP_001157014	NP_001040721	R2040R	R2056Q	Likely benign	incidental	rs781907706	269766	PLEC	Plec	not specified	NA	1e-05	ClinVar	Mutagenetix	370530
NP_000436	NP_001157014	NP_001335521	R2040R	R2056Q	Likely benign	incidental	rs781907706	269766	PLEC	Plec	not specified	NA	NA	ClinVar	Mutagenetix	370538
NP_000436	NP_001157014	NP_001040721	R2040R	R2056Q	Likely benign	incidental	rs781907706	269766	PLEC	Plec	not specified	NA	NA	ClinVar	Mutagenetix	370530
NP_000436	NP_001157014	NP_001335522	R2040R	R2056Q	Likely benign	incidental	rs781907706	269766	PLEC	Plec	not specified	NA	NA	ClinVar	Mutagenetix	370535
NP_000436	NP_001157014	NP_001021857	R2040R	R2056Q	Likely benign	incidental	rs781907706	269766	PLEC	Plec	not specified	NA	NA	ClinVar	Mutagenetix	370529
NP_000436	NP_001157014	NP_001021857	R2040R	R2056Q	Likely benign	incidental	rs781907706	269766	PLEC	Plec	not specified	NA	1e-05	ClinVar	Mutagenetix	370529
NP_000436	NP_001157014	NP_001021855	R2040R	R2056Q	Likely benign	incidental	rs781907706	269766	PLEC	Plec	not specified	NA	1e-05	ClinVar	Mutagenetix	370540
NP_000436	NP_001157014	NP_001335519	R2040R	R2056Q	Likely benign	incidental	rs781907706	269766	PLEC	Plec	not specified	NA	NA	ClinVar	Mutagenetix	370532
NP_000436	NP_001157014	NP_001335519	R2040R	R2056Q	Likely benign	incidental	rs781907706	269766	PLEC	Plec	not specified	NA	1e-05	ClinVar	Mutagenetix	370532
NP_000436	NP_001157014	NP_001021858	R2040R	R2056Q	Likely benign	incidental	rs781907706	269766	PLEC	Plec	not specified	NA	NA	ClinVar	Mutagenetix	370531
NP_000436	NP_001157014	NP_001021858	R2040R	R2056Q	Likely benign	incidental	rs781907706	269766	PLEC	Plec	not specified	NA	1e-05	ClinVar	Mutagenetix	370531
NP_000436	NP_001157014	NP_001021854	R2040R	R2056Q	Likely benign	incidental	rs781907706	269766	PLEC	Plec	not specified	NA	NA	ClinVar	Mutagenetix	370536
NP_000436	NP_001157014	NP_001021859	R2040R	R2056Q	Likely benign	incidental	rs781907706	269766	PLEC	Plec	not specified	NA	NA	ClinVar	Mutagenetix	370534
NP_000436	NP_001157014	NP_001021859	R2040R	R2056Q	Likely benign	incidental	rs781907706	269766	PLEC	Plec	not specified	NA	1e-05	ClinVar	Mutagenetix	370534
NP_000436	NP_001157014	NP_001021856	R2040R	R2056Q	Likely benign	incidental	rs781907706	269766	PLEC	Plec	not specified	NA	NA	ClinVar	Mutagenetix	370527
NP_000436	NP_001157014	NP_501432	R2040R	R2056Q	Likely benign	incidental	rs781907706	269766	PLEC	Plec	not specified	NA	NA	ClinVar	Mutagenetix	370525
NP_000436	NP_001157014	NP_001021856	R2040R	R2056Q	Likely benign	incidental	rs781907706	269766	PLEC	Plec	not specified	NA	1e-05	ClinVar	Mutagenetix	370527
NP_000436	NP_001157014	NP_001021855	R2040R	R2056Q	Likely benign	incidental	rs781907706	269766	PLEC	Plec	not specified	NA	NA	ClinVar	Mutagenetix	370540
NP_000436	NP_001157014	NP_501432	R2040R	R2056Q	Likely benign	incidental	rs781907706	269766	PLEC	Plec	not specified	NA	1e-05	ClinVar	Mutagenetix	370525
NP_000436	NP_001157014	NP_001021854	R2040R	R2056Q	Likely benign	incidental	rs781907706	269766	PLEC	Plec	not specified	NA	1e-05	ClinVar	Mutagenetix	370536
NP_000436	NP_001157014	NP_001122565	R2040R	R2056Q	Likely benign	incidental	rs781907706	269766	PLEC	Plec	not specified	NA	NA	ClinVar	Mutagenetix	370526
NP_000436	NP_001157014	NP_001335521	R2040R	R2056Q	Likely benign	incidental	rs781907706	269766	PLEC	Plec	not specified	NA	1e-05	ClinVar	Mutagenetix	370538
NP_000436	NP_001157014	NP_001122565	R2040R	R2056Q	Likely benign	incidental	rs781907706	269766	PLEC	Plec	not specified	NA	1e-05	ClinVar	Mutagenetix	370526
NP_000436	NP_001157014	NP_001021854	D392D	D411E	Benign	incidental	rs11783799	396494	PLEC	Plec	not specified	NA	0.33102	ClinVar	Mutagenetix	370536
NP_000436	NP_001157014	NP_001021856	D392D	D411E	Benign	incidental	rs11783799	396494	PLEC	Plec	not specified	NA	0.33102	ClinVar	Mutagenetix	370527
NP_000436	NP_001157014	NP_001335524	D392D	D411E	Benign	incidental	rs11783799	396494	PLEC	Plec	not specified	NA	0.33102	ClinVar	Mutagenetix	370533
NP_000436	NP_001157014	NP_001021858	D392D	D411E	Benign	incidental	rs11783799	396494	PLEC	Plec	not specified	NA	0.33102	ClinVar	Mutagenetix	370531
NP_000436	NP_001157014	NP_001335520	D392D	D411E	Benign	incidental	rs11783799	396494	PLEC	Plec	not specified	NA	0.33102	ClinVar	Mutagenetix	370537
NP_000436	NP_001157014	NP_001335519	D392D	D411E	Benign	incidental	rs11783799	396494	PLEC	Plec	not specified	NA	0.33102	ClinVar	Mutagenetix	370532
NP_000436	NP_001157014	NP_001335521	D392D	D411E	Benign	incidental	rs11783799	396494	PLEC	Plec	not specified	NA	0.33102	ClinVar	Mutagenetix	370538
NP_000436	NP_001157014	NP_001040721	D392D	D411E	Benign	incidental	rs11783799	396494	PLEC	Plec	not specified	NA	0.33102	ClinVar	Mutagenetix	370530
NP_000436	NP_001157014	NP_501432	D392D	D411E	Benign	incidental	rs11783799	396494	PLEC	Plec	not specified	NA	0.33102	ClinVar	Mutagenetix	370525
NP_000436	NP_001157014	NP_001335523	D392D	D411E	Benign	incidental	rs11783799	396494	PLEC	Plec	not specified	NA	0.33102	ClinVar	Mutagenetix	370539
NP_000436	NP_001157014	NP_001122565	D392D	D411E	Benign	incidental	rs11783799	396494	PLEC	Plec	not specified	NA	0.33102	ClinVar	Mutagenetix	370526
NP_000436	NP_001157014	NP_001021857	D392D	D411E	Benign	incidental	rs11783799	396494	PLEC	Plec	not specified	NA	0.33102	ClinVar	Mutagenetix	370529
NP_000436	NP_001157014	NP_001335522	D392D	D411E	Benign	incidental	rs11783799	396494	PLEC	Plec	not specified	NA	0.33102	ClinVar	Mutagenetix	370535
NP_000436	NP_001157014	NP_001021855	D392D	D411E	Benign	incidental	rs11783799	396494	PLEC	Plec	not specified	NA	0.33102	ClinVar	Mutagenetix	370540
NP_000436	NP_001157014	NP_001021853	D392D	D411E	Benign	incidental	rs11783799	396494	PLEC	Plec	not specified	NA	0.33102	ClinVar	Mutagenetix	370528
NP_000436	NP_001157014	NP_001021859	D392D	D411E	Benign	incidental	rs11783799	396494	PLEC	Plec	not specified	NA	0.33102	ClinVar	Mutagenetix	370534
NP_000436	NP_001157675	NP_001040721	R2859H	R2671H	Benign	incidental	rs6558407	319420	PLEC	Plec	not specified	NA	0.34566	ClinVar	Mutagenetix	370514
NP_000436	NP_001157675	NP_001021859	R2859H	R2671H	Benign	incidental	rs6558407	319420	PLEC	Plec	not specified	NA	0.34566	ClinVar	Mutagenetix	370518
NP_000436	NP_001157675	NP_001335522	R2859H	R2671H	Benign	incidental	rs6558407	319420	PLEC	Plec	not specified	NA	0.34566	ClinVar	Mutagenetix	370519
NP_000436	NP_001157675	NP_501432	R2859H	R2671H	Benign	incidental	rs6558407	319420	PLEC	Plec	not specified	NA	0.34566	ClinVar	Mutagenetix	370509
NP_000436	NP_001157675	NP_001335519	R2859H	R2671H	Benign	incidental	rs6558407	319420	PLEC	Plec	not specified	NA	0.34566	ClinVar	Mutagenetix	370516
NP_000436	NP_001157675	NP_001335524	R2859H	R2671H	Benign	incidental	rs6558407	319420	PLEC	Plec	not specified	NA	0.34566	ClinVar	Mutagenetix	370517
NP_000436	NP_001157675	NP_001021858	R2859H	R2671H	Benign	incidental	rs6558407	319420	PLEC	Plec	not specified	NA	0.34566	ClinVar	Mutagenetix	370515
NP_000436	NP_001157675	NP_001335521	R2859H	R2671H	Benign	incidental	rs6558407	319420	PLEC	Plec	not specified	NA	0.34566	ClinVar	Mutagenetix	370522
NP_000436	NP_001157675	NP_001021857	R2859H	R2671H	Benign	incidental	rs6558407	319420	PLEC	Plec	not specified	NA	0.34566	ClinVar	Mutagenetix	370513
NP_000436	NP_001157675	NP_001335520	R2859H	R2671H	Benign	incidental	rs6558407	319420	PLEC	Plec	not specified	NA	0.34566	ClinVar	Mutagenetix	370521
NP_000436	NP_001157675	NP_001021856	R2859H	R2671H	Benign	incidental	rs6558407	319420	PLEC	Plec	not specified	NA	0.34566	ClinVar	Mutagenetix	370511
NP_000436	NP_001157675	NP_001021853	R2859H	R2671H	Benign	incidental	rs6558407	319420	PLEC	Plec	not specified	NA	0.34566	ClinVar	Mutagenetix	370512
NP_000436	NP_001157675	NP_001021855	R2859H	R2671H	Benign	incidental	rs6558407	319420	PLEC	Plec	not specified	NA	0.34566	ClinVar	Mutagenetix	370524
NP_000436	NP_001157675	NP_001021854	R2859H	R2671H	Benign	incidental	rs6558407	319420	PLEC	Plec	not specified	NA	0.34566	ClinVar	Mutagenetix	370520
NP_000436	NP_001157675	NP_001122565	R2859H	R2671H	Benign	incidental	rs6558407	319420	PLEC	Plec	not specified	NA	0.34566	ClinVar	Mutagenetix	370510
NP_000436	NP_001157675	NP_001335523	R2859H	R2671H	Benign	incidental	rs6558407	319420	PLEC	Plec	not specified	NA	0.34566	ClinVar	Mutagenetix	370523
NP_958786	NP_958793	NP_001040721	S4135S	S4131T	Likely benign	incidental	rs368185191	59741	PLEC	Plec	Epidermolysis bullosa simplex with nail dystrophy;Epidermolysis bullosa simplex with muscular dystrophy;Epidermolysis bullosa simplex, Ogna type;Limb-girdle muscular dystrophy, type 2Q;Epidermolysis bullosa simplex with pyloric atresia	NA	NA	ClinVar	Mutagenetix	352846
NP_958786	NP_958793	NP_001021858	S4135S	S4131T	Likely benign	incidental	rs368185191	59741	PLEC	Plec	Epidermolysis bullosa simplex with nail dystrophy;Epidermolysis bullosa simplex with muscular dystrophy;Epidermolysis bullosa simplex, Ogna type;Limb-girdle muscular dystrophy, type 2Q;Epidermolysis bullosa simplex with pyloric atresia	NA	NA	ClinVar	Mutagenetix	352847
NP_958786	NP_958793	NP_001335523	S4135S	S4131T	Likely benign	incidental	rs368185191	59741	PLEC	Plec	Epidermolysis bullosa simplex with nail dystrophy;Epidermolysis bullosa simplex with muscular dystrophy;Epidermolysis bullosa simplex, Ogna type;Limb-girdle muscular dystrophy, type 2Q;Epidermolysis bullosa simplex with pyloric atresia	NA	NA	ClinVar	Mutagenetix	352855
NP_958786	NP_958793	NP_001021856	S4135S	S4131T	Likely benign	incidental	rs368185191	59741	PLEC	Plec	Epidermolysis bullosa simplex with nail dystrophy;Epidermolysis bullosa simplex with muscular dystrophy;Epidermolysis bullosa simplex, Ogna type;Limb-girdle muscular dystrophy, type 2Q;Epidermolysis bullosa simplex with pyloric atresia	NA	NA	ClinVar	Mutagenetix	352843
NP_958786	NP_958793	NP_001021853	S4135S	S4131T	Likely benign	incidental	rs368185191	59741	PLEC	Plec	Epidermolysis bullosa simplex with nail dystrophy;Epidermolysis bullosa simplex with muscular dystrophy;Epidermolysis bullosa simplex, Ogna type;Limb-girdle muscular dystrophy, type 2Q;Epidermolysis bullosa simplex with pyloric atresia	NA	NA	ClinVar	Mutagenetix	352844
NP_958786	NP_958793	NP_501432	S4135S	S4131T	Likely benign	incidental	rs368185191	59741	PLEC	Plec	Epidermolysis bullosa simplex with nail dystrophy;Epidermolysis bullosa simplex with muscular dystrophy;Epidermolysis bullosa simplex, Ogna type;Limb-girdle muscular dystrophy, type 2Q;Epidermolysis bullosa simplex with pyloric atresia	NA	NA	ClinVar	Mutagenetix	352841
NP_958786	NP_958793	NP_001335524	S4135S	S4131T	Likely benign	incidental	rs368185191	59741	PLEC	Plec	Epidermolysis bullosa simplex with nail dystrophy;Epidermolysis bullosa simplex with muscular dystrophy;Epidermolysis bullosa simplex, Ogna type;Limb-girdle muscular dystrophy, type 2Q;Epidermolysis bullosa simplex with pyloric atresia	NA	NA	ClinVar	Mutagenetix	352849
NP_958786	NP_958793	NP_001021857	S4135S	S4131T	Likely benign	incidental	rs368185191	59741	PLEC	Plec	Epidermolysis bullosa simplex with nail dystrophy;Epidermolysis bullosa simplex with muscular dystrophy;Epidermolysis bullosa simplex, Ogna type;Limb-girdle muscular dystrophy, type 2Q;Epidermolysis bullosa simplex with pyloric atresia	NA	NA	ClinVar	Mutagenetix	352845
NP_958786	NP_958793	NP_001122565	S4135S	S4131T	Likely benign	incidental	rs368185191	59741	PLEC	Plec	Epidermolysis bullosa simplex with nail dystrophy;Epidermolysis bullosa simplex with muscular dystrophy;Epidermolysis bullosa simplex, Ogna type;Limb-girdle muscular dystrophy, type 2Q;Epidermolysis bullosa simplex with pyloric atresia	NA	NA	ClinVar	Mutagenetix	352842
NP_958786	NP_958793	NP_001021859	S4135S	S4131T	Likely benign	incidental	rs368185191	59741	PLEC	Plec	Epidermolysis bullosa simplex with nail dystrophy;Epidermolysis bullosa simplex with muscular dystrophy;Epidermolysis bullosa simplex, Ogna type;Limb-girdle muscular dystrophy, type 2Q;Epidermolysis bullosa simplex with pyloric atresia	NA	NA	ClinVar	Mutagenetix	352850
NP_891988	NP_001136388	NP_496170	L600L	L600V	Likely benign	incidental	rs772058882	63175	PLOD2	Plod2	not provided	NA	NA	ClinVar	Mutagenetix	205033
NP_891988	NP_036091	NP_496170	R178C	R178L	Benign	incidental	55476rs-?	186140	PLOD2	Plod2	Bruck syndrome 2	NA	NA	ClinVar	Mutagenetix	205034
NP_065962	NP_786926	NP_001294557	Y513Y	Y512H	Benign	incidental	rs59165940	100731	PLXNA4	Plxna4	not provided	NA	NA	ClinVar	Mutagenetix	73434
NP_065962	NP_786926	NP_500018	Y513Y	Y512H	Benign	incidental	rs59165940	100731	PLXNA4	Plxna4	not provided	NA	NA	ClinVar	Mutagenetix	73438
NP_065962	NP_786926	NP_497001	Y513Y	Y512H	Benign	incidental	rs59165940	100731	PLXNA4	Plxna4	not provided	NA	NA	ClinVar	Mutagenetix	73433
NP_065962	NP_786926	NP_001294555	Y513Y	Y512H	Benign	incidental	rs59165940	100731	PLXNA4	Plxna4	not provided	NA	NA	ClinVar	Mutagenetix	73437
NP_065962	NP_786926	NP_001294556	Y513Y	Y512H	Benign	incidental	rs59165940	100731	PLXNA4	Plxna4	not provided	NA	NA	ClinVar	Mutagenetix	73436
NP_065962	NP_786926	NP_001294554	Y513Y	Y512H	Benign	incidental	rs59165940	100731	PLXNA4	Plxna4	not provided	NA	NA	ClinVar	Mutagenetix	73439
NP_065962	NP_786926	NP_001294558	Y513Y	Y512H	Benign	incidental	rs59165940	100731	PLXNA4	Plxna4	not provided	NA	NA	ClinVar	Mutagenetix	73435
NP_055918	NP_080652	NP_500018	D904D	D906E	Benign	incidental	rs57901044	59219	PLXND1	Plxnd1	not provided	NA	NA	ClinVar	Mutagenetix	18205
NP_055918	NP_080652	NP_001294556	D904D	D906E	Benign	incidental	rs57901044	59219	PLXND1	Plxnd1	not provided	NA	NA	ClinVar	Mutagenetix	18203
NP_055918	NP_080652	NP_001294554	D904D	D906E	Benign	incidental	rs57901044	59219	PLXND1	Plxnd1	not provided	NA	NA	ClinVar	Mutagenetix	18206
NP_055918	NP_080652	NP_001294555	D904D	D906E	Benign	incidental	rs57901044	59219	PLXND1	Plxnd1	not provided	NA	NA	ClinVar	Mutagenetix	18204
NP_055918	NP_080652	NP_001294557	D904D	D906E	Benign	incidental	rs57901044	59219	PLXND1	Plxnd1	not provided	NA	NA	ClinVar	Mutagenetix	18201
NP_055918	NP_080652	NP_001294558	D904D	D906E	Benign	incidental	rs57901044	59219	PLXND1	Plxnd1	not provided	NA	NA	ClinVar	Mutagenetix	18202
NP_000526	NP_032912	NP_505934	S113S	S113T	Likely benign	incidental	rs951573893	161118	PMS2	Pms2	Hereditary cancer-predisposing syndrome;Hereditary nonpolyposis colon cancer	NA	0	ClinVar	Mutagenetix	120795
NP_000526	NP_032912	NP_505933	S113S	S113T	Likely benign	incidental	rs951573893	161118	PMS2	Pms2	Hereditary cancer-predisposing syndrome;Hereditary nonpolyposis colon cancer	NA	0	ClinVar	Mutagenetix	120796
NP_000526	NP_032912	NP_505933	V230V	V230M	Likely benign	incidental	rs749871098	240945	PMS2	Pms2	Hereditary cancer-predisposing syndrome;Hereditary nonpolyposis colon cancer	NA	NA	ClinVar	Mutagenetix	120796
NP_000526	NP_032912	NP_505934	V230V	V230M	Likely benign	incidental	rs749871098	240945	PMS2	Pms2	Hereditary cancer-predisposing syndrome;Hereditary nonpolyposis colon cancer	NA	NA	ClinVar	Mutagenetix	120795
NP_000526	NP_032912	NP_505933	V230V	V230M	Likely benign	incidental	rs749871098	240945	PMS2	Pms2	Hereditary cancer-predisposing syndrome	NA	0	ClinVar	Mutagenetix	120796
NP_000526	NP_032912	NP_505934	V230V	V230M	Likely benign	incidental	rs749871098	240945	PMS2	Pms2	Hereditary cancer-predisposing syndrome	NA	0	ClinVar	Mutagenetix	120795
NP_000526	NP_032912	NP_505934	V616V	V613M	Likely benign	incidental	rs1041715800	156070	PMS2	Pms2	Hereditary cancer-predisposing syndrome	NA	NA	ClinVar	Mutagenetix	120795
NP_000526	NP_032912	NP_505933	V616V	V613M	Likely benign	incidental	rs1041715800	156070	PMS2	Pms2	Hereditary cancer-predisposing syndrome	NA	NA	ClinVar	Mutagenetix	120796
NP_000526	NP_032912	NP_505934	F620F	F617Y	Likely benign	incidental	rs1583314594	324655	PMS2	Pms2	Hereditary nonpolyposis colorectal neoplasms|Hereditary cancer-predisposing syndrome	NA	NA	ClinVar	Mutagenetix	120795
NP_000526	NP_032912	NP_505933	F620F	F617Y	Likely benign	incidental	rs1583314594	324655	PMS2	Pms2	Hereditary nonpolyposis colorectal neoplasms|Hereditary cancer-predisposing syndrome	NA	NA	ClinVar	Mutagenetix	120796
NP_000261	NP_038660	NP_499900	V227I	V227I	Benign/Likely benign	incidental	rs61755047	563779	PNP	Pnp	Purine-nucleoside phosphorylase deficiency;not specified	NA	0.00145	ClinVar	Mutagenetix	239498
NP_000261	NP_038660	NP_001294643	V227I	V227I	Benign/Likely benign	incidental	rs61755047	563779	PNP	Pnp	Purine-nucleoside phosphorylase deficiency;not specified	NA	0.00145	ClinVar	Mutagenetix	239499
NP_056167	NP_536711	NP_741744	D49D	D54E	Benign	incidental	rs113552438	228548	POFUT1	Pofut1	not provided	NA	NA	ClinVar	Mutagenetix	271540
NP_055915	NP_766271	NP_492742	T541T	T538A	Likely benign	incidental	110780rs-?	555048	POGZ	Pogz	History of neurodevelopmental disorder	NA	NA	ClinVar	Mutagenetix	284802
NP_055915	NP_766271	NP_492741	T541T	T538A	Likely benign	incidental	110780rs-?	555048	POGZ	Pogz	History of neurodevelopmental disorder	NA	NA	ClinVar	Mutagenetix	284801
NP_055915	NP_766271	NP_001122473	T541T	T538A	Likely benign	incidental	110780rs-?	555048	POGZ	Pogz	History of neurodevelopmental disorder	NA	NA	ClinVar	Mutagenetix	284803
NP_002682	NP_035261	NP_506017	A516A	A514S	Benign	incidental	rs2230247	343827	POLD1	Pold1	Colorectal cancer 10;Hereditary cancer-predisposing syndrome;not provided;not specified	NA	0.01127	ClinVar	Mutagenetix	319878
NP_002682	NP_035261	NP_506017	N531N	N529K	Likely benign	incidental	rs757383245	557436	POLD1	Pold1	Colorectal cancer 10;Hereditary cancer-predisposing syndrome;not specified	NA	9e-05	ClinVar	Mutagenetix	319878
NP_002682	NP_035261	NP_506017	V752V	V750A	Likely benign	incidental	rs149658290	395306	POLD1	Pold1	Hereditary cancer-predisposing syndrome	NA	0	ClinVar	Mutagenetix	319878
NP_006222	NP_035262	NP_493616	K1143K	K1143E	Likely benign	incidental	rs1060504042	312242	POLE	Pole	Colorectal cancer, susceptibility to, 12	NA	0	ClinVar	Mutagenetix	290968
NP_006222	NP_035262	NP_493616	R1519C	R1518L	Benign	incidental	rs542430685	22558	POLE	Pole	Colorectal cancer, susceptibility to, 12;not provided	NA	0.00044	ClinVar	Mutagenetix	290968
NP_006222	NP_035262	NP_493616	P1549A	P1548T	Benign/Likely benign	incidental	rs147500308	478780	POLE	Pole	Colorectal cancer, susceptibility to, 12;not provided;not specified	NA	0.00027	ClinVar	Mutagenetix	290968
NP_006222	NP_035262	NP_493616	P1549A	P1548L	Benign/Likely benign	incidental	rs147500308	478781	POLE	Pole	Colorectal cancer, susceptibility to, 12;not provided;not specified	NA	0.00027	ClinVar	Mutagenetix	290968
NP_006222	NP_035262	NP_493616	F1996F	F1993Y	Likely benign	incidental	rs756828876	211476	POLE	Pole	not specified	NA	NA	ClinVar	Mutagenetix	290968
NP_006222	NP_035262	NP_493616	D203D	D203E	Likely benign	incidental	rs1057522410	539934	POLE	Pole	not specified	NA	6e-05	ClinVar	Mutagenetix	290968
NP_006222	NP_035262	NP_493616	S461S	S461A	Likely benign	incidental	rs1565972617	187353	POLE	Pole	not provided	NA	NA	ClinVar	Mutagenetix	290968
NP_006222	NP_035262	NP_493616	V835V	V835A	Likely benign	incidental	rs878854852	531085	POLE	Pole	Colorectal cancer, susceptibility to, 12;not specified	NA	0	ClinVar	Mutagenetix	290968
NP_002684	NP_059490	NP_496592	S352S	S334G	Likely benign	incidental	109312rs-?	342140	POLG	Polg	Progressive sclerosing poliodystrophy	NA	NA	ClinVar	Mutagenetix	32715
NP_002691	NP_620395	NP_001309473	P141T	P141Q	Likely benign	incidental	rs139312280	436566	POU4F3	Pou4f3	not specified	NA	NA	ClinVar	Mutagenetix	27375
NP_002691	NP_620395	NP_001021191	P141T	P141Q	Likely benign	incidental	rs139312280	436566	POU4F3	Pou4f3	not specified	NA	NA	ClinVar	Mutagenetix	27374
NP_002703	NP_075689	NP_495653	T325T	T326A	Benign	incidental	rs113069444	76883	PPP1R7	Ppp1r7	not provided	NA	NA	ClinVar	Mutagenetix	220768
NP_002703	NP_075689	NP_001254924	T325T	T326A	Benign	incidental	rs113069444	76883	PPP1R7	Ppp1r7	not provided	NA	NA	ClinVar	Mutagenetix	220766
NP_002703	NP_075689	NP_495634	T325T	T326A	Benign	incidental	rs113069444	76883	PPP1R7	Ppp1r7	not provided	NA	NA	ClinVar	Mutagenetix	220767
NP_942559	NP_001127931	NP_741435	V2V	V2L	Benign	incidental	rs201779407	512506	PRICKLE2	Prickle2	Epilepsy, progressive myoclonic 5	NA	NA	ClinVar	Mutagenetix	283751
NP_942559	NP_001127931	NP_741436	V2V	V2L	Benign	incidental	rs201779407	512506	PRICKLE2	Prickle2	Epilepsy, progressive myoclonic 5	NA	NA	ClinVar	Mutagenetix	283752
NP_057287	NP_001297409	NP_001334213	S211S	S86G	Likely benign	incidental	115171rs-?	177107	PRKAG2	Prkag2	Cardiomyopathy	NA	NA	ClinVar	Mutagenetix	58869
NP_057287	NP_001297409	NP_001337308	S211S	S86G	Likely benign	incidental	115171rs-?	177107	PRKAG2	Prkag2	Cardiomyopathy	NA	NA	ClinVar	Mutagenetix	58864
NP_057287	NP_001297409	NP_741726	S211S	S86G	Likely benign	incidental	115171rs-?	177107	PRKAG2	Prkag2	Cardiomyopathy	NA	NA	ClinVar	Mutagenetix	58862
NP_057287	NP_001297409	NP_001337307	S211S	S86G	Likely benign	incidental	115171rs-?	177107	PRKAG2	Prkag2	Cardiomyopathy	NA	NA	ClinVar	Mutagenetix	58863
NP_057287	NP_001297409	NP_001334212	S211S	S86G	Likely benign	incidental	115171rs-?	177107	PRKAG2	Prkag2	Cardiomyopathy	NA	NA	ClinVar	Mutagenetix	58868
NP_057287	NP_001297409	NP_001334215	S211S	S86G	Likely benign	incidental	115171rs-?	177107	PRKAG2	Prkag2	Cardiomyopathy	NA	NA	ClinVar	Mutagenetix	58867
NP_057287	NP_001297409	NP_741725	S211S	S86G	Likely benign	incidental	115171rs-?	177107	PRKAG2	Prkag2	Cardiomyopathy	NA	NA	ClinVar	Mutagenetix	58861
NP_057287	NP_001297409	NP_510725	S211S	S86G	Likely benign	incidental	115171rs-?	177107	PRKAG2	Prkag2	Cardiomyopathy	NA	NA	ClinVar	Mutagenetix	58860
NP_057287	NP_001297409	NP_001334214	S211S	S86G	Likely benign	incidental	115171rs-?	177107	PRKAG2	Prkag2	Cardiomyopathy	NA	NA	ClinVar	Mutagenetix	58866
NP_057287	NP_001297409	NP_499637	S211S	S86G	Likely benign	incidental	115171rs-?	177107	PRKAG2	Prkag2	Cardiomyopathy	NA	NA	ClinVar	Mutagenetix	58865
NP_006245	NP_001297611	NP_499860	F500F	F524L	Likely benign	incidental	rs149751382	358041	PRKCD	Prkcd	Autoimmune lymphoproliferative syndrome, type III	NA	NA	ClinVar	Mutagenetix	231054
NP_006245	NP_001297611	NP_503273	F500F	F524L	Likely benign	incidental	rs149751382	358041	PRKCD	Prkcd	Autoimmune lymphoproliferative syndrome, type III	NA	NA	ClinVar	Mutagenetix	231051
NP_006245	NP_001297611	NP_507486	F500F	F524L	Likely benign	incidental	rs149751382	358041	PRKCD	Prkcd	Autoimmune lymphoproliferative syndrome, type III	NA	NA	ClinVar	Mutagenetix	231052
NP_006245	NP_001297611	NP_499861	F500F	F524L	Likely benign	incidental	rs149751382	358041	PRKCD	Prkcd	Autoimmune lymphoproliferative syndrome, type III	NA	NA	ClinVar	Mutagenetix	231053
NP_000438	NP_001122077	NP_491328	V139M	V139M	Likely benign	incidental	rs202178897	566381	PSEN2	Psen2	not provided	NA	NA	ClinVar	Mutagenetix	364716
NP_000438	NP_001122077	NP_508175	V139M	V139M	Likely benign	incidental	rs202178897	566381	PSEN2	Psen2	not provided	NA	NA	ClinVar	Mutagenetix	364715
NP_000255	NP_032983	NP_495662	H1382H	H1368N	Likely benign	incidental	rs1207158056	554018	PTCH1	Ptch1	Gorlin syndrome	NA	NA	ClinVar	Mutagenetix	8723
NP_000305	NP_032986	NP_499926	T160T	T160A	Likely benign	incidental	rs746574957	488712	PTEN	Pten	PTEN hamartoma tumor syndrome|Hereditary cancer-predisposing syndrome	NA	NA	ClinVar	Mutagenetix	33806
NP_000305	NP_032986	NP_499926	T286T	T286A	Likely benign	incidental	rs876660443	45689	PTEN	Pten	Hereditary cancer-predisposing syndrome	NA	NA	ClinVar	Mutagenetix	33806
NP_000305	NP_032986	NP_499926	T286T	T286A	Likely benign	incidental	rs876660443	45689	PTEN	Pten	not provided	NA	NA	ClinVar	Mutagenetix	33806
NP_000305	NP_032986	NP_499926	A39A	A39V	Likely benign	incidental	rs1223327870	459738	PTEN	Pten	not provided	NA	NA	ClinVar	Mutagenetix	33806
NP_000305	NP_032986	NP_499926	A79T	A79S	Likely benign	incidental	rs202004587	162469	PTEN	Pten	Bannayan-Riley-Ruvalcaba syndrome;Cowden syndrome 1;Cowden syndrome 1;Cutaneous malignant melanoma 1;Endometrial carcinoma;Follicular thyroid carcinoma;Glioma susceptibility 2;Hereditary cancer-predisposing syndrome;Macrocephaly/autism syndrome;Macrocepha	NA	0.00011	ClinVar	Mutagenetix	33806
NP_000305	NP_032986	NP_499926	I8I	I8V	Likely benign	incidental	rs1589596177	442700	PTEN	Pten	Hereditary cancer-predisposing syndrome	NA	NA	ClinVar	Mutagenetix	33806
NP_001138498	NP_001074901	NP_497532	V96I	V97M	Likely benign	incidental	rs148527546	197984	PTPRQ	Ptprq	not provided	NA	NA	ClinVar	Mutagenetix	394759
NP_001138498	NP_001074901	NP_500775	V96I	V97M	Likely benign	incidental	rs148527546	197984	PTPRQ	Ptprq	not provided	NA	NA	ClinVar	Mutagenetix	394758
NP_008981	XP_017172087	NP_001022892	V387V	V391A	Benign	incidental	rs41279260	101879	PTPRT	Ptprt	not provided	NA	NA	ClinVar	Mutagenetix	236731
NP_008981	XP_017172087	NP_001022893	V387V	V391A	Benign	incidental	rs41279260	101879	PTPRT	Ptprt	not provided	NA	NA	ClinVar	Mutagenetix	236730
NP_008981	XP_017172087	NP_492395	V387V	V391A	Benign	incidental	rs41279260	101879	PTPRT	Ptprt	not provided	NA	NA	ClinVar	Mutagenetix	236733
NP_008981	XP_017172087	NP_497497	V387V	V391A	Benign	incidental	rs41279260	101879	PTPRT	Ptprt	not provided	NA	NA	ClinVar	Mutagenetix	236732
NP_008981	XP_017172087	NP_499135	V387V	V391A	Benign	incidental	rs41279260	101879	PTPRT	Ptprt	not provided	NA	NA	ClinVar	Mutagenetix	236734
NP_036425	NP_852060	NP_496407	T1137T	T1134A	Likely benign	incidental	rs377568844	313595	PXDN	Pxdn	not provided	NA	NA	ClinVar	Mutagenetix	99492
NP_036425	NP_852060	NP_494540	T1137T	T1134A	Likely benign	incidental	rs377568844	313595	PXDN	Pxdn	not provided	NA	NA	ClinVar	Mutagenetix	99491
NP_036425	NP_852060	NP_505188	T1137T	T1134A	Likely benign	incidental	rs377568844	313595	PXDN	Pxdn	not provided	NA	NA	ClinVar	Mutagenetix	99495
NP_036425	NP_852060	NP_495768	T1137T	T1134A	Likely benign	incidental	rs377568844	313595	PXDN	Pxdn	not provided	NA	NA	ClinVar	Mutagenetix	99493
NP_036425	NP_852060	NP_509834	T1137T	T1134A	Likely benign	incidental	rs377568844	313595	PXDN	Pxdn	not provided	NA	NA	ClinVar	Mutagenetix	99494
NP_036425	NP_852060	NP_504048	T1137T	T1134A	Likely benign	incidental	rs377568844	313595	PXDN	Pxdn	not provided	NA	NA	ClinVar	Mutagenetix	99487
NP_036425	NP_852060	NP_495511	T1137T	T1134A	Likely benign	incidental	rs377568844	313595	PXDN	Pxdn	not provided	NA	NA	ClinVar	Mutagenetix	99488
NP_036425	NP_852060	NP_495512	T1137T	T1134A	Likely benign	incidental	rs377568844	313595	PXDN	Pxdn	not provided	NA	NA	ClinVar	Mutagenetix	99489
NP_036425	NP_852060	NP_501272	T1137T	T1134A	Likely benign	incidental	rs377568844	313595	PXDN	Pxdn	not provided	NA	NA	ClinVar	Mutagenetix	99490
NP_036425	NP_852060	NP_494540	N401N	N398D	Likely benign	incidental	rs1381055153	269131	PXDN	Pxdn	not provided	NA	NA	ClinVar	Mutagenetix	99491
NP_036425	NP_852060	NP_495768	N401N	N398D	Likely benign	incidental	rs1381055153	269131	PXDN	Pxdn	not provided	NA	NA	ClinVar	Mutagenetix	99493
NP_036425	NP_852060	NP_504048	N401N	N398D	Likely benign	incidental	rs1381055153	269131	PXDN	Pxdn	not provided	NA	NA	ClinVar	Mutagenetix	99487
NP_036425	NP_852060	NP_509834	N401N	N398D	Likely benign	incidental	rs1381055153	269131	PXDN	Pxdn	not provided	NA	NA	ClinVar	Mutagenetix	99494
NP_036425	NP_852060	NP_501272	N401N	N398D	Likely benign	incidental	rs1381055153	269131	PXDN	Pxdn	not provided	NA	NA	ClinVar	Mutagenetix	99490
NP_036425	NP_852060	NP_496407	N401N	N398D	Likely benign	incidental	rs1381055153	269131	PXDN	Pxdn	not provided	NA	NA	ClinVar	Mutagenetix	99492
NP_036425	NP_852060	NP_495511	N401N	N398D	Likely benign	incidental	rs1381055153	269131	PXDN	Pxdn	not provided	NA	NA	ClinVar	Mutagenetix	99488
NP_036425	NP_852060	NP_495512	N401N	N398D	Likely benign	incidental	rs1381055153	269131	PXDN	Pxdn	not provided	NA	NA	ClinVar	Mutagenetix	99489
NP_036425	NP_852060	NP_505188	N401N	N398D	Likely benign	incidental	rs1381055153	269131	PXDN	Pxdn	not provided	NA	NA	ClinVar	Mutagenetix	99495
NP_006256	NP_033035	NP_494836	D543D	D547E	Likely benign	incidental	110330rs-?	21004	RAD21	Rad21	History of neurodevelopmental disorder	NA	2e-05	ClinVar	Mutagenetix	1103
NP_005723	NP_033038	NP_506070	E476E	E476D	Likely benign	incidental	rs766691332	151707	RAD50	Rad50	not provided|Hereditary cancer-predisposing syndrome	NA	NA	ClinVar	Mutagenetix	284823
NP_005723	NP_033038	NP_001122999	E476E	E476D	Likely benign	incidental	rs766691332	151707	RAD50	Rad50	not provided|Hereditary cancer-predisposing syndrome	NA	NA	ClinVar	Mutagenetix	284824
NP_005723	NP_033038	NP_506070	E620E	E620D	Likely benign	incidental	rs570771738	520276	RAD50	Rad50	Hereditary cancer-predisposing syndrome	NA	2e-05	ClinVar	Mutagenetix	284823
NP_005723	NP_033038	NP_001122999	E620E	E620D	Likely benign	incidental	rs570771738	520276	RAD50	Rad50	Hereditary cancer-predisposing syndrome	NA	2e-05	ClinVar	Mutagenetix	284824
NP_005046	NP_033049	NP_495365	V214M	V214A	Likely benign	incidental	rs201124957	470984	RAPSN	Rapsn	Myasthenic syndrome, congenital, 11, associated with acetylcholine receptor deficiency;Pena-Shokeir syndrome type I	NA	NA	ClinVar	Mutagenetix	253249
NP_061193	NP_899011	NP_001317861	T192T	T211A	Likely benign	incidental	rs769265490	234752	RBFOX1	Rbfox1	not provided	NA	NA	ClinVar	Mutagenetix	88537
NP_061193	NP_899011	NP_001317857	T192T	T211A	Likely benign	incidental	rs769265490	234752	RBFOX1	Rbfox1	not provided	NA	NA	ClinVar	Mutagenetix	88539
NP_061193	NP_899011	NP_001317738	T192T	T211A	Likely benign	incidental	rs769265490	234752	RBFOX1	Rbfox1	not provided	NA	NA	ClinVar	Mutagenetix	88538
NP_061193	NP_899011	NP_504717	T192T	T211A	Likely benign	incidental	rs769265490	234752	RBFOX1	Rbfox1	not provided	NA	NA	ClinVar	Mutagenetix	88536
NP_001036146	NP_001078961	NP_001300494	D1099D	D1091E	Benign	incidental	rs148981427	221543	RERE	Rere	not provided	NA	NA	ClinVar	Mutagenetix	198520
NP_001036146	NP_001078961	NP_001300505	D1099D	D1091E	Benign	incidental	rs148981427	221543	RERE	Rere	not provided	NA	NA	ClinVar	Mutagenetix	198508
NP_001036146	NP_001078961	NP_001021912	D1099D	D1091E	Benign	incidental	rs148981427	221543	RERE	Rere	not provided	NA	NA	ClinVar	Mutagenetix	198507
NP_001036146	NP_001078961	NP_001300497	D1099D	D1091E	Benign	incidental	rs148981427	221543	RERE	Rere	not provided	NA	NA	ClinVar	Mutagenetix	198518
NP_001036146	NP_001078961	NP_001300504	D1099D	D1091E	Benign	incidental	rs148981427	221543	RERE	Rere	not provided	NA	NA	ClinVar	Mutagenetix	198514
NP_001036146	NP_001078961	NP_001300502	D1099D	D1091E	Benign	incidental	rs148981427	221543	RERE	Rere	not provided	NA	NA	ClinVar	Mutagenetix	198512
NP_001036146	NP_001078961	NP_001263660	D1099D	D1091E	Benign	incidental	rs148981427	221543	RERE	Rere	not provided	NA	NA	ClinVar	Mutagenetix	198509
NP_001036146	NP_001078961	NP_741012	D1099D	D1091E	Benign	incidental	rs148981427	221543	RERE	Rere	not provided	NA	NA	ClinVar	Mutagenetix	198523
NP_001036146	NP_001078961	NP_001300496	D1099D	D1091E	Benign	incidental	rs148981427	221543	RERE	Rere	not provided	NA	NA	ClinVar	Mutagenetix	198522
NP_001036146	NP_001078961	NP_001021911	D1099D	D1091E	Benign	incidental	rs148981427	221543	RERE	Rere	not provided	NA	NA	ClinVar	Mutagenetix	198515
NP_001036146	NP_001078961	NP_001300507	D1099D	D1091E	Benign	incidental	rs148981427	221543	RERE	Rere	not provided	NA	NA	ClinVar	Mutagenetix	198511
NP_001036146	NP_001078961	NP_001300506	D1099D	D1091E	Benign	incidental	rs148981427	221543	RERE	Rere	not provided	NA	NA	ClinVar	Mutagenetix	198510
NP_001036146	NP_001078961	NP_001300500	D1099D	D1091E	Benign	incidental	rs148981427	221543	RERE	Rere	not provided	NA	NA	ClinVar	Mutagenetix	198517
NP_001036146	NP_001078961	NP_001300503	D1099D	D1091E	Benign	incidental	rs148981427	221543	RERE	Rere	not provided	NA	NA	ClinVar	Mutagenetix	198513
NP_001036146	NP_001078961	NP_001300501	D1099D	D1091E	Benign	incidental	rs148981427	221543	RERE	Rere	not provided	NA	NA	ClinVar	Mutagenetix	198506
NP_001036146	NP_001078961	NP_001300495	D1099D	D1091E	Benign	incidental	rs148981427	221543	RERE	Rere	not provided	NA	NA	ClinVar	Mutagenetix	198521
NP_001036146	NP_001078961	NP_001300498	D1099D	D1091E	Benign	incidental	rs148981427	221543	RERE	Rere	not provided	NA	NA	ClinVar	Mutagenetix	198519
NP_001036146	NP_001078961	NP_001300499	D1099D	D1091E	Benign	incidental	rs148981427	221543	RERE	Rere	not provided	NA	NA	ClinVar	Mutagenetix	198516
NP_005603	NP_035393	NP_001020994	V670M	V664A	Likely benign	incidental	rs145504954	443349	REST	Rest	not provided	NA	NA	ClinVar	Mutagenetix	87924
NP_005603	NP_035393	NP_001041244	V670M	V664A	Likely benign	incidental	rs145504954	443349	REST	Rest	not provided	NA	NA	ClinVar	Mutagenetix	87925
NP_005603	NP_035393	NP_001020993	V670M	V664A	Likely benign	incidental	rs145504954	443349	REST	Rest	not provided	NA	NA	ClinVar	Mutagenetix	87923
NP_005603	NP_035393	NP_001041243	V670M	V664A	Likely benign	incidental	rs145504954	443349	REST	Rest	not provided	NA	NA	ClinVar	Mutagenetix	87926
NP_001093587	NP_001243312	NP_741831	D722D	D769E	Likely benign	incidental	rs1595189710	194406	RIMS2	Rims2	not provided	NA	NA	ClinVar	Mutagenetix	324188
NP_001093587	NP_001243312	NP_501238	D722D	D769E	Likely benign	incidental	rs1595189710	194406	RIMS2	Rims2	not provided	NA	NA	ClinVar	Mutagenetix	324181
NP_001093587	NP_001243312	NP_001024901	D722D	D769E	Likely benign	incidental	rs1595189710	194406	RIMS2	Rims2	not provided	NA	NA	ClinVar	Mutagenetix	324187
NP_001093587	NP_001243312	NP_001294144	D722D	D769E	Likely benign	incidental	rs1595189710	194406	RIMS2	Rims2	not provided	NA	NA	ClinVar	Mutagenetix	324184
NP_001093587	NP_001243312	NP_501237	D722D	D769E	Likely benign	incidental	rs1595189710	194406	RIMS2	Rims2	not provided	NA	NA	ClinVar	Mutagenetix	324182
NP_006388	NP_081463	NP_495796	D205E	D206H	Benign/Likely benign	incidental	rs62619782	7604	RNASEH2A	Rnaseh2a	Aicardi Goutieres syndrome;Aicardi Goutieres syndrome 4;not provided	NA	0.01089	ClinVar	Mutagenetix	249504
NP_003721	NP_001077407	NP_503370	D170D	D174E	Likely benign	incidental	rs1583214018	539540	RNASET2	Rnaset2a	not provided	NA	NA	ClinVar	Mutagenetix	65533
NP_005051	NP_001280663	NP_001032970	G104G	G83S	Likely benign	incidental	rs1572038507	36322	RORC	Rorc	not provided	NA	NA	ClinVar	Mutagenetix	278391
NP_005051	NP_001280663	NP_001317832	G104G	G83S	Likely benign	incidental	rs1572038507	36322	RORC	Rorc	not provided	NA	NA	ClinVar	Mutagenetix	278388
NP_005051	NP_001280663	NP_001020975	G104G	G83S	Likely benign	incidental	rs1572038507	36322	RORC	Rorc	not provided	NA	NA	ClinVar	Mutagenetix	278394
NP_005051	NP_001280663	NP_001020976	G104G	G83S	Likely benign	incidental	rs1572038507	36322	RORC	Rorc	not provided	NA	NA	ClinVar	Mutagenetix	278392
NP_005051	NP_001280663	NP_504194	G104G	G83S	Likely benign	incidental	rs1572038507	36322	RORC	Rorc	not provided	NA	NA	ClinVar	Mutagenetix	278389
NP_005051	NP_001280663	NP_001032969	G104G	G83S	Likely benign	incidental	rs1572038507	36322	RORC	Rorc	not provided	NA	NA	ClinVar	Mutagenetix	278395
NP_005051	NP_001280663	NP_001020977	G104G	G83S	Likely benign	incidental	rs1572038507	36322	RORC	Rorc	not provided	NA	NA	ClinVar	Mutagenetix	278396
NP_005051	NP_001280663	NP_503214	G104G	G83S	Likely benign	incidental	rs1572038507	36322	RORC	Rorc	not provided	NA	NA	ClinVar	Mutagenetix	278390
NP_005051	NP_001280663	NP_001032971	G104G	G83S	Likely benign	incidental	rs1572038507	36322	RORC	Rorc	not provided	NA	NA	ClinVar	Mutagenetix	278393
NP_005051	NP_001280663	NP_507103	G104G	G83S	Likely benign	incidental	rs1572038507	36322	RORC	Rorc	not provided	NA	NA	ClinVar	Mutagenetix	278387
NP_001745	NP_001104491	NP_491679	S222S	S209T	Likely benign	incidental	rs747906151	518760	RUNX1	Runx1	Familial platelet disorder with associated myeloid malignancy	NA	NA	ClinVar	Mutagenetix	319218
NP_001745	NP_001104491	NP_491679	V238V	V225A	Likely benign	incidental	rs776056802	314410	RUNX1	Runx1	Familial platelet disorder with associated myeloid malignancy	NA	1e-05	ClinVar	Mutagenetix	319218
NP_000531	XP_006539751	NP_001343689	V2353V	V2361I	Likely benign	incidental	rs777800935	262898	RYR1	Ryr1	not provided	NA	NA	ClinVar	Mutagenetix	310320
NP_000531	XP_006539751	NP_001343810	V2353V	V2361I	Likely benign	incidental	rs777800935	262898	RYR1	Ryr1	not provided	NA	NA	ClinVar	Mutagenetix	310321
NP_000531	XP_006539751	NP_001343811	V2353V	V2361I	Likely benign	incidental	rs777800935	262898	RYR1	Ryr1	not provided	NA	NA	ClinVar	Mutagenetix	310318
NP_000531	XP_006539751	NP_001343813	V2353V	V2361I	Likely benign	incidental	rs777800935	262898	RYR1	Ryr1	not provided	NA	NA	ClinVar	Mutagenetix	310322
NP_000531	XP_006539751	NP_001343808	V2353V	V2361I	Likely benign	incidental	rs777800935	262898	RYR1	Ryr1	not provided	NA	NA	ClinVar	Mutagenetix	310313
NP_000531	XP_006539751	NP_001343817	V2353V	V2361I	Likely benign	incidental	rs777800935	262898	RYR1	Ryr1	not provided	NA	NA	ClinVar	Mutagenetix	310325
NP_000531	XP_006539751	NP_001343688	V2353V	V2361I	Likely benign	incidental	rs777800935	262898	RYR1	Ryr1	not provided	NA	NA	ClinVar	Mutagenetix	310324
NP_000531	XP_006539751	NP_001343814	V2353V	V2361I	Likely benign	incidental	rs777800935	262898	RYR1	Ryr1	not provided	NA	NA	ClinVar	Mutagenetix	310326
NP_000531	XP_006539751	NP_001343819	V2353V	V2361I	Likely benign	incidental	rs777800935	262898	RYR1	Ryr1	not provided	NA	NA	ClinVar	Mutagenetix	310315
NP_000531	XP_006539751	NP_001343815	V2353V	V2361I	Likely benign	incidental	rs777800935	262898	RYR1	Ryr1	not provided	NA	NA	ClinVar	Mutagenetix	310316
NP_000531	XP_006539751	NP_001343812	V2353V	V2361I	Likely benign	incidental	rs777800935	262898	RYR1	Ryr1	not provided	NA	NA	ClinVar	Mutagenetix	310323
NP_000531	XP_006539751	NP_001343816	V2353V	V2361I	Likely benign	incidental	rs777800935	262898	RYR1	Ryr1	not provided	NA	NA	ClinVar	Mutagenetix	310319
NP_000531	XP_006539751	NP_001343818	V2353V	V2361I	Likely benign	incidental	rs777800935	262898	RYR1	Ryr1	not provided	NA	NA	ClinVar	Mutagenetix	310314
NP_000531	XP_006539751	NP_001343695	V2353V	V2361I	Likely benign	incidental	rs777800935	262898	RYR1	Ryr1	not provided	NA	NA	ClinVar	Mutagenetix	310328
NP_000531	XP_006539751	NP_001343809	V2353V	V2361I	Likely benign	incidental	rs777800935	262898	RYR1	Ryr1	not provided	NA	NA	ClinVar	Mutagenetix	310327
NP_000531	XP_006539751	NP_001343696	V2353V	V2361I	Likely benign	incidental	rs777800935	262898	RYR1	Ryr1	not provided	NA	NA	ClinVar	Mutagenetix	310317
NP_000531	XP_006539751	NP_001343818	A4248A	A4277T	Likely benign	incidental	rs1302817442	274969	RYR1	Ryr1	RYR1-Related Disorders	NA	NA	ClinVar	Mutagenetix	310314
NP_000531	XP_006539751	NP_001343696	A4248A	A4277T	Likely benign	incidental	rs1302817442	274969	RYR1	Ryr1	RYR1-Related Disorders	NA	NA	ClinVar	Mutagenetix	310317
NP_000531	XP_006539751	NP_001343816	A4248A	A4277T	Likely benign	incidental	rs1302817442	274969	RYR1	Ryr1	RYR1-Related Disorders	NA	NA	ClinVar	Mutagenetix	310319
NP_000531	XP_006539751	NP_001343811	A4248A	A4277T	Likely benign	incidental	rs1302817442	274969	RYR1	Ryr1	RYR1-Related Disorders	NA	NA	ClinVar	Mutagenetix	310318
NP_000531	XP_006539751	NP_001343812	A4247A	A4277T	Benign/Likely benign	incidental	rs80039127	274969	RYR1	Ryr1	Malignant hyperthermia susceptibility;Multiminicore Disease;Myopathy, Central Core;Neuromuscular disease, congenital, with uniform type 1 fiber;RYR1-Related Disorders;not specified	NA	0.00183	ClinVar	Mutagenetix	310323
NP_000531	XP_006539751	NP_001343695	A4247A	A4277T	Benign/Likely benign	incidental	rs80039127	274969	RYR1	Ryr1	Malignant hyperthermia susceptibility;Multiminicore Disease;Myopathy, Central Core;Neuromuscular disease, congenital, with uniform type 1 fiber;RYR1-Related Disorders;not specified	NA	0.00183	ClinVar	Mutagenetix	310328
NP_000531	XP_006539751	NP_001343810	A4248A	A4277T	Likely benign	incidental	rs1302817442	274969	RYR1	Ryr1	RYR1-Related Disorders	NA	NA	ClinVar	Mutagenetix	310321
NP_000531	XP_006539751	NP_001343808	A4247A	A4277T	Benign/Likely benign	incidental	rs80039127	274969	RYR1	Ryr1	Malignant hyperthermia susceptibility;Multiminicore Disease;Myopathy, Central Core;Neuromuscular disease, congenital, with uniform type 1 fiber;RYR1-Related Disorders;not specified	NA	0.00183	ClinVar	Mutagenetix	310313
NP_000531	XP_006539751	NP_001343817	A4248A	A4277T	Likely benign	incidental	rs1302817442	274969	RYR1	Ryr1	RYR1-Related Disorders	NA	NA	ClinVar	Mutagenetix	310325
NP_000531	XP_006539751	NP_001343819	A4247A	A4277T	Benign/Likely benign	incidental	rs80039127	274969	RYR1	Ryr1	Malignant hyperthermia susceptibility;Multiminicore Disease;Myopathy, Central Core;Neuromuscular disease, congenital, with uniform type 1 fiber;RYR1-Related Disorders;not specified	NA	0.00183	ClinVar	Mutagenetix	310315
NP_000531	XP_006539751	NP_001343688	A4248A	A4277T	Likely benign	incidental	rs1302817442	274969	RYR1	Ryr1	RYR1-Related Disorders	NA	NA	ClinVar	Mutagenetix	310324
NP_000531	XP_006539751	NP_001343813	A4248A	A4277T	Likely benign	incidental	rs1302817442	274969	RYR1	Ryr1	RYR1-Related Disorders	NA	NA	ClinVar	Mutagenetix	310322
NP_000531	XP_006539751	NP_001343819	A4248A	A4277T	Likely benign	incidental	rs1302817442	274969	RYR1	Ryr1	RYR1-Related Disorders	NA	NA	ClinVar	Mutagenetix	310315
NP_000531	XP_006539751	NP_001343811	A4247A	A4277T	Benign/Likely benign	incidental	rs80039127	274969	RYR1	Ryr1	Malignant hyperthermia susceptibility;Multiminicore Disease;Myopathy, Central Core;Neuromuscular disease, congenital, with uniform type 1 fiber;RYR1-Related Disorders;not specified	NA	0.00183	ClinVar	Mutagenetix	310318
NP_000531	XP_006539751	NP_001343817	A4247A	A4277T	Benign/Likely benign	incidental	rs80039127	274969	RYR1	Ryr1	Malignant hyperthermia susceptibility;Multiminicore Disease;Myopathy, Central Core;Neuromuscular disease, congenital, with uniform type 1 fiber;RYR1-Related Disorders;not specified	NA	0.00183	ClinVar	Mutagenetix	310325
NP_000531	XP_006539751	NP_001343809	A4247A	A4277T	Benign/Likely benign	incidental	rs80039127	274969	RYR1	Ryr1	Malignant hyperthermia susceptibility;Multiminicore Disease;Myopathy, Central Core;Neuromuscular disease, congenital, with uniform type 1 fiber;RYR1-Related Disorders;not specified	NA	0.00183	ClinVar	Mutagenetix	310327
NP_000531	XP_006539751	NP_001343813	A4247A	A4277T	Benign/Likely benign	incidental	rs80039127	274969	RYR1	Ryr1	Malignant hyperthermia susceptibility;Multiminicore Disease;Myopathy, Central Core;Neuromuscular disease, congenital, with uniform type 1 fiber;RYR1-Related Disorders;not specified	NA	0.00183	ClinVar	Mutagenetix	310322
NP_000531	XP_006539751	NP_001343815	A4247A	A4277T	Benign/Likely benign	incidental	rs80039127	274969	RYR1	Ryr1	Malignant hyperthermia susceptibility;Multiminicore Disease;Myopathy, Central Core;Neuromuscular disease, congenital, with uniform type 1 fiber;RYR1-Related Disorders;not specified	NA	0.00183	ClinVar	Mutagenetix	310316
NP_000531	XP_006539751	NP_001343808	A4248A	A4277T	Likely benign	incidental	rs1302817442	274969	RYR1	Ryr1	RYR1-Related Disorders	NA	NA	ClinVar	Mutagenetix	310313
NP_000531	XP_006539751	NP_001343688	A4247A	A4277T	Benign/Likely benign	incidental	rs80039127	274969	RYR1	Ryr1	Malignant hyperthermia susceptibility;Multiminicore Disease;Myopathy, Central Core;Neuromuscular disease, congenital, with uniform type 1 fiber;RYR1-Related Disorders;not specified	NA	0.00183	ClinVar	Mutagenetix	310324
NP_000531	XP_006539751	NP_001343816	A4247A	A4277T	Benign/Likely benign	incidental	rs80039127	274969	RYR1	Ryr1	Malignant hyperthermia susceptibility;Multiminicore Disease;Myopathy, Central Core;Neuromuscular disease, congenital, with uniform type 1 fiber;RYR1-Related Disorders;not specified	NA	0.00183	ClinVar	Mutagenetix	310319
NP_000531	XP_006539751	NP_001343689	A4248A	A4277T	Likely benign	incidental	rs1302817442	274969	RYR1	Ryr1	RYR1-Related Disorders	NA	NA	ClinVar	Mutagenetix	310320
NP_000531	XP_006539751	NP_001343814	A4248A	A4277T	Likely benign	incidental	rs1302817442	274969	RYR1	Ryr1	RYR1-Related Disorders	NA	NA	ClinVar	Mutagenetix	310326
NP_000531	XP_006539751	NP_001343810	A4247A	A4277T	Benign/Likely benign	incidental	rs80039127	274969	RYR1	Ryr1	Malignant hyperthermia susceptibility;Multiminicore Disease;Myopathy, Central Core;Neuromuscular disease, congenital, with uniform type 1 fiber;RYR1-Related Disorders;not specified	NA	0.00183	ClinVar	Mutagenetix	310321
NP_000531	XP_006539751	NP_001343812	A4248A	A4277T	Likely benign	incidental	rs1302817442	274969	RYR1	Ryr1	RYR1-Related Disorders	NA	NA	ClinVar	Mutagenetix	310323
NP_000531	XP_006539751	NP_001343696	A4247A	A4277T	Benign/Likely benign	incidental	rs80039127	274969	RYR1	Ryr1	Malignant hyperthermia susceptibility;Multiminicore Disease;Myopathy, Central Core;Neuromuscular disease, congenital, with uniform type 1 fiber;RYR1-Related Disorders;not specified	NA	0.00183	ClinVar	Mutagenetix	310317
NP_000531	XP_006539751	NP_001343815	A4248A	A4277T	Likely benign	incidental	rs1302817442	274969	RYR1	Ryr1	RYR1-Related Disorders	NA	NA	ClinVar	Mutagenetix	310316
NP_000531	XP_006539751	NP_001343814	A4247A	A4277T	Benign/Likely benign	incidental	rs80039127	274969	RYR1	Ryr1	Malignant hyperthermia susceptibility;Multiminicore Disease;Myopathy, Central Core;Neuromuscular disease, congenital, with uniform type 1 fiber;RYR1-Related Disorders;not specified	NA	0.00183	ClinVar	Mutagenetix	310326
NP_000531	XP_006539751	NP_001343818	A4247A	A4277T	Benign/Likely benign	incidental	rs80039127	274969	RYR1	Ryr1	Malignant hyperthermia susceptibility;Multiminicore Disease;Myopathy, Central Core;Neuromuscular disease, congenital, with uniform type 1 fiber;RYR1-Related Disorders;not specified	NA	0.00183	ClinVar	Mutagenetix	310314
NP_000531	XP_006539751	NP_001343695	A4248A	A4277T	Likely benign	incidental	rs1302817442	274969	RYR1	Ryr1	RYR1-Related Disorders	NA	NA	ClinVar	Mutagenetix	310328
NP_000531	XP_006539751	NP_001343689	A4247A	A4277T	Benign/Likely benign	incidental	rs80039127	274969	RYR1	Ryr1	Malignant hyperthermia susceptibility;Multiminicore Disease;Myopathy, Central Core;Neuromuscular disease, congenital, with uniform type 1 fiber;RYR1-Related Disorders;not specified	NA	0.00183	ClinVar	Mutagenetix	310320
NP_000531	XP_006539751	NP_001343809	A4248A	A4277T	Likely benign	incidental	rs1302817442	274969	RYR1	Ryr1	RYR1-Related Disorders	NA	NA	ClinVar	Mutagenetix	310327
NP_000531	XP_006539751	NP_001343809	V613V	V622A	Likely benign	incidental	rs886038325	459893	RYR1	Ryr1	not provided;not specified	NA	NA	ClinVar	Mutagenetix	310327
NP_000531	XP_006539751	NP_001343811	V613V	V622A	Likely benign	incidental	rs886038325	459893	RYR1	Ryr1	not provided;not specified	NA	NA	ClinVar	Mutagenetix	310318
NP_000531	XP_006539751	NP_001343816	V613V	V622A	Likely benign	incidental	rs886038325	459893	RYR1	Ryr1	not provided;not specified	NA	NA	ClinVar	Mutagenetix	310319
NP_000531	XP_006539751	NP_001343814	V613V	V622A	Likely benign	incidental	rs886038325	459893	RYR1	Ryr1	not provided;not specified	NA	NA	ClinVar	Mutagenetix	310326
NP_000531	XP_006539751	NP_001343819	V613V	V622A	Likely benign	incidental	rs886038325	459893	RYR1	Ryr1	not provided;not specified	NA	NA	ClinVar	Mutagenetix	310315
NP_000531	XP_006539751	NP_001343810	V613V	V622A	Likely benign	incidental	rs886038325	459893	RYR1	Ryr1	not provided;not specified	NA	NA	ClinVar	Mutagenetix	310321
NP_000531	XP_006539751	NP_001343813	V613V	V622A	Likely benign	incidental	rs886038325	459893	RYR1	Ryr1	not provided;not specified	NA	NA	ClinVar	Mutagenetix	310322
NP_000531	XP_006539751	NP_001343689	V613V	V622A	Likely benign	incidental	rs886038325	459893	RYR1	Ryr1	not provided;not specified	NA	NA	ClinVar	Mutagenetix	310320
NP_000531	XP_006539751	NP_001343812	V613V	V622A	Likely benign	incidental	rs886038325	459893	RYR1	Ryr1	not provided;not specified	NA	NA	ClinVar	Mutagenetix	310323
NP_000531	XP_006539751	NP_001343695	V613V	V622A	Likely benign	incidental	rs886038325	459893	RYR1	Ryr1	not provided;not specified	NA	NA	ClinVar	Mutagenetix	310328
NP_000531	XP_006539751	NP_001343818	V613V	V622A	Likely benign	incidental	rs886038325	459893	RYR1	Ryr1	not provided;not specified	NA	NA	ClinVar	Mutagenetix	310314
NP_000531	XP_006539751	NP_001343688	V613V	V622A	Likely benign	incidental	rs886038325	459893	RYR1	Ryr1	not provided;not specified	NA	NA	ClinVar	Mutagenetix	310324
NP_000531	XP_006539751	NP_001343815	V613V	V622A	Likely benign	incidental	rs886038325	459893	RYR1	Ryr1	not provided;not specified	NA	NA	ClinVar	Mutagenetix	310316
NP_000531	XP_006539751	NP_001343696	V613V	V622A	Likely benign	incidental	rs886038325	459893	RYR1	Ryr1	not provided;not specified	NA	NA	ClinVar	Mutagenetix	310317
NP_000531	XP_006539751	NP_001343817	V613V	V622A	Likely benign	incidental	rs886038325	459893	RYR1	Ryr1	not provided;not specified	NA	NA	ClinVar	Mutagenetix	310325
NP_000531	XP_006539751	NP_001343808	V613V	V622A	Likely benign	incidental	rs886038325	459893	RYR1	Ryr1	not provided;not specified	NA	NA	ClinVar	Mutagenetix	310313
NP_000531	XP_006539751	NP_001343816	T634T	T643A	Likely benign	incidental	rs751310164	380718	RYR1	Ryr1	RYR1-Related Disorders	NA	1e-05	ClinVar	Mutagenetix	310319
NP_000531	XP_006539751	NP_001343814	T634T	T643A	Likely benign	incidental	rs751310164	380718	RYR1	Ryr1	RYR1-Related Disorders	NA	1e-05	ClinVar	Mutagenetix	310326
NP_000531	XP_006539751	NP_001343809	T634T	T643A	Likely benign	incidental	rs751310164	380718	RYR1	Ryr1	RYR1-Related Disorders	NA	1e-05	ClinVar	Mutagenetix	310327
NP_000531	XP_006539751	NP_001343819	T634T	T643A	Likely benign	incidental	rs751310164	380718	RYR1	Ryr1	RYR1-Related Disorders	NA	1e-05	ClinVar	Mutagenetix	310315
NP_000531	XP_006539751	NP_001343815	T634T	T643A	Likely benign	incidental	rs751310164	380718	RYR1	Ryr1	RYR1-Related Disorders	NA	1e-05	ClinVar	Mutagenetix	310316
NP_000531	XP_006539751	NP_001343688	T634T	T643A	Likely benign	incidental	rs751310164	380718	RYR1	Ryr1	RYR1-Related Disorders	NA	1e-05	ClinVar	Mutagenetix	310324
NP_000531	XP_006539751	NP_001343818	T634T	T643A	Likely benign	incidental	rs751310164	380718	RYR1	Ryr1	RYR1-Related Disorders	NA	1e-05	ClinVar	Mutagenetix	310314
NP_000531	XP_006539751	NP_001343696	T634T	T643A	Likely benign	incidental	rs751310164	380718	RYR1	Ryr1	RYR1-Related Disorders	NA	1e-05	ClinVar	Mutagenetix	310317
NP_000531	XP_006539751	NP_001343811	T634T	T643A	Likely benign	incidental	rs751310164	380718	RYR1	Ryr1	RYR1-Related Disorders	NA	1e-05	ClinVar	Mutagenetix	310318
NP_000531	XP_006539751	NP_001343689	T634T	T643A	Likely benign	incidental	rs751310164	380718	RYR1	Ryr1	RYR1-Related Disorders	NA	1e-05	ClinVar	Mutagenetix	310320
NP_000531	XP_006539751	NP_001343695	T634T	T643A	Likely benign	incidental	rs751310164	380718	RYR1	Ryr1	RYR1-Related Disorders	NA	1e-05	ClinVar	Mutagenetix	310328
NP_000531	XP_006539751	NP_001343817	T634T	T643A	Likely benign	incidental	rs751310164	380718	RYR1	Ryr1	RYR1-Related Disorders	NA	1e-05	ClinVar	Mutagenetix	310325
NP_000531	XP_006539751	NP_001343810	T634T	T643A	Likely benign	incidental	rs751310164	380718	RYR1	Ryr1	RYR1-Related Disorders	NA	1e-05	ClinVar	Mutagenetix	310321
NP_000531	XP_006539751	NP_001343813	T634T	T643A	Likely benign	incidental	rs751310164	380718	RYR1	Ryr1	RYR1-Related Disorders	NA	1e-05	ClinVar	Mutagenetix	310322
NP_000531	XP_006539751	NP_001343812	T634T	T643A	Likely benign	incidental	rs751310164	380718	RYR1	Ryr1	RYR1-Related Disorders	NA	1e-05	ClinVar	Mutagenetix	310323
NP_000531	XP_006539751	NP_001343808	T634T	T643A	Likely benign	incidental	rs751310164	380718	RYR1	Ryr1	RYR1-Related Disorders	NA	1e-05	ClinVar	Mutagenetix	310313
NP_001026	NP_076357	NP_001343688	T3048T	T3047S	Likely benign	incidental	rs775722742	16440	RYR2	Ryr2	not specified	NA	2e-05	ClinVar	Mutagenetix	161103
NP_001026	NP_076357	NP_001343818	T3048T	T3047S	Likely benign	incidental	rs775722742	16440	RYR2	Ryr2	not specified	NA	2e-05	ClinVar	Mutagenetix	161093
NP_001026	NP_076357	NP_001343819	T3048T	T3047S	Likely benign	incidental	rs775722742	16440	RYR2	Ryr2	not specified	NA	2e-05	ClinVar	Mutagenetix	161094
NP_001026	NP_076357	NP_001343813	T3048T	T3047S	Likely benign	incidental	rs775722742	16440	RYR2	Ryr2	not specified	NA	2e-05	ClinVar	Mutagenetix	161101
NP_001026	NP_076357	NP_001343688	T3048T	T3047S	Likely benign	incidental	117494rs-?	16440	RYR2	Ryr2	Cardiomyopathy	NA	NA	ClinVar	Mutagenetix	161103
NP_001026	NP_076357	NP_001343818	T3048T	T3047S	Likely benign	incidental	117494rs-?	16440	RYR2	Ryr2	Cardiomyopathy	NA	NA	ClinVar	Mutagenetix	161093
NP_001026	NP_076357	NP_001343810	T3048T	T3047S	Likely benign	incidental	117494rs-?	16440	RYR2	Ryr2	Cardiomyopathy	NA	NA	ClinVar	Mutagenetix	161100
NP_001026	NP_076357	NP_001343809	T3048T	T3047S	Likely benign	incidental	117494rs-?	16440	RYR2	Ryr2	Cardiomyopathy	NA	NA	ClinVar	Mutagenetix	161106
NP_001026	NP_076357	NP_001343815	T3048T	T3047S	Likely benign	incidental	117494rs-?	16440	RYR2	Ryr2	Cardiomyopathy	NA	NA	ClinVar	Mutagenetix	161095
NP_001026	NP_076357	NP_001343810	T3048T	T3047S	Likely benign	incidental	rs775722742	16440	RYR2	Ryr2	not specified	NA	2e-05	ClinVar	Mutagenetix	161100
NP_001026	NP_076357	NP_001343689	T3048T	T3047S	Likely benign	incidental	117494rs-?	16440	RYR2	Ryr2	Cardiomyopathy	NA	NA	ClinVar	Mutagenetix	161099
NP_001026	NP_076357	NP_001343819	T3048T	T3047S	Likely benign	incidental	117494rs-?	16440	RYR2	Ryr2	Cardiomyopathy	NA	NA	ClinVar	Mutagenetix	161094
NP_001026	NP_076357	NP_001343808	T3048T	T3047S	Likely benign	incidental	rs775722742	16440	RYR2	Ryr2	not specified	NA	2e-05	ClinVar	Mutagenetix	161092
NP_001026	NP_076357	NP_001343689	T3048T	T3047S	Likely benign	incidental	rs775722742	16440	RYR2	Ryr2	not specified	NA	2e-05	ClinVar	Mutagenetix	161099
NP_001026	NP_076357	NP_001343814	T3048T	T3047S	Likely benign	incidental	117494rs-?	16440	RYR2	Ryr2	Cardiomyopathy	NA	NA	ClinVar	Mutagenetix	161105
NP_001026	NP_076357	NP_001343813	T3048T	T3047S	Likely benign	incidental	117494rs-?	16440	RYR2	Ryr2	Cardiomyopathy	NA	NA	ClinVar	Mutagenetix	161101
NP_001026	NP_076357	NP_001343809	T3048T	T3047S	Likely benign	incidental	rs775722742	16440	RYR2	Ryr2	not specified	NA	2e-05	ClinVar	Mutagenetix	161106
NP_001026	NP_076357	NP_001343814	T3048T	T3047S	Likely benign	incidental	rs775722742	16440	RYR2	Ryr2	not specified	NA	2e-05	ClinVar	Mutagenetix	161105
NP_001026	NP_076357	NP_001343815	T3048T	T3047S	Likely benign	incidental	rs775722742	16440	RYR2	Ryr2	not specified	NA	2e-05	ClinVar	Mutagenetix	161095
NP_001026	NP_076357	NP_001343808	T3048T	T3047S	Likely benign	incidental	117494rs-?	16440	RYR2	Ryr2	Cardiomyopathy	NA	NA	ClinVar	Mutagenetix	161092
NP_001026	NP_076357	NP_001343816	T3048T	T3047S	Likely benign	incidental	rs775722742	16440	RYR2	Ryr2	not specified	NA	2e-05	ClinVar	Mutagenetix	161098
NP_001026	NP_076357	NP_001343816	T3048T	T3047S	Likely benign	incidental	117494rs-?	16440	RYR2	Ryr2	Cardiomyopathy	NA	NA	ClinVar	Mutagenetix	161098
NP_001026	NP_076357	NP_001343812	T3048T	T3047S	Likely benign	incidental	117494rs-?	16440	RYR2	Ryr2	Cardiomyopathy	NA	NA	ClinVar	Mutagenetix	161102
NP_001026	NP_076357	NP_001343696	T3048T	T3047S	Likely benign	incidental	117494rs-?	16440	RYR2	Ryr2	Cardiomyopathy	NA	NA	ClinVar	Mutagenetix	161096
NP_001026	NP_076357	NP_001343812	T3048T	T3047S	Likely benign	incidental	rs775722742	16440	RYR2	Ryr2	not specified	NA	2e-05	ClinVar	Mutagenetix	161102
NP_001026	NP_076357	NP_001343817	T3048T	T3047S	Likely benign	incidental	rs775722742	16440	RYR2	Ryr2	not specified	NA	2e-05	ClinVar	Mutagenetix	161104
NP_001026	NP_076357	NP_001343695	T3048T	T3047S	Likely benign	incidental	117494rs-?	16440	RYR2	Ryr2	Cardiomyopathy	NA	NA	ClinVar	Mutagenetix	161107
NP_001026	NP_076357	NP_001343696	T3048T	T3047S	Likely benign	incidental	rs775722742	16440	RYR2	Ryr2	not specified	NA	2e-05	ClinVar	Mutagenetix	161096
NP_001026	NP_076357	NP_001343817	T3048T	T3047S	Likely benign	incidental	117494rs-?	16440	RYR2	Ryr2	Cardiomyopathy	NA	NA	ClinVar	Mutagenetix	161104
NP_001026	NP_076357	NP_001343695	T3048T	T3047S	Likely benign	incidental	rs775722742	16440	RYR2	Ryr2	not specified	NA	2e-05	ClinVar	Mutagenetix	161107
NP_001026	NP_076357	NP_001343811	T3048T	T3047S	Likely benign	incidental	117494rs-?	16440	RYR2	Ryr2	Cardiomyopathy	NA	NA	ClinVar	Mutagenetix	161097
NP_001026	NP_076357	NP_001343811	T3048T	T3047S	Likely benign	incidental	rs775722742	16440	RYR2	Ryr2	not specified	NA	2e-05	ClinVar	Mutagenetix	161097
NP_001027	NP_001306085	NP_001343688	T121T	T121A	Likely benign	incidental	rs1555515067	357260	RYR3	Ryr3	Epileptic encephalopathy	NA	NA	ClinVar	Mutagenetix	239909
NP_001027	NP_001306085	NP_001343813	T121T	T121A	Likely benign	incidental	rs1555515067	357260	RYR3	Ryr3	Epileptic encephalopathy	NA	NA	ClinVar	Mutagenetix	239907
NP_001027	NP_001306085	NP_001343689	T121T	T121A	Likely benign	incidental	rs1555515067	357260	RYR3	Ryr3	Epileptic encephalopathy	NA	NA	ClinVar	Mutagenetix	239905
NP_001027	NP_001306085	NP_001343810	T121T	T121A	Likely benign	incidental	rs1555515067	357260	RYR3	Ryr3	Epileptic encephalopathy	NA	NA	ClinVar	Mutagenetix	239906
NP_001027	NP_001306085	NP_001343696	T121T	T121A	Likely benign	incidental	rs1555515067	357260	RYR3	Ryr3	Epileptic encephalopathy	NA	NA	ClinVar	Mutagenetix	239902
NP_001027	NP_001306085	NP_001343817	T121T	T121A	Likely benign	incidental	rs1555515067	357260	RYR3	Ryr3	Epileptic encephalopathy	NA	NA	ClinVar	Mutagenetix	239910
NP_001027	NP_001306085	NP_001343812	T121T	T121A	Likely benign	incidental	rs1555515067	357260	RYR3	Ryr3	Epileptic encephalopathy	NA	NA	ClinVar	Mutagenetix	239908
NP_001027	NP_001306085	NP_001343818	T121T	T121A	Likely benign	incidental	rs1555515067	357260	RYR3	Ryr3	Epileptic encephalopathy	NA	NA	ClinVar	Mutagenetix	239899
NP_001027	NP_001306085	NP_001343808	T121T	T121A	Likely benign	incidental	rs1555515067	357260	RYR3	Ryr3	Epileptic encephalopathy	NA	NA	ClinVar	Mutagenetix	239898
NP_001027	NP_001306085	NP_001343816	T121T	T121A	Likely benign	incidental	rs1555515067	357260	RYR3	Ryr3	Epileptic encephalopathy	NA	NA	ClinVar	Mutagenetix	239904
NP_001027	NP_001306085	NP_001343695	T121T	T121A	Likely benign	incidental	rs1555515067	357260	RYR3	Ryr3	Epileptic encephalopathy	NA	NA	ClinVar	Mutagenetix	239913
NP_001027	NP_001306085	NP_001343815	T121T	T121A	Likely benign	incidental	rs1555515067	357260	RYR3	Ryr3	Epileptic encephalopathy	NA	NA	ClinVar	Mutagenetix	239901
NP_001027	NP_001306085	NP_001343809	T121T	T121A	Likely benign	incidental	rs1555515067	357260	RYR3	Ryr3	Epileptic encephalopathy	NA	NA	ClinVar	Mutagenetix	239912
NP_001027	NP_001306085	NP_001343814	T121T	T121A	Likely benign	incidental	rs1555515067	357260	RYR3	Ryr3	Epileptic encephalopathy	NA	NA	ClinVar	Mutagenetix	239911
NP_001027	NP_001306085	NP_001343819	T121T	T121A	Likely benign	incidental	rs1555515067	357260	RYR3	Ryr3	Epileptic encephalopathy	NA	NA	ClinVar	Mutagenetix	239900
NP_001027	NP_001306085	NP_001343811	T121T	T121A	Likely benign	incidental	rs1555515067	357260	RYR3	Ryr3	Epileptic encephalopathy	NA	NA	ClinVar	Mutagenetix	239903
NP_001027	NP_001306085	NP_001343695	F3255F	F3253L	Likely benign	incidental	rs368742527	210808	RYR3	Ryr3	Epileptic encephalopathy	NA	NA	ClinVar	Mutagenetix	239913
NP_001027	NP_001306085	NP_001343689	F3255F	F3253L	Likely benign	incidental	rs368742527	210808	RYR3	Ryr3	Epileptic encephalopathy	NA	NA	ClinVar	Mutagenetix	239905
NP_001027	NP_001306085	NP_001343815	F3255F	F3253L	Likely benign	incidental	rs368742527	210808	RYR3	Ryr3	Epileptic encephalopathy	NA	NA	ClinVar	Mutagenetix	239901
NP_001027	NP_001306085	NP_001343817	F3255F	F3253L	Likely benign	incidental	rs368742527	210808	RYR3	Ryr3	Epileptic encephalopathy	NA	NA	ClinVar	Mutagenetix	239910
NP_001027	NP_001306085	NP_001343812	F3255F	F3253L	Likely benign	incidental	rs368742527	210808	RYR3	Ryr3	Epileptic encephalopathy	NA	NA	ClinVar	Mutagenetix	239908
NP_001027	NP_001306085	NP_001343809	F3255F	F3253L	Likely benign	incidental	rs368742527	210808	RYR3	Ryr3	Epileptic encephalopathy	NA	NA	ClinVar	Mutagenetix	239912
NP_001027	NP_001306085	NP_001343688	F3255F	F3253L	Likely benign	incidental	rs368742527	210808	RYR3	Ryr3	Epileptic encephalopathy	NA	NA	ClinVar	Mutagenetix	239909
NP_001027	NP_001306085	NP_001343808	F3255F	F3253L	Likely benign	incidental	rs368742527	210808	RYR3	Ryr3	Epileptic encephalopathy	NA	NA	ClinVar	Mutagenetix	239898
NP_001027	NP_001306085	NP_001343819	F3255F	F3253L	Likely benign	incidental	rs368742527	210808	RYR3	Ryr3	Epileptic encephalopathy	NA	NA	ClinVar	Mutagenetix	239900
NP_001027	NP_001306085	NP_001343810	F3255F	F3253L	Likely benign	incidental	rs368742527	210808	RYR3	Ryr3	Epileptic encephalopathy	NA	NA	ClinVar	Mutagenetix	239906
NP_001027	NP_001306085	NP_001343814	F3255F	F3253L	Likely benign	incidental	rs368742527	210808	RYR3	Ryr3	Epileptic encephalopathy	NA	NA	ClinVar	Mutagenetix	239911
NP_001027	NP_001306085	NP_001343811	F3255F	F3253L	Likely benign	incidental	rs368742527	210808	RYR3	Ryr3	Epileptic encephalopathy	NA	NA	ClinVar	Mutagenetix	239903
NP_001027	NP_001306085	NP_001343696	F3255F	F3253L	Likely benign	incidental	rs368742527	210808	RYR3	Ryr3	Epileptic encephalopathy	NA	NA	ClinVar	Mutagenetix	239902
NP_001027	NP_001306085	NP_001343813	F3255F	F3253L	Likely benign	incidental	rs368742527	210808	RYR3	Ryr3	Epileptic encephalopathy	NA	NA	ClinVar	Mutagenetix	239907
NP_001027	NP_001306085	NP_001343816	F3255F	F3253L	Likely benign	incidental	rs368742527	210808	RYR3	Ryr3	Epileptic encephalopathy	NA	NA	ClinVar	Mutagenetix	239904
NP_001027	NP_001306085	NP_001343818	F3255F	F3253L	Likely benign	incidental	rs368742527	210808	RYR3	Ryr3	Epileptic encephalopathy	NA	NA	ClinVar	Mutagenetix	239899
NP_002963	NP_001164032	NP_508888	D821D	D821N	Likely benign	incidental	rs780745221	357223	SBF1	Sbf1	not provided	NA	NA	ClinVar	Mutagenetix	233483
NP_112224	NP_796298	NP_508888	T833T	T831A	Likely benign	incidental	rs1236236536	369431	SBF2	Sbf2	not provided	NA	NA	ClinVar	Mutagenetix	190460
NP_005054	NP_033153	NP_001255597	K68K	K64E	Benign	incidental	rs61733935	552874	SCD	Scd1	not provided	NA	NA	ClinVar	Mutagenetix	227545
NP_005054	NP_033153	NP_001255596	K68K	K64E	Benign	incidental	rs61733935	552874	SCD	Scd1	not provided	NA	NA	ClinVar	Mutagenetix	227544
NP_005054	NP_033153	NP_504814	K68K	K64E	Benign	incidental	rs61733935	552874	SCD	Scd1	not provided	NA	NA	ClinVar	Mutagenetix	227542
NP_005054	NP_033153	NP_507482	K68K	K64E	Benign	incidental	rs61733935	552874	SCD	Scd1	not provided	NA	NA	ClinVar	Mutagenetix	227546
NP_005054	NP_033153	NP_001255595	K68K	K64E	Benign	incidental	rs61733935	552874	SCD	Scd1	not provided	NA	NA	ClinVar	Mutagenetix	227543
NP_001030	NP_035456	NP_510712	S145S	S150A	Benign/Likely benign	incidental	rs62639702	325484	SCNN1G	Scnn1g	Pseudohypoaldosteronism type 1 autosomal recessive;Pseudoprimary hyperaldosteronism;not specified	NA	NA	ClinVar	Mutagenetix	182202
NP_001030	NP_035456	NP_001254141	S145S	S150A	Benign/Likely benign	incidental	rs62639702	325484	SCNN1G	Scnn1g	Pseudohypoaldosteronism type 1 autosomal recessive;Pseudoprimary hyperaldosteronism;not specified	NA	NA	ClinVar	Mutagenetix	182198
NP_001030	NP_035456	NP_001254139	S145S	S150A	Benign/Likely benign	incidental	rs62639702	325484	SCNN1G	Scnn1g	Pseudohypoaldosteronism type 1 autosomal recessive;Pseudoprimary hyperaldosteronism;not specified	NA	NA	ClinVar	Mutagenetix	182196
NP_001030	NP_035456	NP_509438	S145S	S150A	Benign/Likely benign	incidental	rs62639702	325484	SCNN1G	Scnn1g	Pseudohypoaldosteronism type 1 autosomal recessive;Pseudoprimary hyperaldosteronism;not specified	NA	NA	ClinVar	Mutagenetix	182201
NP_001030	NP_035456	NP_001122595	S145S	S150A	Benign/Likely benign	incidental	rs62639702	325484	SCNN1G	Scnn1g	Pseudohypoaldosteronism type 1 autosomal recessive;Pseudoprimary hyperaldosteronism;not specified	NA	NA	ClinVar	Mutagenetix	182194
NP_001030	NP_035456	NP_495702	S145S	S150A	Benign/Likely benign	incidental	rs62639702	325484	SCNN1G	Scnn1g	Pseudohypoaldosteronism type 1 autosomal recessive;Pseudoprimary hyperaldosteronism;not specified	NA	NA	ClinVar	Mutagenetix	182195
NP_001030	NP_035456	NP_001254137	S145S	S150A	Benign/Likely benign	incidental	rs62639702	325484	SCNN1G	Scnn1g	Pseudohypoaldosteronism type 1 autosomal recessive;Pseudoprimary hyperaldosteronism;not specified	NA	NA	ClinVar	Mutagenetix	182200
NP_001030	NP_035456	NP_001254142	S145S	S150A	Benign/Likely benign	incidental	rs62639702	325484	SCNN1G	Scnn1g	Pseudohypoaldosteronism type 1 autosomal recessive;Pseudoprimary hyperaldosteronism;not specified	NA	NA	ClinVar	Mutagenetix	182193
NP_001030	NP_035456	NP_001254140	S145S	S150A	Benign/Likely benign	incidental	rs62639702	325484	SCNN1G	Scnn1g	Pseudohypoaldosteronism type 1 autosomal recessive;Pseudoprimary hyperaldosteronism;not specified	NA	NA	ClinVar	Mutagenetix	182197
NP_001030	NP_035456	NP_491214	S145S	S150A	Benign/Likely benign	incidental	rs62639702	325484	SCNN1G	Scnn1g	Pseudohypoaldosteronism type 1 autosomal recessive;Pseudoprimary hyperaldosteronism;not specified	NA	NA	ClinVar	Mutagenetix	182192
NP_001030	NP_035456	NP_001254138	S145S	S150A	Benign/Likely benign	incidental	rs62639702	325484	SCNN1G	Scnn1g	Pseudohypoaldosteronism type 1 autosomal recessive;Pseudoprimary hyperaldosteronism;not specified	NA	NA	ClinVar	Mutagenetix	182199
NP_001030	NP_035456	NP_001254140	H233H	H239N	Benign	incidental	rs192839222	556009	SCNN1G	Scnn1g	not specified	NA	NA	ClinVar	Mutagenetix	182197
NP_001030	NP_035456	NP_495702	H233H	H239N	Benign	incidental	rs192839222	556009	SCNN1G	Scnn1g	not specified	NA	NA	ClinVar	Mutagenetix	182195
NP_001030	NP_035456	NP_510712	H233H	H239N	Benign	incidental	rs192839222	556009	SCNN1G	Scnn1g	not specified	NA	NA	ClinVar	Mutagenetix	182202
NP_001030	NP_035456	NP_001254139	H233H	H239N	Benign	incidental	rs192839222	556009	SCNN1G	Scnn1g	not specified	NA	NA	ClinVar	Mutagenetix	182196
NP_001030	NP_035456	NP_509438	H233H	H239N	Benign	incidental	rs192839222	556009	SCNN1G	Scnn1g	not specified	NA	NA	ClinVar	Mutagenetix	182201
NP_001030	NP_035456	NP_491214	H233H	H239N	Benign	incidental	rs192839222	556009	SCNN1G	Scnn1g	not specified	NA	NA	ClinVar	Mutagenetix	182192
NP_001030	NP_035456	NP_001122595	H233H	H239N	Benign	incidental	rs192839222	556009	SCNN1G	Scnn1g	not specified	NA	NA	ClinVar	Mutagenetix	182194
NP_001030	NP_035456	NP_001254137	H233H	H239N	Benign	incidental	rs192839222	556009	SCNN1G	Scnn1g	not specified	NA	NA	ClinVar	Mutagenetix	182200
NP_001030	NP_035456	NP_001254142	H233H	H239N	Benign	incidental	rs192839222	556009	SCNN1G	Scnn1g	not specified	NA	NA	ClinVar	Mutagenetix	182193
NP_001030	NP_035456	NP_001254141	H233H	H239N	Benign	incidental	rs192839222	556009	SCNN1G	Scnn1g	not specified	NA	NA	ClinVar	Mutagenetix	182198
NP_001030	NP_035456	NP_001254138	H233H	H239N	Benign	incidental	rs192839222	556009	SCNN1G	Scnn1g	not specified	NA	NA	ClinVar	Mutagenetix	182199
NP_060311	NP_079609	NP_496607	R107R	R105H	Likely benign	incidental	rs754291669	440201	SDHAF2	Sdhaf2	Hereditary Paraganglioma-Pheochromocytoma Syndromes	NA	NA	ClinVar	Mutagenetix	349767
NP_002991	NP_075863	NP_495992	K160K	K162E	Likely benign	incidental	rs1553177683	518320	SDHB	Sdhb	Gastrointestinal stroma tumor;Paragangliomas 4;Pheochromocytoma	NA	NA	ClinVar	Mutagenetix	259401
NP_002991	NP_075863	NP_495992	H244H	H246R	Likely benign	incidental	rs1570944785	366582	SDHB	Sdhb	Pheochromocytoma;Gastrointestinal stromal tumor;Paragangliomas 4	NA	NA	ClinVar	Mutagenetix	259401
NP_002993	NP_080124	NP_496369	K122K	K122R	Likely benign	incidental	rs780764151	197030	SDHD	Sdhd	Hereditary cancer-predisposing syndrome	NA	NA	ClinVar	Mutagenetix	386264
NP_002996	NP_035477	NP_001335575	T767T	T705A	Benign	incidental	rs3917831	368893	SELP	Selp	not provided	NA	NA	ClinVar	Mutagenetix	317959
NP_002996	NP_035477	NP_509053	T767T	T705A	Benign	incidental	rs3917831	368893	SELP	Selp	not provided	NA	NA	ClinVar	Mutagenetix	317958
NP_054878	NP_001074809	NP_491340	M1889T	M1863K	Likely benign	incidental	rs148097513	151703	SETD2	Setd2	Luscan-lumish syndrome	NA	0.00064	ClinVar	Mutagenetix	49476
NP_054878	NP_001074809	NP_871842	M1889T	M1863K	Likely benign	incidental	rs148097513	151703	SETD2	Setd2	Luscan-lumish syndrome	NA	0.00064	ClinVar	Mutagenetix	49475
NP_054878	NP_001074809	NP_509306	M1889T	M1863K	Likely benign	incidental	rs148097513	151703	SETD2	Setd2	Luscan-lumish syndrome	NA	0.00064	ClinVar	Mutagenetix	49474
NP_054878	NP_001074809	NP_871842	N798N	N797D	Likely benign	incidental	rs115016437	158024	SETD2	Setd2	Luscan-lumish syndrome	NA	NA	ClinVar	Mutagenetix	49475
NP_054878	NP_001074809	NP_509306	N798N	N797D	Likely benign	incidental	rs115016437	158024	SETD2	Setd2	Luscan-lumish syndrome	NA	NA	ClinVar	Mutagenetix	49474
NP_054878	NP_001074809	NP_491340	N798N	N797D	Likely benign	incidental	rs115016437	158024	SETD2	Setd2	Luscan-lumish syndrome	NA	NA	ClinVar	Mutagenetix	49476
NP_000014	NP_033187	NP_001041261	N109N	N109K	Likely benign	incidental	rs752288242	520068	SGCA	Sgca	not provided	NA	NA	ClinVar	Mutagenetix	112387
NP_000014	NP_033187	NP_001041260	N109N	N109K	Likely benign	incidental	rs752288242	520068	SGCA	Sgca	not provided	NA	NA	ClinVar	Mutagenetix	112386
NP_001138830	NP_001103821	NP_001122442	V692V	V693A	Likely benign	incidental	rs767851005	538491	SIN3A	Sin3a	not provided	NA	NA	ClinVar	Mutagenetix	121425
NP_001138830	NP_001103821	NP_492284	V692V	V693A	Likely benign	incidental	rs767851005	538491	SIN3A	Sin3a	not provided	NA	NA	ClinVar	Mutagenetix	121426
NP_036370	NP_001153061	NP_001255485	A8A	A8T	Likely benign	incidental	rs190121724	325202	SIRT1	Sirt1	not provided	NA	NA	ClinVar	Mutagenetix	14772
NP_036370	NP_001153061	NP_001255484	A8A	A8T	Likely benign	incidental	rs190121724	325202	SIRT1	Sirt1	not provided	NA	NA	ClinVar	Mutagenetix	14771
NP_036566	NP_001263381	NP_496174	A43T	A43V	Benign	incidental	rs545973	62577	SLC17A5	Slc17a5	Salla disease	NA	NA	ClinVar	Mutagenetix	214555
NP_036566	NP_001263381	NP_503682	A43T	A43V	Benign	incidental	rs545973	62577	SLC17A5	Slc17a5	Salla disease	NA	NA	ClinVar	Mutagenetix	214533
NP_036566	NP_001263381	NP_001303761	A43T	A43V	Benign	incidental	rs545973	62577	SLC17A5	Slc17a5	Salla disease	NA	NA	ClinVar	Mutagenetix	214540
NP_036566	NP_001263381	NP_505399	A43T	A43V	Benign	incidental	rs545973	62577	SLC17A5	Slc17a5	Salla disease	NA	NA	ClinVar	Mutagenetix	214503
NP_036566	NP_001263381	NP_001303763	A43T	A43V	Benign	incidental	rs545973	62577	SLC17A5	Slc17a5	Salla disease	NA	NA	ClinVar	Mutagenetix	214534
NP_036566	NP_001263381	NP_495353	A43T	A43V	Benign	incidental	rs545973	62577	SLC17A5	Slc17a5	Salla disease	NA	NA	ClinVar	Mutagenetix	214513
NP_036566	NP_001263381	NP_872087	A43T	A43V	Benign	incidental	rs545973	62577	SLC17A5	Slc17a5	Salla disease	NA	NA	ClinVar	Mutagenetix	214544
NP_036566	NP_001263381	NP_001254321	A43T	A43V	Benign	incidental	rs545973	62577	SLC17A5	Slc17a5	Salla disease	NA	NA	ClinVar	Mutagenetix	214546
NP_036566	NP_001263381	NP_001303762	A43T	A43V	Benign	incidental	rs545973	62577	SLC17A5	Slc17a5	Salla disease	NA	NA	ClinVar	Mutagenetix	214539
NP_036566	NP_001263381	NP_490737	A43T	A43V	Benign	incidental	rs545973	62577	SLC17A5	Slc17a5	Salla disease	NA	NA	ClinVar	Mutagenetix	214506
NP_036566	NP_001263381	NP_505694	A43T	A43V	Benign	incidental	rs545973	62577	SLC17A5	Slc17a5	Salla disease	NA	NA	ClinVar	Mutagenetix	214554
NP_036566	NP_001263381	NP_503657	A43T	A43V	Benign	incidental	rs545973	62577	SLC17A5	Slc17a5	Salla disease	NA	NA	ClinVar	Mutagenetix	214541
NP_036566	NP_001263381	NP_001343847	A43T	A43V	Benign	incidental	rs545973	62577	SLC17A5	Slc17a5	Salla disease	NA	NA	ClinVar	Mutagenetix	214521
NP_036566	NP_001263381	NP_504015	A43T	A43V	Benign	incidental	rs545973	62577	SLC17A5	Slc17a5	Salla disease	NA	NA	ClinVar	Mutagenetix	214508
NP_036566	NP_001263381	NP_001303708	A43T	A43V	Benign	incidental	rs545973	62577	SLC17A5	Slc17a5	Salla disease	NA	NA	ClinVar	Mutagenetix	214537
NP_036566	NP_001263381	NP_495362	A43T	A43V	Benign	incidental	rs545973	62577	SLC17A5	Slc17a5	Salla disease	NA	NA	ClinVar	Mutagenetix	214530
NP_036566	NP_001263381	NP_503683	A43T	A43V	Benign	incidental	rs545973	62577	SLC17A5	Slc17a5	Salla disease	NA	NA	ClinVar	Mutagenetix	214538
NP_036566	NP_001263381	NP_001303741	A43T	A43V	Benign	incidental	rs545973	62577	SLC17A5	Slc17a5	Salla disease	NA	NA	ClinVar	Mutagenetix	214514
NP_036566	NP_001263381	NP_503656	A43T	A43V	Benign	incidental	rs545973	62577	SLC17A5	Slc17a5	Salla disease	NA	NA	ClinVar	Mutagenetix	214535
NP_036566	NP_001263381	NP_001041300	A43T	A43V	Benign	incidental	rs545973	62577	SLC17A5	Slc17a5	Salla disease	NA	NA	ClinVar	Mutagenetix	214504
NP_036566	NP_001263381	NP_498709	A43T	A43V	Benign	incidental	rs545973	62577	SLC17A5	Slc17a5	Salla disease	NA	NA	ClinVar	Mutagenetix	214531
NP_036566	NP_001263381	NP_001303758	A43T	A43V	Benign	incidental	rs545973	62577	SLC17A5	Slc17a5	Salla disease	NA	NA	ClinVar	Mutagenetix	214517
NP_036566	NP_001263381	NP_001023849	A43T	A43V	Benign	incidental	rs545973	62577	SLC17A5	Slc17a5	Salla disease	NA	NA	ClinVar	Mutagenetix	214524
NP_036566	NP_001263381	NP_740804	A43T	A43V	Benign	incidental	rs545973	62577	SLC17A5	Slc17a5	Salla disease	NA	NA	ClinVar	Mutagenetix	214528
NP_036566	NP_001263381	NP_504013	A43T	A43V	Benign	incidental	rs545973	62577	SLC17A5	Slc17a5	Salla disease	NA	NA	ClinVar	Mutagenetix	214510
NP_036566	NP_001263381	NP_001303709	A43T	A43V	Benign	incidental	rs545973	62577	SLC17A5	Slc17a5	Salla disease	NA	NA	ClinVar	Mutagenetix	214536
NP_036566	NP_001263381	NP_001293358	A43T	A43V	Benign	incidental	rs545973	62577	SLC17A5	Slc17a5	Salla disease	NA	NA	ClinVar	Mutagenetix	214527
NP_036566	NP_001263381	NP_001303740	A43T	A43V	Benign	incidental	rs545973	62577	SLC17A5	Slc17a5	Salla disease	NA	NA	ClinVar	Mutagenetix	214519
NP_036566	NP_001263381	NP_001254320	A43T	A43V	Benign	incidental	rs545973	62577	SLC17A5	Slc17a5	Salla disease	NA	NA	ClinVar	Mutagenetix	214547
NP_036566	NP_001263381	NP_001293996	A43T	A43V	Benign	incidental	rs545973	62577	SLC17A5	Slc17a5	Salla disease	NA	NA	ClinVar	Mutagenetix	214549
NP_036566	NP_001263381	NP_507475	A43T	A43V	Benign	incidental	rs545973	62577	SLC17A5	Slc17a5	Salla disease	NA	NA	ClinVar	Mutagenetix	214552
NP_036566	NP_001263381	NP_503071	A43T	A43V	Benign	incidental	rs545973	62577	SLC17A5	Slc17a5	Salla disease	NA	NA	ClinVar	Mutagenetix	214545
NP_036566	NP_001263381	NP_505139	A43T	A43V	Benign	incidental	rs545973	62577	SLC17A5	Slc17a5	Salla disease	NA	NA	ClinVar	Mutagenetix	214526
NP_036566	NP_001263381	NP_490947	A43T	A43V	Benign	incidental	rs545973	62577	SLC17A5	Slc17a5	Salla disease	NA	NA	ClinVar	Mutagenetix	214529
NP_036566	NP_001263381	NP_500705	A43T	A43V	Benign	incidental	rs545973	62577	SLC17A5	Slc17a5	Salla disease	NA	NA	ClinVar	Mutagenetix	214507
NP_036566	NP_001263381	NP_501967	A43T	A43V	Benign	incidental	rs545973	62577	SLC17A5	Slc17a5	Salla disease	NA	NA	ClinVar	Mutagenetix	214551
NP_036566	NP_001263381	NP_001041301	A43T	A43V	Benign	incidental	rs545973	62577	SLC17A5	Slc17a5	Salla disease	NA	NA	ClinVar	Mutagenetix	214505
NP_036566	NP_001263381	NP_502234	A43T	A43V	Benign	incidental	rs545973	62577	SLC17A5	Slc17a5	Salla disease	NA	NA	ClinVar	Mutagenetix	214550
NP_036566	NP_001263381	NP_001254210	A43T	A43V	Benign	incidental	rs545973	62577	SLC17A5	Slc17a5	Salla disease	NA	NA	ClinVar	Mutagenetix	214542
NP_036566	NP_001263381	NP_001303757	A43T	A43V	Benign	incidental	rs545973	62577	SLC17A5	Slc17a5	Salla disease	NA	NA	ClinVar	Mutagenetix	214516
NP_036566	NP_001263381	NP_495354	A43T	A43V	Benign	incidental	rs545973	62577	SLC17A5	Slc17a5	Salla disease	NA	NA	ClinVar	Mutagenetix	214512
NP_036566	NP_001263381	NP_499065	A43T	A43V	Benign	incidental	rs545973	62577	SLC17A5	Slc17a5	Salla disease	NA	NA	ClinVar	Mutagenetix	214553
NP_036566	NP_001263381	NP_001254211	A43T	A43V	Benign	incidental	rs545973	62577	SLC17A5	Slc17a5	Salla disease	NA	NA	ClinVar	Mutagenetix	214543
NP_036566	NP_001263381	NP_504014	A43T	A43V	Benign	incidental	rs545973	62577	SLC17A5	Slc17a5	Salla disease	NA	NA	ClinVar	Mutagenetix	214509
NP_036566	NP_001263381	NP_001303739	A43T	A43V	Benign	incidental	rs545973	62577	SLC17A5	Slc17a5	Salla disease	NA	NA	ClinVar	Mutagenetix	214518
NP_036566	NP_001263381	NP_001294208	A43T	A43V	Benign	incidental	rs545973	62577	SLC17A5	Slc17a5	Salla disease	NA	NA	ClinVar	Mutagenetix	214520
NP_036566	NP_001263381	NP_001343848	A43T	A43V	Benign	incidental	rs545973	62577	SLC17A5	Slc17a5	Salla disease	NA	NA	ClinVar	Mutagenetix	214522
NP_036566	NP_001263381	NP_509639	A43T	A43V	Benign	incidental	rs545973	62577	SLC17A5	Slc17a5	Salla disease	NA	NA	ClinVar	Mutagenetix	214548
NP_036566	NP_001263381	NP_001023848	A43T	A43V	Benign	incidental	rs545973	62577	SLC17A5	Slc17a5	Salla disease	NA	NA	ClinVar	Mutagenetix	214525
NP_036566	NP_001263381	NP_504517	A43T	A43V	Benign	incidental	rs545973	62577	SLC17A5	Slc17a5	Salla disease	NA	NA	ClinVar	Mutagenetix	214523
NP_036566	NP_001263381	NP_001303742	A43T	A43V	Benign	incidental	rs545973	62577	SLC17A5	Slc17a5	Salla disease	NA	NA	ClinVar	Mutagenetix	214515
NP_036566	NP_001263381	NP_001309505	A43T	A43V	Benign	incidental	rs545973	62577	SLC17A5	Slc17a5	Salla disease	NA	NA	ClinVar	Mutagenetix	214511
NP_036566	NP_001263381	NP_001303710	A43T	A43V	Benign	incidental	rs545973	62577	SLC17A5	Slc17a5	Salla disease	NA	NA	ClinVar	Mutagenetix	214532
NP_079519	NP_085033	NP_503780	T6T	T7A	Benign/Likely benign	incidental	rs141093593	521162	SLC19A3	Slc19a3	Biotin-thiamine-responsive basal ganglia disease;not specified	NA	0.00171	ClinVar	Mutagenetix	212605
NP_079519	NP_085033	NP_505833	T6T	T7A	Benign/Likely benign	incidental	rs141093593	521162	SLC19A3	Slc19a3	Biotin-thiamine-responsive basal ganglia disease;not specified	NA	0.00171	ClinVar	Mutagenetix	212606
NP_003048	NP_033228	NP_497209	M440I	M441L	Benign	incidental	rs35956182	566699	SLC22A1	Slc22a1	not provided	NA	NA	ClinVar	Mutagenetix	395071
NP_002546	NP_001036225	NP_501557	S358P	S344P	Benign	incidental	rs143192273	246201	SLC22A18	Slc22a18	not provided	NA	NA	ClinVar	Mutagenetix	357606
NP_775742	NP_080531	NP_501552	T198T	T198A	Likely benign	incidental	rs1489207754	330882	SLC25A26	Slc25a26	not provided	NA	NA	ClinVar	Mutagenetix	324552
NP_004268	NP_082987	NP_505414	D60D	D59E	Benign	incidental	rs186905204	567466	SLC25A27	Slc25a27	not provided	NA	NA	ClinVar	Mutagenetix	327367
NP_006415	NP_035532	NP_508581	I184I	I184F	Benign	incidental	rs77319279	193725	SLC34A2	Slc34a2	not specified	NA	0.02166	ClinVar	Mutagenetix	229449
NP_055400	NP_058613	NP_001032985	I109I	I109F	Benign	incidental	rs11568345	519514	SLC40A1	Slc40a1	Hemochromatosis type 4;Hereditary hemochromatosis	NA	0.02607	ClinVar	Mutagenetix	163452
NP_055400	NP_058613	NP_503422	I109I	I109F	Benign	incidental	rs11568345	519514	SLC40A1	Slc40a1	Hemochromatosis type 4;Hereditary hemochromatosis	NA	0.02607	ClinVar	Mutagenetix	163453
NP_000333	NP_035533	NP_001123170	E906Q	E924K	Benign	incidental	81776rs-?	212144	SLC4A1	Slc4a1	Spherocytosis type 4|Autosomal dominant distal renal tubular acidosis|Hemolytic anemia	NA	NA	ClinVar	Mutagenetix	65466
NP_000333	NP_035533	NP_001024827	E906Q	E924K	Benign	incidental	81776rs-?	212144	SLC4A1	Slc4a1	Spherocytosis type 4|Autosomal dominant distal renal tubular acidosis|Hemolytic anemia	NA	NA	ClinVar	Mutagenetix	65467
NP_000333	NP_035533	NP_001024826	E906Q	E924K	Benign	incidental	81776rs-?	212144	SLC4A1	Slc4a1	Spherocytosis type 4|Autosomal dominant distal renal tubular acidosis|Hemolytic anemia	NA	NA	ClinVar	Mutagenetix	65468
NP_000333	NP_035533	NP_001123169	E906Q	E924K	Benign	incidental	81776rs-?	212144	SLC4A1	Slc4a1	Spherocytosis type 4|Autosomal dominant distal renal tubular acidosis|Hemolytic anemia	NA	NA	ClinVar	Mutagenetix	65469
NP_001171486	NP_291030	NP_492258	T742T	T712A	Benign	incidental	rs141829716	544811	SLC4A10	Slc4a10	not provided	NA	NA	ClinVar	Mutagenetix	355616
NP_001171486	NP_291030	NP_001129777	T742T	T712A	Benign	incidental	rs141829716	544811	SLC4A10	Slc4a10	not provided	NA	NA	ClinVar	Mutagenetix	355617
NP_001171486	NP_291030	NP_001129776	T742T	T712A	Benign	incidental	rs141829716	544811	SLC4A10	Slc4a10	not provided	NA	NA	ClinVar	Mutagenetix	355618
NP_003033	NP_848818	NP_505873	A23A	A23S	Likely benign	incidental	rs1574890794	233626	SLC6A1	Slc6a1	not provided	NA	NA	ClinVar	Mutagenetix	278926
NP_003033	NP_848818	NP_509527	A23A	A23S	Likely benign	incidental	rs1574890794	233626	SLC6A1	Slc6a1	not provided	NA	NA	ClinVar	Mutagenetix	278925
NP_003033	NP_848818	NP_491491	A23A	A23S	Likely benign	incidental	rs1574890794	233626	SLC6A1	Slc6a1	not provided	NA	NA	ClinVar	Mutagenetix	278928
NP_003033	NP_848818	NP_491770	A23A	A23S	Likely benign	incidental	rs1574890794	233626	SLC6A1	Slc6a1	not provided	NA	NA	ClinVar	Mutagenetix	278924
NP_003033	NP_848818	NP_493910	A23A	A23S	Likely benign	incidental	rs1574890794	233626	SLC6A1	Slc6a1	not provided	NA	NA	ClinVar	Mutagenetix	278927
NP_004202	NP_683733	NP_492396	T690T	T684A	Likely benign	incidental	rs144357826	489644	SLC6A5	Slc6a5	Hyperekplexia	NA	0.00288	ClinVar	Mutagenetix	259321
NP_004202	NP_683733	NP_496735	T690T	T684A	Likely benign	incidental	rs144357826	489644	SLC6A5	Slc6a5	Hyperekplexia	NA	0.00288	ClinVar	Mutagenetix	259320
NP_004202	NP_683733	NP_503077	T690T	T684A	Likely benign	incidental	rs144357826	489644	SLC6A5	Slc6a5	Hyperekplexia	NA	0.00288	ClinVar	Mutagenetix	259317
NP_004202	NP_683733	NP_499702	T690T	T684A	Likely benign	incidental	rs144357826	489644	SLC6A5	Slc6a5	Hyperekplexia	NA	0.00288	ClinVar	Mutagenetix	259318
NP_004202	NP_683733	NP_497416	T690T	T684A	Likely benign	incidental	rs144357826	489644	SLC6A5	Slc6a5	Hyperekplexia	NA	0.00288	ClinVar	Mutagenetix	259319
NP_004202	NP_683733	NP_496735	L722L	L716I	Likely benign	incidental	rs138242228	449099	SLC6A5	Slc6a5	not provided	NA	NA	ClinVar	Mutagenetix	259320
NP_004202	NP_683733	NP_492396	L722L	L716I	Likely benign	incidental	rs138242228	449099	SLC6A5	Slc6a5	not provided	NA	NA	ClinVar	Mutagenetix	259321
NP_004202	NP_683733	NP_503077	L722L	L716I	Likely benign	incidental	rs138242228	449099	SLC6A5	Slc6a5	not provided	NA	NA	ClinVar	Mutagenetix	259317
NP_004202	NP_683733	NP_497416	L722L	L716I	Likely benign	incidental	rs138242228	449099	SLC6A5	Slc6a5	not provided	NA	NA	ClinVar	Mutagenetix	259319
NP_004202	NP_683733	NP_499702	L722L	L716I	Likely benign	incidental	rs138242228	449099	SLC6A5	Slc6a5	not provided	NA	NA	ClinVar	Mutagenetix	259318
NP_891977	NP_536688	NP_001041182	T10T	T10A	Benign	incidental	rs76482703	156410	SLC8A3	Slc8a3	not provided	NA	NA	ClinVar	Mutagenetix	103502
NP_891977	NP_536688	NP_001041183	T10T	T10A	Benign	incidental	rs76482703	156410	SLC8A3	Slc8a3	not provided	NA	NA	ClinVar	Mutagenetix	103501
NP_891977	NP_536688	NP_501984	T10T	T10A	Benign	incidental	rs76482703	156410	SLC8A3	Slc8a3	not provided	NA	NA	ClinVar	Mutagenetix	103500
NP_775924	NP_808577	NP_001024720	V95I	V95A	Benign	incidental	rs75035051	312019	SLC9A9	Slc9a9	not provided	NA	NA	ClinVar	Mutagenetix	196185
NP_775924	NP_808577	NP_001024721	V95I	V95A	Benign	incidental	rs75035051	312019	SLC9A9	Slc9a9	not provided	NA	NA	ClinVar	Mutagenetix	196186
NP_005350	NP_032566	NP_001300344	V112V	V112A	Likely benign	incidental	rs1328102060	392385	SMAD4	Smad4	Cardiovascular phenotype;Juvenile polyposis syndrome	NA	0	ClinVar	Mutagenetix	206523
NP_005350	NP_032566	NP_001300343	V112V	V112A	Likely benign	incidental	rs1328102060	392385	SMAD4	Smad4	Cardiovascular phenotype;Juvenile polyposis syndrome	NA	0	ClinVar	Mutagenetix	206527
NP_005350	NP_032566	NP_508161	V112V	V112A	Likely benign	incidental	rs1328102060	392385	SMAD4	Smad4	Cardiovascular phenotype;Juvenile polyposis syndrome	NA	0	ClinVar	Mutagenetix	206525
NP_005350	NP_032566	NP_001300341	V112V	V112A	Likely benign	incidental	rs1328102060	392385	SMAD4	Smad4	Cardiovascular phenotype;Juvenile polyposis syndrome	NA	0	ClinVar	Mutagenetix	206528
NP_005350	NP_032566	NP_001024605	V112V	V112A	Likely benign	incidental	rs1328102060	392385	SMAD4	Smad4	Cardiovascular phenotype;Juvenile polyposis syndrome	NA	0	ClinVar	Mutagenetix	206522
NP_005350	NP_032566	NP_001040864	V112V	V112A	Likely benign	incidental	rs1328102060	392385	SMAD4	Smad4	Cardiovascular phenotype;Juvenile polyposis syndrome	NA	0	ClinVar	Mutagenetix	206521
NP_005350	NP_032566	NP_001040865	V112V	V112A	Likely benign	incidental	rs1328102060	392385	SMAD4	Smad4	Cardiovascular phenotype;Juvenile polyposis syndrome	NA	0	ClinVar	Mutagenetix	206520
NP_005350	NP_032566	NP_001300345	V112V	V112A	Likely benign	incidental	rs1328102060	392385	SMAD4	Smad4	Cardiovascular phenotype;Juvenile polyposis syndrome	NA	0	ClinVar	Mutagenetix	206524
NP_005350	NP_032566	NP_001300346	V112V	V112A	Likely benign	incidental	rs1328102060	392385	SMAD4	Smad4	Cardiovascular phenotype;Juvenile polyposis syndrome	NA	0	ClinVar	Mutagenetix	206526
NP_005350	NP_032566	NP_001024604	V112V	V112A	Likely benign	incidental	rs1328102060	392385	SMAD4	Smad4	Cardiovascular phenotype;Juvenile polyposis syndrome	NA	0	ClinVar	Mutagenetix	206530
NP_005350	NP_032566	NP_001300342	V112V	V112A	Likely benign	incidental	rs1328102060	392385	SMAD4	Smad4	Cardiovascular phenotype;Juvenile polyposis syndrome	NA	0	ClinVar	Mutagenetix	206529
NP_005350	NP_032566	NP_001040864	S56S	S56T	Likely benign	incidental	rs1333506128	519384	SMAD4	Smad4	Hereditary cancer-predisposing syndrome	NA	NA	ClinVar	Mutagenetix	206521
NP_005350	NP_032566	NP_001300344	S56S	S56T	Likely benign	incidental	rs1333506128	519384	SMAD4	Smad4	Hereditary cancer-predisposing syndrome	NA	NA	ClinVar	Mutagenetix	206523
NP_005350	NP_032566	NP_001024605	S56S	S56T	Likely benign	incidental	rs1333506128	519384	SMAD4	Smad4	Hereditary cancer-predisposing syndrome	NA	NA	ClinVar	Mutagenetix	206522
NP_005350	NP_032566	NP_001300346	S56S	S56T	Likely benign	incidental	rs1333506128	519384	SMAD4	Smad4	Hereditary cancer-predisposing syndrome	NA	NA	ClinVar	Mutagenetix	206526
NP_005350	NP_032566	NP_001300345	S56S	S56T	Likely benign	incidental	rs1333506128	519384	SMAD4	Smad4	Hereditary cancer-predisposing syndrome	NA	NA	ClinVar	Mutagenetix	206524
NP_005350	NP_032566	NP_001300341	S56S	S56T	Likely benign	incidental	rs1333506128	519384	SMAD4	Smad4	Hereditary cancer-predisposing syndrome	NA	NA	ClinVar	Mutagenetix	206528
NP_005350	NP_032566	NP_001300343	S56S	S56T	Likely benign	incidental	rs1333506128	519384	SMAD4	Smad4	Hereditary cancer-predisposing syndrome	NA	NA	ClinVar	Mutagenetix	206527
NP_005350	NP_032566	NP_001040865	S56S	S56T	Likely benign	incidental	rs1333506128	519384	SMAD4	Smad4	Hereditary cancer-predisposing syndrome	NA	NA	ClinVar	Mutagenetix	206520
NP_005350	NP_032566	NP_001024604	S56S	S56T	Likely benign	incidental	rs1333506128	519384	SMAD4	Smad4	Hereditary cancer-predisposing syndrome	NA	NA	ClinVar	Mutagenetix	206530
NP_005350	NP_032566	NP_001300342	S56S	S56T	Likely benign	incidental	rs1333506128	519384	SMAD4	Smad4	Hereditary cancer-predisposing syndrome	NA	NA	ClinVar	Mutagenetix	206529
NP_005350	NP_032566	NP_508161	S56S	S56T	Likely benign	incidental	rs1333506128	519384	SMAD4	Smad4	Hereditary cancer-predisposing syndrome	NA	NA	ClinVar	Mutagenetix	206525
NP_001120689	NP_062356	NP_498931	P145Q	P145S	Likely benign	incidental	rs199957237	518802	SMAD9	Smad9	Primary pulmonary hypertension	NA	NA	ClinVar	Mutagenetix	216869
NP_001120689	NP_062356	NP_498931	V276V	V239I	Likely benign	incidental	rs142675092	382825	SMAD9	Smad9	Primary pulmonary hypertension	NA	0.0006	ClinVar	Mutagenetix	216869
NP_003061	XP_006527344	NP_502082	D1573N	D1584E	Benign/Likely benign	incidental	rs61736899	344900	SMARCA2	Smarca2	Nicolaides-Baraitser syndrome;not specified	NA	NA	ClinVar	Mutagenetix	98783
NP_001122321	NP_001167549	NP_001342016	N1572N	N1510S	Likely benign	incidental	rs751869068	482542	SMARCA4	Smarca4	Hereditary cancer-predisposing syndrome;Rhabdoid tumor predisposition syndrome 2	NA	0	ClinVar	Mutagenetix	324514
NP_001122321	NP_001167549	NP_502082	N1572N	N1510S	Likely benign	incidental	rs751869068	482542	SMARCA4	Smarca4	Hereditary cancer-predisposing syndrome;Rhabdoid tumor predisposition syndrome 2	NA	0	ClinVar	Mutagenetix	324513
NP_001122321	NP_001167549	NP_502082	V753V	V753A	Likely benign	incidental	rs1060504440	564081	SMARCA4	Smarca4	Rhabdoid tumor predisposition syndrome 2	NA	NA	ClinVar	Mutagenetix	324513
NP_001122321	NP_001167549	NP_001342016	V753V	V753A	Likely benign	incidental	rs1060504440	564081	SMARCA4	Smarca4	Rhabdoid tumor predisposition syndrome 2	NA	NA	ClinVar	Mutagenetix	324514
NP_001122321	NP_001167550	NP_001342016	I1193I	I1193F	Likely benign	incidental	rs200523111	223406	SMARCA4	Smarca4	Hereditary cancer-predisposing syndrome;Rhabdoid tumor predisposition syndrome 2	NA	4e-05	ClinVar	Mutagenetix	324522
NP_001122321	NP_001167550	NP_502082	I1193I	I1193F	Likely benign	incidental	rs200523111	223406	SMARCA4	Smarca4	Hereditary cancer-predisposing syndrome;Rhabdoid tumor predisposition syndrome 2	NA	4e-05	ClinVar	Mutagenetix	324521
NP_003063	NP_001167550	NP_001342016	V1404V	V1371A	Likely benign	incidental	rs1600466308	221245	SMARCA4	Smarca4	Hereditary cancer-predisposing syndrome	NA	NA	ClinVar	Mutagenetix	375990
NP_003063	NP_001167550	NP_001342016	A1622A	A1588T	Likely benign	incidental	rs1600649152	194597	SMARCA4	Smarca4	Hereditary cancer-predisposing syndrome	NA	NA	ClinVar	Mutagenetix	375990
NP_003064	NP_001155325	NP_497890	T381T	T372A	Likely benign	incidental	rs750187119	47491	SMARCB1	Smarcb1	Hereditary cancer-predisposing syndrome	NA	1e-05	ClinVar	Mutagenetix	227920
NP_003064	NP_001155325	NP_497890	T381T	T372A	Likely benign	incidental	rs750187119	47491	SMARCB1	Smarcb1	Rhabdoid tumor predisposition syndrome 1;Schwannomatosis	NA	NA	ClinVar	Mutagenetix	227920
NP_001030024	NP_001139689	NP_505964	F387F	F397L	Benign	incidental	rs11846426	150793	SMOC1	Smoc1	not specified	NA	0.00169	ClinVar	Mutagenetix	410884
NP_001073906	NP_766051	NP_498182	T898T	T898S	Benign	incidental	rs75497441	438481	SNED1	Sned1	not provided	NA	NA	ClinVar	Mutagenetix	232274
NP_001073906	NP_766051	NP_498181	T898T	T898S	Benign	incidental	rs75497441	438481	SNED1	Sned1	not provided	NA	NA	ClinVar	Mutagenetix	232272
NP_001073906	NP_766051	NP_505091	T898T	T898S	Benign	incidental	rs75497441	438481	SNED1	Sned1	not provided	NA	NA	ClinVar	Mutagenetix	232271
NP_001073906	NP_766051	NP_498183	T898T	T898S	Benign	incidental	rs75497441	438481	SNED1	Sned1	not provided	NA	NA	ClinVar	Mutagenetix	232273
NP_001073906	NP_766051	NP_001024741	T898T	T898S	Benign	incidental	rs75497441	438481	SNED1	Sned1	not provided	NA	NA	ClinVar	Mutagenetix	232275
NP_001073906	NP_766051	NP_001024740	T898T	T898S	Benign	incidental	rs75497441	438481	SNED1	Sned1	not provided	NA	NA	ClinVar	Mutagenetix	232276
NP_112180	NP_001075953	NP_492758	T314T	T312A	Likely benign	incidental	rs1553261783	151982	SNX27	Snx27	Severe myoclonic epilepsy in infancy	NA	NA	ClinVar	Mutagenetix	181978
NP_008870	XP_006515698	NP_504235	R630H	R631H	Likely benign	incidental	rs754778456	354935	SOS2	Sos2	Noonan syndrome 9	NA	NA	ClinVar	Mutagenetix	162904
NP_005977	NP_033259	NP_741837	T126T	T126S	Benign	incidental	rs145264576	65369	SOX1	Sox1	not provided	NA	NA	ClinVar	Mutagenetix	367433
NP_005977	NP_033259	NP_741836	T126T	T126S	Benign	incidental	rs145264576	65369	SOX1	Sox1	not provided	NA	NA	ClinVar	Mutagenetix	367432
NP_003110	NP_694816	NP_872265	V552V	V552I	Likely benign	incidental	rs758338586	192241	SPG7	Spg7	not specified	NA	NA	ClinVar	Mutagenetix	53636
NP_003110	NP_694816	NP_500191	V552V	V552I	Likely benign	incidental	rs758338586	192241	SPG7	Spg7	not specified	NA	NA	ClinVar	Mutagenetix	53637
NP_003117	NP_035595	NP_001256999	V42V	V41I	Benign/Likely benign	incidental	rs435080	83126	SPTA1	Spta1	Elliptocytosis;Hereditary pyropoikilocytosis;Spherocytosis, Recessive;not specified	NA	0.99308	ClinVar	Mutagenetix	363541
NP_003117	NP_035595	NP_498787	V42V	V41I	Benign/Likely benign	incidental	rs435080	83126	SPTA1	Spta1	Elliptocytosis;Hereditary pyropoikilocytosis;Spherocytosis, Recessive;not specified	NA	0.99308	ClinVar	Mutagenetix	363539
NP_003117	NP_035595	NP_001257000	V42V	V41I	Benign/Likely benign	incidental	rs435080	83126	SPTA1	Spta1	Elliptocytosis;Hereditary pyropoikilocytosis;Spherocytosis, Recessive;not specified	NA	0.99308	ClinVar	Mutagenetix	363540
NP_001123910	NP_001171139	NP_001257000	M138T	M138K	Likely benign	incidental	rs767527240	558395	SPTAN1	Sptan1	not specified	NA	0.00033	ClinVar	Mutagenetix	46859
NP_001123910	NP_001171139	NP_001256999	M138T	M138K	Likely benign	incidental	rs767527240	558395	SPTAN1	Sptan1	not specified	NA	0.00033	ClinVar	Mutagenetix	46860
NP_008877	NP_067262	NP_001024053	F1493F	F1493L	Likely benign	incidental	rs781708778	169092	SPTBN2	Sptbn2	not provided	NA	NA	ClinVar	Mutagenetix	188552
NP_008877	NP_067262	NP_001294672	F1493F	F1493L	Likely benign	incidental	rs781708778	169092	SPTBN2	Sptbn2	not provided	NA	NA	ClinVar	Mutagenetix	188553
NP_008877	NP_067262	NP_001024052	F1493F	F1493L	Likely benign	incidental	rs781708778	169092	SPTBN2	Sptbn2	not provided	NA	NA	ClinVar	Mutagenetix	188551
NP_008877	NP_067262	NP_001256073	F1493F	F1493L	Likely benign	incidental	rs781708778	169092	SPTBN2	Sptbn2	not provided	NA	NA	ClinVar	Mutagenetix	188550
NP_008877	NP_067262	NP_001024052	I1544I	I1544F	Benign	incidental	107669rs-?	65333	SPTBN2	Sptbn2	not provided	NA	0.00016	ClinVar	Mutagenetix	188551
NP_008877	NP_067262	NP_001024053	I1544I	I1544F	Benign	incidental	107669rs-?	65333	SPTBN2	Sptbn2	not provided	NA	0.00016	ClinVar	Mutagenetix	188552
NP_008877	NP_067262	NP_001294672	I1544I	I1544F	Benign	incidental	107669rs-?	65333	SPTBN2	Sptbn2	not provided	NA	0.00016	ClinVar	Mutagenetix	188553
NP_008877	NP_067262	NP_001256073	I1544I	I1544F	Benign	incidental	107669rs-?	65333	SPTBN2	Sptbn2	not provided	NA	0.00016	ClinVar	Mutagenetix	188550
NP_008877	NP_067262	NP_001024053	F430F	F430L	Likely benign	incidental	rs538691061	522396	SPTBN2	Sptbn2	not provided	NA	NA	ClinVar	Mutagenetix	188552
NP_008877	NP_067262	NP_001024052	F430F	F430L	Likely benign	incidental	rs538691061	522396	SPTBN2	Sptbn2	not provided	NA	NA	ClinVar	Mutagenetix	188551
NP_008877	NP_067262	NP_001294672	F430F	F430L	Likely benign	incidental	rs538691061	522396	SPTBN2	Sptbn2	not provided	NA	NA	ClinVar	Mutagenetix	188553
NP_008877	NP_067262	NP_001256073	F430F	F430L	Likely benign	incidental	rs538691061	522396	SPTBN2	Sptbn2	not provided	NA	NA	ClinVar	Mutagenetix	188550
NP_008877	NP_067262	NP_001024053	T978T	T978A	Benign	incidental	rs777698637	40442	SPTBN2	Sptbn2	not specified	NA	8e-05	ClinVar	Mutagenetix	188552
NP_008877	NP_067262	NP_001256073	T978T	T978A	Benign	incidental	rs777698637	40442	SPTBN2	Sptbn2	not specified	NA	8e-05	ClinVar	Mutagenetix	188550
NP_008877	NP_067262	NP_001024052	T978T	T978A	Benign	incidental	rs777698637	40442	SPTBN2	Sptbn2	not specified	NA	8e-05	ClinVar	Mutagenetix	188551
NP_008877	NP_067262	NP_001294672	T978T	T978A	Benign	incidental	rs777698637	40442	SPTBN2	Sptbn2	not specified	NA	8e-05	ClinVar	Mutagenetix	188553
NP_006406	NP_033295	NP_001300513	I271I	I271V	Likely benign	incidental	rs1587918415	565821	SPTLC1	Sptlc1	not provided	NA	NA	ClinVar	Mutagenetix	310044
NP_006406	NP_033295	NP_001021978	I271I	I271V	Likely benign	incidental	rs1587918415	565821	SPTLC1	Sptlc1	not provided	NA	NA	ClinVar	Mutagenetix	310046
NP_006406	NP_033295	NP_001021979	I271I	I271V	Likely benign	incidental	rs1587918415	565821	SPTLC1	Sptlc1	not provided	NA	NA	ClinVar	Mutagenetix	310045
NP_003142	NP_001295195	NP_001122814	I115V	I115L	Likely benign	incidental	rs3024839	471809	STAT4	Stat4	not provided	NA	NA	ClinVar	Mutagenetix	180053
NP_003142	NP_001295195	NP_001122815	I115V	I115L	Likely benign	incidental	rs3024839	471809	STAT4	Stat4	not provided	NA	NA	ClinVar	Mutagenetix	180052
NP_003142	NP_001295195	NP_502974	I115V	I115L	Likely benign	incidental	rs3024839	471809	STAT4	Stat4	not provided	NA	NA	ClinVar	Mutagenetix	180054
NP_036580	NP_001107035	NP_001122963	Y668Y	Y668H	Likely benign	incidental	rs147503881	331370	STAT5B	Stat5b	Laron syndrome with immunodeficiency	NA	NA	ClinVar	Mutagenetix	59206
NP_036580	NP_001107035	NP_001122814	Y668Y	Y668H	Likely benign	incidental	rs147503881	331370	STAT5B	Stat5b	Laron syndrome with immunodeficiency	NA	NA	ClinVar	Mutagenetix	59204
NP_849193	NP_077184	NP_498362	T249T	T246A	Likely benign	incidental	rs374116624	520808	STT3B	Stt3b	not specified	NA	0	ClinVar	Mutagenetix	10998
NP_443106	NP_077725	NP_001022615	D16D	D16E	Likely benign	incidental	rs373759425	220286	STX1B	Stx1b	Generalized epilepsy with febrile seizures plus, type 9	NA	NA	ClinVar	Mutagenetix	184795
NP_443106	NP_077725	NP_501439	D16D	D16E	Likely benign	incidental	rs373759425	220286	STX1B	Stx1b	Generalized epilepsy with febrile seizures plus, type 9	NA	NA	ClinVar	Mutagenetix	184797
NP_443106	NP_077725	NP_510323	D16D	D16E	Likely benign	incidental	rs373759425	220286	STX1B	Stx1b	Generalized epilepsy with febrile seizures plus, type 9	NA	NA	ClinVar	Mutagenetix	184798
NP_443106	NP_077725	NP_001022614	D16D	D16E	Likely benign	incidental	rs373759425	220286	STX1B	Stx1b	Generalized epilepsy with febrile seizures plus, type 9	NA	NA	ClinVar	Mutagenetix	184796
NP_008880	NP_035633	NP_001024606	T129T	T129A	Likely benign	incidental	rs369507304	276508	STXBP2	Stxbp2	Hemophagocytic lymphohistiocytosis, familial, 5	NA	NA	ClinVar	Mutagenetix	79570
NP_001121187	NP_001074813	NP_001122495	Q1079L	Q1044*	Likely benign	incidental	rs114079575	433705	STXBP5	Stxbp5	not provided	NA	NA	ClinVar	Mutagenetix	375739
NP_001121187	NP_001074813	NP_001300428	Q1079L	Q1044*	Likely benign	incidental	rs114079575	433705	STXBP5	Stxbp5	not provided	NA	NA	ClinVar	Mutagenetix	375740
NP_001121187	NP_001074813	NP_001300427	Q1079L	Q1044*	Likely benign	incidental	rs114079575	433705	STXBP5	Stxbp5	not provided	NA	NA	ClinVar	Mutagenetix	375738
NP_001121187	NP_001074813	NP_001300429	Q1079L	Q1044*	Likely benign	incidental	rs114079575	433705	STXBP5	Stxbp5	not provided	NA	NA	ClinVar	Mutagenetix	375741
NP_001121187	NP_001074813	NP_491623	Q1079L	Q1044*	Likely benign	incidental	rs114079575	433705	STXBP5	Stxbp5	not provided	NA	NA	ClinVar	Mutagenetix	375736
NP_001121187	NP_001074813	NP_001122494	Q1079L	Q1044*	Likely benign	incidental	rs114079575	433705	STXBP5	Stxbp5	not provided	NA	NA	ClinVar	Mutagenetix	375737
NP_001155313	NP_001239507	NP_508560	A593A	A598S	Likely benign	incidental	rs753597018	443717	SULF2	Sulf2	not provided	NA	NA	ClinVar	Mutagenetix	252397
NP_003163	NP_038705	NP_001299876	T191T	T197A	Benign/Likely benign	incidental	rs28715079	423887	SURF1	Surf1	Leigh syndrome;not provided;not specified	NA	NA	ClinVar	Mutagenetix	28644
NP_003163	NP_038705	NP_497657	T191T	T197A	Benign/Likely benign	incidental	rs28715079	423887	SURF1	Surf1	Leigh syndrome;not provided;not specified	NA	NA	ClinVar	Mutagenetix	28645
NP_005631	NP_001093919	NP_490728	T218T	T217A	Likely benign	incidental	rs1266174126	367723	TAF4B	Taf4b	not provided	NA	NA	ClinVar	Mutagenetix	291933
NP_542378	NP_035662	NP_498640	F140F	F138V	Benign	incidental	rs41298814	196436	TBX1	Tbx1	Cardiovascular phenotype;not provided;not specified	NA	0.24266	ClinVar	Mutagenetix	353025
NP_689593	NP_033349	NP_493750	M460R	M566R	Benign	incidental	26664rs-?	249777	TBX15	Tbx15	not specified	NA	0.0316	ClinVar	Mutagenetix	242703
NP_000183	NP_035667	NP_498088	V412I	V412A	Benign/Likely benign	incidental	rs114124210	401104	TBX5	Tbx5	Cardiovascular phenotype;not provided;not specified	NA	NA	ClinVar	Mutagenetix	87709
NP_060789	NP_082630	NP_500149	A258A	A259V	Likely benign	incidental	rs139270583	367787	TDP1	Tdp1	not provided	NA	NA	ClinVar	Mutagenetix	10028
NP_060789	NP_082630	NP_001294394	A258A	A259V	Likely benign	incidental	rs139270583	367787	TDP1	Tdp1	not provided	NA	NA	ClinVar	Mutagenetix	10027
NP_060789	NP_082630	NP_001294395	A258A	A259V	Likely benign	incidental	rs139270583	367787	TDP1	Tdp1	not provided	NA	NA	ClinVar	Mutagenetix	10026
NP_057195	NP_001157133	NP_498650	T567T	T568N	Likely benign	incidental	rs149485351	479734	TELO2	Telo2	not provided	NA	NA	ClinVar	Mutagenetix	278450
NP_001073946	NP_035987	NP_491646	R2228C	R2244W	Likely benign	incidental	rs184165622	376240	TENM3	Tenm3	not provided	NA	NA	ClinVar	Mutagenetix	289086
NP_006061	NP_062652	NP_493462	Q327Q	Q324K	Likely benign	incidental	rs759578675	15456	TFG	Tfg	not specified	NA	1e-05	ClinVar	Mutagenetix	142156
NP_003226	NP_033401	NP_505373	T1556T	T1555S	Likely benign	incidental	rs1587422261	81797	TG	Tg	not provided	NA	NA	ClinVar	Mutagenetix	366687
NP_003233	NP_033397	NP_001309588	K208K	K233E	Likely benign	incidental	117069rs-?	392283	TGFBR2	Tgfbr2	Familial thoracic aortic aneurysm and aortic dissection	NA	NA	ClinVar	Mutagenetix	326802
NP_003233	NP_033397	NP_001317770	K208K	K233E	Likely benign	incidental	117069rs-?	392283	TGFBR2	Tgfbr2	Familial thoracic aortic aneurysm and aortic dissection	NA	NA	ClinVar	Mutagenetix	326800
NP_003233	NP_033397	NP_001021149	K208K	K233E	Likely benign	incidental	117069rs-?	392283	TGFBR2	Tgfbr2	Familial thoracic aortic aneurysm and aortic dissection	NA	NA	ClinVar	Mutagenetix	326804
NP_003233	NP_033397	NP_001021148	K208K	K233E	Likely benign	incidental	117069rs-?	392283	TGFBR2	Tgfbr2	Familial thoracic aortic aneurysm and aortic dissection	NA	NA	ClinVar	Mutagenetix	326801
NP_003233	NP_033397	NP_498211	K208K	K233E	Likely benign	incidental	117069rs-?	392283	TGFBR2	Tgfbr2	Familial thoracic aortic aneurysm and aortic dissection	NA	NA	ClinVar	Mutagenetix	326803
NP_003233	NP_033397	NP_001021149	T516T	T541A	Benign/Likely benign	incidental	rs140662877	207337	TGFBR2	Tgfbr2	Thoracic aortic aneurysm and aortic dissection;not specified	NA	0.00012	ClinVar	Mutagenetix	326804
NP_003233	NP_033397	NP_001309588	T516T	T541A	Benign/Likely benign	incidental	rs140662877	207337	TGFBR2	Tgfbr2	Thoracic aortic aneurysm and aortic dissection;not specified	NA	0.00012	ClinVar	Mutagenetix	326802
NP_003233	NP_033397	NP_001317770	T516T	T541A	Benign/Likely benign	incidental	rs140662877	207337	TGFBR2	Tgfbr2	Thoracic aortic aneurysm and aortic dissection;not specified	NA	0.00012	ClinVar	Mutagenetix	326800
NP_003233	NP_033397	NP_498211	T516T	T541A	Benign/Likely benign	incidental	rs140662877	207337	TGFBR2	Tgfbr2	Thoracic aortic aneurysm and aortic dissection;not specified	NA	0.00012	ClinVar	Mutagenetix	326803
NP_003233	NP_033397	NP_001021148	T516T	T541A	Benign/Likely benign	incidental	rs140662877	207337	TGFBR2	Tgfbr2	Thoracic aortic aneurysm and aortic dissection;not specified	NA	0.00012	ClinVar	Mutagenetix	326801
NP_001020018	NP_083851	NP_001317770	N261N	N236S	Likely benign	incidental	109109rs-?	542193	TGFBR2	Tgfbr2	Thoracic aortic aneurysm and aortic dissection	NA	2e-05	ClinVar	Mutagenetix	385167
NP_001020018	NP_083851	NP_001021148	N261N	N236S	Likely benign	incidental	109109rs-?	542193	TGFBR2	Tgfbr2	Thoracic aortic aneurysm and aortic dissection	NA	2e-05	ClinVar	Mutagenetix	385168
NP_001020018	NP_083851	NP_001309588	N261N	N236S	Likely benign	incidental	109109rs-?	542193	TGFBR2	Tgfbr2	Thoracic aortic aneurysm and aortic dissection	NA	2e-05	ClinVar	Mutagenetix	385169
NP_001020018	NP_083851	NP_001021149	N261N	N236S	Likely benign	incidental	109109rs-?	542193	TGFBR2	Tgfbr2	Thoracic aortic aneurysm and aortic dissection	NA	2e-05	ClinVar	Mutagenetix	385171
NP_001020018	NP_083851	NP_498211	N261N	N236S	Likely benign	incidental	109109rs-?	542193	TGFBR2	Tgfbr2	Thoracic aortic aneurysm and aortic dissection	NA	2e-05	ClinVar	Mutagenetix	385170
NP_003911	NP_001157553	NP_499594	F1060L	F1057L	Benign	incidental	rs61748694	376172	TIMELESS	Timeless	not provided	NA	NA	ClinVar	Mutagenetix	172322
NP_006342	NP_035722	NP_491780	D191D	D191E	Benign	incidental	rs141712131	478512	TIMM44	Timm44	not specified	NA	0.00416	ClinVar	Mutagenetix	231262
NP_005068	NP_001272460	NP_491932	T21T	T21S	Benign	incidental	rs147523347	76849	TLE1	Tle1	not provided	NA	NA	ClinVar	Mutagenetix	285801
NP_619636	NP_083229	NP_508221	N357N	N351S	Likely benign	incidental	rs1489881026	402057	TMC1	Tmc1	not specified	NA	1e-05	ClinVar	Mutagenetix	133256
NP_619636	NP_083229	NP_508221	N357S	N351S	Likely benign	incidental	rs397517834	402057	TMC1	Tmc1	not specified	NA	1e-05	ClinVar	Mutagenetix	133256
NP_076927	NP_001157248	NP_494910	N331N	N353S	Likely benign	incidental	rs397517380	312492	TMPRSS3	Tmprss3	not specified	NA	0.00014	ClinVar	Mutagenetix	14429
NP_003283	NP_598541	NP_741023	V1862V	V1932A	Likely benign	incidental	rs367905191	538190	TPR	Tpr	not provided	NA	NA	ClinVar	Mutagenetix	317099
NP_003283	NP_598541	NP_741024	V1862V	V1932A	Likely benign	incidental	rs367905191	538190	TPR	Tpr	not provided	NA	NA	ClinVar	Mutagenetix	317100
NP_001153844	NP_850993	NP_509933	H208H	H208N	Likely benign	incidental	rs202136646	565607	TRAPPC9	Trappc9	not provided	NA	NA	ClinVar	Mutagenetix	64885
NP_056086	NP_001258655	NP_001303793	A713A	A686V	Likely benign	incidental	rs773958934	151267	TRIM2	Trim2	Charcot-Marie-Tooth disease, axonal, type 2R	NA	NA	ClinVar	Mutagenetix	91070
NP_056086	NP_001258655	NP_001040817	A713A	A686V	Likely benign	incidental	rs773958934	151267	TRIM2	Trim2	Charcot-Marie-Tooth disease, axonal, type 2R	NA	NA	ClinVar	Mutagenetix	91067
NP_056086	NP_001258655	NP_491266	A713A	A686V	Likely benign	incidental	rs773958934	151267	TRIM2	Trim2	Charcot-Marie-Tooth disease, axonal, type 2R	NA	NA	ClinVar	Mutagenetix	91064
NP_056086	NP_001258655	NP_741866	A713A	A686V	Likely benign	incidental	rs773958934	151267	TRIM2	Trim2	Charcot-Marie-Tooth disease, axonal, type 2R	NA	NA	ClinVar	Mutagenetix	91066
NP_056086	NP_001258655	NP_494245	A713A	A686V	Likely benign	incidental	rs773958934	151267	TRIM2	Trim2	Charcot-Marie-Tooth disease, axonal, type 2R	NA	NA	ClinVar	Mutagenetix	91065
NP_056086	NP_001258655	NP_001040818	A713A	A686V	Likely benign	incidental	rs773958934	151267	TRIM2	Trim2	Charcot-Marie-Tooth disease, axonal, type 2R	NA	NA	ClinVar	Mutagenetix	91068
NP_056086	NP_001258655	NP_001303794	A713A	A686V	Likely benign	incidental	rs773958934	151267	TRIM2	Trim2	Charcot-Marie-Tooth disease, axonal, type 2R	NA	NA	ClinVar	Mutagenetix	91069
NP_009049	NP_001074771	NP_001021500	K2816R	K2820Q	Benign	incidental	rs73749289	479773	TRIO	Trio	not provided	NA	NA	ClinVar	Mutagenetix	35381
NP_009049	NP_001074771	NP_001249517	K2816R	K2820Q	Benign	incidental	rs73749289	479773	TRIO	Trio	not provided	NA	NA	ClinVar	Mutagenetix	35378
NP_009049	NP_001074771	NP_001021499	K2816R	K2820Q	Benign	incidental	rs73749289	479773	TRIO	Trio	not provided	NA	NA	ClinVar	Mutagenetix	35379
NP_009049	NP_001074771	NP_001021497	K2816R	K2820Q	Benign	incidental	rs73749289	479773	TRIO	Trio	not provided	NA	NA	ClinVar	Mutagenetix	35377
NP_009049	NP_001074771	NP_001021501	K2816R	K2820Q	Benign	incidental	rs73749289	479773	TRIO	Trio	not provided	NA	NA	ClinVar	Mutagenetix	35382
NP_009049	NP_001074771	NP_001021496	K2816R	K2820Q	Benign	incidental	rs73749289	479773	TRIO	Trio	not provided	NA	NA	ClinVar	Mutagenetix	35384
NP_009049	NP_001074771	NP_001021498	K2816R	K2820Q	Benign	incidental	rs73749289	479773	TRIO	Trio	not provided	NA	NA	ClinVar	Mutagenetix	35383
NP_009049	NP_001074771	NP_001249512	K2816R	K2820Q	Benign	incidental	rs73749289	479773	TRIO	Trio	not provided	NA	NA	ClinVar	Mutagenetix	35385
NP_009049	NP_001074771	NP_001249513	K2816R	K2820Q	Benign	incidental	rs73749289	479773	TRIO	Trio	not provided	NA	NA	ClinVar	Mutagenetix	35380
NP_001034230	NP_001034244	NP_492655	F1187L	F852L	Benign	incidental	rs5756795	38970	TRIOBP	Triobp	not specified	NA	0.39393	ClinVar	Mutagenetix	126187
NP_001034230	NP_001034244	NP_001122450	F1187L	F852L	Benign	incidental	rs5756795	38970	TRIOBP	Triobp	not specified	NA	0.39393	ClinVar	Mutagenetix	126188
NP_001034230	NP_001034245	NP_001122450	A1591A	A1259V	Likely benign	incidental	rs876657594	566637	TRIOBP	Triobp	not specified	NA	1e-05	ClinVar	Mutagenetix	126190
NP_001034230	NP_001034245	NP_492655	A1591A	A1259V	Likely benign	incidental	rs876657594	566637	TRIOBP	Triobp	not specified	NA	1e-05	ClinVar	Mutagenetix	126189
NP_004612	NP_001269015	NP_001254873	T296T	T295A	Likely benign	incidental	rs144891994	81712	TRPC6	Trpc6	not specified	NA	0.00041	ClinVar	Mutagenetix	5763
NP_004612	NP_001269015	NP_001040890	T296T	T295A	Likely benign	incidental	rs144891994	81712	TRPC6	Trpc6	not specified	NA	0.00041	ClinVar	Mutagenetix	5761
NP_004612	NP_001269015	NP_001040889	T296T	T295A	Likely benign	incidental	rs144891994	81712	TRPC6	Trpc6	not specified	NA	0.00041	ClinVar	Mutagenetix	5762
NP_004612	NP_001269015	NP_001254872	T296T	T295A	Likely benign	incidental	rs144891994	81712	TRPC6	Trpc6	not specified	NA	0.00041	ClinVar	Mutagenetix	5764
NP_004612	NP_001269015	NP_001040889	D798H	D719E	Benign	incidental	51222rs-?	503408	TRPC6	Trpc6	Focal segmental glomerulosclerosis 2	NA	NA	ClinVar	Mutagenetix	5762
NP_004612	NP_001269015	NP_001040890	D798H	D719E	Benign	incidental	51222rs-?	503408	TRPC6	Trpc6	Focal segmental glomerulosclerosis 2	NA	NA	ClinVar	Mutagenetix	5761
NP_004612	NP_038866	NP_001040890	N561N	N560K	Benign	incidental	rs12366144	401992	TRPC6	Trpc6	Focal segmental glomerulosclerosis;not provided;not specified	NA	0.22823	ClinVar	Mutagenetix	5757
NP_004612	NP_038866	NP_001254873	N561N	N560K	Benign	incidental	rs12366144	401992	TRPC6	Trpc6	Focal segmental glomerulosclerosis;not provided;not specified	NA	0.22823	ClinVar	Mutagenetix	5759
NP_004612	NP_038866	NP_001254872	N561N	N560K	Benign	incidental	rs12366144	401992	TRPC6	Trpc6	Focal segmental glomerulosclerosis;not provided;not specified	NA	0.22823	ClinVar	Mutagenetix	5760
NP_004612	NP_038866	NP_001040889	N561N	N560K	Benign	incidental	rs12366144	401992	TRPC6	Trpc6	Focal segmental glomerulosclerosis;not provided;not specified	NA	0.22823	ClinVar	Mutagenetix	5758
NP_060245	NP_083980	NP_001022476	Y137Y	Y128H	Likely benign	incidental	rs763402516	244367	TTC19	Ttc19	not provided	NA	NA	ClinVar	Mutagenetix	368394
NP_060245	NP_083980	NP_001022475	Y137Y	Y128H	Likely benign	incidental	rs763402516	244367	TTC19	Ttc19	not provided	NA	NA	ClinVar	Mutagenetix	368393
NP_079029	NP_001041069	NP_001022993	T328T	T328A	Likely benign	incidental	rs1574121074	552252	TTC21B	Ttc21b	not provided	NA	NA	ClinVar	Mutagenetix	10771
NP_079029	NP_001041069	NP_001022994	T328T	T328A	Likely benign	incidental	rs1574121074	552252	TTC21B	Ttc21b	not provided	NA	NA	ClinVar	Mutagenetix	10770
NP_056998	NP_083858	NP_001294786	Y688Y	Y684H	Benign	incidental	rs61739865	565958	TXNDC11	Txndc11	not provided	NA	NA	ClinVar	Mutagenetix	23879
NP_056998	NP_083858	NP_510583	Y688Y	Y684H	Benign	incidental	rs61739865	565958	TXNDC11	Txndc11	not provided	NA	NA	ClinVar	Mutagenetix	23882
[truncated: 568 more rows]
