# Supplementary material for: ConVarT: a search engine for matching human genetic variants with variants from non-human species
Source: Nucleic Acids Res. 2021 Oct 28;50(D1):D1172–8. doi: 10.1093/nar/gkab939 (PMC8728286; doi:10.1093/nar/gkab939)
Supplement: gkab939_Supplemental_Files [file gkab939_supplemental_files.zip › Table S9.xls]

## Sheet: Sheet1
Human_Protein_ID	C_elegans_Protein_ID	Mouse_Protein_ID	Human_Variation	C_elegans_Variation	Human_Clinical_Significance	C_elegans_Significance	Human_Variant_ID	C_elegans_Variant_ID	Human_Gene_Name	C_elegans_Gene_Name	Human_Disease	C_elegans_Phenotype	Allele_Frequency	Human_Source	C_elegans_Source	msa_index
NP_115993	NP_001024458		D137E	D122N	MODERATE	Unknown	rs6715286	WBVar01116563	ABHD1	abhd-3.2	Unknown	NA	NA	dbSNP	Wormbase	3056
NP_115993	NP_001024459		D137E	D122N	MODERATE	Unknown	rs6715286	WBVar01116563	ABHD1	abhd-3.2	Unknown	NA	NA	dbSNP	Wormbase	3055
NP_115993	NP_001024459		D137E	D122N	unknown	Unknown	rs6715286	WBVar01116563	ABHD1	abhd-3.2	Unknown	NA	1.19398e-05	gnomAD	Wormbase	3055
NP_115993	NP_001024458		D137E	D122N	unknown	Unknown	rs6715286	WBVar01116563	ABHD1	abhd-3.2	Unknown	NA	1.19398e-05	gnomAD	Wormbase	3056
NP_115993	NP_001024459		G164R	G150D	unknown	Unknown	rs146659414	WBVar01116561	ABHD1	abhd-3.2	Unknown	NA	3.98045e-06	gnomAD	Wormbase	3055
NP_115993	NP_001024458		G164R	G150D	unknown	Unknown	rs146659414	WBVar01116561	ABHD1	abhd-3.2	Unknown	NA	3.98045e-06	gnomAD	Wormbase	3056
NP_115993	NP_001024458		G356R	G342E	unknown	Unknown	rs747404080	WBVar01116554	ABHD1	abhd-3.2	Unknown	NA	3.97757e-06	gnomAD	Wormbase	3056
NP_037359	NP_001254401		R2228H	R24Q	unknown	Unknown	rs374891622	WBVar00783227	ACAN	clec-146	Unknown	NA	2.41243e-05	gnomAD	Wormbase	3033
NP_001095	NP_001256424		T137P	T58I	unknown	Unknown	rs747618047	WBVar01055258	ACTN3	atn-1	Unknown	NA	NA	gnomAD	Wormbase	590
NP_001095	NP_001256424		T137I	T58I	unknown	Unknown	rs771328993	WBVar01055258	ACTN3	atn-1	Unknown	NA	NA	gnomAD	Wormbase	590
NP_001095	NP_001256423		T137P	T58I	unknown	Unknown	rs747618047	WBVar01055258	ACTN3	atn-1	Unknown	NA	NA	gnomAD	Wormbase	589
NP_001095	NP_001256423		T137I	T58I	unknown	Unknown	rs771328993	WBVar01055258	ACTN3	atn-1	Unknown	NA	NA	gnomAD	Wormbase	589
NP_001095	NP_506127		T137P	T129I	unknown	Unknown	rs747618047	WBVar01055258	ACTN3	atn-1	Unknown	NA	NA	gnomAD	Wormbase	592
NP_001095	NP_506127		T137I	T129I	unknown	Unknown	rs771328993	WBVar01055258	ACTN3	atn-1	Unknown	NA	NA	gnomAD	Wormbase	592
NP_001095	NP_506128		T137P	T129I	unknown	Unknown	rs747618047	WBVar01055258	ACTN3	atn-1	Unknown	NA	NA	gnomAD	Wormbase	591
NP_001095	NP_506128		T137I	T129I	unknown	Unknown	rs771328993	WBVar01055258	ACTN3	atn-1	Unknown	NA	NA	gnomAD	Wormbase	591
NP_001095	NP_001256423		A173T	A94V	unknown	Unknown	rs771981040	WBVar01055261	ACTN3	atn-1	Unknown	NA	NA	gnomAD	Wormbase	589
NP_001095	NP_506128		A173T	A165V	unknown	Unknown	rs771981040	WBVar01055261	ACTN3	atn-1	Unknown	NA	NA	gnomAD	Wormbase	591
NP_001095	NP_506127		A173T	A165V	unknown	Unknown	rs771981040	WBVar01055261	ACTN3	atn-1	Unknown	NA	NA	gnomAD	Wormbase	592
NP_001095	NP_001256424		A173T	A94V	unknown	Unknown	rs771981040	WBVar01055261	ACTN3	atn-1	Unknown	NA	NA	gnomAD	Wormbase	590
NP_001095	NP_001256423		A262T	A181T	unknown	Unknown	rs769307600	WBVar01055266	ACTN3	atn-1	Unknown	NA	NA	gnomAD	Wormbase	589
NP_001095	NP_001256423		A262V	A181T	unknown	Unknown	rs867001757	WBVar01055266	ACTN3	atn-1	Unknown	NA	3.18431e-05	gnomAD	Wormbase	589
NP_001095	NP_506127		A262T	A252T	unknown	Unknown	rs769307600	WBVar01055266	ACTN3	atn-1	Unknown	NA	NA	gnomAD	Wormbase	592
NP_001095	NP_506127		A262V	A252T	unknown	Unknown	rs867001757	WBVar01055266	ACTN3	atn-1	Unknown	NA	3.18431e-05	gnomAD	Wormbase	592
NP_001095	NP_001256423		V282A	V228I	unknown	Unknown	rs1454207312	WBVar01055268	ACTN3	atn-1	Unknown	NA	NA	gnomAD	Wormbase	589
NP_001095	NP_001256424		V282A	V202I	unknown	Unknown	rs1454207312	WBVar01055268	ACTN3	atn-1	Unknown	NA	NA	gnomAD	Wormbase	590
NP_001095	NP_506128		V282A	V273I	unknown	Unknown	rs1454207312	WBVar01055268	ACTN3	atn-1	Unknown	NA	NA	gnomAD	Wormbase	591
NP_001095	NP_506127		V282A	V299I	unknown	Unknown	rs1454207312	WBVar01055268	ACTN3	atn-1	Unknown	NA	NA	gnomAD	Wormbase	592
NP_001095	NP_001256424		Q356*	Q276*	unknown	Unknown	rs1192812672	WBVar01055271	ACTN3	atn-1	Unknown	NA	3.18492e-05	gnomAD	Wormbase	590
NP_001095	NP_506128		Q356*	Q347*	unknown	Unknown	rs1192812672	WBVar01055271	ACTN3	atn-1	Unknown	NA	3.18492e-05	gnomAD	Wormbase	591
NP_001095	NP_506127		Q356*	Q373*	unknown	Unknown	rs1192812672	WBVar01055271	ACTN3	atn-1	Unknown	NA	3.18492e-05	gnomAD	Wormbase	592
NP_001095	NP_001256423		Q356*	Q302*	unknown	Unknown	rs1192812672	WBVar01055271	ACTN3	atn-1	Unknown	NA	3.18492e-05	gnomAD	Wormbase	589
NP_001095	NP_506127		R405Q	R422Q	unknown	Unknown	rs555878172	WBVar00472897	ACTN3	atn-1	Unknown	NA	NA	gnomAD	Wormbase	592
NP_001095	NP_001256424		R405Q	R325Q	unknown	Unknown	rs555878172	WBVar00472897	ACTN3	atn-1	Unknown	NA	NA	gnomAD	Wormbase	590
NP_001095	NP_001256423		R405Q	R351Q	unknown	Unknown	rs555878172	WBVar00472897	ACTN3	atn-1	Unknown	NA	NA	gnomAD	Wormbase	589
NP_001095	NP_506128		R405Q	R396Q	unknown	Unknown	rs555878172	WBVar00472897	ACTN3	atn-1	Unknown	NA	NA	gnomAD	Wormbase	591
NP_001095	NP_001256424		R646W	R567C	unknown	Unknown	rs200416232	WBVar01055279	ACTN3	atn-1	Unknown	NA	9.55536e-05	gnomAD	Wormbase	590
NP_001095	NP_506128		R646W	R638C	unknown	Unknown	rs200416232	WBVar01055279	ACTN3	atn-1	Unknown	NA	9.55536e-05	gnomAD	Wormbase	591
NP_001095	NP_506127		R646W	R664C	unknown	Unknown	rs200416232	WBVar01055279	ACTN3	atn-1	Unknown	NA	9.55536e-05	gnomAD	Wormbase	592
NP_001095	NP_001256423		R646W	R593C	unknown	Unknown	rs200416232	WBVar01055279	ACTN3	atn-1	Unknown	NA	9.55536e-05	gnomAD	Wormbase	589
NP_001095	NP_506127		S791F	S808F	unknown	Unknown	133921grs-?	WBVar01055282	ACTN3	atn-1	Unknown	NA	NA	gnomAD	Wormbase	592
NP_001095	NP_001256424		S791F	S711F	unknown	Unknown	133921grs-?	WBVar01055282	ACTN3	atn-1	Unknown	NA	NA	gnomAD	Wormbase	590
NP_001095	NP_001256423		S791F	S737F	unknown	Unknown	133921grs-?	WBVar01055282	ACTN3	atn-1	Unknown	NA	NA	gnomAD	Wormbase	589
NP_001095	NP_506128		S791F	S782F	unknown	Unknown	133921grs-?	WBVar01055282	ACTN3	atn-1	Unknown	NA	NA	gnomAD	Wormbase	591
NP_001095	NP_506128		G814E	G810E	unknown	Unknown	rs771790025	WBVar01055283	ACTN3	atn-1	Unknown	NA	3.19264e-05	gnomAD	Wormbase	591
NP_001095	NP_001256424		G814E	G739E	unknown	Unknown	rs771790025	WBVar01055283	ACTN3	atn-1	Unknown	NA	3.19264e-05	gnomAD	Wormbase	590
NP_001095	NP_506127		G814E	G836E	unknown	Unknown	rs771790025	WBVar01055284	ACTN3	atn-1	Unknown	NA	3.19264e-05	gnomAD	Wormbase	592
NP_001095	NP_001256424		G814E	G739E	unknown	Unknown	rs771790025	WBVar01055284	ACTN3	atn-1	Unknown	NA	3.19264e-05	gnomAD	Wormbase	590
NP_001095	NP_001256423		G814E	G765E	unknown	Unknown	rs771790025	WBVar01055284	ACTN3	atn-1	Unknown	NA	3.19264e-05	gnomAD	Wormbase	589
NP_001095	NP_506127		G814E	G836E	unknown	Unknown	rs771790025	WBVar01055283	ACTN3	atn-1	Unknown	NA	3.19264e-05	gnomAD	Wormbase	592
NP_001095	NP_506128		G814E	G810E	unknown	Unknown	rs771790025	WBVar01055284	ACTN3	atn-1	Unknown	NA	3.19264e-05	gnomAD	Wormbase	591
NP_001095	NP_001256423		G814E	G765E	unknown	Unknown	rs771790025	WBVar01055283	ACTN3	atn-1	Unknown	NA	3.19264e-05	gnomAD	Wormbase	589
NP_001095	NP_001256424		T834M	T759M	unknown	Unknown	rs192669291	WBVar01055285	ACTN3	atn-1	Unknown	NA	0.000638325	gnomAD	Wormbase	590
NP_001095	NP_506128		T834M	T830M	unknown	Unknown	rs192669291	WBVar01055285	ACTN3	atn-1	Unknown	NA	0.000638325	gnomAD	Wormbase	591
NP_001095	NP_506127		T834M	T856M	unknown	Unknown	rs192669291	WBVar01055285	ACTN3	atn-1	Unknown	NA	0.000638325	gnomAD	Wormbase	592
NP_001095	NP_001256423		T834M	T785M	unknown	Unknown	rs192669291	WBVar01055285	ACTN3	atn-1	Unknown	NA	0.000638325	gnomAD	Wormbase	589
NP_001095	NP_506128		V85I	V77I	unknown	Unknown	rs762487347	WBVar00472886	ACTN3	atn-1	Unknown	NA	3.1841e-05	gnomAD	Wormbase	591
NP_001095	NP_001256423		V85I	V6I	unknown	Unknown	rs762487347	WBVar00472886	ACTN3	atn-1	Unknown	NA	3.1841e-05	gnomAD	Wormbase	589
NP_001095	NP_506127		V85I	V77I	unknown	Unknown	rs762487347	WBVar00472886	ACTN3	atn-1	Unknown	NA	3.1841e-05	gnomAD	Wormbase	592
NP_001095	NP_001256424		V85I	V6I	unknown	Unknown	rs762487347	WBVar00472886	ACTN3	atn-1	Unknown	NA	3.1841e-05	gnomAD	Wormbase	590
NP_115960	NP_001040724		G591V	G1126R	unknown	Unknown	rs779680624	WBVar00725334	ADGRE3	lat-2	Unknown	NA	1.19647e-05	gnomAD	Wormbase	2365
NP_115960	NP_001040724		G591D	G1126R	unknown	Unknown	rs779680624	WBVar00725334	ADGRE3	lat-2	Unknown	NA	1.59529e-05	gnomAD	Wormbase	2365
NP_000658	NP_001024016		A233A	A237T	Unknown	Unknown	COSM2951262	WBVar00982805	ADH1A	H24K24.3	Unknown	NA	NA	COSMIC	Wormbase	2640
NP_000658	NP_741507		A233A	A235T	Unknown	Unknown	COSM2951262	WBVar00982805	ADH1A	H24K24.3	Unknown	NA	NA	COSMIC	Wormbase	2641
NP_000658	NP_741507		P330Q	P336S	Unknown	Unknown	COSM3720729	WBVar00448813	ADH1A	H24K24.3	Unknown	NA	NA	COSMIC	Wormbase	2641
NP_000658	NP_001024016		P330Q	P338S	Unknown	Unknown	COSM3720729	WBVar00448813	ADH1A	H24K24.3	Unknown	NA	NA	COSMIC	Wormbase	2640
NP_000658	NP_741507		G80R	G82E	Unknown	Unknown	COSM6890726	WBVar00448805	ADH1A	H24K24.3	Unknown	NA	NA	COSMIC	Wormbase	2641
NP_000658	NP_741507		G80E	G82E	Unknown	Unknown	COSM6890725	WBVar00448805	ADH1A	H24K24.3	Unknown	NA	NA	COSMIC	Wormbase	2641
NP_000658	NP_001024016		G80R	G84E	Unknown	Unknown	COSM6890726	WBVar00448805	ADH1A	H24K24.3	Unknown	NA	NA	COSMIC	Wormbase	2640
NP_000658	NP_001024016		G80E	G84E	Unknown	Unknown	COSM6890725	WBVar00448805	ADH1A	H24K24.3	Unknown	NA	NA	COSMIC	Wormbase	2640
NP_000658	NP_001024016		W16*	W17L	unknown	Unknown	rs759944277	WBVar00982786	ADH1A	H24K24.3	Unknown	NA	7.07144e-06	gnomAD	Wormbase	2640
NP_000658	NP_741507		W16*	W17L	unknown	Unknown	rs759944277	WBVar00982786	ADH1A	H24K24.3	Unknown	NA	7.07144e-06	gnomAD	Wormbase	2641
NP_000658	NP_741507		P330Q	P336S	unknown	Unknown	rs777630419	WBVar00448813	ADH1A	H24K24.3	Unknown	NA	7.12941e-06	gnomAD	Wormbase	2641
NP_000658	NP_001024016		P330Q	P338S	unknown	Unknown	rs777630419	WBVar00448813	ADH1A	H24K24.3	Unknown	NA	7.12941e-06	gnomAD	Wormbase	2640
NP_000658	NP_741507		S76N	S78N	unknown	Unknown	rs61732105	WBVar00982794	ADH1A	H24K24.3	Unknown	NA	5.17018e-05	gnomAD	Wormbase	2641
NP_000658	NP_001024016		S76N	S80N	unknown	Unknown	rs61732105	WBVar00982794	ADH1A	H24K24.3	Unknown	NA	5.17018e-05	gnomAD	Wormbase	2640
NP_000659	NP_001024016		W16R	W17L	Benign	Unknown	rs113075608	WBVar00982786	ADH1B	H24K24.3	not provided	NA	0.00129	ClinVar	Wormbase	1691
NP_000659	NP_741507		W16R	W17L	Benign	Unknown	rs113075608	WBVar00982786	ADH1B	H24K24.3	not provided	NA	0.00129	ClinVar	Wormbase	1692
NP_000659	NP_001024016		W16R	W17L	MODERATE	Unknown	rs113075608	WBVar00982786	ADH1B	H24K24.3	Unknown	NA	NA	dbSNP	Wormbase	1691
NP_000659	NP_741507		W16R	W17L	MODERATE	Unknown	rs113075608	WBVar00982786	ADH1B	H24K24.3	Unknown	NA	NA	dbSNP	Wormbase	1692
NP_000659	NP_001024016		L172L	L176F	NEUTRAL	Unknown	COSM6353825	WBVar00982796	ADH1B	H24K24.3	Unknown	NA	NA	COSMIC	Wormbase	1691
NP_000659	NP_741507		L172L	L174F	NEUTRAL	Unknown	COSM6353825	WBVar00982796	ADH1B	H24K24.3	Unknown	NA	NA	COSMIC	Wormbase	1692
NP_000659	NP_741507		G135R	G137R	unknown	Unknown	rs761325177	WBVar00448807	ADH1B	H24K24.3	Unknown	NA	3.97861e-06	gnomAD	Wormbase	1692
NP_000659	NP_001024016		G135R	G139R	unknown	Unknown	rs761325177	WBVar00448807	ADH1B	H24K24.3	Unknown	NA	3.97861e-06	gnomAD	Wormbase	1691
NP_000659	NP_001024016		W16R	W17L	unknown	Unknown	rs113075608	WBVar00982786	ADH1B	H24K24.3	Unknown	NA	0.00166954	gnomAD	Wormbase	1691
NP_000659	NP_001024016		W16*	W17L	unknown	Unknown	rs1453332261	WBVar00982786	ADH1B	H24K24.3	Unknown	NA	3.97905e-06	gnomAD	Wormbase	1691
NP_000659	NP_741507		W16R	W17L	unknown	Unknown	rs113075608	WBVar00982786	ADH1B	H24K24.3	Unknown	NA	0.00166954	gnomAD	Wormbase	1692
NP_000659	NP_741507		W16*	W17L	unknown	Unknown	rs1453332261	WBVar00982786	ADH1B	H24K24.3	Unknown	NA	3.97905e-06	gnomAD	Wormbase	1692
NP_000659	NP_001024016		L172F	L176F	unknown	Unknown	rs1163867492	WBVar00982796	ADH1B	H24K24.3	Unknown	NA	7.9545e-06	gnomAD	Wormbase	1691
NP_000659	NP_741507		L172F	L174F	unknown	Unknown	rs1163867492	WBVar00982796	ADH1B	H24K24.3	Unknown	NA	7.9545e-06	gnomAD	Wormbase	1692
NP_000659	NP_741507		T179P	T181I	unknown	Unknown	rs773537187	WBVar00982797	ADH1B	H24K24.3	Unknown	NA	9.5457e-05	gnomAD	Wormbase	1692
NP_000659	NP_001024016		T179P	T183I	unknown	Unknown	rs773537187	WBVar00982797	ADH1B	H24K24.3	Unknown	NA	9.5457e-05	gnomAD	Wormbase	1691
NP_000659	NP_001024016		G216R	G220R	unknown	Unknown	rs1331783661	WBVar00448809	ADH1B	H24K24.3	Unknown	NA	3.97652e-06	gnomAD	Wormbase	1691
NP_000659	NP_741507		G216R	G218R	unknown	Unknown	rs1331783661	WBVar00448809	ADH1B	H24K24.3	Unknown	NA	3.97652e-06	gnomAD	Wormbase	1692
NP_000659	NP_001024016		S76T	S80N	unknown	Unknown	rs1278530780	WBVar00982794	ADH1B	H24K24.3	Unknown	NA	3.97747e-06	gnomAD	Wormbase	1691
NP_000659	NP_001024016		S76G	S80N	unknown	Unknown	rs1485547611	WBVar00982794	ADH1B	H24K24.3	Unknown	NA	3.97741e-06	gnomAD	Wormbase	1691
NP_000659	NP_741507		S76T	S78N	unknown	Unknown	rs1278530780	WBVar00982794	ADH1B	H24K24.3	Unknown	NA	3.97747e-06	gnomAD	Wormbase	1692
NP_000659	NP_741507		S76G	S78N	unknown	Unknown	rs1485547611	WBVar00982794	ADH1B	H24K24.3	Unknown	NA	3.97741e-06	gnomAD	Wormbase	1692
NP_000659	NP_001024016		G80R	G84E	unknown	Unknown	rs1260254304	WBVar00448805	ADH1B	H24K24.3	Unknown	NA	7.95539e-06	gnomAD	Wormbase	1691
NP_000659	NP_001024016		G80E	G84E	unknown	Unknown	rs761023913	WBVar00448805	ADH1B	H24K24.3	Unknown	NA	3.97791e-06	gnomAD	Wormbase	1691
NP_000659	NP_741507		G80R	G82E	unknown	Unknown	rs1260254304	WBVar00448805	ADH1B	H24K24.3	Unknown	NA	7.95539e-06	gnomAD	Wormbase	1692
NP_000659	NP_741507		G80E	G82E	unknown	Unknown	rs761023913	WBVar00448805	ADH1B	H24K24.3	Unknown	NA	3.97791e-06	gnomAD	Wormbase	1692
NP_000663	NP_741507		G135E	G137R	Unknown	Unknown	COSM3916841	WBVar00448807	ADH6	H24K24.3	Unknown	NA	NA	COSMIC	Wormbase	2694
NP_000663	NP_001024016		G135E	G139R	Unknown	Unknown	COSM3916841	WBVar00448807	ADH6	H24K24.3	Unknown	NA	NA	COSMIC	Wormbase	2693
NP_001095940	NP_741507		G135E	G137R	Unknown	Unknown	COSM3916840	WBVar00448807	ADH6	H24K24.3	Unknown	NA	NA	COSMIC	Wormbase	645
NP_001095940	NP_001024016		G135E	G139R	Unknown	Unknown	COSM3916840	WBVar00448807	ADH6	H24K24.3	Unknown	NA	NA	COSMIC	Wormbase	644
NP_000663	NP_001024016		G135R	G139R	unknown	Unknown	rs1436413984	WBVar00448807	ADH6	H24K24.3	Unknown	NA	3.18552e-05	gnomAD	Wormbase	2693
NP_000663	NP_741507		G135R	G137R	unknown	Unknown	rs1436413984	WBVar00448807	ADH6	H24K24.3	Unknown	NA	3.18552e-05	gnomAD	Wormbase	2694
NP_000663	NP_741507		W16C	W17L	unknown	Unknown	rs200929780	WBVar00982786	ADH6	H24K24.3	Unknown	NA	NA	gnomAD	Wormbase	2694
NP_000663	NP_001024016		W16C	W17L	unknown	Unknown	rs200929780	WBVar00982786	ADH6	H24K24.3	Unknown	NA	NA	gnomAD	Wormbase	2693
NP_001095940	NP_001024016		G135R	G139R	unknown	Unknown	rs1436413984	WBVar00448807	ADH6	H24K24.3	Unknown	NA	3.18552e-05	gnomAD	Wormbase	644
NP_001095940	NP_741507		G135R	G137R	unknown	Unknown	rs1436413984	WBVar00448807	ADH6	H24K24.3	Unknown	NA	3.18552e-05	gnomAD	Wormbase	645
NP_001095940	NP_001024016		W16*	W17L	unknown	Unknown	rs200929780	WBVar00982786	ADH6	H24K24.3	Unknown	NA	4.22276e-06	gnomAD	Wormbase	644
NP_001095940	NP_001024016		W16C	W17L	unknown	Unknown	rs200929780	WBVar00982786	ADH6	H24K24.3	Unknown	NA	4.22276e-06	gnomAD	Wormbase	644
NP_001095940	NP_741507		W16*	W17L	unknown	Unknown	rs200929780	WBVar00982786	ADH6	H24K24.3	Unknown	NA	4.22276e-06	gnomAD	Wormbase	645
NP_001095940	NP_741507		W16C	W17L	unknown	Unknown	rs200929780	WBVar00982786	ADH6	H24K24.3	Unknown	NA	4.22276e-06	gnomAD	Wormbase	645
NP_001095940	NP_741507		P250S	P252S	unknown	Unknown	rs758889737	WBVar00448810	ADH6	H24K24.3	Unknown	NA	3.97858e-06	gnomAD	Wormbase	645
NP_001095940	NP_001024016		P250S	P254S	unknown	Unknown	rs758889737	WBVar00448810	ADH6	H24K24.3	Unknown	NA	3.97858e-06	gnomAD	Wormbase	644
NP_001095940	NP_001024016		P330L	P338S	unknown	Unknown	rs903939777	WBVar00448813	ADH6	H24K24.3	Unknown	NA	4.27687e-06	gnomAD	Wormbase	644
NP_001095940	NP_741507		P330L	P336S	unknown	Unknown	rs903939777	WBVar00448813	ADH6	H24K24.3	Unknown	NA	4.27687e-06	gnomAD	Wormbase	645
NP_001095940	NP_001024016		N352D	N360H	unknown	Unknown	rs933906602	WBVar01689410	ADH6	H24K24.3	Unknown	NA	4.04531e-06	gnomAD	Wormbase	644
NP_001095940	NP_741507		N352D	N358H	unknown	Unknown	rs933906602	WBVar01689410	ADH6	H24K24.3	Unknown	NA	4.04531e-06	gnomAD	Wormbase	645
NP_001095940	NP_001024016		A359V	A367T	unknown	Unknown	rs374752814	WBVar00982813	ADH6	H24K24.3	Unknown	NA	4.05765e-06	gnomAD	Wormbase	644
NP_001095940	NP_001024016		A359G	A367T	unknown	Unknown	rs374752814	WBVar00982813	ADH6	H24K24.3	Unknown	NA	0.000133173	gnomAD	Wormbase	644
NP_001095940	NP_741507		A359V	A365T	unknown	Unknown	rs374752814	WBVar00982813	ADH6	H24K24.3	Unknown	NA	4.05765e-06	gnomAD	Wormbase	645
NP_001095940	NP_741507		A359G	A365T	unknown	Unknown	rs374752814	WBVar00982813	ADH6	H24K24.3	Unknown	NA	0.000133173	gnomAD	Wormbase	645
NP_597703	NP_001022836		S341F	S715F	unknown	Unknown	rs782000367	WBVar00407840	AGAP4	cnt-2	Unknown	NA	1.14108e-05	gnomAD	Wormbase	1901
NP_001137472	NP_001022837		A425V	A628T	Unknown	Unknown	COSM6388402	WBVar00407841	AGAP5	cnt-2	Unknown	NA	NA	COSMIC	Wormbase	1794
NP_001137472	NP_001022838		A425V	A580T	Unknown	Unknown	COSM6388402	WBVar00407841	AGAP5	cnt-2	Unknown	NA	NA	COSMIC	Wormbase	1791
NP_001137472	NP_001338837		A425V	A343T	Unknown	Unknown	COSM6388402	WBVar00407841	AGAP5	cnt-2	Unknown	NA	NA	COSMIC	Wormbase	1789
NP_001137472	NP_001338835		A425V	A550T	Unknown	Unknown	COSM6388402	WBVar00407841	AGAP5	cnt-2	Unknown	NA	NA	COSMIC	Wormbase	1792
NP_001137472	NP_001338836		A425V	A419T	Unknown	Unknown	COSM6388402	WBVar00407841	AGAP5	cnt-2	Unknown	NA	NA	COSMIC	Wormbase	1790
NP_001137472	NP_001022836		A425V	A784T	Unknown	Unknown	COSM6388402	WBVar00407841	AGAP5	cnt-2	Unknown	NA	NA	COSMIC	Wormbase	1793
NP_001137472	NP_001022838		A425T	A580T	unknown	Unknown	rs1466848020	WBVar00407841	AGAP5	cnt-2	Unknown	NA	0	gnomAD	Wormbase	1791
NP_001137472	NP_001022836		A425T	A784T	unknown	Unknown	rs1466848020	WBVar00407841	AGAP5	cnt-2	Unknown	NA	0	gnomAD	Wormbase	1793
NP_001137472	NP_001338835		A425T	A550T	unknown	Unknown	rs1466848020	WBVar00407841	AGAP5	cnt-2	Unknown	NA	0	gnomAD	Wormbase	1792
NP_001137472	NP_001338837		A425T	A343T	unknown	Unknown	rs1466848020	WBVar00407841	AGAP5	cnt-2	Unknown	NA	0	gnomAD	Wormbase	1789
NP_001137472	NP_001022837		A425T	A628T	unknown	Unknown	rs1466848020	WBVar00407841	AGAP5	cnt-2	Unknown	NA	0	gnomAD	Wormbase	1794
NP_001137472	NP_001338836		A425T	A419T	unknown	Unknown	rs1466848020	WBVar00407841	AGAP5	cnt-2	Unknown	NA	0	gnomAD	Wormbase	1790
NP_001071133	NP_001022839		G42E	G8D	unknown	Unknown	rs540267272	WBVar00857808	AGAP6	cnt-2	Unknown	NA	4.20635e-06	gnomAD	Wormbase	2047
NP_005079	NP_498651		E12Q	E15K	Unknown	Unknown	COSM4833258	WBVar00839466	AKAP17A	cux-7	Unknown	NA	NA	COSMIC	Wormbase	2836
NP_005079	NP_498651		A385T	A370T	NEUTRAL	Unknown	COSM3844210	WBVar00839458	AKAP17A	cux-7	Unknown	NA	NA	COSMIC	Wormbase	2836
NP_005079	NP_498651		S638N	S463T	unknown	Unknown	rs758510613	WBVar00839457	AKAP17A	cux-7	Unknown	NA	4.865e-06	gnomAD	Wormbase	2836
NP_001295269	NP_492634		A84G	A120V	MODERATE	Unknown	rs6582584	WBVar00663918	ALG10B	algn-10	Unknown	NA	NA	dbSNP	Wormbase	3028
NP_001013642	NP_492634		A124V	A120V	Unknown	Unknown	COSM4994642	WBVar00663918	ALG10B	algn-10	Unknown	NA	NA	COSMIC	Wormbase	2590
NP_001013642	NP_492634		H344Y	H295Y	Unknown	Unknown	COSM3460375	WBVar00663916	ALG10B	algn-10	Unknown	NA	NA	COSMIC	Wormbase	2590
NP_001013642	NP_492634		A445V	A396T	unknown	Unknown	rs771614193	WBVar00156348	ALG10B	algn-10	Unknown	NA	3.98883e-06	gnomAD	Wormbase	2590
NP_001295269	NP_492634		A84G	A120V	unknown	Unknown	rs6582584	WBVar00663918	ALG10B	algn-10	Unknown	NA	0.963883	gnomAD	Wormbase	3028
NP_001093392	NP_506467		A83T	A96V	Unknown	Unknown	COSM1155216	WBVar01064592	ALG13	algn-13	Unknown	NA	NA	COSMIC	Wormbase	245
NP_001139	NP_001021268		E2728K	E3896K	Uncertain significance	Unknown	rs756424757	WBVar01516054	ANK2	unc-44	Long QT syndrome	NA	NA	ClinVar	Wormbase	1504
NP_001139	NP_001021268		P3709L	P5351S	Uncertain significance	Unknown	rs1057522339	WBVar01452635	ANK2	unc-44	not provided	NA	NA	ClinVar	Wormbase	1504
NP_001139	NP_741409		L558S	L552H	Uncertain significance	Unknown	rs139199018	WBVar00913402	ANK2	unc-44	Cardiac arrhythmia, ankyrin B-related;not provided;not specified	NA	NA	ClinVar	Wormbase	1501
NP_001139	NP_500898		L558S	L552H	Uncertain significance	Unknown	rs139199018	WBVar00913402	ANK2	unc-44	Cardiac arrhythmia, ankyrin B-related;not provided;not specified	NA	NA	ClinVar	Wormbase	1502
NP_001139	NP_001021268		L558S	L552H	Uncertain significance	Unknown	rs139199018	WBVar00913402	ANK2	unc-44	Cardiac arrhythmia, ankyrin B-related;not provided;not specified	NA	NA	ClinVar	Wormbase	1504
NP_001139	NP_001293784		L558S	L552H	Uncertain significance	Unknown	rs139199018	WBVar00913402	ANK2	unc-44	Cardiac arrhythmia, ankyrin B-related;not provided;not specified	NA	NA	ClinVar	Wormbase	1503
NP_001139	NP_500898		V413V	V407I	Unknown	Unknown	COSM5666025	WBVar00426117	ANK2	unc-44	Unknown	NA	NA	COSMIC	Wormbase	1502
NP_001139	NP_001293784		V413V	V407I	Unknown	Unknown	COSM5666025	WBVar00913391	ANK2	unc-44	Unknown	NA	NA	COSMIC	Wormbase	1503
NP_001139	NP_001293784		V413V	V407I	Unknown	Unknown	COSM5666025	WBVar00426117	ANK2	unc-44	Unknown	NA	NA	COSMIC	Wormbase	1503
NP_001139	NP_741409		V413V	V407I	Unknown	Unknown	COSM5666025	WBVar00426117	ANK2	unc-44	Unknown	NA	NA	COSMIC	Wormbase	1501
NP_001120965	NP_001293786		G1417R	G609E	Unknown	Unknown	COSM3380751	WBVar00913434	ANK2	unc-44	Unknown	NA	NA	COSMIC	Wormbase	2480
NP_001120965	NP_001293786		G1417V	G609E	Unknown	Unknown	COSM7355462	WBVar00913434	ANK2	unc-44	Unknown	NA	NA	COSMIC	Wormbase	2480
NP_001120965	NP_001021267		G1417R	G422E	Unknown	Unknown	COSM3380751	WBVar00913434	ANK2	unc-44	Unknown	NA	NA	COSMIC	Wormbase	2477
NP_001120965	NP_001021267		G1417V	G422E	Unknown	Unknown	COSM7355462	WBVar00913434	ANK2	unc-44	Unknown	NA	NA	COSMIC	Wormbase	2477
NP_001120965	NP_001293785		G1417R	G603E	Unknown	Unknown	COSM3380751	WBVar00913434	ANK2	unc-44	Unknown	NA	NA	COSMIC	Wormbase	2479
NP_001120965	NP_001293785		G1417V	G603E	Unknown	Unknown	COSM7355462	WBVar00913434	ANK2	unc-44	Unknown	NA	NA	COSMIC	Wormbase	2479
NP_001120965	NP_741409		G1417R	G1436E	Unknown	Unknown	COSM3380751	WBVar00913434	ANK2	unc-44	Unknown	NA	NA	COSMIC	Wormbase	2481
NP_001120965	NP_741409		G1417V	G1436E	Unknown	Unknown	COSM7355462	WBVar00913434	ANK2	unc-44	Unknown	NA	NA	COSMIC	Wormbase	2481
NP_001120965	NP_500898		G1417R	G1436E	Unknown	Unknown	COSM3380751	WBVar00913434	ANK2	unc-44	Unknown	NA	NA	COSMIC	Wormbase	2482
NP_001120965	NP_500898		G1417V	G1436E	Unknown	Unknown	COSM7355462	WBVar00913434	ANK2	unc-44	Unknown	NA	NA	COSMIC	Wormbase	2482
NP_001120965	NP_001293784		G1417R	G1442E	Unknown	Unknown	COSM3380751	WBVar00913434	ANK2	unc-44	Unknown	NA	NA	COSMIC	Wormbase	2483
NP_001120965	NP_001293784		G1417V	G1442E	Unknown	Unknown	COSM7355462	WBVar00913434	ANK2	unc-44	Unknown	NA	NA	COSMIC	Wormbase	2483
NP_001120965	NP_500901		G1417R	G532E	Unknown	Unknown	COSM3380751	WBVar00913434	ANK2	unc-44	Unknown	NA	NA	COSMIC	Wormbase	2478
NP_001120965	NP_500901		G1417V	G532E	Unknown	Unknown	COSM7355462	WBVar00913434	ANK2	unc-44	Unknown	NA	NA	COSMIC	Wormbase	2478
NP_001120965	NP_001021268		G1417R	G1442E	Unknown	Unknown	COSM3380751	WBVar00913434	ANK2	unc-44	Unknown	NA	NA	COSMIC	Wormbase	2484
NP_001120965	NP_001021268		G1417V	G1442E	Unknown	Unknown	COSM7355462	WBVar00913434	ANK2	unc-44	Unknown	NA	NA	COSMIC	Wormbase	2484
NP_001120965	NP_500901		E1737K	E818K	Unknown	Unknown	COSM5760106	WBVar00913438	ANK2	unc-44	Unknown	NA	NA	COSMIC	Wormbase	2478
NP_001120965	NP_500901		E1737D	E818K	NEUTRAL	Unknown	COSM7094726	WBVar00913438	ANK2	unc-44	Unknown	NA	NA	COSMIC	Wormbase	2478
NP_001120965	NP_001293786		E1737K	E895K	Unknown	Unknown	COSM5760106	WBVar00913438	ANK2	unc-44	Unknown	NA	NA	COSMIC	Wormbase	2480
NP_001120965	NP_001293786		E1737D	E895K	NEUTRAL	Unknown	COSM7094726	WBVar00913438	ANK2	unc-44	Unknown	NA	NA	COSMIC	Wormbase	2480
NP_001120965	NP_001021267		E1737K	E708K	Unknown	Unknown	COSM5760106	WBVar00913438	ANK2	unc-44	Unknown	NA	NA	COSMIC	Wormbase	2477
NP_001120965	NP_001021267		E1737D	E708K	NEUTRAL	Unknown	COSM7094726	WBVar00913438	ANK2	unc-44	Unknown	NA	NA	COSMIC	Wormbase	2477
NP_001120965	NP_001293784		E1737K	E1728K	Unknown	Unknown	COSM5760106	WBVar00913438	ANK2	unc-44	Unknown	NA	NA	COSMIC	Wormbase	2483
NP_001120965	NP_001293784		E1737D	E1728K	NEUTRAL	Unknown	COSM7094726	WBVar00913438	ANK2	unc-44	Unknown	NA	NA	COSMIC	Wormbase	2483
NP_001120965	NP_001021266		D1779N	D267N	Unknown	Unknown	COSM4625217	WBVar00426130	ANK2	unc-44	Unknown	NA	NA	COSMIC	Wormbase	2476
NP_001120965	NP_001021266		E1823K	E311K	Unknown	Unknown	COSM5892942	WBVar00913451	ANK2	unc-44	Unknown	NA	NA	COSMIC	Wormbase	2476
NP_001120965	NP_001293785		E1859D	E1028K	Unknown	Unknown	COSM5167726	WBVar00913451	ANK2	unc-44	Unknown	NA	NA	COSMIC	Wormbase	2479
NP_001120965	NP_500898		V392V	V407I	Unknown	Unknown	COSM5666026	WBVar00426117	ANK2	unc-44	Unknown	NA	NA	COSMIC	Wormbase	2482
NP_001120965	NP_001021268		V392V	V407I	Unknown	Unknown	COSM5666026	WBVar00426117	ANK2	unc-44	Unknown	NA	NA	COSMIC	Wormbase	2484
NP_001120965	NP_001293784		V392V	V407I	Unknown	Unknown	COSM5666026	WBVar00426117	ANK2	unc-44	Unknown	NA	NA	COSMIC	Wormbase	2483
NP_001120965	NP_001021268		V392V	V407I	Unknown	Unknown	COSM5666026	WBVar00913391	ANK2	unc-44	Unknown	NA	NA	COSMIC	Wormbase	2484
NP_001120965	NP_001293784		V392V	V407I	Unknown	Unknown	COSM5666026	WBVar00913391	ANK2	unc-44	Unknown	NA	NA	COSMIC	Wormbase	2483
NP_001120965	NP_500898		V392V	V407I	Unknown	Unknown	COSM5666026	WBVar00913391	ANK2	unc-44	Unknown	NA	NA	COSMIC	Wormbase	2482
NP_001120965	NP_741409		V392V	V407I	Unknown	Unknown	COSM5666026	WBVar00426117	ANK2	unc-44	Unknown	NA	NA	COSMIC	Wormbase	2481
NP_001120965	NP_741409		V392V	V407I	Unknown	Unknown	COSM5666026	WBVar00913391	ANK2	unc-44	Unknown	NA	NA	COSMIC	Wormbase	2481
NP_001120965	NP_001021268		E408K	E423K	Unknown	Unknown	COSM4524652	WBVar00913394	ANK2	unc-44	Unknown	NA	NA	COSMIC	Wormbase	2484
NP_001120965	NP_741409		E408K	E423K	Unknown	Unknown	COSM4524652	WBVar00913394	ANK2	unc-44	Unknown	NA	NA	COSMIC	Wormbase	2481
NP_001120965	NP_001293784		E408K	E423K	Unknown	Unknown	COSM4524652	WBVar00913394	ANK2	unc-44	Unknown	NA	NA	COSMIC	Wormbase	2483
NP_001120965	NP_500898		E408K	E423K	Unknown	Unknown	COSM4524652	WBVar00913394	ANK2	unc-44	Unknown	NA	NA	COSMIC	Wormbase	2482
NP_001139	NP_001293784		G1426R	G1442E	Unknown	Unknown	COSM3380750	WBVar00913434	ANK2	unc-44	Unknown	NA	NA	COSMIC	Wormbase	1503
NP_001139	NP_001293784		G1426V	G1442E	Unknown	Unknown	COSM7355461	WBVar00913434	ANK2	unc-44	Unknown	NA	NA	COSMIC	Wormbase	1503
NP_001139	NP_001021267		G1426R	G422E	Unknown	Unknown	COSM3380750	WBVar00913434	ANK2	unc-44	Unknown	NA	NA	COSMIC	Wormbase	1497
NP_001139	NP_001021267		G1426V	G422E	Unknown	Unknown	COSM7355461	WBVar00913434	ANK2	unc-44	Unknown	NA	NA	COSMIC	Wormbase	1497
NP_001139	NP_741409		G1426R	G1436E	Unknown	Unknown	COSM3380750	WBVar00913434	ANK2	unc-44	Unknown	NA	NA	COSMIC	Wormbase	1501
NP_001139	NP_741409		G1426V	G1436E	Unknown	Unknown	COSM7355461	WBVar00913434	ANK2	unc-44	Unknown	NA	NA	COSMIC	Wormbase	1501
NP_001139	NP_500898		G1426R	G1436E	Unknown	Unknown	COSM3380750	WBVar00913434	ANK2	unc-44	Unknown	NA	NA	COSMIC	Wormbase	1502
NP_001139	NP_500898		G1426V	G1436E	Unknown	Unknown	COSM7355461	WBVar00913434	ANK2	unc-44	Unknown	NA	NA	COSMIC	Wormbase	1502
NP_001139	NP_500901		G1426R	G532E	Unknown	Unknown	COSM3380750	WBVar00913434	ANK2	unc-44	Unknown	NA	NA	COSMIC	Wormbase	1498
NP_001139	NP_500901		G1426V	G532E	Unknown	Unknown	COSM7355461	WBVar00913434	ANK2	unc-44	Unknown	NA	NA	COSMIC	Wormbase	1498
NP_001139	NP_001021268		G1426R	G1442E	Unknown	Unknown	COSM3380750	WBVar00913434	ANK2	unc-44	Unknown	NA	NA	COSMIC	Wormbase	1504
NP_001139	NP_001021268		G1426V	G1442E	Unknown	Unknown	COSM7355461	WBVar00913434	ANK2	unc-44	Unknown	NA	NA	COSMIC	Wormbase	1504
NP_001139	NP_001293786		G1426R	G609E	Unknown	Unknown	COSM3380750	WBVar00913434	ANK2	unc-44	Unknown	NA	NA	COSMIC	Wormbase	1500
NP_001139	NP_001293786		G1426V	G609E	Unknown	Unknown	COSM7355461	WBVar00913434	ANK2	unc-44	Unknown	NA	NA	COSMIC	Wormbase	1500
NP_001139	NP_001293785		G1426R	G603E	Unknown	Unknown	COSM3380750	WBVar00913434	ANK2	unc-44	Unknown	NA	NA	COSMIC	Wormbase	1499
NP_001139	NP_001293785		G1426V	G603E	Unknown	Unknown	COSM7355461	WBVar00913434	ANK2	unc-44	Unknown	NA	NA	COSMIC	Wormbase	1499
NP_001139	NP_001021268		T1646I	T2078I	NEUTRAL	Unknown	COSM3428067	WBVar00913460	ANK2	unc-44	Unknown	NA	NA	COSMIC	Wormbase	1504
NP_001139	NP_001021268		E1746D	E2445K	NEUTRAL	Unknown	COSM3683196	WBVar00913466	ANK2	unc-44	Unknown	NA	NA	COSMIC	Wormbase	1504
NP_001139	NP_001021268		E2728K	E3896K	Unknown	Unknown	COSM3736332	WBVar01516054	ANK2	unc-44	Unknown	NA	NA	COSMIC	Wormbase	1504
NP_001139	NP_500898		V413V	V407I	Unknown	Unknown	COSM5666025	WBVar00913391	ANK2	unc-44	Unknown	NA	NA	COSMIC	Wormbase	1502
NP_001139	NP_001021268		V413V	V407I	Unknown	Unknown	COSM5666025	WBVar00426117	ANK2	unc-44	Unknown	NA	NA	COSMIC	Wormbase	1504
NP_001139	NP_741409		V413V	V407I	Unknown	Unknown	COSM5666025	WBVar00913391	ANK2	unc-44	Unknown	NA	NA	COSMIC	Wormbase	1501
NP_001139	NP_001021268		V413V	V407I	Unknown	Unknown	COSM5666025	WBVar00913391	ANK2	unc-44	Unknown	NA	NA	COSMIC	Wormbase	1504
NP_001139	NP_001021268		E429K	E423K	Unknown	Unknown	COSM4524651	WBVar00913394	ANK2	unc-44	Unknown	NA	NA	COSMIC	Wormbase	1504
NP_001139	NP_741409		E429K	E423K	Unknown	Unknown	COSM4524651	WBVar00913394	ANK2	unc-44	Unknown	NA	NA	COSMIC	Wormbase	1501
NP_001139	NP_500898		E429K	E423K	Unknown	Unknown	COSM4524651	WBVar00913394	ANK2	unc-44	Unknown	NA	NA	COSMIC	Wormbase	1502
NP_001139	NP_001293784		E429K	E423K	Unknown	Unknown	COSM4524651	WBVar00913394	ANK2	unc-44	Unknown	NA	NA	COSMIC	Wormbase	1503
NP_001139	NP_001021267		G1169C	G158E	unknown	Unknown	rs763340139	WBVar00913426	ANK2	unc-44	Unknown	NA	7.96451e-06	gnomAD	Wormbase	1497
NP_001139	NP_001293784		G1169C	G1178E	unknown	Unknown	rs763340139	WBVar00913426	ANK2	unc-44	Unknown	NA	7.96451e-06	gnomAD	Wormbase	1503
NP_001139	NP_741409		G1169C	G1172E	unknown	Unknown	rs763340139	WBVar00913426	ANK2	unc-44	Unknown	NA	7.96451e-06	gnomAD	Wormbase	1501
NP_001139	NP_001021268		G1169C	G1178E	unknown	Unknown	rs763340139	WBVar00913426	ANK2	unc-44	Unknown	NA	7.96451e-06	gnomAD	Wormbase	1504
NP_001139	NP_500901		G1169C	G268E	unknown	Unknown	rs763340139	WBVar00913426	ANK2	unc-44	Unknown	NA	7.96451e-06	gnomAD	Wormbase	1498
NP_001139	NP_001293785		G1169C	G339E	unknown	Unknown	rs763340139	WBVar00913426	ANK2	unc-44	Unknown	NA	7.96451e-06	gnomAD	Wormbase	1499
NP_001139	NP_001293786		G1169C	G345E	unknown	Unknown	rs763340139	WBVar00913426	ANK2	unc-44	Unknown	NA	7.96451e-06	gnomAD	Wormbase	1500
NP_001139	NP_500898		G1169C	G1172E	unknown	Unknown	rs763340139	WBVar00913426	ANK2	unc-44	Unknown	NA	7.96451e-06	gnomAD	Wormbase	1502
NP_001139	NP_001021268		E1544D	E1867K	unknown	Unknown	rs1225810825	WBVar00913451	ANK2	unc-44	Unknown	NA	3.99173e-06	gnomAD	Wormbase	1504
NP_001139	NP_001021268		P1823L	P2564L	unknown	Unknown	rs1331978044	WBVar00913472	ANK2	unc-44	Unknown	NA	3.9834e-06	gnomAD	Wormbase	1504
NP_001139	NP_741409		S2320I	S1837F	unknown	Unknown	rs765547888	WBVar00426134	ANK2	unc-44	Unknown	NA	3.98991e-06	gnomAD	Wormbase	1501
NP_001139	NP_001293785		E2371K	E1028K	unknown	Unknown	rs1033059668	WBVar00913451	ANK2	unc-44	Unknown	NA	3.98753e-06	gnomAD	Wormbase	1499
NP_001139	NP_500898		E2371K	E1861K	unknown	Unknown	rs1033059668	WBVar00913451	ANK2	unc-44	Unknown	NA	3.98753e-06	gnomAD	Wormbase	1502
NP_001139	NP_001021268		E2728K	E3896K	unknown	Unknown	rs756424757	WBVar01516054	ANK2	unc-44	Unknown	NA	3.59778e-05	gnomAD	Wormbase	1504
NP_001139	NP_001021268		P2805L	P3973S	unknown	Unknown	rs575152865	WBVar00913499	ANK2	unc-44	Unknown	NA	4.38985e-05	gnomAD	Wormbase	1504
NP_001139	NP_001021268		E2940K	E4215D	unknown	Unknown	rs1326054690	WBVar01581167	ANK2	unc-44	Unknown	NA	7.0925e-06	gnomAD	Wormbase	1504
NP_001139	NP_001021266		D3340E	D267N	unknown	Unknown	rs1210742834	WBVar00426130	ANK2	unc-44	Unknown	NA	3.98479e-06	gnomAD	Wormbase	1496
NP_001139	NP_500898		G487C	G481E	unknown	Unknown	rs1470709043	WBVar00913396	ANK2	unc-44	Unknown	NA	1.13959e-05	gnomAD	Wormbase	1502
NP_001139	NP_741409		G487C	G481R	unknown	Unknown	rs1470709043	WBVar00913395	ANK2	unc-44	Unknown	NA	1.13959e-05	gnomAD	Wormbase	1501
NP_001139	NP_500898		G487C	G481R	unknown	Unknown	rs1470709043	WBVar00913395	ANK2	unc-44	Unknown	NA	1.13959e-05	gnomAD	Wormbase	1502
NP_001139	NP_001021268		G487C	G481R	unknown	Unknown	rs1470709043	WBVar00913395	ANK2	unc-44	Unknown	NA	1.13959e-05	gnomAD	Wormbase	1504
NP_001139	NP_001021268		G487C	G481E	unknown	Unknown	rs1470709043	WBVar00913396	ANK2	unc-44	Unknown	NA	1.13959e-05	gnomAD	Wormbase	1504
NP_001139	NP_741409		G487C	G481E	unknown	Unknown	rs1470709043	WBVar00913396	ANK2	unc-44	Unknown	NA	1.13959e-05	gnomAD	Wormbase	1501
NP_001139	NP_001293784		G487C	G481E	unknown	Unknown	rs1470709043	WBVar00913396	ANK2	unc-44	Unknown	NA	1.13959e-05	gnomAD	Wormbase	1503
NP_001139	NP_001293784		G487C	G481R	unknown	Unknown	rs1470709043	WBVar00913395	ANK2	unc-44	Unknown	NA	1.13959e-05	gnomAD	Wormbase	1503
NP_001139	NP_001293784		L558S	L552H	unknown	Unknown	rs139199018	WBVar00913402	ANK2	unc-44	Unknown	NA	4.60526e-05	gnomAD	Wormbase	1503
NP_001139	NP_741409		L558S	L552H	unknown	Unknown	rs139199018	WBVar00913402	ANK2	unc-44	Unknown	NA	4.60526e-05	gnomAD	Wormbase	1501
NP_001139	NP_500898		L558S	L552H	unknown	Unknown	rs139199018	WBVar00913402	ANK2	unc-44	Unknown	NA	4.60526e-05	gnomAD	Wormbase	1502
NP_001139	NP_001021268		L558S	L552H	unknown	Unknown	rs139199018	WBVar00913402	ANK2	unc-44	Unknown	NA	4.60526e-05	gnomAD	Wormbase	1504
NP_001139	NP_001293784		G619V	G613R	unknown	Unknown	rs747142576	WBVar00426118	ANK2	unc-44	Unknown	NA	3.97744e-06	gnomAD	Wormbase	1503
NP_001139	NP_500898		G619V	G613E	unknown	Unknown	rs747142576	WBVar00913403	ANK2	unc-44	Unknown	NA	3.97744e-06	gnomAD	Wormbase	1502
NP_001139	NP_001021268		G619V	G613E	unknown	Unknown	rs747142576	WBVar00913403	ANK2	unc-44	Unknown	NA	3.97744e-06	gnomAD	Wormbase	1504
NP_001139	NP_001293784		G619V	G613E	unknown	Unknown	rs747142576	WBVar00913403	ANK2	unc-44	Unknown	NA	3.97744e-06	gnomAD	Wormbase	1503
NP_001139	NP_001021268		G619V	G613R	unknown	Unknown	rs747142576	WBVar00426118	ANK2	unc-44	Unknown	NA	3.97744e-06	gnomAD	Wormbase	1504
NP_001139	NP_741409		G619V	G613R	unknown	Unknown	rs747142576	WBVar00426118	ANK2	unc-44	Unknown	NA	3.97744e-06	gnomAD	Wormbase	1501
NP_001139	NP_500898		G619V	G613R	unknown	Unknown	rs747142576	WBVar00426118	ANK2	unc-44	Unknown	NA	3.97744e-06	gnomAD	Wormbase	1502
NP_001139	NP_741409		G619V	G613E	unknown	Unknown	rs747142576	WBVar00913403	ANK2	unc-44	Unknown	NA	3.97744e-06	gnomAD	Wormbase	1501
NP_001139	NP_001021268		L813M	L807F	unknown	Unknown	rs777436992	WBVar00913407	ANK2	unc-44	Unknown	NA	3.98073e-06	gnomAD	Wormbase	1504
NP_001139	NP_741409		L813M	L807F	unknown	Unknown	rs777436992	WBVar00913407	ANK2	unc-44	Unknown	NA	3.98073e-06	gnomAD	Wormbase	1501
NP_001139	NP_500898		L813M	L807F	unknown	Unknown	rs777436992	WBVar00913407	ANK2	unc-44	Unknown	NA	3.98073e-06	gnomAD	Wormbase	1502
NP_001139	NP_001293784		L813M	L807F	unknown	Unknown	rs777436992	WBVar00913407	ANK2	unc-44	Unknown	NA	3.98073e-06	gnomAD	Wormbase	1503
NP_001161354	NP_499461		H327Y	H349Y	unknown	Unknown	rs770247576	WBVar00862157	ANKRD50	T28D6.4	Unknown	NA	NA	gnomAD	Wormbase	745
NP_001161354	NP_499461		H327P	H349Y	unknown	Unknown	rs748239235	WBVar00862157	ANKRD50	T28D6.4	Unknown	NA	NA	gnomAD	Wormbase	745
NP_001161354	NP_499461		P605H	P630S	unknown	Unknown	rs752481201	WBVar00862165	ANKRD50	T28D6.4	Unknown	NA	NA	gnomAD	Wormbase	745
NP_001161354	NP_499461		T901I	T928I	unknown	Unknown	rs1256886691	WBVar00862175	ANKRD50	T28D6.4	Unknown	NA	NA	gnomAD	Wormbase	745
NP_000207	NP_493468		V303I	V277M	unknown	Unknown	rs144634904	WBVar00542611	ANOS1	kal-1	Unknown	NA	0.000269158	gnomAD	Wormbase	742
NP_000207	NP_493468		G643R	G645R	unknown	Unknown	rs1320702253	WBVar00689531	ANOS1	kal-1	Unknown	NA	1.09454e-05	gnomAD	Wormbase	742
NP_006296	NP_493622		A58T	A57V	Unknown	Unknown	COSM6142881	WBVar00353812	ANP32A	F33H2.3	Unknown	NA	NA	COSMIC	Wormbase	1435
NP_006296	NP_493622		A58T	A57V	unknown	Unknown	rs776311932	WBVar00353812	ANP32A	F33H2.3	Unknown	NA	7.95798e-06	gnomAD	Wormbase	1435
NP_663615	NP_740989		T233P	T127M	unknown	Unknown	rs1319408060	WBVar00366146	APOL3	F07F6.8	Unknown	NA	3.99109e-06	gnomAD	Wormbase	307
NP_663615	NP_740989		E268K	E162K	unknown	Unknown	rs767387616	WBVar00731966	APOL3	F07F6.8	Unknown	NA	3.97795e-06	gnomAD	Wormbase	307
NP_536354	NP_001348812		G206G	G21A	NEUTRAL	Unknown	COSM146635	WBVar00322912	AQP10	aqp-8	Unknown	NA	NA	COSMIC	Wormbase	68
NP_536354	NP_001348812		G206G	G21A	NEUTRAL	Unknown	COSM146635	WBVar00319203	AQP10	aqp-8	Unknown	NA	NA	COSMIC	Wormbase	68
NP_536354	NP_495972		P245L	P236S	Unknown	Unknown	COSM4506952	WBVar00373748	AQP10	aqp-2	Unknown	NA	NA	COSMIC	Wormbase	71
NP_536354	NP_495973		P245L	P236S	Unknown	Unknown	COSM4506952	WBVar00373748	AQP10	aqp-2	Unknown	NA	NA	COSMIC	Wormbase	70
NP_536354	NP_495972		R17S	R13C	unknown	Unknown	rs761060478	WBVar00755202	AQP10	aqp-2	Unknown	NA	1.41731e-05	gnomAD	Wormbase	71
NP_536354	NP_495972		R17C	R13C	unknown	Unknown	rs761060478	WBVar00755202	AQP10	aqp-2	Unknown	NA	2.79073e-05	gnomAD	Wormbase	71
NP_536354	NP_495972		R17L	R13C	unknown	Unknown	rs538916652	WBVar00755202	AQP10	aqp-2	Unknown	NA	3.18512e-05	gnomAD	Wormbase	71
NP_536354	NP_495973		R17S	R13C	unknown	Unknown	rs761060478	WBVar00755202	AQP10	aqp-2	Unknown	NA	1.41731e-05	gnomAD	Wormbase	70
NP_536354	NP_495973		R17C	R13C	unknown	Unknown	rs761060478	WBVar00755202	AQP10	aqp-2	Unknown	NA	2.79073e-05	gnomAD	Wormbase	70
NP_536354	NP_495973		R17L	R13C	unknown	Unknown	rs538916652	WBVar00755202	AQP10	aqp-2	Unknown	NA	3.18512e-05	gnomAD	Wormbase	70
NP_536354	NP_508515		R217W	R217C	unknown	Unknown	rs1182330307	WBVar01130864	AQP10	aqp-7	Unknown	NA	1.19373e-05	gnomAD	Wormbase	69
NP_536354	NP_495972		W243G	W234*	unknown	Unknown	rs746430315	WBVar00755184	AQP10	aqp-2	Unknown	NA	1.51242e-05	gnomAD	Wormbase	71
NP_536354	NP_495973		W243G	W234*	unknown	Unknown	rs746430315	WBVar00755184	AQP10	aqp-2	Unknown	NA	1.51242e-05	gnomAD	Wormbase	70
NP_536354	NP_495972		P245L	P236S	unknown	Unknown	rs1332110036	WBVar00373748	AQP10	aqp-2	Unknown	NA	4.8685e-06	gnomAD	Wormbase	71
NP_536354	NP_495973		P245L	P236S	unknown	Unknown	rs1332110036	WBVar00373748	AQP10	aqp-2	Unknown	NA	4.8685e-06	gnomAD	Wormbase	70
NP_536354	NP_871933		P269A	P270S	unknown	Unknown	rs750463918	WBVar00742916	AQP10	aqp-1	Unknown	NA	3.98661e-06	gnomAD	Wormbase	73
NP_536354	NP_495510		P269A	P279S	unknown	Unknown	rs750463918	WBVar00742916	AQP10	aqp-1	Unknown	NA	3.98661e-06	gnomAD	Wormbase	72
NP_001229658	NP_001255773		P431S	P652S		Unknown	COSM6882698	WBVar00957092	ARHGEF38	Y37A1B.17	Unknown	NA	NA	COSMIC	Wormbase	1514
NP_001229658	NP_001076722		P431S	P789S		Unknown	COSM6882698	WBVar00957092	ARHGEF38	Y37A1B.17	Unknown	NA	NA	COSMIC	Wormbase	1513
NP_001229658	NP_001255774		L477I	L340F	Unknown	Unknown	COSM4955747	WBVar00957078	ARHGEF38	Y37A1B.17	Unknown	NA	NA	COSMIC	Wormbase	1515
NP_001229658	NP_001255774		N448D	N311S	unknown	Unknown	rs749721508	WBVar00957079	ARHGEF38	Y37A1B.17	Unknown	NA	7.26786e-06	gnomAD	Wormbase	1515
NP_001229658	NP_001255773		A720V	A1263T	unknown	Unknown	rs1359227414	WBVar00440630	ARHGEF38	Y37A1B.17	Unknown	NA	3.1841e-05	gnomAD	Wormbase	1514
NP_001229658	NP_001076722		A720V	A1400T	unknown	Unknown	rs1359227414	WBVar00440630	ARHGEF38	Y37A1B.17	Unknown	NA	3.1841e-05	gnomAD	Wormbase	1513
NP_001034300	NP_496210		T265M	T437I	Unknown	Unknown	COSM1333440	WBVar00761396	ATAD3C	atad-3	Unknown	NA	NA	COSMIC	Wormbase	2169
NP_001034300	NP_496210		S369P	S543F	Unknown	Unknown	COSM6362139	WBVar00761401	ATAD3C	atad-3	Unknown	NA	NA	COSMIC	Wormbase	2169
NP_001034300	NP_496210		P147S	P319S	unknown	Unknown	rs1483655369	WBVar00761393	ATAD3C	atad-3	Unknown	NA	0	gnomAD	Wormbase	2169
NP_001034300	NP_496210		P147R	P319S	unknown	Unknown	rs763551729	WBVar00761393	ATAD3C	atad-3	Unknown	NA	3.99751e-06	gnomAD	Wormbase	2169
NP_001034300	NP_496210		P147T	P319S	unknown	Unknown	rs1483655369	WBVar00761393	ATAD3C	atad-3	Unknown	NA	3.99875e-06	gnomAD	Wormbase	2169
NP_001034300	NP_496210		T265M	T437I	unknown	Unknown	rs574161074	WBVar00761396	ATAD3C	atad-3	Unknown	NA	5.09309e-05	gnomAD	Wormbase	2169
NP_001034300	NP_496210		T265R	T437I	unknown	Unknown	rs574161074	WBVar00761396	ATAD3C	atad-3	Unknown	NA	4.10556e-06	gnomAD	Wormbase	2169
NP_001034300	NP_496210		A368V	A542T	unknown	Unknown	rs1249624681	WBVar00761400	ATAD3C	atad-3	Unknown	NA	0	gnomAD	Wormbase	2169
NP_065186	NP_495246		T43I	T39I	MODERATE	Unknown	rs33995001	WBVar00736925	ATP10D	tat-4	Unknown	NA	NA	dbSNP	Wormbase	1068
NP_065186	NP_495244		T43I	T39I	MODERATE	Unknown	rs33995001	WBVar00736925	ATP10D	tat-4	Unknown	NA	NA	dbSNP	Wormbase	1070
NP_065186	NP_499363		T43I	T74I	MODERATE	Unknown	rs33995001	WBVar00858225	ATP10D	tat-3	Unknown	NA	NA	dbSNP	Wormbase	1071
NP_065186	NP_499363		W1253C	W1278*	Unknown	Unknown	COSM7356893	WBVar00858187	ATP10D	tat-3	Unknown	NA	NA	COSMIC	Wormbase	1071
NP_065186	NP_495246		L195L	L188F	NEUTRAL	Unknown	COSM4655341	WBVar00736920	ATP10D	tat-4	Unknown	NA	NA	COSMIC	Wormbase	1068
NP_065186	NP_495244		L195L	L188F	NEUTRAL	Unknown	COSM4655341	WBVar00736920	ATP10D	tat-4	Unknown	NA	NA	COSMIC	Wormbase	1070
NP_065186	NP_495246		T43I	T39I	NEUTRAL	Unknown	COSM3760644	WBVar00736925	ATP10D	tat-4	Unknown	NA	NA	COSMIC	Wormbase	1068
NP_065186	NP_495244		T43I	T39I	NEUTRAL	Unknown	COSM3760644	WBVar00736925	ATP10D	tat-4	Unknown	NA	NA	COSMIC	Wormbase	1070
NP_065186	NP_499363		T43I	T74I	NEUTRAL	Unknown	COSM3760644	WBVar00858225	ATP10D	tat-3	Unknown	NA	NA	COSMIC	Wormbase	1071
NP_065186	NP_495245		S639F	S217P	Unknown	Unknown	COSM5401245	WBVar00367764	ATP10D	tat-4	Unknown	NA	NA	COSMIC	Wormbase	1069
NP_065186	NP_499363		E872K	E913K	Unknown	Unknown	COSM3604168	WBVar00407946	ATP10D	tat-3	Unknown	NA	NA	COSMIC	Wormbase	1071
NP_065186	NP_499363		A927A	A968V	NEUTRAL	Unknown	COSM237021	WBVar00858199	ATP10D	tat-3	Unknown	NA	NA	COSMIC	Wormbase	1071
NP_065186	NP_499363		T1234P	T1259I	unknown	Unknown	rs1221771172	WBVar00858189	ATP10D	tat-3	Unknown	NA	3.97703e-06	gnomAD	Wormbase	1071
NP_065186	NP_495244		T284K	T280P	unknown	Unknown	rs760633635	WBVar00367778	ATP10D	tat-4	Unknown	NA	7.98633e-06	gnomAD	Wormbase	1070
NP_065186	NP_495244		T284R	T280P	unknown	Unknown	rs760633635	WBVar00367778	ATP10D	tat-4	Unknown	NA	7.98633e-06	gnomAD	Wormbase	1070
NP_065186	NP_495246		T284K	T280P	unknown	Unknown	rs760633635	WBVar00367778	ATP10D	tat-4	Unknown	NA	7.98633e-06	gnomAD	Wormbase	1068
NP_065186	NP_495246		T284R	T280P	unknown	Unknown	rs760633635	WBVar00367778	ATP10D	tat-4	Unknown	NA	7.98633e-06	gnomAD	Wormbase	1068
NP_065186	NP_499363		W343L	W384*	unknown	Unknown	rs755089954	WBVar00407951	ATP10D	tat-3	Unknown	NA	7.09461e-06	gnomAD	Wormbase	1071
NP_065186	NP_499363		W343*	W384*	unknown	Unknown	rs755089954	WBVar00407951	ATP10D	tat-3	Unknown	NA	7.98371e-06	gnomAD	Wormbase	1071
NP_065186	NP_495244		T43I	T39I	unknown	Unknown	rs33995001	WBVar00736925	ATP10D	tat-4	Unknown	NA	0.39195	gnomAD	Wormbase	1070
NP_065186	NP_495246		T43I	T39I	unknown	Unknown	rs33995001	WBVar00736925	ATP10D	tat-4	Unknown	NA	0.39195	gnomAD	Wormbase	1068
NP_065186	NP_499363		T43I	T74I	unknown	Unknown	rs33995001	WBVar00858225	ATP10D	tat-3	Unknown	NA	0.39195	gnomAD	Wormbase	1071
NP_065186	NP_495246		G430E	G424R	unknown	Unknown	rs747797887	WBVar00736913	ATP10D	tat-4	Unknown	NA	1.2005e-05	gnomAD	Wormbase	1068
NP_065186	NP_495244		G430E	G424R	unknown	Unknown	rs747797887	WBVar00736913	ATP10D	tat-4	Unknown	NA	1.2005e-05	gnomAD	Wormbase	1070
NP_065186	NP_499363		G457E	G510R	unknown	Unknown	rs764948670	WBVar00858215	ATP10D	tat-3	Unknown	NA	7.20575e-06	gnomAD	Wormbase	1071
NP_065186	NP_499363		A518T	A571T	unknown	Unknown	rs1335445003	WBVar00858214	ATP10D	tat-3	Unknown	NA	3.97826e-06	gnomAD	Wormbase	1071
NP_065186	NP_495246		E624D	E556K	unknown	Unknown	rs773640259	WBVar00736911	ATP10D	tat-4	Unknown	NA	2.3889e-05	gnomAD	Wormbase	1068
NP_065186	NP_495244		E624D	E556K	unknown	Unknown	rs773640259	WBVar00736911	ATP10D	tat-4	Unknown	NA	2.3889e-05	gnomAD	Wormbase	1070
NP_065186	NP_499363		A798T	A843V	unknown	Unknown	rs780443888	WBVar00858203	ATP10D	tat-3	Unknown	NA	1.60301e-05	gnomAD	Wormbase	1071
NP_001159349	NP_509152		L74V	L78F	NEUTRAL	Unknown	COSM7334494	WBVar01882023	ATP5MGL	asg-2	Unknown	NA	NA	COSMIC	Wormbase	1481
NP_001129467	NP_506873		V183A	V181I	Unknown	Unknown	COSM4664719	WBVar00479347	ATXN3L	atx-3	Unknown	NA	NA	COSMIC	Wormbase	1482
NP_001129467	NP_506873		V183V	V181I	NEUTRAL	Unknown	COSM1465720	WBVar00479347	ATXN3L	atx-3	Unknown	NA	NA	COSMIC	Wormbase	1482
NP_001129467	NP_506873		R248H	R243Q	NEUTRAL	Unknown	COSM4422844	WBVar01074652	ATXN3L	atx-3	Unknown	NA	NA	COSMIC	Wormbase	1482
NP_001129467	NP_506873		R248H	R243Q	NEUTRAL	Unknown	COSM4422844	WBVar01828631	ATXN3L	atx-3	Unknown	NA	NA	COSMIC	Wormbase	1482
NP_001129467	NP_506873		R248H	R243Q	unknown	Unknown	rs370622354	WBVar01074652	ATXN3L	atx-3	Unknown	NA	1.10941e-05	gnomAD	Wormbase	1482
NP_001129467	NP_506873		R248H	R243Q	unknown	Unknown	rs370622354	WBVar01828631	ATXN3L	atx-3	Unknown	NA	1.10941e-05	gnomAD	Wormbase	1482
NP_490597	NP_491384		P909S	P785S	unknown	Unknown	rs1477636105	WBVar00332668	BRD4	bet-1	Unknown	NA	8.01346e-06	gnomAD	Wormbase	2662
NP_490597	NP_491384		P909R	P785S	unknown	Unknown	rs765163167	WBVar00332668	BRD4	bet-1	Unknown	NA	7.90901e-06	gnomAD	Wormbase	2662
NP_848635	NP_001040701		A287A	A261V	NEUTRAL	Unknown	COSM1246717	WBVar00608984	C1QTNF9	col-46	Unknown	NA	NA	COSMIC	Wormbase	1541
NP_848635	NP_001040701		A287V	A261V	unknown	Unknown	rs754527529	WBVar00608984	C1QTNF9	col-46	Unknown	NA	1.19293e-05	gnomAD	Wormbase	1541
NP_848635	NP_001040701		A287T	A261V	unknown	Unknown	rs748818813	WBVar00608984	C1QTNF9	col-46	Unknown	NA	7.95292e-06	gnomAD	Wormbase	1541
NP_001074293	NP_001257247		E269K	E255K		Unknown	COSM5906588	WBVar01210376	TRABD2A	C05G5.5	Unknown	NA	NA	COSMIC	Wormbase	1915
NP_001074293	NP_001257248		E269K	E132K		Unknown	COSM5906588	WBVar01210376	TRABD2A	C05G5.5	Unknown	NA	NA	COSMIC	Wormbase	1916
NP_000706	NP_001335574		P4A	P68L	Benign	Unknown	rs12072216	WBVar01153268	C4BPA	lev-9	not provided	NA	0.02429	ClinVar	Wormbase	167
NP_000706	NP_001335574		P4A	P68L	MODERATE	Unknown	rs12072216	WBVar01153268	C4BPA	lev-9	Unknown	NA	NA	dbSNP	Wormbase	167
NP_000706	NP_001335574		P4Q	P68L	MODERATE	Unknown	rs55867570	WBVar01153268	C4BPA	lev-9	Unknown	NA	NA	dbSNP	Wormbase	167
NP_000706	NP_001335574		P4T	P68L	MODERATE	Unknown	rs12072216	WBVar01153268	C4BPA	lev-9	Unknown	NA	NA	dbSNP	Wormbase	167
NP_000706	NP_001335574		P4L	P68L	MODERATE	Unknown	rs55867570	WBVar01153268	C4BPA	lev-9	Unknown	NA	NA	dbSNP	Wormbase	167
NP_000706	NP_001335574		P4Q	P68L	NEUTRAL	Unknown	COSM7248688	WBVar01153268	C4BPA	lev-9	Unknown	NA	NA	COSMIC	Wormbase	167
NP_000706	NP_509053		P61L	P68L	NEUTRAL	Unknown	COSM7080610	WBVar01153268	C4BPA	lev-9	Unknown	NA	NA	COSMIC	Wormbase	165
NP_000706	NP_001335575		P61L	P68L	NEUTRAL	Unknown	COSM7080610	WBVar01153268	C4BPA	lev-9	Unknown	NA	NA	COSMIC	Wormbase	166
NP_000706	NP_001335574		P4A	P68L	unknown	Unknown	rs12072216	WBVar01153268	C4BPA	lev-9	Unknown	NA	0.00583802	gnomAD	Wormbase	167
NP_000706	NP_001335574		P4Q	P68L	unknown	Unknown	rs55867570	WBVar01153268	C4BPA	lev-9	Unknown	NA	0.0391815	gnomAD	Wormbase	167
NP_000706	NP_001335574		P4T	P68L	unknown	Unknown	rs12072216	WBVar01153268	C4BPA	lev-9	Unknown	NA	2.13378e-05	gnomAD	Wormbase	167
NP_000706	NP_001335574		P4S	P68L	unknown	Unknown	rs12072216	WBVar01153268	C4BPA	lev-9	Unknown	NA	4.26756e-06	gnomAD	Wormbase	167
NP_000706	NP_001335574		W473R	W1154*	unknown	Unknown	rs375227156	WBVar01153205	C4BPA	lev-9	Unknown	NA	3.98568e-06	gnomAD	Wormbase	167
NP_000706	NP_001335574		W473L	W1154*	unknown	Unknown	rs1801341	WBVar01153205	C4BPA	lev-9	Unknown	NA	1.99291e-05	gnomAD	Wormbase	167
NP_000706	NP_509053		P61L	P68L	unknown	Unknown	rs762579470	WBVar01153268	C4BPA	lev-9	Unknown	NA	1.195e-05	gnomAD	Wormbase	165
NP_000706	NP_001335575		P61L	P68L	unknown	Unknown	rs762579470	WBVar01153268	C4BPA	lev-9	Unknown	NA	1.195e-05	gnomAD	Wormbase	166
NP_001316851	NP_505510		D81N	D108E	Unknown	Unknown	COSM4842398	WBVar01038496	CALM1	cal-7	Unknown	NA	NA	COSMIC	Wormbase	2334
NP_001316851	NP_503386		E115K	E115K	Unknown	Unknown	COSM1021231	WBVar00449382	CALM2	cmd-1	Unknown	NA	NA	COSMIC	Wormbase	2345
NP_001316851	NP_001300203		E115K	E79K	Unknown	Unknown	COSM1021231	WBVar00449382	CALM2	cmd-1	Unknown	NA	NA	COSMIC	Wormbase	2344
NP_001316851	NP_001256429		E124*	E136V	Unknown	Unknown	COSM6338309	WBVar00472972	CALM2	cal-1	Unknown	NA	NA	COSMIC	Wormbase	2352
NP_001316851	NP_001256428		E124*	E155V	Unknown	Unknown	COSM6338309	WBVar00472972	CALM2	cal-1	Unknown	NA	NA	COSMIC	Wormbase	2353
NP_001316851	NP_503386		G26E	G26D	Unknown	Unknown	COSM1021233	WBVar00984503	CALM2	cmd-1	Unknown	NA	NA	COSMIC	Wormbase	2345
NP_001316851	NP_001256428		M77V	M109V	Unknown	Unknown	COSM5647099	WBVar01055479	CALM2	cal-1	Unknown	NA	NA	COSMIC	Wormbase	2353
NP_001316851	NP_001256429		M77V	M90V	Unknown	Unknown	COSM5647099	WBVar01055479	CALM2	cal-1	Unknown	NA	NA	COSMIC	Wormbase	2352
NP_005175	NP_001255489		D130H	D195N	Uncertain significance	Unknown	26384rs-?	WBVar00938235	CALM3	cal-4	Long QT syndrome 1	NA	NA	ClinVar	Wormbase	1848
NP_005175	NP_001255489		D130D	D195N	Benign	Unknown	rs35617141	WBVar00938235	CALM3	cal-4	Long QT syndrome 1;not specified	NA	0.00193	ClinVar	Wormbase	1848
NP_005175	NP_001255490		D130H	D167N	Uncertain significance	Unknown	26384rs-?	WBVar00938235	CALM3	cal-4	Long QT syndrome 1	NA	NA	ClinVar	Wormbase	1847
NP_005175	NP_001255490		D130D	D167N	Benign	Unknown	rs35617141	WBVar00938235	CALM3	cal-4	Long QT syndrome 1;not specified	NA	0.00193	ClinVar	Wormbase	1847
NP_005175	NP_001255491		D130H	D141N	Uncertain significance	Unknown	26384rs-?	WBVar00938235	CALM3	cal-4	Long QT syndrome 1	NA	NA	ClinVar	Wormbase	1846
NP_005175	NP_001255491		D130D	D141N	Benign	Unknown	rs35617141	WBVar00938235	CALM3	cal-4	Long QT syndrome 1;not specified	NA	0.00193	ClinVar	Wormbase	1846
NP_005175	NP_495906		E8E	E32K	Likely benign	Unknown	rs1001080500	WBVar00753375	CALM3	cal-2	Long QT syndrome 1	NA	1e-05	ClinVar	Wormbase	1851
NP_001316851	NP_001255489		D130D	D195N	LOW	Unknown	rs35617141	WBVar00938235	CALM3	cal-4	Unknown	NA	NA	dbSNP	Wormbase	2348
NP_001316851	NP_001255491		D130D	D141N	LOW	Unknown	rs35617141	WBVar00938235	CALM3	cal-4	Unknown	NA	NA	dbSNP	Wormbase	2346
NP_001316851	NP_001255490		D130D	D167N	LOW	Unknown	rs35617141	WBVar00938235	CALM3	cal-4	Unknown	NA	NA	dbSNP	Wormbase	2347
NP_001316851	NP_001294291		G135D	G152E	unknown	Unknown	rs1471376840	WBVar00901042	CALM3	cal-3	Unknown	NA	0	gnomAD	Wormbase	2349
NP_001316851	NP_500421		G135D	G222E	unknown	Unknown	rs1471376840	WBVar00901042	CALM3	cal-3	Unknown	NA	0	gnomAD	Wormbase	2350
NP_001316851	NP_001256428		M77I	M109V	unknown	Unknown	rs1333482396	WBVar01055479	CALM3	cal-1	Unknown	NA	3.18512e-05	gnomAD	Wormbase	2353
NP_001316851	NP_001256429		M77I	M90V	unknown	Unknown	rs1333482396	WBVar01055479	CALM3	cal-1	Unknown	NA	3.18512e-05	gnomAD	Wormbase	2352
NP_001782	NP_495598		I21T	I21N	Likely pathogenic	Unknown	rs1064795845	WBVar00745155	CDC42	cdc-42	Takenouchi-Kosaki syndrome;not provided	NA	NA	ClinVar	Wormbase	670
NP_001782	NP_495598		S30L	S30F	Unknown	Unknown	COSM46468	WBVar00745156	CDC42	cdc-42	Unknown	NA	NA	COSMIC	Wormbase	670
NP_001782	NP_495598		A41T	A41V	Unknown	Unknown	COSM6624272	WBVar00370487	CDC42	cdc-42	Unknown	NA	NA	COSMIC	Wormbase	670
NP_426359	NP_495598		A41T	A41V	Unknown	Unknown	COSM6624270	WBVar00370487	CDC42	cdc-42	Unknown	NA	NA	COSMIC	Wormbase	1431
NP_001778	NP_495617		G51R	G39D	unknown	Unknown	rs781122852	WBVar00370669	CDK11B	cdk-11.1	Unknown	NA	4.06131e-06	gnomAD	Wormbase	549
NP_001778	NP_001348696		G51R	G29D	unknown	Unknown	rs781122852	WBVar00370669	CDK11B	cdk-11.1	Unknown	NA	4.06131e-06	gnomAD	Wormbase	550
NP_001778	NP_509746		E70D	E38K	unknown	Unknown	rs1482109985	WBVar01180961	CDK11B	cdk-11.2	Unknown	NA	4.06339e-06	gnomAD	Wormbase	551
NP_001249	NP_001337286		P271R	P87S	unknown	Unknown	rs770109855	WBVar00330417	CDK3	cdk-2	Unknown	NA	3.89185e-05	gnomAD	Wormbase	1247
NP_001249	NP_001337286		P271R	P87S	unknown	Unknown	rs770109855	WBVar00330417	CDK3	cdk-2	Unknown	NA	3.18451e-05	gnomAD	Wormbase	1247
NP_001249	NP_001337286		P271S	P87S	unknown	Unknown	rs748431056	WBVar00330417	CDK3	cdk-2	Unknown	NA	NA	gnomAD	Wormbase	1247
NP_001249	NP_001021537		P271S	P285S	unknown	Unknown	rs748431056	WBVar00330417	CDK3	cdk-2	Unknown	NA	1.19402e-05	gnomAD	Wormbase	1248
NP_001249	NP_001337286		P271S	P87S	unknown	Unknown	rs748431056	WBVar00330417	CDK3	cdk-2	Unknown	NA	1.19402e-05	gnomAD	Wormbase	1247
NP_001249	NP_001021537		P271R	P285S	unknown	Unknown	rs770109855	WBVar00330417	CDK3	cdk-2	Unknown	NA	3.89185e-05	gnomAD	Wormbase	1248
NP_001249	NP_001021537		P271R	P285S	unknown	Unknown	rs770109855	WBVar00330417	CDK3	cdk-2	Unknown	NA	3.18451e-05	gnomAD	Wormbase	1248
NP_001249	NP_001021537		P271S	P285S	unknown	Unknown	rs748431056	WBVar00330417	CDK3	cdk-2	Unknown	NA	NA	gnomAD	Wormbase	1248
NP_001249	NP_001021537		V79M	V90I	unknown	Unknown	rs1414525777	WBVar00626117	CDK3	cdk-2	Unknown	NA	NA	gnomAD	Wormbase	1248
NP_001249	NP_001021537		V79M	V90I	unknown	Unknown	rs1414525777	WBVar00626117	CDK3	cdk-2	Unknown	NA	7.9545e-06	gnomAD	Wormbase	1248
NP_000067	NP_001022309		P164L	P132H	Uncertain significance	Unknown	rs1315960524	WBVar00746399	CDKN1C	cki-2	Beckwith-Wiedemann syndrome	NA	NA	ClinVar	Wormbase	674
NP_000067	NP_495642		P164L	P131H	Uncertain significance	Unknown	rs1315960524	WBVar00746399	CDKN1C	cki-2	Beckwith-Wiedemann syndrome	NA	NA	ClinVar	Wormbase	675
NP_000067	NP_001022309		A301S	A256V	Uncertain significance	Unknown	rs749702191	WBVar01604206	CDKN1C	cki-2	Beckwith-Wiedemann syndrome	NA	6e-05	ClinVar	Wormbase	674
NP_000067	NP_495642		A301S	A255V	Uncertain significance	Unknown	rs749702191	WBVar01604206	CDKN1C	cki-2	Beckwith-Wiedemann syndrome	NA	6e-05	ClinVar	Wormbase	675
NP_000067	NP_495642		G73D	G57R	Uncertain significance	Unknown	rs1060500179	WBVar00274997	CDKN1C	cki-2	Beckwith-Wiedemann syndrome	NA	NA	ClinVar	Wormbase	675
NP_000067	NP_001293558		G73D	G57R	Uncertain significance	Unknown	rs1060500179	WBVar00274997	CDKN1C	cki-2	Beckwith-Wiedemann syndrome	NA	NA	ClinVar	Wormbase	673
NP_000067	NP_001022309		G73D	G58R	Uncertain significance	Unknown	rs1060500179	WBVar00274997	CDKN1C	cki-2	Beckwith-Wiedemann syndrome	NA	NA	ClinVar	Wormbase	674
NP_000067	NP_495642		G75R	G60E	Uncertain significance	Unknown	rs1224283171	WBVar00746397	CDKN1C	cki-2	Beckwith-Wiedemann syndrome	NA	NA	ClinVar	Wormbase	675
NP_000067	NP_001022309		G75R	G61E	Uncertain significance	Unknown	rs1224283171	WBVar00746397	CDKN1C	cki-2	Beckwith-Wiedemann syndrome	NA	NA	ClinVar	Wormbase	674
NP_000067	NP_001293558		G75R	G60E	Uncertain significance	Unknown	rs1224283171	WBVar00746397	CDKN1C	cki-2	Beckwith-Wiedemann syndrome	NA	NA	ClinVar	Wormbase	673
NP_001116102	NP_001022309		P153A	P132H	Uncertain significance	Unknown	59658rs-?	WBVar00746399	CDKN1C	cki-2	Beckwith-Wiedemann syndrome	NA	NA	ClinVar	Wormbase	2151
NP_001116102	NP_495642		P153A	P131H	Uncertain significance	Unknown	59658rs-?	WBVar00746399	CDKN1C	cki-2	Beckwith-Wiedemann syndrome	NA	NA	ClinVar	Wormbase	2152
NP_001116102	NP_001293558		P177L	P131H	Uncertain significance	Unknown	59675rs-?	WBVar00746399	CDKN1C	cki-2	Beckwith-Wiedemann syndrome	NA	NA	ClinVar	Wormbase	2150
NP_001116102	NP_001293558		P177T	P131H	Uncertain significance	Unknown	59653rs-?	WBVar00746399	CDKN1C	cki-2	Beckwith-Wiedemann syndrome	NA	NA	ClinVar	Wormbase	2150
NP_001166110	NP_493673		G357V	G376E	Unknown	Unknown	COSM7333571	WBVar00697072	CELF1	etr-1	Unknown	NA	NA	COSMIC	Wormbase	2708
NP_001166110	NP_001300577		A384S	A345T	Unknown	Unknown	COSM6410347	WBVar00354256	CELF1	etr-1	Unknown	NA	NA	COSMIC	Wormbase	2705
NP_941989	NP_001300584		P11S	P10S	Unknown	Unknown	COSM4388978	WBVar00697060	CELF1	etr-1	Unknown	NA	NA	COSMIC	Wormbase	1596
NP_941989	NP_001300583		P11S	P10S	Unknown	Unknown	COSM4388978	WBVar00697060	CELF1	etr-1	Unknown	NA	NA	COSMIC	Wormbase	1595
NP_941989	NP_001300587		A310A	A159T	Unknown	Unknown	COSM3721221	WBVar00354256	CELF1	etr-1	Unknown	NA	NA	COSMIC	Wormbase	1592
NP_941989	NP_001300584		A310A	A235T	Unknown	Unknown	COSM3721221	WBVar00354256	CELF1	etr-1	Unknown	NA	NA	COSMIC	Wormbase	1596
NP_941989	NP_001300583		A310A	A237T	Unknown	Unknown	COSM3721221	WBVar00354256	CELF1	etr-1	Unknown	NA	NA	COSMIC	Wormbase	1595
NP_941989	NP_001300588		A310A	A86T	Unknown	Unknown	COSM3721221	WBVar00354256	CELF1	etr-1	Unknown	NA	NA	COSMIC	Wormbase	1591
NP_941989	NP_001300586		A310A	A161T	Unknown	Unknown	COSM3721221	WBVar00354256	CELF1	etr-1	Unknown	NA	NA	COSMIC	Wormbase	1590
NP_001166110	NP_001300582		S275R	S106L	unknown	Unknown	rs777659347	WBVar00354252	CELF1	etr-1	Unknown	NA	4.0139e-06	gnomAD	Wormbase	2702
NP_001166110	NP_001300584		A309V	A205V	unknown	Unknown	rs757577626	WBVar00354255	CELF1	etr-1	Unknown	NA	3.98137e-06	gnomAD	Wormbase	2701
NP_001166110	NP_001300581		A309V	A271V	unknown	Unknown	rs757577626	WBVar00354255	CELF1	etr-1	Unknown	NA	3.98137e-06	gnomAD	Wormbase	2704
NP_001166110	NP_001300587		A309V	A129V	unknown	Unknown	rs757577626	WBVar00354255	CELF1	etr-1	Unknown	NA	3.98137e-06	gnomAD	Wormbase	2697
NP_001166110	NP_001122631		T182I	T190I	unknown	Unknown	rs760257571	WBVar00697058	CELF1	etr-1	Unknown	NA	3.97728e-06	gnomAD	Wormbase	2713
NP_001166110	NP_493673		T182I	T190I	unknown	Unknown	rs760257571	WBVar00697058	CELF1	etr-1	Unknown	NA	3.97728e-06	gnomAD	Wormbase	2708
NP_001166110	NP_001122629		T182I	T190I	unknown	Unknown	rs760257571	WBVar00697058	CELF1	etr-1	Unknown	NA	3.97728e-06	gnomAD	Wormbase	2710
NP_001166110	NP_001300576		T182I	T190I	unknown	Unknown	rs760257571	WBVar00697058	CELF1	etr-1	Unknown	NA	3.97728e-06	gnomAD	Wormbase	2709
NP_001166110	NP_001122630		T182I	T190I	unknown	Unknown	rs760257571	WBVar00697058	CELF1	etr-1	Unknown	NA	3.97728e-06	gnomAD	Wormbase	2712
NP_001166110	NP_001300579		T182I	T66I	unknown	Unknown	rs760257571	WBVar00697058	CELF1	etr-1	Unknown	NA	3.97728e-06	gnomAD	Wormbase	2707
NP_001166110	NP_001122632		T182I	T190I	unknown	Unknown	rs760257571	WBVar00697058	CELF1	etr-1	Unknown	NA	3.97728e-06	gnomAD	Wormbase	2711
NP_001166110	NP_001122629		G245C	G254E	unknown	Unknown	97403grs-?	WBVar00697072	CELF1	etr-1	Unknown	NA	0	gnomAD	Wormbase	2710
NP_001166110	NP_001122632		S275R	S272L	unknown	Unknown	rs777659347	WBVar00354252	CELF1	etr-1	Unknown	NA	4.0139e-06	gnomAD	Wormbase	2711
NP_001166110	NP_001300579		S275R	S148L	unknown	Unknown	rs777659347	WBVar00354252	CELF1	etr-1	Unknown	NA	4.0139e-06	gnomAD	Wormbase	2707
NP_001166110	NP_493673		G357D	G376E	unknown	Unknown	rs1222278365	WBVar00697072	CELF1	etr-1	Unknown	NA	3.18451e-05	gnomAD	Wormbase	2708
NP_001166110	NP_001300577		A384T	A345T	unknown	Unknown	rs138642328	WBVar00354256	CELF1	etr-1	Unknown	NA	3.97969e-06	gnomAD	Wormbase	2705
NP_443072	NP_001300408		A236A	A216T	NEUTRAL	Unknown	COSM4638188	WBVar00346321	CELF6	unc-75	Unknown	NA	NA	COSMIC	Wormbase	484
NP_443072	NP_001300409		A260V	A150V	Unknown	Unknown	COSM7290861	WBVar01911920	CELF6	unc-75	Unknown	NA	NA	COSMIC	Wormbase	485
NP_443072	NP_001300407		A260V	A248V	Unknown	Unknown	COSM7290861	WBVar01911920	CELF6	unc-75	Unknown	NA	NA	COSMIC	Wormbase	486
NP_443072	NP_492958		A212V	A202T	unknown	Unknown	rs202213817	WBVar00673531	CELF6	unc-75	Unknown	NA	0	gnomAD	Wormbase	487
NP_443072	NP_001300409		A212V	A104T	unknown	Unknown	rs202213817	WBVar00673531	CELF6	unc-75	Unknown	NA	0	gnomAD	Wormbase	485
NP_443072	NP_001300407		A212V	A202T	unknown	Unknown	rs202213817	WBVar00673531	CELF6	unc-75	Unknown	NA	0	gnomAD	Wormbase	486
NP_443072	NP_001300408		Q225L	Q206*	unknown	Phenotypic	rs1307585637	WBVar01473934	CELF6	unc-75	Unknown	locomotion variant, alternative splicing defective)	0	gnomAD	Wormbase	484
NP_443072	NP_001300407		D61E	D44N	unknown	Unknown	rs1405387832	WBVar00673503	CELF6	unc-75	Unknown	NA	4.72518e-06	gnomAD	Wormbase	486
NP_443072	NP_492958		D61E	D44N	unknown	Unknown	rs1405387832	WBVar00673503	CELF6	unc-75	Unknown	NA	4.72518e-06	gnomAD	Wormbase	487
NP_001020370	NP_496021		W139R	W254*	MODERATE	Unknown	rs144428915	WBVar00756359	CHI3L2	chil-15	Unknown	NA	NA	dbSNP	Wormbase	2220
NP_003991	NP_496021		W218R	W254*	MODERATE	Unknown	rs144428915	WBVar00756359	CHI3L2	chil-15	Unknown	NA	NA	dbSNP	Wormbase	656
NP_003991	NP_496021		W218L	W254*	Unknown	Unknown	COSM6057548	WBVar00756359	CHI3L2	chil-15	Unknown	NA	NA	COSMIC	Wormbase	656
NP_003991	NP_496021		G23E	G42E	NEUTRAL	Unknown	COSM5887543	WBVar00756367	CHI3L2	chil-15	Unknown	NA	NA	COSMIC	Wormbase	656
NP_003991	NP_501082		E306K	E641K	Unknown	Unknown	COSM4562203	WBVar00918974	CHI3L2	cht-3	Unknown	NA	NA	COSMIC	Wormbase	654
NP_003991	NP_501082		E306K	E641K	Unknown	Unknown	COSM4562203	WBVar00918973	CHI3L2	cht-3	Unknown	NA	NA	COSMIC	Wormbase	654
NP_003991	NP_501082		V324F	V661I	Unknown	Unknown	COSM674373	WBVar00427894	CHI3L2	cht-3	Unknown	NA	NA	COSMIC	Wormbase	654
NP_003991	NP_496031		G216E	G260D	unknown	Unknown	rs1260339478	WBVar00756475	CHI3L2	chil-22	Unknown	NA	3.9764e-06	gnomAD	Wormbase	655
NP_003991	NP_496021		W218*	W254*	unknown	Unknown	rs749063230	WBVar00756359	CHI3L2	chil-15	Unknown	NA	3.97636e-06	gnomAD	Wormbase	656
NP_003991	NP_496021		W218*	W254*	unknown	Unknown	rs1474243743	WBVar00756359	CHI3L2	chil-15	Unknown	NA	3.97646e-06	gnomAD	Wormbase	656
NP_003991	NP_496021		W218R	W254*	unknown	Unknown	rs144428915	WBVar00756359	CHI3L2	chil-15	Unknown	NA	0.00025806	gnomAD	Wormbase	656
NP_003991	NP_496021		G23V	G42E	unknown	Unknown	rs770072900	WBVar00756367	CHI3L2	chil-15	Unknown	NA	1.19304e-05	gnomAD	Wormbase	656
NP_003991	NP_496021		G23R	G42E	unknown	Unknown	rs1430771061	WBVar00756367	CHI3L2	chil-15	Unknown	NA	3.97687e-06	gnomAD	Wormbase	656
NP_003991	NP_496021		G23E	G42E	unknown	Unknown	rs770072900	WBVar00756367	CHI3L2	chil-15	Unknown	NA	2.12211e-05	gnomAD	Wormbase	656
NP_003991	NP_496021		P267L	P302S	unknown	Unknown	rs369049932	WBVar01243212	CHI3L2	chil-15	Unknown	NA	3.98029e-06	gnomAD	Wormbase	656
NP_003991	NP_496021		P267L	P302L	unknown	Unknown	rs369049932	WBVar00756358	CHI3L2	chil-15	Unknown	NA	3.98029e-06	gnomAD	Wormbase	656
NP_003991	NP_501082		V324I	V661I	unknown	Unknown	rs780579179	WBVar00427894	CHI3L2	cht-3	Unknown	NA	1.98885e-05	gnomAD	Wormbase	654
NP_008987	NP_506124		P359T	P360L	unknown	Unknown	rs768970959	WBVar01055063	CLASRP	F28C1.1	Unknown	NA	8.74906e-06	gnomAD	Wormbase	2576
NP_008987	NP_506124		P359T	P360S	unknown	Unknown	rs768970959	WBVar00472831	CLASRP	F28C1.1	Unknown	NA	8.74906e-06	gnomAD	Wormbase	2576
NP_008987	NP_506124		P37L	P37L	unknown	Unknown	rs1198619217	WBVar01055056	CLASRP	F28C1.1	Unknown	NA	3.97985e-06	gnomAD	Wormbase	2576
NP_008987	NP_506124		P37S	P37L	unknown	Unknown	rs1352728858	WBVar01055056	CLASRP	F28C1.1	Unknown	NA	0	gnomAD	Wormbase	2576
NP_008987	NP_506124		P37L	P37S	unknown	Unknown	rs1198619217	WBVar01055055	CLASRP	F28C1.1	Unknown	NA	3.97985e-06	gnomAD	Wormbase	2576
NP_008987	NP_506124		P37S	P37S	unknown	Unknown	rs1352728858	WBVar01055055	CLASRP	F28C1.1	Unknown	NA	0	gnomAD	Wormbase	2576
NP_008987	NP_506124		S398F	S399L	unknown	Unknown	rs1169112290	WBVar01867934	CLASRP	F28C1.1	Unknown	NA	0	gnomAD	Wormbase	2576
NP_008987	NP_506124		R431H	R427H	unknown	Unknown	rs374480837	WBVar01867937	CLASRP	F28C1.1	Unknown	NA	7.4184e-06	gnomAD	Wormbase	2576
NP_008987	NP_506124		R506L	R498G	unknown	Unknown	rs572665509	WBVar01055068	CLASRP	F28C1.1	Unknown	NA	0	gnomAD	Wormbase	2576
NP_008987	NP_506124		R506C	R498G	unknown	Unknown	rs1047251966	WBVar01055068	CLASRP	F28C1.1	Unknown	NA	1.42363e-05	gnomAD	Wormbase	2576
NP_008987	NP_506124		R666P	R659C	unknown	Unknown	rs201698145	WBVar01055075	CLASRP	F28C1.1	Unknown	NA	2.86363e-05	gnomAD	Wormbase	2576
NP_008987	NP_506124		R666G	R659C	unknown	Unknown	rs762670361	WBVar01055075	CLASRP	F28C1.1	Unknown	NA	1.20881e-05	gnomAD	Wormbase	2576
NP_008987	NP_506124		R666L	R659C	unknown	Unknown	rs201698145	WBVar01055075	CLASRP	F28C1.1	Unknown	NA	8.06179e-06	gnomAD	Wormbase	2576
NP_008987	NP_506124		R666*	R659C	unknown	Unknown	rs762670361	WBVar01055075	CLASRP	F28C1.1	Unknown	NA	2.01468e-05	gnomAD	Wormbase	2576
NP_009029	NP_499260		T1031I	T1033I	Unknown	Unknown	COSM4297244	WBVar00855058	CLTCL1	chc-1	Unknown	NA	NA	COSMIC	Wormbase	1628
NP_009029	NP_499260		A198V	A196V	Unknown	Unknown	COSM4870647	WBVar00855039	CLTCL1	chc-1	Unknown	NA	NA	COSMIC	Wormbase	1628
NP_009029	NP_499260		G621D	G623E	Unknown	Unknown	COSM5749853	WBVar00406880	CLTCL1	chc-1	Unknown	NA	NA	COSMIC	Wormbase	1628
NP_009029	NP_499260		G656C	G658R	Unknown	Unknown	COSM3992018	WBVar00855048	CLTCL1	chc-1	Unknown	NA	NA	COSMIC	Wormbase	1628
NP_009029	NP_499260		D1054N	D1056N	unknown	Unknown	162944grs-?	WBVar00406889	CLTCL1	chc-1	Unknown	NA	NA	gnomAD	Wormbase	1628
NP_009029	NP_499260		G1273V	G1275E	unknown	Unknown	rs782553674	WBVar00406890	CLTCL1	chc-1	Unknown	NA	NA	gnomAD	Wormbase	1628
NP_009029	NP_499260		A1321T	A1323V	unknown	Unknown	rs782660281	WBVar00855067	CLTCL1	chc-1	Unknown	NA	NA	gnomAD	Wormbase	1628
NP_009029	NP_499260		P1450S	P1452S	unknown	Unknown	rs535724317	WBVar00855068	CLTCL1	chc-1	Unknown	NA	3.18431e-05	gnomAD	Wormbase	1628
NP_009029	NP_499260		P1450A	P1452S	unknown	Unknown	rs535724317	WBVar00855068	CLTCL1	chc-1	Unknown	NA	6.36862e-05	gnomAD	Wormbase	1628
NP_009029	NP_499260		P1450T	P1452S	unknown	Unknown	rs535724317	WBVar00855068	CLTCL1	chc-1	Unknown	NA	NA	gnomAD	Wormbase	1628
NP_009029	NP_499260		L1570F	L1572F	unknown	Unknown	rs781872653	WBVar00855071	CLTCL1	chc-1	Unknown	NA	3.18492e-05	gnomAD	Wormbase	1628
NP_009029	NP_499260		L1570V	L1572F	unknown	Unknown	rs781872653	WBVar00855071	CLTCL1	chc-1	Unknown	NA	NA	gnomAD	Wormbase	1628
NP_009029	NP_499260		P413S	P411S	unknown	Unknown	rs782300481	WBVar00855042	CLTCL1	chc-1	Unknown	NA	NA	gnomAD	Wormbase	1628
NP_009029	NP_499260		L585V	L587F	unknown	Unknown	rs200763475	WBVar00855045	CLTCL1	chc-1	Unknown	NA	NA	gnomAD	Wormbase	1628
NP_009029	NP_499260		N588S	N590K	unknown	Unknown	163052grs-?	WBVar00855046	CLTCL1	chc-1	Unknown	NA	NA	gnomAD	Wormbase	1628
NP_009029	NP_499260		G656C	G658R	unknown	Unknown	rs782580504	WBVar00855048	CLTCL1	chc-1	Unknown	NA	NA	gnomAD	Wormbase	1628
NP_009029	NP_499260		S659L	S661F	unknown	Unknown	rs782483645	WBVar00855049	CLTCL1	chc-1	Unknown	NA	NA	gnomAD	Wormbase	1628
NP_009029	NP_499260		L787F	L789F	unknown	Unknown	162998grs-?	WBVar00855052	CLTCL1	chc-1	Unknown	NA	3.18471e-05	gnomAD	Wormbase	1628
NP_009029	NP_499260		G869D	G871E	unknown	Unknown	162980grs-?	WBVar00855054	CLTCL1	chc-1	Unknown	NA	NA	gnomAD	Wormbase	1628
NP_705838	NP_001122877		L3972I	L653F	NEUTRAL	Phenotypic	COSM4160022	WBVar00278513	CMYA5	madd-2	Unknown	axon guidance variant, muscle arm development variant, muscle arm development defective)	NA	COSMIC	Wormbase	2636
NP_705838	NP_503395		L3972I	L667F	NEUTRAL	Phenotypic	COSM4160022	WBVar00278513	CMYA5	madd-2	Unknown	axon guidance variant, muscle arm development variant, muscle arm development defective)	NA	COSMIC	Wormbase	2637
NP_705838	NP_001122877		S4065F	S751F		Unknown	COSM3618254	WBVar00449547	CMYA5	madd-2	Unknown	NA	NA	COSMIC	Wormbase	2636
NP_705838	NP_503395		S4065F	S765F		Unknown	COSM3618254	WBVar00449547	CMYA5	madd-2	Unknown	NA	NA	COSMIC	Wormbase	2637
NP_705838	NP_001300061		S4065F	S50F		Unknown	COSM3618254	WBVar00449547	CMYA5	madd-2	Unknown	NA	NA	COSMIC	Wormbase	2638
NP_705838	NP_001122877		E3751D	E460K	unknown	Unknown	rs1233931066	WBVar00984959	CMYA5	madd-2	Unknown	NA	0	gnomAD	Wormbase	2636
NP_705838	NP_503395		E3751D	E460K	unknown	Unknown	rs1233931066	WBVar00984959	CMYA5	madd-2	Unknown	NA	0	gnomAD	Wormbase	2637
NP_705838	NP_001122877		L3972V	L653F	unknown	Phenotypic	rs1329844147	WBVar00278513	CMYA5	madd-2	Unknown	axon guidance variant, muscle arm development variant, muscle arm development defective)	7.14087e-06	gnomAD	Wormbase	2636
NP_705838	NP_503395		L3972V	L667F	unknown	Phenotypic	rs1329844147	WBVar00278513	CMYA5	madd-2	Unknown	axon guidance variant, muscle arm development variant, muscle arm development defective)	7.14087e-06	gnomAD	Wormbase	2637
NP_001288	NP_492427		R834L	R410C	Uncertain significance	Unknown	rs761295014	WBVar00088407	CNGB1	tax-2	Retinitis Pigmentosa, Recessive	NA	NA	ClinVar	Wormbase	2956
NP_001288	NP_492427		C835R	C411S	Uncertain significance	Unknown	59960rs-?	WBVar00658439	CNGB1	tax-2	not provided	NA	NA	ClinVar	Wormbase	2956
NP_001288	NP_492427		C835Y	C411S	Uncertain significance	Unknown	60035rs-?	WBVar00658439	CNGB1	tax-2	not provided	NA	NA	ClinVar	Wormbase	2956
NP_001288	NP_492427		P852L	P428S	Uncertain significance	Phenotypic	60034rs-?	WBVar00095119	CNGB1	tax-2	not provided	gene expression level reduced, cell fate transformation, dauer formation variant, electrophysiology variant, protein expression absent, odorant positive chemotaxis defective, loss of asymmetry AWC, ammonium chemotaxis defective, carbon dioxide avoidance variant, phototaxis defective, alkaline pH chemotaxis variant)	NA	ClinVar	Wormbase	2956
NP_001129111	NP_492427		P196S	P428S	NEUTRAL	Phenotypic	COSM7332238	WBVar00095119	CNGB1	tax-2	Unknown	gene expression level reduced, cell fate transformation, dauer formation variant, electrophysiology variant, protein expression absent, odorant positive chemotaxis defective, loss of asymmetry AWC, ammonium chemotaxis defective, carbon dioxide avoidance variant, phototaxis defective, alkaline pH chemotaxis variant)	NA	COSMIC	Wormbase	1857
NP_001288	NP_492427		G829E	G405R	Unknown	Unknown	COSM3510576	WBVar00341185	CNGB1	tax-2	Unknown	NA	NA	COSMIC	Wormbase	2956
NP_001288	NP_492427		R834C	R410C	Unknown	Unknown	COSM1378610	WBVar00088407	CNGB1	tax-2	Unknown	NA	NA	COSMIC	Wormbase	2956
NP_001129111	NP_492427		P196H	P428S	unknown	Phenotypic	rs1480000059	WBVar00095119	CNGB1	tax-2	Unknown	gene expression level reduced, cell fate transformation, dauer formation variant, electrophysiology variant, protein expression absent, odorant positive chemotaxis defective, loss of asymmetry AWC, ammonium chemotaxis defective, carbon dioxide avoidance variant, phototaxis defective, alkaline pH chemotaxis variant)	NA	gnomAD	Wormbase	1857
NP_001129111	NP_492427		P196T	P428S	unknown	Phenotypic	rs750677674	WBVar00095119	CNGB1	tax-2	Unknown	gene expression level reduced, cell fate transformation, dauer formation variant, electrophysiology variant, protein expression absent, odorant positive chemotaxis defective, loss of asymmetry AWC, ammonium chemotaxis defective, carbon dioxide avoidance variant, phototaxis defective, alkaline pH chemotaxis variant)	NA	gnomAD	Wormbase	1857
NP_001273059	NP_492427		A1038G	A620T	unknown	Unknown	rs1222288549	WBVar00658443	CNGB1	tax-2	Unknown	NA	NA	gnomAD	Wormbase	2148
NP_001273059	NP_492427		N681S	N252D	unknown	Unknown	rs766264215	WBVar00658435	CNGB1	tax-2	Unknown	NA	NA	gnomAD	Wormbase	2148
NP_001273059	NP_492427		R828C	R410C	unknown	Unknown	rs373592537	WBVar00088407	CNGB1	tax-2	Unknown	NA	3.18512e-05	gnomAD	Wormbase	2148
NP_001273059	NP_492427		R828S	R410C	unknown	Unknown	rs373592537	WBVar00088407	CNGB1	tax-2	Unknown	NA	NA	gnomAD	Wormbase	2148
NP_001273059	NP_492427		R828P	R410C	unknown	Unknown	rs761295014	WBVar00088407	CNGB1	tax-2	Unknown	NA	NA	gnomAD	Wormbase	2148
NP_001273059	NP_492427		R828L	R410C	unknown	Unknown	rs761295014	WBVar00088407	CNGB1	tax-2	Unknown	NA	3.18471e-05	gnomAD	Wormbase	2148
NP_001273059	NP_492427		C829R	C411S	unknown	Unknown	rs773377435	WBVar00658439	CNGB1	tax-2	Unknown	NA	NA	gnomAD	Wormbase	2148
NP_001273059	NP_492427		C829S	C411S	unknown	Unknown	rs1298762004	WBVar00658439	CNGB1	tax-2	Unknown	NA	NA	gnomAD	Wormbase	2148
NP_001273059	NP_492427		P846L	P428S	unknown	Phenotypic	rs768202610	WBVar00095119	CNGB1	tax-2	Unknown	gene expression level reduced, cell fate transformation, dauer formation variant, electrophysiology variant, protein expression absent, odorant positive chemotaxis defective, loss of asymmetry AWC, ammonium chemotaxis defective, carbon dioxide avoidance variant, phototaxis defective, alkaline pH chemotaxis variant)	3.18695e-05	gnomAD	Wormbase	2148
NP_001288	NP_492427		A1044G	A620T	unknown	Unknown	rs1222288549	WBVar00658443	CNGB1	tax-2	Unknown	NA	4.01564e-06	gnomAD	Wormbase	2956
NP_001288	NP_492427		N687S	N252D	unknown	Unknown	rs766264215	WBVar00658435	CNGB1	tax-2	Unknown	NA	2.40406e-05	gnomAD	Wormbase	2956
NP_001288	NP_492427		R834L	R410C	unknown	Unknown	rs761295014	WBVar00088407	CNGB1	tax-2	Unknown	NA	1.42414e-05	gnomAD	Wormbase	2956
NP_001288	NP_492427		R834C	R410C	unknown	Unknown	rs373592537	WBVar00088407	CNGB1	tax-2	Unknown	NA	1.78035e-05	gnomAD	Wormbase	2956
NP_001288	NP_492427		R834P	R410C	unknown	Unknown	rs761295014	WBVar00088407	CNGB1	tax-2	Unknown	NA	4.00847e-06	gnomAD	Wormbase	2956
NP_001288	NP_492427		R834S	R410C	unknown	Unknown	rs373592537	WBVar00088407	CNGB1	tax-2	Unknown	NA	4.00885e-06	gnomAD	Wormbase	2956
NP_001288	NP_492427		C835S	C411S	unknown	Unknown	rs1298762004	WBVar00658439	CNGB1	tax-2	Unknown	NA	4.00805e-06	gnomAD	Wormbase	2956
NP_001288	NP_492427		C835R	C411S	unknown	Unknown	rs773377435	WBVar00658439	CNGB1	tax-2	Unknown	NA	8.01655e-06	gnomAD	Wormbase	2956
NP_001288	NP_492427		P852L	P428S	unknown	Phenotypic	rs768202610	WBVar00095119	CNGB1	tax-2	Unknown	gene expression level reduced, cell fate transformation, dauer formation variant, electrophysiology variant, protein expression absent, odorant positive chemotaxis defective, loss of asymmetry AWC, ammonium chemotaxis defective, carbon dioxide avoidance variant, phototaxis defective, alkaline pH chemotaxis variant)	1.42369e-05	gnomAD	Wormbase	2956
NP_110447	NP_504252		P583R	P193S	Benign	Unknown	rs192244210	WBVar01006968	COL21A1	col-139	not provided	NA	0.00882	ClinVar	Wormbase	2490
NP_001305680	NP_504252		P583T	P193S	MODERATE	Unknown	rs202115077	WBVar01006968	COL21A1	col-139	Unknown	NA	NA	dbSNP	Wormbase	1440
NP_001305680	NP_504252		P583R	P193S	MODERATE	Unknown	rs192244210	WBVar01006968	COL21A1	col-139	Unknown	NA	NA	dbSNP	Wormbase	1440
NP_001305681	NP_497131		R299R	R55K	LOW	Unknown	rs34610926	WBVar00794664	COL21A1	col-88	Unknown	NA	NA	dbSNP	Wormbase	2192
NP_001305681	NP_504252		P580R	P193S	MODERATE	Unknown	rs192244210	WBVar01006968	COL21A1	col-139	Unknown	NA	NA	dbSNP	Wormbase	2180
NP_001305681	NP_504252		P580T	P193S	MODERATE	Unknown	rs202115077	WBVar01006968	COL21A1	col-139	Unknown	NA	NA	dbSNP	Wormbase	2180
NP_001305680	NP_494880		D149N	D4N	Unknown	Unknown	COSM5870962	WBVar00728622	COL21A1	col-73	Unknown	NA	NA	COSMIC	Wormbase	1459
NP_001305680	NP_494880		D149N	D4N	Unknown	Unknown	COSM5870964	WBVar00728622	COL21A1	col-73	Unknown	NA	NA	COSMIC	Wormbase	1459
NP_001305680	NP_501700		S215F	S26F	Unknown	Unknown	COSM3628890	WBVar00932681	COL21A1	col-122	Unknown	NA	NA	COSMIC	Wormbase	1445
NP_001305680	NP_501700		S215F	S26F	Unknown	Unknown	COSM3628892	WBVar00932681	COL21A1	col-122	Unknown	NA	NA	COSMIC	Wormbase	1445
NP_001305680	NP_499703		S285P	S40F	Unknown	Unknown	COSM5653499	WBVar00412896	COL21A1	col-98	Unknown	NA	NA	COSMIC	Wormbase	1449
NP_001305680	NP_499703		S285P	S40F	Unknown	Unknown	COSM5653501	WBVar00412896	COL21A1	col-98	Unknown	NA	NA	COSMIC	Wormbase	1449
NP_001305680	NP_493660		V316G	V98G		Unknown	COSM4153551	WBVar00696605	COL21A1	col-68	Unknown	NA	NA	COSMIC	Wormbase	1460
NP_001305680	NP_493660		V316G	V98G		Unknown	COSM4153549	WBVar00696605	COL21A1	col-68	Unknown	NA	NA	COSMIC	Wormbase	1460
NP_001305680	NP_499982		G428E	G86E	Unknown	Unknown	COSM3628870	WBVar00882627	COL21A1	col-103	Unknown	NA	NA	COSMIC	Wormbase	1448
NP_001305680	NP_499982		G428E	G86E	Unknown	Unknown	COSM3628869	WBVar00882627	COL21A1	col-103	Unknown	NA	NA	COSMIC	Wormbase	1448
NP_001305680	NP_505670		P443S	P102S	Unknown	Unknown	COSM4464293	WBVar01042538	COL21A1	col-151	Unknown	NA	NA	COSMIC	Wormbase	1437
NP_001305680	NP_505670		P443L	P102S	Unknown	Unknown	COSM4464316	WBVar01042538	COL21A1	col-151	Unknown	NA	NA	COSMIC	Wormbase	1437
NP_001305680	NP_505670		P443L	P102S	Unknown	Unknown	COSM4464318	WBVar01042538	COL21A1	col-151	Unknown	NA	NA	COSMIC	Wormbase	1437
NP_001305680	NP_505670		P443S	P102S	Unknown	Unknown	COSM4464295	WBVar01042538	COL21A1	col-151	Unknown	NA	NA	COSMIC	Wormbase	1437
NP_001305680	NP_500520		P448L	P102L	Unknown	Unknown	COSM5037211	WBVar00903600	COL21A1	col-34	Unknown	NA	NA	COSMIC	Wormbase	1467
NP_001305680	NP_500520		P448L	P102L	Unknown	Unknown	COSM5037209	WBVar00903600	COL21A1	col-34	Unknown	NA	NA	COSMIC	Wormbase	1467
NP_001305680	NP_504525		P451L	P107S	Unknown	Unknown	COSM5562480	WBVar00459261	COL21A1	col-140	Unknown	NA	NA	COSMIC	Wormbase	1439
NP_001305680	NP_504525		P451L	P107S	Unknown	Unknown	COSM5562482	WBVar00459261	COL21A1	col-140	Unknown	NA	NA	COSMIC	Wormbase	1439
NP_001305680	NP_504525		P451L	P107S	Unknown	Unknown	COSM5562480	WBVar00598898	COL21A1	col-140	Unknown	NA	NA	COSMIC	Wormbase	1439
NP_001305680	NP_504525		P451L	P107S	Unknown	Unknown	COSM5562482	WBVar00598898	COL21A1	col-140	Unknown	NA	NA	COSMIC	Wormbase	1439
NP_001305680	NP_503048		G452R	G95E	Unknown	Unknown	COSM7330749	WBVar00974469	COL21A1	col-138	Unknown	NA	NA	COSMIC	Wormbase	1441
NP_001305680	NP_503048		G452R	G95E	Unknown	Unknown	COSM7330748	WBVar00974469	COL21A1	col-138	Unknown	NA	NA	COSMIC	Wormbase	1441
NP_001305680	NP_501700		P460H	P115S		Unknown	COSM7000264	WBVar00432416	COL21A1	col-122	Unknown	NA	NA	COSMIC	Wormbase	1445
NP_001305680	NP_501700		P460H	P115S		Unknown	COSM7000262	WBVar00432416	COL21A1	col-122	Unknown	NA	NA	COSMIC	Wormbase	1445
NP_001305680	NP_498814		P463L	P96L	Unknown	Unknown	COSM7362106	WBVar00843767	COL21A1	col-91	Unknown	NA	NA	COSMIC	Wormbase	1450
NP_001305680	NP_498814		P463L	P96L	Unknown	Unknown	COSM7362107	WBVar00843767	COL21A1	col-91	Unknown	NA	NA	COSMIC	Wormbase	1450
NP_001305680	NP_494880		N465K	N102K	NEUTRAL	Unknown	COSM3745310	WBVar01783234	COL21A1	col-73	Unknown	NA	NA	COSMIC	Wormbase	1459
NP_001305680	NP_494880		N465K	N102K	NEUTRAL	Unknown	COSM3745311	WBVar01783234	COL21A1	col-73	Unknown	NA	NA	COSMIC	Wormbase	1459
NP_001305680	NP_491651		P493S	P130S	Unknown	Unknown	COSM4467219	WBVar00639367	COL21A1	col-53	Unknown	NA	NA	COSMIC	Wormbase	1462
NP_001305680	NP_491651		P493S	P130S	Unknown	Unknown	COSM4467217	WBVar00639367	COL21A1	col-53	Unknown	NA	NA	COSMIC	Wormbase	1462
NP_001305680	NP_495810		G497E	G109E	Unknown	Unknown	COSM5528959	WBVar00372368	COL21A1	col-38	Unknown	NA	NA	COSMIC	Wormbase	1465
NP_001305680	NP_495810		G497E	G109E	Unknown	Unknown	COSM5528961	WBVar00372368	COL21A1	col-38	Unknown	NA	NA	COSMIC	Wormbase	1465
NP_001305680	NP_500598		G563C	G156R	Unknown	Unknown	COSM335247	WBVar00905809	COL21A1	col-110	Unknown	NA	NA	COSMIC	Wormbase	1447
NP_001305680	NP_500598		G563C	G156R	Unknown	Unknown	COSM335246	WBVar00905809	COL21A1	col-110	Unknown	NA	NA	COSMIC	Wormbase	1447
NP_001305680	NP_497975		P567H	P138L	NEUTRAL	Unknown	COSM6301389	WBVar00823618	COL21A1	col-89	Unknown	NA	NA	COSMIC	Wormbase	1451
NP_001305680	NP_497975		P567H	P138L	NEUTRAL	Unknown	COSM6301387	WBVar00823618	COL21A1	col-89	Unknown	NA	NA	COSMIC	Wormbase	1451
NP_001305680	NP_495294		G569E	G154R	Unknown	Unknown	COSM5405641	WBVar00738094	COL21A1	col-75	Unknown	NA	NA	COSMIC	Wormbase	1458
NP_001305680	NP_495294		G569E	G154R	Unknown	Unknown	COSM5405643	WBVar00738094	COL21A1	col-75	Unknown	NA	NA	COSMIC	Wormbase	1458
NP_001305680	NP_497131		G572R	G145R	Unknown	Unknown	COSM6866660	WBVar02131298	COL21A1	col-88	Unknown	NA	NA	COSMIC	Wormbase	1452
NP_001305680	NP_497131		G572R	G145R	Unknown	Unknown	COSM6866662	WBVar02131298	COL21A1	col-88	Unknown	NA	NA	COSMIC	Wormbase	1452
NP_001305680	NP_504252		G572R	G182E	Unknown	Unknown	COSM6866660	WBVar00456619	COL21A1	col-139	Unknown	NA	NA	COSMIC	Wormbase	1440
NP_001305680	NP_504252		G572R	G182E	Unknown	Unknown	COSM6866662	WBVar00456619	COL21A1	col-139	Unknown	NA	NA	COSMIC	Wormbase	1440
NP_001305680	NP_505670		G572R	G156E	Unknown	Unknown	COSM6866660	WBVar00468568	COL21A1	col-151	Unknown	NA	NA	COSMIC	Wormbase	1437
NP_001305680	NP_505670		G572R	G156E	Unknown	Unknown	COSM6866662	WBVar00468568	COL21A1	col-151	Unknown	NA	NA	COSMIC	Wormbase	1437
NP_001305680	NP_504252		P583R	P193S	Unknown	Unknown	COSM7352412	WBVar01006968	COL21A1	col-139	Unknown	NA	NA	COSMIC	Wormbase	1440
NP_001305680	NP_504252		P583R	P193S	Unknown	Unknown	COSM7352413	WBVar01006968	COL21A1	col-139	Unknown	NA	NA	COSMIC	Wormbase	1440
NP_001305680	NP_495294		G611E	G190D	Unknown	Unknown	COSM5405637	WBVar01438165	COL21A1	col-75	Unknown	NA	NA	COSMIC	Wormbase	1458
NP_001305680	NP_495294		G611E	G190D	Unknown	Unknown	COSM5405635	WBVar01438165	COL21A1	col-75	Unknown	NA	NA	COSMIC	Wormbase	1458
NP_001305680	NP_505670		G614E	G198E	Unknown	Unknown	COSM5590300	WBVar01042534	COL21A1	col-151	Unknown	NA	NA	COSMIC	Wormbase	1437
NP_001305680	NP_505670		G614E	G198E	Unknown	Unknown	COSM5590302	WBVar01042534	COL21A1	col-151	Unknown	NA	NA	COSMIC	Wormbase	1437
NP_001305680	NP_500520		G629E	G225R	Unknown	Unknown	COSM3922019	WBVar00903593	COL21A1	col-34	Unknown	NA	NA	COSMIC	Wormbase	1467
NP_001305680	NP_500520		G629E	G225R	Unknown	Unknown	COSM3922020	WBVar00903593	COL21A1	col-34	Unknown	NA	NA	COSMIC	Wormbase	1467
NP_001305680	NP_506053		G629E	G187E	Unknown	Unknown	COSM3922019	WBVar01053245	COL21A1	col-37	Unknown	NA	NA	COSMIC	Wormbase	1466
NP_001305680	NP_506053		G629E	G187E	Unknown	Unknown	COSM3922020	WBVar01053245	COL21A1	col-37	Unknown	NA	NA	COSMIC	Wormbase	1466
NP_001305680	NP_503048		G629E	G170V	Unknown	Unknown	COSM3922019	WBVar00974463	COL21A1	col-138	Unknown	NA	NA	COSMIC	Wormbase	1441
NP_001305680	NP_503048		G629E	G170V	Unknown	Unknown	COSM3922020	WBVar00974463	COL21A1	col-138	Unknown	NA	NA	COSMIC	Wormbase	1441
NP_001305680	NP_493660		G632G	G259S	Unknown	Unknown	COSM4931873	WBVar00696612	COL21A1	col-68	Unknown	NA	NA	COSMIC	Wormbase	1460
NP_001305680	NP_493660		G632G	G259S	Unknown	Unknown	COSM4931874	WBVar00696612	COL21A1	col-68	Unknown	NA	NA	COSMIC	Wormbase	1460
NP_001305680	NP_501829		G638G	G159S	NEUTRAL	Unknown	COSM3628847	WBVar00935697	COL21A1	col-2	Unknown	NA	NA	COSMIC	Wormbase	1471
NP_001305680	NP_501829		G638G	G159S	NEUTRAL	Unknown	COSM3628849	WBVar00935697	COL21A1	col-2	Unknown	NA	NA	COSMIC	Wormbase	1471
NP_001305680	NP_499982		G644D	G265E	Unknown	Unknown	COSM3874894	WBVar00416036	COL21A1	col-103	Unknown	NA	NA	COSMIC	Wormbase	1448
NP_001305680	NP_499982		G644D	G265E	Unknown	Unknown	COSM3874893	WBVar00416036	COL21A1	col-103	Unknown	NA	NA	COSMIC	Wormbase	1448
NP_001305680	NP_505670		G644D	G218R	Unknown	Unknown	COSM3874894	WBVar01042532	COL21A1	col-151	Unknown	NA	NA	COSMIC	Wormbase	1437
NP_001305680	NP_505670		G644D	G218R	Unknown	Unknown	COSM3874893	WBVar01042532	COL21A1	col-151	Unknown	NA	NA	COSMIC	Wormbase	1437
NP_001305680	NP_494880		G644D	G192E	Unknown	Unknown	COSM3874894	WBVar00364997	COL21A1	col-73	Unknown	NA	NA	COSMIC	Wormbase	1459
NP_001305680	NP_494880		G644D	G192E	Unknown	Unknown	COSM3874893	WBVar00364997	COL21A1	col-73	Unknown	NA	NA	COSMIC	Wormbase	1459
NP_001305680	NP_500598		G650E	G218R	Unknown	Unknown	COSM3922013	WBVar00423716	COL21A1	col-110	Unknown	NA	NA	COSMIC	Wormbase	1447
NP_001305680	NP_500598		G650E	G218R	Unknown	Unknown	COSM3922014	WBVar00423716	COL21A1	col-110	Unknown	NA	NA	COSMIC	Wormbase	1447
NP_001305680	NP_506053		G650E	G208R	Unknown	Unknown	COSM3922013	WBVar01053244	COL21A1	col-37	Unknown	NA	NA	COSMIC	Wormbase	1466
NP_001305680	NP_506053		G650E	G208R	Unknown	Unknown	COSM3922014	WBVar01053244	COL21A1	col-37	Unknown	NA	NA	COSMIC	Wormbase	1466
NP_001305680	NP_504525		G650E	G181R	Unknown	Unknown	COSM3922013	WBVar00459258	COL21A1	col-140	Unknown	NA	NA	COSMIC	Wormbase	1439
NP_001305680	NP_504525		G650E	G181R	Unknown	Unknown	COSM3922014	WBVar00459258	COL21A1	col-140	Unknown	NA	NA	COSMIC	Wormbase	1439
NP_001305680	NP_505670		G650E	G224R	Unknown	Unknown	COSM3922013	WBVar01042531	COL21A1	col-151	Unknown	NA	NA	COSMIC	Wormbase	1437
NP_001305680	NP_505670		G650E	G224R	Unknown	Unknown	COSM3922014	WBVar01042531	COL21A1	col-151	Unknown	NA	NA	COSMIC	Wormbase	1437
NP_001305680	NP_500524		G650E	G207E	Unknown	Unknown	COSM3922013	WBVar00903717	COL21A1	col-33	Unknown	NA	NA	COSMIC	Wormbase	1468
NP_001305680	NP_500524		G650E	G207E	Unknown	Unknown	COSM3922014	WBVar00903717	COL21A1	col-33	Unknown	NA	NA	COSMIC	Wormbase	1468
NP_001305680	NP_500524		P652L	P209L	Unknown	Unknown	COSM3366568	WBVar00423005	COL21A1	col-33	Unknown	NA	NA	COSMIC	Wormbase	1468
NP_001305680	NP_500524		P652L	P209L	Unknown	Unknown	COSM3366570	WBVar00423005	COL21A1	col-33	Unknown	NA	NA	COSMIC	Wormbase	1468
NP_001305680	NP_505635		G656E	G229E	Unknown	Unknown	COSM3158341	WBVar01041597	COL21A1	col-148	Unknown	NA	NA	COSMIC	Wormbase	1438
NP_001305680	NP_505635		G656E	G229E	Unknown	Unknown	COSM3158342	WBVar01041597	COL21A1	col-148	Unknown	NA	NA	COSMIC	Wormbase	1438
NP_001305680	NP_505635		G656E	G229E	Unknown	Unknown	COSM3158341	WBVar01041596	COL21A1	col-148	Unknown	NA	NA	COSMIC	Wormbase	1438
NP_001305680	NP_505635		G656E	G229E	Unknown	Unknown	COSM3158342	WBVar01041596	COL21A1	col-148	Unknown	NA	NA	COSMIC	Wormbase	1438
NP_001305680	NP_505635		G656E	G229R	Unknown	Unknown	COSM3158341	WBVar01041595	COL21A1	col-148	Unknown	NA	NA	COSMIC	Wormbase	1438
NP_001305680	NP_505635		G656E	G229R	Unknown	Unknown	COSM3158342	WBVar01041595	COL21A1	col-148	Unknown	NA	NA	COSMIC	Wormbase	1438
NP_001305680	NP_496308		G665R	G193R	Unknown	Unknown	COSM5870956	WBVar00376749	COL21A1	col-79	Unknown	NA	NA	COSMIC	Wormbase	1456
NP_001305680	NP_496308		G665R	G193R	Unknown	Unknown	COSM5870958	WBVar00376749	COL21A1	col-79	Unknown	NA	NA	COSMIC	Wormbase	1456
NP_001305680	NP_496308		P667S	P195S	NEUTRAL	Unknown	COSM6387903	WBVar00764324	COL21A1	col-79	Unknown	NA	NA	COSMIC	Wormbase	1456
NP_001305680	NP_496308		P667S	P195S	NEUTRAL	Unknown	COSM6387905	WBVar00764324	COL21A1	col-79	Unknown	NA	NA	COSMIC	Wormbase	1456
NP_001305680	NP_501829		G668W	G189R	Unknown	Unknown	COSM6514075	WBVar00935696	COL21A1	col-2	Unknown	NA	NA	COSMIC	Wormbase	1471
NP_001305680	NP_501829		G668W	G189R	Unknown	Unknown	COSM6514073	WBVar00935696	COL21A1	col-2	Unknown	NA	NA	COSMIC	Wormbase	1471
NP_001305680	NP_502966		G668W	G304E	Unknown	Unknown	COSM6514075	WBVar00971257	COL21A1	col-137	Unknown	NA	NA	COSMIC	Wormbase	1442
NP_001305680	NP_502966		G668W	G304E	Unknown	Unknown	COSM6514073	WBVar00971257	COL21A1	col-137	Unknown	NA	NA	COSMIC	Wormbase	1442
NP_001305680	NP_493660		G668W	G288E	Unknown	Unknown	COSM6514075	WBVar00696614	COL21A1	col-68	Unknown	NA	NA	COSMIC	Wormbase	1460
NP_001305680	NP_493660		G668W	G288E	Unknown	Unknown	COSM6514073	WBVar00696614	COL21A1	col-68	Unknown	NA	NA	COSMIC	Wormbase	1460
NP_001305680	NP_495952		G674R	G228R	Unknown	Unknown	COSM3628843	WBVar00754567	COL21A1	col-78	Unknown	NA	NA	COSMIC	Wormbase	1457
NP_001305680	NP_495952		G674R	G228R	Unknown	Unknown	COSM3628841	WBVar00754567	COL21A1	col-78	Unknown	NA	NA	COSMIC	Wormbase	1457
NP_001305680	NP_496665		P682S	P225L	Unknown	Unknown	COSM6514070	WBVar00775825	COL21A1	col-85	Unknown	NA	NA	COSMIC	Wormbase	1453
NP_001305680	NP_496665		P682S	P225L		Unknown	COSM4565379	WBVar00775825	COL21A1	col-85	Unknown	NA	NA	COSMIC	Wormbase	1453
NP_001305680	NP_496665		P682S	P225L	Unknown	Unknown	COSM6514072	WBVar00775825	COL21A1	col-85	Unknown	NA	NA	COSMIC	Wormbase	1453
NP_001305680	NP_496665		P682S	P225L		Unknown	COSM4565381	WBVar00775825	COL21A1	col-85	Unknown	NA	NA	COSMIC	Wormbase	1453
NP_001305680	NP_496308		G683E	G207R	Unknown	Unknown	COSM3628838	WBVar00376750	COL21A1	col-79	Unknown	NA	NA	COSMIC	Wormbase	1456
NP_001305680	NP_496308		G683E	G207R	Unknown	Unknown	COSM3628840	WBVar00376750	COL21A1	col-79	Unknown	NA	NA	COSMIC	Wormbase	1456
NP_001305680	NP_496308		G683E	G207E	Unknown	Unknown	COSM3628838	WBVar00764326	COL21A1	col-79	Unknown	NA	NA	COSMIC	Wormbase	1456
NP_001305680	NP_496308		G683E	G207E	Unknown	Unknown	COSM3628840	WBVar00764326	COL21A1	col-79	Unknown	NA	NA	COSMIC	Wormbase	1456
NP_001305680	NP_501561		G692E	G280E	Unknown	Unknown	COSM6012338	WBVar00929561	COL21A1	col-119	Unknown	NA	NA	COSMIC	Wormbase	1446
NP_001305680	NP_501561		G692E	G280E	Unknown	Unknown	COSM6012339	WBVar00929561	COL21A1	col-119	Unknown	NA	NA	COSMIC	Wormbase	1446
NP_001305680	NP_498533		G695E	G231R	Unknown	Unknown	COSM3628835	WBVar00400915	COL21A1	col-8	Unknown	NA	NA	COSMIC	Wormbase	1469
NP_001305680	NP_498533		G695E	G231R	Unknown	Unknown	COSM3628837	WBVar00400915	COL21A1	col-8	Unknown	NA	NA	COSMIC	Wormbase	1469
NP_001305680	NP_506053		G701E	G248R	Unknown	Unknown	COSM1445258	WBVar00472208	COL21A1	col-37	Unknown	NA	NA	COSMIC	Wormbase	1466
NP_001305680	NP_506053		G701E	G248R	Unknown	Unknown	COSM1445259	WBVar00472208	COL21A1	col-37	Unknown	NA	NA	COSMIC	Wormbase	1466
NP_001305680	NP_498533		G704D	G240R	Unknown	Unknown	COSM6394768	WBVar00400914	COL21A1	col-8	Unknown	NA	NA	COSMIC	Wormbase	1469
NP_001305680	NP_498533		G704D	G240R	Unknown	Unknown	COSM6394766	WBVar00400914	COL21A1	col-8	Unknown	NA	NA	COSMIC	Wormbase	1469
NP_001305680	NP_498533		G719E	G255R	Unknown	Unknown	COSM3628828	WBVar00836976	COL21A1	col-8	Unknown	NA	NA	COSMIC	Wormbase	1469
NP_001305680	NP_498533		G719V	G255R	Unknown	Unknown	COSM6240599	WBVar00836976	COL21A1	col-8	Unknown	NA	NA	COSMIC	Wormbase	1469
NP_001305680	NP_498533		G719E	G255R	Unknown	Unknown	COSM3628830	WBVar00836976	COL21A1	col-8	Unknown	NA	NA	COSMIC	Wormbase	1469
NP_001305680	NP_498533		G719V	G255R	Unknown	Unknown	COSM6240601	WBVar00836976	COL21A1	col-8	Unknown	NA	NA	COSMIC	Wormbase	1469
NP_001305680	NP_496665		P721S	P235S	Unknown	Unknown	COSM3628827	WBVar00380603	COL21A1	col-85	Unknown	NA	NA	COSMIC	Wormbase	1453
NP_001305680	NP_496665		P721S	P235S	Unknown	Unknown	COSM3628825	WBVar00380603	COL21A1	col-85	Unknown	NA	NA	COSMIC	Wormbase	1453
NP_001305680	NP_498814		G770E	G208E	Unknown	Unknown	COSM3628818	WBVar00843760	COL21A1	col-91	Unknown	NA	NA	COSMIC	Wormbase	1450
NP_001305680	NP_498814		G770E	G208E	Unknown	Unknown	COSM3628820	WBVar00843760	COL21A1	col-91	Unknown	NA	NA	COSMIC	Wormbase	1450
NP_001305680	NP_496535		G770E	G249E	Unknown	Unknown	COSM3628818	WBVar00771874	COL21A1	col-84	Unknown	NA	NA	COSMIC	Wormbase	1454
NP_001305680	NP_496535		G770E	G249E	Unknown	Unknown	COSM3628820	WBVar00771874	COL21A1	col-84	Unknown	NA	NA	COSMIC	Wormbase	1454
NP_001305680	NP_499703		G770E	G230E	Unknown	Unknown	COSM3628818	WBVar00872884	COL21A1	col-98	Unknown	NA	NA	COSMIC	Wormbase	1449
NP_001305680	NP_499703		G770E	G230E	Unknown	Unknown	COSM3628820	WBVar00872884	COL21A1	col-98	Unknown	NA	NA	COSMIC	Wormbase	1449
NP_001305680	NP_498533		G770E	G276E	Unknown	Unknown	COSM3628818	WBVar00836973	COL21A1	col-8	Unknown	NA	NA	COSMIC	Wormbase	1469
NP_001305680	NP_498533		G770E	G276E	Unknown	Unknown	COSM3628820	WBVar00836973	COL21A1	col-8	Unknown	NA	NA	COSMIC	Wormbase	1469
NP_001305680	NP_501867		G776E	G259E	Unknown	Unknown	COSM3628817	WBVar00936426	COL21A1	col-124	Unknown	NA	NA	COSMIC	Wormbase	1443
NP_001305680	NP_501867		G776E	G259E	Unknown	Unknown	COSM3628815	WBVar00936426	COL21A1	col-124	Unknown	NA	NA	COSMIC	Wormbase	1443
NP_001305680	NP_499982		R794*	R345C	Unknown	Unknown	COSM192314	WBVar00416034	COL21A1	col-103	Unknown	NA	NA	COSMIC	Wormbase	1448
NP_001305680	NP_499982		R794*	R345C	Unknown	Unknown	COSM5070518	WBVar00416034	COL21A1	col-103	Unknown	NA	NA	COSMIC	Wormbase	1448
NP_001305680	NP_496308		V807V	V280A		Unknown	COSM5445105	WBVar01439628	COL21A1	col-79	Unknown	NA	NA	COSMIC	Wormbase	1456
NP_001305680	NP_496308		V807V	V280A		Unknown	COSM5445107	WBVar01439628	COL21A1	col-79	Unknown	NA	NA	COSMIC	Wormbase	1456
NP_001305680	NP_493660		C820*	C320F	Unknown	Unknown	COSM6107354	WBVar00696616	COL21A1	col-68	Unknown	NA	NA	COSMIC	Wormbase	1460
NP_001305680	NP_493660		C820*	C320F	Unknown	Unknown	COSM6107355	WBVar00696616	COL21A1	col-68	Unknown	NA	NA	COSMIC	Wormbase	1460
NP_001305680	NP_501700		G954E	G297R	Unknown	Unknown	COSM1080469	WBVar00932687	COL21A1	col-122	Unknown	NA	NA	COSMIC	Wormbase	1445
NP_001305680	NP_501700		G954E	G297R	Unknown	Unknown	COSM1080468	WBVar00932687	COL21A1	col-122	Unknown	NA	NA	COSMIC	Wormbase	1445
NP_001305680	NP_505670		P274S	P95L	unknown	Unknown	rs1346012166	WBVar00468569	COL21A1	col-151	Unknown	NA	0	gnomAD	Wormbase	1437
NP_001305680	NP_499703		S285Y	S40F	unknown	Unknown	rs1053225077	WBVar00412896	COL21A1	col-98	Unknown	NA	3.18878e-05	gnomAD	Wormbase	1449
NP_001305680	NP_495952		A310S	A16V	unknown	Unknown	rs1421488355	WBVar01309176	COL21A1	col-78	Unknown	NA	0	gnomAD	Wormbase	1457
NP_001305680	NP_505074		P412S	P90S	unknown	Unknown	rs1399386556	WBVar01028671	COL21A1	col-43	Unknown	NA	0	gnomAD	Wormbase	1464
NP_001305680	NP_506053		G425E	G66E	unknown	Unknown	rs748887167	WBVar01053250	COL21A1	col-37	Unknown	NA	3.97772e-05	gnomAD	Wormbase	1466
NP_001305680	NP_506053		G425V	G66E	unknown	Unknown	rs748887167	WBVar01053250	COL21A1	col-37	Unknown	NA	8.1586e-06	gnomAD	Wormbase	1466
NP_001305680	NP_497975		N427S	N75K	unknown	Unknown	rs756268873	WBVar00823617	COL21A1	col-89	Unknown	NA	4.53535e-06	gnomAD	Wormbase	1451
NP_001305680	NP_505670		P443L	P102S	unknown	Unknown	rs200361985	WBVar01042538	COL21A1	col-151	Unknown	NA	0.000378597	gnomAD	Wormbase	1437
NP_001305680	NP_500520		P448L	P102L	unknown	Unknown	rs529924012	WBVar00903600	COL21A1	col-34	Unknown	NA	8.61835e-05	gnomAD	Wormbase	1467
NP_001305680	NP_500598		G449R	G112R	unknown	Unknown	rs1397639910	WBVar00423718	COL21A1	col-110	Unknown	NA	0	gnomAD	Wormbase	1447
NP_001305680	NP_503048		G455V	G98R	unknown	Unknown	rs761712614	WBVar00974468	COL21A1	col-138	Unknown	NA	8.61252e-06	gnomAD	Wormbase	1441
NP_001305680	NP_503048		G455D	G98R	unknown	Unknown	rs761712614	WBVar00974468	COL21A1	col-138	Unknown	NA	3.18532e-05	gnomAD	Wormbase	1441
NP_001305680	NP_503048		G455V	G98E	unknown	Unknown	rs761712614	WBVar00974467	COL21A1	col-138	Unknown	NA	8.61252e-06	gnomAD	Wormbase	1441
NP_001305680	NP_503048		G455D	G98E	unknown	Unknown	rs761712614	WBVar00974467	COL21A1	col-138	Unknown	NA	3.18532e-05	gnomAD	Wormbase	1441
NP_001305680	NP_501700		P460A	P115S	unknown	Unknown	rs750264242	WBVar00432416	COL21A1	col-122	Unknown	NA	8.21288e-06	gnomAD	Wormbase	1445
NP_001305680	NP_498814		P463L	P96L	unknown	Unknown	rs1352058531	WBVar00843767	COL21A1	col-91	Unknown	NA	4.09152e-06	gnomAD	Wormbase	1450
NP_001305680	NP_495294		P472T	P110S	unknown	Unknown	rs760170755	WBVar00368210	COL21A1	col-75	Unknown	NA	8.12909e-06	gnomAD	Wormbase	1458
NP_001305680	NP_496361		P490S	P139S	unknown	Unknown	rs187014313	WBVar00766239	COL21A1	col-81	Unknown	NA	6.16219e-06	gnomAD	Wormbase	1455
NP_001305680	NP_499982		P502S	P135S	unknown	Unknown	rs775982915	WBVar00882624	COL21A1	col-103	Unknown	NA	4.01461e-06	gnomAD	Wormbase	1448
NP_001305680	NP_497975		P567S	P138L	unknown	Unknown	rs760607706	WBVar00823618	COL21A1	col-89	Unknown	NA	0	gnomAD	Wormbase	1451
NP_001305680	NP_496361		P571R	P179S	unknown	Unknown	rs1276418403	WBVar00766238	COL21A1	col-81	Unknown	NA	1.31785e-05	gnomAD	Wormbase	1455
NP_001305680	NP_496361		P571L	P179S	unknown	Unknown	rs1276418403	WBVar00766238	COL21A1	col-81	Unknown	NA	0	gnomAD	Wormbase	1455
NP_001305680	NP_496361		P571S	P179S	unknown	Unknown	rs1345557634	WBVar00766238	COL21A1	col-81	Unknown	NA	0	gnomAD	Wormbase	1455
NP_001305680	NP_501700		P571R	P151S	unknown	Unknown	rs1276418403	WBVar00932685	COL21A1	col-122	Unknown	NA	1.31785e-05	gnomAD	Wormbase	1445
NP_001305680	NP_501700		P571L	P151S	unknown	Unknown	rs1276418403	WBVar00932685	COL21A1	col-122	Unknown	NA	0	gnomAD	Wormbase	1445
NP_001305680	NP_501700		P571S	P151S	unknown	Unknown	rs1345557634	WBVar00932685	COL21A1	col-122	Unknown	NA	0	gnomAD	Wormbase	1445
NP_001305680	NP_505670		G575*	G159R	unknown	Unknown	rs1439716653	WBVar01042536	COL21A1	col-151	Unknown	NA	1.66977e-05	gnomAD	Wormbase	1437
NP_001305680	NP_505670		G575E	G159R	unknown	Unknown	rs1334856713	WBVar01042536	COL21A1	col-151	Unknown	NA	6.69622e-06	gnomAD	Wormbase	1437
NP_001305680	NP_501561		G575*	G186E	unknown	Unknown	rs1439716653	WBVar00929565	COL21A1	col-119	Unknown	NA	1.66977e-05	gnomAD	Wormbase	1446
NP_001305680	NP_501561		G575E	G186E	unknown	Unknown	rs1334856713	WBVar00929565	COL21A1	col-119	Unknown	NA	6.69622e-06	gnomAD	Wormbase	1446
NP_001305680	NP_499982		D577G	D205G	unknown	Unknown	rs1308248924	WBVar00882620	COL21A1	col-103	Unknown	NA	6.74718e-06	gnomAD	Wormbase	1448
NP_001305680	NP_504252		P583R	P193S	unknown	Unknown	rs192244210	WBVar01006968	COL21A1	col-139	Unknown	NA	0.00892402	gnomAD	Wormbase	1440
NP_001305680	NP_504252		P583T	P193S	unknown	Unknown	rs202115077	WBVar01006968	COL21A1	col-139	Unknown	NA	0.000737198	gnomAD	Wormbase	1440
NP_001305680	NP_500520		G593D	G193R	unknown	Unknown	rs1210321150	WBVar00422958	COL21A1	col-34	Unknown	NA	4.60473e-06	gnomAD	Wormbase	1467
NP_001305680	NP_505074		A594T	A139V	unknown	Unknown	rs1477851531	WBVar01028668	COL21A1	col-43	Unknown	NA	3.18573e-05	gnomAD	Wormbase	1464
NP_001305680	NP_500524		A594T	A166T	unknown	Unknown	rs1477851531	WBVar00423004	COL21A1	col-33	Unknown	NA	3.18573e-05	gnomAD	Wormbase	1468
NP_001305680	NP_500524		P595L	P167S	unknown	Unknown	rs757819748	WBVar00903715	COL21A1	col-33	Unknown	NA	7.2201e-05	gnomAD	Wormbase	1468
NP_001305680	NP_503048		G602V	G158E	unknown	Unknown	rs918646990	WBVar00974464	COL21A1	col-138	Unknown	NA	4.5159e-06	gnomAD	Wormbase	1441
NP_001305680	NP_505670		G620E	G204R	unknown	Unknown	rs1044691183	WBVar01042533	COL21A1	col-151	Unknown	NA	3.19795e-05	gnomAD	Wormbase	1437
NP_001305680	NP_501829		P624S	P145S	unknown	Unknown	rs199979695	WBVar00935698	COL21A1	col-2	Unknown	NA	7.583e-06	gnomAD	Wormbase	1471
NP_001305680	NP_503048		G629R	G170V	unknown	Unknown	rs1339952111	WBVar00974463	COL21A1	col-138	Unknown	NA	5.5934e-06	gnomAD	Wormbase	1441
NP_001305680	NP_503048		G629E	G170V	unknown	Unknown	rs1313458713	WBVar00974463	COL21A1	col-138	Unknown	NA	5.60412e-06	gnomAD	Wormbase	1441
NP_001305680	NP_506053		G629R	G187E	unknown	Unknown	rs1339952111	WBVar01053245	COL21A1	col-37	Unknown	NA	5.5934e-06	gnomAD	Wormbase	1466
NP_001305680	NP_506053		G629E	G187E	unknown	Unknown	rs1313458713	WBVar01053245	COL21A1	col-37	Unknown	NA	5.60412e-06	gnomAD	Wormbase	1466
NP_001305680	NP_500520		G629R	G225R	unknown	Unknown	rs1339952111	WBVar00903593	COL21A1	col-34	Unknown	NA	5.5934e-06	gnomAD	Wormbase	1467
NP_001305680	NP_500520		G629E	G225R	unknown	Unknown	rs1313458713	WBVar00903593	COL21A1	col-34	Unknown	NA	5.60412e-06	gnomAD	Wormbase	1467
NP_001305680	NP_504525		P646L	P177T	unknown	Unknown	rs1197154605	WBVar00586331	COL21A1	col-140	Unknown	NA	0	gnomAD	Wormbase	1439
NP_001305680	NP_504525		P646S	P177T	unknown	Unknown	rs191626317	WBVar00586331	COL21A1	col-140	Unknown	NA	4.26924e-06	gnomAD	Wormbase	1439
NP_001305680	NP_504525		P646T	P177T	unknown	Unknown	rs191626317	WBVar00586331	COL21A1	col-140	Unknown	NA	0.00038036	gnomAD	Wormbase	1439
NP_001305680	NP_505074		P646L	P160L	unknown	Unknown	rs1197154605	WBVar00463860	COL21A1	col-43	Unknown	NA	0	gnomAD	Wormbase	1464
NP_001305680	NP_505074		P646S	P160L	unknown	Unknown	rs191626317	WBVar00463860	COL21A1	col-43	Unknown	NA	4.26924e-06	gnomAD	Wormbase	1464
NP_001305680	NP_505074		P646T	P160L	unknown	Unknown	rs191626317	WBVar00463860	COL21A1	col-43	Unknown	NA	0.00038036	gnomAD	Wormbase	1464
NP_001305680	NP_491088		G647D	G217R	unknown	Unknown	rs778800969	WBVar00623716	COL21A1	col-48	Unknown	NA	8.553e-06	gnomAD	Wormbase	1463
NP_001305680	NP_498533		G647D	G183E	unknown	Unknown	rs778800969	WBVar00836978	COL21A1	col-8	Unknown	NA	8.553e-06	gnomAD	Wormbase	1469
NP_001305680	NP_505670		G647D	G221E	unknown	Unknown	rs778800969	WBVar00468565	COL21A1	col-151	Unknown	NA	8.553e-06	gnomAD	Wormbase	1437
NP_001305680	NP_496361		G647D	G241E	unknown	Unknown	rs778800969	WBVar00377476	COL21A1	col-81	Unknown	NA	8.553e-06	gnomAD	Wormbase	1455
NP_001305680	NP_499982		G647D	G268E	unknown	Unknown	rs778800969	WBVar00882617	COL21A1	col-103	Unknown	NA	8.553e-06	gnomAD	Wormbase	1448
NP_001305680	NP_495104		G647D	G255E	unknown	Unknown	rs778800969	WBVar00733276	COL21A1	bli-2	Unknown	NA	8.553e-06	gnomAD	Wormbase	1472
NP_001305680	NP_501700		G647D	G182E	unknown	Unknown	rs778800969	WBVar00432417	COL21A1	col-122	Unknown	NA	8.553e-06	gnomAD	Wormbase	1445
NP_001305680	NP_500524		P652L	P209L	unknown	Unknown	rs368711091	WBVar00423005	COL21A1	col-33	Unknown	NA	4.25295e-05	gnomAD	Wormbase	1468
NP_001305680	NP_500524		P652S	P209L	unknown	Unknown	rs777509414	WBVar00423005	COL21A1	col-33	Unknown	NA	4.38658e-06	gnomAD	Wormbase	1468
NP_001305680	NP_504525		G653V	G184E	unknown	Unknown	rs1344160319	WBVar01014633	COL21A1	col-140	Unknown	NA	4.38901e-06	gnomAD	Wormbase	1439
NP_001305680	NP_497975		G653V	G189R	unknown	Unknown	rs1344160319	WBVar00396609	COL21A1	col-89	Unknown	NA	4.38901e-06	gnomAD	Wormbase	1451
NP_001305680	NP_499982		G653V	G274E	unknown	Unknown	rs1344160319	WBVar00416035	COL21A1	col-103	Unknown	NA	4.38901e-06	gnomAD	Wormbase	1448
NP_001305680	NP_504525		G653V	G184R	unknown	Unknown	rs1344160319	WBVar01014634	COL21A1	col-140	Unknown	NA	4.38901e-06	gnomAD	Wormbase	1439
NP_001305680	NP_499982		G653V	G274E	unknown	Unknown	rs1344160319	WBVar00882616	COL21A1	col-103	Unknown	NA	4.38901e-06	gnomAD	Wormbase	1448
NP_001305680	NP_505635		G656E	G229E	unknown	Unknown	rs1414338275	WBVar01041597	COL21A1	col-148	Unknown	NA	4.30437e-06	gnomAD	Wormbase	1438
NP_001305680	NP_505635		G656E	G229E	unknown	Unknown	rs1414338275	WBVar01041596	COL21A1	col-148	Unknown	NA	4.30437e-06	gnomAD	Wormbase	1438
NP_001305680	NP_505635		G656E	G229R	unknown	Unknown	rs1414338275	WBVar01041595	COL21A1	col-148	Unknown	NA	4.30437e-06	gnomAD	Wormbase	1438
NP_001305680	NP_496308		G665V	G193R	unknown	Unknown	rs200999181	WBVar00376749	COL21A1	col-79	Unknown	NA	0.000864035	gnomAD	Wormbase	1456
NP_001305680	NP_496308		G665W	G193R	unknown	Unknown	rs1183045320	WBVar00376749	COL21A1	col-79	Unknown	NA	4.41985e-06	gnomAD	Wormbase	1456
NP_001305680	NP_502966		G686R	G322E	unknown	Unknown	rs1433183134	WBVar00971256	COL21A1	col-137	Unknown	NA	0	gnomAD	Wormbase	1442
NP_001305680	NP_496665		G686R	G229E	unknown	Unknown	rs1433183134	WBVar00775823	COL21A1	col-85	Unknown	NA	0	gnomAD	Wormbase	1453
NP_001305680	NP_496308		G689D	G213E	unknown	Unknown	rs1348329661	WBVar00764327	COL21A1	col-79	Unknown	NA	4.23686e-06	gnomAD	Wormbase	1456
NP_001305680	NP_501561		G692E	G280E	unknown	Unknown	rs763112285	WBVar00929561	COL21A1	col-119	Unknown	NA	4.65045e-05	gnomAD	Wormbase	1446
NP_001305680	NP_501561		G692V	G280E	unknown	Unknown	rs763112285	WBVar00929561	COL21A1	col-119	Unknown	NA	3.19693e-05	gnomAD	Wormbase	1446
NP_001305680	NP_501561		G692R	G280E	unknown	Unknown	rs766667430	WBVar00929561	COL21A1	col-119	Unknown	NA	4.22794e-06	gnomAD	Wormbase	1446
NP_001305680	NP_498533		G695E	G231R	unknown	Unknown	rs769722166	WBVar00400915	COL21A1	col-8	Unknown	NA	4.24124e-06	gnomAD	Wormbase	1469
NP_001305680	NP_498533		G704D	G240R	unknown	Unknown	rs768677481	WBVar00400914	COL21A1	col-8	Unknown	NA	8.09736e-06	gnomAD	Wormbase	1469
NP_001305680	NP_498533		G719R	G255R	unknown	Unknown	rs763809803	WBVar00836976	COL21A1	col-8	Unknown	NA	3.19224e-05	gnomAD	Wormbase	1469
NP_001305680	NP_499703		G758D	G218E	unknown	Unknown	rs1264603796	WBVar00872883	COL21A1	col-98	Unknown	NA	0	gnomAD	Wormbase	1449
NP_001305680	NP_494880		G767R	G214E	unknown	Unknown	rs749371683	WBVar00728615	COL21A1	col-73	Unknown	NA	4.14986e-06	gnomAD	Wormbase	1459
NP_001305680	NP_499703		G770W	G230E	unknown	Unknown	rs781322450	WBVar00872884	COL21A1	col-98	Unknown	NA	1.20729e-05	gnomAD	Wormbase	1449
NP_001305680	NP_496535		G770W	G249E	unknown	Unknown	rs781322450	WBVar00771874	COL21A1	col-84	Unknown	NA	1.20729e-05	gnomAD	Wormbase	1454
NP_001305680	NP_498814		G770W	G208E	unknown	Unknown	rs781322450	WBVar00843760	COL21A1	col-91	Unknown	NA	1.20729e-05	gnomAD	Wormbase	1450
NP_001305680	NP_498533		G770W	G276E	unknown	Unknown	rs781322450	WBVar00836973	COL21A1	col-8	Unknown	NA	1.20729e-05	gnomAD	Wormbase	1469
NP_001305680	NP_501867		G776R	G259E	unknown	Unknown	rs1027851782	WBVar00936426	COL21A1	col-124	Unknown	NA	4.73929e-06	gnomAD	Wormbase	1443
NP_001305680	NP_497975		P778R	P232S	unknown	Unknown	rs761169667	WBVar00823623	COL21A1	col-89	Unknown	NA	9.48875e-06	gnomAD	Wormbase	1451
NP_001305680	NP_497975		P778L	P232S	unknown	Unknown	rs761169667	WBVar00823623	COL21A1	col-89	Unknown	NA	4.74437e-06	gnomAD	Wormbase	1451
NP_001305680	NP_499982		R794*	R345C	unknown	Unknown	rs377112827	WBVar00416034	COL21A1	col-103	Unknown	NA	4.90064e-05	gnomAD	Wormbase	1448
NP_001305680	NP_499982		R794P	R345C	unknown	Unknown	rs201203132	WBVar00416034	COL21A1	col-103	Unknown	NA	0	gnomAD	Wormbase	1448
NP_001305680	NP_496308		V807I	V280A	unknown	Unknown	rs772162888	WBVar01439628	COL21A1	col-79	Unknown	NA	8.74975e-06	gnomAD	Wormbase	1456
NP_001305680	NP_496308		V807A	V280A	unknown	Unknown	rs750613366	WBVar01439628	COL21A1	col-79	Unknown	NA	3.18512e-05	gnomAD	Wormbase	1456
NP_001305680	NP_498814		P895Q	P231L	unknown	Unknown	rs1221553849	WBVar00843759	COL21A1	col-91	Unknown	NA	0	gnomAD	Wormbase	1450
NP_001305680	NP_498814		G902R	G238E	unknown	Unknown	rs1356423167	WBVar00403083	COL21A1	col-91	Unknown	NA	5.471e-06	gnomAD	Wormbase	1450
NP_001177915	NP_001263803		G160R	G11R	Unknown	Unknown	COSM4674720	WBVar00952029	CRISP3	scl-2	Unknown	NA	NA	COSMIC	Wormbase	910
NP_001177915	NP_502503		G160R	G136R	Unknown	Unknown	COSM4674720	WBVar00952029	CRISP3	scl-2	Unknown	NA	NA	COSMIC	Wormbase	911
NP_001177915	NP_502503		G160E	G136R	unknown	Unknown	rs781444205	WBVar00952029	CRISP3	scl-2	Unknown	NA	1.4168e-05	gnomAD	Wormbase	911
NP_001177915	NP_001263803		G160E	G11R	unknown	Unknown	rs781444205	WBVar00952029	CRISP3	scl-2	Unknown	NA	1.4168e-05	gnomAD	Wormbase	910
NP_660204	NP_510730		M90L	M86I	Unknown	Unknown	COSM2072765	WBVar00530068	CSNK1A1L	F39F10.3	Unknown	NA	NA	COSMIC	Wormbase	2945
NP_660204	NP_510730		P174S	P171L	Unknown	Unknown	COSM3468683	WBVar01225235	CSNK1A1L	F39F10.3	Unknown	NA	NA	COSMIC	Wormbase	2945
NP_660204	NP_497818		G316D	G314R		Unknown	COSM1706681	WBVar00819777	CSNK1A1L	kin-19	Unknown	NA	NA	COSMIC	Wormbase	2947
NP_660204	NP_510730		P174L	P171L	unknown	Unknown	rs766076432	WBVar01225235	CSNK1A1L	F39F10.3	Unknown	NA	3.97646e-06	gnomAD	Wormbase	2945
NP_660204	NP_510730		W221*	W216*	unknown	Unknown	rs756018449	WBVar00530070	CSNK1A1L	F39F10.3	Unknown	NA	0.000147149	gnomAD	Wormbase	2945
NP_660204	NP_497818		G316C	G314R	unknown	Unknown	rs1301163131	WBVar00819777	CSNK1A1L	kin-19	Unknown	NA	3.9763e-06	gnomAD	Wormbase	2947
NP_001243615	NP_492811		R8K	R7Q	MODERATE	Unknown	rs535125193	WBVar00344504	CSNK2A3	kin-3	Unknown	NA	NA	dbSNP	Wormbase	1886
NP_001243615	NP_492811		H286P	H285Y	unknown	Unknown	rs747145401	WBVar00668406	CSNK2A3	kin-3	Unknown	NA	1.98921e-05	gnomAD	Wormbase	1886
NP_001243615	NP_492811		R306*	R305C	unknown	Unknown	rs777267204	WBVar00668407	CSNK2A3	kin-3	Unknown	NA	0.000214852	gnomAD	Wormbase	1886
NP_001243615	NP_492811		M319L	M318I	unknown	Unknown	rs552097240	WBVar00668409	CSNK2A3	kin-3	Unknown	NA	3.19224e-05	gnomAD	Wormbase	1886
NP_001243615	NP_492811		M319V	M318I	unknown	Unknown	rs552097240	WBVar00668409	CSNK2A3	kin-3	Unknown	NA	2.12236e-05	gnomAD	Wormbase	1886
NP_001243615	NP_492811		S353L	S352F	unknown	Unknown	rs749534268	WBVar00668410	CSNK2A3	kin-3	Unknown	NA	3.58203e-05	gnomAD	Wormbase	1886
NP_001243615	NP_492811		P6S	P5S	unknown	Unknown	rs1023118281	WBVar00344503	CSNK2A3	kin-3	Unknown	NA	3.1841e-05	gnomAD	Wormbase	1886
NP_001243615	NP_492811		R8K	R7Q	unknown	Unknown	rs535125193	WBVar00344504	CSNK2A3	kin-3	Unknown	NA	1.76876e-05	gnomAD	Wormbase	1886
NP_001244901	NP_001256719		V167L	V34A	unknown	Unknown	rs759439709	WBVar01081452	CTSL	cpl-1	Unknown	NA	3.97624e-06	gnomAD	Wormbase	1317
NP_001244901	NP_001256718		V167L	V173A	unknown	Unknown	rs759439709	WBVar01081452	CTSL	cpl-1	Unknown	NA	3.97624e-06	gnomAD	Wormbase	1316
NP_001244901	NP_001256718		G303C	G307R	unknown	Unknown	rs756836591	WBVar01081439	CTSL	cpl-1	Unknown	NA	3.98248e-06	gnomAD	Wormbase	1316
NP_001244901	NP_001256719		G303C	G168R	unknown	Unknown	rs756836591	WBVar01081439	CTSL	cpl-1	Unknown	NA	3.98248e-06	gnomAD	Wormbase	1317
NP_001244901	NP_001256719		G145C	G12E	Unknown	Unknown	COSM3675405	WBVar01081453	CTSL	cpl-1	Unknown	NA	NA	COSMIC	Wormbase	1317
NP_001244901	NP_001256718		G145C	G151E	Unknown	Unknown	COSM3675405	WBVar01081453	CTSL	cpl-1	Unknown	NA	NA	COSMIC	Wormbase	1316
NP_001244901	NP_001256718		V167L	V173A	Unknown	Unknown	COSM6184487	WBVar01081452	CTSL	cpl-1	Unknown	NA	NA	COSMIC	Wormbase	1316
NP_001244901	NP_001256719		V167L	V34A	Unknown	Unknown	COSM6184487	WBVar01081452	CTSL	cpl-1	Unknown	NA	NA	COSMIC	Wormbase	1317
NP_853530	NP_497576		P536H	P518L	Unknown	Unknown	COSM243919	WBVar00810236	CUX1	ceh-44	Unknown	NA	NA	COSMIC	Wormbase	557
NP_853530	NP_497576		L807L	L768F	Unknown	Unknown	COSM5634046	WBVar00810247	CUX1	ceh-44	Unknown	NA	NA	COSMIC	Wormbase	557
NP_000389	NP_504639		G104C	G106R	Pathogenic	Unknown	rs1299251737	WBVar00460498	CYB5R3	T05H4.4	Methemoglobinemia, type I	NA	0	ClinVar	Wormbase	2896
NP_000389	NP_504638		A179A	A187S	Benign	Unknown	rs144871462	WBVar00210544	CYB5R3	hpo-19	not provided	NA	0.00032	ClinVar	Wormbase	2895
NP_001165131	NP_504639		P107S	P76S	Unknown	Unknown	COSM5529460	WBVar01018329	CYB5R3	T05H4.4	Unknown	NA	NA	COSMIC	Wormbase	1189
NP_001165131	NP_504638		A212V	A187S	Unknown	Unknown	COSM3694098	WBVar00210544	CYB5R3	hpo-19	Unknown	NA	NA	COSMIC	Wormbase	1188
NP_001165131	NP_504638		A212A	A187S	NEUTRAL	Unknown	COSM3681455	WBVar00210544	CYB5R3	hpo-19	Unknown	NA	NA	COSMIC	Wormbase	1188
NP_001165131	NP_504638		P77L	P52S	Unknown	Unknown	COSM1308234	WBVar00460489	CYB5R3	hpo-19	Unknown	NA	NA	COSMIC	Wormbase	1188
NP_001165131	NP_504639		P107S	P76S	unknown	Unknown	rs532528587	WBVar01018329	CYB5R3	T05H4.4	Unknown	NA	0	gnomAD	Wormbase	1189
NP_001165131	NP_504639		G137C	G106R	unknown	Unknown	rs1299251737	WBVar00460498	CYB5R3	T05H4.4	Unknown	NA	4.00013e-06	gnomAD	Wormbase	1189
NP_001165131	NP_504638		A212V	A187S	unknown	Unknown	rs201232518	WBVar00210544	CYB5R3	hpo-19	Unknown	NA	7.95349e-06	gnomAD	Wormbase	1188
NP_001165131	NP_504638		A212T	A187S	unknown	Unknown	rs530251354	WBVar00210544	CYB5R3	hpo-19	Unknown	NA	7.4248e-05	gnomAD	Wormbase	1188
NP_001165131	NP_504638		P297S	P272L	unknown	Unknown	rs1320846140	WBVar00460491	CYB5R3	hpo-19	Unknown	NA	0	gnomAD	Wormbase	1188
NP_001165131	NP_504638		P77S	P52S	unknown	Unknown	rs778446022	WBVar00460489	CYB5R3	hpo-19	Unknown	NA	4.01887e-06	gnomAD	Wormbase	1188
NP_001165131	NP_504638		P77T	P52S	unknown	Unknown	rs778446022	WBVar00460489	CYB5R3	hpo-19	Unknown	NA	0	gnomAD	Wormbase	1188
NP_001165131	NP_504638		P77L	P52S	unknown	Unknown	rs1226180422	WBVar00460489	CYB5R3	hpo-19	Unknown	NA	4.02194e-06	gnomAD	Wormbase	1188
NP_001165132	NP_504638		A156T	A187S	unknown	Unknown	rs530251354	WBVar00210544	CYB5R3	hpo-19	Unknown	NA	0.000127502	gnomAD	Wormbase	2647
NP_001165132	NP_504638		A156V	A187S	unknown	Unknown	rs201232518	WBVar00210544	CYB5R3	hpo-19	Unknown	NA	NA	gnomAD	Wormbase	2647
NP_001165132	NP_504638		P21T	P52S	unknown	Unknown	rs778446022	WBVar00460489	CYB5R3	hpo-19	Unknown	NA	NA	gnomAD	Wormbase	2647
NP_001165132	NP_504638		P21L	P52S	unknown	Unknown	rs1226180422	WBVar00460489	CYB5R3	hpo-19	Unknown	NA	NA	gnomAD	Wormbase	2647
NP_001165132	NP_504638		P21S	P52S	unknown	Unknown	rs778446022	WBVar00460489	CYB5R3	hpo-19	Unknown	NA	NA	gnomAD	Wormbase	2647
NP_001165132	NP_504638		P241S	P272L	unknown	Unknown	rs1320846140	WBVar00460491	CYB5R3	hpo-19	Unknown	NA	NA	gnomAD	Wormbase	2647
NP_001165132	NP_504639		P51S	P76S	unknown	Unknown	rs532528587	WBVar01018329	CYB5R3	T05H4.4	Unknown	NA	NA	gnomAD	Wormbase	2648
NP_001165132	NP_504639		G81C	G106R	unknown	Unknown	rs1299251737	WBVar00460498	CYB5R3	T05H4.4	Unknown	NA	NA	gnomAD	Wormbase	2648
NP_073731	NP_508961		L32R	L31P	unknown	Unknown	rs751527297	WBVar01149365	CYP3A43	cyp-43A1	Unknown	NA	4.03916e-06	gnomAD	Wormbase	1330
NP_073731	NP_508961		R441Q	R464K	unknown	Unknown	rs142155405	WBVar01149373	CYP3A43	cyp-43A1	Unknown	NA	0.000183944	gnomAD	Wormbase	1330
NP_476436	NP_508961		L32R	L31P	unknown	Unknown	rs751527297	WBVar01149365	CYP3A43	cyp-43A1	Unknown	NA	NA	gnomAD	Wormbase	983
NP_476436	NP_508961		R440Q	R464K	unknown	Unknown	rs142155405	WBVar01149373	CYP3A43	cyp-43A1	Unknown	NA	0.000191144	gnomAD	Wormbase	983
NP_476437	NP_508961		L32R	L31P	unknown	Unknown	rs751527297	WBVar01149365	CYP3A43	cyp-43A1	Unknown	NA	NA	gnomAD	Wormbase	483
NP_001342	NP_495036		G222E	G407R	Unknown	Unknown	COSM3203044	WBVar00732156	DAZL	daz-1	Unknown	NA	NA	COSMIC	Wormbase	2325
NP_001177740	NP_495036		G242R	G407R	unknown	Unknown	rs1204021688	WBVar00732156	DAZL	daz-1	Unknown	NA	4.0121e-06	gnomAD	Wormbase	617
NP_001342	NP_495036		G222R	G407R	unknown	Unknown	rs1204021688	WBVar00732156	DAZL	daz-1	Unknown	NA	NA	gnomAD	Wormbase	2325
NP_689631	NP_498382		P110T	P244S	NEUTRAL	Unknown	COSM3699199	WBVar00832811	DCAF4L2	F47D12.9	Unknown	NA	NA	COSMIC	Wormbase	568
NP_689631	NP_498382		P110H	P244S	NEUTRAL	Unknown	COSM316515	WBVar00832811	DCAF4L2	F47D12.9	Unknown	NA	NA	COSMIC	Wormbase	568
NP_689631	NP_498382		P110L	P244S	NEUTRAL	Unknown	COSM3651604	WBVar00832811	DCAF4L2	F47D12.9	Unknown	NA	NA	COSMIC	Wormbase	568
NP_689631	NP_871674		D252Y	D269G	Unknown	Unknown	COSM3942804	WBVar00832809	DCAF4L2	F47D12.9	Unknown	NA	NA	COSMIC	Wormbase	567
NP_689631	NP_498382		D252Y	D402G	Unknown	Unknown	COSM3942804	WBVar00832809	DCAF4L2	F47D12.9	Unknown	NA	NA	COSMIC	Wormbase	568
NP_689631	NP_498382		R44C	R136C	NEUTRAL	Unknown	COSM3395443	WBVar02132141	DCAF4L2	F47D12.9	Unknown	NA	NA	COSMIC	Wormbase	568
NP_689631	NP_498382		P110R	P244S	unknown	Unknown	rs1167822081	WBVar00832811	DCAF4L2	F47D12.9	Unknown	NA	7.95374e-06	gnomAD	Wormbase	568
NP_689631	NP_498382		P110S	P244S	unknown	Unknown	rs1390737204	WBVar00832811	DCAF4L2	F47D12.9	Unknown	NA	3.97697e-06	gnomAD	Wormbase	568
NP_689631	NP_498382		R44C	R136C	unknown	Unknown	rs752302400	WBVar02132141	DCAF4L2	F47D12.9	Unknown	NA	1.59056e-05	gnomAD	Wormbase	568
NP_001136024	NP_498687		S99R	S139Y	NEUTRAL	Unknown	COSM5817090	WBVar00840853	DCHS2	cdh-3	Unknown	NA	NA	COSMIC	Wormbase	97
NP_874358	NP_496973		P353H	P220L	Unknown	Unknown	COSM7190558	WBVar00384822	DDX53	Y54G11A.3	Unknown	NA	NA	COSMIC	Wormbase	677
NP_874358	NP_496973		P353T	P220L	Unknown	Unknown	COSM7190394	WBVar00384822	DDX53	Y54G11A.3	Unknown	NA	NA	COSMIC	Wormbase	677
NP_874358	NP_496973		D486N	D357N	Unknown	Unknown	COSM3036742	WBVar00787944	DDX53	Y54G11A.3	Unknown	NA	NA	COSMIC	Wormbase	677
NP_874358	NP_496973		D486N	D357N	unknown	Unknown	rs149709546	WBVar00787944	DDX53	Y54G11A.3	Unknown	NA	5.46048e-06	gnomAD	Wormbase	677
NP_874358	NP_496973		R554G	R425C	unknown	Unknown	rs1263948162	WBVar00787954	DDX53	Y54G11A.3	Unknown	NA	1.09709e-05	gnomAD	Wormbase	677
NP_001012985	NP_498283		W747*	W788*	Unknown	Unknown	COSM4005708	WBVar00830447	DDX60L	C28H8.3	Unknown	NA	NA	COSMIC	Wormbase	706
NP_001278439	NP_498283		W747*	W788*	Unknown	Unknown	COSM4908939	WBVar00830447	DDX60L	C28H8.3	Unknown	NA	NA	COSMIC	Wormbase	1179
NP_001012985	NP_498283		D1151E	D1188N	unknown	Unknown	rs1184309172	WBVar00830453	DDX60L	C28H8.3	Unknown	NA	0	gnomAD	Wormbase	706
NP_001257353	NP_500885		L3M	L12F	NEUTRAL	Unknown	COSM6420276	WBVar02133961	DHRS12	H04M03.3	Unknown	NA	NA	COSMIC	Wormbase	1589
NP_001257353	NP_500885		P275A	P296L	unknown	Unknown	rs761000580	WBVar00425979	DHRS12	H04M03.3	Unknown	NA	0	gnomAD	Wormbase	1589
NP_001257353	NP_500885		A77G	A86T	unknown	Unknown	rs1241900095	WBVar00425975	DHRS12	H04M03.3	Unknown	NA	2.41086e-05	gnomAD	Wormbase	1589
NP_878912	NP_001021765		P205L	P172S	NEUTRAL	Unknown	COSM6873629	WBVar00330715	DHRS2	Y47G6A.22	Unknown	NA	NA	COSMIC	Wormbase	1078
NP_878912	NP_503501		G216E	G192E	Unknown	Unknown	COSM5598216	WBVar00988799	DHRS2	dhs-13	Unknown	NA	NA	COSMIC	Wormbase	1080
NP_878912	NP_503501		G216V	G192E	Unknown	Unknown	COSM3706212	WBVar00988799	DHRS2	dhs-13	Unknown	NA	NA	COSMIC	Wormbase	1080
NP_878912	NP_503501		G216R	G192E	Unknown	Unknown	COSM7149248	WBVar00988799	DHRS2	dhs-13	Unknown	NA	NA	COSMIC	Wormbase	1080
NP_878912	NP_001021765		P296L	P253S	NEUTRAL	Unknown	COSM3495292	WBVar00627044	DHRS2	Y47G6A.22	Unknown	NA	NA	COSMIC	Wormbase	1078
NP_878912	NP_503754		G60R	G30R	Unknown	Unknown	COSM5847887	WBVar00994346	DHRS2	dhs-15	Unknown	NA	NA	COSMIC	Wormbase	1079
NP_878912	NP_503754		G60E	G30R	Unknown	Unknown	COSM7136257	WBVar00994346	DHRS2	dhs-15	Unknown	NA	NA	COSMIC	Wormbase	1079
NP_878912	NP_503754		G60R	G30R	Unknown	Unknown	COSM7364280	WBVar00994346	DHRS2	dhs-15	Unknown	NA	NA	COSMIC	Wormbase	1079
NP_878912	NP_001021765		P205R	P172S	unknown	Unknown	rs756275305	WBVar00330715	DHRS2	Y47G6A.22	Unknown	NA	1.19305e-05	gnomAD	Wormbase	1078
NP_878912	NP_503501		G216E	G192E	unknown	Unknown	rs1232168341	WBVar00988799	DHRS2	dhs-13	Unknown	NA	3.1841e-05	gnomAD	Wormbase	1080
NP_878912	NP_001021765		S234I	S201P	unknown	Unknown	rs759761366	WBVar00330712	DHRS2	Y47G6A.22	Unknown	NA	3.977e-06	gnomAD	Wormbase	1078
NP_878912	NP_001021765		G289D	G246E	unknown	Unknown	rs750040121	WBVar02126932	DHRS2	Y47G6A.22	Unknown	NA	1.76949e-05	gnomAD	Wormbase	1078
NP_878912	NP_001021765		P296L	P253S	unknown	Unknown	rs1381503272	WBVar00627044	DHRS2	Y47G6A.22	Unknown	NA	0	gnomAD	Wormbase	1078
NP_878912	NP_503754		G60R	G30R	unknown	Unknown	rs772388017	WBVar00994346	DHRS2	dhs-15	Unknown	NA	2.39555e-05	gnomAD	Wormbase	1079
NP_006720	NP_741211		L434L	L584F	NEUTRAL	Unknown	COSM4136428	WBVar00837014	DIAPH2	cyk-1	Unknown	NA	NA	COSMIC	Wormbase	1823
NP_006720	NP_741210		L434L	L584F	NEUTRAL	Unknown	COSM4136428	WBVar00837014	DIAPH2	cyk-1	Unknown	NA	NA	COSMIC	Wormbase	1822
NP_006720	NP_741211		P564L	P729S	Unknown	Unknown	COSM3564101	WBVar00837009	DIAPH2	cyk-1	Unknown	NA	NA	COSMIC	Wormbase	1823
NP_006720	NP_741210		P564L	P729S	Unknown	Unknown	COSM3564101	WBVar00837009	DIAPH2	cyk-1	Unknown	NA	NA	COSMIC	Wormbase	1822
NP_006720	NP_741210		G573*	G740E	Unknown	Unknown	COSM6006231	WBVar00837008	DIAPH2	cyk-1	Unknown	NA	NA	COSMIC	Wormbase	1822
NP_006720	NP_741210		G573R	G740E	Unknown	Unknown	COSM6188396	WBVar00837008	DIAPH2	cyk-1	Unknown	NA	NA	COSMIC	Wormbase	1822
NP_006720	NP_741210		G573R	G740E	Unknown	Unknown	COSM1126472	WBVar00837008	DIAPH2	cyk-1	Unknown	NA	NA	COSMIC	Wormbase	1822
NP_006720	NP_741211		G573*	G740E	Unknown	Unknown	COSM6006231	WBVar00837008	DIAPH2	cyk-1	Unknown	NA	NA	COSMIC	Wormbase	1823
NP_006720	NP_741211		G573R	G740E	Unknown	Unknown	COSM6188396	WBVar00837008	DIAPH2	cyk-1	Unknown	NA	NA	COSMIC	Wormbase	1823
NP_006720	NP_741211		G573R	G740E	Unknown	Unknown	COSM1126472	WBVar00837008	DIAPH2	cyk-1	Unknown	NA	NA	COSMIC	Wormbase	1823
NP_006720	NP_741211		G611E	G783R	Unknown	Unknown	COSM1126474	WBVar00837007	DIAPH2	cyk-1	Unknown	NA	NA	COSMIC	Wormbase	1823
NP_006720	NP_741210		G611E	G783R	Unknown	Unknown	COSM1126474	WBVar00837007	DIAPH2	cyk-1	Unknown	NA	NA	COSMIC	Wormbase	1822
NP_006720	NP_741210		A954S	A1134T	Unknown	Unknown	COSM380723	WBVar00400924	DIAPH2	cyk-1	Unknown	NA	NA	COSMIC	Wormbase	1822
NP_006720	NP_741211		A954S	A1134T	Unknown	Unknown	COSM380723	WBVar00400924	DIAPH2	cyk-1	Unknown	NA	NA	COSMIC	Wormbase	1823
NP_009293	NP_741211		L434L	L584F	NEUTRAL	Unknown	COSM4136429	WBVar00837014	DIAPH2	cyk-1	Unknown	NA	NA	COSMIC	Wormbase	1164
NP_009293	NP_741210		L434L	L584F	NEUTRAL	Unknown	COSM4136429	WBVar00837014	DIAPH2	cyk-1	Unknown	NA	NA	COSMIC	Wormbase	1163
NP_009293	NP_741210		P564L	P729S	Unknown	Unknown	COSM3564102	WBVar00837009	DIAPH2	cyk-1	Unknown	NA	NA	COSMIC	Wormbase	1163
NP_009293	NP_741211		P564L	P729S	Unknown	Unknown	COSM3564102	WBVar00837009	DIAPH2	cyk-1	Unknown	NA	NA	COSMIC	Wormbase	1164
NP_009293	NP_741210		G573R	G740E	Unknown	Unknown	COSM6188397	WBVar00837008	DIAPH2	cyk-1	Unknown	NA	NA	COSMIC	Wormbase	1163
NP_009293	NP_741210		G573*	G740E	Unknown	Unknown	COSM6006232	WBVar00837008	DIAPH2	cyk-1	Unknown	NA	NA	COSMIC	Wormbase	1163
NP_009293	NP_741211		G573R	G740E	Unknown	Unknown	COSM6188397	WBVar00837008	DIAPH2	cyk-1	Unknown	NA	NA	COSMIC	Wormbase	1164
NP_009293	NP_741211		G573*	G740E	Unknown	Unknown	COSM6006232	WBVar00837008	DIAPH2	cyk-1	Unknown	NA	NA	COSMIC	Wormbase	1164
NP_006720	NP_741210		K178N	K265N	unknown	Unknown	rs778767362	WBVar00400931	DIAPH2	cyk-1	Unknown	NA	1.10665e-05	gnomAD	Wormbase	1822
NP_006720	NP_741211		K178N	K265N	unknown	Unknown	rs778767362	WBVar00400931	DIAPH2	cyk-1	Unknown	NA	1.10665e-05	gnomAD	Wormbase	1823
NP_006720	NP_741210		P564L	P729S	unknown	Unknown	rs1472012351	WBVar00837009	DIAPH2	cyk-1	Unknown	NA	5.48637e-06	gnomAD	Wormbase	1822
NP_006720	NP_741211		P564L	P729S	unknown	Unknown	rs1472012351	WBVar00837009	DIAPH2	cyk-1	Unknown	NA	5.48637e-06	gnomAD	Wormbase	1823
NP_006720	NP_741210		G573R	G740E	unknown	Unknown	rs765131524	WBVar00837008	DIAPH2	cyk-1	Unknown	NA	2.20562e-05	gnomAD	Wormbase	1822
NP_006720	NP_741210		G573E	G740E	unknown	Unknown	rs779682701	WBVar00837008	DIAPH2	cyk-1	Unknown	NA	5.51122e-06	gnomAD	Wormbase	1822
NP_006720	NP_741211		G573R	G740E	unknown	Unknown	rs765131524	WBVar00837008	DIAPH2	cyk-1	Unknown	NA	2.20562e-05	gnomAD	Wormbase	1823
NP_006720	NP_741211		G573E	G740E	unknown	Unknown	rs779682701	WBVar00837008	DIAPH2	cyk-1	Unknown	NA	5.51122e-06	gnomAD	Wormbase	1823
NP_006720	NP_741211		E927K	E1108K	unknown	Unknown	rs1214444419	WBVar00400925	DIAPH2	cyk-1	Unknown	NA	5.48622e-06	gnomAD	Wormbase	1823
NP_006720	NP_741210		E927K	E1108K	unknown	Unknown	rs1214444419	WBVar00400925	DIAPH2	cyk-1	Unknown	NA	5.48622e-06	gnomAD	Wormbase	1822
NP_006720	NP_741211		A954T	A1134T	unknown	Unknown	rs761740921	WBVar00400924	DIAPH2	cyk-1	Unknown	NA	1.0974e-05	gnomAD	Wormbase	1823
NP_006720	NP_741210		A954T	A1134T	unknown	Unknown	rs761740921	WBVar00400924	DIAPH2	cyk-1	Unknown	NA	1.0974e-05	gnomAD	Wormbase	1822
NP_004666	NP_001333544		R103H	R97K	Unknown	Unknown	COSM1203636	WBVar00731019	DIRAS3	drn-1	Unknown	NA	NA	COSMIC	Wormbase	1565
NP_004666	NP_001333544		P68L	P61S	Unknown	Unknown	COSM5040104	WBVar00731020	DIRAS3	drn-1	Unknown	NA	NA	COSMIC	Wormbase	1565
NP_004666	NP_001333544		P146S	P140S	unknown	Unknown	rs1201154121	WBVar00731017	DIRAS3	drn-1	Unknown	NA	3.18573e-05	gnomAD	Wormbase	1565
NP_004666	NP_001333544		P68S	P61S	unknown	Unknown	rs1219291739	WBVar00731020	DIRAS3	drn-1	Unknown	NA	0	gnomAD	Wormbase	1565
NP_001714	NP_001335522		R144H	R284H	Conflicting interpretations of pathogenicity	Unknown	rs143101723	WBVar00674705	DST	vab-10	Epidermolysis bullosa simplex, autosomal recessive 2;Neuropathy, hereditary sensory and autonomic, type VI;Neuropathy, hereditary sensory and autonomic, type VI;not provided	NA	0.00073	ClinVar	Wormbase	977
NP_001714	NP_001021859		A1686A	A2407V	Likely benign	Unknown	rs143594621	WBVar00674474	DST	vab-10	Epidermolysis bullosa simplex, autosomal recessive 2;Neuropathy, hereditary sensory and autonomic, type VI	NA	2e-05	ClinVar	Wormbase	976
NP_001714	NP_001021853		E1753K	E2159K	Uncertain significance	Unknown	rs886061645	WBVar00674590	DST	vab-10	Neuropathy, hereditary sensory and autonomic, type VI	NA	NA	ClinVar	Wormbase	970
NP_001714	NP_001021857		E1753K	E2046K	Uncertain significance	Unknown	rs886061645	WBVar00674590	DST	vab-10	Neuropathy, hereditary sensory and autonomic, type VI	NA	NA	ClinVar	Wormbase	971
NP_001714	NP_001040721		E1753K	E2147K	Uncertain significance	Unknown	rs886061645	WBVar00674590	DST	vab-10	Neuropathy, hereditary sensory and autonomic, type VI	NA	NA	ClinVar	Wormbase	972
NP_001714	NP_001021856		E1753K	E2128K	Uncertain significance	Unknown	rs886061645	WBVar00674590	DST	vab-10	Neuropathy, hereditary sensory and autonomic, type VI	NA	NA	ClinVar	Wormbase	969
NP_056363	NP_001122565		A1140S	A210V	Uncertain significance	Unknown	rs370590691	WBVar00674707	DST	vab-10	Neuropathy, hereditary sensory and autonomic, type VI;Epidermolysis bullosa simplex, autosomal recessive 2	NA	0.00011	ClinVar	Wormbase	1386
NP_056363	NP_001021859		T1980A	T1503A	Uncertain significance	Unknown	88656rs-?	WBVar01663706	DST	vab-10	Epidermolysis bullosa simplex, autosomal recessive 2;Neuropathy, hereditary sensory and autonomic, type VI	NA	NA	ClinVar	Wormbase	1394
NP_056363	NP_001122565		C2572Y	C953Y	Benign	Unknown	rs57472891	WBVar00346724	DST	vab-10	Epidermolysis bullosa simplex, autosomal recessive 2;Neuropathy, hereditary sensory and autonomic, type VI	NA	0.00481	ClinVar	Wormbase	1386
NP_001714	NP_001335522		R144H	R284H	MODERATE	Unknown	rs143101723	WBVar00674705	DST	vab-10	Unknown	NA	NA	dbSNP	Wormbase	977
NP_056363	NP_001335521		L1099L	L1149F	LOW	Unknown	rs147406105	WBVar00674641	DST	vab-10	Unknown	NA	NA	dbSNP	Wormbase	1398
NP_056363	NP_001122565		C2572Y	C953Y	MODERATE	Unknown	rs57472891	WBVar00346724	DST	vab-10	Unknown	NA	NA	dbSNP	Wormbase	1386
NP_001714	NP_001122565		L1462V	L1036F	Unknown	Unknown	COSM5964562	WBVar00674644	DST	vab-10	Unknown	NA	NA	COSMIC	Wormbase	968
NP_001714	NP_001122565		L1462V	L1036F	Unknown	Unknown	COSM5964563	WBVar00674644	DST	vab-10	Unknown	NA	NA	COSMIC	Wormbase	968
NP_001714	NP_001335520		E1548K	E2275K	Unknown	Unknown	COSM7146732	WBVar00346672	DST	vab-10	Unknown	NA	NA	COSMIC	Wormbase	979
NP_001714	NP_001335520		E1548K	E2275K	Unknown	Unknown	COSM7146733	WBVar00346672	DST	vab-10	Unknown	NA	NA	COSMIC	Wormbase	979
NP_001714	NP_001021854		E1548K	E2400K	Unknown	Unknown	COSM7146732	WBVar00346672	DST	vab-10	Unknown	NA	NA	COSMIC	Wormbase	978
NP_001714	NP_001021854		E1548K	E2400K	Unknown	Unknown	COSM7146733	WBVar00346672	DST	vab-10	Unknown	NA	NA	COSMIC	Wormbase	978
NP_001714	NP_001021855		E1548K	E2400K	Unknown	Unknown	COSM7146732	WBVar00346672	DST	vab-10	Unknown	NA	NA	COSMIC	Wormbase	982
NP_001714	NP_001021855		E1548K	E2400K	Unknown	Unknown	COSM7146733	WBVar00346672	DST	vab-10	Unknown	NA	NA	COSMIC	Wormbase	982
NP_001714	NP_001335519		E1548K	E2388K	Unknown	Unknown	COSM7146732	WBVar00346672	DST	vab-10	Unknown	NA	NA	COSMIC	Wormbase	974
NP_001714	NP_001335519		E1548K	E2388K	Unknown	Unknown	COSM7146733	WBVar00346672	DST	vab-10	Unknown	NA	NA	COSMIC	Wormbase	974
NP_001714	NP_001335521		E1548K	E2515K	Unknown	Unknown	COSM7146732	WBVar00346672	DST	vab-10	Unknown	NA	NA	COSMIC	Wormbase	980
NP_001714	NP_001335521		E1548K	E2515K	Unknown	Unknown	COSM7146733	WBVar00346672	DST	vab-10	Unknown	NA	NA	COSMIC	Wormbase	980
NP_001714	NP_001335522		E1548K	E2402K	Unknown	Unknown	COSM7146732	WBVar00346672	DST	vab-10	Unknown	NA	NA	COSMIC	Wormbase	977
NP_001714	NP_001335522		E1548K	E2402K	Unknown	Unknown	COSM7146733	WBVar00346672	DST	vab-10	Unknown	NA	NA	COSMIC	Wormbase	977
NP_001714	NP_001021859		A1686V	A2407V	Unknown	Unknown	COSM484255	WBVar00674474	DST	vab-10	Unknown	NA	NA	COSMIC	Wormbase	976
NP_001714	NP_001021859		A1686V	A2407V	Unknown	Unknown	COSM484254	WBVar00674474	DST	vab-10	Unknown	NA	NA	COSMIC	Wormbase	976
NP_001714	NP_001335524		G212R	G230E	Unknown	Unknown	COSM354535	WBVar00674524	DST	vab-10	Unknown	NA	NA	COSMIC	Wormbase	975
NP_001714	NP_001335524		G212R	G230E	Unknown	Unknown	COSM354536	WBVar00674524	DST	vab-10	Unknown	NA	NA	COSMIC	Wormbase	975
NP_001714	NP_001335521		P609T	P992L	Unknown	Unknown	COSM6649788	WBVar00346723	DST	vab-10	Unknown	NA	NA	COSMIC	Wormbase	980
NP_001714	NP_001335521		P609T	P992L	Unknown	Unknown	COSM6649789	WBVar00346723	DST	vab-10	Unknown	NA	NA	COSMIC	Wormbase	980
NP_001714	NP_001021855		P609T	P865L	Unknown	Unknown	COSM6649788	WBVar00346723	DST	vab-10	Unknown	NA	NA	COSMIC	Wormbase	982
NP_001714	NP_001021855		P609T	P865L	Unknown	Unknown	COSM6649789	WBVar00346723	DST	vab-10	Unknown	NA	NA	COSMIC	Wormbase	982
NP_001714	NP_001040721		P609T	P865L	Unknown	Unknown	COSM6649788	WBVar00346723	DST	vab-10	Unknown	NA	NA	COSMIC	Wormbase	972
NP_001714	NP_001040721		P609T	P865L	Unknown	Unknown	COSM6649789	WBVar00346723	DST	vab-10	Unknown	NA	NA	COSMIC	Wormbase	972
NP_001714	NP_001021858		P609T	P865L	Unknown	Unknown	COSM6649788	WBVar00346723	DST	vab-10	Unknown	NA	NA	COSMIC	Wormbase	973
NP_001714	NP_001021858		P609T	P865L	Unknown	Unknown	COSM6649789	WBVar00346723	DST	vab-10	Unknown	NA	NA	COSMIC	Wormbase	973
NP_001714	NP_001335519		P609T	P865L	Unknown	Unknown	COSM6649788	WBVar00346723	DST	vab-10	Unknown	NA	NA	COSMIC	Wormbase	974
NP_001714	NP_001335519		P609T	P865L	Unknown	Unknown	COSM6649789	WBVar00346723	DST	vab-10	Unknown	NA	NA	COSMIC	Wormbase	974
NP_001714	NP_001021859		P609T	P865L	Unknown	Unknown	COSM6649788	WBVar00346723	DST	vab-10	Unknown	NA	NA	COSMIC	Wormbase	976
NP_001714	NP_001021859		P609T	P865L	Unknown	Unknown	COSM6649789	WBVar00346723	DST	vab-10	Unknown	NA	NA	COSMIC	Wormbase	976
NP_001714	NP_001335522		P609T	P879L	Unknown	Unknown	COSM6649788	WBVar00346723	DST	vab-10	Unknown	NA	NA	COSMIC	Wormbase	977
NP_001714	NP_001335522		P609T	P879L	Unknown	Unknown	COSM6649789	WBVar00346723	DST	vab-10	Unknown	NA	NA	COSMIC	Wormbase	977
NP_001714	NP_001021856		P609T	P834L	Unknown	Unknown	COSM6649788	WBVar00346723	DST	vab-10	Unknown	NA	NA	COSMIC	Wormbase	969
NP_001714	NP_001021856		P609T	P834L	Unknown	Unknown	COSM6649789	WBVar00346723	DST	vab-10	Unknown	NA	NA	COSMIC	Wormbase	969
NP_001714	NP_001021854		P609T	P865L	Unknown	Unknown	COSM6649788	WBVar00346723	DST	vab-10	Unknown	NA	NA	COSMIC	Wormbase	978
NP_001714	NP_001021854		P609T	P865L	Unknown	Unknown	COSM6649789	WBVar00346723	DST	vab-10	Unknown	NA	NA	COSMIC	Wormbase	978
NP_001714	NP_001021857		P609T	P752L	Unknown	Unknown	COSM6649788	WBVar00346723	DST	vab-10	Unknown	NA	NA	COSMIC	Wormbase	971
NP_001714	NP_001021857		P609T	P752L	Unknown	Unknown	COSM6649789	WBVar00346723	DST	vab-10	Unknown	NA	NA	COSMIC	Wormbase	971
NP_001714	NP_001335520		P609T	P752L	Unknown	Unknown	COSM6649788	WBVar00346723	DST	vab-10	Unknown	NA	NA	COSMIC	Wormbase	979
NP_001714	NP_001335520		P609T	P752L	Unknown	Unknown	COSM6649789	WBVar00346723	DST	vab-10	Unknown	NA	NA	COSMIC	Wormbase	979
NP_001714	NP_001021853		P609T	P865L	Unknown	Unknown	COSM6649788	WBVar00346723	DST	vab-10	Unknown	NA	NA	COSMIC	Wormbase	970
NP_001714	NP_001021853		P609T	P865L	Unknown	Unknown	COSM6649789	WBVar00346723	DST	vab-10	Unknown	NA	NA	COSMIC	Wormbase	970
NP_001714	NP_001122565		P618T	P413S	Unknown	Unknown	COSM5575758	WBVar00674661	DST	vab-10	Unknown	NA	NA	COSMIC	Wormbase	968
NP_001714	NP_001122565		P618T	P413S	Unknown	Unknown	COSM5575757	WBVar00674661	DST	vab-10	Unknown	NA	NA	COSMIC	Wormbase	968
NP_001714	NP_001335523		E699D	E925K	Unknown	Unknown	COSM360183	WBVar00674504	DST	vab-10	Unknown	NA	NA	COSMIC	Wormbase	981
NP_001714	NP_001335523		E699D	E925K	Unknown	Unknown	COSM360182	WBVar00674504	DST	vab-10	Unknown	NA	NA	COSMIC	Wormbase	981
NP_001714	NP_001335524		E699D	E811K	Unknown	Unknown	COSM360183	WBVar00674504	DST	vab-10	Unknown	NA	NA	COSMIC	Wormbase	975
NP_001714	NP_001335524		E699D	E811K	Unknown	Unknown	COSM360182	WBVar00674504	DST	vab-10	Unknown	NA	NA	COSMIC	Wormbase	975
NP_056363	NP_001021859		L1166F	L909F	Unknown	Unknown	COSM1445340	WBVar00674644	DST	vab-10	Unknown	NA	NA	COSMIC	Wormbase	1394
NP_056363	NP_001021857		R1834Q	R1060H	Unknown	Unknown	COSM1487864	WBVar00674638	DST	vab-10	Unknown	NA	NA	COSMIC	Wormbase	1389
NP_056363	NP_001021853		R1834Q	R1173H	Unknown	Unknown	COSM1487864	WBVar00674638	DST	vab-10	Unknown	NA	NA	COSMIC	Wormbase	1388
NP_056363	NP_001021858		R1834Q	R1173H	Unknown	Unknown	COSM1487864	WBVar00674638	DST	vab-10	Unknown	NA	NA	COSMIC	Wormbase	1391
NP_056363	NP_001021856		R1834Q	R1142H	Unknown	Unknown	COSM1487864	WBVar00674638	DST	vab-10	Unknown	NA	NA	COSMIC	Wormbase	1387
NP_056363	NP_001021859		R2266W	R1773C	Unknown	Unknown	COSM5768940	WBVar00674519	DST	vab-10	Unknown	NA	NA	COSMIC	Wormbase	1394
NP_056363	NP_001021859		R259Q	R222K	Unknown	Unknown	COSM3995077	WBVar00674671	DST	vab-10	Unknown	NA	NA	COSMIC	Wormbase	1394
NP_056363	NP_001335520		R259Q	R222K	Unknown	Unknown	COSM3995077	WBVar00674671	DST	vab-10	Unknown	NA	NA	COSMIC	Wormbase	1397
NP_056363	NP_001040721		V4681I	V3178M	Unknown	Unknown	COSM5576162	WBVar00346692	DST	vab-10	Unknown	NA	NA	COSMIC	Wormbase	1390
NP_056363	NP_001021853		V4681I	V3190M	Unknown	Unknown	COSM5576162	WBVar00346692	DST	vab-10	Unknown	NA	NA	COSMIC	Wormbase	1388
NP_056363	NP_001021858		V4681I	V3076M	Unknown	Unknown	COSM5576162	WBVar00346692	DST	vab-10	Unknown	NA	NA	COSMIC	Wormbase	1391
NP_056363	NP_001021856		V4681I	V3159M	Unknown	Unknown	COSM5576162	WBVar00346692	DST	vab-10	Unknown	NA	NA	COSMIC	Wormbase	1387
NP_056363	NP_001021857		V4681I	V3077M	Unknown	Unknown	COSM5576162	WBVar00346692	DST	vab-10	Unknown	NA	NA	COSMIC	Wormbase	1389
NP_056363	NP_001021854		T492I	T500I	NEUTRAL	Unknown	COSM6514102	WBVar00674658	DST	vab-10	Unknown	NA	NA	COSMIC	Wormbase	1396
NP_056363	NP_001335519		T492I	T500I	NEUTRAL	Unknown	COSM6514102	WBVar00674658	DST	vab-10	Unknown	NA	NA	COSMIC	Wormbase	1392
NP_056363	NP_001021855		T492I	T500I	NEUTRAL	Unknown	COSM6514102	WBVar00674658	DST	vab-10	Unknown	NA	NA	COSMIC	Wormbase	1400
NP_056363	NP_001021853		P618T	P286S	Unknown	Unknown	COSM5575756	WBVar00674661	DST	vab-10	Unknown	NA	NA	COSMIC	Wormbase	1388
NP_056363	NP_001040721		P618T	P286S	Unknown	Unknown	COSM5575756	WBVar00674661	DST	vab-10	Unknown	NA	NA	COSMIC	Wormbase	1390
NP_056363	NP_001021858		P618T	P286S	Unknown	Unknown	COSM5575756	WBVar00674661	DST	vab-10	Unknown	NA	NA	COSMIC	Wormbase	1391
NP_056363	NP_001021856		P618T	P255S	Unknown	Unknown	COSM5575756	WBVar00674661	DST	vab-10	Unknown	NA	NA	COSMIC	Wormbase	1387
NP_056363	NP_001335522		L2743V	L2649F	unknown	Unknown	rs1459158288	WBVar00674497	DST	vab-10	Unknown	NA	4.02622e-06	gnomAD	Wormbase	1395
NP_056363	NP_001021855		L2743V	L2647F	unknown	Unknown	rs1459158288	WBVar00674497	DST	vab-10	Unknown	NA	4.02622e-06	gnomAD	Wormbase	1400
NP_056363	NP_001040721		V2898A	V1971A	unknown	Unknown	rs746708808	WBVar00346704	DST	vab-10	Unknown	NA	8.0291e-06	gnomAD	Wormbase	1390
NP_056363	NP_001021857		V2898A	V1870A	unknown	Unknown	rs746708808	WBVar00346704	DST	vab-10	Unknown	NA	8.0291e-06	gnomAD	Wormbase	1389
NP_056363	NP_001021857		L1087V	L499F	unknown	Unknown	rs1460555779	WBVar00674654	DST	vab-10	Unknown	NA	0	gnomAD	Wormbase	1389
NP_056363	NP_001021853		L1087V	L612F	unknown	Unknown	rs1460555779	WBVar00674654	DST	vab-10	Unknown	NA	0	gnomAD	Wormbase	1388
NP_056363	NP_001040721		L1087V	L612F	unknown	Unknown	rs1460555779	WBVar00674654	DST	vab-10	Unknown	NA	0	gnomAD	Wormbase	1390
NP_056363	NP_001021856		L1087V	L581F	unknown	Unknown	rs1460555779	WBVar00674654	DST	vab-10	Unknown	NA	0	gnomAD	Wormbase	1387
NP_056363	NP_001021858		L1087V	L612F	unknown	Unknown	rs1460555779	WBVar00674654	DST	vab-10	Unknown	NA	0	gnomAD	Wormbase	1391
NP_056363	NP_001122565		A1140S	A210V	unknown	Unknown	rs370590691	WBVar00674707	DST	vab-10	Unknown	NA	0.000105376	gnomAD	Wormbase	1386
NP_056363	NP_001335519		D1611H	D1574N	unknown	Unknown	rs1487207352	WBVar00346678	DST	vab-10	Unknown	NA	4.07711e-06	gnomAD	Wormbase	1392
NP_056363	NP_001021855		D1611H	D1586N	unknown	Unknown	rs1487207352	WBVar00346678	DST	vab-10	Unknown	NA	4.07711e-06	gnomAD	Wormbase	1400
NP_056363	NP_001335520		D1611H	D1461N	unknown	Unknown	rs1487207352	WBVar00346678	DST	vab-10	Unknown	NA	4.07711e-06	gnomAD	Wormbase	1397
NP_056363	NP_001335522		D1611H	D1588N	unknown	Unknown	rs1487207352	WBVar00346678	DST	vab-10	Unknown	NA	4.07711e-06	gnomAD	Wormbase	1395
NP_056363	NP_001335521		D1611H	D1701N	unknown	Unknown	rs1487207352	WBVar00346678	DST	vab-10	Unknown	NA	4.07711e-06	gnomAD	Wormbase	1398
NP_056363	NP_001021854		D1611H	D1586N	unknown	Unknown	rs1487207352	WBVar00346678	DST	vab-10	Unknown	NA	4.07711e-06	gnomAD	Wormbase	1396
NP_056363	NP_001021853		R1834Q	R1173H	unknown	Unknown	rs776588668	WBVar00674638	DST	vab-10	Unknown	NA	1.21096e-05	gnomAD	Wormbase	1388
NP_056363	NP_001021858		R1834Q	R1173H	unknown	Unknown	rs776588668	WBVar00674638	DST	vab-10	Unknown	NA	1.21096e-05	gnomAD	Wormbase	1391
NP_056363	NP_001021857		R1834Q	R1060H	unknown	Unknown	rs776588668	WBVar00674638	DST	vab-10	Unknown	NA	1.21096e-05	gnomAD	Wormbase	1389
NP_056363	NP_001021856		R1834Q	R1142H	unknown	Unknown	rs776588668	WBVar00674638	DST	vab-10	Unknown	NA	1.21096e-05	gnomAD	Wormbase	1387
NP_056363	NP_001021857		E2233K	E1352K	unknown	Unknown	rs772027282	WBVar00346709	DST	vab-10	Unknown	NA	2.82058e-05	gnomAD	Wormbase	1389
NP_056363	NP_001040721		E2233K	E1453K	unknown	Unknown	rs772027282	WBVar00346709	DST	vab-10	Unknown	NA	2.82058e-05	gnomAD	Wormbase	1390
NP_056363	NP_001021853		E2233K	E1465K	unknown	Unknown	rs772027282	WBVar00346709	DST	vab-10	Unknown	NA	2.82058e-05	gnomAD	Wormbase	1388
NP_056363	NP_001021856		E2233K	E1434K	unknown	Unknown	rs772027282	WBVar00346709	DST	vab-10	Unknown	NA	2.82058e-05	gnomAD	Wormbase	1387
NP_056363	NP_001021859		R2266W	R1773C	unknown	Unknown	rs534247901	WBVar00674519	DST	vab-10	Unknown	NA	5.49016e-06	gnomAD	Wormbase	1394
NP_056363	NP_001122565		C2572Y	C953Y	unknown	Unknown	rs57472891	WBVar00346724	DST	vab-10	Unknown	NA	0.00630258	gnomAD	Wormbase	1386
NP_056363	NP_001021859		R259Q	R222K	unknown	Unknown	rs374947342	WBVar00674671	DST	vab-10	Unknown	NA	4.37682e-05	gnomAD	Wormbase	1394
NP_056363	NP_001335520		R259Q	R222K	unknown	Unknown	rs374947342	WBVar00674671	DST	vab-10	Unknown	NA	4.37682e-05	gnomAD	Wormbase	1397
NP_056363	NP_001335524		L2743V	L1153F	unknown	Unknown	rs1459158288	WBVar00674497	DST	vab-10	Unknown	NA	4.02622e-06	gnomAD	Wormbase	1393
NP_056363	NP_001335521		L2743V	L2762F	unknown	Unknown	rs1459158288	WBVar00674497	DST	vab-10	Unknown	NA	4.02622e-06	gnomAD	Wormbase	1398
NP_056363	NP_001335519		L2743V	L2635F	unknown	Unknown	rs1459158288	WBVar00674497	DST	vab-10	Unknown	NA	4.02622e-06	gnomAD	Wormbase	1392
NP_056363	NP_001335520		L2743V	L2522F	unknown	Unknown	rs1459158288	WBVar00674497	DST	vab-10	Unknown	NA	4.02622e-06	gnomAD	Wormbase	1397
NP_056363	NP_001021854		L2743V	L2647F	unknown	Unknown	rs1459158288	WBVar00674497	DST	vab-10	Unknown	NA	4.02622e-06	gnomAD	Wormbase	1396
NP_056363	NP_001335523		L2743V	L1267F	unknown	Unknown	rs1459158288	WBVar00674497	DST	vab-10	Unknown	NA	4.02622e-06	gnomAD	Wormbase	1399
NP_056363	NP_001021858		V2898A	V1869A	unknown	Unknown	rs746708808	WBVar00346704	DST	vab-10	Unknown	NA	8.0291e-06	gnomAD	Wormbase	1391
NP_056363	NP_001021856		V2898A	V1952A	unknown	Unknown	rs746708808	WBVar00346704	DST	vab-10	Unknown	NA	8.0291e-06	gnomAD	Wormbase	1387
NP_056363	NP_001021853		V2898A	V1983A	unknown	Unknown	rs746708808	WBVar00346704	DST	vab-10	Unknown	NA	8.0291e-06	gnomAD	Wormbase	1388
NP_056363	NP_001122565		S3314F	S1337F	unknown	Unknown	rs773292051	WBVar00346720	DST	vab-10	Unknown	NA	1.20518e-05	gnomAD	Wormbase	1386
NP_056363	NP_001122565		S3314Y	S1337F	unknown	Unknown	rs773292051	WBVar00346720	DST	vab-10	Unknown	NA	4.01726e-06	gnomAD	Wormbase	1386
NP_056363	NP_001335520		T449I	T388I	unknown	Unknown	rs779735023	WBVar00674657	DST	vab-10	Unknown	NA	3.98292e-06	gnomAD	Wormbase	1397
NP_056363	NP_001335519		L4736M	L4580F	unknown	Unknown	rs756720042	WBVar00674437	DST	vab-10	Unknown	NA	4.0131e-06	gnomAD	Wormbase	1392
NP_056363	NP_001021859		L4736M	L4047F	unknown	Unknown	rs756720042	WBVar00674437	DST	vab-10	Unknown	NA	4.0131e-06	gnomAD	Wormbase	1394
NP_056363	NP_001021855		L4736M	L4592F	unknown	Unknown	rs756720042	WBVar00674437	DST	vab-10	Unknown	NA	4.0131e-06	gnomAD	Wormbase	1400
NP_056363	NP_001335524		L4736M	L3098F	unknown	Unknown	rs756720042	WBVar00674437	DST	vab-10	Unknown	NA	4.0131e-06	gnomAD	Wormbase	1393
NP_056363	NP_001335522		L4736M	L4594F	unknown	Unknown	rs756720042	WBVar00674437	DST	vab-10	Unknown	NA	4.0131e-06	gnomAD	Wormbase	1395
NP_056363	NP_001335520		L4736M	L4467F	unknown	Unknown	rs756720042	WBVar00674437	DST	vab-10	Unknown	NA	4.0131e-06	gnomAD	Wormbase	1397
NP_056363	NP_001021854		L4736M	L4592F	unknown	Unknown	rs756720042	WBVar00674437	DST	vab-10	Unknown	NA	4.0131e-06	gnomAD	Wormbase	1396
NP_056363	NP_001335521		L4736M	L4707F	unknown	Unknown	rs756720042	WBVar00674437	DST	vab-10	Unknown	NA	4.0131e-06	gnomAD	Wormbase	1398
NP_056363	NP_001335523		L4736M	L3212F	unknown	Unknown	rs756720042	WBVar00674437	DST	vab-10	Unknown	NA	4.0131e-06	gnomAD	Wormbase	1399
NP_071359	NP_492133		R167H	R160Q	NEUTRAL	Unknown	COSM1121565	WBVar00650895	DUSP21	F26A3.4	Unknown	NA	NA	COSMIC	Wormbase	1369
NP_071359	NP_492133		R167H	R160Q	unknown	Unknown	rs1486706183	WBVar00650895	DUSP21	F26A3.4	Unknown	NA	5.46723e-06	gnomAD	Wormbase	1369
NP_001258714	NP_501038		G139R	G139D	Unknown	Unknown	COSM4595927	WBVar00917759	DYNC1I2	dyci-1	Unknown	NA	NA	COSMIC	Wormbase	2990
NP_001258714	NP_501038		P85L	P82S	Unknown	Unknown	COSM1009547	WBVar00427529	DYNC1I2	dyci-1	Unknown	NA	NA	COSMIC	Wormbase	2990
NP_001258714	NP_501038		A541V	A548V	unknown	Unknown	rs776467643	WBVar00917748	DYNC1I2	dyci-1	Unknown	NA	4.02859e-06	gnomAD	Wormbase	2990
NP_001258714	NP_501038		P85S	P82S	unknown	Unknown	rs760036621	WBVar00427529	DYNC1I2	dyci-1	Unknown	NA	4.00352e-06	gnomAD	Wormbase	2990
NP_001258715	NP_501038		A533V	A548V	unknown	Unknown	rs776467643	WBVar00917748	DYNC1I2	dyci-1	Unknown	NA	NA	gnomAD	Wormbase	710
NP_001258718	NP_501038		A515V	A548V	unknown	Unknown	rs776467643	WBVar00917748	DYNC1I2	dyci-1	Unknown	NA	NA	gnomAD	Wormbase	2008
NP_001258718	NP_501038		P79S	P82S	unknown	Unknown	rs760036621	WBVar00427529	DYNC1I2	dyci-1	Unknown	NA	NA	gnomAD	Wormbase	2008
NP_001258719	NP_501038		A515V	A548V	unknown	Unknown	rs776467643	WBVar00917748	DYNC1I2	dyci-1	Unknown	NA	NA	gnomAD	Wormbase	222
NP_001258719	NP_501038		P79S	P82S	unknown	Unknown	rs760036621	WBVar00427529	DYNC1I2	dyci-1	Unknown	NA	NA	gnomAD	Wormbase	222
NP_001307811	NP_501038		A535V	A548V	unknown	Unknown	rs776467643	WBVar00917748	DYNC1I2	dyci-1	Unknown	NA	NA	gnomAD	Wormbase	2367
NP_005792	NP_001254096		L7F	L6F	unknown	Unknown	97937grs-?	WBVar01495074	EIF1	eif-1	Unknown	NA	4.01803e-06	gnomAD	Wormbase	2730
NP_938195	NP_001257262		Q49P	Q148*	MODERATE	Unknown	rs574430500	WBVar01214616	ELF5	svh-5	Unknown	NA	NA	dbSNP	Wormbase	1518
NP_938195	NP_001257262		M1I	M56I	NEUTRAL	Unknown	COSM3446981	WBVar01214625	ELF5	svh-5	Unknown	NA	NA	COSMIC	Wormbase	1518
NP_938195	NP_001257262		A257V	A392T	Unknown	Unknown	COSM1289549	WBVar00526486	ELF5	svh-5	Unknown	NA	NA	COSMIC	Wormbase	1518
NP_938195	NP_001257261		A257V	A484T	Unknown	Unknown	COSM1289549	WBVar00526486	ELF5	svh-5	Unknown	NA	NA	COSMIC	Wormbase	1517
NP_938195	NP_001257261		R204Q	R425H	unknown	Unknown	rs189568125	WBVar00526487	ELF5	svh-5	Unknown	NA	0.000926535	gnomAD	Wormbase	1517
NP_938195	NP_001257262		R204Q	R333H	unknown	Unknown	rs189568125	WBVar00526487	ELF5	svh-5	Unknown	NA	0.000926535	gnomAD	Wormbase	1518
NP_938195	NP_001257261		R234K	R455K	unknown	Unknown	rs752615230	WBVar01214609	ELF5	svh-5	Unknown	NA	3.98264e-06	gnomAD	Wormbase	1517
NP_938195	NP_001257262		R234K	R363K	unknown	Unknown	rs752615230	WBVar01214609	ELF5	svh-5	Unknown	NA	3.98264e-06	gnomAD	Wormbase	1518
NP_938195	NP_001257261		A257V	A484T	unknown	Unknown	rs754414523	WBVar00526486	ELF5	svh-5	Unknown	NA	3.98054e-06	gnomAD	Wormbase	1517
NP_938195	NP_001257262		A257V	A392T	unknown	Unknown	rs754414523	WBVar00526486	ELF5	svh-5	Unknown	NA	3.98054e-06	gnomAD	Wormbase	1518
NP_938195	NP_001257262		Q49P	Q148*	unknown	Unknown	rs574430500	WBVar01214616	ELF5	svh-5	Unknown	NA	2.78614e-05	gnomAD	Wormbase	1518
NP_115960	NP_001040724		G233C	G578R	Unknown	Unknown	COSM5785368	WBVar00363900	ADGRE3	lat-2	Unknown	NA	NA	COSMIC	Wormbase	2365
NP_115960	NP_001040725		L372L	L215F		Unknown	COSM3529403	WBVar00363913	ADGRE3	lat-2	Unknown	NA	NA	COSMIC	Wormbase	2364
NP_115960	NP_001040725		L438M	L276F	Unknown	Unknown	COSM1711903	WBVar00725336	ADGRE3	lat-2	Unknown	NA	NA	COSMIC	Wormbase	2364
NP_115960	NP_001040725		L438L	L276F		Unknown	COSM3529399	WBVar00725336	ADGRE3	lat-2	Unknown	NA	NA	COSMIC	Wormbase	2364
NP_115960	NP_001040725		G646E	G453R	NEUTRAL	Unknown	COSM1136117	WBVar00725341	ADGRE3	lat-2	Unknown	NA	NA	COSMIC	Wormbase	2364
NP_071745	NP_001122826		V239A	V353M	Benign	Unknown	rs80193285	WBVar00896537	ERAP2	Y67D8C.9	not provided	NA	0.00151	ClinVar	Wormbase	215
NP_071745	NP_001122825		V239A	V296M	Benign	Unknown	rs80193285	WBVar00896537	ERAP2	Y67D8C.9	not provided	NA	0.00151	ClinVar	Wormbase	214
NP_001123612	NP_001122826		V239A	V353M	MODERATE	Unknown	rs80193285	WBVar00896537	ERAP2	Y67D8C.9	Unknown	NA	NA	dbSNP	Wormbase	2050
NP_001123612	NP_001122825		V239A	V296M	MODERATE	Unknown	rs80193285	WBVar00896537	ERAP2	Y67D8C.9	Unknown	NA	NA	dbSNP	Wormbase	2049
NP_001316162	NP_001122825		V239A	V296M	MODERATE	Unknown	rs80193285	WBVar00896537	ERAP2	Y67D8C.9	Unknown	NA	NA	dbSNP	Wormbase	1506
NP_001316162	NP_001122826		V239A	V353M	MODERATE	Unknown	rs80193285	WBVar00896537	ERAP2	Y67D8C.9	Unknown	NA	NA	dbSNP	Wormbase	1507
NP_001123612	NP_493503		W496R	W625*	Unknown	Unknown	COSM3618905	WBVar00691180	ERAP2	F49B2.6	Unknown	NA	NA	COSMIC	Wormbase	2052
NP_001123612	NP_493503		L69L	L200F	NEUTRAL	Unknown	COSM7127401	WBVar00691150	ERAP2	F49B2.6	Unknown	NA	NA	COSMIC	Wormbase	2052
NP_001316162	NP_493503		L69L	L200F	NEUTRAL	Unknown	COSM7127402	WBVar00691150	ERAP2	F49B2.6	Unknown	NA	NA	COSMIC	Wormbase	1509
NP_001123612	NP_493503		A218T	A343T	unknown	Unknown	rs908009571	WBVar00691156	ERAP2	F49B2.6	Unknown	NA	3.18532e-05	gnomAD	Wormbase	2052
NP_001123612	NP_001122825		V239I	V296M	unknown	Unknown	rs1356278910	WBVar00896537	ERAP2	Y67D8C.9	Unknown	NA	0	gnomAD	Wormbase	2049
NP_001123612	NP_001122825		V239A	V296M	unknown	Unknown	rs80193285	WBVar00896537	ERAP2	Y67D8C.9	Unknown	NA	0.00197917	gnomAD	Wormbase	2049
NP_001123612	NP_001122826		V239I	V353M	unknown	Unknown	rs1356278910	WBVar00896537	ERAP2	Y67D8C.9	Unknown	NA	0	gnomAD	Wormbase	2050
NP_001123612	NP_001122826		V239A	V353M	unknown	Unknown	rs80193285	WBVar00896537	ERAP2	Y67D8C.9	Unknown	NA	0.00197917	gnomAD	Wormbase	2050
NP_001123612	NP_493503		D251E	D376N	unknown	Unknown	rs1193522845	WBVar00691164	ERAP2	F49B2.6	Unknown	NA	4.07581e-06	gnomAD	Wormbase	2052
NP_001123612	NP_001122826		Y487C	Y613*	unknown	Unknown	rs1244670310	WBVar00896528	ERAP2	Y67D8C.9	Unknown	NA	4.16448e-06	gnomAD	Wormbase	2050
NP_001123612	NP_001122825		Y487C	Y556*	unknown	Unknown	rs1244670310	WBVar00896528	ERAP2	Y67D8C.9	Unknown	NA	4.16448e-06	gnomAD	Wormbase	2049
NP_001123612	NP_493503		W496L	W625*	unknown	Unknown	rs144069129	WBVar00691180	ERAP2	F49B2.6	Unknown	NA	2.47736e-05	gnomAD	Wormbase	2052
NP_001123612	NP_493503		A526T	A632V	unknown	Unknown	rs774566602	WBVar00691183	ERAP2	F49B2.6	Unknown	NA	0.000180615	gnomAD	Wormbase	2052
NP_001123612	NP_493503		A526T	A632V	unknown	Unknown	rs774566602	WBVar00691182	ERAP2	F49B2.6	Unknown	NA	0.000180615	gnomAD	Wormbase	2052
NP_001123612	NP_510176		W586*	W520*	unknown	Unknown	rs374809768	WBVar01759725	ERAP2	R03G8.4	Unknown	NA	1.77064e-05	gnomAD	Wormbase	2051
NP_001123612	NP_493503		W620*	W725*	unknown	Unknown	rs1426929833	WBVar00691198	ERAP2	F49B2.6	Unknown	NA	1.06425e-05	gnomAD	Wormbase	2052
NP_001123612	NP_493503		G629V	G734R	unknown	Unknown	rs1174830425	WBVar00352264	ERAP2	F49B2.6	Unknown	NA	7.96109e-06	gnomAD	Wormbase	2052
NP_001123612	NP_493503		G629C	G734R	unknown	Unknown	rs754548079	WBVar00352264	ERAP2	F49B2.6	Unknown	NA	1.59258e-05	gnomAD	Wormbase	2052
NP_001123612	NP_493503		L69F	L200F	unknown	Unknown	rs770441171	WBVar00691150	ERAP2	F49B2.6	Unknown	NA	7.97264e-06	gnomAD	Wormbase	2052
NP_001123612	NP_510176		D760N	D664N	unknown	Unknown	rs1313858976	WBVar00521087	ERAP2	R03G8.4	Unknown	NA	7.9538e-06	gnomAD	Wormbase	2051
NP_001123612	NP_493503		G782E	G884E	unknown	Unknown	rs1469831635	WBVar00691216	ERAP2	F49B2.6	Unknown	NA	7.96768e-06	gnomAD	Wormbase	2052
NP_004442	NP_501622		A86A	A17V	Likely benign	Unknown	rs201997221	WBVar00931167	ESRRA	nhr-264	not provided	NA	0.00027	ClinVar	Wormbase	346
NP_004442	NP_501622		A86A	A17V	Likely benign	Unknown	rs201997221	WBVar00431929	ESRRA	nhr-264	not provided	NA	0.00027	ClinVar	Wormbase	346
NP_004442	NP_492919		N119N	N50S	LOW	Unknown	rs375989975	WBVar01433145	ESRRA	nhr-74	Unknown	NA	NA	dbSNP	Wormbase	351
NP_004442	NP_001022341		I107M	I94F	Unknown	Unknown	COSM7366655	WBVar01305554	ESRRA	nhr-109	Unknown	NA	NA	COSMIC	Wormbase	349
NP_004442	NP_494671		G174D	G88E		Unknown	COSM6420237	WBVar01576860	ESRRA	nhr-72	Unknown	NA	NA	COSMIC	Wormbase	353
NP_004442	NP_001256842		D21N	D16N	Unknown	Unknown	COSM6561621	WBVar01750788	ESRRA	nhr-145	Unknown	NA	NA	COSMIC	Wormbase	343
NP_004442	NP_503239		V260A	V193M	Unknown	Unknown	COSM5167143	WBVar00448001	ESRRA	nhr-155	Unknown	NA	NA	COSMIC	Wormbase	342
NP_004442	NP_492919		N119S	N50S	unknown	Unknown	rs766395405	WBVar01433145	ESRRA	nhr-74	Unknown	NA	0	gnomAD	Wormbase	351
NP_004442	NP_492919		N119S	N50S	unknown	Unknown	rs766395405	WBVar01433145	ESRRA	nhr-74	Unknown	NA	NA	gnomAD	Wormbase	351
NP_004442	NP_492919		N119K	N50S	unknown	Unknown	rs375989975	WBVar01433145	ESRRA	nhr-74	Unknown	NA	NA	gnomAD	Wormbase	351
NP_004442	NP_492919		N119K	N50S	unknown	Unknown	rs375989975	WBVar01433145	ESRRA	nhr-74	Unknown	NA	0	gnomAD	Wormbase	351
NP_004442	NP_494671		G174D	G88E	unknown	Unknown	rs1157602596	WBVar01576860	ESRRA	nhr-72	Unknown	NA	NA	gnomAD	Wormbase	353
NP_004442	NP_494671		G174D	G88E	unknown	Unknown	rs1157602596	WBVar01576860	ESRRA	nhr-72	Unknown	NA	0	gnomAD	Wormbase	353
NP_004442	NP_001256842		D21E	D16N	unknown	Unknown	rs1462009441	WBVar01750788	ESRRA	nhr-145	Unknown	NA	3.18613e-05	gnomAD	Wormbase	343
NP_004442	NP_001256842		D21E	D16N	unknown	Unknown	rs1462009441	WBVar01750788	ESRRA	nhr-145	Unknown	NA	7.21298e-06	gnomAD	Wormbase	343
NP_004442	NP_494671		G372R	G272E	unknown	Unknown	rs757309827	WBVar02129711	ESRRA	nhr-72	Unknown	NA	NA	gnomAD	Wormbase	353
NP_004442	NP_494671		G372C	G272E	unknown	Unknown	rs757309827	WBVar02129711	ESRRA	nhr-72	Unknown	NA	4.07372e-06	gnomAD	Wormbase	353
NP_004442	NP_494671		G372V	G272E	unknown	Unknown	rs1485502805	WBVar02129711	ESRRA	nhr-72	Unknown	NA	NA	gnomAD	Wormbase	353
NP_004442	NP_494671		G372V	G272E	unknown	Unknown	rs1485502805	WBVar02129711	ESRRA	nhr-72	Unknown	NA	4.07206e-06	gnomAD	Wormbase	353
NP_004442	NP_494671		G372C	G272E	unknown	Unknown	rs757309827	WBVar02129711	ESRRA	nhr-72	Unknown	NA	NA	gnomAD	Wormbase	353
NP_004442	NP_494671		G372R	G272E	unknown	Unknown	rs757309827	WBVar02129711	ESRRA	nhr-72	Unknown	NA	4.07372e-06	gnomAD	Wormbase	353
NP_004442	NP_001022341		G49D	G39V	unknown	Unknown	rs754206501	WBVar00222814	ESRRA	nhr-109	Unknown	NA	4.08317e-06	gnomAD	Wormbase	349
NP_004442	NP_001022341		G49D	G39V	unknown	Unknown	rs754206501	WBVar00222814	ESRRA	nhr-109	Unknown	NA	NA	gnomAD	Wormbase	349
NP_004442	NP_001022341		E57D	E46K	unknown	Unknown	rs752386768	WBVar00725776	ESRRA	nhr-109	Unknown	NA	3.18674e-05	gnomAD	Wormbase	349
NP_004442	NP_001022341		E57D	E46K	unknown	Unknown	rs752386768	WBVar00725776	ESRRA	nhr-109	Unknown	NA	3.64559e-05	gnomAD	Wormbase	349
NP_004442	NP_494671		V85M	V14I	unknown	Unknown	rs1319034788	WBVar00598340	ESRRA	nhr-72	Unknown	NA	4.8752e-06	gnomAD	Wormbase	353
NP_004442	NP_494671		V85M	V14I	unknown	Unknown	rs1319034788	WBVar00598340	ESRRA	nhr-72	Unknown	NA	NA	gnomAD	Wormbase	353
NP_004442	NP_494671		V85M	V14I	unknown	Unknown	rs1319034788	WBVar00362601	ESRRA	nhr-72	Unknown	NA	4.8752e-06	gnomAD	Wormbase	353
NP_004442	NP_494671		V85M	V14I	unknown	Unknown	rs1319034788	WBVar00362601	ESRRA	nhr-72	Unknown	NA	NA	gnomAD	Wormbase	353
NP_004442	NP_494671		V85M	V14I	unknown	Unknown	rs1319034788	WBVar00598338	ESRRA	nhr-72	Unknown	NA	4.8752e-06	gnomAD	Wormbase	353
NP_004442	NP_494671		V85M	V14I	unknown	Unknown	rs1319034788	WBVar00598338	ESRRA	nhr-72	Unknown	NA	NA	gnomAD	Wormbase	353
NP_004442	NP_494671		V85M	V14I	unknown	Unknown	rs1319034788	WBVar00598339	ESRRA	nhr-72	Unknown	NA	4.8752e-06	gnomAD	Wormbase	353
NP_004442	NP_494671		V85M	V14I	unknown	Unknown	rs1319034788	WBVar00598339	ESRRA	nhr-72	Unknown	NA	NA	gnomAD	Wormbase	353
NP_004442	NP_494671		V85M	V14I	unknown	Unknown	rs1319034788	WBVar00598342	ESRRA	nhr-72	Unknown	NA	4.8752e-06	gnomAD	Wormbase	353
NP_004442	NP_494671		V85M	V14I	unknown	Unknown	rs1319034788	WBVar00598342	ESRRA	nhr-72	Unknown	NA	NA	gnomAD	Wormbase	353
NP_004442	NP_494671		V85M	V14I	unknown	Unknown	rs1319034788	WBVar00598344	ESRRA	nhr-72	Unknown	NA	4.8752e-06	gnomAD	Wormbase	353
NP_004442	NP_494671		V85M	V14I	unknown	Unknown	rs1319034788	WBVar00598344	ESRRA	nhr-72	Unknown	NA	NA	gnomAD	Wormbase	353
NP_004442	NP_494671		V85M	V14I	unknown	Unknown	rs1319034788	WBVar00598341	ESRRA	nhr-72	Unknown	NA	4.8752e-06	gnomAD	Wormbase	353
NP_004442	NP_494671		V85M	V14I	unknown	Unknown	rs1319034788	WBVar00598341	ESRRA	nhr-72	Unknown	NA	NA	gnomAD	Wormbase	353
NP_004442	NP_494671		V85M	V14I	unknown	Unknown	rs1319034788	WBVar00598347	ESRRA	nhr-72	Unknown	NA	4.8752e-06	gnomAD	Wormbase	353
NP_004442	NP_494671		V85M	V14I	unknown	Unknown	rs1319034788	WBVar00598347	ESRRA	nhr-72	Unknown	NA	NA	gnomAD	Wormbase	353
NP_004442	NP_494671		V85M	V14I	unknown	Unknown	rs1319034788	WBVar00598345	ESRRA	nhr-72	Unknown	NA	4.8752e-06	gnomAD	Wormbase	353
NP_004442	NP_494671		V85M	V14I	unknown	Unknown	rs1319034788	WBVar00598345	ESRRA	nhr-72	Unknown	NA	NA	gnomAD	Wormbase	353
NP_004442	NP_494671		V85M	V14I	unknown	Unknown	rs1319034788	WBVar00598343	ESRRA	nhr-72	Unknown	NA	4.8752e-06	gnomAD	Wormbase	353
NP_004442	NP_494671		V85M	V14I	unknown	Unknown	rs1319034788	WBVar00598343	ESRRA	nhr-72	Unknown	NA	NA	gnomAD	Wormbase	353
NP_004442	NP_494671		V85M	V14I	unknown	Unknown	rs1319034788	WBVar00598346	ESRRA	nhr-72	Unknown	NA	4.8752e-06	gnomAD	Wormbase	353
NP_004442	NP_494671		V85M	V14I	unknown	Unknown	rs1319034788	WBVar00598346	ESRRA	nhr-72	Unknown	NA	NA	gnomAD	Wormbase	353
NP_004442	NP_001041174		A98V	A27T	unknown	Unknown	rs1162519686	WBVar00277393	ESRRA	nhr-286	Unknown	NA	NA	gnomAD	Wormbase	341
NP_004442	NP_001041174		A98V	A27T	unknown	Unknown	rs1162519686	WBVar00277393	ESRRA	nhr-286	Unknown	NA	0	gnomAD	Wormbase	341
NP_660288	NP_001294782		A131A	A186T	Unknown	Unknown	COSM5350553	WBVar01221766	EVI5L	eat-17	Unknown	NA	NA	COSMIC	Wormbase	1798
NP_660288	NP_001294783		A131A	A86T	Unknown	Unknown	COSM5350553	WBVar01221766	EVI5L	eat-17	Unknown	NA	NA	COSMIC	Wormbase	1801
NP_660288	NP_001294784		A131A	A189T	Unknown	Unknown	COSM5350553	WBVar01221766	EVI5L	eat-17	Unknown	NA	NA	COSMIC	Wormbase	1799
NP_660288	NP_001294781		A131A	A126T	Unknown	Unknown	COSM5350553	WBVar01221766	EVI5L	eat-17	Unknown	NA	NA	COSMIC	Wormbase	1796
NP_660288	NP_001294781		G300V	G294R	Unknown	Unknown	COSM6344652	WBVar01221759	EVI5L	eat-17	Unknown	NA	NA	COSMIC	Wormbase	1796
NP_660288	NP_001294782		G300V	G354R	Unknown	Unknown	COSM6344652	WBVar01221759	EVI5L	eat-17	Unknown	NA	NA	COSMIC	Wormbase	1798
NP_660288	NP_001294783		G300V	G254R	Unknown	Unknown	COSM6344652	WBVar01221759	EVI5L	eat-17	Unknown	NA	NA	COSMIC	Wormbase	1801
NP_660288	NP_001294784		G300V	G357R	Unknown	Unknown	COSM6344652	WBVar01221759	EVI5L	eat-17	Unknown	NA	NA	COSMIC	Wormbase	1799
NP_660288	NP_001294782		R566C	R688W		Unknown	COSM6656920	WBVar00528924	EVI5L	eat-17	Unknown	NA	NA	COSMIC	Wormbase	1798
NP_660288	NP_001294848		R566C	R199W		Unknown	COSM6656920	WBVar00528924	EVI5L	eat-17	Unknown	NA	NA	COSMIC	Wormbase	1797
NP_660288	NP_510666		R566C	R269W		Unknown	COSM6656920	WBVar00528924	EVI5L	eat-17	Unknown	NA	NA	COSMIC	Wormbase	1800
NP_660288	NP_001294784		R566C	R691W		Unknown	COSM6656920	WBVar00528924	EVI5L	eat-17	Unknown	NA	NA	COSMIC	Wormbase	1799
NP_660288	NP_001294783		R566C	R588W		Unknown	COSM6656920	WBVar00528924	EVI5L	eat-17	Unknown	NA	NA	COSMIC	Wormbase	1801
NP_660288	NP_001294781		R566C	R628W		Unknown	COSM6656920	WBVar00528924	EVI5L	eat-17	Unknown	NA	NA	COSMIC	Wormbase	1796
NP_001153416	NP_001294783		A131T	A86T	unknown	Unknown	rs374122325	WBVar01221766	EVI5L	eat-17	Unknown	NA	3.99323e-06	gnomAD	Wormbase	2433
NP_001153416	NP_001294781		A131T	A126T	unknown	Unknown	rs374122325	WBVar01221766	EVI5L	eat-17	Unknown	NA	3.99323e-06	gnomAD	Wormbase	2428
NP_001153416	NP_001294784		A131T	A189T	unknown	Unknown	rs374122325	WBVar01221766	EVI5L	eat-17	Unknown	NA	3.99323e-06	gnomAD	Wormbase	2431
NP_001153416	NP_001294782		A131T	A186T	unknown	Unknown	rs374122325	WBVar01221766	EVI5L	eat-17	Unknown	NA	3.99323e-06	gnomAD	Wormbase	2430
NP_001153416	NP_001294782		M324V	M378I	unknown	Unknown	rs374688073	WBVar01221758	EVI5L	eat-17	Unknown	NA	1.23867e-05	gnomAD	Wormbase	2430
NP_001153416	NP_001294783		M324V	M278I	unknown	Unknown	rs374688073	WBVar01221758	EVI5L	eat-17	Unknown	NA	1.23867e-05	gnomAD	Wormbase	2433
NP_001153416	NP_001294781		M324V	M318I	unknown	Unknown	rs374688073	WBVar01221758	EVI5L	eat-17	Unknown	NA	1.23867e-05	gnomAD	Wormbase	2428
NP_001153416	NP_001294784		M324V	M381I	unknown	Unknown	rs374688073	WBVar01221758	EVI5L	eat-17	Unknown	NA	1.23867e-05	gnomAD	Wormbase	2431
NP_001156759	NP_001335535		P176R	P176L	Unknown	Unknown	COSM4896343	WBVar00742407	EWSR1	fust-1	Unknown	NA	NA	COSMIC	Wormbase	308
NP_001156759	NP_495483		R300P	R345C	Unknown	Unknown	COSM6432556	WBVar00742411	EWSR1	fust-1	Unknown	NA	NA	COSMIC	Wormbase	309
NP_001156759	NP_495483		R300W	R345C	Unknown	Unknown	COSM5729572	WBVar00742411	EWSR1	fust-1	Unknown	NA	NA	COSMIC	Wormbase	309
NP_005234	NP_001335535		R563C	R287C	Unknown	Unknown	COSM419608	WBVar00742411	EWSR1	fust-1	Unknown	NA	NA	COSMIC	Wormbase	1166
NP_005234	NP_495483		R563C	R345C	Unknown	Unknown	COSM419608	WBVar00742411	EWSR1	fust-1	Unknown	NA	NA	COSMIC	Wormbase	1167
NP_005234	NP_001335535		G635*	G369E	Unknown	Unknown	COSM6004992	WBVar00742414	EWSR1	fust-1	Unknown	NA	NA	COSMIC	Wormbase	1166
NP_005234	NP_001335535		G635V	G369E	Unknown	Unknown	COSM4103296	WBVar00742414	EWSR1	fust-1	Unknown	NA	NA	COSMIC	Wormbase	1166
NP_005234	NP_495483		G635*	G427E	Unknown	Unknown	COSM6004992	WBVar00742414	EWSR1	fust-1	Unknown	NA	NA	COSMIC	Wormbase	1167
NP_005234	NP_495483		G635V	G427E	Unknown	Unknown	COSM4103296	WBVar00742414	EWSR1	fust-1	Unknown	NA	NA	COSMIC	Wormbase	1167
NP_053733	NP_001335535		R568C	R287C	Unknown	Unknown	COSM6293406	WBVar00742411	EWSR1	fust-1	Unknown	NA	NA	COSMIC	Wormbase	1432
NP_053733	NP_495483		R568C	R345C	Unknown	Unknown	COSM6293406	WBVar00742411	EWSR1	fust-1	Unknown	NA	NA	COSMIC	Wormbase	1433
NP_053733	NP_001335535		G640*	G369E	Unknown	Unknown	COSM6004991	WBVar00742414	EWSR1	fust-1	Unknown	NA	NA	COSMIC	Wormbase	1432
NP_053733	NP_001335535		G640V	G369E	Unknown	Unknown	COSM4103295	WBVar00742414	EWSR1	fust-1	Unknown	NA	NA	COSMIC	Wormbase	1432
NP_053733	NP_495483		G640*	G427E	Unknown	Unknown	COSM6004991	WBVar00742414	EWSR1	fust-1	Unknown	NA	NA	COSMIC	Wormbase	1433
NP_053733	NP_495483		G640V	G427E	Unknown	Unknown	COSM4103295	WBVar00742414	EWSR1	fust-1	Unknown	NA	NA	COSMIC	Wormbase	1433
NP_053733	NP_001335535		R568C	R287C	unknown	Unknown	rs199957418	WBVar00742411	EWSR1	fust-1	Unknown	NA	4.51441e-05	gnomAD	Wormbase	1432
NP_053733	NP_001335535		R568G	R287C	unknown	Unknown	rs199957418	WBVar00742411	EWSR1	fust-1	Unknown	NA	4.10401e-06	gnomAD	Wormbase	1432
NP_053733	NP_495483		R568C	R345C	unknown	Unknown	rs199957418	WBVar00742411	EWSR1	fust-1	Unknown	NA	4.51441e-05	gnomAD	Wormbase	1433
NP_053733	NP_495483		R568G	R345C	unknown	Unknown	rs199957418	WBVar00742411	EWSR1	fust-1	Unknown	NA	4.10401e-06	gnomAD	Wormbase	1433
NP_060290	NP_499104		G649V	G697E	Unknown	Unknown	COSM6432880	WBVar00851031	EXD3	ZK1098.3	Unknown	NA	NA	COSMIC	Wormbase	1253
NP_060290	NP_499104		G649V	G697E	Unknown	Unknown	COSM6432881	WBVar00851031	EXD3	ZK1098.3	Unknown	NA	NA	COSMIC	Wormbase	1253
NP_060290	NP_496590		P252L	P195S	unknown	Unknown	rs570353658	WBVar00773829	EXD3	Y57A10A.13	Unknown	NA	9.75869e-05	gnomAD	Wormbase	1254
NP_060290	NP_499104		G649R	G697E	unknown	Unknown	rs367737146	WBVar00851031	EXD3	ZK1098.3	Unknown	NA	7.19901e-06	gnomAD	Wormbase	1253
NP_060290	NP_499104		G649D	G697E	unknown	Unknown	rs1247931482	WBVar00851031	EXD3	ZK1098.3	Unknown	NA	4.05617e-06	gnomAD	Wormbase	1253
NP_060290	NP_499104		W79C	W109R	unknown	Unknown	rs748652666	WBVar00405548	EXD3	ZK1098.3	Unknown	NA	4.24794e-06	gnomAD	Wormbase	1253
NP_060290	NP_499104		W79*	W109R	unknown	Unknown	rs1483011732	WBVar00405548	EXD3	ZK1098.3	Unknown	NA	4.24607e-06	gnomAD	Wormbase	1253
NP_777572	NP_497103		G205R	G208E	unknown	Unknown	rs1394287958	WBVar00793037	FAAH2	Y53F4B.18	Unknown	NA	5.49375e-06	gnomAD	Wormbase	616
NP_777572	NP_497103		G248D	G251E	unknown	Unknown	rs765703450	WBVar00793035	FAAH2	Y53F4B.18	Unknown	NA	9.76257e-06	gnomAD	Wormbase	616
NP_001015045	NP_504503		D14N	D110N		Unknown	COSM7367055	WBVar00458994	FAM13A	rga-3	Unknown	NA	NA	COSMIC	Wormbase	2837
NP_055698	NP_504503		L160L	L183F		Unknown	COSM7280478	WBVar00458995	FAM13A	rga-3	Unknown	NA	NA	COSMIC	Wormbase	1742
NP_055698	NP_504503		S476F	S507F	unknown	Unknown	rs370681080	WBVar01013908	FAM13A	rga-3	Unknown	NA	5.76257e-05	gnomAD	Wormbase	1742
NP_112179	NP_001317811		P365T	P333S	Unknown	Unknown	COSM287616	WBVar01005136	FIP1L1	fipp-1	Unknown	NA	NA	COSMIC	Wormbase	1720
NP_112179	NP_504203		P365T	P328S	Unknown	Unknown	COSM287616	WBVar01005136	FIP1L1	fipp-1	Unknown	NA	NA	COSMIC	Wormbase	1721
NP_112179	NP_504203		P260L	P232S	unknown	Unknown	rs748472020	WBVar00456022	FIP1L1	fipp-1	Unknown	NA	3.9801e-06	gnomAD	Wormbase	1721
NP_112179	NP_001317811		P260L	P232S	unknown	Unknown	rs748472020	WBVar00456022	FIP1L1	fipp-1	Unknown	NA	3.9801e-06	gnomAD	Wormbase	1720
NP_005883	NP_497505		G496E	G486R	unknown	Unknown	rs1473840101	WBVar00807997	FMNL1	frl-1	Unknown	NA	1.0936e-05	gnomAD	Wormbase	2991
NP_004467	NP_872248		P249S	P240S	Unknown	Unknown	COSM311257	WBVar01111824	FOLH1	gcp-2.1	Unknown	NA	NA	COSMIC	Wormbase	2669
NP_004467	NP_508085		P249S	P259S	Unknown	Unknown	COSM311257	WBVar01111824	FOLH1	gcp-2.1	Unknown	NA	NA	COSMIC	Wormbase	2670
NP_004467	NP_001024866		P249S	P240S	Unknown	Unknown	COSM311257	WBVar01111824	FOLH1	gcp-2.1	Unknown	NA	NA	COSMIC	Wormbase	2668
NP_004467	NP_508085		W410*	W421*	Unknown	Unknown	COSM401183	WBVar01111834	FOLH1	gcp-2.1	Unknown	NA	NA	COSMIC	Wormbase	2670
NP_004467	NP_001024866		W410*	W402*	Unknown	Unknown	COSM401183	WBVar01111834	FOLH1	gcp-2.1	Unknown	NA	NA	COSMIC	Wormbase	2668
NP_004467	NP_872248		W410*	W402*	Unknown	Unknown	COSM401183	WBVar01111834	FOLH1	gcp-2.1	Unknown	NA	NA	COSMIC	Wormbase	2669
NP_004467	NP_508085		L74L	L81F	NEUTRAL	Unknown	COSM3448229	WBVar01111816	FOLH1	gcp-2.1	Unknown	NA	NA	COSMIC	Wormbase	2670
NP_004467	NP_872248		L74L	L62F	NEUTRAL	Unknown	COSM3448229	WBVar01111816	FOLH1	gcp-2.1	Unknown	NA	NA	COSMIC	Wormbase	2669
NP_004467	NP_001024866		L74L	L62F	NEUTRAL	Unknown	COSM3448229	WBVar01111816	FOLH1	gcp-2.1	Unknown	NA	NA	COSMIC	Wormbase	2668
NP_001014986	NP_872248		P368Q	P359L	unknown	Unknown	rs1430715224	WBVar01111833	FOLH1	gcp-2.1	Unknown	NA	NA	gnomAD	Wormbase	622
NP_001014986	NP_001024866		P368Q	P359L	unknown	Unknown	rs1430715224	WBVar01111833	FOLH1	gcp-2.1	Unknown	NA	NA	gnomAD	Wormbase	621
NP_001014986	NP_508085		P368Q	P378L	unknown	Unknown	rs1430715224	WBVar01111833	FOLH1	gcp-2.1	Unknown	NA	NA	gnomAD	Wormbase	623
NP_001014986	NP_872248		L74F	L62F	unknown	Unknown	rs1223640600	WBVar01111816	FOLH1	gcp-2.1	Unknown	NA	3.18451e-05	gnomAD	Wormbase	622
NP_001014986	NP_508085		L74F	L81F	unknown	Unknown	rs1223640600	WBVar01111816	FOLH1	gcp-2.1	Unknown	NA	3.18451e-05	gnomAD	Wormbase	623
NP_001014986	NP_001024866		L74F	L62F	unknown	Unknown	rs1223640600	WBVar01111816	FOLH1	gcp-2.1	Unknown	NA	3.18451e-05	gnomAD	Wormbase	621
NP_001014986	NP_872248		G85E	G73E	unknown	Unknown	rs766603573	WBVar01111817	FOLH1	gcp-2.1	Unknown	NA	NA	gnomAD	Wormbase	622
NP_001014986	NP_508085		G85E	G92E	unknown	Unknown	rs766603573	WBVar01111817	FOLH1	gcp-2.1	Unknown	NA	NA	gnomAD	Wormbase	623
NP_001014986	NP_001024866		G85E	G73E	unknown	Unknown	rs766603573	WBVar01111817	FOLH1	gcp-2.1	Unknown	NA	NA	gnomAD	Wormbase	621
NP_004467	NP_001024866		P368Q	P359L	unknown	Unknown	rs1430715224	WBVar01111833	FOLH1	gcp-2.1	Unknown	NA	0	gnomAD	Wormbase	2668
NP_004467	NP_872248		P368Q	P359L	unknown	Unknown	rs1430715224	WBVar01111833	FOLH1	gcp-2.1	Unknown	NA	0	gnomAD	Wormbase	2669
NP_004467	NP_508085		P368Q	P378L	unknown	Unknown	rs1430715224	WBVar01111833	FOLH1	gcp-2.1	Unknown	NA	0	gnomAD	Wormbase	2670
NP_004467	NP_001024866		L74F	L62F	unknown	Unknown	rs1223640600	WBVar01111816	FOLH1	gcp-2.1	Unknown	NA	3.18451e-05	gnomAD	Wormbase	2668
NP_004467	NP_508085		L74F	L81F	unknown	Unknown	rs1223640600	WBVar01111816	FOLH1	gcp-2.1	Unknown	NA	3.18451e-05	gnomAD	Wormbase	2670
NP_004467	NP_872248		L74F	L62F	unknown	Unknown	rs1223640600	WBVar01111816	FOLH1	gcp-2.1	Unknown	NA	3.18451e-05	gnomAD	Wormbase	2669
NP_004467	NP_508085		G85E	G92E	unknown	Unknown	rs766603573	WBVar01111817	FOLH1	gcp-2.1	Unknown	NA	3.99674e-06	gnomAD	Wormbase	2670
NP_004467	NP_001024866		G85E	G73E	unknown	Unknown	rs766603573	WBVar01111817	FOLH1	gcp-2.1	Unknown	NA	3.99674e-06	gnomAD	Wormbase	2668
NP_004467	NP_872248		G85E	G73E	unknown	Unknown	rs766603573	WBVar01111817	FOLH1	gcp-2.1	Unknown	NA	3.99674e-06	gnomAD	Wormbase	2669
NP_001013757	NP_494704		R108C	R108*	Unknown	Unknown	COSM3217917	WBVar00145407	FOXB2	lin-31	Unknown	NA	NA	COSMIC	Wormbase	2629
NP_001013757	NP_494704		R108L	R108*	unknown	Unknown	rs1438146700	WBVar00145407	FOXB2	lin-31	Unknown	NA	4.0333e-06	gnomAD	Wormbase	2629
NP_001013757	NP_494704		R108C	R108*	unknown	Unknown	rs1277482340	WBVar00145407	FOXB2	lin-31	Unknown	NA	0	gnomAD	Wormbase	2629
NP_001013757	NP_494704		G134V	G114D	unknown	Unknown	rs767089464	WBVar00722797	FOXB2	lin-31	Unknown	NA	3.30469e-05	gnomAD	Wormbase	2629
NP_001013757	NP_494704		G134R	G114D	unknown	Unknown	rs1270970797	WBVar00722797	FOXB2	lin-31	Unknown	NA	0	gnomAD	Wormbase	2629
NP_001013757	NP_494704		R62C	R62*	unknown	Phenotypic	rs769898531	WBVar00089921	FOXB2	lin-31	Unknown	multivulva	1.41481e-05	gnomAD	Wormbase	2629
NP_001013757	NP_494704		R62S	R62*	unknown	Phenotypic	rs769898531	WBVar00089921	FOXB2	lin-31	Unknown	multivulva	3.97858e-06	gnomAD	Wormbase	2629
NP_001013757	NP_494704		W87*	W87*	unknown	Phenotypic	rs1462405175	WBVar00089733	FOXB2	lin-31	Unknown	multivulva	3.98318e-06	gnomAD	Wormbase	2629
NP_001013757	NP_494704		W87G	W87*	unknown	Phenotypic	rs576013343	WBVar00089733	FOXB2	lin-31	Unknown	multivulva	3.98308e-06	gnomAD	Wormbase	2629
NP_001231741	NP_001293812		A162V	A147V	unknown	Unknown	rs765483458	WBVar00911304	FOXP1	fkh-7	Unknown	NA	NA	gnomAD	Wormbase	3067
NP_001231741	NP_001293815		A162V	A147V	unknown	Unknown	rs765483458	WBVar00911304	FOXP1	fkh-7	Unknown	NA	NA	gnomAD	Wormbase	3065
NP_001231741	NP_001293816		A162V	A147V	unknown	Unknown	rs765483458	WBVar00911304	FOXP1	fkh-7	Unknown	NA	NA	gnomAD	Wormbase	3066
NP_001231741	NP_001023148		A162V	A147V	unknown	Unknown	rs765483458	WBVar00911304	FOXP1	fkh-7	Unknown	NA	NA	gnomAD	Wormbase	3068
NP_683698	NP_001293814		G673V	G706E	Unknown	Unknown	COSM3831675	WBVar00425483	FOXP2	fkh-7	Unknown	NA	NA	COSMIC	Wormbase	2685
NP_683698	NP_001293722		G673V	G223E	Unknown	Unknown	COSM3831675	WBVar00425483	FOXP2	fkh-7	Unknown	NA	NA	COSMIC	Wormbase	2676
NP_683698	NP_001293724		G673V	G223E	Unknown	Unknown	COSM3831675	WBVar00425483	FOXP2	fkh-7	Unknown	NA	NA	COSMIC	Wormbase	2678
NP_683698	NP_001293816		G673V	G520E	Unknown	Unknown	COSM3831675	WBVar00425483	FOXP2	fkh-7	Unknown	NA	NA	COSMIC	Wormbase	2681
NP_079195	NP_506085		A535S	A758V	NEUTRAL	Unknown	COSM5664259	WBVar01054142	FRMD1	frm-7	Unknown	NA	NA	COSMIC	Wormbase	170
NP_079195	NP_506085		P30S	P30L	unknown	Unknown	rs1365656102	WBVar00472518	FRMD1	frm-7	Unknown	NA	0	gnomAD	Wormbase	170
NP_079195	NP_506085		P30H	P30L	unknown	Unknown	rs1160450083	WBVar00472518	FRMD1	frm-7	Unknown	NA	7.98754e-06	gnomAD	Wormbase	170
NP_079195	NP_506085		A535T	A758V	unknown	Unknown	rs149597459	WBVar01054142	FRMD1	frm-7	Unknown	NA	0.000142043	gnomAD	Wormbase	170
NP_002025	NP_495106		G164R	G149R	MODERATE	Unknown	rs151065401	WBVar00366616	FUT5	fut-3	Unknown	NA	NA	dbSNP	Wormbase	1322
NP_002025	NP_495106		D307D	D306N	LOW	Unknown	rs28541500	WBVar00733311	FUT5	fut-3	Unknown	NA	NA	dbSNP	Wormbase	1322
NP_002025	NP_495106		P130T	P119L	NEUTRAL	Unknown	COSM5481568	WBVar00366617	FUT5	fut-3	Unknown	NA	NA	COSMIC	Wormbase	1322
NP_002025	NP_495106		G164R	G149R	NEUTRAL	Unknown	COSM3540719	WBVar00366616	FUT5	fut-3	Unknown	NA	NA	COSMIC	Wormbase	1322
NP_002025	NP_495106		D307D	D306N	NEUTRAL	Unknown	COSM4594908	WBVar00733311	FUT5	fut-3	Unknown	NA	NA	COSMIC	Wormbase	1322
NP_002025	NP_495106		G164R	G149R	unknown	Unknown	rs151065401	WBVar00366616	FUT5	fut-3	Unknown	NA	3.98988e-06	gnomAD	Wormbase	1322
NP_002025	NP_495106		E271K	E273K	unknown	Unknown	rs368343456	WBVar00733313	FUT5	fut-3	Unknown	NA	2.15282e-05	gnomAD	Wormbase	1322
NP_443189	NP_498307		G654D	G520E	unknown	Unknown	rs778320015	WBVar00831020	GCNA	gcna-1	Unknown	NA	1.12182e-05	gnomAD	Wormbase	642
NP_443189	NP_498307		G654D	G520E	unknown	Unknown	rs778320015	WBVar00831020	GCNA	gcna-1	Unknown	NA	NA	gnomAD	Wormbase	642
NP_001483	NP_504709		G298R	G295D	unknown	Unknown	rs1377423780	WBVar01020414	GDF1	dbl-1	Unknown	NA	8.49315e-06	gnomAD	Wormbase	2414
NP_001483	NP_504709		G44R	G59R	unknown	Unknown	rs1458299338	WBVar01020405	GDF1	dbl-1	Unknown	NA	5.78831e-06	gnomAD	Wormbase	2414
NP_001483	NP_504709		G44R	G59E	unknown	Unknown	rs1458299338	WBVar01020406	GDF1	dbl-1	Unknown	NA	5.78831e-06	gnomAD	Wormbase	2414
NP_060936	NP_506467		A83T	A96V	Unknown	Unknown	COSM1113212	WBVar01064592	ALG13	algn-13	Unknown	NA	NA	COSMIC	Wormbase	2994
NP_036216	NP_502267		D334N	D312N	NEUTRAL	Unknown	COSM226429	WBVar00945962	GLUD2	gdh-1	Unknown	NA	NA	COSMIC	Wormbase	1147
NP_036216	NP_502267		L418L	L398F		Unknown	COSM1315156	WBVar00945964	GLUD2	gdh-1	Unknown	NA	NA	COSMIC	Wormbase	1147
NP_036216	NP_502267		V161L	V139I	unknown	Unknown	rs762345081	WBVar00945958	GLUD2	gdh-1	Unknown	NA	5.45372e-06	gnomAD	Wormbase	1147
NP_036216	NP_502267		G229R	G207R	unknown	Unknown	rs1454313298	WBVar00945959	GLUD2	gdh-1	Unknown	NA	1.08974e-05	gnomAD	Wormbase	1147
NP_036216	NP_502267		G229R	G207E	unknown	Unknown	rs1454313298	WBVar00945960	GLUD2	gdh-1	Unknown	NA	1.08974e-05	gnomAD	Wormbase	1147
NP_036216	NP_502267		S41W	S26F	unknown	Unknown	rs777571615	WBVar00945954	GLUD2	gdh-1	Unknown	NA	3.6646e-05	gnomAD	Wormbase	1147
NP_001291317	NP_509924		E744E	E1816K	LOW	Unknown	rs529800200	WBVar01188572	GOLGA6L2	sdc-2	Unknown	NA	NA	dbSNP	Wormbase	116
NP_001291317	NP_509924		E511E	E1423K	NEUTRAL	Unknown	COSM5478817	WBVar01188565	GOLGA6L2	sdc-2	Unknown	NA	NA	COSMIC	Wormbase	116
NP_001291317	NP_509924		R338Q	R1134K	unknown	Unknown	rs1322329218	WBVar01188557	GOLGA6L2	sdc-2	Unknown	NA	3.20533e-05	gnomAD	Wormbase	116
NP_001291317	NP_509924		E448D	E1263K	unknown	Unknown	rs1294574167	WBVar01188561	GOLGA6L2	sdc-2	Unknown	NA	0	gnomAD	Wormbase	116
NP_001291317	NP_509924		E611K	E1541K	unknown	Unknown	rs766623659	WBVar01188567	GOLGA6L2	sdc-2	Unknown	NA	7.05577e-06	gnomAD	Wormbase	116
NP_001291317	NP_509924		E611D	E1541K	unknown	Unknown	rs1366591000	WBVar01188567	GOLGA6L2	sdc-2	Unknown	NA	0.00010554	gnomAD	Wormbase	116
NP_001291317	NP_509924		E744D	E1816K	unknown	Unknown	rs529800200	WBVar01188572	GOLGA6L2	sdc-2	Unknown	NA	0	gnomAD	Wormbase	116
NP_001291317	NP_509924		D810H	D2145N	unknown	Unknown	rs1420089073	WBVar01188585	GOLGA6L2	sdc-2	Unknown	NA	7.22136e-06	gnomAD	Wormbase	116
NP_060047	NP_001040717		V466V	V211M	Unknown	Unknown	COSM6988954	WBVar00643662	GRAMD1C	ZC328.3	Unknown	NA	NA	COSMIC	Wormbase	1734
NP_060047	NP_001040716		V466V	V442M	Unknown	Unknown	COSM6988954	WBVar00643662	GRAMD1C	ZC328.3	Unknown	NA	NA	COSMIC	Wormbase	1733
NP_057407	NP_001293432		P801S	P458S	Unknown	Unknown	COSM4126672	WBVar00612427	HERC5	herc-1	Unknown	NA	NA	COSMIC	Wormbase	1223
NP_057407	NP_490834		P801S	P789S	Unknown	Unknown	COSM4126672	WBVar00612427	HERC5	herc-1	Unknown	NA	NA	COSMIC	Wormbase	1224
NP_057407	NP_001293433		P801S	P413S	Unknown	Unknown	COSM4126672	WBVar00612427	HERC5	herc-1	Unknown	NA	NA	COSMIC	Wormbase	1222
NP_057407	NP_001293434		P801S	P274S	Unknown	Unknown	COSM4126672	WBVar00612427	HERC5	herc-1	Unknown	NA	NA	COSMIC	Wormbase	1221
NP_057407	NP_490834		A152T	A159V	unknown	Unknown	rs771553293	WBVar00325821	HERC5	herc-1	Unknown	NA	1.21938e-05	gnomAD	Wormbase	1224
NP_057407	NP_490834		V191L	V190A	unknown	Unknown	rs1460300756	WBVar01655004	HERC5	herc-1	Unknown	NA	3.97674e-06	gnomAD	Wormbase	1224
NP_057407	NP_490834		G262R	G261R	unknown	Unknown	rs1274476829	WBVar00612283	HERC5	herc-1	Unknown	NA	3.97886e-06	gnomAD	Wormbase	1224
NP_057407	NP_001293433		T684I	T294I	unknown	Unknown	rs768391922	WBVar00612388	HERC5	herc-1	Unknown	NA	3.98026e-06	gnomAD	Wormbase	1222
NP_057407	NP_490834		T684I	T670I	unknown	Unknown	rs768391922	WBVar00612388	HERC5	herc-1	Unknown	NA	3.98026e-06	gnomAD	Wormbase	1224
NP_057407	NP_001293434		T684I	T155I	unknown	Unknown	rs768391922	WBVar00612388	HERC5	herc-1	Unknown	NA	3.98026e-06	gnomAD	Wormbase	1221
NP_057407	NP_001293432		T684I	T339I	unknown	Unknown	rs768391922	WBVar00612388	HERC5	herc-1	Unknown	NA	3.98026e-06	gnomAD	Wormbase	1223
NP_057407	NP_490834		Y930C	Y926N	unknown	Unknown	rs150917306	WBVar00612466	HERC5	herc-1	Unknown	NA	4.36064e-06	gnomAD	Wormbase	1224
NP_057407	NP_001293434		Y930C	Y411N	unknown	Unknown	rs150917306	WBVar00612466	HERC5	herc-1	Unknown	NA	4.36064e-06	gnomAD	Wormbase	1221
NP_057407	NP_001293433		Y930C	Y550N	unknown	Unknown	rs150917306	WBVar00612466	HERC5	herc-1	Unknown	NA	4.36064e-06	gnomAD	Wormbase	1222
NP_057407	NP_001293432		Y930C	Y595N	unknown	Unknown	rs150917306	WBVar00612466	HERC5	herc-1	Unknown	NA	4.36064e-06	gnomAD	Wormbase	1223
NP_057407	NP_001293435		Y930C	Y120N	unknown	Unknown	rs150917306	WBVar00612466	HERC5	herc-1	Unknown	NA	4.36064e-06	gnomAD	Wormbase	1220
NP_057407	NP_001293435		S933*	S123F	unknown	Unknown	rs775750496	WBVar00325911	HERC5	herc-1	Unknown	NA	4.42239e-06	gnomAD	Wormbase	1220
NP_057407	NP_490834		S933*	S929F	unknown	Unknown	rs775750496	WBVar00325911	HERC5	herc-1	Unknown	NA	4.42239e-06	gnomAD	Wormbase	1224
NP_057407	NP_001293432		S933*	S598F	unknown	Unknown	rs775750496	WBVar00325911	HERC5	herc-1	Unknown	NA	4.42239e-06	gnomAD	Wormbase	1223
NP_057407	NP_001293433		S933*	S553F	unknown	Unknown	rs775750496	WBVar00325911	HERC5	herc-1	Unknown	NA	4.42239e-06	gnomAD	Wormbase	1222
NP_057407	NP_001293434		S933*	S414F	unknown	Unknown	rs775750496	WBVar00325911	HERC5	herc-1	Unknown	NA	4.42239e-06	gnomAD	Wormbase	1221
NP_057407	NP_001293432		H934Y	H599Y	unknown	Unknown	rs1280832784	WBVar00325912	HERC5	herc-1	Unknown	NA	3.18431e-05	gnomAD	Wormbase	1223
NP_057407	NP_001293435		H934Y	H124Y	unknown	Unknown	rs1280832784	WBVar00325912	HERC5	herc-1	Unknown	NA	3.18431e-05	gnomAD	Wormbase	1220
NP_057407	NP_490834		H934Y	H930Y	unknown	Unknown	rs1280832784	WBVar00325912	HERC5	herc-1	Unknown	NA	3.18431e-05	gnomAD	Wormbase	1224
NP_057407	NP_001293434		H934Y	H415Y	unknown	Unknown	rs1280832784	WBVar00325912	HERC5	herc-1	Unknown	NA	3.18431e-05	gnomAD	Wormbase	1221
NP_057407	NP_001293433		H934Y	H554Y	unknown	Unknown	rs1280832784	WBVar00325912	HERC5	herc-1	Unknown	NA	3.18431e-05	gnomAD	Wormbase	1222
NP_001288158	NP_496970		G84D	G20R	Unknown	Unknown	COSM6384238	WBVar00787774	HMGB3	hmg-1.1	Unknown	NA	NA	COSMIC	Wormbase	152
NP_001288158	NP_496970		A92A	A27V	NEUTRAL	Unknown	COSM6289695	WBVar00787775	HMGB3	hmg-1.1	Unknown	NA	NA	COSMIC	Wormbase	152
NP_002127	NP_001023199		R146K	R117K	Unknown	Unknown	COSM1209883	WBVar00898035	HNRNPA1	hrp-1	Unknown	NA	NA	COSMIC	Wormbase	2585
NP_002127	NP_001040945		R146K	R155K	Unknown	Unknown	COSM1209883	WBVar00898035	HNRNPA1	hrp-1	Unknown	NA	NA	COSMIC	Wormbase	2584
NP_002127	NP_500326		R146K	R155K	Unknown	Unknown	COSM1209883	WBVar00898035	HNRNPA1	hrp-1	Unknown	NA	NA	COSMIC	Wormbase	2586
NP_002127	NP_001040944		R146K	R117K	Unknown	Unknown	COSM1209883	WBVar00898035	HNRNPA1	hrp-1	Unknown	NA	NA	COSMIC	Wormbase	2587
NP_002127	NP_741785		G198C	G226E	Unknown	Unknown	COSM1322394	WBVar01145907	HNRNPA1	H28G03.1	Unknown	NA	NA	COSMIC	Wormbase	2581
NP_002127	NP_741784		G198C	G246E	Unknown	Unknown	COSM1322394	WBVar01145907	HNRNPA1	H28G03.1	Unknown	NA	NA	COSMIC	Wormbase	2582
NP_002127	NP_741783		G198C	G247E	Unknown	Unknown	COSM1322394	WBVar01145907	HNRNPA1	H28G03.1	Unknown	NA	NA	COSMIC	Wormbase	2583
NP_002127	NP_741785		P49S	P84S	Unknown	Unknown	COSM1933697	WBVar00503234	HNRNPA1	H28G03.1	Unknown	NA	NA	COSMIC	Wormbase	2581
NP_002127	NP_741783		P49S	P105S	Unknown	Unknown	COSM1933697	WBVar00503234	HNRNPA1	H28G03.1	Unknown	NA	NA	COSMIC	Wormbase	2583
NP_002127	NP_741784		P49S	P104S	Unknown	Unknown	COSM1933697	WBVar00503234	HNRNPA1	H28G03.1	Unknown	NA	NA	COSMIC	Wormbase	2582
NP_112420	NP_001040945		R146K	R155K	Unknown	Unknown	COSM1209882	WBVar00898035	HNRNPA1	hrp-1	Unknown	NA	NA	COSMIC	Wormbase	1569
NP_112420	NP_001040944		R146K	R117K	Unknown	Unknown	COSM1209882	WBVar00898035	HNRNPA1	hrp-1	Unknown	NA	NA	COSMIC	Wormbase	1572
NP_112420	NP_500326		R146K	R155K	Unknown	Unknown	COSM1209882	WBVar00898035	HNRNPA1	hrp-1	Unknown	NA	NA	COSMIC	Wormbase	1571
NP_112420	NP_001023199		R146K	R117K	Unknown	Unknown	COSM1209882	WBVar00898035	HNRNPA1	hrp-1	Unknown	NA	NA	COSMIC	Wormbase	1570
NP_112420	NP_741783		S158S	S123N	NEUTRAL	Unknown	COSM6281505	WBVar00503235	HNRNPA1	H28G03.1	Unknown	NA	NA	COSMIC	Wormbase	1568
NP_112420	NP_741784		S158S	S122N	NEUTRAL	Unknown	COSM6281505	WBVar00503235	HNRNPA1	H28G03.1	Unknown	NA	NA	COSMIC	Wormbase	1567
NP_112420	NP_741785		G198C	G226E	Unknown	Unknown	COSM1322393	WBVar01145907	HNRNPA1	H28G03.1	Unknown	NA	NA	COSMIC	Wormbase	1566
NP_112420	NP_741785		P49S	P84S	Unknown	Unknown	COSM1933696	WBVar00503234	HNRNPA1	H28G03.1	Unknown	NA	NA	COSMIC	Wormbase	1566
NP_112420	NP_741785		D155N	D193E	unknown	Unknown	rs1274673532	WBVar01819837	HNRNPA1	H28G03.1	Unknown	NA	4.00285e-06	gnomAD	Wormbase	1566
NP_112420	NP_001023199		G275E	G229D	unknown	Unknown	rs768986420	WBVar00898031	HNRNPA1	hrp-1	Unknown	NA	4.02589e-06	gnomAD	Wormbase	1570
NP_112420	NP_500326		G275E	G266D	unknown	Unknown	rs768986420	WBVar00898031	HNRNPA1	hrp-1	Unknown	NA	4.02589e-06	gnomAD	Wormbase	1571
NP_112420	NP_001040944		G275E	G228D	unknown	Unknown	rs768986420	WBVar00898031	HNRNPA1	hrp-1	Unknown	NA	4.02589e-06	gnomAD	Wormbase	1572
NP_112420	NP_001040945		G275E	G267D	unknown	Unknown	rs768986420	WBVar00898031	HNRNPA1	hrp-1	Unknown	NA	4.02589e-06	gnomAD	Wormbase	1569
NP_112420	NP_741784		G278D	G246E	unknown	Unknown	rs1420222575	WBVar01145907	HNRNPA1	H28G03.1	Unknown	NA	3.18492e-05	gnomAD	Wormbase	1567
NP_112420	NP_741783		G278D	G247E	unknown	Unknown	rs1420222575	WBVar01145907	HNRNPA1	H28G03.1	Unknown	NA	3.18492e-05	gnomAD	Wormbase	1568
NP_112420	NP_500326		G316E	G295E	unknown	Unknown	rs1451938463	WBVar00421053	HNRNPA1	hrp-1	Unknown	NA	4.00157e-06	gnomAD	Wormbase	1571
NP_112420	NP_001023199		G316E	G258E	unknown	Unknown	rs1451938463	WBVar00421053	HNRNPA1	hrp-1	Unknown	NA	4.00157e-06	gnomAD	Wormbase	1570
NP_112420	NP_001040945		G316E	G296E	unknown	Unknown	rs1451938463	WBVar00421053	HNRNPA1	hrp-1	Unknown	NA	4.00157e-06	gnomAD	Wormbase	1569
NP_112420	NP_001040944		G316E	G257E	unknown	Unknown	rs1451938463	WBVar00421053	HNRNPA1	hrp-1	Unknown	NA	4.00157e-06	gnomAD	Wormbase	1572
NP_112420	NP_001040945		A70T	A79V	unknown	Unknown	rs751147157	WBVar00898037	HNRNPA1	hrp-1	Unknown	NA	1.60241e-05	gnomAD	Wormbase	1569
NP_112420	NP_001040944		A70T	A41V	unknown	Unknown	rs751147157	WBVar00898037	HNRNPA1	hrp-1	Unknown	NA	1.60241e-05	gnomAD	Wormbase	1572
NP_112420	NP_500326		A70T	A79V	unknown	Unknown	rs751147157	WBVar00898037	HNRNPA1	hrp-1	Unknown	NA	1.60241e-05	gnomAD	Wormbase	1571
NP_112420	NP_001023199		A70T	A41V	unknown	Unknown	rs751147157	WBVar00898037	HNRNPA1	hrp-1	Unknown	NA	1.60241e-05	gnomAD	Wormbase	1570
NP_001013653	NP_491976		P253L	P326S	NEUTRAL	Unknown	COSM1662174	WBVar00646688	HNRNPCL1	ztf-4	Unknown	NA	NA	COSMIC	Wormbase	1364
NP_001013653	NP_491976		P253A	P326S	unknown	Unknown	rs1388976665	WBVar00646688	HNRNPCL1	ztf-4	Unknown	NA	7.9862e-06	gnomAD	Wormbase	1364
NP_001013653	NP_491976		P253Q	P326S	unknown	Unknown	rs150590256	WBVar00646688	HNRNPCL1	ztf-4	Unknown	NA	5.12984e-06	gnomAD	Wormbase	1364
NP_001013653	NP_491976		P253L	P326S	unknown	Unknown	rs150590256	WBVar00646688	HNRNPCL1	ztf-4	Unknown	NA	0.0573961	gnomAD	Wormbase	1364
NP_115679	NP_505812		G128C	G131E	Unknown	Unknown	COSM1104142	WBVar01046393	HSDL2	dhs-18	Unknown	NA	NA	COSMIC	Wormbase	2439
NP_115679	NP_001255457		V73I	V60I	Unknown	Unknown	COSM3170248	WBVar00935434	HSDL2	dhs-31	Unknown	NA	NA	COSMIC	Wormbase	2438
NP_001182751	NP_001021972		A154S	A227T	unknown	Unknown	rs1253212276	WBVar00733103	HSDL2	dhs-6	Unknown	NA	NA	gnomAD	Wormbase	3003
NP_001182751	NP_001021972		I26T	I25T	unknown	Unknown	rs764161906	WBVar00366545	HSDL2	dhs-6	Unknown	NA	3.1839e-05	gnomAD	Wormbase	3003
NP_001182751	NP_001021972		P48L	P47R	unknown	Unknown	rs1254895954	WBVar01826579	HSDL2	dhs-6	Unknown	NA	NA	gnomAD	Wormbase	3003
NP_001182751	NP_001021972		A83T	A82T	unknown	Unknown	rs758334691	WBVar00733105	HSDL2	dhs-6	Unknown	NA	NA	gnomAD	Wormbase	3003
NP_115679	NP_505812		G128D	G131E	unknown	Unknown	rs1384079941	WBVar01046393	HSDL2	dhs-18	Unknown	NA	4.09745e-06	gnomAD	Wormbase	2439
NP_115679	NP_505812		L180F	L183F	unknown	Unknown	rs370811576	WBVar01046391	HSDL2	dhs-18	Unknown	NA	3.18776e-05	gnomAD	Wormbase	2439
NP_115679	NP_001021972		A227S	A227T	unknown	Unknown	rs1253212276	WBVar00733103	HSDL2	dhs-6	Unknown	NA	4.0333e-06	gnomAD	Wormbase	2440
NP_115679	NP_001021972		I26T	I25T	unknown	Unknown	rs764161906	WBVar00366545	HSDL2	dhs-6	Unknown	NA	1.06845e-05	gnomAD	Wormbase	2440
NP_115679	NP_001021972		P48L	P47R	unknown	Unknown	rs1254895954	WBVar01826579	HSDL2	dhs-6	Unknown	NA	4.00969e-06	gnomAD	Wormbase	2440
NP_115679	NP_001021972		A83T	A82T	unknown	Unknown	rs758334691	WBVar00733105	HSDL2	dhs-6	Unknown	NA	4.03304e-06	gnomAD	Wormbase	2440
NP_001177809	NP_498404		P159L	P154S	Unknown	Unknown	COSM6683375	WBVar00833461	HYI	C05D11.5	Unknown	NA	NA	COSMIC	Wormbase	2593
NP_001177809	NP_498404		P113S	P112S	unknown	Unknown	rs762771794	WBVar00833463	HYI	C05D11.5	Unknown	NA	5.98659e-05	gnomAD	Wormbase	2593
NP_001177809	NP_498404		P159T	P154S	unknown	Unknown	rs753810387	WBVar00833461	HYI	C05D11.5	Unknown	NA	8.01558e-06	gnomAD	Wormbase	2593
NP_001177809	NP_498404		G31V	G31D	unknown	Unknown	rs867585712	WBVar00399791	HYI	C05D11.5	Unknown	NA	1.52193e-05	gnomAD	Wormbase	2593
NP_001177809	NP_498404		G31C	G31D	unknown	Unknown	rs1381728585	WBVar00399791	HYI	C05D11.5	Unknown	NA	0	gnomAD	Wormbase	2593
NP_001177809	NP_498404		G67R	G67E	unknown	Unknown	rs1248672718	WBVar00833465	HYI	C05D11.5	Unknown	NA	8.43925e-06	gnomAD	Wormbase	2593
NP_001177809	NP_498404		G67E	G67E	unknown	Unknown	rs1190254154	WBVar00833465	HYI	C05D11.5	Unknown	NA	6.59065e-06	gnomAD	Wormbase	2593
NP_001177809	NP_498404		A8S	A9T	unknown	Unknown	rs866699285	WBVar00833467	HYI	C05D11.5	Unknown	NA	0	gnomAD	Wormbase	2593
NP_001177809	NP_498404		A8V	A9T	unknown	Unknown	rs779685163	WBVar00833467	HYI	C05D11.5	Unknown	NA	0	gnomAD	Wormbase	2593
NP_150286	NP_498766		P195L	P202S	unknown	Unknown	rs138472250	WBVar00842768	IDI2	idi-1	Unknown	NA	1.06088e-05	gnomAD	Wormbase	619
NP_150286	NP_498766		W208*	W216*	unknown	Unknown	rs533129607	WBVar00241521	IDI2	idi-1	Unknown	NA	7.95773e-06	gnomAD	Wormbase	619
NP_150286	NP_498766		I22F	I36V	unknown	Unknown	rs531514088	WBVar00842763	IDI2	idi-1	Unknown	NA	7.9533e-06	gnomAD	Wormbase	619
NP_005844	NP_492533		A104T	A105T	unknown	Unknown	rs1419675086	WBVar00661448	IRX5	irx-1	Unknown	NA	3.97896e-06	gnomAD	Wormbase	770
NP_001186398	NP_505803		P130S	P131S	Unknown	Unknown	COSM6366552	WBVar01046112	ISY1	isy-1	Unknown	NA	NA	COSMIC	Wormbase	2116
NP_001186398	NP_505803		R170S	R150C	Unknown	Unknown	COSM6257776	WBVar00469835	ISY1	isy-1	Unknown	NA	NA	COSMIC	Wormbase	2116
NP_065752	NP_505803		P130S	P131S	Unknown	Unknown	COSM1186401	WBVar01046112	ISY1	isy-1	Unknown	NA	NA	COSMIC	Wormbase	2115
NP_065752	NP_505803		R148S	R150C	Unknown	Unknown	COSM6257777	WBVar00469835	ISY1	isy-1	Unknown	NA	NA	COSMIC	Wormbase	2115
NP_065752	NP_505803		R148C	R150C	Unknown	Unknown	COSM240252	WBVar00469835	ISY1	isy-1	Unknown	NA	NA	COSMIC	Wormbase	2115
NP_001186398	NP_505803		R170P	R150C	unknown	Unknown	rs763141383	WBVar00469835	ISY1	isy-1	Unknown	NA	4.01991e-06	gnomAD	Wormbase	2116
NP_001186398	NP_505803		R170G	R150C	unknown	Unknown	rs1219678677	WBVar00469835	ISY1	isy-1	Unknown	NA	3.18492e-05	gnomAD	Wormbase	2116
NP_000207	NP_493468		W223C	W196*	Unknown	Unknown	COSM1126185	WBVar00351742	ANOS1	kal-1	Unknown	NA	NA	COSMIC	Wormbase	742
NP_000207	NP_493468		V303A	V277M	NEUTRAL	Unknown	COSM1126173	WBVar00542611	ANOS1	kal-1	Unknown	NA	NA	COSMIC	Wormbase	742
NP_000207	NP_493468		V303I	V277M	NEUTRAL	Unknown	COSM268132	WBVar00542611	ANOS1	kal-1	Unknown	NA	NA	COSMIC	Wormbase	742
NP_740721	NP_508917		Q104Q	Q598R	LOW	Unknown	rs141459752	WBVar01147072	KCNN2	kcnl-3	Unknown	NA	NA	dbSNP	Wormbase	292
NP_694587	NP_497772		K104N	K97E	Unknown	Unknown	COSM1076374	WBVar00818229	KDM1B	amx-1	Unknown	NA	NA	COSMIC	Wormbase	1785
NP_694587	NP_497772		Y547H	Y772H	Unknown	Unknown	COSM1076388	WBVar00818253	KDM1B	amx-1	Unknown	NA	NA	COSMIC	Wormbase	1785
NP_694587	NP_497772		K104N	K97E	unknown	Unknown	rs1305376742	WBVar00818229	KDM1B	amx-1	Unknown	NA	7.07914e-06	gnomAD	Wormbase	1785
NP_694587	NP_497772		V497A	V722I	unknown	Unknown	rs749742450	WBVar00818250	KDM1B	amx-1	Unknown	NA	1.59399e-05	gnomAD	Wormbase	1785
NP_694587	NP_497772		V497A	V722I	unknown	Unknown	rs749742450	WBVar00394825	KDM1B	amx-1	Unknown	NA	1.59399e-05	gnomAD	Wormbase	1785
NP_001092763	NP_499742		P346L	P338S	Unknown	Unknown	COSM1719307	WBVar00303382	KIF4B	klp-19	Unknown	NA	NA	COSMIC	Wormbase	1677
NP_001092763	NP_499742		P346L	P338S	Unknown	Unknown	COSM1719308	WBVar00303382	KIF4B	klp-19	Unknown	NA	NA	COSMIC	Wormbase	1677
NP_001092763	NP_499742		E574K	E542K	Unknown	Unknown	COSM3919437	WBVar00874770	KIF4B	klp-19	Unknown	NA	NA	COSMIC	Wormbase	1677
NP_001092763	NP_499742		E574K	E542K	Unknown	Unknown	COSM3919438	WBVar00874770	KIF4B	klp-19	Unknown	NA	NA	COSMIC	Wormbase	1677
NP_001092763	NP_499742		V138L	V135I	unknown	Unknown	rs1373256936	WBVar00874781	KIF4B	klp-19	Unknown	NA	3.1839e-05	gnomAD	Wormbase	1677
NP_001092763	NP_499742		E62K	E59K	unknown	Unknown	rs765512585	WBVar00874784	KIF4B	klp-19	Unknown	NA	3.9776e-06	gnomAD	Wormbase	1677
NP_001092763	NP_499742		T632I	T597M	unknown	Unknown	rs758183986	WBVar00874767	KIF4B	klp-19	Unknown	NA	1.76745e-05	gnomAD	Wormbase	1677
NP_114124	NP_493353		A107S	A252T	unknown	Unknown	rs568223808	WBVar00684966	KLF16	sptf-3	Unknown	NA	9.75419e-05	gnomAD	Wormbase	2168
NP_001304975	NP_500734		G563V	G575R		Unknown	COSM394040	WBVar00909142	LAMB4	lam-1	Unknown	NA	NA	COSMIC	Wormbase	2571
NP_001304975	NP_500734		P902S	P913L	Unknown	Unknown	COSM5871529	WBVar00909148	LAMB4	lam-1	Unknown	NA	NA	COSMIC	Wormbase	2571
NP_001304975	NP_500734		S919G	S932N	Unknown	Unknown	COSM1187407	WBVar00424781	LAMB4	lam-1	Unknown	NA	NA	COSMIC	Wormbase	2571
NP_001304975	NP_500734		G1390V	G1412E	unknown	Unknown	rs867032755	WBVar00424784	LAMB4	lam-1	Unknown	NA	0	gnomAD	Wormbase	2571
NP_001304975	NP_500734		D21V	D30G	unknown	Unknown	rs1226748741	WBVar00909130	LAMB4	lam-1	Unknown	NA	3.98127e-06	gnomAD	Wormbase	2571
NP_001304975	NP_500734		L236V	L247F	unknown	Phenotypic	rs770175662	WBVar00241583	LAMB4	lam-1	Unknown	larval lethal, basal lamina development variant, pericellular component development variant, male ray morphology variant, gonad development variant, excretory canal morphology variant, accessory cell development variant, cell position defective early emb)	3.97716e-06	gnomAD	Wormbase	2571
NP_001304975	NP_500734		G563V	G575R	unknown	Unknown	rs201557730	WBVar00909142	LAMB4	lam-1	Unknown	NA	3.98473e-06	gnomAD	Wormbase	2571
NP_001304975	NP_500734		G563R	G575R	unknown	Unknown	rs1192149155	WBVar00909142	LAMB4	lam-1	Unknown	NA	3.98425e-06	gnomAD	Wormbase	2571
NP_001304975	NP_500734		P902L	P913L	unknown	Unknown	rs768639875	WBVar00909148	LAMB4	lam-1	Unknown	NA	1.41981e-05	gnomAD	Wormbase	2571
NP_001304975	NP_500734		S919G	S932N	unknown	Unknown	rs1234803338	WBVar00424781	LAMB4	lam-1	Unknown	NA	3.98229e-06	gnomAD	Wormbase	2571
NP_001304975	NP_500734		G943V	G959E	unknown	Unknown	rs150810237	WBVar00909149	LAMB4	lam-1	Unknown	NA	1.19556e-05	gnomAD	Wormbase	2571
NP_001304975	NP_500734		G943C	G959E	unknown	Unknown	rs1201635460	WBVar00909149	LAMB4	lam-1	Unknown	NA	3.98502e-06	gnomAD	Wormbase	2571
NP_115615	NP_001040867		R115I	R151C	Unknown	Unknown	COSM4697449	WBVar00825178	LARP1B	larp-1	Unknown	NA	NA	COSMIC	Wormbase	2891
NP_060548	NP_001040867		R155*	R151C	unknown	Unknown	rs1445378446	WBVar00825178	LARP1B	larp-1	Unknown	NA	7.95399e-06	gnomAD	Wormbase	2884
NP_060548	NP_001040868		E733K	E1027K	unknown	Unknown	rs750619704	WBVar00825159	LARP1B	larp-1	Unknown	NA	4.4578e-06	gnomAD	Wormbase	2883
NP_060548	NP_001040867		E733K	E695K	unknown	Unknown	rs750619704	WBVar00825159	LARP1B	larp-1	Unknown	NA	4.4578e-06	gnomAD	Wormbase	2884
NP_060548	NP_001040867		D803H	D765N	unknown	Unknown	rs1250304166	WBVar00397092	LARP1B	larp-1	Unknown	NA	4.03522e-06	gnomAD	Wormbase	2884
NP_060548	NP_001040868		D803H	D1097N	unknown	Unknown	rs1250304166	WBVar00397092	LARP1B	larp-1	Unknown	NA	4.03522e-06	gnomAD	Wormbase	2883
NP_060548	NP_001040868		P94L	P168S	unknown	Unknown	rs773429863	WBVar00825208	LARP1B	larp-1	Unknown	NA	3.98762e-06	gnomAD	Wormbase	2883
NP_001137543	NP_496503		G27E	G27E	Unknown	Unknown	COSM3735417	WBVar00770936	LDHAL6A	ldh-1	Unknown	NA	NA	COSMIC	Wormbase	2912
NP_001137543	NP_496503		G27R	G27E	Unknown	Unknown	COSM3735416	WBVar00770936	LDHAL6A	ldh-1	Unknown	NA	NA	COSMIC	Wormbase	2912
NP_001137543	NP_001343759		G27E	G30E	Unknown	Unknown	COSM3735417	WBVar00770936	LDHAL6A	ldh-1	Unknown	NA	NA	COSMIC	Wormbase	2913
NP_001137543	NP_001343759		G27R	G30E	Unknown	Unknown	COSM3735416	WBVar00770936	LDHAL6A	ldh-1	Unknown	NA	NA	COSMIC	Wormbase	2913
NP_001137543	NP_001343759		L44F	L47F	Unknown	Unknown	COSM6837888	WBVar00770938	LDHAL6A	ldh-1	Unknown	NA	NA	COSMIC	Wormbase	2913
NP_001137543	NP_496503		L44F	L44F	Unknown	Unknown	COSM6837888	WBVar00770938	LDHAL6A	ldh-1	Unknown	NA	NA	COSMIC	Wormbase	2912
NP_001137543	NP_496503		W148*	W148*	unknown	Unknown	rs1388990427	WBVar00770944	LDHAL6A	ldh-1	Unknown	NA	3.18471e-05	gnomAD	Wormbase	2912
NP_001137543	NP_496503		W148R	W148*	unknown	Unknown	rs780841255	WBVar00770944	LDHAL6A	ldh-1	Unknown	NA	1.99048e-05	gnomAD	Wormbase	2912
NP_001137543	NP_496503		W148*	W148*	unknown	Unknown	rs1255477038	WBVar00770944	LDHAL6A	ldh-1	Unknown	NA	3.98086e-06	gnomAD	Wormbase	2912
NP_001137543	NP_496503		W148*	W148L	unknown	Unknown	rs1388990427	WBVar00770943	LDHAL6A	ldh-1	Unknown	NA	3.18471e-05	gnomAD	Wormbase	2912
NP_001137543	NP_496503		W148R	W148L	unknown	Unknown	rs780841255	WBVar00770943	LDHAL6A	ldh-1	Unknown	NA	1.99048e-05	gnomAD	Wormbase	2912
NP_001137543	NP_496503		W148*	W148L	unknown	Unknown	rs1255477038	WBVar00770943	LDHAL6A	ldh-1	Unknown	NA	3.98086e-06	gnomAD	Wormbase	2912
NP_001137543	NP_001343759		W148*	W151*	unknown	Unknown	rs1388990427	WBVar00770944	LDHAL6A	ldh-1	Unknown	NA	3.18471e-05	gnomAD	Wormbase	2913
NP_001137543	NP_001343759		W148R	W151*	unknown	Unknown	rs780841255	WBVar00770944	LDHAL6A	ldh-1	Unknown	NA	1.99048e-05	gnomAD	Wormbase	2913
NP_001137543	NP_001343759		W148*	W151*	unknown	Unknown	rs1255477038	WBVar00770944	LDHAL6A	ldh-1	Unknown	NA	3.98086e-06	gnomAD	Wormbase	2913
NP_001137543	NP_001343759		W148*	W151L	unknown	Unknown	rs1388990427	WBVar00770943	LDHAL6A	ldh-1	Unknown	NA	3.18471e-05	gnomAD	Wormbase	2913
NP_001137543	NP_001343759		W148R	W151L	unknown	Unknown	rs780841255	WBVar00770943	LDHAL6A	ldh-1	Unknown	NA	1.99048e-05	gnomAD	Wormbase	2913
NP_001137543	NP_001343759		W148*	W151L	unknown	Unknown	rs1255477038	WBVar00770943	LDHAL6A	ldh-1	Unknown	NA	3.98086e-06	gnomAD	Wormbase	2913
NP_001137543	NP_496503		A87T	A87T	unknown	Unknown	rs1407339726	WBVar00770940	LDHAL6A	ldh-1	Unknown	NA	3.9968e-06	gnomAD	Wormbase	2912
NP_001137543	NP_496503		A87G	A87T	unknown	Unknown	rs760606849	WBVar00770940	LDHAL6A	ldh-1	Unknown	NA	1.42058e-05	gnomAD	Wormbase	2912
NP_001137543	NP_001343759		A87T	A90T	unknown	Unknown	rs1407339726	WBVar00770940	LDHAL6A	ldh-1	Unknown	NA	3.9968e-06	gnomAD	Wormbase	2913
NP_001137543	NP_001343759		A87G	A90T	unknown	Unknown	rs760606849	WBVar00770940	LDHAL6A	ldh-1	Unknown	NA	1.42058e-05	gnomAD	Wormbase	2913
NP_037400	NP_496801		S127L	S268F	NEUTRAL	Unknown	COSM3771067	WBVar00382247	LGALS13	lec-1	Unknown	NA	NA	COSMIC	Wormbase	1219
NP_037400	NP_001022405		S127L	S274F	NEUTRAL	Unknown	COSM3771067	WBVar00382247	LGALS13	lec-1	Unknown	NA	NA	COSMIC	Wormbase	1218
NP_037400	NP_001022405		H114Y	H261P	unknown	Unknown	rs1251694291	WBVar00780700	LGALS13	lec-1	Unknown	NA	3.97636e-06	gnomAD	Wormbase	1218
NP_037400	NP_496801		H114Y	H255P	unknown	Unknown	rs1251694291	WBVar00780700	LGALS13	lec-1	Unknown	NA	3.97636e-06	gnomAD	Wormbase	1219
NP_037400	NP_496801		S127L	S268F	unknown	Unknown	rs748246666	WBVar00382247	LGALS13	lec-1	Unknown	NA	1.06061e-05	gnomAD	Wormbase	1219
NP_037400	NP_001022405		S127L	S274F	unknown	Unknown	rs748246666	WBVar00382247	LGALS13	lec-1	Unknown	NA	1.06061e-05	gnomAD	Wormbase	1218
NP_064514	NP_001022405		H114Q	H261P	unknown	Unknown	rs1236700066	WBVar00780700	LGALS14	lec-1	Unknown	NA	NA	gnomAD	Wormbase	2992
NP_064514	NP_496801		H114Q	H255P	unknown	Unknown	rs1236700066	WBVar00780700	LGALS14	lec-1	Unknown	NA	NA	gnomAD	Wormbase	2993
NP_982297	NP_496801		H143Q	H255P	unknown	Unknown	rs1236700066	WBVar00780700	LGALS14	lec-1	Unknown	NA	3.98683e-06	gnomAD	Wormbase	1149
NP_982297	NP_001022405		H143Q	H261P	unknown	Unknown	rs1236700066	WBVar00780700	LGALS14	lec-1	Unknown	NA	3.98683e-06	gnomAD	Wormbase	1148
NP_033665	NP_509650		G138D	G128E	Unknown	Unknown	COSM976737	WBVar01177012	LGALS9	lec-7	Unknown	NA	NA	COSMIC	Wormbase	3005
NP_033665	NP_497215		E85K	E83K	unknown	Unknown	rs138238711	WBVar00798106	LGALS9	lec-6	Unknown	NA	7.07019e-05	gnomAD	Wormbase	3006
NP_740721	NP_871791		D15D	D472N	Unknown	Unknown	COSM4911920	WBVar02127984	LOC145814	kcnl-2	Unknown	NA	NA	COSMIC	Wormbase	293
NP_740721	NP_871792		D15D	D472N	Unknown	Unknown	COSM4911920	WBVar02127984	LOC145814	kcnl-2	Unknown	NA	NA	COSMIC	Wormbase	294
NP_740721	NP_001293203		D15D	D452N	Unknown	Unknown	COSM4911920	WBVar02127984	LOC145814	kcnl-2	Unknown	NA	NA	COSMIC	Wormbase	296
NP_740721	NP_001293205		A110A	A609V	Unknown	Unknown	COSM3428846	WBVar00653961	LOC145814	kcnl-2	Unknown	NA	NA	COSMIC	Wormbase	301
NP_740721	NP_001293204		A110A	A750V	Unknown	Unknown	COSM3428846	WBVar00653961	LOC145814	kcnl-2	Unknown	NA	NA	COSMIC	Wormbase	303
NP_740721	NP_871791		A110A	A567V	Unknown	Unknown	COSM3428846	WBVar00653961	LOC145814	kcnl-2	Unknown	NA	NA	COSMIC	Wormbase	293
NP_740721	NP_001122445		A110A	A581V	Unknown	Unknown	COSM3428846	WBVar00653961	LOC145814	kcnl-2	Unknown	NA	NA	COSMIC	Wormbase	295
NP_740721	NP_001250693		A110A	A580V	Unknown	Unknown	COSM3428846	WBVar00653961	LOC145814	kcnl-2	Unknown	NA	NA	COSMIC	Wormbase	300
NP_740721	NP_001250692		A110A	A651V	Unknown	Unknown	COSM3428846	WBVar00653961	LOC145814	kcnl-2	Unknown	NA	NA	COSMIC	Wormbase	302
NP_740721	NP_001293203		A110A	A547V	Unknown	Unknown	COSM3428846	WBVar00653961	LOC145814	kcnl-2	Unknown	NA	NA	COSMIC	Wormbase	296
NP_740721	NP_001250694		A110A	A547V	Unknown	Unknown	COSM3428846	WBVar00653961	LOC145814	kcnl-2	Unknown	NA	NA	COSMIC	Wormbase	299
NP_740721	NP_492234		A110A	A547V	Unknown	Unknown	COSM3428846	WBVar00653961	LOC145814	kcnl-2	Unknown	NA	NA	COSMIC	Wormbase	297
NP_740721	NP_001021087		A110A	A540V	Unknown	Unknown	COSM3428846	WBVar00653961	LOC145814	kcnl-2	Unknown	NA	NA	COSMIC	Wormbase	298
NP_740721	NP_871792		A110A	A567V	Unknown	Unknown	COSM3428846	WBVar00653961	LOC145814	kcnl-2	Unknown	NA	NA	COSMIC	Wormbase	294
NP_740721	NP_001021087		D15D	D445N	Unknown	Unknown	COSM4911920	WBVar02127984	LOC145814	kcnl-2	Unknown	NA	NA	COSMIC	Wormbase	298
NP_740721	NP_001122445		D15D	D486N	Unknown	Unknown	COSM4911920	WBVar02127984	LOC145814	kcnl-2	Unknown	NA	NA	COSMIC	Wormbase	295
NP_740721	NP_492234		D15D	D452N	Unknown	Unknown	COSM4911920	WBVar02127984	LOC145814	kcnl-2	Unknown	NA	NA	COSMIC	Wormbase	297
NP_740721	NP_001250692		D15D	D556N	Unknown	Unknown	COSM4911920	WBVar02127984	LOC145814	kcnl-2	Unknown	NA	NA	COSMIC	Wormbase	302
NP_740721	NP_001293205		D15D	D514N	Unknown	Unknown	COSM4911920	WBVar02127984	LOC145814	kcnl-2	Unknown	NA	NA	COSMIC	Wormbase	301
NP_740721	NP_001250693		D15D	D485N	Unknown	Unknown	COSM4911920	WBVar02127984	LOC145814	kcnl-2	Unknown	NA	NA	COSMIC	Wormbase	300
NP_740721	NP_001293204		D15D	D655N	Unknown	Unknown	COSM4911920	WBVar02127984	LOC145814	kcnl-2	Unknown	NA	NA	COSMIC	Wormbase	303
NP_740721	NP_001250694		D15D	D452N	Unknown	Unknown	COSM4911920	WBVar02127984	LOC145814	kcnl-2	Unknown	NA	NA	COSMIC	Wormbase	299
NP_001013757	NP_494704		R108C	R108*	Unknown	Unknown	COSM3217918	WBVar00145407	LOC442425	lin-31	Unknown	NA	NA	COSMIC	Wormbase	2629
NP_653213	NP_491599		D1916D	D1261N	Likely benign	Unknown	rs769356212	WBVar00334390	LOXHD1	F27C1.11	not provided	NA	0.00015	ClinVar	Wormbase	1480
NP_653213	NP_491599		D1916D	D1261N	NEUTRAL	Unknown	COSM4994395	WBVar00334390	LOXHD1	F27C1.11	Unknown	NA	NA	COSMIC	Wormbase	1480
NP_001138944	NP_491599		N1071I	N1203I	unknown	Unknown	rs1011521558	WBVar00638130	LOXHD1	F27C1.11	Unknown	NA	6.36132e-06	gnomAD	Wormbase	1616
NP_001138944	NP_491599		P196R	P228H	unknown	Unknown	rs757545325	WBVar00638167	LOXHD1	F27C1.11	Unknown	NA	3.18532e-05	gnomAD	Wormbase	1616
NP_001138944	NP_491599		E512D	E577K	unknown	Unknown	rs1024562291	WBVar00638158	LOXHD1	F27C1.11	Unknown	NA	6.32551e-06	gnomAD	Wormbase	1616
NP_001138944	NP_491599		S665C	S762F	unknown	Unknown	rs553487748	WBVar00334399	LOXHD1	F27C1.11	Unknown	NA	6.37714e-05	gnomAD	Wormbase	1616
NP_036222	NP_001335519		R508T	R469G	Uncertain significance	Unknown	rs193920913	WBVar00539824	MACF1	vab-10	Malignant tumor of prostate	NA	NA	ClinVar	Wormbase	434
NP_036222	NP_001021856		R508T	R438G	Uncertain significance	Unknown	rs193920913	WBVar00539824	MACF1	vab-10	Malignant tumor of prostate	NA	NA	ClinVar	Wormbase	429
NP_036222	NP_001040721		R508T	R469G	Uncertain significance	Unknown	rs193920913	WBVar00539824	MACF1	vab-10	Malignant tumor of prostate	NA	NA	ClinVar	Wormbase	432
NP_036222	NP_001021858		R508T	R469G	Uncertain significance	Unknown	rs193920913	WBVar00539824	MACF1	vab-10	Malignant tumor of prostate	NA	NA	ClinVar	Wormbase	433
NP_036222	NP_001021853		R508T	R469G	Uncertain significance	Unknown	rs193920913	WBVar00539824	MACF1	vab-10	Malignant tumor of prostate	NA	NA	ClinVar	Wormbase	430
NP_036222	NP_001021859		R508T	R469G	Uncertain significance	Unknown	rs193920913	WBVar00539824	MACF1	vab-10	Malignant tumor of prostate	NA	NA	ClinVar	Wormbase	436
NP_036222	NP_001021857		R508T	R356G	Uncertain significance	Unknown	rs193920913	WBVar00539824	MACF1	vab-10	Malignant tumor of prostate	NA	NA	ClinVar	Wormbase	431
NP_036222	NP_001021855		R508T	R469G	Uncertain significance	Unknown	rs193920913	WBVar00539824	MACF1	vab-10	Malignant tumor of prostate	NA	NA	ClinVar	Wormbase	442
NP_036222	NP_001335522		R508T	R483G	Uncertain significance	Unknown	rs193920913	WBVar00539824	MACF1	vab-10	Malignant tumor of prostate	NA	NA	ClinVar	Wormbase	437
NP_036222	NP_001021854		R508T	R469G	Uncertain significance	Unknown	rs193920913	WBVar00539824	MACF1	vab-10	Malignant tumor of prostate	NA	NA	ClinVar	Wormbase	438
NP_036222	NP_001335520		R508T	R356G	Uncertain significance	Unknown	rs193920913	WBVar00539824	MACF1	vab-10	Malignant tumor of prostate	NA	NA	ClinVar	Wormbase	439
NP_036222	NP_001335521		R508T	R596G	Uncertain significance	Unknown	rs193920913	WBVar00539824	MACF1	vab-10	Malignant tumor of prostate	NA	NA	ClinVar	Wormbase	440
NP_036222	NP_001335520		R5313Q	R4744H	Uncertain significance	Unknown	25150rs-?	WBVar00674432	MACF1	vab-10	Facial hemangioma;Isolated unilateral hemispheric cerebellar hypoplasia	NA	1e-05	ClinVar	Wormbase	439
NP_036222	NP_001335521		R5313Q	R4984H	Uncertain significance	Unknown	25150rs-?	WBVar00674432	MACF1	vab-10	Facial hemangioma;Isolated unilateral hemispheric cerebellar hypoplasia	NA	1e-05	ClinVar	Wormbase	440
NP_036222	NP_001335522		R5313Q	R4871H	Uncertain significance	Unknown	25150rs-?	WBVar00674432	MACF1	vab-10	Facial hemangioma;Isolated unilateral hemispheric cerebellar hypoplasia	NA	1e-05	ClinVar	Wormbase	437
NP_036222	NP_001021854		R5313Q	R4869H	Uncertain significance	Unknown	25150rs-?	WBVar00674432	MACF1	vab-10	Facial hemangioma;Isolated unilateral hemispheric cerebellar hypoplasia	NA	1e-05	ClinVar	Wormbase	438
NP_036222	NP_001021859		R5313Q	R4335H	Uncertain significance	Unknown	25150rs-?	WBVar00674432	MACF1	vab-10	Facial hemangioma;Isolated unilateral hemispheric cerebellar hypoplasia	NA	1e-05	ClinVar	Wormbase	436
NP_036222	NP_001335524		R5313Q	R3375H	Uncertain significance	Unknown	25150rs-?	WBVar00674432	MACF1	vab-10	Facial hemangioma;Isolated unilateral hemispheric cerebellar hypoplasia	NA	1e-05	ClinVar	Wormbase	435
NP_036222	NP_001021855		R5313Q	R4880H	Uncertain significance	Unknown	25150rs-?	WBVar00674432	MACF1	vab-10	Facial hemangioma;Isolated unilateral hemispheric cerebellar hypoplasia	NA	1e-05	ClinVar	Wormbase	442
NP_036222	NP_001335523		R5313Q	R3489H	Uncertain significance	Unknown	25150rs-?	WBVar00674432	MACF1	vab-10	Facial hemangioma;Isolated unilateral hemispheric cerebellar hypoplasia	NA	1e-05	ClinVar	Wormbase	441
NP_036222	NP_001335519		R5313Q	R4857H	Uncertain significance	Unknown	25150rs-?	WBVar00674432	MACF1	vab-10	Facial hemangioma;Isolated unilateral hemispheric cerebellar hypoplasia	NA	1e-05	ClinVar	Wormbase	434
NP_036222	NP_001021858		R237Q	R222K	Unknown	Unknown	COSM6392295	WBVar00674671	MACF1	vab-10	Unknown	NA	NA	COSMIC	Wormbase	433
NP_036222	NP_001335520		R237Q	R222K	Unknown	Unknown	COSM6392295	WBVar00674671	MACF1	vab-10	Unknown	NA	NA	COSMIC	Wormbase	439
NP_036222	NP_001021856		R237Q	R191K	Unknown	Unknown	COSM6392295	WBVar00674671	MACF1	vab-10	Unknown	NA	NA	COSMIC	Wormbase	429
NP_036222	NP_001122565		R237Q	R349K	Unknown	Unknown	COSM6392295	WBVar00674671	MACF1	vab-10	Unknown	NA	NA	COSMIC	Wormbase	428
NP_036222	NP_001021857		R237Q	R222K	Unknown	Unknown	COSM6392295	WBVar00674671	MACF1	vab-10	Unknown	NA	NA	COSMIC	Wormbase	431
NP_036222	NP_001021854		R237Q	R222K	Unknown	Unknown	COSM6392295	WBVar00674671	MACF1	vab-10	Unknown	NA	NA	COSMIC	Wormbase	438
NP_036222	NP_001021853		R237Q	R222K	Unknown	Unknown	COSM6392295	WBVar00674671	MACF1	vab-10	Unknown	NA	NA	COSMIC	Wormbase	430
NP_036222	NP_001335521		R237Q	R349K	Unknown	Unknown	COSM6392295	WBVar00674671	MACF1	vab-10	Unknown	NA	NA	COSMIC	Wormbase	440
NP_036222	NP_001040721		R237Q	R222K	Unknown	Unknown	COSM6392295	WBVar00674671	MACF1	vab-10	Unknown	NA	NA	COSMIC	Wormbase	432
NP_036222	NP_001021855		R237Q	R222K	Unknown	Unknown	COSM6392295	WBVar00674671	MACF1	vab-10	Unknown	NA	NA	COSMIC	Wormbase	442
NP_036222	NP_001021859		R237Q	R222K	Unknown	Unknown	COSM6392295	WBVar00674671	MACF1	vab-10	Unknown	NA	NA	COSMIC	Wormbase	436
NP_036222	NP_001335519		R237Q	R222K	Unknown	Unknown	COSM6392295	WBVar00674671	MACF1	vab-10	Unknown	NA	NA	COSMIC	Wormbase	434
NP_036222	NP_001335523		E3298Q	E1524K	Unknown	Unknown	COSM7179843	WBVar02128593	MACF1	vab-10	Unknown	NA	NA	COSMIC	Wormbase	441
NP_036222	NP_001335522		E3298Q	E2906K	Unknown	Unknown	COSM7179843	WBVar02128593	MACF1	vab-10	Unknown	NA	NA	COSMIC	Wormbase	437
NP_036222	NP_001021859		E3298Q	E2359K	Unknown	Unknown	COSM7179843	WBVar02128593	MACF1	vab-10	Unknown	NA	NA	COSMIC	Wormbase	436
NP_036222	NP_001335521		E3298Q	E3019K	Unknown	Unknown	COSM7179843	WBVar02128593	MACF1	vab-10	Unknown	NA	NA	COSMIC	Wormbase	440
NP_036222	NP_001335519		E3298Q	E2892K	Unknown	Unknown	COSM7179843	WBVar02128593	MACF1	vab-10	Unknown	NA	NA	COSMIC	Wormbase	434
NP_036222	NP_001021854		E3298Q	E2904K	Unknown	Unknown	COSM7179843	WBVar02128593	MACF1	vab-10	Unknown	NA	NA	COSMIC	Wormbase	438
NP_036222	NP_001335524		E3298Q	E1410K	Unknown	Unknown	COSM7179843	WBVar02128593	MACF1	vab-10	Unknown	NA	NA	COSMIC	Wormbase	435
NP_036222	NP_001335520		E3298Q	E2779K	Unknown	Unknown	COSM7179843	WBVar02128593	MACF1	vab-10	Unknown	NA	NA	COSMIC	Wormbase	439
NP_036222	NP_001021855		E3298Q	E2904K	Unknown	Unknown	COSM7179843	WBVar02128593	MACF1	vab-10	Unknown	NA	NA	COSMIC	Wormbase	442
NP_036222	NP_001335520		P3877T	P3360S	Unknown	Unknown	COSM5037252	WBVar00674464	MACF1	vab-10	Unknown	NA	NA	COSMIC	Wormbase	439
NP_036222	NP_001021854		P3877T	P3485S	Unknown	Unknown	COSM5037252	WBVar00674464	MACF1	vab-10	Unknown	NA	NA	COSMIC	Wormbase	438
NP_036222	NP_001335523		P3877T	P2105S	Unknown	Unknown	COSM5037252	WBVar00674464	MACF1	vab-10	Unknown	NA	NA	COSMIC	Wormbase	441
NP_036222	NP_001335519		P3877T	P3473S	Unknown	Unknown	COSM5037252	WBVar00674464	MACF1	vab-10	Unknown	NA	NA	COSMIC	Wormbase	434
NP_036222	NP_001335524		P3877T	P1991S	Unknown	Unknown	COSM5037252	WBVar00674464	MACF1	vab-10	Unknown	NA	NA	COSMIC	Wormbase	435
NP_036222	NP_001335521		P3877T	P3600S	Unknown	Unknown	COSM5037252	WBVar00674464	MACF1	vab-10	Unknown	NA	NA	COSMIC	Wormbase	440
NP_036222	NP_001335522		P3877T	P3487S	Unknown	Unknown	COSM5037252	WBVar00674464	MACF1	vab-10	Unknown	NA	NA	COSMIC	Wormbase	437
NP_036222	NP_001021859		P3877T	P2940S	Unknown	Unknown	COSM5037252	WBVar00674464	MACF1	vab-10	Unknown	NA	NA	COSMIC	Wormbase	436
NP_036222	NP_001021855		P3877T	P3485S	Unknown	Unknown	COSM5037252	WBVar00674464	MACF1	vab-10	Unknown	NA	NA	COSMIC	Wormbase	442
NP_036222	NP_001335524		R3957H	R2069K	Unknown	Unknown	COSM5518141	WBVar00346658	MACF1	vab-10	Unknown	NA	NA	COSMIC	Wormbase	435
NP_036222	NP_001335523		R3957H	R2183K	Unknown	Unknown	COSM5518141	WBVar00346658	MACF1	vab-10	Unknown	NA	NA	COSMIC	Wormbase	441
NP_036222	NP_001021855		R3957H	R3563K	Unknown	Unknown	COSM5518141	WBVar00346658	MACF1	vab-10	Unknown	NA	NA	COSMIC	Wormbase	442
NP_036222	NP_001335520		R3957H	R3438K	Unknown	Unknown	COSM5518141	WBVar00346658	MACF1	vab-10	Unknown	NA	NA	COSMIC	Wormbase	439
NP_036222	NP_001021859		R3957H	R3018K	Unknown	Unknown	COSM5518141	WBVar00346658	MACF1	vab-10	Unknown	NA	NA	COSMIC	Wormbase	436
NP_036222	NP_001021854		R3957H	R3563K	Unknown	Unknown	COSM5518141	WBVar00346658	MACF1	vab-10	Unknown	NA	NA	COSMIC	Wormbase	438
NP_036222	NP_001335521		R3957H	R3678K	Unknown	Unknown	COSM5518141	WBVar00346658	MACF1	vab-10	Unknown	NA	NA	COSMIC	Wormbase	440
NP_036222	NP_001335522		R3957H	R3565K	Unknown	Unknown	COSM5518141	WBVar00346658	MACF1	vab-10	Unknown	NA	NA	COSMIC	Wormbase	437
NP_036222	NP_001335519		R3957H	R3551K	Unknown	Unknown	COSM5518141	WBVar00346658	MACF1	vab-10	Unknown	NA	NA	COSMIC	Wormbase	434
NP_036222	NP_001021853		T4230M	T2968I	Unknown	Unknown	COSM6705653	WBVar00346695	MACF1	vab-10	Unknown	NA	NA	COSMIC	Wormbase	430
NP_036222	NP_001021856		T4230M	T2937I	Unknown	Unknown	COSM6705653	WBVar00346695	MACF1	vab-10	Unknown	NA	NA	COSMIC	Wormbase	429
NP_036222	NP_001040721		T4230M	T2956I	Unknown	Unknown	COSM6705653	WBVar00346695	MACF1	vab-10	Unknown	NA	NA	COSMIC	Wormbase	432
NP_036222	NP_001021858		T4230M	T2854I	Unknown	Unknown	COSM6705653	WBVar00346695	MACF1	vab-10	Unknown	NA	NA	COSMIC	Wormbase	433
NP_036222	NP_001021857		T4230M	T2855I	Unknown	Unknown	COSM6705653	WBVar00346695	MACF1	vab-10	Unknown	NA	NA	COSMIC	Wormbase	431
NP_036222	NP_001335520		R508T	R356G	Unknown	Unknown	COSM1180132	WBVar00539824	MACF1	vab-10	Unknown	NA	NA	COSMIC	Wormbase	439
NP_036222	NP_001021858		R508T	R469G	Unknown	Unknown	COSM1180132	WBVar00539824	MACF1	vab-10	Unknown	NA	NA	COSMIC	Wormbase	433
NP_036222	NP_001021853		R508T	R469G	Unknown	Unknown	COSM1180132	WBVar00539824	MACF1	vab-10	Unknown	NA	NA	COSMIC	Wormbase	430
NP_036222	NP_001021856		R508T	R438G	Unknown	Unknown	COSM1180132	WBVar00539824	MACF1	vab-10	Unknown	NA	NA	COSMIC	Wormbase	429
NP_036222	NP_001021859		R508T	R469G	Unknown	Unknown	COSM1180132	WBVar00539824	MACF1	vab-10	Unknown	NA	NA	COSMIC	Wormbase	436
NP_036222	NP_001021857		R508T	R356G	Unknown	Unknown	COSM1180132	WBVar00539824	MACF1	vab-10	Unknown	NA	NA	COSMIC	Wormbase	431
NP_036222	NP_001335521		R508T	R596G	Unknown	Unknown	COSM1180132	WBVar00539824	MACF1	vab-10	Unknown	NA	NA	COSMIC	Wormbase	440
NP_036222	NP_001021855		R508T	R469G	Unknown	Unknown	COSM1180132	WBVar00539824	MACF1	vab-10	Unknown	NA	NA	COSMIC	Wormbase	442
NP_036222	NP_001335519		R508T	R469G	Unknown	Unknown	COSM1180132	WBVar00539824	MACF1	vab-10	Unknown	NA	NA	COSMIC	Wormbase	434
NP_036222	NP_001335522		R508T	R483G	Unknown	Unknown	COSM1180132	WBVar00539824	MACF1	vab-10	Unknown	NA	NA	COSMIC	Wormbase	437
NP_036222	NP_001021854		R508T	R469G	Unknown	Unknown	COSM1180132	WBVar00539824	MACF1	vab-10	Unknown	NA	NA	COSMIC	Wormbase	438
NP_036222	NP_001040721		R508T	R469G	Unknown	Unknown	COSM1180132	WBVar00539824	MACF1	vab-10	Unknown	NA	NA	COSMIC	Wormbase	432
NP_036222	NP_001021859		T542P	T500I	Unknown	Unknown	COSM4165182	WBVar00674658	MACF1	vab-10	Unknown	NA	NA	COSMIC	Wormbase	436
NP_036222	NP_001335520		T542P	T387I	Unknown	Unknown	COSM4165182	WBVar00674658	MACF1	vab-10	Unknown	NA	NA	COSMIC	Wormbase	439
NP_036222	NP_001021854		T542P	T500I	Unknown	Unknown	COSM4165182	WBVar00674658	MACF1	vab-10	Unknown	NA	NA	COSMIC	Wormbase	438
NP_036222	NP_001021856		T542P	T469I	Unknown	Unknown	COSM4165182	WBVar00674658	MACF1	vab-10	Unknown	NA	NA	COSMIC	Wormbase	429
NP_036222	NP_001021857		T542P	T387I	Unknown	Unknown	COSM4165182	WBVar00674658	MACF1	vab-10	Unknown	NA	NA	COSMIC	Wormbase	431
NP_036222	NP_001040721		T542P	T500I	Unknown	Unknown	COSM4165182	WBVar00674658	MACF1	vab-10	Unknown	NA	NA	COSMIC	Wormbase	432
NP_036222	NP_001335519		T542P	T500I	Unknown	Unknown	COSM4165182	WBVar00674658	MACF1	vab-10	Unknown	NA	NA	COSMIC	Wormbase	434
NP_036222	NP_001021855		T542P	T500I	Unknown	Unknown	COSM4165182	WBVar00674658	MACF1	vab-10	Unknown	NA	NA	COSMIC	Wormbase	442
NP_036222	NP_001335522		T542P	T514I	Unknown	Unknown	COSM4165182	WBVar00674658	MACF1	vab-10	Unknown	NA	NA	COSMIC	Wormbase	437
NP_036222	NP_001021858		T542P	T500I	Unknown	Unknown	COSM4165182	WBVar00674658	MACF1	vab-10	Unknown	NA	NA	COSMIC	Wormbase	433
NP_036222	NP_001335521		T542P	T627I	Unknown	Unknown	COSM4165182	WBVar00674658	MACF1	vab-10	Unknown	NA	NA	COSMIC	Wormbase	440
NP_036222	NP_001021853		T542P	T500I	Unknown	Unknown	COSM4165182	WBVar00674658	MACF1	vab-10	Unknown	NA	NA	COSMIC	Wormbase	430
NP_663304	NP_502888		Y585Y	Y462H	Benign	Unknown	rs34631230	WBVar01582799	MAP3K7	Y105C5A.24	not provided	NA	0.00059	ClinVar	Wormbase	1085
NP_003179	NP_502888		Y558Y	Y462H	LOW	Unknown	rs34631230	WBVar01582799	MAP3K7	Y105C5A.24	Unknown	NA	NA	dbSNP	Wormbase	1887
NP_663304	NP_502888		Y585Y	Y462H	LOW	Unknown	rs34631230	WBVar01582799	MAP3K7	Y105C5A.24	Unknown	NA	NA	dbSNP	Wormbase	1085
NP_003179	NP_502888		P339L	P323L	Unknown	Unknown	COSM6993644	WBVar00967104	MAP3K7	Y105C5A.24	Unknown	NA	NA	COSMIC	Wormbase	1887
NP_663304	NP_492620		P339L	P336L	Unknown	Unknown	COSM6993643	WBVar00342918	MAP3K7	mom-4	Unknown	NA	NA	COSMIC	Wormbase	1086
NP_663304	NP_492620		R413C	R370*	Unknown	Phenotypic	COSM1446472	WBVar02141308	MAP3K7	mom-4	Unknown	endoderm absent	NA	COSMIC	Wormbase	1086
NP_663304	NP_492620		P339S	P336L	unknown	Unknown	rs1456500923	WBVar00342918	MAP3K7	mom-4	Unknown	NA	3.18492e-05	gnomAD	Wormbase	1086
NP_663304	NP_502888		P380S	P323L	unknown	Unknown	rs1282326742	WBVar00967104	MAP3K7	Y105C5A.24	Unknown	NA	4.00959e-06	gnomAD	Wormbase	1085
NP_663304	NP_492620		R413C	R370*	unknown	Phenotypic	rs762121500	WBVar02141308	MAP3K7	mom-4	Unknown	endoderm absent	2.12457e-05	gnomAD	Wormbase	1086
NP_663304	NP_502888		C588R	C465W	unknown	Unknown	rs760608455	WBVar00577808	MAP3K7	Y105C5A.24	Unknown	NA	7.97932e-06	gnomAD	Wormbase	1085
NP_002389	NP_001024169		E160D	E187K	Unknown	Unknown	COSM1409014	WBVar01005986	MEIS1	unc-62	Unknown	NA	NA	COSMIC	Wormbase	2955
NP_002389	NP_001300207		E160D	E113K	Unknown	Unknown	COSM1409014	WBVar01005986	MEIS1	unc-62	Unknown	NA	NA	COSMIC	Wormbase	2950
NP_002389	NP_001024175		E160D	E113K	Unknown	Unknown	COSM1409014	WBVar01005986	MEIS1	unc-62	Unknown	NA	NA	COSMIC	Wormbase	2951
NP_002389	NP_001024170		E160D	E150K	Unknown	Unknown	COSM1409014	WBVar01005986	MEIS1	unc-62	Unknown	NA	NA	COSMIC	Wormbase	2953
NP_002389	NP_001024174		E160D	E187K	Unknown	Unknown	COSM1409014	WBVar01005986	MEIS1	unc-62	Unknown	NA	NA	COSMIC	Wormbase	2954
NP_002389	NP_001024173		E160D	E150K	Unknown	Unknown	COSM1409014	WBVar01005986	MEIS1	unc-62	Unknown	NA	NA	COSMIC	Wormbase	2952
NP_002389	NP_001300207		P229Q	P229S	Unknown	Unknown	COSM7376915	WBVar00277380	MEIS1	unc-62	Unknown	NA	NA	COSMIC	Wormbase	2950
NP_002389	NP_001024173		P229Q	P266S	Unknown	Unknown	COSM7376915	WBVar00277380	MEIS1	unc-62	Unknown	NA	NA	COSMIC	Wormbase	2952
NP_002389	NP_001024174		P229Q	P303S	Unknown	Unknown	COSM7376915	WBVar00277380	MEIS1	unc-62	Unknown	NA	NA	COSMIC	Wormbase	2954
NP_002389	NP_001024170		W290C	W373*	Unknown	Phenotypic	COSM6092154	WBVar00143365	MEIS1	unc-62	Unknown	embryonic lethal, male tail morphology variant, bursa morphology variant, dumpy, locomotion variant, sluggish, commissure variant, male fan morphology variant, no back end, rays missing)	NA	COSMIC	Wormbase	2953
NP_002389	NP_001024169		W290C	W410*	Unknown	Phenotypic	COSM6092154	WBVar00143365	MEIS1	unc-62	Unknown	embryonic lethal, male tail morphology variant, bursa morphology variant, dumpy, locomotion variant, sluggish, commissure variant, male fan morphology variant, no back end, rays missing)	NA	COSMIC	Wormbase	2955
NP_002389	NP_001024175		W290C	W336*	Unknown	Phenotypic	COSM6092154	WBVar00143365	MEIS1	unc-62	Unknown	embryonic lethal, male tail morphology variant, bursa morphology variant, dumpy, locomotion variant, sluggish, commissure variant, male fan morphology variant, no back end, rays missing)	NA	COSMIC	Wormbase	2951
NP_060866	NP_001040827		G317R	G255E	unknown	Unknown	rs1180835599	WBVar00792503	METTL2B	metl-2	Unknown	NA	3.97697e-06	gnomAD	Wormbase	2012
NP_060866	NP_001040827		W78*	W81*	unknown	Unknown	rs760052603	WBVar00792499	METTL2B	metl-2	Unknown	NA	8.01687e-06	gnomAD	Wormbase	2012
NP_001068566	NP_509612		R319Q	R323K	Pathogenic	Unknown	rs104893969	WBVar01175031	MOCS1	F49E2.1	Molybdenum cofactor deficiency, complementation group A	NA	4e-05	ClinVar	Wormbase	2039
NP_001068566	NP_001343868		R319Q	R323K	Pathogenic	Unknown	rs104893969	WBVar01175031	MOCS1	F49E2.1	Molybdenum cofactor deficiency, complementation group A	NA	4e-05	ClinVar	Wormbase	2038
NP_001068566	NP_509611		R319Q	R323K	Pathogenic	Unknown	rs104893969	WBVar01175031	MOCS1	F49E2.1	Molybdenum cofactor deficiency, complementation group A	NA	4e-05	ClinVar	Wormbase	2037
NP_001068566	NP_509612		S17R	S18L	unknown	Unknown	rs1261423504	WBVar01175036	MOCS1	F49E2.1	Unknown	NA	NA	gnomAD	Wormbase	2039
NP_001068566	NP_509611		S17R	S18L	unknown	Unknown	rs1261423504	WBVar01175036	MOCS1	F49E2.1	Unknown	NA	NA	gnomAD	Wormbase	2037
NP_001068566	NP_001343868		S17R	S18L	unknown	Unknown	rs1261423504	WBVar01175036	MOCS1	F49E2.1	Unknown	NA	NA	gnomAD	Wormbase	2038
NP_001068566	NP_509612		R319Q	R323K	unknown	Unknown	rs104893969	WBVar01175031	MOCS1	F49E2.1	Unknown	NA	NA	gnomAD	Wormbase	2039
NP_001068566	NP_001343868		R319Q	R323K	unknown	Unknown	rs104893969	WBVar01175031	MOCS1	F49E2.1	Unknown	NA	NA	gnomAD	Wormbase	2038
NP_001068566	NP_509611		R319Q	R323K	unknown	Unknown	rs104893969	WBVar01175031	MOCS1	F49E2.1	Unknown	NA	NA	gnomAD	Wormbase	2037
NP_001068566	NP_001300113		C329G	C266Y	unknown	Unknown	rs771595047	WBVar01084144	MOCS1	F49H6.5	Unknown	NA	NA	gnomAD	Wormbase	2035
NP_001068566	NP_507311		C329G	C333Y	unknown	Unknown	rs771595047	WBVar01084144	MOCS1	F49H6.5	Unknown	NA	NA	gnomAD	Wormbase	2036
NP_001035194	NP_001337278		S3551F	S2338*	MODERATE	Unknown	rs561069584	WBVar00053607	MUC17	ZC178.2	Unknown	NA	NA	dbSNP	Wormbase	561
NP_001035194	NP_001337278		S3551F	S2338*	unknown	Unknown	rs561069584	WBVar00053607	MUC17	ZC178.2	Unknown	NA	0.000465464	gnomAD	Wormbase	561
NP_001035194	NP_001337278		S3594C	S2381F	unknown	Unknown	rs763285393	WBVar00272369	MUC17	ZC178.2	Unknown	NA	1.19341e-05	gnomAD	Wormbase	561
NP_001035194	NP_001337278		T2282K	T1585I	unknown	Unknown	rs572878505	WBVar00465185	MUC17	ZC178.2	Unknown	NA	3.97915e-06	gnomAD	Wormbase	561
NP_001035194	NP_001337278		T2282R	T1585I	unknown	Unknown	rs572878505	WBVar00465185	MUC17	ZC178.2	Unknown	NA	3.97915e-06	gnomAD	Wormbase	561
NP_001035194	NP_001337278		S3320L	S2223F	unknown	Unknown	rs760647778	WBVar00272368	MUC17	ZC178.2	Unknown	NA	3.97852e-06	gnomAD	Wormbase	561
NP_954984	NP_490749		A135T	A121V	unknown	Unknown	rs758552333	WBVar00607625	NACA2	icd-2	Unknown	NA	0.000250519	gnomAD	Wormbase	112
NP_954984	NP_001293273		A135T	A106V	unknown	Unknown	rs758552333	WBVar00607625	NACA2	icd-2	Unknown	NA	0.000250519	gnomAD	Wormbase	115
NP_954984	NP_871846		A135T	A121V	unknown	Unknown	rs758552333	WBVar00607625	NACA2	icd-2	Unknown	NA	0.000250519	gnomAD	Wormbase	113
NP_001139806	NP_001293273		E1510D	E128Q	unknown	Unknown	rs1302272452	WBVar00607626	NACAD	icd-2	Unknown	NA	0	gnomAD	Wormbase	101
NP_001139806	NP_490749		E1510D	E143Q	unknown	Unknown	rs1302272452	WBVar00607626	NACAD	icd-2	Unknown	NA	0	gnomAD	Wormbase	98
NP_940682	NP_001293292		G782R	G284R	unknown	Unknown	rs757464727	WBVar00614355	NEDD4	Y92H12A.2	Unknown	NA	3.9769e-06	gnomAD	Wormbase	632
NP_940682	NP_490865		G782R	G33R	unknown	Unknown	rs757464727	WBVar00614355	NEDD4	Y92H12A.2	Unknown	NA	3.9769e-06	gnomAD	Wormbase	631
NP_001291313	NP_498178		V2F	V146I	unknown	Unknown	rs1490058068	WBVar00398121	NEK10	nekl-4	Unknown	NA	NA	gnomAD	Wormbase	2255
NP_009115	NP_502016		P151L	P163S	unknown	Unknown	rs1352558703	WBVar00940142	NISCH	F13E9.1	Unknown	NA	3.98765e-06	gnomAD	Wormbase	1588
NP_009115	NP_502016		P151T	P163S	unknown	Unknown	rs1172024966	WBVar00940142	NISCH	F13E9.1	Unknown	NA	3.98775e-06	gnomAD	Wormbase	1588
NP_009115	NP_502016		D176N	D188N	unknown	Unknown	rs1407976197	WBVar00434856	NISCH	F13E9.1	Unknown	NA	7.99795e-06	gnomAD	Wormbase	1588
NP_009115	NP_502016		D176N	D188N	unknown	Unknown	rs1407976197	WBVar01491625	NISCH	F13E9.1	Unknown	NA	7.99795e-06	gnomAD	Wormbase	1588
NP_689781	NP_871915		W64R	W74*	Unknown	Phenotypic	COSM1624015	WBVar00094836	NKX6-3	cog-1	Unknown	egg laying defective, sterile, loss of asymmetry ASE)	NA	COSMIC	Wormbase	1135
NP_055708	NP_001257224		P576S	P581L	unknown	Unknown	rs1400265222	WBVar01202767	NLGN4Y	nlg-1	Unknown	NA	NA	gnomAD	Wormbase	913
NP_055708	NP_001257224		P576S	P581L	unknown	Unknown	rs1400265222	WBVar01202767	NLGN4Y	nlg-1	Unknown	NA	1.47371e-05	gnomAD	Wormbase	913
NP_055708	NP_872254		P576S	P578L	unknown	Unknown	rs1400265222	WBVar01202767	NLGN4Y	nlg-1	Unknown	NA	NA	gnomAD	Wormbase	916
NP_055708	NP_872254		P576S	P578L	unknown	Unknown	rs1400265222	WBVar01202767	NLGN4Y	nlg-1	Unknown	NA	1.47371e-05	gnomAD	Wormbase	916
NP_055708	NP_001300306		P576S	P581L	unknown	Unknown	rs1400265222	WBVar01202767	NLGN4Y	nlg-1	Unknown	NA	NA	gnomAD	Wormbase	921
NP_055708	NP_001300306		P576S	P581L	unknown	Unknown	rs1400265222	WBVar01202767	NLGN4Y	nlg-1	Unknown	NA	1.47371e-05	gnomAD	Wormbase	921
NP_055708	NP_001300335		P576S	P205L	unknown	Unknown	rs1400265222	WBVar01202767	NLGN4Y	nlg-1	Unknown	NA	NA	gnomAD	Wormbase	919
NP_055708	NP_001300335		P576S	P205L	unknown	Unknown	rs1400265222	WBVar01202767	NLGN4Y	nlg-1	Unknown	NA	1.47371e-05	gnomAD	Wormbase	919
NP_055708	NP_001257225		P576S	P578L	unknown	Unknown	rs1400265222	WBVar01202767	NLGN4Y	nlg-1	Unknown	NA	NA	gnomAD	Wormbase	917
NP_055708	NP_001257225		P576S	P578L	unknown	Unknown	rs1400265222	WBVar01202767	NLGN4Y	nlg-1	Unknown	NA	1.47371e-05	gnomAD	Wormbase	917
NP_055708	NP_510283		P576S	P578L	unknown	Unknown	rs1400265222	WBVar01202767	NLGN4Y	nlg-1	Unknown	NA	NA	gnomAD	Wormbase	920
NP_055708	NP_510283		P576S	P578L	unknown	Unknown	rs1400265222	WBVar01202767	NLGN4Y	nlg-1	Unknown	NA	1.47371e-05	gnomAD	Wormbase	920
NP_055708	NP_001300305		P576S	P581L	unknown	Unknown	rs1400265222	WBVar01202767	NLGN4Y	nlg-1	Unknown	NA	NA	gnomAD	Wormbase	915
NP_055708	NP_001300305		P576S	P581L	unknown	Unknown	rs1400265222	WBVar01202767	NLGN4Y	nlg-1	Unknown	NA	1.47371e-05	gnomAD	Wormbase	915
NP_055708	NP_001300336		P576S	P205L	unknown	Unknown	rs1400265222	WBVar01202767	NLGN4Y	nlg-1	Unknown	NA	NA	gnomAD	Wormbase	918
NP_055708	NP_001300336		P576S	P205L	unknown	Unknown	rs1400265222	WBVar01202767	NLGN4Y	nlg-1	Unknown	NA	1.47371e-05	gnomAD	Wormbase	918
NP_055708	NP_001257226		P576S	P581L	unknown	Unknown	rs1400265222	WBVar01202767	NLGN4Y	nlg-1	Unknown	NA	NA	gnomAD	Wormbase	914
NP_055708	NP_001257226		P576S	P581L	unknown	Unknown	rs1400265222	WBVar01202767	NLGN4Y	nlg-1	Unknown	NA	1.47371e-05	gnomAD	Wormbase	914
NP_055708	NP_872254		E666K	E671K	unknown	Unknown	rs907067999	WBVar01202761	NLGN4Y	nlg-1	Unknown	NA	1.47362e-05	gnomAD	Wormbase	916
NP_055708	NP_872254		E666K	E671K	unknown	Unknown	rs907067999	WBVar01202761	NLGN4Y	nlg-1	Unknown	NA	NA	gnomAD	Wormbase	916
NP_055708	NP_001300305		E666K	E674K	unknown	Unknown	rs907067999	WBVar01202761	NLGN4Y	nlg-1	Unknown	NA	1.47362e-05	gnomAD	Wormbase	915
NP_055708	NP_001300305		E666K	E674K	unknown	Unknown	rs907067999	WBVar01202761	NLGN4Y	nlg-1	Unknown	NA	NA	gnomAD	Wormbase	915
NP_055708	NP_510283		E666K	E671K	unknown	Unknown	rs907067999	WBVar01202761	NLGN4Y	nlg-1	Unknown	NA	1.47362e-05	gnomAD	Wormbase	920
NP_055708	NP_510283		E666K	E671K	unknown	Unknown	rs907067999	WBVar01202761	NLGN4Y	nlg-1	Unknown	NA	NA	gnomAD	Wormbase	920
NP_055708	NP_001300336		E666K	E298K	unknown	Unknown	rs907067999	WBVar01202761	NLGN4Y	nlg-1	Unknown	NA	1.47362e-05	gnomAD	Wormbase	918
NP_055708	NP_001300336		E666K	E298K	unknown	Unknown	rs907067999	WBVar01202761	NLGN4Y	nlg-1	Unknown	NA	NA	gnomAD	Wormbase	918
NP_055708	NP_001257224		E666K	E674K	unknown	Unknown	rs907067999	WBVar01202761	NLGN4Y	nlg-1	Unknown	NA	1.47362e-05	gnomAD	Wormbase	913
NP_055708	NP_001257224		E666K	E674K	unknown	Unknown	rs907067999	WBVar01202761	NLGN4Y	nlg-1	Unknown	NA	NA	gnomAD	Wormbase	913
NP_055708	NP_001300335		E666K	E298K	unknown	Unknown	rs907067999	WBVar01202761	NLGN4Y	nlg-1	Unknown	NA	1.47362e-05	gnomAD	Wormbase	919
NP_055708	NP_001300335		E666K	E298K	unknown	Unknown	rs907067999	WBVar01202761	NLGN4Y	nlg-1	Unknown	NA	NA	gnomAD	Wormbase	919
NP_055708	NP_001257226		E666K	E674K	unknown	Unknown	rs907067999	WBVar01202761	NLGN4Y	nlg-1	Unknown	NA	1.47362e-05	gnomAD	Wormbase	914
NP_055708	NP_001257226		E666K	E674K	unknown	Unknown	rs907067999	WBVar01202761	NLGN4Y	nlg-1	Unknown	NA	NA	gnomAD	Wormbase	914
NP_055708	NP_001257226		P791S	P817S	unknown	Unknown	rs1361022863	WBVar00522370	NLGN4Y	nlg-1	Unknown	NA	2.94559e-05	gnomAD	Wormbase	914
NP_055708	NP_001257226		P791S	P817S	unknown	Unknown	rs1361022863	WBVar00522370	NLGN4Y	nlg-1	Unknown	NA	NA	gnomAD	Wormbase	914
NP_036475	NP_509028		G1046V	G1002E	Unknown	Unknown	COSM6313419	WBVar01152127	NNT	nnt-1	Unknown	NA	NA	COSMIC	Wormbase	788
NP_036475	NP_509028		R254R	R220K	Unknown	Unknown	COSM7141460	WBVar00505384	NNT	nnt-1	Unknown	NA	NA	COSMIC	Wormbase	788
NP_036475	NP_509028		P321L	P287L	Unknown	Unknown	COSM5715667	WBVar01152090	NNT	nnt-1	Unknown	NA	NA	COSMIC	Wormbase	788
NP_036475	NP_509028		W517*	W471*	Unknown	Unknown	COSM40382	WBVar00505389	NNT	nnt-1	Unknown	NA	NA	COSMIC	Wormbase	788
NP_036475	NP_509028		G755V	G711E	Unknown	Unknown	COSM1634248	WBVar01152104	NNT	nnt-1	Unknown	NA	NA	COSMIC	Wormbase	788
NP_036475	NP_509028		L808L	L764F	Unknown	Unknown	COSM4964670	WBVar00505392	NNT	nnt-1	Unknown	NA	NA	COSMIC	Wormbase	788
NP_036475	NP_509028		L808L	L764F	Unknown	Unknown	COSM6275207	WBVar00505392	NNT	nnt-1	Unknown	NA	NA	COSMIC	Wormbase	788
NP_036475	NP_509028		G890*	G846R	Unknown	Unknown	COSM738696	WBVar01152112	NNT	nnt-1	Unknown	NA	NA	COSMIC	Wormbase	788
NP_036475	NP_509028		G967C	G923E	Unknown	Unknown	COSM6171281	WBVar01152121	NNT	nnt-1	Unknown	NA	NA	COSMIC	Wormbase	788
NP_036475	NP_509028		R254Q	R220K	unknown	Unknown	rs759627384	WBVar00505384	NNT	nnt-1	Unknown	NA	1.76743e-05	gnomAD	Wormbase	788
NP_036475	NP_509028		P441L	P397L	unknown	Unknown	rs145978878	WBVar00505388	NNT	nnt-1	Unknown	NA	9.50985e-05	gnomAD	Wormbase	788
NP_036475	NP_509028		F66L	F38V	unknown	Unknown	rs779797639	WBVar01550170	NNT	nnt-1	Unknown	NA	3.97681e-06	gnomAD	Wormbase	788
NP_036475	NP_509028		L763F	L719F	unknown	Unknown	rs1319114507	WBVar01152105	NNT	nnt-1	Unknown	NA	3.97864e-06	gnomAD	Wormbase	788
NP_036475	NP_509028		A945V	A901V	unknown	Unknown	rs777467659	WBVar00505395	NNT	nnt-1	Unknown	NA	3.97744e-06	gnomAD	Wormbase	788
NP_036475	NP_509028		M990I	M946I	unknown	Unknown	rs763845437	WBVar01152122	NNT	nnt-1	Unknown	NA	7.98556e-06	gnomAD	Wormbase	788
NP_001271317	NP_001021004		P152R	P244L	unknown	Unknown	rs1333465062	WBVar00665393	NOLC1	dao-5	Unknown	NA	NA	gnomAD	Wormbase	2545
NP_001271317	NP_001021004		A35T	A90V	unknown	Unknown	rs1224270619	WBVar00665399	NOLC1	dao-5	Unknown	NA	3.1839e-05	gnomAD	Wormbase	2545
NP_001271317	NP_001021004		A35S	A90V	unknown	Unknown	rs1224270619	WBVar00665399	NOLC1	dao-5	Unknown	NA	NA	gnomAD	Wormbase	2545
NP_001271317	NP_001021004		S632P	S895F	unknown	Unknown	rs777484059	WBVar00665385	NOLC1	dao-5	Unknown	NA	NA	gnomAD	Wormbase	2545
NP_001271317	NP_001021005		S632P	S620F	unknown	Unknown	rs777484059	WBVar00665385	NOLC1	dao-5	Unknown	NA	NA	gnomAD	Wormbase	2546
NP_004732	NP_001021004		S272N	S378N	unknown	Unknown	rs199902888	WBVar00665392	NOLC1	dao-5	Unknown	NA	1.19318e-05	gnomAD	Wormbase	938
NP_004732	NP_001021004		S622P	S895F	unknown	Unknown	rs777484059	WBVar00665385	NOLC1	dao-5	Unknown	NA	2.38629e-05	gnomAD	Wormbase	938
NP_004732	NP_001021005		S622P	S620F	unknown	Unknown	rs777484059	WBVar00665385	NOLC1	dao-5	Unknown	NA	2.38629e-05	gnomAD	Wormbase	939
NP_001119532	NP_001024439		P140L	P724L	Unknown	Unknown	COSM4617164	WBVar00523369	NOS1AP	dyc-1	Unknown	NA	NA	COSMIC	Wormbase	1186
NP_001119532	NP_741925		P140L	P630L	Unknown	Unknown	COSM4617164	WBVar00523369	NOS1AP	dyc-1	Unknown	NA	NA	COSMIC	Wormbase	1185
NP_055512	NP_001024439		E397D	E589K	Unknown	Unknown	COSM6059349	WBVar01205765	NOS1AP	dyc-1	Unknown	NA	NA	COSMIC	Wormbase	1825
NP_055512	NP_001024439		E397D	E589K	Unknown	Unknown	COSM6059348	WBVar01205765	NOS1AP	dyc-1	Unknown	NA	NA	COSMIC	Wormbase	1825
NP_055512	NP_001024439		P435L	P724L	Unknown	Unknown	COSM4617162	WBVar00523369	NOS1AP	dyc-1	Unknown	NA	NA	COSMIC	Wormbase	1825
NP_055512	NP_001024439		P435L	P724L	Unknown	Unknown	COSM4617163	WBVar00523369	NOS1AP	dyc-1	Unknown	NA	NA	COSMIC	Wormbase	1825
NP_055512	NP_741925		A265V	A311T	unknown	Unknown	rs751799259	WBVar01205757	NOS1AP	dyc-1	Unknown	NA	1.98964e-05	gnomAD	Wormbase	1824
NP_055512	NP_741925		A265T	A311T	unknown	Unknown	rs766561531	WBVar01205757	NOS1AP	dyc-1	Unknown	NA	1.59175e-05	gnomAD	Wormbase	1824
NP_055512	NP_001024439		P267S	P341S	unknown	Unknown	rs759574505	WBVar00523363	NOS1AP	dyc-1	Unknown	NA	3.97978e-06	gnomAD	Wormbase	1825
NP_055512	NP_741925		G29V	G29R	unknown	Unknown	rs867164651	WBVar01489621	NOS1AP	dyc-1	Unknown	NA	4.01056e-06	gnomAD	Wormbase	1824
NP_055512	NP_001024439		P435Q	P724L	unknown	Unknown	rs1331199467	WBVar00523369	NOS1AP	dyc-1	Unknown	NA	0	gnomAD	Wormbase	1825
NP_848659	NP_492022		P401L	P461L	unknown	Unknown	rs781889553	WBVar00647931	NRBP2	hpo-11	Unknown	NA	2.49474e-05	gnomAD	Wormbase	2795
NP_001098720	NP_001263860		L253L	L1280F	Unknown	Unknown	COSM4482004	WBVar01045114	NRXN3	nrx-1	Unknown	NA	NA	COSMIC	Wormbase	49
NP_001098720	NP_001256262		L253L	L1271F	Unknown	Unknown	COSM4482004	WBVar01045114	NRXN3	nrx-1	Unknown	NA	NA	COSMIC	Wormbase	52
NP_001098720	NP_001256263		M436V	M391I	NEUTRAL	Unknown	COSM4758080	WBVar01045206	NRXN3	nrx-1	Unknown	NA	NA	COSMIC	Wormbase	48
NP_001098720	NP_001256270		M436V	M118I	NEUTRAL	Unknown	COSM4758080	WBVar01045206	NRXN3	nrx-1	Unknown	NA	NA	COSMIC	Wormbase	40
NP_001098720	NP_001256266		M436V	M315I	NEUTRAL	Unknown	COSM4758080	WBVar01045206	NRXN3	nrx-1	Unknown	NA	NA	COSMIC	Wormbase	42
NP_001098720	NP_001256264		M436V	M215I	NEUTRAL	Unknown	COSM4758080	WBVar01045206	NRXN3	nrx-1	Unknown	NA	NA	COSMIC	Wormbase	47
NP_001098720	NP_001294674		M436V	M268I	NEUTRAL	Unknown	COSM4758080	WBVar01045206	NRXN3	nrx-1	Unknown	NA	NA	COSMIC	Wormbase	45
NP_001098720	NP_001256269		M436V	M205I	NEUTRAL	Unknown	COSM4758080	WBVar01045206	NRXN3	nrx-1	Unknown	NA	NA	COSMIC	Wormbase	41
NP_001098720	NP_001256269		T45T	T18A	Unknown	Unknown	COSM4800042	WBVar01590134	NRXN3	nrx-1	Unknown	NA	NA	COSMIC	Wormbase	41
NP_001098720	NP_001256270		I143T	I23T	unknown	Unknown	164792grs-?	WBVar01045204	NRXN3	nrx-1	Unknown	NA	NA	gnomAD	Wormbase	40
NP_001098720	NP_001256266		P222A	P181L	unknown	Unknown	rs1188302696	WBVar01045201	NRXN3	nrx-1	Unknown	NA	NA	gnomAD	Wormbase	42
NP_001098720	NP_001294674		P222A	P134L	unknown	Unknown	rs1188302696	WBVar01045201	NRXN3	nrx-1	Unknown	NA	NA	gnomAD	Wormbase	45
NP_001098720	NP_001256264		P222A	P81L	unknown	Unknown	rs1188302696	WBVar01045201	NRXN3	nrx-1	Unknown	NA	NA	gnomAD	Wormbase	47
NP_001098720	NP_001256270		M436V	M118I	unknown	Unknown	rs1166868938	WBVar01045206	NRXN3	nrx-1	Unknown	NA	NA	gnomAD	Wormbase	40
NP_001098720	NP_001256266		M436V	M315I	unknown	Unknown	rs1166868938	WBVar01045206	NRXN3	nrx-1	Unknown	NA	NA	gnomAD	Wormbase	42
NP_001098720	NP_001256269		M436V	M205I	unknown	Unknown	rs1166868938	WBVar01045206	NRXN3	nrx-1	Unknown	NA	NA	gnomAD	Wormbase	41
NP_001098720	NP_001256263		M436V	M391I	unknown	Unknown	rs1166868938	WBVar01045206	NRXN3	nrx-1	Unknown	NA	NA	gnomAD	Wormbase	48
NP_001098720	NP_001294674		M436V	M268I	unknown	Unknown	rs1166868938	WBVar01045206	NRXN3	nrx-1	Unknown	NA	NA	gnomAD	Wormbase	45
NP_001098720	NP_001256264		M436V	M215I	unknown	Unknown	rs1166868938	WBVar01045206	NRXN3	nrx-1	Unknown	NA	NA	gnomAD	Wormbase	47
NP_001258949	NP_001256262		Q210*	Q692*	unknown	Unknown	rs1355048213	WBVar01045098	NRXN3	nrx-1	Unknown	NA	NA	gnomAD	Wormbase	1240
NP_001258949	NP_001256262		Q210P	Q692*	unknown	Unknown	rs1413211264	WBVar01045098	NRXN3	nrx-1	Unknown	NA	NA	gnomAD	Wormbase	1240
NP_001258949	NP_001263860		Q210*	Q701*	unknown	Unknown	rs1355048213	WBVar01045098	NRXN3	nrx-1	Unknown	NA	NA	gnomAD	Wormbase	1237
NP_001258949	NP_001263860		Q210P	Q701*	unknown	Unknown	rs1413211264	WBVar01045098	NRXN3	nrx-1	Unknown	NA	NA	gnomAD	Wormbase	1237
NP_001258949	NP_001256270		M614V	M118I	unknown	Unknown	rs1166868938	WBVar01045206	NRXN3	nrx-1	Unknown	NA	NA	gnomAD	Wormbase	1228
NP_001258949	NP_001294674		M614V	M268I	unknown	Unknown	rs1166868938	WBVar01045206	NRXN3	nrx-1	Unknown	NA	NA	gnomAD	Wormbase	1233
NP_001258949	NP_001256264		M614V	M215I	unknown	Unknown	rs1166868938	WBVar01045206	NRXN3	nrx-1	Unknown	NA	NA	gnomAD	Wormbase	1235
NP_001258949	NP_001256266		M614V	M315I	unknown	Unknown	rs1166868938	WBVar01045206	NRXN3	nrx-1	Unknown	NA	NA	gnomAD	Wormbase	1230
NP_001258949	NP_001256269		M614V	M205I	unknown	Unknown	rs1166868938	WBVar01045206	NRXN3	nrx-1	Unknown	NA	NA	gnomAD	Wormbase	1229
NP_001258949	NP_001256263		M614V	M391I	unknown	Unknown	rs1166868938	WBVar01045206	NRXN3	nrx-1	Unknown	NA	NA	gnomAD	Wormbase	1236
NP_001258949	NP_001256265		M614V	M444I	unknown	Unknown	rs1166868938	WBVar01045206	NRXN3	nrx-1	Unknown	NA	NA	gnomAD	Wormbase	1234
NP_004787	NP_001256264		M1038V	M215I	unknown	Unknown	rs1166868938	WBVar01045206	NRXN3	nrx-1	Unknown	NA	3.988e-06	gnomAD	Wormbase	1157
NP_004787	NP_001256266		M1038V	M315I	unknown	Unknown	rs1166868938	WBVar01045206	NRXN3	nrx-1	Unknown	NA	3.988e-06	gnomAD	Wormbase	1152
NP_004787	NP_001256265		M1038V	M444I	unknown	Unknown	rs1166868938	WBVar01045206	NRXN3	nrx-1	Unknown	NA	3.988e-06	gnomAD	Wormbase	1156
NP_004787	NP_001256269		M1038V	M205I	unknown	Unknown	rs1166868938	WBVar01045206	NRXN3	nrx-1	Unknown	NA	3.988e-06	gnomAD	Wormbase	1151
NP_004787	NP_001256263		M1038V	M391I	unknown	Unknown	rs1166868938	WBVar01045206	NRXN3	nrx-1	Unknown	NA	3.988e-06	gnomAD	Wormbase	1158
NP_004787	NP_001256270		M1038V	M118I	unknown	Unknown	rs1166868938	WBVar01045206	NRXN3	nrx-1	Unknown	NA	3.988e-06	gnomAD	Wormbase	1150
NP_004787	NP_001294674		M1038V	M268I	unknown	Unknown	rs1166868938	WBVar01045206	NRXN3	nrx-1	Unknown	NA	3.988e-06	gnomAD	Wormbase	1155
NP_004787	NP_001256266		R760C	R153C	unknown	Unknown	rs1398898494	WBVar01045188	NRXN3	nrx-1	Unknown	NA	0	gnomAD	Wormbase	1152
NP_004787	NP_001256269		R760C	R43C	unknown	Unknown	rs1398898494	WBVar01045188	NRXN3	nrx-1	Unknown	NA	0	gnomAD	Wormbase	1151
NP_004787	NP_001256265		R760C	R282C	unknown	Unknown	rs1398898494	WBVar01045188	NRXN3	nrx-1	Unknown	NA	0	gnomAD	Wormbase	1156
NP_004787	NP_001256263		R760C	R229C	unknown	Unknown	rs1398898494	WBVar01045188	NRXN3	nrx-1	Unknown	NA	0	gnomAD	Wormbase	1158
NP_004787	NP_001256270		I775T	I23T	unknown	Unknown	20963grs-?	WBVar01045204	NRXN3	nrx-1	Unknown	NA	4.01729e-06	gnomAD	Wormbase	1150
NP_620426	NP_001256270		I143T	I23T	unknown	Unknown	164790grs-?	WBVar01045204	NRXN3	nrx-1	Unknown	NA	NA	gnomAD	Wormbase	570
NP_620426	NP_001256263		T268K	T255I	unknown	Unknown	rs1179031946	WBVar01045200	NRXN3	nrx-1	Unknown	NA	NA	gnomAD	Wormbase	578
NP_620426	NP_001263859		T336M	T1570I	unknown	Unknown	rs531408967	WBVar01045200	NRXN3	nrx-1	Unknown	NA	NA	gnomAD	Wormbase	580
NP_620426	NP_001263859		T336K	T1570I	unknown	Unknown	rs531408967	WBVar01045200	NRXN3	nrx-1	Unknown	NA	NA	gnomAD	Wormbase	580
NP_620426	NP_001122868		T336M	T1561I	unknown	Unknown	rs531408967	WBVar01045200	NRXN3	nrx-1	Unknown	NA	NA	gnomAD	Wormbase	581
NP_620426	NP_001122868		T336K	T1561I	unknown	Unknown	rs531408967	WBVar01045200	NRXN3	nrx-1	Unknown	NA	NA	gnomAD	Wormbase	581
NP_620426	NP_001122868		P338S	P1563L	unknown	Unknown	rs779598981	WBVar01045201	NRXN3	nrx-1	Unknown	NA	NA	gnomAD	Wormbase	581
NP_620426	NP_001122868		P338L	P1563L	unknown	Unknown	rs748918729	WBVar01045201	NRXN3	nrx-1	Unknown	NA	NA	gnomAD	Wormbase	581
NP_620426	NP_001263859		P338S	P1572L	unknown	Unknown	rs779598981	WBVar01045201	NRXN3	nrx-1	Unknown	NA	NA	gnomAD	Wormbase	580
NP_620426	NP_001263859		P338L	P1572L	unknown	Unknown	rs748918729	WBVar01045201	NRXN3	nrx-1	Unknown	NA	NA	gnomAD	Wormbase	580
NP_620426	NP_001256270		M409V	M118I	unknown	Unknown	rs1166868938	WBVar01045206	NRXN3	nrx-1	Unknown	NA	NA	gnomAD	Wormbase	570
NP_620426	NP_001256266		M409V	M315I	unknown	Unknown	rs1166868938	WBVar01045206	NRXN3	nrx-1	Unknown	NA	NA	gnomAD	Wormbase	572
NP_620426	NP_001294674		M409V	M268I	unknown	Unknown	rs1166868938	WBVar01045206	NRXN3	nrx-1	Unknown	NA	NA	gnomAD	Wormbase	575
NP_620426	NP_001256269		M409V	M205I	unknown	Unknown	rs1166868938	WBVar01045206	NRXN3	nrx-1	Unknown	NA	NA	gnomAD	Wormbase	571
NP_620426	NP_001256263		M409V	M391I	unknown	Unknown	rs1166868938	WBVar01045206	NRXN3	nrx-1	Unknown	NA	NA	gnomAD	Wormbase	578
NP_620426	NP_001256264		M409V	M215I	unknown	Unknown	rs1166868938	WBVar01045206	NRXN3	nrx-1	Unknown	NA	NA	gnomAD	Wormbase	577
NP_694853	NP_740784		A61A	A69V	NEUTRAL	Unknown	COSM1122791	WBVar00326202	NUDT10	Y92H12BL.5	Unknown	NA	NA	COSMIC	Wormbase	1522
NP_694853	NP_740784		A61V	A69V	Unknown	Unknown	COSM2967551	WBVar00326202	NUDT10	Y92H12BL.5	Unknown	NA	NA	COSMIC	Wormbase	1522
NP_071403	NP_496144		A202G	A201T	unknown	Unknown	rs756587866	WBVar00759303	OXCT2	C05C10.3	Unknown	NA	9.40513e-06	gnomAD	Wormbase	457
NP_071403	NP_496144		A237T	A236V	unknown	Unknown	rs750097865	WBVar00375083	OXCT2	C05C10.3	Unknown	NA	1.42363e-05	gnomAD	Wormbase	457
NP_071403	NP_496144		A237T	A236T	unknown	Unknown	rs750097865	WBVar00759302	OXCT2	C05C10.3	Unknown	NA	1.42363e-05	gnomAD	Wormbase	457
NP_071403	NP_496144		G346D	G347E	unknown	Unknown	rs1181305924	WBVar00759300	OXCT2	C05C10.3	Unknown	NA	7.20606e-06	gnomAD	Wormbase	457
NP_071403	NP_496144		D359E	D360N	unknown	Unknown	rs1240070826	WBVar00375082	OXCT2	C05C10.3	Unknown	NA	1.00986e-05	gnomAD	Wormbase	457
NP_079431	NP_001249132		G114R	G151R	Unknown	Unknown	COSM7178770	WBVar01419588	PAAF1	Y39G10AR.9	Unknown	NA	NA	COSMIC	Wormbase	228
NP_079431	NP_001249132		G114R	G151R	Unknown	Unknown	COSM7150385	WBVar01419588	PAAF1	Y39G10AR.9	Unknown	NA	NA	COSMIC	Wormbase	228
NP_079431	NP_001249133		G114R	G133R	Unknown	Unknown	COSM7178770	WBVar01419588	PAAF1	Y39G10AR.9	Unknown	NA	NA	COSMIC	Wormbase	227
NP_079431	NP_001249133		G114R	G133R	Unknown	Unknown	COSM7150385	WBVar01419588	PAAF1	Y39G10AR.9	Unknown	NA	NA	COSMIC	Wormbase	227
NP_079431	NP_001249132		R201*	R238*	NEUTRAL	Unknown	COSM3383816	WBVar00619061	PAAF1	Y39G10AR.9	Unknown	NA	NA	COSMIC	Wormbase	228
NP_079431	NP_001249133		R201*	R220*	NEUTRAL	Unknown	COSM3383816	WBVar00619061	PAAF1	Y39G10AR.9	Unknown	NA	NA	COSMIC	Wormbase	227
NP_079431	NP_001249133		A225A	A244T	NEUTRAL	Unknown	COSM6070398	WBVar00023391	PAAF1	Y39G10AR.9	Unknown	NA	NA	COSMIC	Wormbase	227
NP_079431	NP_001249132		A225A	A262T	NEUTRAL	Unknown	COSM6070398	WBVar00023391	PAAF1	Y39G10AR.9	Unknown	NA	NA	COSMIC	Wormbase	228
NP_079431	NP_001249132		G114R	G151R	unknown	Unknown	rs374237947	WBVar01419588	PAAF1	Y39G10AR.9	Unknown	NA	1.98837e-05	gnomAD	Wormbase	228
NP_079431	NP_001249133		G114R	G133R	unknown	Unknown	rs374237947	WBVar01419588	PAAF1	Y39G10AR.9	Unknown	NA	1.98837e-05	gnomAD	Wormbase	227
NP_079431	NP_001249132		M154V	M191I	unknown	Unknown	rs773625400	WBVar00619058	PAAF1	Y39G10AR.9	Unknown	NA	3.98286e-06	gnomAD	Wormbase	228
NP_079431	NP_001249133		M154V	M173I	unknown	Unknown	rs773625400	WBVar00619058	PAAF1	Y39G10AR.9	Unknown	NA	3.98286e-06	gnomAD	Wormbase	227
NP_079431	NP_001249132		R201*	R238*	unknown	Unknown	rs1427044985	WBVar00619061	PAAF1	Y39G10AR.9	Unknown	NA	1.19296e-05	gnomAD	Wormbase	228
NP_079431	NP_001249133		R201*	R220*	unknown	Unknown	rs1427044985	WBVar00619061	PAAF1	Y39G10AR.9	Unknown	NA	1.19296e-05	gnomAD	Wormbase	227
NP_079431	NP_001249133		A225V	A244T	unknown	Unknown	rs144025109	WBVar00023391	PAAF1	Y39G10AR.9	Unknown	NA	7.18569e-05	gnomAD	Wormbase	227
NP_079431	NP_001249132		A225V	A262T	unknown	Unknown	rs144025109	WBVar00023391	PAAF1	Y39G10AR.9	Unknown	NA	7.18569e-05	gnomAD	Wormbase	228
NP_112241	NP_001021710		A187T	A146V	unknown	Unknown	rs1277762412	WBVar00343905	PABPC3	pab-1	Unknown	NA	3.9763e-06	gnomAD	Wormbase	1475
NP_112241	NP_001021709		A187T	A209V	unknown	Unknown	rs1277762412	WBVar00343905	PABPC3	pab-1	Unknown	NA	3.9763e-06	gnomAD	Wormbase	1473
NP_112241	NP_001021711		A187T	A149V	unknown	Unknown	rs1277762412	WBVar00343905	PABPC3	pab-1	Unknown	NA	3.9763e-06	gnomAD	Wormbase	1474
NP_112241	NP_001021709		W431C	W459*	unknown	Phenotypic	rs150419749	WBVar00323187	PABPC3	pab-1	Unknown	sterile, germline proliferation variant)	0.000102508	gnomAD	Wormbase	1473
NP_112241	NP_001021710		W431C	W396*	unknown	Phenotypic	rs150419749	WBVar00323187	PABPC3	pab-1	Unknown	sterile, germline proliferation variant)	0.000102508	gnomAD	Wormbase	1475
NP_112241	NP_001021711		W431C	W399*	unknown	Phenotypic	rs150419749	WBVar00323187	PABPC3	pab-1	Unknown	sterile, germline proliferation variant)	0.000102508	gnomAD	Wormbase	1474
NP_112241	NP_001021709		G79D	G100D	unknown	Unknown	rs769653024	WBVar00666615	PABPC3	pab-1	Unknown	NA	7.9533e-06	gnomAD	Wormbase	1473
NP_112241	NP_001021709		G79R	G100D	unknown	Unknown	rs760811148	WBVar00666615	PABPC3	pab-1	Unknown	NA	3.97649e-06	gnomAD	Wormbase	1473
NP_112241	NP_001021711		G79D	G100D	unknown	Unknown	rs769653024	WBVar00666615	PABPC3	pab-1	Unknown	NA	7.9533e-06	gnomAD	Wormbase	1474
NP_112241	NP_001021711		G79R	G100D	unknown	Unknown	rs760811148	WBVar00666615	PABPC3	pab-1	Unknown	NA	3.97649e-06	gnomAD	Wormbase	1474
NP_112241	NP_001021710		G79D	G37D	unknown	Unknown	rs769653024	WBVar00666615	PABPC3	pab-1	Unknown	NA	7.9533e-06	gnomAD	Wormbase	1475
NP_112241	NP_001021710		G79R	G37D	unknown	Unknown	rs760811148	WBVar00666615	PABPC3	pab-1	Unknown	NA	3.97649e-06	gnomAD	Wormbase	1475
NP_031375	NP_501749		P236F	P216S		Unknown	COSM5407070	WBVar00933986	PAXIP1	pis-1	Unknown	NA	NA	COSMIC	Wormbase	458
NP_031375	NP_501749		P236A	P216S	Unknown	Unknown	COSM4505953	WBVar00933986	PAXIP1	pis-1	Unknown	NA	NA	COSMIC	Wormbase	458
NP_031375	NP_501748		P236F	P218S		Unknown	COSM5407070	WBVar00933986	PAXIP1	pis-1	Unknown	NA	NA	COSMIC	Wormbase	459
NP_031375	NP_501748		P236A	P218S	Unknown	Unknown	COSM4505953	WBVar00933986	PAXIP1	pis-1	Unknown	NA	NA	COSMIC	Wormbase	459
NP_031375	NP_501749		S1004P	S966L	unknown	Unknown	rs1480835736	WBVar00432844	PAXIP1	pis-1	Unknown	NA	3.18451e-05	gnomAD	Wormbase	458
NP_031375	NP_501748		S1004P	S968L	unknown	Unknown	rs1480835736	WBVar00432844	PAXIP1	pis-1	Unknown	NA	3.18451e-05	gnomAD	Wormbase	459
NP_031375	NP_501748		P236S	P218S	unknown	Unknown	rs779156599	WBVar00933986	PAXIP1	pis-1	Unknown	NA	4.78533e-06	gnomAD	Wormbase	459
NP_031375	NP_501749		P236S	P216S	unknown	Unknown	rs779156599	WBVar00933986	PAXIP1	pis-1	Unknown	NA	4.78533e-06	gnomAD	Wormbase	458
NP_031375	NP_501749		P471L	P409S	unknown	Unknown	rs1387240671	WBVar00432853	PAXIP1	pis-1	Unknown	NA	6.48542e-06	gnomAD	Wormbase	458
NP_031375	NP_501748		P471L	P411S	unknown	Unknown	rs1387240671	WBVar00432853	PAXIP1	pis-1	Unknown	NA	6.48542e-06	gnomAD	Wormbase	459
NP_001159371	NP_495600		G612D	G570E	Pathogenic	Unknown	rs397514469	WBVar00370518	PDE4D	pde-4	Acrodysostosis 2, with or without hormone resistance	NA	NA	ClinVar	Wormbase	269
NP_001159371	NP_871944		G612D	G543E	Pathogenic	Unknown	rs397514469	WBVar00370518	PDE4D	pde-4	Acrodysostosis 2, with or without hormone resistance	NA	NA	ClinVar	Wormbase	273
NP_001159371	NP_495601		G612D	G493E	Pathogenic	Unknown	rs397514469	WBVar00370518	PDE4D	pde-4	Acrodysostosis 2, with or without hormone resistance	NA	NA	ClinVar	Wormbase	272
NP_001159371	NP_001040798		G612D	G617E	Pathogenic	Unknown	rs397514469	WBVar00370518	PDE4D	pde-4	Acrodysostosis 2, with or without hormone resistance	NA	NA	ClinVar	Wormbase	267
NP_001159371	NP_871945		G612D	G618E	Pathogenic	Unknown	rs397514469	WBVar00370518	PDE4D	pde-4	Acrodysostosis 2, with or without hormone resistance	NA	NA	ClinVar	Wormbase	270
NP_001159371	NP_001293472		G612D	G568E	Pathogenic	Unknown	rs397514469	WBVar00370518	PDE4D	pde-4	Acrodysostosis 2, with or without hormone resistance	NA	NA	ClinVar	Wormbase	271
NP_001159371	NP_871946		G612D	G556E	Pathogenic	Unknown	rs397514469	WBVar00370518	PDE4D	pde-4	Acrodysostosis 2, with or without hormone resistance	NA	NA	ClinVar	Wormbase	268
NP_001098101	NP_001040798		R208Q	R139Q	Unknown	Unknown	COSM5996251	WBVar01604181	PDE4D	pde-4	Unknown	NA	NA	COSMIC	Wormbase	2742
NP_001098101	NP_871947		R208Q	R140Q	Unknown	Unknown	COSM5996251	WBVar01604181	PDE4D	pde-4	Unknown	NA	NA	COSMIC	Wormbase	2741
NP_001098101	NP_871946		R208Q	R78Q	Unknown	Unknown	COSM5996251	WBVar01604181	PDE4D	pde-4	Unknown	NA	NA	COSMIC	Wormbase	2743
NP_001098101	NP_495600		R208Q	R92Q	Unknown	Unknown	COSM5996251	WBVar01604181	PDE4D	pde-4	Unknown	NA	NA	COSMIC	Wormbase	2744
NP_001098101	NP_871945		R208Q	R140Q	Unknown	Unknown	COSM5996251	WBVar01604181	PDE4D	pde-4	Unknown	NA	NA	COSMIC	Wormbase	2745
NP_001098101	NP_871944		R208Q	R65Q	Unknown	Unknown	COSM5996251	WBVar01604181	PDE4D	pde-4	Unknown	NA	NA	COSMIC	Wormbase	2748
NP_001098101	NP_001293472		R208Q	R90Q	Unknown	Unknown	COSM5996251	WBVar01604181	PDE4D	pde-4	Unknown	NA	NA	COSMIC	Wormbase	2746
NP_001098101	NP_495601		E302G	E111G	Unknown	Unknown	COSM3855771	WBVar00745270	PDE4D	pde-4	Unknown	NA	NA	COSMIC	Wormbase	2747
NP_001098101	NP_871945		E302G	E236G	Unknown	Unknown	COSM3855771	WBVar00745270	PDE4D	pde-4	Unknown	NA	NA	COSMIC	Wormbase	2745
NP_001098101	NP_871944		E302G	E161G	Unknown	Unknown	COSM3855771	WBVar00745270	PDE4D	pde-4	Unknown	NA	NA	COSMIC	Wormbase	2748
NP_001098101	NP_001040798		E302G	E235G	Unknown	Unknown	COSM3855771	WBVar00745270	PDE4D	pde-4	Unknown	NA	NA	COSMIC	Wormbase	2742
NP_001098101	NP_871946		E302G	E174G	Unknown	Unknown	COSM3855771	WBVar00745270	PDE4D	pde-4	Unknown	NA	NA	COSMIC	Wormbase	2743
NP_001098101	NP_495600		E302G	E188G	Unknown	Unknown	COSM3855771	WBVar00745270	PDE4D	pde-4	Unknown	NA	NA	COSMIC	Wormbase	2744
NP_001098101	NP_001293472		E302G	E186G	Unknown	Unknown	COSM3855771	WBVar00745270	PDE4D	pde-4	Unknown	NA	NA	COSMIC	Wormbase	2746
NP_001098101	NP_871946		P627S	P510S	Unknown	Unknown	COSM6104480	WBVar00745238	PDE4D	pde-4	Unknown	NA	NA	COSMIC	Wormbase	2743
NP_001098101	NP_001293472		P627S	P522S	Unknown	Unknown	COSM6104480	WBVar00745238	PDE4D	pde-4	Unknown	NA	NA	COSMIC	Wormbase	2746
NP_001098101	NP_495600		P627S	P524S	Unknown	Unknown	COSM6104480	WBVar00745238	PDE4D	pde-4	Unknown	NA	NA	COSMIC	Wormbase	2744
NP_001098101	NP_495601		P627S	P447S	Unknown	Unknown	COSM6104480	WBVar00745238	PDE4D	pde-4	Unknown	NA	NA	COSMIC	Wormbase	2747
NP_001098101	NP_001040798		P627S	P571S	Unknown	Unknown	COSM6104480	WBVar00745238	PDE4D	pde-4	Unknown	NA	NA	COSMIC	Wormbase	2742
NP_001098101	NP_871945		P627S	P572S	Unknown	Unknown	COSM6104480	WBVar00745238	PDE4D	pde-4	Unknown	NA	NA	COSMIC	Wormbase	2745
NP_001098101	NP_871944		P627S	P497S	Unknown	Unknown	COSM6104480	WBVar00745238	PDE4D	pde-4	Unknown	NA	NA	COSMIC	Wormbase	2748
NP_001184147	NP_871944		R144Q	R65Q	Unknown	Unknown	COSM5996253	WBVar01604181	PDE4D	pde-4	Unknown	NA	NA	COSMIC	Wormbase	601
NP_001184147	NP_871945		R144Q	R140Q	Unknown	Unknown	COSM5996253	WBVar01604181	PDE4D	pde-4	Unknown	NA	NA	COSMIC	Wormbase	598
NP_001184147	NP_495600		R144Q	R92Q	Unknown	Unknown	COSM5996253	WBVar01604181	PDE4D	pde-4	Unknown	NA	NA	COSMIC	Wormbase	597
NP_001184147	NP_871946		R144Q	R78Q	Unknown	Unknown	COSM5996253	WBVar01604181	PDE4D	pde-4	Unknown	NA	NA	COSMIC	Wormbase	596
NP_001184147	NP_001040798		R144Q	R139Q	Unknown	Unknown	COSM5996253	WBVar01604181	PDE4D	pde-4	Unknown	NA	NA	COSMIC	Wormbase	595
NP_001184147	NP_001293472		R144Q	R90Q	Unknown	Unknown	COSM5996253	WBVar01604181	PDE4D	pde-4	Unknown	NA	NA	COSMIC	Wormbase	599
NP_001184147	NP_871945		E238G	E236G	Unknown	Unknown	COSM3855773	WBVar00745270	PDE4D	pde-4	Unknown	NA	NA	COSMIC	Wormbase	598
NP_001184147	NP_871946		E238G	E174G	Unknown	Unknown	COSM3855773	WBVar00745270	PDE4D	pde-4	Unknown	NA	NA	COSMIC	Wormbase	596
NP_001184147	NP_001040798		E238G	E235G	Unknown	Unknown	COSM3855773	WBVar00745270	PDE4D	pde-4	Unknown	NA	NA	COSMIC	Wormbase	595
NP_001184147	NP_871944		E238G	E161G	Unknown	Unknown	COSM3855773	WBVar00745270	PDE4D	pde-4	Unknown	NA	NA	COSMIC	Wormbase	601
NP_001184147	NP_001293472		E238G	E186G	Unknown	Unknown	COSM3855773	WBVar00745270	PDE4D	pde-4	Unknown	NA	NA	COSMIC	Wormbase	599
NP_001184147	NP_495601		E238G	E111G	Unknown	Unknown	COSM3855773	WBVar00745270	PDE4D	pde-4	Unknown	NA	NA	COSMIC	Wormbase	600
NP_001184147	NP_495600		E238G	E188G	Unknown	Unknown	COSM3855773	WBVar00745270	PDE4D	pde-4	Unknown	NA	NA	COSMIC	Wormbase	597
NP_001184147	NP_001040798		P563S	P571S	Unknown	Unknown	COSM6104482	WBVar00745238	PDE4D	pde-4	Unknown	NA	NA	COSMIC	Wormbase	595
NP_001184147	NP_495601		P563S	P447S	Unknown	Unknown	COSM6104482	WBVar00745238	PDE4D	pde-4	Unknown	NA	NA	COSMIC	Wormbase	600
NP_001184147	NP_871946		P563S	P510S	Unknown	Unknown	COSM6104482	WBVar00745238	PDE4D	pde-4	Unknown	NA	NA	COSMIC	Wormbase	596
NP_001184147	NP_495600		P563S	P524S	Unknown	Unknown	COSM6104482	WBVar00745238	PDE4D	pde-4	Unknown	NA	NA	COSMIC	Wormbase	597
NP_001184147	NP_871945		P563S	P572S	Unknown	Unknown	COSM6104482	WBVar00745238	PDE4D	pde-4	Unknown	NA	NA	COSMIC	Wormbase	598
NP_001184147	NP_001293472		P563S	P522S	Unknown	Unknown	COSM6104482	WBVar00745238	PDE4D	pde-4	Unknown	NA	NA	COSMIC	Wormbase	599
NP_001184147	NP_871944		P563S	P497S	Unknown	Unknown	COSM6104482	WBVar00745238	PDE4D	pde-4	Unknown	NA	NA	COSMIC	Wormbase	601
NP_001184148	NP_871944		E180G	E161G	Unknown	Unknown	COSM3855774	WBVar00745270	PDE4D	pde-4	Unknown	NA	NA	COSMIC	Wormbase	2423
NP_001184148	NP_495600		E180G	E188G	Unknown	Unknown	COSM3855774	WBVar00745270	PDE4D	pde-4	Unknown	NA	NA	COSMIC	Wormbase	2419
NP_001184148	NP_495601		E180G	E111G	Unknown	Unknown	COSM3855774	WBVar00745270	PDE4D	pde-4	Unknown	NA	NA	COSMIC	Wormbase	2422
NP_001184148	NP_871946		E180G	E174G	Unknown	Unknown	COSM3855774	WBVar00745270	PDE4D	pde-4	Unknown	NA	NA	COSMIC	Wormbase	2418
NP_001184148	NP_001293472		E180G	E186G	Unknown	Unknown	COSM3855774	WBVar00745270	PDE4D	pde-4	Unknown	NA	NA	COSMIC	Wormbase	2421
NP_001184148	NP_001040798		E180G	E235G	Unknown	Unknown	COSM3855774	WBVar00745270	PDE4D	pde-4	Unknown	NA	NA	COSMIC	Wormbase	2417
NP_001184148	NP_871945		E180G	E236G	Unknown	Unknown	COSM3855774	WBVar00745270	PDE4D	pde-4	Unknown	NA	NA	COSMIC	Wormbase	2420
NP_001184148	NP_871945		P505S	P572S	Unknown	Unknown	COSM6104483	WBVar00745238	PDE4D	pde-4	Unknown	NA	NA	COSMIC	Wormbase	2420
NP_001184148	NP_001040798		P505S	P571S	Unknown	Unknown	COSM6104483	WBVar00745238	PDE4D	pde-4	Unknown	NA	NA	COSMIC	Wormbase	2417
NP_001184148	NP_871944		P505S	P497S	Unknown	Unknown	COSM6104483	WBVar00745238	PDE4D	pde-4	Unknown	NA	NA	COSMIC	Wormbase	2423
NP_001184148	NP_495601		P505S	P447S	Unknown	Unknown	COSM6104483	WBVar00745238	PDE4D	pde-4	Unknown	NA	NA	COSMIC	Wormbase	2422
NP_001184148	NP_871946		P505S	P510S	Unknown	Unknown	COSM6104483	WBVar00745238	PDE4D	pde-4	Unknown	NA	NA	COSMIC	Wormbase	2418
NP_001184148	NP_001293472		P505S	P522S	Unknown	Unknown	COSM6104483	WBVar00745238	PDE4D	pde-4	Unknown	NA	NA	COSMIC	Wormbase	2421
NP_001184148	NP_495600		P505S	P524S	Unknown	Unknown	COSM6104483	WBVar00745238	PDE4D	pde-4	Unknown	NA	NA	COSMIC	Wormbase	2419
NP_001184148	NP_871945		R86Q	R140Q	Unknown	Unknown	COSM5996254	WBVar01604181	PDE4D	pde-4	Unknown	NA	NA	COSMIC	Wormbase	2420
NP_001184148	NP_001040798		R86Q	R139Q	Unknown	Unknown	COSM5996254	WBVar01604181	PDE4D	pde-4	Unknown	NA	NA	COSMIC	Wormbase	2417
NP_001184148	NP_871944		R86Q	R65Q	Unknown	Unknown	COSM5996254	WBVar01604181	PDE4D	pde-4	Unknown	NA	NA	COSMIC	Wormbase	2423
NP_001184148	NP_495600		R86Q	R92Q	Unknown	Unknown	COSM5996254	WBVar01604181	PDE4D	pde-4	Unknown	NA	NA	COSMIC	Wormbase	2419
NP_001184148	NP_001293472		R86Q	R90Q	Unknown	Unknown	COSM5996254	WBVar01604181	PDE4D	pde-4	Unknown	NA	NA	COSMIC	Wormbase	2421
NP_001184148	NP_871946		R86Q	R78Q	Unknown	Unknown	COSM5996254	WBVar01604181	PDE4D	pde-4	Unknown	NA	NA	COSMIC	Wormbase	2418
NP_001184149	NP_871944		E172G	E161G	Unknown	Unknown	COSM3855775	WBVar00745270	PDE4D	pde-4	Unknown	NA	NA	COSMIC	Wormbase	2657
NP_001184149	NP_495600		E172G	E188G	Unknown	Unknown	COSM3855775	WBVar00745270	PDE4D	pde-4	Unknown	NA	NA	COSMIC	Wormbase	2653
NP_001184149	NP_871946		E172G	E174G	Unknown	Unknown	COSM3855775	WBVar00745270	PDE4D	pde-4	Unknown	NA	NA	COSMIC	Wormbase	2652
NP_001184149	NP_871945		E172G	E236G	Unknown	Unknown	COSM3855775	WBVar00745270	PDE4D	pde-4	Unknown	NA	NA	COSMIC	Wormbase	2654
NP_001184149	NP_001040798		E172G	E235G	Unknown	Unknown	COSM3855775	WBVar00745270	PDE4D	pde-4	Unknown	NA	NA	COSMIC	Wormbase	2651
NP_001184149	NP_495601		E172G	E111G	Unknown	Unknown	COSM3855775	WBVar00745270	PDE4D	pde-4	Unknown	NA	NA	COSMIC	Wormbase	2656
NP_001184149	NP_001293472		E172G	E186G	Unknown	Unknown	COSM3855775	WBVar00745270	PDE4D	pde-4	Unknown	NA	NA	COSMIC	Wormbase	2655
NP_001184149	NP_001293472		P497S	P522S	Unknown	Unknown	COSM6104484	WBVar00745238	PDE4D	pde-4	Unknown	NA	NA	COSMIC	Wormbase	2655
NP_001184149	NP_871945		P497S	P572S	Unknown	Unknown	COSM6104484	WBVar00745238	PDE4D	pde-4	Unknown	NA	NA	COSMIC	Wormbase	2654
NP_001184149	NP_871944		P497S	P497S	Unknown	Unknown	COSM6104484	WBVar00745238	PDE4D	pde-4	Unknown	NA	NA	COSMIC	Wormbase	2657
NP_001184149	NP_495600		P497S	P524S	Unknown	Unknown	COSM6104484	WBVar00745238	PDE4D	pde-4	Unknown	NA	NA	COSMIC	Wormbase	2653
NP_001184149	NP_495601		P497S	P447S	Unknown	Unknown	COSM6104484	WBVar00745238	PDE4D	pde-4	Unknown	NA	NA	COSMIC	Wormbase	2656
NP_001184149	NP_001040798		P497S	P571S	Unknown	Unknown	COSM6104484	WBVar00745238	PDE4D	pde-4	Unknown	NA	NA	COSMIC	Wormbase	2651
NP_001184149	NP_871946		P497S	P510S	Unknown	Unknown	COSM6104484	WBVar00745238	PDE4D	pde-4	Unknown	NA	NA	COSMIC	Wormbase	2652
NP_001184149	NP_871946		R78Q	R78Q	Unknown	Unknown	COSM5996255	WBVar01604181	PDE4D	pde-4	Unknown	NA	NA	COSMIC	Wormbase	2652
NP_001184149	NP_495600		R78Q	R92Q	Unknown	Unknown	COSM5996255	WBVar01604181	PDE4D	pde-4	Unknown	NA	NA	COSMIC	Wormbase	2653
NP_001184149	NP_871945		R78Q	R140Q	Unknown	Unknown	COSM5996255	WBVar01604181	PDE4D	pde-4	Unknown	NA	NA	COSMIC	Wormbase	2654
NP_001184149	NP_001293472		R78Q	R90Q	Unknown	Unknown	COSM5996255	WBVar01604181	PDE4D	pde-4	Unknown	NA	NA	COSMIC	Wormbase	2655
NP_001184149	NP_001040798		R78Q	R139Q	Unknown	Unknown	COSM5996255	WBVar01604181	PDE4D	pde-4	Unknown	NA	NA	COSMIC	Wormbase	2651
NP_001184149	NP_871944		R78Q	R65Q	Unknown	Unknown	COSM5996255	WBVar01604181	PDE4D	pde-4	Unknown	NA	NA	COSMIC	Wormbase	2657
NP_001184152	NP_001040798		P336S	P571S	Unknown	Unknown	COSM6104486	WBVar00745238	PDE4D	pde-4	Unknown	NA	NA	COSMIC	Wormbase	1679
NP_001184152	NP_871946		P336S	P510S	Unknown	Unknown	COSM6104486	WBVar00745238	PDE4D	pde-4	Unknown	NA	NA	COSMIC	Wormbase	1680
NP_001184152	NP_871944		P336S	P497S	Unknown	Unknown	COSM6104486	WBVar00745238	PDE4D	pde-4	Unknown	NA	NA	COSMIC	Wormbase	1685
NP_001184152	NP_495600		P336S	P524S	Unknown	Unknown	COSM6104486	WBVar00745238	PDE4D	pde-4	Unknown	NA	NA	COSMIC	Wormbase	1681
NP_001184152	NP_495601		P336S	P447S	Unknown	Unknown	COSM6104486	WBVar00745238	PDE4D	pde-4	Unknown	NA	NA	COSMIC	Wormbase	1684
NP_001184152	NP_871945		P336S	P572S	Unknown	Unknown	COSM6104486	WBVar00745238	PDE4D	pde-4	Unknown	NA	NA	COSMIC	Wormbase	1682
NP_001184152	NP_001293472		P336S	P522S	Unknown	Unknown	COSM6104486	WBVar00745238	PDE4D	pde-4	Unknown	NA	NA	COSMIC	Wormbase	1683
NP_006194	NP_001040798		E166G	E235G	Unknown	Unknown	COSM3855777	WBVar00745270	PDE4D	pde-4	Unknown	NA	NA	COSMIC	Wormbase	238
NP_006194	NP_001040798		E166G	E235G	Unknown	Unknown	COSM3855776	WBVar00745270	PDE4D	pde-4	Unknown	NA	NA	COSMIC	Wormbase	238
NP_006194	NP_871946		E166G	E174G	Unknown	Unknown	COSM3855777	WBVar00745270	PDE4D	pde-4	Unknown	NA	NA	COSMIC	Wormbase	239
NP_006194	NP_871946		E166G	E174G	Unknown	Unknown	COSM3855776	WBVar00745270	PDE4D	pde-4	Unknown	NA	NA	COSMIC	Wormbase	239
NP_006194	NP_495601		E166G	E111G	Unknown	Unknown	COSM3855777	WBVar00745270	PDE4D	pde-4	Unknown	NA	NA	COSMIC	Wormbase	243
NP_006194	NP_495601		E166G	E111G	Unknown	Unknown	COSM3855776	WBVar00745270	PDE4D	pde-4	Unknown	NA	NA	COSMIC	Wormbase	243
NP_006194	NP_001293472		E166G	E186G	Unknown	Unknown	COSM3855777	WBVar00745270	PDE4D	pde-4	Unknown	NA	NA	COSMIC	Wormbase	242
NP_006194	NP_001293472		E166G	E186G	Unknown	Unknown	COSM3855776	WBVar00745270	PDE4D	pde-4	Unknown	NA	NA	COSMIC	Wormbase	242
NP_006194	NP_871944		E166G	E161G	Unknown	Unknown	COSM3855777	WBVar00745270	PDE4D	pde-4	Unknown	NA	NA	COSMIC	Wormbase	244
NP_006194	NP_871944		E166G	E161G	Unknown	Unknown	COSM3855776	WBVar00745270	PDE4D	pde-4	Unknown	NA	NA	COSMIC	Wormbase	244
NP_006194	NP_871945		E166G	E236G	Unknown	Unknown	COSM3855777	WBVar00745270	PDE4D	pde-4	Unknown	NA	NA	COSMIC	Wormbase	241
NP_006194	NP_871945		E166G	E236G	Unknown	Unknown	COSM3855776	WBVar00745270	PDE4D	pde-4	Unknown	NA	NA	COSMIC	Wormbase	241
NP_006194	NP_495600		E166G	E188G	Unknown	Unknown	COSM3855777	WBVar00745270	PDE4D	pde-4	Unknown	NA	NA	COSMIC	Wormbase	240
NP_006194	NP_495600		E166G	E188G	Unknown	Unknown	COSM3855776	WBVar00745270	PDE4D	pde-4	Unknown	NA	NA	COSMIC	Wormbase	240
NP_006194	NP_001293472		P491S	P522S	Unknown	Unknown	COSM6104485	WBVar00745238	PDE4D	pde-4	Unknown	NA	NA	COSMIC	Wormbase	242
NP_006194	NP_001293472		P491S	P522S	Unknown	Unknown	COSM6104487	WBVar00745238	PDE4D	pde-4	Unknown	NA	NA	COSMIC	Wormbase	242
NP_006194	NP_871946		P491S	P510S	Unknown	Unknown	COSM6104485	WBVar00745238	PDE4D	pde-4	Unknown	NA	NA	COSMIC	Wormbase	239
NP_006194	NP_871946		P491S	P510S	Unknown	Unknown	COSM6104487	WBVar00745238	PDE4D	pde-4	Unknown	NA	NA	COSMIC	Wormbase	239
NP_006194	NP_871944		P491S	P497S	Unknown	Unknown	COSM6104485	WBVar00745238	PDE4D	pde-4	Unknown	NA	NA	COSMIC	Wormbase	244
NP_006194	NP_871944		P491S	P497S	Unknown	Unknown	COSM6104487	WBVar00745238	PDE4D	pde-4	Unknown	NA	NA	COSMIC	Wormbase	244
NP_006194	NP_495601		P491S	P447S	Unknown	Unknown	COSM6104485	WBVar00745238	PDE4D	pde-4	Unknown	NA	NA	COSMIC	Wormbase	243
NP_006194	NP_495601		P491S	P447S	Unknown	Unknown	COSM6104487	WBVar00745238	PDE4D	pde-4	Unknown	NA	NA	COSMIC	Wormbase	243
NP_006194	NP_871945		P491S	P572S	Unknown	Unknown	COSM6104485	WBVar00745238	PDE4D	pde-4	Unknown	NA	NA	COSMIC	Wormbase	241
NP_006194	NP_871945		P491S	P572S	Unknown	Unknown	COSM6104487	WBVar00745238	PDE4D	pde-4	Unknown	NA	NA	COSMIC	Wormbase	241
NP_006194	NP_495600		P491S	P524S	Unknown	Unknown	COSM6104485	WBVar00745238	PDE4D	pde-4	Unknown	NA	NA	COSMIC	Wormbase	240
NP_006194	NP_495600		P491S	P524S	Unknown	Unknown	COSM6104487	WBVar00745238	PDE4D	pde-4	Unknown	NA	NA	COSMIC	Wormbase	240
NP_006194	NP_001040798		P491S	P571S	Unknown	Unknown	COSM6104485	WBVar00745238	PDE4D	pde-4	Unknown	NA	NA	COSMIC	Wormbase	238
NP_006194	NP_001040798		P491S	P571S	Unknown	Unknown	COSM6104487	WBVar00745238	PDE4D	pde-4	Unknown	NA	NA	COSMIC	Wormbase	238
NP_006194	NP_871945		R72Q	R140Q	Unknown	Unknown	COSM5996257	WBVar01604181	PDE4D	pde-4	Unknown	NA	NA	COSMIC	Wormbase	241
NP_006194	NP_871945		R72Q	R140Q	Unknown	Unknown	COSM5996256	WBVar01604181	PDE4D	pde-4	Unknown	NA	NA	COSMIC	Wormbase	241
NP_006194	NP_495600		R72Q	R92Q	Unknown	Unknown	COSM5996257	WBVar01604181	PDE4D	pde-4	Unknown	NA	NA	COSMIC	Wormbase	240
NP_006194	NP_495600		R72Q	R92Q	Unknown	Unknown	COSM5996256	WBVar01604181	PDE4D	pde-4	Unknown	NA	NA	COSMIC	Wormbase	240
NP_006194	NP_001040798		R72Q	R139Q	Unknown	Unknown	COSM5996257	WBVar01604181	PDE4D	pde-4	Unknown	NA	NA	COSMIC	Wormbase	238
NP_006194	NP_001040798		R72Q	R139Q	Unknown	Unknown	COSM5996256	WBVar01604181	PDE4D	pde-4	Unknown	NA	NA	COSMIC	Wormbase	238
NP_006194	NP_871944		R72Q	R65Q	Unknown	Unknown	COSM5996257	WBVar01604181	PDE4D	pde-4	Unknown	NA	NA	COSMIC	Wormbase	244
NP_006194	NP_871944		R72Q	R65Q	Unknown	Unknown	COSM5996256	WBVar01604181	PDE4D	pde-4	Unknown	NA	NA	COSMIC	Wormbase	244
NP_006194	NP_001293472		R72Q	R90Q	Unknown	Unknown	COSM5996257	WBVar01604181	PDE4D	pde-4	Unknown	NA	NA	COSMIC	Wormbase	242
NP_006194	NP_001293472		R72Q	R90Q	Unknown	Unknown	COSM5996256	WBVar01604181	PDE4D	pde-4	Unknown	NA	NA	COSMIC	Wormbase	242
NP_006194	NP_871946		R72Q	R78Q	Unknown	Unknown	COSM5996257	WBVar01604181	PDE4D	pde-4	Unknown	NA	NA	COSMIC	Wormbase	239
NP_006194	NP_871946		R72Q	R78Q	Unknown	Unknown	COSM5996256	WBVar01604181	PDE4D	pde-4	Unknown	NA	NA	COSMIC	Wormbase	239
NP_001098101	NP_871944		G102D	G25R	unknown	Unknown	rs773877840	WBVar00745321	PDE4D	pde-4	Unknown	NA	0	gnomAD	Wormbase	2748
NP_001098101	NP_871945		G131R	G67D	unknown	Unknown	rs932027290	WBVar00745323	PDE4D	pde-4	Unknown	NA	1.92236e-05	gnomAD	Wormbase	2745
NP_001098101	NP_871947		G131R	G67D	unknown	Unknown	rs932027290	WBVar00745323	PDE4D	pde-4	Unknown	NA	1.92236e-05	gnomAD	Wormbase	2741
NP_001184149	NP_871946		A20S	A19V	unknown	Unknown	rs760505824	WBVar00745375	PDE4D	pde-4	Unknown	NA	3.18674e-05	gnomAD	Wormbase	2652
NP_006194	NP_001040798		A25V	A80V	unknown	Unknown	rs562952667	WBVar00745375	PDE4D	pde-4	Unknown	NA	0.000191168	gnomAD	Wormbase	238
NP_055291	NP_501533		A171T	A234V	Uncertain significance	Unknown	rs878854982	WBVar00928861	PDLIM3	alp-1	Hypertrophic cardiomyopathy;Primary dilated cardiomyopathy	NA	0	ClinVar	Wormbase	1109
NP_055291	NP_001023370		G283G	G534S	Benign	Unknown	rs61734675	WBVar00431182	PDLIM3	alp-1	Hypertrophic cardiomyopathy;Primary dilated cardiomyopathy;not specified	NA	0.00208	ClinVar	Wormbase	1106
NP_055291	NP_001023370		G283S	G534S	Uncertain significance	Unknown	rs779988849	WBVar00431182	PDLIM3	alp-1	Hypertrophic cardiomyopathy;Primary dilated cardiomyopathy	NA	1e-05	ClinVar	Wormbase	1106
NP_055291	NP_001023371		G283G	G1187S	Benign	Unknown	rs61734675	WBVar00431182	PDLIM3	alp-1	Hypertrophic cardiomyopathy;Primary dilated cardiomyopathy;not specified	NA	0.00208	ClinVar	Wormbase	1110
NP_055291	NP_001023371		G283S	G1187S	Uncertain significance	Unknown	rs779988849	WBVar00431182	PDLIM3	alp-1	Hypertrophic cardiomyopathy;Primary dilated cardiomyopathy	NA	1e-05	ClinVar	Wormbase	1110
NP_001107579	NP_001023371		G235G	G1187S	LOW	Unknown	rs61734675	WBVar00431182	PDLIM3	alp-1	Unknown	NA	NA	dbSNP	Wormbase	991
NP_001107579	NP_001023371		G235S	G1187S		Unknown	COSM6042010	WBVar00431182	PDLIM3	alp-1	Unknown	NA	NA	COSMIC	Wormbase	991
NP_001107579	NP_001023371		R82K	R841K	Unknown	Unknown	COSM4537768	WBVar00928879	PDLIM3	alp-1	Unknown	NA	NA	COSMIC	Wormbase	991
NP_001008496	NP_492121		P375S	P302S	MODERATE	Unknown	rs1475853	WBVar00338500	PIWIL3	prg-1	Unknown	NA	NA	dbSNP	Wormbase	107
NP_001008496	NP_492121		P375S	P302S		Unknown	COSM4594680	WBVar00338500	PIWIL3	prg-1	Unknown	NA	NA	COSMIC	Wormbase	107
NP_001008496	NP_492121		A860V	A802T	Unknown	Unknown	COSM40472	WBVar00650476	PIWIL3	prg-1	Unknown	NA	NA	COSMIC	Wormbase	107
NP_001008496	NP_492121		P375S	P302S	unknown	Unknown	rs1475853	WBVar00338500	PIWIL3	prg-1	Unknown	NA	0.0294188	gnomAD	Wormbase	107
NP_001008496	NP_492121		G406C	G331E	unknown	Unknown	rs767253794	WBVar00650496	PIWIL3	prg-1	Unknown	NA	3.97716e-06	gnomAD	Wormbase	107
NP_001008496	NP_492121		L832F	L774F	unknown	Unknown	30220grs-?	WBVar00650478	PIWIL3	prg-1	Unknown	NA	3.97877e-06	gnomAD	Wormbase	107
NP_001008496	NP_492121		P852T	P794S	unknown	Unknown	rs774509521	WBVar00338493	PIWIL3	prg-1	Unknown	NA	1.25809e-05	gnomAD	Wormbase	107
NP_001008496	NP_492121		P852S	P794S	unknown	Unknown	rs774509521	WBVar00338493	PIWIL3	prg-1	Unknown	NA	1.85292e-05	gnomAD	Wormbase	107
NP_003702	NP_001342020		W225C	W240*	unknown	Unknown	rs756340578	WBVar00722409	PLPP1	plpp-1.1	Unknown	NA	NA	gnomAD	Wormbase	902
NP_003702	NP_001342021		W225*	W242*	unknown	Unknown	rs553355796	WBVar00722409	PLPP1	plpp-1.1	Unknown	NA	NA	gnomAD	Wormbase	901
NP_003702	NP_001342021		W225R	W242*	unknown	Unknown	rs1444597037	WBVar00722409	PLPP1	plpp-1.1	Unknown	NA	NA	gnomAD	Wormbase	901
NP_003702	NP_001342021		W225C	W242*	unknown	Unknown	rs756340578	WBVar00722409	PLPP1	plpp-1.1	Unknown	NA	NA	gnomAD	Wormbase	901
NP_003702	NP_001342019		W225*	W240*	unknown	Unknown	rs553355796	WBVar00722409	PLPP1	plpp-1.1	Unknown	NA	NA	gnomAD	Wormbase	897
NP_003702	NP_001342019		W225R	W240*	unknown	Unknown	rs1444597037	WBVar00722409	PLPP1	plpp-1.1	Unknown	NA	NA	gnomAD	Wormbase	897
NP_003702	NP_001342019		W225C	W240*	unknown	Unknown	rs756340578	WBVar00722409	PLPP1	plpp-1.1	Unknown	NA	NA	gnomAD	Wormbase	897
NP_003702	NP_494696		W225*	W240*	unknown	Unknown	rs553355796	WBVar00722409	PLPP1	plpp-1.1	Unknown	NA	NA	gnomAD	Wormbase	899
NP_003702	NP_494696		W225R	W240*	unknown	Unknown	rs1444597037	WBVar00722409	PLPP1	plpp-1.1	Unknown	NA	NA	gnomAD	Wormbase	899
NP_003702	NP_494696		W225C	W240*	unknown	Unknown	rs756340578	WBVar00722409	PLPP1	plpp-1.1	Unknown	NA	NA	gnomAD	Wormbase	899
NP_003702	NP_872025		W225*	W240*	unknown	Unknown	rs553355796	WBVar00722409	PLPP1	plpp-1.1	Unknown	NA	NA	gnomAD	Wormbase	900
NP_003702	NP_872025		W225R	W240*	unknown	Unknown	rs1444597037	WBVar00722409	PLPP1	plpp-1.1	Unknown	NA	NA	gnomAD	Wormbase	900
NP_003702	NP_872025		W225C	W240*	unknown	Unknown	rs756340578	WBVar00722409	PLPP1	plpp-1.1	Unknown	NA	NA	gnomAD	Wormbase	900
NP_003702	NP_872026		W225*	W240*	unknown	Unknown	rs553355796	WBVar00722409	PLPP1	plpp-1.1	Unknown	NA	NA	gnomAD	Wormbase	898
NP_003702	NP_872026		W225R	W240*	unknown	Unknown	rs1444597037	WBVar00722409	PLPP1	plpp-1.1	Unknown	NA	NA	gnomAD	Wormbase	898
NP_003702	NP_872026		W225C	W240*	unknown	Unknown	rs756340578	WBVar00722409	PLPP1	plpp-1.1	Unknown	NA	NA	gnomAD	Wormbase	898
NP_003702	NP_001342020		W225*	W240*	unknown	Unknown	rs553355796	WBVar00722409	PLPP1	plpp-1.1	Unknown	NA	NA	gnomAD	Wormbase	902
NP_003702	NP_001342020		W225R	W240*	unknown	Unknown	rs1444597037	WBVar00722409	PLPP1	plpp-1.1	Unknown	NA	NA	gnomAD	Wormbase	902
NP_795714	NP_001342019		P68S	P69S	unknown	Unknown	rs201580012	WBVar00722422	PLPP1	plpp-1.1	Unknown	NA	4.04465e-06	gnomAD	Wormbase	1487
NP_795714	NP_872025		P68R	P69S	unknown	Unknown	rs1199564135	WBVar00722422	PLPP1	plpp-1.1	Unknown	NA	3.18552e-05	gnomAD	Wormbase	1490
NP_795714	NP_872025		P68S	P69S	unknown	Unknown	rs201580012	WBVar00722422	PLPP1	plpp-1.1	Unknown	NA	4.04465e-06	gnomAD	Wormbase	1490
NP_795714	NP_001342021		P68R	P69S	unknown	Unknown	rs1199564135	WBVar00722422	PLPP1	plpp-1.1	Unknown	NA	3.18552e-05	gnomAD	Wormbase	1491
NP_795714	NP_872026		W226R	W240*	unknown	Unknown	rs1444597037	WBVar00722409	PLPP1	plpp-1.1	Unknown	NA	3.98124e-06	gnomAD	Wormbase	1488
NP_795714	NP_872026		W226*	W240*	unknown	Unknown	rs553355796	WBVar00722409	PLPP1	plpp-1.1	Unknown	NA	3.98111e-06	gnomAD	Wormbase	1488
NP_795714	NP_872026		W226C	W240*	unknown	Unknown	rs756340578	WBVar00722409	PLPP1	plpp-1.1	Unknown	NA	3.98156e-06	gnomAD	Wormbase	1488
NP_795714	NP_001342019		W226R	W240*	unknown	Unknown	rs1444597037	WBVar00722409	PLPP1	plpp-1.1	Unknown	NA	3.98124e-06	gnomAD	Wormbase	1487
NP_795714	NP_001342019		W226*	W240*	unknown	Unknown	rs553355796	WBVar00722409	PLPP1	plpp-1.1	Unknown	NA	3.98111e-06	gnomAD	Wormbase	1487
NP_795714	NP_001342019		W226C	W240*	unknown	Unknown	rs756340578	WBVar00722409	PLPP1	plpp-1.1	Unknown	NA	3.98156e-06	gnomAD	Wormbase	1487
NP_795714	NP_872025		W226R	W240*	unknown	Unknown	rs1444597037	WBVar00722409	PLPP1	plpp-1.1	Unknown	NA	3.98124e-06	gnomAD	Wormbase	1490
NP_795714	NP_872025		W226*	W240*	unknown	Unknown	rs553355796	WBVar00722409	PLPP1	plpp-1.1	Unknown	NA	3.98111e-06	gnomAD	Wormbase	1490
NP_795714	NP_872025		W226C	W240*	unknown	Unknown	rs756340578	WBVar00722409	PLPP1	plpp-1.1	Unknown	NA	3.98156e-06	gnomAD	Wormbase	1490
NP_795714	NP_001342020		W226R	W240*	unknown	Unknown	rs1444597037	WBVar00722409	PLPP1	plpp-1.1	Unknown	NA	3.98124e-06	gnomAD	Wormbase	1492
NP_795714	NP_001342020		W226*	W240*	unknown	Unknown	rs553355796	WBVar00722409	PLPP1	plpp-1.1	Unknown	NA	3.98111e-06	gnomAD	Wormbase	1492
NP_795714	NP_001342020		W226C	W240*	unknown	Unknown	rs756340578	WBVar00722409	PLPP1	plpp-1.1	Unknown	NA	3.98156e-06	gnomAD	Wormbase	1492
NP_795714	NP_494696		W226R	W240*	unknown	Unknown	rs1444597037	WBVar00722409	PLPP1	plpp-1.1	Unknown	NA	3.98124e-06	gnomAD	Wormbase	1489
NP_795714	NP_494696		W226*	W240*	unknown	Unknown	rs553355796	WBVar00722409	PLPP1	plpp-1.1	Unknown	NA	3.98111e-06	gnomAD	Wormbase	1489
NP_795714	NP_494696		W226C	W240*	unknown	Unknown	rs756340578	WBVar00722409	PLPP1	plpp-1.1	Unknown	NA	3.98156e-06	gnomAD	Wormbase	1489
NP_795714	NP_001342021		W226R	W242*	unknown	Unknown	rs1444597037	WBVar00722409	PLPP1	plpp-1.1	Unknown	NA	3.98124e-06	gnomAD	Wormbase	1491
NP_795714	NP_001342021		W226*	W242*	unknown	Unknown	rs553355796	WBVar00722409	PLPP1	plpp-1.1	Unknown	NA	3.98111e-06	gnomAD	Wormbase	1491
NP_795714	NP_001342021		W226C	W242*	unknown	Unknown	rs756340578	WBVar00722409	PLPP1	plpp-1.1	Unknown	NA	3.98156e-06	gnomAD	Wormbase	1491
NP_795714	NP_872026		H266P	H306Y	unknown	Unknown	rs764605572	WBVar00362800	PLPP1	plpp-1.1	Unknown	NA	3.98759e-06	gnomAD	Wormbase	1488
NP_795714	NP_001342020		H266P	H306Y	unknown	Unknown	rs764605572	WBVar00362800	PLPP1	plpp-1.1	Unknown	NA	3.98759e-06	gnomAD	Wormbase	1492
NP_795714	NP_001342019		H266P	H306Y	unknown	Unknown	rs764605572	WBVar00362800	PLPP1	plpp-1.1	Unknown	NA	3.98759e-06	gnomAD	Wormbase	1487
NP_795714	NP_001342021		H266P	H308Y	unknown	Unknown	rs764605572	WBVar00362800	PLPP1	plpp-1.1	Unknown	NA	3.98759e-06	gnomAD	Wormbase	1491
NP_795714	NP_872026		P280L	P323L	unknown	Unknown	rs761003943	WBVar00362791	PLPP1	plpp-1.1	Unknown	NA	7.47299e-05	gnomAD	Wormbase	1488
NP_795714	NP_872026		P280S	P323L	unknown	Unknown	rs1445107400	WBVar00362791	PLPP1	plpp-1.1	Unknown	NA	4.00522e-06	gnomAD	Wormbase	1488
NP_795714	NP_872025		P285L	P373S	unknown	Unknown	rs374700270	WBVar00722370	PLPP1	plpp-1.1	Unknown	NA	1.60805e-05	gnomAD	Wormbase	1490
NP_795714	NP_001342019		P68R	P69S	unknown	Unknown	rs1199564135	WBVar00722422	PLPP1	plpp-1.1	Unknown	NA	3.18552e-05	gnomAD	Wormbase	1487
NP_795714	NP_001342021		P68S	P69S	unknown	Unknown	rs201580012	WBVar00722422	PLPP1	plpp-1.1	Unknown	NA	4.04465e-06	gnomAD	Wormbase	1491
NP_795714	NP_001342020		P68R	P69S	unknown	Unknown	rs1199564135	WBVar00722422	PLPP1	plpp-1.1	Unknown	NA	3.18552e-05	gnomAD	Wormbase	1492
NP_795714	NP_001342020		P68S	P69S	unknown	Unknown	rs201580012	WBVar00722422	PLPP1	plpp-1.1	Unknown	NA	4.04465e-06	gnomAD	Wormbase	1492
NP_795714	NP_872026		P68R	P69S	unknown	Unknown	rs1199564135	WBVar00722422	PLPP1	plpp-1.1	Unknown	NA	3.18552e-05	gnomAD	Wormbase	1488
NP_795714	NP_872026		P68S	P69S	unknown	Unknown	rs201580012	WBVar00722422	PLPP1	plpp-1.1	Unknown	NA	4.04465e-06	gnomAD	Wormbase	1488
NP_795714	NP_494696		P68R	P69S	unknown	Unknown	rs1199564135	WBVar00722422	PLPP1	plpp-1.1	Unknown	NA	3.18552e-05	gnomAD	Wormbase	1489
NP_795714	NP_494696		P68S	P69S	unknown	Unknown	rs201580012	WBVar00722422	PLPP1	plpp-1.1	Unknown	NA	4.04465e-06	gnomAD	Wormbase	1489
NP_001135861	NP_505749		V36V	V52I		Unknown	COSM757426	WBVar00469375	PNPLA4	D1054.1	Unknown	NA	NA	COSMIC	Wormbase	2733
[truncated: 1,128 more rows]
